# Supplementary material for: Organization of reward and movement signals in the basal ganglia and cerebellum
Source: Nat Commun. 2024 Mar 8;15:2119. doi: 10.1038/s41467-024-45921-9 (PMC10923830; doi:10.1038/s41467-024-45921-9)
Supplement: Supplementary file 4 — Source Data [file 41467_2024_45921_MOESM4_ESM.zip]

Archive with 19 entries (19 files):
- Accessing data in fyp files.pdf
- VBG_fig1.fyp
- VBG_fig2.fyp
- VBG_fig3.fyp
- VBG_fig4.fyp
- VBG_fig5.fyp
- VBG_fig6.fyp
- VBG_sup10.fyp
- VBG_sup11.fyp
- VBG_sup12.fyp
- VBG_sup13.fyp
- VBG_sup2.fyp
- VBG_sup3.fyp
- VBG_sup4.fyp
- VBG_sup5.fyp
- VBG_sup6.fyp
- VBG_sup7.fyp
- VBG_sup8.fyp
- VBG_sup9.fyp
