# Supplementary material for: Organization of reward and movement signals in the basal ganglia and cerebellum
Source: Nat Commun. 2024 Mar 8;15:2119. doi: 10.1038/s41467-024-45921-9 (PMC10923830; doi:10.1038/s41467-024-45921-9)
Supplement: Supplementary file 4 — Source Data [file 41467_2024_45921_MOESM4_ESM.zip › VBG_fig1.fyp]

<?xml version="1.0" encoding="us-ascii" standalone="yes"?>
<?fyp appVersion="5.4.3" schemaVersion="25"?>
<figure xmlns="http://www.keck.ucsf.edu/datanav/namespace/schema25"
   strokeWidth="0.01in" strokeJoin="miter" loc="0.5in 0.5in" strokePat="solid" psFont="Helvetica" fontStyle="plain" fillColor="000000" altFont="serif" strokeCap="butt" width="6.3in" fontSize="12" strokeColor="000000" font="Arial" height="6.6in">
   <graph loc="3.3in 2.55in" width="1in" fontSize="8" title="LR raster" clip="true" height="0.5in">
      <axis hide="true" labelOffset="0.25in" start="0" spacer="0.03in" end="800" title="&#xa;">
         <ticks intv="400" perLogIntv="1" start="0" end="800" fmt="f1"/>
      </axis>
      <axis hide="true" labelOffset="0.3in" start="0" spacer="0.03in" end="80" title="&#xa;&#xa;">
         <ticks intv="20" perLogIntv="1" start="0" end="80"/>
      </axis>
      <colorbar cmapnan="ffffff" gap="0.2in" start="0" spacer="0.1in" end="100" title="Z AXIS">
         <ticks intv="10"/>
      </colorbar>
      <gridline />
      <gridline />
      <legend loc="0in 0in" len="0.01in" spacer="0.2in" mid="true"/>
      <trace strokeWidth="0pt" src="#src_751113" legend="false" strokeColor="0000ff">
         <symbol fillColor="0000ff" strokeWidth="0.1pt" size="0.7pt" type="rect12"/>
         <ebar hide="true"/>
      </trace>
   </graph>
   <graph loc="3.3in 3.1in" width="1in" fontSize="8" title="PSTH 4778" clip="true" height="1in">
      <axis fillColor="ffffff" hide="true" labelOffset="0.2in" lineHt="1" start="0" spacer="0.03in" end="800">
         <ticks intv="400" perLogIntv="1" fmt="f1"/>
      </axis>
      <axis labelOffset="0.3in" start="-5" spacer="0.03in" end="70" title="&#xa;">
         <ticks intv="35" perLogIntv="1" start="0" end="140" fmt="f1"/>
      </axis>
      <colorbar cmapnan="ffffff" gap="0.2in" start="0" spacer="0.1in" end="100" title="Z AXIS">
         <ticks intv="10"/>
      </colorbar>
      <gridline />
      <gridline />
      <legend loc="0.479in 0.668in" labelOffset="0.03in" len="0.12in" spacer="0.12in" mid="true"/>
      <trace src="#src_451111" strokeColor="0000ff" title="P=75">
         <symbol fillColor="none" size="0pt" type="circle"/>
         <ebar strokeWidth="0.001in" capSize="0in"/>
      </trace>
      <trace src="#src_511111" strokeColor="ff0000" title="p=25">
         <symbol fillColor="none" size="0pt" type="circle"/>
         <ebar strokeWidth="0.001in" capSize="0in"/>
      </trace>
      <label loc="0% 120%" title="Basal Ganglia SNpr"/>
      <label loc="3.3% 105.3%" valign="center" title="0.29"/>
      <label loc="-7% 110%" fontSize="13" valign="center" align="center" title="f|0:w"/>
   </graph>
   <graph loc="3.3in 2in" width="1in" fontSize="8" title="Small reward raster" clip="true" height="0.5in">
      <axis labelOffset="0.2in" lineHt="1" start="0" spacer="0.03in" end="800" title="Time from cue (ms)">
         <ticks intv="400" perLogIntv="1" fmt="f1"/>
      </axis>
      <axis hide="true" labelOffset="0.3in" start="0" spacer="0.03in" end="80" units="Trials">
         <ticks intv="20" perLogIntv="1" start="0" end="80" fmt="none"/>
      </axis>
      <colorbar cmapnan="ffffff" gap="0.2in" start="0" spacer="0.1in" end="100" title="Z AXIS">
         <ticks intv="10"/>
      </colorbar>
      <gridline />
      <gridline />
      <legend loc="0in 0in" len="0.01in" spacer="0.2in" mid="true"/>
      <calib loc="-5.1% 51.4%" cap="lineup" len="80" primary="false"/>
      <trace strokeWidth="0pt" src="#src_643" legend="false" strokeColor="ff0000">
         <symbol fillColor="ff0000" strokeWidth="0.1pt" size="0.7pt" type="rect12"/>
         <ebar hide="true"/>
      </trace>
   </graph>
   <graph loc="4.7in 3.1in" width="1in" fontSize="8" title="PSTH 4055" clip="true" height="1in">
      <axis hide="true" labelOffset="0.2in" lineHt="1" start="0" spacer="0.03in" end="800">
         <ticks intv="400" perLogIntv="1" fmt="f1"/>
      </axis>
      <axis labelOffset="0.3in" start="-5" spacer="0.03in" end="70" title="&#xa;">
         <ticks intv="35" perLogIntv="1" start="0" end="140" fmt="f1"/>
      </axis>
      <colorbar cmapnan="ffffff" gap="0.2in" start="0" spacer="0.1in" end="100" title="Z AXIS">
         <ticks intv="10"/>
      </colorbar>
      <gridline />
      <gridline />
      <legend loc="-1.061in 0.817in" labelOffset="0.03in" len="0.12in" spacer="0.12in" mid="true"/>
      <trace src="#src_45111" strokeColor="0000ff" title="Large reward">
         <symbol fillColor="none" size="0pt" type="circle"/>
         <ebar strokeWidth="0.001in" capSize="0in"/>
      </trace>
      <trace src="#src_51111" strokeColor="ff0000" title="Small reward">
         <symbol fillColor="none" size="0pt" type="circle"/>
         <ebar strokeWidth="0.001in" capSize="0in"/>
      </trace>
      <label loc="8% 100%" title="0.02"/>
      <label loc="-7% 110%" fontSize="13" valign="center" align="center" title="g|0:w"/>
      <label loc="0% 120%" title="Basal Ganglia Caudate"/>
   </graph>
   <graph loc="4.7in 2.55in" width="1in" fontSize="8" title="LR raster" clip="true" height="0.5in">
      <axis hide="true" labelOffset="0.25in" start="0" spacer="0.03in" end="800" title="&#xa;">
         <ticks intv="400" perLogIntv="1" start="0" end="800" fmt="f1"/>
      </axis>
      <axis hide="true" labelOffset="0.3in" start="0" spacer="0.03in" end="100" title="&#xa;&#xa;">
         <ticks intv="20" perLogIntv="1" start="0" end="80"/>
      </axis>
      <colorbar cmapnan="ffffff" gap="0.2in" start="0" spacer="0.1in" end="100" title="Z AXIS">
         <ticks intv="10"/>
      </colorbar>
      <gridline />
      <gridline />
      <legend loc="0in 0in" len="0.01in" spacer="0.2in" mid="true"/>
      <trace strokeWidth="0pt" src="#src_751112" legend="false" strokeColor="0000ff">
         <symbol fillColor="0000ff" strokeWidth="0.1pt" size="0.7pt" type="rect12"/>
         <ebar hide="true"/>
      </trace>
   </graph>
   <graph loc="4.7in 2in" width="1in" fontSize="8" title="Small reward raster" clip="true" height="0.5in">
      <axis labelOffset="0.2in" lineHt="1" start="0" spacer="0.03in" end="800" title="Time from cue (ms)">
         <ticks intv="400" perLogIntv="1" fmt="f1"/>
      </axis>
      <axis hide="true" labelOffset="0.3in" start="0" spacer="0.03in" end="100" units="Trials">
         <ticks intv="20" perLogIntv="1" start="0" end="80" fmt="none"/>
      </axis>
      <colorbar cmapnan="ffffff" gap="0.2in" start="0" spacer="0.1in" end="100" title="Z AXIS">
         <ticks intv="10"/>
      </colorbar>
      <gridline />
      <gridline />
      <legend loc="0in 0in" len="0.01in" spacer="0.2in" mid="true"/>
      <calib loc="-5.1% 51.4%" cap="lineup" len="100" primary="false"/>
      <trace strokeWidth="0pt" src="#src_642" legend="false" strokeColor="ff0000">
         <symbol fillColor="ff0000" strokeWidth="0.1pt" size="0.7pt" type="rect12"/>
         <ebar hide="true"/>
      </trace>
   </graph>
   <graph loc="0.5in 3.1in" width="1in" fontSize="8" title="PSTH 5287" clip="true" height="1in">
      <axis hide="true" labelOffset="0.2in" lineHt="1" start="0" spacer="0.03in" end="800">
         <ticks intv="400" perLogIntv="1" fmt="f1"/>
      </axis>
      <axis labelOffset="0.3in" start="-5" spacer="0.03in" end="70" title="Firing rate (spike/s)&#xa;">
         <ticks intv="35" perLogIntv="1" start="0" end="140" fmt="f1"/>
      </axis>
      <colorbar cmapnan="ffffff" gap="0.2in" start="0" spacer="0.1in" end="100" title="Z AXIS">
         <ticks intv="10"/>
      </colorbar>
      <gridline />
      <gridline />
      <legend loc="0.479in 0.87in" labelOffset="0.03in" len="0.12in" spacer="0.12in" mid="true"/>
      <trace src="#src_4511" strokeColor="0000ff" title="Large reward">
         <symbol fillColor="none" size="0pt" type="circle"/>
         <ebar strokeWidth="0.001in" capSize="0in"/>
      </trace>
      <trace src="#src_5111" strokeColor="ff0000" title="Small reward">
         <symbol fillColor="none" size="0pt" type="circle"/>
         <ebar strokeWidth="0.001in" capSize="0in"/>
      </trace>
      <label loc="-7% 110%" fontSize="13" valign="center" align="center" title="d|0:w"/>
      <label loc="0% 120%" title="Vermis Purkinje Cell"/>
      <label loc="3.3% 105.3%" valign="center" title="whole trial &#x3c9;   = 0.02"/>
      <label loc="63% 101%" fontSize="5" title="p"/>
      <label loc="63% 107%" fontSize="5" title="2"/>
   </graph>
   <graph loc="0.5in 2.55in" width="1in" fontSize="8" title="LR raster" clip="true" height="0.5in">
      <axis hide="true" labelOffset="0.25in" start="0" spacer="0.03in" end="800" title="&#xa;">
         <ticks intv="400" perLogIntv="1" start="0" end="800" fmt="f1"/>
      </axis>
      <axis hide="true" labelOffset="0.3in" start="0" spacer="0.03in" end="70" title="&#xa;&#xa;">
         <ticks intv="20" perLogIntv="1" start="0" end="80"/>
      </axis>
      <colorbar cmapnan="ffffff" gap="0.2in" start="0" spacer="0.1in" end="100" title="Z AXIS">
         <ticks intv="10"/>
      </colorbar>
      <gridline />
      <gridline />
      <legend loc="0in 0in" len="0.01in" spacer="0.2in" mid="true"/>
      <trace strokeWidth="0pt" src="#src_7511111" legend="false" strokeColor="ff0000" title="CS">
         <symbol strokeWidth="0.1pt" size="1.5pt" strokeColor="000000" type="diamond"/>
         <ebar hide="true"/>
      </trace>
      <trace strokeWidth="0pt" src="#src_751111" legend="false" strokeColor="0000ff">
         <symbol fillColor="0000ff" strokeWidth="0.1pt" size="0.7pt" type="rect12"/>
         <ebar hide="true"/>
      </trace>
   </graph>
   <graph loc="0.5in 2in" width="1in" fontSize="8" title="Small reward raster" clip="true" height="0.5in">
      <axis labelOffset="0.2in" lineHt="1" start="0" spacer="0.03in" end="800" title="Time from cue (ms)">
         <ticks intv="400" perLogIntv="1" fmt="f1"/>
      </axis>
      <axis hide="true" labelOffset="0.3in" start="0" spacer="0.03in" end="70" units="Trials">
         <ticks intv="20" perLogIntv="1" start="0" end="80" fmt="none"/>
      </axis>
      <colorbar cmapnan="ffffff" gap="0.2in" start="0" spacer="0.1in" end="100" title="Z AXIS">
         <ticks intv="10"/>
      </colorbar>
      <gridline />
      <gridline />
      <legend loc="0in 0in" len="0.01in" spacer="0.2in" mid="true"/>
      <calib loc="-5.1% 51.4%" cap="lineup" len="70" primary="false"/>
      <trace strokeWidth="0pt" src="#src_6411" legend="false" strokeColor="ff0000" title="CS">
         <symbol strokeWidth="0.1pt" size="1.5pt" strokeColor="000000" type="diamond"/>
         <ebar hide="true"/>
      </trace>
      <trace strokeWidth="0pt" src="#src_641" legend="false" strokeColor="ff0000">
         <symbol fillColor="ff0000" strokeWidth="0.1pt" size="0.7pt" type="rect12"/>
         <ebar hide="true"/>
      </trace>
   </graph>
   <graph loc="1.9in 3.1in" width="1in" fontSize="8" title=" PSTH 5455" clip="true" height="1in">
      <axis hide="true" labelOffset="0.2in" lineHt="1" start="0" spacer="0.03in" end="800">
         <ticks intv="400" perLogIntv="1" fmt="f1"/>
      </axis>
      <axis labelOffset="0.3in" start="-5" spacer="0.03in" end="70" title="&#xa;">
         <ticks intv="35" perLogIntv="1" start="0" end="140" fmt="f1"/>
      </axis>
      <colorbar cmapnan="ffffff" gap="0.2in" start="0" spacer="0.1in" end="100" title="Z AXIS">
         <ticks intv="10"/>
      </colorbar>
      <gridline />
      <gridline />
      <legend loc="-1.363in 0.193in" labelOffset="0.03in" hide="false" len="0.12in" spacer="0.12in" mid="true"/>
      <label loc="10% 100%" title="0.016"/>
      <label loc="-7% 110%" fontSize="13" valign="center" align="center" title="e|0:w"/>
      <label loc="-1% 120%" title="Vermis Local Neuron"/>
      <trace src="#src_511" strokeColor="ff0000" title="P = 0.25">
         <symbol fillColor="none" size="0pt" type="circle"/>
         <ebar strokeWidth="0.001in" capSize="0in"/>
      </trace>
      <trace src="#src_451" strokeColor="0000ff" title="P = 0.75">
         <symbol fillColor="none" size="0pt" type="circle"/>
         <ebar strokeWidth="0.001in" capSize="0in"/>
      </trace>
   </graph>
   <graph loc="1.9in 2.55in" width="1in" fontSize="8" title="LR raster" clip="true" height="0.5in">
      <axis hide="true" labelOffset="0.25in" start="0" spacer="0.03in" end="800" title="&#xa;">
         <ticks intv="400" perLogIntv="1" start="0" end="800" fmt="f1"/>
      </axis>
      <axis hide="true" labelOffset="0.3in" start="0" spacer="0.03in" end="120" title="&#xa;&#xa;">
         <ticks intv="20" perLogIntv="1" start="0" end="80"/>
      </axis>
      <colorbar cmapnan="ffffff" gap="0.2in" start="0" spacer="0.1in" end="100" title="Z AXIS">
         <ticks intv="10"/>
      </colorbar>
      <gridline />
      <gridline />
      <legend loc="0in 0in" len="0.01in" spacer="0.2in" mid="true"/>
      <trace strokeWidth="0pt" src="#src_75111" legend="false" strokeColor="0000ff">
         <symbol fillColor="0000ff" strokeWidth="0.1pt" size="0.7pt" type="rect12"/>
         <ebar hide="true"/>
      </trace>
   </graph>
   <graph loc="1.9in 2in" width="1in" fontSize="8" title="Small reward raster" clip="true" height="0.5in">
      <axis labelOffset="0.2in" lineHt="1" start="0" spacer="0.03in" end="800" title="Time from cue (ms)&#xa;">
         <ticks intv="400" perLogIntv="1" fmt="f1"/>
      </axis>
      <axis hide="true" labelOffset="0.3in" start="0" spacer="0.03in" end="120" units="Trials">
         <ticks intv="20" perLogIntv="1" start="0" end="80" fmt="none"/>
      </axis>
      <colorbar cmapnan="ffffff" gap="0.2in" start="0" spacer="0.1in" end="100" title="Z AXIS">
         <ticks intv="10"/>
      </colorbar>
      <gridline />
      <gridline />
      <legend loc="0in 0in" len="0.01in" spacer="0.2in" mid="true"/>
      <calib loc="-5.1% 51.4%" cap="lineup" len="120" primary="false"/>
      <trace strokeWidth="0pt" src="#src_64" legend="false" strokeColor="ff0000">
         <symbol fillColor="ff0000" strokeWidth="0.1pt" size="0.7pt" type="rect12"/>
         <ebar hide="true"/>
      </trace>
   </graph>
   <graph loc="4.7in 0.6in" width="1in" fontSize="8" title="PSTH" clip="true" height="0.7in">
      <axis labelOffset="0.2in" lineHt="1" start="0" spacer="0.03in" end="800" title="Time from cue (ms)">
         <ticks intv="400" perLogIntv="1" fmt="f1"/>
      </axis>
      <axis labelOffset="0.2in" start="-0.02" spacer="0.03in" end="1" title="Reward probability &#x3c9;&#xa;&#xa;">
         <ticks intv="1" perLogIntv="1" start="0" end="1" fmt="f2"/>
      </axis>
      <colorbar cmapnan="ffffff" gap="0.2in" start="0" spacer="0.1in" end="100" title="Z AXIS">
         <ticks intv="10"/>
      </colorbar>
      <gridline />
      <gridline />
      <legend loc="0.122in 0.576in" labelOffset="0.03in" hide="false" len="0.12in" spacer="0.12in" mid="true"/>
      <label loc="-7% 125%" fontSize="13" valign="center" align="center" title="j|0:w"/>
      <trace fillColor="0000ff" mode="errorband" src="#src_72" strokeColor="0000ff" title="Vermis Purkinje Cell">
         <symbol fillColor="none" size="0pt" type="circle"/>
         <ebar fillColor="640000ff" cap="xhair"/>
      </trace>
      <label rotate="90" loc="-31% 123%" fontSize="5" title="2"/>
      <label rotate="90" loc="-24.2% 123%" fontSize="5" title="p"/>
      <trace fillColor="4169e1" mode="errorband" src="#src_CRB" strokeColor="008000" title="Vermis Local Neuron">
         <symbol fillColor="none" size="0pt" strokeColor="0000ff" type="circle"/>
         <ebar fillColor="644682b4" cap="xhair"/>
      </trace>
      <trace fillColor="ff0000" mode="errorband" src="#src_SNR" strokeColor="ff0000" title="Basal Ganglia SNpr">
         <symbol fillColor="none" size="0pt" strokeColor="0000ff" type="circle"/>
         <ebar fillColor="64ff0000" cap="xhair"/>
      </trace>
      <trace fillColor="ffa500" mode="errorband" src="#src_31" strokeColor="ffa500" title="Basal Ganglia Caudate">
         <symbol fillColor="none" size="0pt" strokeColor="0000ff" type="circle"/>
         <ebar fillColor="64ffa500" cap="xhair"/>
      </trace>
   </graph>
   <graph loc="3.3in 0.6in" width="0.7in" fontSize="8" title="SS psth" clip="true" height="0.7in">
      <axis labelOffset="0.25in" start="2" spacer="0.03in" end="10" title="Number of conditions">
         <ticks intv="2" perLogIntv="1" fmt="f1"/>
      </axis>
      <axis labelOffset="0.2in" start="-0.01" spacer="0.03in" end="0.1" title="Effect size">
         <ticks intv="0.1" perLogIntv="1" start="0" end="0.1" fmt="f2"/>
      </axis>
      <colorbar cmapnan="ffffff" gap="0.2in" start="0" spacer="0.1in" end="100" title="Z AXIS">
         <ticks intv="10"/>
      </colorbar>
      <gridline />
      <gridline />
      <legend loc="0.13in 0.608in" labelOffset="0.03in" hide="false" len="0.12in" spacer="0.12in" mid="true"/>
      <trace strokeWidth="0.015in" mode="errorband" src="#src_7911" strokeColor="808080" title="Omega">
         <symbol fillColor="ffffff" size="0pt" type="circle"/>
         <ebar fillColor="ff9696" strokeWidth="0.001in" cap="linethru" capSize="0in"/>
      </trace>
      <trace strokeWidth="0.015in" mode="errorband" src="#src_9211" title="Etta">
         <symbol fillColor="ffffff" size="0pt" type="circle"/>
         <ebar fillColor="9696ff" strokeWidth="0.001in" cap="linethru" capSize="0in"/>
      </trace>
      <label loc="-7% 136.9%" fontSize="13" valign="top" align="center" title="i|0:w"/>
   </graph>
   <graph loc="0.079in 0.039in" width="1in" height="1in">
      <axis hide="true" lineHt="0.8" start="0" spacer="0.1in" end="100" title="H AXIS">
         <ticks intv="10"/>
      </axis>
      <axis hide="true" lineHt="0.8" start="0" spacer="0.1in" end="100" title="V AXIS">
         <ticks intv="10"/>
      </axis>
      <colorbar cmapnan="ffffff" lineHt="0.8" gap="0.6in" cmap="tropic" start="0" spacer="0.1in" end="100" title="colormap">
         <ticks intv="10"/>
      </colorbar>
      <gridline />
      <gridline />
      <legend loc="0in 0in" size="0.1in" mid="true"/>
      <label loc="41.6% 152%" fontSize="13" valign="top" align="right" title="h|0:w"/>
      <image loc="15% 20%" width="1.5in" strokeColor="ffffff" bkg="ffffff" height="1.1in">
iVBORw0KGgoAAAANSUhEUgAAAlUAAAGkCAIAAACXQkfEAAAhjklEQVR4Xu3d2XMcVb7g8dTmRbIN
dA/d3Dsd0XPvw/yX8zYPM/QFYxuMAYNxm9V0YxswtrGhl+iH6RnuBWyVNm+SatdWe1buZ87JrCqV
JBvomWOXj8834xM/SlkpESEp81uZVSU7IhHK0JKtiONQSuJQ3kwC3++0RRKLKOzdDQDAaIn4wfZu
uf0p24uzd1VvsyQKQz+OgvRrKYHboX8AgCfF3vL9Y/17yJIkasMoCtSJYFpBr9sR6rQwAgBg5GSh
9lDL7ub9o/0LAtk8IU8Bs5y6nZacvufu/loAADx+6ZLsPvnrrX2wnctD+ycX13WzlsZx/4uqE0AA
AEYujpI4SNQcyJZerv5/+tdoNLIbMoTyE+vNhh9Egy/CZDKZTOYIZ7RT0r+rt2QfD9u5OA9Yma4K
AvnVxPrGVraB/MANwuH/DZPJZDKZI5zhTlH/rsxw0Xau6i0P7Z9cPC/Yt/+g44w7Y9KkM7FPTQAA
ngTjA+M9qlbjP79/cfr8YboMbxeLOBKOM3nq9Jmv/vTXP16+eunajctf//ni1esAAIzWhWvXP7l8
5dL1ry9+dePTL2Whrl/5019Ovf2urGB2FrhzGXp1TH95eP9SU/umv7h6vbReW93YKjdalVan2uow
mUwmkznyWag15Cw1WsVao1Rvrq5tXLz61di+g4MLoUPLg/oXqdO8LIH99wymN+NQBH7iOFOfXbm+
3vQ23XDTi8odr9ToFJodJpPJZDJHOyuuv+aFMkzrrlcLorW2K/vnjE9mzwX2L3nueXfE3v6pBA71
T95Ir39OXfryq2rdlf+zfKN9Z22z1O4CADByK7WmJMN0b6NWbrrFevPCtetZ/8Kf07/w4f2TJiZm
Ln/157VWUG0HlW5U6gSrDRcAgJGrevGanxTbfj49Fyw1Wp/d+MaZ2v8P9C98UP/iQP2xT8fZf/Hy
9cJme7XWKbthyYtkBQEAGLllec7XDeWJmUxguePd36yfv3zFmZjy+2+H+H/sX3YK6IwfvHT1m1Kj
W2h5RTfOu9H9RgcAgJG7V3Pz7XC17cn+VbtBodm58NUNZ3Lfz+1f+jqZ/utfxI7rn1Gsnv+7eOXr
SsuXgS10ouWGV3ADAABGTp6VyfM/GcLlWrPYUs//Xbz+tbNv/8/tX/8K6dCSfixHIM//xqYuXP1a
nv8Vm16pE+WbvjwRBABgtORp30rby7vBSqubPf8n+3fp2g1nbHLoxZ/ix/q36+NsyT5TJlT179p1
+gcAeKJk/Vvtyv510v51S6p/12X/dp7X0T8AwFOE/gEAbET/AAA2on8AABvRPwCAjegfAMBG9A8A
YCP6BwCwEf0DANiI/gEAbET/AAA2on8AABvRPwCAjegfAMBG9A8AYCP6BwCwEf0DANiI/gEAbET/
AAA2on8AABvRPwCAjegfAMBG9A8AYCP6BwCwEf0DANiI/gEAbET/AAA2on8AABvRPwCAjegfAMBG
9A8AYCP6BwCwEf0DANiI/gEAbET/AAA2on8AABvRPwCAjegfAMBG9A8AYCP6BwCwEf0DANiI/gEA
bET/AAA2on8AABvRPwCAjegfAMBG9A8AYCP6BwCwEf0DANiI/gEAbET/AAA2on8AABvRPwCAjegf
AMBG9A8AYCP6BwCwEf0DANiI/gEAbET/AAA2on8AABvRPwCAjegfAMBG9A8AYCP6BwCwEf0DANiI
/gEAbET/AAA2on8AABvRPwCAjegfAMBG9A8AYCP6BwCwEf0DANiI/gEAbET/AAA2on8AABvRPwCA
jegfAMBG9A8AYCP6BwCwEf0DANiI/gEAbET/AAA2on8AABvRPwCAjegfAMBG9A8AYCP6BwCwEf0D
ANiI/gEAbET/AAA2on8AABvRPwCAjegfAMBG9A8AYCP6BwCwEf0DANiI/gEAbET/AAA2on8AABvR
PwCAjegfAMBG9A8AYCP6BwCwEf0DANiI/gEAbET/AAA2on8AABvRPwCAjXT3r/8Z8r9R1r/xqQtX
vy7Xu+VGsNaMS3W/2AxkCwHAToWWO2T3QRmPjY7+ZVtlmye9jSIReyJx5d2T+y5c/dNaI1zbCKuV
oNMW1XpQaXgA8PQpN10puy2PdQOlza5cs+nG+a3m8lat2vWW67Wq75PAEXqE/ZMnf7XQnzzy7KeX
v76/siXPB4O6KN1t1reizbq/WQuZTCbzaZt1f6PRzW7UauFApyMqlXap2mx5yWbHK2zVirX6vbW1
Iv0bHQ396230oP6p87/xqfF9zxzc//yEc2S/84tDzvP7nEOTzswkk8lkPl1zwpmZcA5K6Ycz8lg3
cNB5blLdO3Ng6lnH2e84U//lX/6rMzYlTxb3HpfxeDyq/iUiDmX/okj+gMfGZu7kipvL7drdbvNe
t363VbvXYDKZzKdv1u7VM/W7ck2jeaclybvWF7bkvcXZsrcWtivu+srGt3/996nxmUpj90EZj80j
7F/b63b8YObQc2POwe5GXLvbWvthy78TeLe73p2Oz2QymU/dTLUk/7Zc0wmXupnG95uiLPy7rnu3
Vfmu0LlXD/KdX02/UK3vPijjsdHTP7XdoH/bCRRBGMvT/APO4bx81LPseYtetOj7sx1/thXeYjKZ
zKdtKrlGdiNMV0YpsRQl8+7W3yveXMObq4n7rrdQm3EOrtd2H5Tx2DzC/sl1UZRMOFO/2P/85vxG
tKzK533XEHO+kguYTCbzaZtKt3cjl66cDeSM/qMlcp64K0RRxHOtzg/r3uzWc86RDfo3Oo+wf51O
R66ZVOd/B5NSpB71yPjdEeKWDwBPodmM15OtvBkqC0L80E2+74TfNYMf5JHQFwudZ5xDG1vB3uMy
Ho9H2D+1LlL9O+TMNOc2o4W2uOmKm11xU/5aBADw1PEUVb7UzSAV9W6oFnbFQhjebCbzbXkWeIT+
jZSe/qll0L+h7WT/9qX9a+U25c+717/dvzEA8LTYPvnrP9BX/YvSu0JxqysWw+BmO5p3w3n6N2Ia
+tfbqrf59nZqxa7+/dDrXzKrfi2YTCbzKZvJrJdJE6hWpvFL+5cL47R/3q12uOAGC63D9G+kHlX/
krR/cbx9/XO7f+qXI/tFAYCniRfnlF4CeyeFqn/yXtm/aLYrlmT/mrJ//kJrhv6NlKb+qdZt9y9J
//5LlPZvwpma3vX8X//xEQA8ZdL+dfsVVFHMKkj/nkCPtn9R2r+Dzkx9nv4BsICK3wP6l17/9ONZ
N73+2QwX28FC47AzQ/9GSEf/But39i8UIkjEWL9/8uet+ner23t9FAA8XbL+DfTWD14XQ/+eMDr6
l23Yj9+u87+sfzXZvwWX/gF42sns9ROYFnG4f+LWdv/8xcaMM7Neo38jo6F/Q9tld8sTv3Dw+pfs
+b/6XE31T/7s0/jtvmIAAOZTkVMP8dWZX3oJNAhzgZy9q6BD/fOW2u5S4wD9GykN/VPnedtbqPj1
E9h7/edQ/3onf3t/bwDAdLv6J+MXzA31b9bP3v/XnVX9a91u7XdmqnX6NzL0DwD0oH9moX8AoAf9
Mwv9AwA96J9Z6B8A6EH/zEL/AEAP+mcW+gcAetA/s9A/ANCD/pmF/gGAHvTPLPQPAPSgf2ahfwCg
B/0zC/0DAD3on1noHwDoQf/MQv8AQA/6Zxb6BwB60D+z0D8A0IP+mYX+AYAe9M8s9A8A9KB/ZqF/
AKAH/TML/QMAPeifWegfAOhB/8xC/wBAD/pnFvoHAHrQP7PQPwDQg/6Zhf4BgB70zyz0DwD0oH9m
oX8AoAf9Mwv9AwA96J9Z6B8A6EH/zEL/AEAP+mcW+gcAetA/s9A/ANCD/pmF/gGAHvTPLPQPAPSg
f2ahfwCgB/0zC/0DAD3on1noHwDoQf/MQv8AQA/6Zxb6BwB60D+z0D8A0IP+mYX+AYAe9M8s9A8A
9KB/ZqF/AKAH/TML/QMAPeifWegfAOhB/8xC/wBAD/pnFvoHAHrQP7PQPwDQg/6Zhf4BgB70zyz0
DwD0oH9moX8AoAf9Mwv9AwA96J9Z6B8A6EH/zEL/AEAP+mcW+gcAetA/s9A/ANCD/pmF/gGAHvTP
LPQPAPSgf2ahfwCgB/0zC/0DAD3on1noHwDoQf/MQv8AQA/6Zxb6BwB60D+z0D8A0IP+mYX+AYAe
9M8s9A8A9KB/ZqF/AKAH/TML/QMAPeifWegfAOhB/8xC/wBAD/pnFvoHAHrQP7PQPwDQg/6Zhf4B
gB70zyz0DwD0oH9moX8AoAf9Mwv9AwA96J9Z6B8A6EH/zEL/AEAP+mcWjf0TuxKYiDCOw0lnfNrZ
X5/fCBfb4pZL/4AnUa6729C9ap/NyWP67vXYhf6ZRW//ss/IEhgkwosTd9Jxpp3x+kIpXGyI2Wb2
m7H39wbAyKjgdZJcSwzMdtJDeXrUVrrpmoa8iwT+CPpnlkfQv14CH9S/wflftgsxmczRTiXofZjr
DMWvm2YvErcScTNSu606pqt7hz4Ru9E/s2jpXxwN1m5/UpyIuH/982B9fjNc8MTNWNxM5G9JPNeJ
c10mkznimZNH7Si5lag5m1Uwy1vQW39LiJtCVVC2UB3fid+PoX9m0dK/IOo955fe3f8k+V8Zxknn
4LRzpD7XCudj8YPal+SvQrrjARg5L4tcP4HpueBQ/IaJHdvgAeifWbT0z5OECHoJzD4vEYk8AQxl
/45MO/+pLn8V5oTq3w8ino3COQ/A6OWCeFakErljyiP1NvmhWpn0NhiEkP49HP0zi97+Bbv7F8j+
PTvtPF/PueF8KG5Kah/bvRMCGInt4KnjtTojnOtsS88R00ZGYZpAGcLelVI8CP0zi5b+BVEvfnv6
1zv/e1Y9/7fYELlNkavL/Sqc6wJ4AsjONeL5ejy/JYULG+HiWqras7ARLNTlZsG8PJonUno0333c
R4b+mUVL/8L+83+p3f07qN7/t7gS3lkVC7fFwr14sdzfxwCMVjlezMdLy5nw9r3w9p3wzlJ4ZzET
3LkT3F4JlqqygsG87KU6rO897iND/8yipX+Dv/8yeBWM+lT1AtBIHBifPOA4v55wnnec3zjObx3n
Bcf5FYAng9wf/ymdA4O75PrfjKk99z+nH7ZzZXFXXSPde9xHhv6ZRWP/xFAC1aI+P0nU+//GnNq9
vwWrN+J7F5J7f4yXrwYr16Ll60wmc7QzWr4m98f4/rX4/vX0Q7UmWvkyWP1M1L+pL3wkNv7qL/9l
89Zf/2VqvD237ObW4rnO3uM+MvTPLI+of2qjUJ79ifDItHNgzBGdb+u332svvioq78TFM1HxTFw4
y2QyRztT74nVj8TKJ/GqEuXPR4UPosJ7cfW9+u1TydqFoHBZrH0rzwJFeV0sN+K51t7jPjL0zyza
+9d/FUz6yV2vNTmm+tcuXUnWPxabb4nKy6LySlJ9JakcZzKZo52ifEKUXxel06Lwrij+XkpK7yal
03HlDb9wQtTeDUpnvfwfvOUbqn/F8ua3d+nfj6B/ZtHbP/VnP4f753nq75/98pCzducTsfWxqL3R
ufvfxNq/pV5iMpmjni+JyjFReVWU3lQVLL0tyqdF5ZSovhoWj/rFo53Vk2L9Ulz8y7/uc/yl+9Hi
Jtc/fwT9M4vG/mUnf9kbAdVGHTeMY/HsoYmD404j/0Xtzil55ieaJ0TpxaT0b6L4MpPJHO0UaqY3
CsdE/jWRf10UXhfFY0npZbF53M+/JDbPbs6/1V66Is//6t/fFvfVGwT3HveRoX9m0di/MI1f1r/e
+x/k3D/uHHCcpPY3v/hBXHhFlF4ShZOi8KbIv8VkMkc9T4riUVGUe+XxdMc8JYonRem4KB9t3//v
cfmYcD9xlz8Ua9/+xnGChap6vyCv/3w4+mcWDf3rb5dd/Oz1T61MRBiIKWfs8KSztXwprJwTVfnQ
8rjIyx3vbbF6hslkjnq+qc78ZAJV/15NEyiL+KpK4NrxuHx8Y+7FYPUDUf1fv3ac1veFZFH9pZi9
x31k6J9ZNPSvt7a3eVbB3kfpv/8+OT3m1IsfRmvpQ8vCG+ljzFPq4SeTyRz9PKnKJx+YFvsJzKfr
y69FpRNh6bWk/J53/0vZP3+hGszz/vcfQ//MoqV/6RseenfF2Yfpe9/jKAknnSnZv2bxbLR+TJWv
8FbvGguAJ0L/mmfpWL9/b6n9tPRGVFQJjCpnveXPZP+8Rfr3E+ifWegfYDn6pw39Mwv9AyxH/7Sh
f2ahf4Dl6J829M8s9A+wHP3Thv6Zhf4BlqN/2tA/s9A/wHL0Txv6Zxb6B1iO/mlD/8xC/wDL0T9t
6J9Z6B9gOfqnDf0zC/0DLEf/tKF/ZqF/gOXonzb0zyz0D7Ac/dOG/pmF/gGWo3/a0D+z0D/AcvRP
G/pnFvoHWI7+aUP/zEL/AMvRP23on1noH2A5+qcN/TML/QMsR/+0oX9moX+A5eifNvTPLPQPsBz9
04b+mYX+AZajf9rQP7PQP8By9E8b+mcW+gdYjv5pQ//MQv8Ay9E/beifWegfYDn6pw39Mwv9AyxH
/7Shf2ahf4Dl6J829M8s9A+wHP3Thv6Zhf4BlqN/2tA/s9A/wHL0Txv6Zxb6B1iO/mlD/8xC/wDL
0T9t6J9Z6B9gOfqnDf0zC/0DLEf/tKF/ZqF/gOXonzb0zyz0D7Ac/dOG/pmF/gGWo3/a0D+z0D/A
cvRPG/pnFvoHWI7+aUP/zEL/AMvRP23on1noH2A5+qcN/TML/QMsR/+0oX9moX+A5eifNvTPLPQP
sBz904b+mYX+AZajf9rQP7PQP8By9E8b+mcW+gdYjv5pQ//MQv8Ay9E/beifWegfYDn6pw39Mwv9
AyxH/7Shf2ahf4Dl6J829M8s9A+wHP3Thv6Zhf4BlqN/2tA/s9A/wHL0Txv6Zxb6B1iO/mlD/8xC
/wDL0T9t6J9Z6B9gOfqnDf0zC/0DLEf/tKF/ZqF/gOXonzb0zyz0D7Ac/dOG/pmF/gGWo3/a0D+z
0D/AcvRPG/pnFvoHWI7+aUP/zEL/AMvRP23on1noH2A5+qcN/TML/QMsR/+0oX9moX+A5eifNvTP
LPQPsBz904b+mYX+AZajf9rQP7PQP8By9E8b+mcW+gdYjv5pQ//MQv8Ay9E/beifWegfYDn6pw39
Mwv9AyxH/7Shf2ahf4Dl6J829M8s9A+wHP3Thv6Zhf4BlqN/2tA/s9A/wHL0Txv6Zxb6B1iO/mlD
/8xC/wDL0T9t6J9Z6B9gOfqnDf0zC/0DLEf/tKF/ZqF/gOXonzb0zyz0D7Ac/dOG/pmF/gGWo3/a
0D+z0D/AcvRPG/pnFvoHWI7+aUP/zEL/AMvRP23on1noH2A5+qcN/TML/QMsR/+0oX9moX+A5eif
NvTPLPQPsBz904b+mYX+AZajf9rQP7PQP8By9E8b+mcW+gdYjv5pQ//MQv8Ay9E/beifWegfYDn6
pw39Mwv9AyxH/7Shf2ahf4Dl6J829M8s9A+wHP3Thv6Zhf4BlqN/2tA/s9A/wHL0Txv6Zxb6B1iO
/mlD/8xC/wDL0T9t6J9Z6B9gOfqnDf0zC/0DLEf/tKF/ZqF/gOXonzb0zyz0D7Ac/dOG/pmF/gGW
o3/a0D+z0D/AcvRPG/pnFvoHWI7+aUP/zEL/AMvRP23on1noH2A5+qcN/TML/QMsR/+0oX9moX+A
5eifNvTPLPQPsBz904b+mYX+AZajf9rQP7PQP8By9E8b+mcW+gdYjv5pQ//MQv8Ay9E/beifWegf
YDn6pw39Mwv9AyxH/7Shf2ahf4Dl6J829M8s9A+wHP3Thv6Zhf4BlqN/2tA/s9A/wHL0Txv6Zxb6
B1iO/mlD/8xC/wDL0T9t6J9Z6B9gOfqnDf0zC/0DLEf/tKF/ZqF/gOXonzb0zyz0D7Ac/dOG/pmF
/gGWo3/a0D+z0D/AcvRPG/pnFvoHWI7+aUP/zEL/AMvRP23on1noH2A5+qcN/TML/QMsR/+0oX9m
oX+A5eifNvTPLPQPsBz904b+mYX+AZajf9rQP7PQP8By9E8b+mcW+gdYjv5pQ//MQv8Ay9E/beif
WegfYDn6pw39Mwv9AyxH/7Shf2ahf4Dl6J829M8s9A+wHP3Thv6Zhf4BlqN/2tA/s9A/wHL0Txv6
Zxb6B1iO/mlD/8xC/wDL0T9t6J9Z6B9gOfqnDf0zC/0DLEf/tKF/ZqF/gOXonzb0zyz0D7Ac/dOG
/pmF/gGWo3/a0D+z6OhftmGczvQz5FDxE2GU+BOOMz3u1IvnojW5X70p8qfpH/AkeVUUZfyOKvKG
7N/qWyqBpdeT4rGodCypvO2tXJD98xdLwXw3znWzAz1z7xSzWfwU2b8sgdv9y8n+uWLJz/rXvt04
oPq3+6CMx0b2b7UVFNwg3+wWmp21ji/79/nVG/9g/9QSKmkFI3UrDIUXCbfXv8L5qHJGrErvqAqq
h5wARu5VUXpJlF5Uir8ThWMin/VP7qSvieLLSflFUT0ZrHz0guzf0nI430hyne2jPHPPTOTjg1wn
ld7eTqMnZBFn0/7l6sFSs7vYmHZm1mvpURijUJDxa4bldlyqB+W6v9GKq5vuF1e+cZypofiJ7Ipm
IsLkAf3LzvxEkPUv2dG/9sSYMz3hNPN/SMrnVP84/wOeHOqy50uqfMrRXvxWzqpdtfiGKB5LSi+L
ypvByieqf4uFcE4d1tWxHg8hz4/juU6cfqOy/m2fHc550VD//MXGDP0bKdm/YjOstoTqXy3o9+/P
sn/DZ39p/NQVzUSd5u1YBud/3nD/0uufQda/QxNOa/W8KJ9RDyoLr6vnGNReB2DU1MXPk+kT86fU
7rl6Vqy8J5bPi5WPRP5ckj8dFd5MSh94966p65/zzSAn0qt56oCOvWT8wrme7PpndvGz96TpnBfk
3OT2jvO/an33QRmPT3b+1xKFRiATONy/4eufWf/S87+f6p9KYL9/sWhPOmn/8h+Kymn16LLwWvpk
A4AngeyffFSaPiUhZ/6MWP29it/qB6L4+6hwOiyejkrnu/ev/8pxvHnXz4kwF/WP7NgtlIWbl2T/
1O04ffJvIJr3/blucjt0c+r5P3epNe0cqtaD3QdlPDatYLUVltpxvhEUGv56Oy5vuZ9f7V3/fFD/
9lz/TLeTa111CTQ99ZOngOnKMEna+xzn8LjTyb8vKqfUswvZE+y7n4QAMAqlkyqB5WOi/FLqWFrE
9K7ya1HpWFg+FlXOdpe/UP1bqPlzSZgL8FC9/nnBnHrlp3ysoB4uzCryRjQX9vvX9pZcd7Ez7RxR
/VNHYYzGSjvMu/FKM8g3/bV2XKrt6F9f1j/lp/sn0v6p5wwTd7/jPKP6d05U5MnfUVF8hf4BT5DS
q7HMXuV3ovKimuWjvVPDyvGo9EravzP9/m3681F2oI+ZD5m9BKr4Bf34JSnZvziY9ZPbkerfotfN
+lcL9x6U8XistIPlTrDajZZb/kqrW+mExXr70rUbzthU2rGf0b90u1CI9nb/etv0+zeW9q96Uj3B
LvsnTwHVUw7p0+9MJnOUUybwLXUJVAZPle+oehdgMV2v3v/wWlR8PX3+7/r283/ygN57Tov5gJlm
r5dD+b1KpFuJIm/kev3rzraDRc9f6Mw4R9bp3+j0+xcst7p7+zdI4I+9/yHdLkxU/7zt/qlPipPY
y65/tvLvJ1W5p2XXP9P32AIYvVPqOb/C2+mF0OMqfnJmr4UpvSHybyTqqcHzwd2vX3CcYK4e5pL0
QO/JYz3zgTNLoIqf+kal/esTuTCa9cVS5N1qhwtuMN85rPqnDsSF9HDMfNyz7S131Pvf0/51Kq5f
VO9/V+//+7n9Cx/aP5HE/qTjHJl02pVPG/eOC/djsXxCrL4O4Mnwplh9N8m/I0/1EvXw9BX1IDUv
17+h/gRM5Z1gWZ4Lnu8uXv4nx4kX1tSb3wdva2M+aGYvhFG3Zz31nve+6DtXzEViMfa+b0bzbnKn
u/l/Sr8e+9XGljwQe8Wmejs28/HPSihW3e7SVq3keflGc6PrX7yq/v7Lz73+mfYvTvsXqHuHoilL
+IsjM9MTztq9P3SL52pzJ0T5bLz6Wrx6Ilk5wWQyRzxXXg9W3lHyrwWFo1Hh5Sh/VO2hK6eacy9F
q6dE7cNo9f324qe/dRw3d8e9VQ1nG+FsCw/jp8JbHSm66UpJSswF/net9rdb4l4s7vru7ObWf5QO
OzNbW1656ZabzBHMYsu9t1nPdzr5Vqvidu+vbVSarQtfXBmbOjAUvx/tX/88MX39y6B/6fDDYMxx
9jlOrfKNCP/WvPuBqH6cVN9M1k6I6gkmkzniWT0VVs6FlffCtTejtVflyqR6MqmcTipnhHsxKp6J
q+9G5Q/C4ue/3eds3frfIr8e36nFt9t4OHcgWfQksRBIMopiRYSLbXG/27xZDe42xFr8nHN4Y6Nd
qjdLNeYIZrHeLHfcdT+otDobbnez0+0E8R8ufj42rv7+2WDJKpie5j2kf+n7/3a8/lP+t9X1pmee
mRp3tqp/X7r5nvD+fWPpfKd4vlN6v1t8n8lkjngWP24WL0nt0oft8tlO+d1u8Vy3cL6bv7g2d84r
XHCLf6wuvBet//kZxwlK91t3VjtL1c7SJh5qsTbgLtQlb77pLkh1/2574/tSfX7Nvd8Iiu27f88d
cKaufHn90rXrn19ljmb+8cq1Ty5/+cGnFz+6+Nmnn3959caf/sf//N0zzzw3HLksZ+mb2uPhLoqh
/gW98780kLKTgUhCebezf2JiYnLcObTPmXGcX0w4hx11g8lkPglz2nEOyDnmzKQOp+ulf552jjjK
P8+ozX65T245dcCZmXb2yxt4OPn92T/Tc1A67Myk1O1fjj3z3Nghmb39zuQLh+U3ddJxxp3xcWeM
Oao5KX+vJw/MOJNT8mexf//Bw4efGXPGh57FG/RvcHFze3GiRL3hfVf/IhG6kecLsdYI0zq2hNgQ
0aYI2tkfygYwelH2arU4ff9SQ4iaSNoiiuVd3mZL3YhdEbflbht3fbV/u+lnDb8aDrtkh8nhb3J6
aFQ3uv17Y3UcrdfrIj2fyI6qzMc/pSCMZaKSNGbdrh/66QcD/f9G/d0l23KwDPqX/pyz34D0j5/5
Im7FSfpX0eS6rkpgKPelUCRyrwLwBMj+pqF6WiOIRScR3SR7FqOfxk67nh62A9frqr/r1PvTTvgJ
aslu9bsYeupDuUJ+J9teNxSxr/6RAPW9T59VYo5gDpds8PPyO67X7gx+kNl/H9q/JP2b1+nXCvuf
o/5UdvoDVvtTqNbFvtcScaz+TVwRqn8aEMCo7TwVVGvUHpx2Tj5SjdIdWqYx3Wd7pYzUlum/bo0H
y75FvWPhLh3fS4+ksZfIM4SwHbb7B2KMhOid/cnHfV7v3+9TcRz8wNIl6f9MH9C/oRXqy2VLor7G
ri+S/mFs9YFqL4AnwPZOmq0Z7MA79+tdW+KnPXDZuc3QN5zlyVmyH97OH+HDfqzO7hUsLCwsLCwW
LPSPhYWFhcXGhf6xsLCwsNi4/F/Jf2d00wBHsQAAAABJRU5ErkJggg==
      </image>
      <label loc="30.5% 55%" fontSize="8" title="Variability"/>
      <label loc="52.9% 30%" fontSize="8" align="center" title="by variable"/>
      <label loc="22.5% 106.1%" fontSize="8" title="Trial-by-trial variability"/>
      <label loc="22.5% 78.4%" fontSize="8" title="Explained variability"/>
      <label loc="52.9% 43%" fontSize="8" align="center" title="explained"/>
   </graph>
   <graph loc="1.3in 0in" width="1in" height="1in">
      <axis hide="true" lineHt="0.8" start="0" spacer="0.1in" end="100" title="H AXIS">
         <ticks intv="10"/>
      </axis>
      <axis hide="true" lineHt="0.8" start="0" spacer="0.1in" end="100" title="V AXIS">
         <ticks intv="10"/>
      </axis>
      <colorbar cmapnan="ffffff" lineHt="0.8" gap="0.6in" cmap="tropic" start="0" spacer="0.1in" end="100" title="colormap">
         <ticks intv="10"/>
      </colorbar>
      <gridline />
      <gridline />
      <legend loc="0in 0in" size="0.1in" mid="true"/>
      <image loc="45.7% 25.9%" width="1.1in" strokeColor="ffffff" bkg="ffffff" height="1.1in">
iVBORw0KGgoAAAANSUhEUgAAAl8AAAEACAIAAAAC7YT1AABASklEQVR4Xu2dC3wV1bX/hxAhPFUQ
bb1YuWq91VYUtFq91vq4LW2tinKr1vp+tFoVEL32fqpSab3/VovyKKCCNIjV+kZ8tVKfaPW2vcWi
tVatvJKcJEBIcpLznpn9X3uvM4udmTzgmIScnN/3sxjmzNkzZ85kZn/P2rNnxlEAAAAAaIsTngAA
AACUPLAjAAAAEAZ2BAAAAMLAjgAAAEAY2BEAAAAIAzsCAAAAYWBHAAAAIAzsCAAAAISBHQEAAIAw
sCMAAAAQBnYEAAAAwsCOAAAAQBjYEQAAAAgDOwIAAABhYEcAihrPBOgceyt1NA5AG2BHAIoXz1c5
EzSiOMy/NmXa80HJhN4aNJJVKhdsoJwJJmsi2HbhTQdKGtgRgOKFpJh1VXYn7Mi2KJEhh2rPjvlx
mp6m/6zCAOSBHQEoXtrkjqBjzI+D7bK07WjljgBYwI4AFDHGi/nEcQfhkiUyDML8euAX4ZbVdN6d
GhkBAHYEoEQwxqCBa1RRGkMOj8PP+zFrgl56Ro3JwJecR0KQIA/sCEBp4OcHRhWlMjTe84KXOowa
034bI/J4um0eCUod2BGAYiZIiIz87O6a7WMX7/fhBt4LvKgjkCJvou0binPKTjYdKDVgRwCKGdsG
O2DHUoMdmd88xo15O/pWp1YTpq01h00HBNgRgGLGN/X5djvmu7DmPFe/w1W9fu3yu9oKNFULtASG
vh7Lb6X8hiIpZnV4Wf0yY5pfTcaY34QABMCOABQzYkfjBLEj1/Wu6/v53Eh3zvRzceW1llD4LUpR
tBoXZoMpjTpoxM3o84w5lUtpaaYzvhveuKCkgR0BKGaChkHLjro3pqebCoPcyc9lU01DK5xBA5yh
jjPMcUaUzHDoAKeiTH9r/uLDBuRjRLlT4ejgxlTehGkvE968oISBHQEoZtrYUfdBkcQxk/Z0NkSa
zCUpfyof4MS3vB2v+X2i5tkSiZbY0y2xlXEaVr9Akah5OhFbQUETt6x/orn2jZHljnL9bFpf/phy
k67ZeuEtDEoV2BGAYiavRmUljmYC/+cpN5cxFyo0U+JYt+H3qdrHs7XLSyjqfpWtW5aN/UYHjdTd
R1MydctSmx9qqn6KEkrlJunng9I35CM7pmFHIMCOABQzVrOqfcZRX9/HY25OX/Du1u85zInXv5yJ
/dqL3VMyscirna+HNUu9miVe7QKvdp5bNz9btyhTf19L7ROjBpEdU6ZbTo7UmMy1wo5AgB0B6AeE
++PQP61F/cLT3VL8zYPLnObYC17sAVVzd8nEQhWbr4fV9+mg8dq5qm6+X3t366ZFmbqnR/B5R/NL
Qq6JBICBHQHoB4RzR4psRuyYVP7W3Yc4jVXPeNX3q+pFqmpRaQwXqOr5eli1WFXfo2rmq9gc7Uid
U96Xja0cRnbMGDH6Kp2DHUEbYEcAiph8ppiHHZmfmJ/uu/riP79l6ACntfYZt+Z+VWPkUQpDHQtM
mCk1C0zQyD2qenGm+rHBAxy90XS3Xr3hYEdgAzsCUMR0ZEduJzQXK7hmcjKwY6XRQ8kEC5K9GFuk
vchRpe1YXua4+j6sRpHGjgAIsCMARQzs2EXAjqBQYEcAihjYsYuAHUGhwI4AFDGwYxcBO4JCgR0B
KGJgxy4CdgSFAjsCUMTAjl0E7AgKBXYEoIiBHbsI2BEUCuwIQBEDO3YRsCMoFNgRgCIGduwiYEdQ
KLAjAEUM7NhFwI6gUGBHAIoY2LGLgB1BocCOABQxsGMXATuCQoEdAShiYMcuAnYEhQI7AlDEwI5d
BOwICgV2BKCIgR27CNgRFArsCEARAzt2EbAjKBTYEYAiBnbsImBHUCiwIwBFDOzYRcCOoFBgRwCK
GNixi4AdQaHAjgAUMbBjFwE7gkKBHQEoYmDHLgJ2BIUCOwJQxMCOXQTsCAoFdgSgiIEduwjYERRK
0dvRN7T70vM8mU5ks1n7JQD9ANixi4AdQaEUvR2VsSCZz3VdW5P0ku1II8pYU94CoN8AO3YRsCMo
lKK3I8vPfmlP4Xwxl8spI0ikj6CfATt2EbAjKJSityPjGewpZERyoUxMJpP2uwD0D2DHLgJ2BIVS
9HbkNtXQRGlH5WSRX0YNCkCxAzt2EbAjKJSit6MNyS96fjGTybAUo28BUOzAjl0E7AgKpT/YkbTH
eWEul4vH4+vXr1+zZs3KlSsffPDBP/zhD6+++iqXsbuzAtA/gB27CNgRFEp/sOO2bdtWr1598803
H3300cOGDXMCBg4cSMMBAwbQ8Ctf+cqsWbPCcwJQ5MCOXQTsCAqlyOzIvU+5pXTz5s1vvPHGGWec
MWLEiLKyMtEhQS9ZivZEZu7cubIcGUFOCYoU2LGLgB1BoRSNHXMGHieZPfXUU2PHjmX5iQiJU045
hZLI+++/f8mSJbfddtu4ceOcIH2UkUsuucReciaTsV8CUETAjl0E7AgKpWjsqIKUkRxJI/fddx95
rry8nIaDBg2i4eGHH/7ee+9xSckFqeTy5cu5GNuRoJcPP/wwF2DjplIpfglAcQE7dhGwIyiUYrIj
977h8crKSrYdN5weeOCBDQ0NfGmHSJRLZrPZV199dbfddrObWMeMGUNvpdNpdNUBRQ3s2EXAjqBQ
ismOypiPFbh06VJRHTny9ddfTyQSqm0zKY+z/KZMmcKFKXHk9tVNmzZJYVEpAMUF7NhFwI6gUIrG
jnLZIguSc0dKBysqKi655BK5RRxf8hi6Y1wqleLyVNgxfXZo+Itf/EJmsQsDUETAjl0E7AgKpWjs
SNj3E1+zZs0VV1xx0UUXnX/++atWraIpra2tdsuqOJLLr127drfdduNEk0fmzp3LLauwIyheYMcu
AnYEhVJMdlSB+aQhVLJJu0zoag0eWbduHZ935CGlj7Nnz1aBOwEoUmDHLgJ2BIVSZHbcWeQWrJRr
8nlHaVl96qmn7K6t2+cBoHiAHbsI2BEUSn+2I/fTUabRlVzIauRTj8T69euVyR2hRlC8wI5dBOwI
CqU/25HhjqnXXnutXNRBuePRRx+tjDUVOqyCYgZ27CJgR1Ao/d+OlB2SBffcc8+gYdUhTS5dulQu
50D6CIoX2LGLgB1BofRbO0r/VRq5+uqrHXNLHT7j+M1vftMuw8VkRgCKCNixi4AdQaH0Wzsq02RK
eeGyZcuGDBkiieNBBx0Uj8e5Pw5JMXRlJADFBezYRcCOoFD6rR0TiQQpcO3atbvvvrtjLnMsLy/f
c889X3755XQ6zWVEjZJEAlBcwI5dBOwICqXf2pFoaGg44ogjHNMNh6AM8umnnw6VQZsqKGoidsxP
CaYbO/o0TA4e4LTEXnBr7g/7o58He3G+iUVGjYtVzRJVXZmuXjGojCrAtN4+tIV8e0sC0C/syM2k
0rmGE8GmpqbJkyfLs6tGjRpVWVnZdj4A+gEm8YlgDgpKh7LKRCbTWD7Qaax9PVvza5NOlUaIF2vn
sR292D1ubGm2Znly02/StS9QPq1Uo/LTyqPfECqTbmdLgpKl6O3ILuRrM5Q515jNZuPx+FlnncUN
qoMHD6YhqxGZIuh3tG9Hpff2nOulSY2en1Qq6ZQ5DfV/jVc/l65+pJTiN+nqB4P4Tar6kUT1463V
K1trVmW2/qmC7Ohv0+mjTh7bpOEAFL0dVdsLFsl/DQ0NrEbpjLNs2TI+14gHHYN+R/t2NAeFp/93
SY3prNu822BnQJmzW5kzuGSC5DfMcYa3jWEmKhxnkOOUO7pl1VdeIpOl7ZWDH4FF0dtR+p1yXtjU
1PT973+fpcjNqkuWLJGS9owA9Avat6PK7/BakK6XIgeYDDLrKTenfM9XpTD0dOty0EPJ9ZXrKi+r
vIzy9QYxkaWyaS9DXmz1XNgR2BS9HW3q6+svvPBCx1zvz4Jcvny5vCvPwAKgH9G+HWVP97ycnH30
VUZpZej3SmOoOCPMBYo0rafanhTJTNxVaVdl0yqVU9mMyqX8FM8IgOoHdkwmk3zqMZVKXXrppYMH
D2YvVlRUVFZWcoMqHsQB+i9eJ3YMuqp5np9JpVuMJqR8/x/SYZ8xGWLGhGhSW9Oj3wq0aWiYJTWm
vaRLSba2Js8OQPHbkaFaYPr06ZIyDho0aMmSJfZVjHKNIwD9Cy/wQTu4rs/n2imDpIE+IuRqj1II
o8OM0l8+SBzz6IzavKZfDTyVthXaloBNP7HjnDlz2IuOeYLjLbfcIjs6jXDuiLuNg/5I+3bM5Ty7
xYSPghJsRAnaUYOtxIbkV1nl6R45ptXZaytPADq3oy0YHqHfnnKA2f0/Czvq5FaoMk7LkfvXsMy4
aSh0YEtSyGXmzZvHUmQ7zpo1KyRCmTf627A3lclfTVaeN6asknx3zyDl+S0eEUJT7C8Y2jh2lyX5
uOh2AEVLUO/vGEYBurdKaQzNPz/YSBL5fjpBeEExPQMAebq2o11980gqlaLxRCJRWVlZXV1NtXDB
tS3V3Y2NjbfffjvfE1W1/Tip06W83VjK1zi+/fbbe+21F99evLy8fMaMGdKI6hpYGPZCPv7447fe
emvt2rUqWHjB67/j2CvAa2jfx47f9Q20eaWkFLML8HSRKCMbkMf5LXG/TLFXA/QLuL7fUYwCohbp
n0P5wtulyCN26HJecFKSz8sCoOnajn6Q00hVS1Pee++9008/nYQ0fvx4e5Ydh6VVVVX15S9/mZbz
ta99TSRB8kgmk1yMP9TOt4IFaGpqamgFHHOvOFLjRRddZOvQNoHthhNPPJGfgSwe7TVnSMJNX/CN
N9648MILDz300D322IPVPnbs2O9+97tPPPFEu9dliiDlZeiHiy1L+/lc8odrd7GgtBBblMjQz+mW
Uz3UV3mYqRyEZySq+/T6uvNq2ufbAgBg6MyOXLHaNS8NacqDDz5IdiEhcWPmtddeW1juRdI9/vjj
Bw8eTMuhpU2dOpUWLl6MNrHKkP1HI9OnT+fWVJp9woQJzc3NPAvD/mBf8hQa/+1vf8uzfOYzn5Fi
vWZHZVLeN99885hjjnHMFZlyrzvaCDJOI/TV1q1bx1+TskkesY1ow+vPZWS71dfXn3TSST/96U/5
JW9Yerc3G5NBn0MLo3TC40tZTEhqyFLU4erQXVVd03PV1Zps5/gCpUmHdpR8kUa4RqbKlyrcGTNm
UPUtF05MnDhx/fr1oXl3BF4+5Um8HG4aff7555WlQx6xWxq9ABp/+OGHhw0b5ph74lD69dZbb4nk
uEBIe7FYjNK1gw8+mLu2kk15uuikF6AVmzNnDj82hC1I0HdnL/Ld0qWVmIbkyNraWp7X/rkQNRx/
U3v67NmzBw0aRAs5/PDD3333XRVsFoUevKULp03SilgSoe8NEHTMYWmGTjvasb2+ACVPh3ZUVnXM
GVhjY+N5553HauHa/IQTTojH43ZyVgBUd7MqiJEjR77//vtU0dvnDpVlO6n9t2zZws/fEJF8+tOf
3nPPPSmpHWUgX/Jw+PDhtNh99tmHGzAZKnbIIYeo4DuGGmx7AlbawoULHbP1SIGsLhv2Ig8ZLvOT
n/yEFyLryS7kVNJOHLlJmUZ+97vfjR492gk2Dv0s4N8KaFwtbaQtsUSCv28kpew4ABA6tKNnGlFF
ew0NDV/96le5yuaGUHq5devWtjPtBJwR0kcsX76clznAPIJx0qRJXIDrcWloVVbqQ9x2221OcE8c
aZDk5ci4YwrYzZU8MtBw7LHH8qLsj+hR7rjjDrkiU9aE1kraVNmLVKbMnEaVYvSScvQXXnhBtc10
xYWMmI9cSL8MBgR3YL/22muV2dT8rtyxHfRTOEFsN0qOvPM6sh9PlM0TLQBKmM7syCNU/7a0tHzh
C1/gupv1Q3lbXV2dCipru47ecbi+bm5upvTONtyTTz5pp4ycudJHyESy8ogRI9gfMqPohA0kL6VA
KDO77LLLZB2iDZXdzpo1ayiF5Y+mdaPxSy+99OWXX96wYQMl5R9++OH8+fNPOukkezuEVEpvXXzx
xdXV1fzDws6keRMp80Xefvvtgw46SObdf//96c+ngr+UZOGyYqDfEZVixI789+/3w/wV//nx/HRG
pkQDAIO2Yy7oeiPJop2lUd191FFHsRS57j7yyCPr6+u5jLT1SbcRmV0Way9Tyks1TVxyySVclfOn
TJgwwa6+xQGSNpFU8sYolEGDBl1zzTW8NPvLdhe2bimla2pqkp8Xjvlt8Ze//IWL8TeV70tuI23b
q2qnvI6x+2mnnfbKK69EPRePx2fPnm03II8ePZryyOBuKTv0Ne1fIbxwkTHoR/AftN8PoxHG6qOj
AwDBoX9cFXLlaNehVHen0+lvfOMbdh1NSQ+lQdHCKtIf0j6ZJ1UtI+M8wo2rduvi+vXr7dOZXtuu
p5s3b547d+7ChQvnzZs3ZyeZbyCLPP3007RMvjV593bMsb8dm+lHP/oRJ3ODBw/+/Oc/Tz84pJgM
ZXPRu++///7ll1/O6a/pppPvHkxS561Ebx166KEkeNp0DzzwwF133XXOOefss88+/DcaYNqoaa4l
S5YkEgll/jTyHe0/RLsE+4YuxuvfC7k1AAD0KZxQ8if1IL+86qqr7JuX0vDxxx+PFlNt61y597dU
slzeNUgxoba2VgTAtf/VV1+trE/xDPYsrNtP0veyh2p8v23uRUNK6Tifo6/2qU99atu2bSrYRPbW
4Bnla1LG9s477+y///7sQhmyLPkvwi95hP5MocZk+hEgf5ROtmQIWX9BPgsAAEoIZdXRIedRZsYV
rvSuvOGGG7gA1bBiJvtKAx5h2A1RCXltb17DI3KRg2MSLIJL2jOqiMILw/5BwGvSrrMLxu7rS8Mf
//jH/L1IWpSw8lvyu4G3RmgF5IvTdL5PnmwZHikzF4HQX4enSGbPPXoIypK5RZSSP9nU7g70LpZf
M765CwTN4lgncQEAoFRQbStQrhlp+NFHH40YMcIuOWbMmK1bt0bzQq5wpX6/6KKLDj300PHjx0+c
OPHII4+cMGHC8uXL7WY9LsnzyudSSfuzqLpfv369snr98KfwunECROPstp2Cl2nbqEth7Cz8Qdyk
SQv/29/+dvrpp5NgTj31VC7gmhZdGuEyPEvOXFoq30hZPwI2b9588cUXS9usY3XNlZybls8jo0eP
/tWvfiUfxCM8Lp1aO//KoU6tfFHpAAAAKCXy5x15aPOd73yH69+hQ4dy5UhJDNfXyWQyermFCloL
x44dS9W0ZBtUfa9cuVKZ2lk+RWptlh8NyanSSEgjZALKflRw3ssPnCozdl6/d4lv3XSme0862hcU
8kfw8lesWPH222/TJpLtEFJgCHsNVbDY2bNn0+blrSQJ/QCTRNIWGzJkyH/9139t3LgxlI/Kcjr6
W9vwXPaaO5HrZAAAoP8jtTNXx/ySb2Ez0FzXqBXqOF/5yle43pTMRupcqvGlKt+2bRuXp/qaR4h/
/OMfPKP9WTzC9S/Ne+ONN0oVzMnK2WefbX+KzOi1fWQHj+844gzfksQndG0U+4M8g53Gybe2V0bW
xx7nhJLH5Z5Br7322s9//vPLLrts0qRJJ5xwwuTJk6dNm7Zq1SrO+bhRlEsq8ykhAXfkY0F+kfBm
GRDczQcAAEoH3bJqV6bM4YcfzpmcLmGSuaeeekqZqlayPdVeJkda5cyPPUez823KJaMKyUlm/OEP
f8ifyEOS65lnnslvCVKY57V9s1PY39dOlboLXj5LTjJFmRJNVVmfPM5lVOAwmZfXk+aVKTKL/Grh
l0xUgTJvqGSI0Ls0F+8DAABQWnAlKJUv8dxzz/Fb3DpKKd0BBxzQeZWqgsr6pptukhRwgMk5Lr30
0lD1zRW35E/8UrquOMFV8EcccUTIDcUCrW0ogbPhDcU/F7Zu3bpixYo5c+bMnDnz1ltvfeGFF+RG
6qJtsSCnhiEp2iP8lvjYnh6aK2poAAAANttzR6lMTzzxRFEjc8stt/BbHdX4KnjrjDPOcNreKfS+
++4LFw3gKpuH11xzjczFH33wwQfbqVKxIB5i/KApmKUlvwZeffVVStBHjRrlmLuoO+bHBN9S7qST
TuINLoLMBjeCZ9LpNMuV27R5Ii9W/ohcgDN+Sdxzph9TaA0BAABEyeeO0ua2Zs0aVhQncFRfDxo0
6MMPP7SLdQTVwvb1ecy6detU4AzfwCOqbePh+eefbyedNPy3f/s3e+HFgrin3W1FEykFPO+883jb
ylbiXwZywcZAw7XXXsunbJXZtuxXO42WjwgJj8t8/PHHI0eOHDZs2HPPPSdWZiBIAADonHDL6qxZ
s+y+owSlOJ3X+Ay99fe//529KGeq9tprL54ltASprHk6jZ999tkhW0ycONFeuIwXBV7bbjhMPB5f
v379AQccwBuWf3/wc5g5caSR4cOH8xbgl/TuVVddJd1kZFF+0MWJ/mR2L1nuNkyf3tzczDc5csyP
lRdffJELwIsAALAj5O+zKsPTTjtN3MbV9/XXXy8VfeeWWrx4Mc/oBNX98ccfr6zEkYvx0rhOlyVP
mjRJegDxEr72ta9xSyAXKBZ866lS/DIX3L2WjPXFL36RNw7D35S/Ml+VwSM8nV/Su6NGjVqyZAkv
0LPueyfpoLTB8kuC8k7HJKO0kH333VeepuLjIVYAALAD5M87cm2eSCQ+/elP21U28eyzz0qBzjOP
8847T+biq0GmT58us8iI3cTHLqGRgw8+mD9UnHHdddeJZjq3cl/DTpRlvK6u7swzz5TtwwqkvPzb
3/72xRdfTD8jeLq85VjP6OAW18mTJ3/wwQe8NN6G9u3o+G/E43PnzuUtyR/HZx+lJAAAgC7J3w2A
682//e1vUjtLHf3xxx+rwE+dWIreOvDAA7k9UBKjFStW2LOEFsIfSsMtW7bwte2iRqKyslJmLK5q
XYwoWVoqlbr55pu5EZXYY489jj766LVr16q2uebjjz9OpuQyodvbcmMsMW3atPfff1+ZNlX7dwZv
IsoRZ8yYYS+BH+4om1qZ30Cd/B0BAAAQjlTlVIO/+eabXLFyzsGS28FHHDc0NPC8PCOPVFVV8bt2
7awiOeg777wjM4pZKWe1a/8iQlabR8iR9LODu6fyb47bb7/dLhDaLLQ1LrjgAt4IbDi5LQ4Lkiae
euqp/OtB5m1sbFy2bNlhhx3GfzueZcKECTTd/gEkiSbPBQAAJUBnrZ4doVtW5TzWvffea3c35URQ
RSpTO/kTz61evZpn4dqZRiZOnNhJS6ydDt555508i6hx991358c8uW3vu8YLpOE///nPd999114x
SdR808Aoimpqavrzn/+8YcMGnleMxSW5cH4R3YF8rv1xJ598smzVefPmSeFOPvrtt9/+/Oc/z3+C
UF8n2cikwHHjxlGxAw44QJbvBE6l7U8/WcLLBQCAfkWHlgmgAjkz7LJkG/J9VpVRBdnRsWphqmRH
jBjBb9keYpuKBvjs1x133MH5Cs3FdfqFF14os3QENyqefvrp8qG8hClTpmTMkxeVUYhkPM3NzdOm
TfvMZz4jz6Y477zzKLv1TfskF+P1icfjM2fOHD9+PIm23Nyhm4wyefJkyszk14B8qU4sXgC8ND/o
j7Ny5Upe1YqKih/84AcqaBTdkQ+96667+GpIocw6Ncsv2Z3sS368CY2MHTu2pqbG/qsBAEC/Y0ec
x3bk2Am225Eq6/vuu8+xzhqSUfbaay9+S7XNIHlKKpXiiTQkn/EsXGtTlW13yYkiekgkEiQw/kTy
K9fy/BTJkJUrKyuHDx9ebp7r6wQX0ZNKKTPjwiow96pVq/bbbz/WhqyS8NBDD7GVVfBFOsnhdhbf
ulecZ5BHUA0dOrS1tdW+Nn/7bBF4Xlra5s2bL7vsMto+0oWVl0ZfX85NSjbJm/GII46ora21E2gA
+gc+AmFFF3bMF+IyO29HO3968skn7QqXK3Rl1eOcoqlAJ8lkUjTJ9wGQOprMtHjxYp6rI/ijH3vs
MflQ5nOf+xwt375ugbJDvkRBrg7kkiJyyghlJe+8806SOhcoNzdDF6HSOCe4//d//6ciSXC3INKV
m4aT/p9//vnPfvazs2bN4inirS4vruBitJ5/+ctfLrnkEidof+Zv55gNbut/9OjRt956a1NTk+pW
5QPQR4jWj4hSjp2xY6cl22N7rxxi7dq1Us9ynUuVb3Nzs21QRmbhVOmZZ56xvchLWLFihRRrF/bH
scce6wQXLbAm77rrLv4IdkNDQ8Pll1/uGNXtueee559//syZM/fee28RA01n8ZAPfhzcr3WPPfa4
+OKL586de9NNNx144IG8bgJlY7wOLEgx8SdHHgrNcuIlpw0tLS2qrYztzDhKyJ28ZHL/CSecwN9R
flXQyMSJE2mz/PnPf1bmzySfay8BgGInWj8iSjnamC/6dtuiO0ube+VQ9e20bYokA/FtVkL1uNS/
zLe+9S1p8ROWL1/eSe3Pn/j000+Lhnmuww47jKwpeU8sFjv33HP5rSOOOIJzPuLuu+/miTzjdddd
Ry7hNkxa4CmnnBKPx8XitLRJkybxW07wxMr333/f1nz34ln3yrE/RTZa1iDTOyFnPcTKXlRNTc3q
1atXrVpFeTP3K5ZslYv13LcDYFcRrfQQJRuGnrejJDTf/OY3RVScZlEGpqyqlkfsVrt//OMfY8aM
cUwOx4kjnxHkxxd3AtXvhx56aHlwj5iKiordd9/9tdde45XhIX3QSSedRKtEaiThucED7jdu3Ghf
IjljxowHH3yQV/vGG2+UG6rxQmjkr3/9K5dkaIEkb16+zoW7VSSuQZZJK0y/EkRdks951i11ovDX
lK8gU5TZMrm2nXrkzxFqJZYPBaC/YNWGCARH1IWfzIuMtqNU0zRCzmB/iEtGjx5tV+KhCp2q4//8
z/8U65DDZPYpU6Z0UvtThX7FFVew4SilY0H++Mc/5lls+5IVZs2aJRcnsCClEZjX86677ho5ciSN
/PCHP4w2XfJQ+v7wXDQLi6qTlSwAe81VW12JF6PfsV1kXpYc/5nstW1XkPwpIU0C0F+I1IwIhIoY
0Y5CadMrh2vYsWPHcvooTaxnn322sq4R5MJc/3JjJpe/4YYbGhsbHet8GGWHMouyavBt27Zdf/31
IiqeferUqfxuu9gmyGazTz31FKuOs1UeytlEt+0zDnnez33ucwMN/LmXX355qAAAoK8hv/Pwgw9E
obSRKvqct72TB+nQy7ndY0cZ84Pr4l955RXxlmOd2FPm4yXRTCQSbDguMH78+JaWFnr3mmuuYV0N
Hjz4kEMO2bRpE2c8cvLspZde4ss/nKAPqmPM2vneL4rlkV/84hc8o2NdxrB161ZudZRinoFnPOWU
U6QwYbcY2wkZAKAvYDeu2Ecoj2GIIQ3dIPxgopvN5V9IFIrDu6Bces/tcsuWLeMci1wiDx38l3/5
F3LY/fff/6tf/eqWW26hFNMJergceeSRpEZ+eH1dXd3EiRM5mWNxzpgxg1LMysrKm2++mXzJl1tI
Z5yRI0fecccdvDadC5Lwg0tKzjrrLF49bpsdM2bM6tWrpZjkjqJ84swzz+QvMsA8P+SCCy7gAjIX
AKBPwQ1afMjX19dTvbTo7nsX3HPvoruXYIghDecuvGfOwoU0pPGlv1rW1KyvC9DNnN1iR2W1K7Iq
WJBPPPHEwODSOlLdsGHDWC38sszgGDtOnTqV7/rGkOEaGhoOP/xwLjwwuFDdMS2ucr0H8+///u+U
XKrgd2KXruI0lNZw3LhxTpAI0kdQFpsLOqokk8l255ILIbgtl5thu/xEAEDvE+3R/eyzz47Z+1Pf
vejS83RchiGGNPzuZd8799LLLrji+xdcesXuo/d+6eVX8xV6d9mRkS6R3Brpm6fYX3311eIzztLk
jtiUApJg+AI7FdmbaQlz586VGVmQ0lS733773XTTTe+++66yHvRo53kdwTKjGe3LTii7/eijj/gt
HvLKiPV55F//9V+lWZWgRJbLQ5AA9E3sfnNvvfXWhIlHNWfcpqzblPExxJCGjVm/vjXZ4qktieSE
o49943//6OrmxaAXq/TZKYj83QCk6780sfIpRp74yCOPLF++/L//+79nzpx5++23L1269J133mlp
aZFOmDK7bx6ua5vyueeeu/HGG2+77bZbb731rrvuevXVV/nJTcxO9RqVYgsWLHAC19LwG9/4Bq+q
FLAXyP6jzJI7tQr0pWyhAgD6DnzYyhFKtcorr7xy5DFfqm9JxFpTCARHfSq7qamlNpGuaYqPP/pL
L7/xRirnBhpQn9SOykr7Qtfk+UEy165FOMVUwey+1e+GX8pJRJ5RXMufIh/B0zmD7Py8o6zA6aef
btuRr1xU5iPE7jKF53r77belJ+0Ac0OfdevWcZnQ9wIA7HLkqPSCvvT0w/qLxx4Xa05UxVMIBMe6
hngskd6Scau2NU087niyY9bnxlT2YjR2Ap078o5Ibmv38gY5n6eCXdY12GWkgCxNSspebu/uPKIC
HfKUztWoLMuOGzfOblldv369snq42bYTu1O+K+VpXr5/LACgbyLViBzXL7zwwhFHfZHShapEBoGQ
iCWyVc2t1Y3Nh33xGLJjTvmuH5ViQXYMT+iriPM++ugj7nTKqiNTSq82u3BIxpJu8hnQKVOmeNZt
aAAAfZwXX3zxqC8dW9eSqmnNUFS3pBGITS1ZGupW1qb4EUcf/fLq14LEMY8fRH+2I0POe/bZZyUL
LDOPbJR3yXZ24she9MzjMg466CDpGUQ8//zz0gsJt+oGoO8DOyKiYdmxme1oW1DUWBJ2JGbOnCln
HGl4/fXXk95CuaMbPCKKp5MLy8xDg3mW/fbbb9u2bdEu4wCAPgvsiIgG7KiRxtITTzxR7lRAwyef
fDJ6raQ9Tnz961/nXJNn/NnPfiZq5JIwJQB9HNgREQ3YMQ9ZsL6+nu/OI22k7733HhuO00Tbi3xb
gD/+8Y9OcE8fYu+99968eTMX8E3H2lDeCQDog8COiGjAjnnIjqtWrWLJsR0d02G13dxRurodc8wx
cgeDsrKy2bNnsw7tux/IjACAvgnsiIgG7Khh+d18882OuSPdgKD3KT/4VwXXmYgUmTlz5rAXuU2V
7zweandVaFkFoM8DOyKiATtu59RTT5W7v7Lw3n333WhXVT5J+eSTTw4fPlyu/TjyyCMbGhqkI6uC
FAEoHmBHRDRgxzxkwTFjxrDqWJAEP2pDmkkpd2TnzZ8/f4899uCSlGWOGzdu3bp19tIAAEUE7IiI
BuyooVxw7dq1bEROB+WxITfccIO0rzY3N69evdq+1Rxx1FFHffDBB8q6nw4AoLiAHRHRgB01lBHO
mzePnSe9bMrLy9mUu+222/Dhw/fff38a4QdS8lnJIUOGTJ06dcuWLcr4VVJMAEBxATsiogE7asht
/PhizgiHDh06ZcqUL3/5y5IgkjLJi/IsyZEjR5588slr1qyRLqm4Jw4AxQvsiIgG7Jhn3333layR
eOyxx0iZDQ0NDzzwwG233TZ58uTjjjuODDpt2rTKysoNGzbQLHwzVRYkmlUBKF5gR0Q0YEcNZYEs
RUoWue00kUhwV1VuL5XUUJLFbDYrfVn5sVm47TgARQrsiIgG7KihdLCsrIxzRxoZP3483wqHYTW6
wcM6SJzyLk2h8eg1jgCAIgJ2REQDdtRcfPHF7EU+0Xjdddep4IJFvsCRRnzzLOXotY/8FiNvge6B
dzl7u9q7ZHvbm6eVwtAQPSajU3gi6AzYERGN0rIjC0zOEYrbDjzwQG5W5U6qK1eutGfxggeI2/OC
Hof+ODkTvvI93Wqdoxw+HUykcM1berB9fzXTSmJoIqP8rGde8xRPZXOubufnF/mpemPt9NFbGHIT
jNCJhtDPSuudPgHs2BeiJt5+REv2TpSiHRnxXENDg5x05JGNGzeGbpGjrHlxfrGXoJ0tQzqkzZ7z
yYzZTL7GTwVqdOmPQgOyw/bbEtm7bP8OvYW8BPnIM9shnVYZj/6nbWW2hi8HrBf8mti5o7cA5Mlu
fCaeTBntsyZ3kupTjoQd+0JEvQg79h7c/mkflul0+plnnuGTjnzBRnl5ufz+5eOcy2cyGck1ZXbQ
g+T3u1zaj6dVIkM1qq73czqF9HOUTiqtRnqdzqmkr2t/SwmlEHrj0P7bxHZ0PU6zc67Or6N2zL/o
BaQLGx0pNN7c3KyCnmusyT7lRYbtWB9PxVoyFNEKGtHLEXVV70dp2VG1/RnL/OhHP+KU0TEX/o8c
OZKnhx7TqJA19jq5XIaq+4xKJlRzSmVTKp3MbFMqaUL/dXydQKaND7Qs88Hm6P9D+teiN4VuedZ2
NC2s2bwdlSnj8X+9ZEc5E08jP/jBD/bdd185sk466aSHHnqIi/GR1afungE79rWIuqr3o+TsyNjX
Y5x88skkRbnYceDAgYcccsjjjz/++uuvx+Nxe67oYzpAT5PKZSlrbFFJc8LRM15sVV5CuRnlmhOO
vqvDtLXS3zSnsvrcWwkMfd3E3Kx8CuXm8kepq1uig3Zm9mgv2pHg5pkVK1bw0VRu4HE6rJQRp+p7
PzRhx74QUT/t2igtO4rb5HdrLBajZNGxTjryJY/cyvqnP/0pnU7T0Y4HbuwaSH++as21ZrQSPKfM
KR/gVAxwhjs6hjnOEEe/HGLGKQaXObsNLKEoL3OGDHK8jE4fcznPHKjZrJfMH6j5A7dX7ciHGKWJ
9IuTDyjHOJIOq1GjRimrSaZP/dCEHXd5aBu16ohaaldFadmRW34Yfrlu3bqzzz771FNPnTJlyre/
/e3JkyefccYZp5122te//vVzzjnno48+4hm5vMxlLRL0GCYVMrtcztdnFhOkxtS2t5KxZ1JVT6Wq
nkxUP9la83i89pHW2COp6kfTVY+mqx8pnWitXtlc/wcSpO655JrN5LlB7tiuHXuPu+++2zGXSMkj
3oh99tmH36VfnH1KjQq9cvpGsB2jES3ZO1FadlTGbXxkyvHJnQh8cxtx9p8UkP51XJKbg7gM6HFo
Mye4Ys+asVZKE9N1v01VL/dqKlXNEje2JFt7T7ZukVu7SMUWqRqKe1R1qYRbszwee3HwQMdNN/KR
6eneOVlP9/QN2XHnjtuC4eOFho899hgbkdtg+FqpMWPGSINqX2uMgR37QkS9CDsC0B6+USPVon7O
9D1JDnOcdPVKrcaqJdoQ5MJY4MUqE9XsyJIIbcfaFwYPcPSJWN9T+nIO2mbZ9nLHnTtuPyH08/HX
v/61pIzC6NGjVWDQXZ47Sgci5qWXXjrymC9RPViVyFDYVTNPQfRC8E+TaMQS2XUN8bqUWxXXP182
NSdJWvQy6rPuDdgR9FXYjvoyBU9L0ssaO66grFFVLdYurJmvYvO1KkiKVQtU9YKSsmM2dn9L7W8H
65bVFsuOOVcLsi/akc879hE7ihp5hHJHsWM0d0H0TkT9xFGbzFGQIMmO9JJ9ubEpES3ZvQE7gr6K
b847ajual54a6jjJmhVubLHOGrUa56jaOVqQ2pHzTCwwb5VEGDs+V0F29Ft0ep2/pMVz9Wla3UMn
YKeP209IR3bcY489+F0VOHIXInbkJJJbVqkelJp6Y8v2cUTvRHUHNwQgL5IdKVmkIXmRHMkR9Vn3
BuwI+jCUEeUv49P/KhwnEXsiW8sNqvNJjV7tPC+2yOOXMWNH3dBqCvT3obHjM8aOzXozbbcjd14N
tuDOH7efkI7sOGLECH5XhrsQWQHKYmn8pZdekvOO0VoS0TvBLqy1hhyxlsz6bS2kxo82N3Jb66bm
JFpWQUnj69TRzQXX+w92nJa6R7N1wbnG2HzyohtbSqFqFgdNjgtKZOjWVLbWPjN0gKO8Fn0vgOB2
CH3QjvJQ8XDRXYRv3TCL23hffvllbcfmZP7qguaURDSVQfRE1AZR17x9yI6sT7q1rVnSISWO5MiN
TYl1Ta2ca/ZowI6g70KZUE5lciqp7ci5Y+2jbq0xhD7FuEDbsabS1V1Yubm1HYv012FbO5pWaHMv
ck61LTv29uUcHdmxoqJCCshwl2DbkUe0Hb94zJZ4enNLlqI+nuHgl4hdGPWt2U2NCUofP6hrIEFu
aGylqM+p6qRWV48G7Aj6NL6uRE3nHFefd0zXPKpiC0z31AX6RKNuTV1sYoE+E1ltrKkveOj/Q6/6
/mTsmWHOjtixV29M05EdBw0axAVYSLvQjsr6dB556aWXjphwZHV948a6Jo4NtdvHEbskNtTrWL+5
qaopuX5rfEtW8UlHSh83u+qjhuaoz7o3YEfQp8lXYr7e98iOmerHdPLUxo6LTJiOOXl5lETsjB13
7rj9hHRkx912240L9AU7CrwaL7744uGHT7jyyulXXjnj+9+/DtEX4oorp11x5XWXXzXtrO9eOuOW
n27LqQ0NLWRHyh3ZkVGfdW/AjqDvovc8awccNIDtyHpgKS7Ih76cg1sdSyWsltVWc2zqbdSeHYMt
mZ+yc8g9MeRC/k66m4rwfvOb37AX5X5yAwcOJEcqazmdwMvhM4LyxI9uvAhEFsUflEqlVq9e/fP/
d/vmTQ1bNzZGo37dVkQvxJaNodhcv3FrrGrzmjV/v+R719B+sKmhuSaerkvkKJuMyqzbA3YEfRTe
7XRfE0+P+SpXXmbsWMWnGE3o7jkLdIdVnTWG/dG/w7Jjku3IF3JYdgwfyTuLbTLf3ExKxgUpIG9R
scrKSnmWuFBWVibl5ZZVPIvXFi6QSCRksapb7SjI+tBILmPuZZ9F7OrItH3pqnTCvWbaDa0ZVbOt
hdRY3Zza1JhAn1VQusCOnUcv2FEZbdh3fev8sVNSctmyZSJFSh/lfnL2ox+3zxbBFmdoBboFUq/9
+OX8o8794N5MiF0VfIKAT5RzuGYX9tVVU2c0Jt26ltSWtF8VT21sSsQS6JUDShXYsfPoBTuKw8Rq
RMhVLDBGJt53333sRXFkmcGaT9PuvAxp2H6aR15gPQYt3NWPgQm2GWIXBhuR7ejpHTfnqsuuntqc
VbUJIy1ze78N8R5vXIUdQR8Fduw8esGOnF2lUil+ybry2t6h1MYL2kvvvfdeNqI8NpVRZiGdtJFG
TdntiaMyn8Ij5GASvySRevshdlHwX17/ZczOnM8j9R0S9f+XT50W91RVPPFxY8uGllRN2t8Y7/H7
NsCOoI8CO3YevWBHQZ5OI6a04YpNlEMjixcvHjJkiO1FYuTIkfaJTO7vw66VeRm7zZNHOhFqtxCs
AG8xxC4I3nuDfWj7LuubHPLSa67dkslWt+qbAGyk3DHpsrp6NGBH0Efh3Q527Ch6wY6ct3344YfX
XHPN9ddff9VVV33fcOGFF15wwQXnn3/+eeed953vfOecc845++yzvx1A44cddhgbcaChvLycX557
7rk0C81IS7jsssuuuOKK733ve1deeSUt+eqrr6ZPudYwffp0eotezp07lxt1ycohg35C6KvJE+sI
HvH0PYfaiXCag+iZ2L7BfVeZoL9Lzjyj56KrfrA5nYklk7UZTwsynkHuCEoX2LHz6AU7KpO0nXji
idz7lC9b5BGGX9qwDh1z0tEuUFFRIQvhTjo20QVKk+wTTzwhLbrhlSsUW7RtxiP1NaI3w83fJZj3
2/ze65v+Ot+bPq3R86tazPWO+oxjtqYV1zuCUgV27Dx6x46tra1iLCbqtih2GU4c5eoOySM7QQrT
yFlnnaXaOgz0SwI75vL3xuK91/zZaZf+3rSpjVm3Ot4SazEpYzMN0bIKShXYsfPoBTtS0vbBBx84
QebXkdgk8yOoDJVkO9rlaSKng5wgUgFRYEdQeSr8pS99CWosEcwOHFzM4Xsm9HS2Y1PWjTVrO9bo
28TTEHYEpQrs2Hn0gh2J9evXi+Q6sqONtI6yIPlCDrsALYSnDDR3zxHsMiRjGZ80aRJf0RFes57A
rvAQvRx6YDWrWnakwZVTYUcAAni3gx07il6wI3crdczDp9hVpLHBgwfbVrMRfdK4XOwo41G52vOG
3mKGDBly/vnn88rY11z2FHaFh+jlyP/fgR2vnd6EllUAGN7tYMeOohfsqEzj6mmnncaukiywI5nx
dCrGI1HtyRKi13s4liypmMj1d7/7HSeO3dgrB/RN8nuprZ3gxvrfmzqdzzvqRx+3pqt0h1XYEZQq
vNvBjh1FL9hR7ht37733zjfcfffdv/zlL+cFzDXMCfhZwKmnnupYmhQp3nrrrTNnzvzpT39Kw1tu
uWXWrFk/+clP6OVtt932P//zPzTjzw2zZ8++44476LPefPNN+nTdrb93WlbBrsMyTZsXvjkPecU0
bceqeKIqoe24MZ7B9Y6gdOHdDnbsKHrBjgzfDdx1XZZllzkcyYzEyWoM5Y6hy/xdg9wTQJbAxTq/
p2tPYNd3iF0Vbf4YZn+m/eDy6dMbcu7GFm3Hja3pDS00zJImo0rrxoAdQR+FdzvYsaPoHTvyTWpo
yPbqMofjaxP5TnLS70a64XCZHdSeZz3HoyfuJxfFru8Quyra/DFgRwCi8G4HO3YUvWPHnYUlunDh
QjtldIJTkvwurtAAUSzTtHnht21Z5fOOG1tSPa3GatgR9Fl4t4MdOwrYEfQz8nuprZ32euWQsari
qajMuj1gR9BH4d0OduwoitGO4dIAWOT3Uls7sCMAUXi3gx07iqKzo5x3lGIA2OT3Uls7sCMAUXi3
gx07iqKz46BBg6RAlx1fQQmS30tt7cCOAETh3Q527CiKzo4VFRVSoKef1wiKkfxeamsHdgQgCu92
sGNHUXR2HDp0KL3FWWOXV4aAEiS/l9ragR0BiMK7HezYURSdHYcNG6ZgR9Ax+b3U1g7sCEAU3u1g
x46iD9pR2kt/+ctf2vcBcMzN5EaMGEFvoT8O6Ij8XmprB3YEIArvdrBjR9EH7Sjcc889kjLKo6x2
3313egt2BB2R30tt7cCOAETh3Q527Cj6rB09z1u6dClf4OiYG8jxcNSoUfSu2BGaBCHye6mtHdgR
gCi828GOHUUftCMJj08rkh1ZigLljmPGjOEy4dkAMOT3Uls7sCMAUXi3gx07ij5oR4LtuHjxYraj
/cTjT33qU1Aj6IT8XmprB3YEIArvdrBjR9HH7chGtO04duxY2BF0Qn4vtbUDOwIQhXc72LGj6IN2
lJbVhx9+WKQojBs3DnYEnZDfS23twI4AtAtV9x4dGsFBQnZM1zxmvMiGYEcu0oKEHbUd81VJoCBz
xAYvegG5omPVqlVlZWWcONKwzHDggQe2LQ5AG/KmsbUDOwLQHrS3pT2VkQNm0AAnUfuoW0vJ4jyd
L5IkqoM8soqCBbmgRILs2FL7XIW2Y6t40FQlOoMMNiBNDd4IpvYclDhydphMJl955ZUbb7zxW9/6
1qRJk84999yFCxf+85//5GIkUdxnFUTJ76S2dmBHANojR9Wsr1J6//P1vjfYITs+nK0nNc7RoVOo
oIm1+p5SSx/dmvtban+73Y4mZzTHai44VlmNOT3c6YO3cPwAzyDNrSFwq1UQAnYEYAfZbke9A3qq
wnGStQ+5dXNU7Z0qdqdOH2OLPBPmBOSi7bIsgXBrluvcscxRfkt7dlSBII0dg4O4R5HTirYOc7mc
TCcjZrPZdmUJQH4ntbUDOwLQHrS3ZZVvzjua2n+o46RjD3u184watR292gVu7SIKTze3Lsibo7ok
hpQ7tsbEjiY7zNsxOEr1UWvsqIe9YceQ+VxDuz1xaCJutQpC5HdSWzuwIwDtw0eGUSNlRMMc02eV
LKibVSkWUNboakEuyNuxuoTCk145fnOHdtQHrjlu2zFUTyFNprYXOWu0jYgMEoTI77C2dmBHANqH
j4zAjiPYjjXkhvmqep4+y6jtaHLHfOMqX91REkM3tnS7HSlB3G5Ha+vpFzt93BZMVHgkSJJi6BSj
dN4BwCa/w9ragR0BaA9OekzFqg8Rj+yYrX5YK7BqvgndxujFKBarmiWqZjGN6zzSJJT9fpiprWyp
fca0rAZ2jNYv+c2oG1fzr3oS245RU3bS0AqAiu69JvShDzsC0Ba9w/m+G1TyWZ071jyse99ULVCb
Fmk78kk4fR5uMYWx46ISGWZi98fr+Lwj23F7xWIftWxHc6OAnTt6C4N7qEYVyL1YQxMBsAnvvSZ8
2BGAKG7OHBue2QEzmZFlTrrq0dz6hWrTPTq0HRfpZsbYPFUz31zRYUzJN9Pp70O3Znmi7veDyY6q
heyYy+izenkL8iHL26137QhAwcCOAOwotNu1JjJ0bCRTGRLA7uVO47qHVMMDqmqJloR24QJVyxd4
WILkt/r70K3+dcMmkzuqpJ/N8DHa3LItb8HtdlSwIygKYEcAdpRMJkN1uqtyrsp6XsvgAc7WDQ95
Wx7waipV9VI3ttitXZStn+fW32ku8zB3z8lf9dj/h9maXzfVvjxogOOl415On53Nea6vRWj6hbax
o251zY8C0FeBHQHYcajaT2UVpY9ZX2WHVjipxlcbN/wmXb0yU7UyWbMiEXssUftQsvbXmZqHMzWP
pkspWmJPN9a/NWigY6731xsr6+YyboI2lH7BdswLUh+3sCPo48COAOwYer/zPDerW1ZdN51TzgBn
aLkzzHFGmqCRoSZ4ygjHqXAcyqVKJ8oHOBXlTi6VJj9m0rrt1NO3Fkrnt952OwJQBMCOAOwYdGCk
s3x4ZM1FCVm9+7Uqt0l31MkFl0KyBriEKWxm7f9D/YX9hCIX+nqSGZAg01kvrreIb9kxmAGAvkx+
V+X/gvBhRwDC8GGR1RcCpFyVUfppHb5KakGaXdI1Qszps5LBHVj0fsq7aSlEzqgxl2rVLauptOsq
L+M2m01k2dGDIEFxkN9Pbe3AjgC0A9fv5mYANMiYdDHrtZraX79JL7UyVTanssFjm6IK6dfhZ80w
qET8nGlWTcvE/DY0mwaAPk7eNLZ2YEcA2ifY9druhflMMZioz7eZt0qQ6AEZOUpLddOAoiN/jNva
gR0BAACUOLAjAAAAEAZ2BAAAAMLAjgAAAEAY2BEAAAAIAzsCAAAAYWBHAAAAIAzsCAAAAISBHQEA
AIAwsCMAAAAQBnYEAAAAwsCOAAAAQBjYEQAAAAgDOwIAAABhYEcAAAAgDOwIAAAAhIEdAQAAgDCw
IwAAABAGdgQAAADCwI4AAABAGNgRAAAACAM7AgAAAGFgRwAAACAM7AgAAACEgR0BAACAMLAjAAAA
EAZ2BAAAAMLAjgAAAEAY2BEAAAAIAzsCAAAAYWBHAAAAoGMs7dAgZ9mRXFXda3Zs1UPbjmaN2qym
gdUIOwIAAOgR2jiG/egaO1513fWNmVzVtqbNiUxNS7KqKbmpMVGtc7uei/T6bS11qWxVc7y+JTH+
6C+98vqben3cQNr6f/Ei7AgAAKCnCLdbuiaySl05fUZLzq9qaNyayMaaE7Xx5LacirVkejS2Zr26
ZKa6sXlLIvWFCV987Q//q4UoeW0bO+ZgRwAAAD1E+3Yk81z0/auaM7mkUtvS2drmFhpWbYvXt6Z7
NGqa4rXxVspZt7amJh5z3EuvveHy2rUvSNgRAABAjxC2owhy3Gc/d9xXTj7u5P/491O+etTxJ5zw
tW8c/x9fo/EejePoI7466biTv/rlk786fI/R//vHv9CKpVIZ2BEAAMAuY7sgPfX7V179wx//9Nzv
f//i6tWv/OEPL772xkuvraZ45dWeClr4a2/+8fnfv0yftfrNt1546eXWREqfdLTVqO24fVV3CtgR
AABAgYRM5JphxnMzWe4b07MksznOXBPJNH+cz2sAOwIAANjleJ5utHRNb9FsNuubNsx0Otm2VbPb
w5Kgr92Xy2QpYEcAAAB9CLKj+Z9cyR1EPZ3K9WSwFDOZjP5USiONA8OCNMCOAAAAep9oYsd2bJvG
9XJYRCZ0DewIAADgExLxIuwIAACg1MnLJ2LHniZqxA402MHkzoAdAQAAfDLatePO6qgAol7sQIMd
TO4M2BEAAEB3U4COCmCHPqXAXBZ2BAAA0N3skLc+MTv0KbAjAACAPkfb5tbujDZEm1d95ZkrLzuc
pXNgRwAAAD1H1GrdGNuJqPGT2vH/A1bxfM1EWkLeAAAAAElFTkSuQmCC
      </image>
   </graph>
   <graph strokeWidth="0.5pt" loc="5.1in 5in" autorange="z" width="0.7in" fontSize="10" height="1in">
      <axis strokeWidth="0.01in" labelOffset="0.2in" lineHt="1" start="2" fontSize="8" end="5" title="&#xa;&#xa;">
         <ticks intv="1" fmt="none"/>
      </axis>
      <axis strokeWidth="0.01in" labelOffset="0.3in" start="0" fontSize="8" end="1" title="P=0.75 choice">
         <ticks intv="0.5" perLogIntv="1" start="0" end="1" fmt="f1"/>
      </axis>
      <colorbar cmapnan="ffffff" lineHt="0.8" gap="0.2in" cmap="tropic" start="0" spacer="0.1in" end="100" title="Z AXIS">
         <ticks intv="10" fontSize="8"/>
      </colorbar>
      <gridline strokeColor="262626"/>
      <gridline strokeColor="262626"/>
      <legend loc="0.044in 0.803in" labelOffset="0.01in" len="0.1in" spacer="0.12in" mid="true" fontSize="8"/>
      <trace strokeWidth="0.01pt" mode="histogram" barWidth="0.4" src="#src_41" legend="false" fontSize="5" title="Accuracy">
         <symbol fillColor="none" size="0pt" type="circle"/>
         <ebar strokeWidth="0.5pt" capSize="0.1in"/>
      </trace>
      <label rotate="30" loc="1.5u -42.4%" fontSize="8" title="Monkey A"/>
      <label rotate="30" loc="2.5u -42.9%" fontSize="8" title="Monkey G"/>
      <label loc="-7% 115%" fontSize="13" valign="center" align="center" title="c|0:w"/>
      <trace fillColor="808080" strokeWidth="0pt" src="#src_21" fontSize="8" strokeColor="d3d3d3" title="albert|0:000000">
         <symbol fillColor="64d3d3d3" strokeWidth="0.5pt" size="3pt" type="circle"/>
         <ebar fillColor="ff4500" hide="true" capSize="0in" strokeColor="64ff0000"/>
      </trace>
      <trace fillColor="808080" strokeWidth="0pt" src="#src_2" fontSize="8" strokeColor="d3d3d3" title="golda|0:000000">
         <symbol fillColor="64d3d3d3" strokeWidth="0.5pt" size="3pt" type="circle"/>
         <ebar fillColor="ff4500" hide="true" capSize="0in" strokeColor="64ff0000"/>
      </trace>
      <function strokePat="dashed" dx="0.03" x0="2" x1="5" strokeColor="8b0000">
         <symbol size="0in" type="circle"/>
         
         
         
         
         
         
         
         
         
         0.5
      
      
      
      
      
      
      
      
      
      </function>
   </graph>
   <graph loc="-0.108in 5.237in" width="1in" height="1in">
      <axis hide="true" lineHt="0.8" start="0" spacer="0.1in" end="100" title="H AXIS">
         <ticks intv="10"/>
      </axis>
      <axis hide="true" lineHt="0.8" start="0" spacer="0.1in" end="100" title="V AXIS">
         <ticks intv="10"/>
      </axis>
      <colorbar cmapnan="ffffff" lineHt="0.8" gap="0.6in" cmap="tropic" start="0" spacer="0.1in" end="100" title="colormap">
         <ticks intv="10"/>
      </colorbar>
      <gridline />
      <gridline />
      <legend loc="0in 0in" size="0.1in" mid="true"/>
      <label loc="0% 0%" fontSize="13" valign="center" align="center" title="A"/>
      <image loc="40% -50%" width="3.2in" strokeColor="ffffff" bkg="ffffff" height="1.9in">
iVBORw0KGgoAAAANSUhEUgAAAW4AAAE4CAIAAAD0F44yAACAAElEQVR4Xuy9CXxURbr3X2c/p7cs
BBBQcWVXQRQdR8fRUUdF0RnuHe+9//cuf2ec66i4MOronbnvjKMOouCG7GsWIECAbJBAEhJWQRAQ
RVAQFRBkJywJJCT9/qqedHnogAImpDs5v8/5dE5Xnz59ulP1Pc/zVNVTLOzJkydPP1osusCTJ0+e
zl4eSjx58tQA8lDiyZOnBpCHEk+ePDWAPJR48uSpAeShxJMnTw0gDyWePHlqAHko8XRGqqmpoZ3a
2lpZWF1djacnTpyIekmWeGo58lDi6YwkMQGmgBR4dENEHuMGjacWJQ8lns5IkhHYqaqqirJE8NRt
kkgTxlPLkYcST2ckt7nh3gdWaEfCBRyB4yMP8NRC5KHE09nJ7ekcPXr0q6++On78OJUAK5490mLl
ocTTWahGiPYrKyv37t07ZcqUJUuWHD58OCwoI7HiqaXJQ4mns5AbJaBGeXl5VlbW+PHjly9fLg8I
i54d+RZPLUQeSjydker3+IYFOGCbZAh988030sHxOoNboDyUePqxAkQyMzPHjRu3ffv2sGsESvjk
wIoXRmne8lDi6UeJenBWrVo1derUWbNmweUJn75v2KNJM5aHEk8No5KSksmTJ+fn5x89etQbqNYC
5aHEUwOIzA1wJDU1df78+YSSaiE64NixY17nTvOWhxJPP1bUExwW7ICbk5mZuXLlSoDDPUAWL3mx
2OYtDyWefpQIEIcOHQoL26S8vDwnJ2fMmDEbNmygMAo4ApOEDpY7npqfPJR4+rEi74ZoEhYdOhkZ
GdnZ2Zs2bYrqG/bGmzRjeSjx9GN19OhR2jly5AjtbNy4EYZJYWHhjh07qKRSiPY9NUt5KGkmct/w
KUjRtMPYV65cOXr06KysLBBE9gHD5ZHXWSsk92nHU/zKQ0mzUo2YlRsLLRPUWLJkycyZM3Nyco4d
O+YmCO3A6yGyxMLVevrx8lDSTASIVAlRy6SnTWiVhIXjk52dnZmZuWDBgrC4JAqauI0R92A2T3Et
DyXNU9T/2rSjSwGyvXv35ufnp6enr169mkrCwhdzdww37UV6aih5KGk+ots+OQ5Na4+4tXnz5unT
p2dkZHz55ZdUgivE5UmaSGvFU1zLQ0kzUdR9ntSEna80qISItmHDBtBkzJgx3377rTzAPRbWUzOQ
h5JmIhlxQOuVLkMT2ib4aCIFPS5atCgtLS0nJ+ebb76RV+W5Ns1JHkqaifbt27djx45169YtXrwY
jzKtWfRx51dkK8FCOXbs2MqVK8eNG1daWioHm8jLkwliPcWvPJScqWgcBOkHb6ff04YpNHC6M7jf
6N6XPR3lBw7u3b1n+9Ztn23Y+OHKVYvKFs4rKJyTlz+/cF7BnLmzZ85aungJnoZxbG246liTWSVy
jLy0Qfbu3QvMjR8/HkyprKykAzyINBt5KPmxIrKgqZPzT6yJPqieMS9DpO5Ct2rFALODBw9u3779
s88++/DDD5csWbJgwQIgo3Buwdz8Ofm5eUAGdoCSonnzJ46fMOT1N159+ZWc2dkAyomqaqJJ06pW
dCTJp/g6c+fOTU9PX7hwYTjCERzgzc1pBvJQ8gOiBk92BOl0sJAiuNCR8in1gNJ73W8nBqFR4UZ9
4MCBr7/++qOPPlq6dCkaG8CBhjd79uzc3NyioqL58+fn5eUtKC6ZlTXz3bffeWrAk/3uu//anr06
XnRx61YpuqqpTLmqe48xo0aXFBUDIrUnapocJcTWsIuk+I4TJkyYPn36+vXrwydHZz3FtTyUnLWi
WCBJgfbgnmZySi+mVqxHdeTIkd27d2/ZsgXNac2aNe+//z6oMU8IvMBjQUFBcXEx9mfOnDlixIiX
Xnrpscceu+OOOy699NKkhMSgP2AZJsChMIZNU1RD0322A5pcc9XVME/KFpQCIpVHK5rQwQlHOpJo
Hz+OND22bds2ZcoU0OTzzz//7mhPcS4PJWcqQoZ0ZMhUcTOFtG/fvqg0YuXl5bA1Nm7cCCcFtkZJ
SUmpUGFhYU5ODhEE+zA90tLSBg0a9Pvf//7BBx/s0qXLxRdf7DgOE8JOIBDQNM2xbNu0TN0AOLAB
IsAKSogsXTp1fmvom/Bx6ryb6Ks7fzolSVFCBsjHH39Ms4e/+eYbORvQU1zLQ8kPiKhRv1VI1YrR
3zQqjHKF7d+/f8OGDaAGAEFWBhwTPMJbgblBrgruyUOHDn3++efvvPPOn/zkJ506dWrbtm0wGAQy
TNM0DAOPjpBlWX6/PxQKoYQJMwQbwEEcAVMIJbBN/I7vJzfcOGHc+KJ58wGRE1XVTWiVSJhKHycc
GZxGT8vKyiZPnozfgdLBeop3eSg5C0nDBKqoqDh48OCOHTtgpa9evZpiosBEVlYWwFEgROYGWsvo
0aNff/31J5988q677rriiiuSkpLACPACVgZsDezruk7WB6SqKsrlU0VRUIIDDCGySoAPQAQoAUGk
p4Od7l27vfv2O7nZOeGa2liIlYQjQ9EIH9KOI5cwPz8fHhyYix8z+m2e4k0eSn5YaACHDx/+9ttv
N2/evHbt2uXLly9evLi4uJgMDbQHsGPOnDlkg6Snpw8bNmzgwIH33nvvNddc07FjR8ACRIBlYds2
4UNyATsgBUpgccD6oFdVIU0IJSgn0OBIHEZ+jfRuABSQBXzBRrGS8WPHLSguIaukCVESFVGSqj45
GQJ+ulGjRuH3dB3iKS4VcyipH4AgWyDqaU2kf0QWyn16eiYDFqKqe63oucQdcu/evV999RX8+ZUr
V8LQACPmCElDAzuwz3FHfeutt5566qlf//rXcFJgblxwwQV6Iwv4+J6t59XXjBk1el5BISBSU32i
CVHy/ZI+44EDB/BLvvvuu2vWrDkhusalhSJTxnqKC8UcSqSikOF2ud0HyH33S25RFEMeSe4JPcUO
xUQ/+eSTdevWffDBB6WlpQQLCBYH7pkwv1Eya9asiRMnDh48+LHHHrv77rt79uzZunXrUChEJgOF
NijGEd30G1r18RGPKHH/Wzdt2oRfOzU19csvvySaUCDWbb94in3FHEpwU6JMOaekA4Uq3EaKVJR9
IcN7Ujjt/v37v/nmm/Xr18Oipp5XGB0wMXJycvKFYHoAH1OmTHnjjTceffTRBx54oGvXru3bt/f5
fOSG+IUouqHwGAUXXgJT4L8QWRpV9fERjyhx24P4j2/fvp0Gm+zYsYO6eCi3I5HFU1wo5lBSX+5q
V9+1oULqZ5Hl2AE1tm3btnbtWjI0QA3yU2RAtKSkBIXTpk0bOnToCy+80K9fv1tuuaVTp07JycmA
AuhApEhISAAg3EFQ2pGBDxnXoJeim35Dqz4+4hEl4ZM9WViOcHCmTp0K20T6NV4ncXwpRlFSLQZT
Q/K+VOVKCypLcO/CI5wUUGPDhg0ffvghzA0ar0EWx3wh2kEhKutLL730xBNP3HfffVdffXW7du0C
gQCIABwQJtBWpatCbgsTXSoARzAYhEcDkwSFKFGEKDKKV2GnwHIha6VRVR8f8YuS6pOTM8GXnDx5
clZWlvxHe1ZJHCnmUBJVvWpFKFQOrK6srNy7d+/WrVsJHEuXLi0rKwMp5JAN2Bo0ThQG85AhQ0CN
e+65h3pSWrVqRQM00OZ1V+crWAAEgA7EDiILPSWfRbKGBHygXLZtMkyktfJdo28c1cdHfKHEbVGS
jUn75NLi3wfDBJ4mFZ5J7NxTjCjmUOKuW4cOHYIXDWqsXr2ael7zhLBD3SiocyjPzMyEk/LMM888
9NBD5KRccMEFxAKAgKwMSIsM1qBeVZ+Q7ILlrTSCEum26IIU9JIlRAfUtepItNUtV6tvFNXHR3yh
JFwvRk4OLFGjoqIiNzcXxuPy5ctPiIF/7iM9xbJiDiWwNWhOihsc4AVsDfJcYAO/+eabAwYMuPfe
e3v37k09KdSGqTETMsj1kAaFfEpHkt1xOoK4DyMDhNwZ+ggql+91k0XuN57q4yMeUeI2PMnTCUe6
gffv35+RkZGWlvbFF1/IYzzFvmIOJTT8kQaM4gYFajz99NN33313586dL7nkEoCDOlPIuKD27EkK
rtzo0aPB3HC8BRpkfASU2bFjx/Tp03HPgE1KhTBP5NfxluaKTcUcSsrKyuAt33PPPW3btoVFAGSA
HXikAeZkZShiLLm0HTxJxS9KSAQUmC0ff/xxVlbWrFmzdu7cSS/x4UCRbxTlInmKBcUcStAMRowY
0adPH3JVQA2ghAwQt6LbkCehuEaJjJiEhRmyfPnysWPHwreVNJEDYePuq7UExRxK4Nq89957vXv3
RsOwLEsT3SWwSigOEhX79JgSpbhGCY0Ykt065eXlK1asmDBhQmlpqUxVS18q7r5aS1DMoWTJkiUZ
GRk33ngjRUMIIsAHBUqjYqXnYXRpfCmuUSLDJXIZ88rKyoKCgvT0dLi9MnOS593EpmIOJTNnzhw1
atT1118PasC1kewguR0cL1ZSX3GNEgkLObYIX2H37t05OTkTJ05cs2aNu9/HU6wp5lBC8/RvuOEG
JlKHUYQVyLCFpHdDQFFFIg9PUnGNEvcoEvJ0CC5btmzJzs7Oyspav349fSnPMIlBxRxK5s6di1tQ
r169mMjxoYsxHWAHi+QEksM3PJTUV1yjJBwhyIl6MzYBkXHjxgEoMFLC3qThmFTMoQTNYMKECb17
94YNQqPCPJ254h0lpxPMkw8//BAVIy8vb9++fWFXkno568/jS9PKQ0mzUvNDiUwWcejQoSVLlsBi
LSoqolFqgAgZL9Lf8WjShPJQ0qzU/FASdo03AUHmzZuH6rF48WJARNoj0kLx5uw0oTyUNCs1S5SE
XYPl9+zZU1BQQKuFkklSUVHhxWJjQR5KmpWaH0rcgKBvtGPHjjlz5sDT+eKLLyhGS6963k3TykNJ
s1LzQ0nY5b9I22Tr1q20hs7mzZupxONIk8tDSbNSs0QJ5b5ydw/j6bp166ZOnZqXl7dr1y451t5T
E8pDSbNS80OJjKRG2SY03w9fNj8/n+KvcrCspyaRh5JmpeaHku8RrJXS0tKJEyeWlJSAI7VCYcEa
8ndqRP7w6Ld5ahx5KGlWalEoATJgj8yZMyczM3PBggVUGLXmEe14nTvnQR5KmpVaDkrktysvLx8/
fvz06dM//vjj8MnZ2GjH48j5kYeSZqWWgxIJiKqqqm+//XaGkOzQgW0iv76XwPH8yENJs1LLQUn4
5KWRYJJME9q5c2dUb46M13pqVHkoaVZqUSiRA+qPHDkCfKxevXrcuHH5+fkwUuiAZv8LxJQ8lDQr
tSiUUO+v7BuGlixZkpqaunjx4n379lG+AjrSG3VyHuShpFmp5aCEOEIr1VNJRUUF8JGdnZ2eng6a
0AEn6qU+8dRI8lDyA9Iia/pRzmpaNIOyzFJmWXpVjyS1jn7/+VXLQcnpdPz48czMzDFjxnz66afu
QSXy1/BmDzeSPJT8gBITE3WxHB+lvMdVmWJNcokVn88XDAYdxyHoRL///MpDCVCyY8eO/Pz8yZMn
b9y4kQpPCNG+7Pppmb9P48lDyQ+IjA5KAUn7uDC/309AIabQSyBLIBCIfv/5lYcScmc2bdo0duzY
rKwsYIXKo4a9ypCtp4aSh5IfEIwOQ6w9jh1cEh4JIjBDaFEeWliDsILC6PefX3koIcE2+eijj1JT
U/Py8vbs2SPLpXkClHhj6htWHkp+WCyyPjHxgvABvthClLaadpjn4MSADh06RDtLly4dN27cggUL
KB0sSRojXji2YeWh5AcEajCxrNell156yy23/Pa3v33zzTenTZv2/PPPP/zwwzfddFNSUhIRhMyT
6PefX3kooVAIPR49enTevHkTJ04sKyuT2RvdBPFo0oDyUPID8vv9IMUll1zy1FNPzZ07d+vWrdIw
PnDgQFFREcq7dOmiiIUEKaTShPJQQhDB/4i+/u7du/FrTJ48edWqVWStyAnE4Zb6EzWSPJT8gACI
Pn36wOumanfs2DFaBFsuRrl27drHHnusVatWLLJwTxPKQ0n45MnBYZHAMT09PSMj44svvgifHCVp
sT9RY8hDSZ00TSMPhaKqdmTN8w4dOsA8lkMnqRbWRtbBDkcyevXr1w9X6/P5os97fhXXKCF7QZoM
pJrqE7UnasIok1tNLQqrj1dhh0pOVFVjq3v1ZLsD/7XKykrYI1OnTgVQNm3aFBa/DI2RlUxxf6j7
n+vpzOWhpE5AiRwwQq4KHtu1a/fyyy+7uwBOOc308OHDQ4YMad++vTdErUFUI5I/o53zEKkLImAK
x0qEIFEbXqo6xmfuRfEIp4It+cknn8ycOTMzMxP/TXqVrEs6Hp8YRRO57+kM5aGkTmCH4zgygEoD
0u6++25pFdPlyfoXPrmtLlmyBM3Y68E5Z0U1ZhJKKo9WHK88xo2OkwlChgnYgZ3vymuiz+DW0qVL
YZjMmDEDZIn6caLo4+kc5KGkTjRuVRHrE9PgkdatW7/66qtUxWX8n7oSqeaRy0Mln3/++U033eT1
4Jyz6Cc9RXt24UPyIsrlAU2+Y83phf9XcXExPJ2cnByv76bB5aGkTmRQ0PgRXYyUv+KKK4qKiuiq
ZBWnHXdGYmqxX3311W233eYNUfvxIu+GCM5/7QgsYIC4bRC+c0pPx6X6bMJpwRHQBEw5JU1OwTJP
ZyYPJXUCO8gkgT1CxgWuYcuWLe5rk42TaqG7ra5bt+7mm2+OPul5VzNASZRgbkTZICiByxMWwZGj
h4/s27N3+9ZtG9Z/+v7SZUXz5rvfWyPkpgPFTeDjwNOBvxOuxw6ijweUc5CHkjpRoASP8G6AEnw6
HJZvv/0W/osEh7tx1opJHPLOlpmZ2b17dy9Wcs6qHyuppWhoJM4KM+Rw+aFvtm0HNdZ8uLpsQSm2
BcUl8wvnzc2fgw0cQYn7JHVnODnOhad79uzB/2vmzJmffPKJO00Bvepx5NzkoaRONBQNJgkxBZ9+
4403wm2RFyapUX8aGOro3/72twsvvDD6pOdd8YsSt44fP37w4MGdO3du3br1w5Wrli97H4wonFuQ
n5uHrWDOXOADjyVFxdhJT017/bXBr/1j0MTxE+YVFEa5LZILxIvKykr6WTZt2gTDBJ7O4cOHaeEL
97s8nYM8lNSJeoJpmDyNMenVqxfF56gWyszDcmiJvOa1a9c+9NBDuFpLZDBpQp05SqTxX78VRRXW
RgLM9cvlU9qX5wxHzk9vdL+FHmtEQIR6UiCAA9T49NNP4XTMnz9/rtCcOXPy8vLACwAC4ABKcrNz
Rg4fMeDxJ+67t++tt/ys0xVXtklp7Vi2rmrdu3YbPXIUQOP+OLfkR9O/Dx8KkyQjI2PatGn4dNwe
5MydU/b3e/pBeSipEw0kkf3BeHrppZcOHjw4qkGiLso6RzlEgZhnn322bdu2SUlJcR12lWigpi4x
4VatGL6F1igx5M7t7j5M7tDwkOqI4Fx8+eWXn3322bp165YtW1ZaWjpv3rxZs2YVFBQAH9hfsGAB
CvPz8ydOnPjmm2/+9yO/73ff/T26dU9OTLJNy9QNyzDxmBhKMDQdO3jUFLVbl65jR48Bbk6+kO8k
oSavbdeuXatWrZo0adLs2bOph+6UI9Y8naE8lNQJ7IAxAhbgQ2GhoCQQCPzqV79C/Q4LXuzevZuu
kNqPrJqoiDfddBPNvomjWAmZAyRpQdScajk7FIIFp1xGU/4I9YXzHDlyBM0V4Fi/fj0aLSyOhQsX
lpWV5QuBGnjMFpo5c+bQoUOffvrpX/7yl126dAGXExMTicuhQNDv+AARIAPWh9wUxrChEGRRmdL5
yk6wSmC/RF9HRPUvFV8cBCkpKQFNcDF0zP79+8P1kpt4OhN5KPlOhshLQoESMlIuu+wyeC5ydZVa
1wATeopLveqqqwAdemOzmYMDdhw+fBj2V32C0CwkapmyyWGHnJSPP/4YyED7LHapqKgIRAZzpwu9
/fbbf/nLXx5//PF77rkH4EhJScHvBnCA4JSuIRgMooSGHUtkwJEhqwTgQAn2ARRQBuV4euXlVwAl
UT04USIzinbkj4O7Ai4sLS0NjKMoGL6I+12ezlAeSupE2RV1YVngowkNqN/dunUbOHAg7p/UbNDA
UPlgn6PmPfPMM507dybo0LvicQ5ObSTGIY2U6COEKisrpdmPnwJIhcWxadMmUAOkwF0dH4pH7MND
wY+D8tzcXNzwBw0a9Nhjj9133334n15++eXALgeEmK8kfzrqiad9ekpMwTFwZMALoISYAo6QJQKU
4Ck5ONjp0qnzuDFji+fXjQM6pdzfjrytsLBE8F3ShbZt20aF3tI55yAPJXWi6kv50Ci5EQ1XS0hI
CIVCuHniLvrWW2+NGjUKj/379//Zz35G+VxxUyXnCPWexY+DU3OaaIjbDEG7ggECzw522aeffrpy
5UqYGHl5eWBEnhB2iCAwOqZNmwZzY8CAAX379u3Tpw+clOTkZNgX+D/q4uclTNhiniT9XORIooT8
SkPMXSCTUJE62TChICs9xSP2iSbdu3YbM2p0wRzujZ5SZIm43RxJT7y0d+9eoCQ1NXXHjh31XSFP
ZyIPJXWiOcF4pHl9uvB39Ej4A1WcbqG4KrqvUrcxGS9EnyaPuepngxISNTDchGkp7yNHjqAtffnl
l2vWrIFxMX/+/NLSUuxQl0pOTg6sMzyF6ZGRkTF48OAXX3zxjjvuADg6duwIlwT/L/yA2AFEyGEh
c4N+UjsiPDXEUED66YgytrAEieZ0HhwA3AR8fh9QY9mwRLBRkBW2CawSeiRPp2vnLqNGjJybPyf6
G0Z0Sm7iu5NTg8dPPvkEbs6MGTPcKdc8nbk8lNRJFYtRUKWnuyLVbLLDCSvYJwcedooeSdRIx2sR
RZ/3/OrMUVJeXo5b8fbt2zdu3Lhq1aqFCxdSHBS2BhkaBQUF5LZkZmYOHz78j3/84wMPPNCjR48L
L7ywVatW+Nb036GvLH8iaX1oIiM/vWoKyV+JMEFoNoQlQkdKQ0T+jPxoRQUpQBCCCLYoB4eMlCsv
v2Ls6DElRcXR3zMiiRLy5uR+WCRbo6fr1q2bOHFidna2TEbj6czloaSpFWknuP1SQBHthAx4ajBo
LXQfRgnvyBAt1hARYt2FM9gCKIQjNmzYMJgS7tYCowPgADXgpHzwwQeLFi2CZQFS0MAN6oKFAYIS
oGTIkCEwNwYOHHjvvfd26tQJ1CDvI/qym1qEfmIQvjgudcyYMdTddraiaFFYOHdLly6dOnUqfpka
kehEHuMNNvlBeShpYoER2ACLoD+AR8ACTAFEqMuTgEKdF3T71cWcQ+ka8DNEDAE0rZtuugn3VTgg
X3/99ccff7x48WIKi+JXJScFvCCjA4K5MXTo0AEDBvTr169nz55t2rQhf41CRXRO+pQmt7bqq6FQ
EmWhwLtZsmQJPB08hoXjg3KKH3k0+X55KGli+WwHsABEqFNTkoUseTLgyVqhEvwmFHFQRCcIPI6H
HnoI3seoUaPghowdOxbsyMnJodFfAAc4AtMjIyPj7bfffu65537zm9/ceOONV155JQVEya2gBklB
CkV4dhQbMoR/FwgEYiEMFKWGQonsz5b+4I4dO+DjgMjwd8LCE5SHnTLg4onkoaSJRYwg0wP71EMB
CwUQgSVCzg62VknJvXtde3/f+/r37/+nP/0JzQZ2+IwZM3Jzc9F+4JjgEU4Kfr3i4uIRI0YMGjTo
97//PcyNa6+99oorrkhMTCTjhX5SilBQdFkXsQwnInKdZMRUmjwnXXQMqKFQEhZ+jZsRsES2bduW
lZU1ZcoUuIRUQtHZ7w8/tXB5KGliEURgm4AXIEgoEMROUkJi967dfnnnXU8/+dSwd96dkjF59sxZ
eTm5c/PnAB8Ax3whWBxAyXvvvQer5I477rjlllu6du3aoUMHPdLlJF0hJuKgsgOFRZLjkzEieUGH
UbkmItA+IVt06MaUGhYltOMe1Lt58+ZJkybBBzxw4IB0bTyUfI88lDSx4LPAf6EREwOffmbk8BET
xo1fWFq2qGzh/MJ5NBe2cG4BtpzZ2dOmZr7zzjsvvPACzI3OnTunpKSEQiHqVcWjJcbCED7I4tDE
sBf4MoQVVYydwWH026oi1GKIflnZyUImiUQMKQb/EQ2IEilJCoqbLF++PEPo6NGjcpis+3hPbnko
aWLBDKHxEUAJYPHB8hUwQIrmzQdQBg967fE/PNbvvvtvuL7PpR0vCfj8ZGOoIp2KtC8IENKaoAAH
eSh6ZJ1jioDYkQkB7GSHhWwQ9777qR4ZYhNTaiiUSDpIjtS6lhOGtwjDBAYgjbuhQk+nlIeSJhZF
Q2jw1YLikrRJqT+7+ZYL2rQlxwcbDetUxBgKPoRcDOIifNC+LgaMUmunl2ikhiqWQ3fEODo6kiwR
ioyQGaJHfBxqkDgP7ZONIz8r6ppjQWoDoYQIUl1dTUw5EVnXgsbOo7ygoCAtLW3p0qXeHL/vV3NG
iWwPsrXorjuwJVYUp5gC3dvpLbKB0WHMFVagFqiIId7wLCwxpI2qsiHcBOrpIE+BGiGV08fRSzR1
jYnxnbxhi2Ej1Ikzr6Bw4vgJXTt3ocHgp9w8kRoKJd+jw4cPh4WzM3PmzFGjRn3yySfk+MgB+NKi
8RyfcDNGiSIGTRrC+Sf/n4hATZqMfGnqy9gBoYEgIungiDFahBtVRCiJPkyEJNzTWJnLlaBPb9eu
3Q033NC3b9+BAwcOGjRo6NChVmTycXJyMj+Dh5JzUmOjRAZHAI7du3fn5eVNmTJlw4YN9Go1rdET
2ZfvaslqtiiRpoSUGhk3gfYPyx8IoJgCIYMUtU/vMiKzyxwx2YxKYJW457bipY4dO1533XX9+/cf
MGDAm2++mZGRMXv2bOqmnRtJ6rNy5Uo6nj6aX4yHknNSY6OEHBwaohYWCRwnTZo0bdq0rVu30gEe
SqLUbFFCngsZEXQeQ0iaHmRo0Ktu0EQdoIupN7gYM+K/MGGedOnS5dZbb/3d734HW2Ps2LG4ZWVn
Z4MXuH3JUR4lJSVz5sxJTU0FWV599dVx48ahkLmm8PDTeig5JzU2SqJ8Ftgm69evnzhxYm5urpsm
nmsj1WxRQjjQItPJyM2xIt2lmogsOiK/PLk8FLnkDkwkkAnLhdo8nJRrrrnmnnvueeKJJ1577TWg
ARdJKTkoVQdqMM27LygoADX++Mc/0lD0yy+/vH379pSAGt8I/jaOZ8ItojbAPS8PJeekxkZJ2JW1
RKbgXLZsWXp6Ou4Zu3btohJvFKxUs0UJi2R7tkTkVdogoIMj8owQU2Q5StDmO3To0KtXr/vvvx/U
gLmBxo8bEWUeBQVKS0thVsDQwCP8l2HDhv35z39++OGH77rrrm7duqWkpPhEyhIpJTIIHexAXU9L
SwNupNXjE6tkeCg5N50HlEQJvKisrFy8eDHNvSYHh9wfOZGnJavZooTsDuII1TbKo0HsQBUEUzp3
7nz33Xc/+uijIAKcFNAB1CD3hNhBOTtwSZMnTx4yZMgzzzzTt29fvAt2Cs5GxoXuisvoIqwbDAYT
EhIIWBIc119/Per6jBkzmAiUEGUUL1ZyrmpslJChUSNET2kg7P79+1ExYJu8//77NNKEkied/O6W
qGaLEkMEUIkjqHNt27aFk3L77be/+OKLgwcPJqeXJsjCyiD3hNgxe/bst99++/HHH4dtcsstt1x0
0UV4ryW6XUyRv8cQ4y/0yCAO+iD6UFMMPKXKTQShCC5egtmCur506VJuiYjD6nqOPZSck84PSsKu
CTiycN++fdOnT4fF+tlnn7mPbOFqMJQQv2uFol87WbViQYPaSErRqFdRG2ACoNnTDd8WybWo0Zqi
y4OaNMU1qJXS7V0RPSzYh7nRtWvXO+6448knn3z99dfhVqSmppJjkpOTgx3YHdgHRPAUFeLvf//7
Cy+8cPPNN+NdMFvo5FakzziqBp+zKCkRjB1dNANDiLPGQ8k5qbFRcjoRVr755pupU6dOmTJFphAn
1YrO45ZppzQYSurLjZUTIvPdKWdDRQEF7RyOxo033kgzR+S93RaJyOlOTuWoRvAUrr766p/+9Kf9
+/d/7rnnhg8fDssTTgolDVy4cOFcsTJTVlYW2jAINXLkyCeeeOJXv/pVr169OnToQAFR8jVo0r0a
mW8iLZroKnyu8lDSsGoqlIQjKaY///xzoAT2LC2HVL9LuH5J81aDoYRgTCI6kE6J5xqR2iu6VJSj
/cNSuOKKKyhySfWG/IuUlBSAo2/fvjA34KRMmjQJmCguLsa/EzulpaVlZWUgCJorSl599VXKIQjQ
oJ5dfPHF5FZQsJPcEEsMXaPOGvo4MoX0k6elNIg8lDSsmhAlcvbw+++/P378eJi3O3bsoHpOFnfU
YS1EDYaS7xexo7Ky0r0YFamiouLIkSM0Fgi/PqXbuPXWW6+//vp+/foNGDDg5ZdfRi3JzMykyfUl
JSVABnaIIKg9QM9LL730hz/8AU5N9+7dYW7YYt0DIzIingwNI5LQXHcFZQkrTAxgtcQoVTOSqkMX
tklUDT5neShpWDUVSggQVIdBDdzA8Lm4gUlwyLywnlXyYyWDIN/vNMplmYgghw8fBto3btyYk5MD
msBJATIorjFjxgyAH/8tgGPChAmvvPIKnBTYJqAGbA0yWHSxfjhVLBki1SMLI9hiwQRFzJ0xXLNj
iDgwSRISEgzXdDg1Mh+HuNMg8lDSsGoqlFCvDe58tFNeXo5qmZaWtmLFCsq3Jo3xqFtms1eDoYR+
vujSiONDv2+VWPNtz54927dv37Bhw6pVq8ALwMK9rgpQQjkEoWHDhsFJuf/+++++++7WrVu3atWK
2jYNP6VQK8kSc/MIB5boACZ3RhFhWieS01y6MIQJMkCka0M70mAh6ETV4HOWh5KGVVOhREr27Ozb
tw91Ff9c+DvSbW+BA2EbDCUkimC711WhBZk++OADGqNBmifWRpAxDgBlypQpr7/++v/8z//cc889
ffr0ATjIlCATg6bwyjCHKURt3nSNZ5cyRfovOoCJ9TcN4d2wyDRfCQ5DjDchq4ReIgxROyc3p0Hk
oaRh1YQokX3D0pf58ssvYTtPmzZt3bp1RJATooehRdGkwVByunVVKJwxXyzOBAEf48aNe+ONNwYO
HNivXz84KbSuClULQ0Q3qK4QSqiThcqphdNLVEKGBg0Gox1iBz3ihMFgUD61In3GhnBtyO6gN9JH
UAUlQ4YuxnNwYlZNiJJakRuJ/Bfax87XX38NN2f69Onu9f0kdFqCvg8lxNSayOr2xOBqsfgjwAES
07oqsO7Ai4LTrKvy6quvPv/88//+7/9+22234f+dnJzs5kXLEaAJhuLHISAS2jjCQIfIypWFcwsm
p2d4KDkTNSFKTqe1a9dOmDABNIELT+58WLQXd9CEPP3v3tOM9MMoCUemWq9evZoWZKJ1VWbNmkUD
RrG/bNmy062rEggE5JQ5PZLcHLbGyRWj+atXr16oZ9nZ2YYIwViiHxqOFThiiYRpwER+bt7Y0WOu
uOxySyRVO+XmiRRrKKkRy5i///77M2fOzMnJkdHZqMMoHNssHZ/TokQaIyT4fsXFxSBuiVhmBb/X
iBEjYG6AGpdccklSUtLp1lUh90GKXlUbLpwZL7r66qthlcyePVuNLJHLhEfG6aBqfNk9TS+aNz89
Ne2aq65OCIbqQ8RDiVuxhhIp3FMnTZqEZhKO9BmHIwSRxzRLw+S0KHEPtiGVlpZOmzbt5z//+cUX
XxwKhQgTFFCg5SDNU62r4hNyRI+sDE+0QJT06NEDNaysrEzaZUx4eZbI7aoyBTvzC+cBJV06dSZ/
55SbJ1JsooRaDe64GRkZixcvluV0Y6ZYLB0mX2o2Oi1K3BIDhauB2/T09GuuuYbCnBSnpIgmMUWP
5BymG2+UFFeGxAYMZ8aLUNdhx80XqY+Ip7ro1U4McR8HDg4sEXAEDk7vXteGAsH6EPFQ4lYMooSc
GlDj8OHDaWlp1KEj78fUuXnSG5qXTosStw12Qsygwf8JJnrv3r31SPJkU2Q2dMQkOvJc9HrrqpA9
QgaLBE0LtEpuuOEG1PVZs2bp4idiInMKvMIe3br/7OZbHv/DYy/99W8rV3wwbWrmVd17eFbJDyrW
UEJhEZl2YPfu3TNmzMCtd/v27RUVFXSMdHNallVSf6Aq7qjjx4//yU9+YooZujRITMZE3P9mTah+
ieRIC0TJVVddBaukoKDg2Wefffnll4cPH56TkzOHd3rl5+fmLSpbOK+gEPsj3hvevWs3n81jKKfc
PJFiDSXS4jh48CDtbN68GSiBLb9p0yY5zKR+s2o2Oi1KpGTAuaioCFbJ9ddfrws0kLfPxBAMaYbQ
S/IfbEfWVdEjqVWpEjTg0K94EaEEdT0vLy87OxtMKSwsxP77S5ctW7J046cbNn++qXh+0aQJE2Gn
NKFVUvdBuoqNSjTd5Juh0yakRjadZ1w55abZfOP7kbcYjG+R0/5IxRpK5ACTcGSezpEjR1auXDls
2LCFCxcSXyhi0uJQUivk3gdfYZUQSoxIjyaN+IqyQTzVV48ePUaPHg2IbNmyZevWrahbNBo47BoZ
CbhMnDixW7du0W8+X+IQYZrBFDhgpsYsUzctRzUdppma4yiWxXCnMFTTUkyLmYaiq5pAhl/XHEP3
iX1HU21VcXQ1yDe8xGkiOGKKjdOkARRrKDmdli1b9vbbb8P6DLv6hqXLE6X6ncdxJA8l50lXX301
fr2SkhIQhGpMbSQOF0soMU1m+hTdMRhggWbPNB9Tk5jahikpTG3N1AuYgv2QolpoznwgXQQldWaI
ZgMlmur7DiXcNlE5RKyWiJLDhw8vXrx41qxZUdcmJ6ZRn4b7pTiVh5LzJDg4qOulpaUn/cpCMYYS
n2OYjh9EgZcF9zWRKZ2ZdiNjP2HKbap6r6r8kjE8vYzpPtVStDqPRj/ZhSEHx6lDDD91C7VKwiJz
/fTp01NTU1etWoWnlZWVsmWRasQ0endJPMpDyXnSNddcM3z48IKCAqo07hGAsYMSNHtLSzG0kGYx
xWJMT2Z6b9X4jW4OMM1nLfv/+qzXHOsftv6cqv2GGV2ZmaDpfC6l5IhhMcPERrGwkyMmzTpW8j2C
Ebp9+/asrKxp06atX78+LP7X8pHUDGjioeQ8qXfv3iNHjpQoof51+nljCSV+U7+QsfaM+ZnSVjFu
t5wnfdY4n5kX8hcHnbKg/X6Cb0WSU+p3xjLjv5jaS9MvMAyrDhPC7gBNTDvKPIkKwTaA4ggldM/4
/PPP09LS0tPTaQ0dqgDNw7UheSg5T+rVqxctqSV/4RhEicajpBdz54VdydgvLOvFxMC0RN/agLk1
YH9jmzt8+t6gdSA5sDcU+EgXNNH1bpYZIppogiaGzWnynS/znadDzk7DACWOUBKOrM61YsWKyZMn
T5kyZc+ePfKl2uaSJMlDyXnSVVddBZQUFxfLeiOHGMQQSnSHaW2Y2oMp/Qz9LwF7TqJvc8g+6GiV
plGpaZWaWmEaxx37hOM7aNgfGb5xuvoL27jA1JN4wFWP0OQ7lETFTZyWhpLqyELl9LhgwQIYJnl5
eXL4CR1DNSGumeKh5DypZ8+eY8eOpSSg8oclxQ5KFFgUWogZvQ3z6aA9PcH5IsGqcvSwpoYNI6ya
YcU8xoxKxahVzWrdOuQLLNTZPzv6FabaTlcT0KhBk7rw6ncocRsmLc4qITrICTj475eVlaEdwUKR
tkmUfRqn8lByngSrBL8eYEF1K2peAv3IMYASAYDgTYHA2yFnuU/dZSu1phHWzDADSuwqJbhPCe5R
nWOKVaMYVbZvddB+QmPdGLvY0i40tERVhWnDFFVw5Lsga/0Raz9WjYoSN+vdDaG+KFwqEUCD0+h4
KpQpGqURumvXLlwnKsOaNWvktJ3a+HdzPJScJ8UFSkScI8QCdwd804LmVz71qKWEDTOsWrBHwsyu
ZKGdfPNVMlHi+D4N2c8arLfCOlnqZbqSwgenoZ1rUShpeDUqSsKRcR/RpQINEEVM3QeQZeFesEI2
HyKFuzXt3LlzxowZaWlpmzZtopPQ291eT9zJQ8l5UnygRE9g+mWK/3cBa2lQP+pox0292rBOqHat
QEk18+/BptiVeKoaQMnGBOdPFrtBZV1NdpnGWqvMb+h84riAiBxcr/OdOrg0jBobJeSSuP9N7hbh
FihAyyfURsbO07vk29070pf5+uuvp0yZgn/3vn37ZI7YU54/XuSh5DwpPlCipTDtOtX+n5C5IaSF
Ha3aNI4bVpVqVnOUmCeYXY4NTzUL1kqt37c2wX7aZr111tlULlVZsqYETMMXOZ/bJInpOThUw8+w
JdeKpcjhm1RWVta3XOjVsOtf7B5AhHfJp+vWrcvKykpPTy8vLz/lCnPxJQ8l50nxgRK1HVPu1Mw3
EowvgRKffoKjxKhRTR4uUfQw06s1o8rQw6ZZa5pH/M6igP2flnKlwS42tQsUFtB4paBBa6T4mM5X
BxJXnSerhFQj5H41SjgGx9M6OOGTF9OqOTkboRRFST744AOgZObMmVVCcQ0UDyXnSXGDEnaPar4Z
MjaHtBpHq7T1SoBDN3jERNNrVa0aZLHh2hhVpvGNz5lt6X0Nta2hJRl6QGG0DhHqg5z5LecKxzRK
pGpF+JPQEAWOWuG/oLVTlISe7t+/f8uWLR9//PGaNWs+/PBDOlL+c91noONpn/7j5O8UFRVNmzZt
zpw5BJf4lYeS86Q4QUlbxm5VrJeD5rqgftSvH7SNQ6Zew80QI6zrVbpZbllH/WbYb1ZYxnrLGq2q
N2qqbRiWwRfh4LCwbJWHXd1DXetsE0GTGENJfV6AFOAF1Xl6SqtHghp79uxZv379qlWrysrK5om1
nPAvmycypefm5ubn57tjJYQkeWbsy3EA5AHhzEeOHME+aJKWloZzyoPjUTGHEpkXA5uh6bbKN0NX
FUNnJn9ELbJEOWXWsFSTb9g5KakHvxPiKLHxfXoLvatJFB8o0ZKZco3iPBmwF4aM3T59v6UfFj4O
jJHjunHUMMp91pEEqypkb7edHNv/rKJcqSicIIZZ1wcMlPCdU6KkgTiiNyZKgIPKysqvvvrq888/
h62xZMmS4uJiUAMnJ3ZI5eTkAAFvvfXWSy+9ROvDnfKcVadaqQ8fQTsACiA1Y8YMXD8+7uSj4kmx
hRLggw9tME1mYUf3KWoC45tPZcxWmY8/orKGRCFufgBEgNlBZgWYGVCsoG75DdQvU1NMVfUxLcD0
oGoEDNXxMSOBsaA4QZMoLlCi6A6fCmzd7dgZIXuLXz9kqpWacVCzDmBT1IM6OxrQK1v5DiT5F+vO
M0y9VtGSxVtlf01Ux42cNxx5HlkXTcoQUoSICyikfcoBTBWMqCETfdKpqASHdenSZcSIEWjPbufC
/SPXFx1A5sZ2sfLsihUrSktLydzIy8uDsUCr3AMi2Edrf/fdd5966qkHHnigV69eF154IS3PgmvA
v4zWS6PT0vm//9PDJyPmiy++gFEzbty4Tz/9lEpkThPZvxPjii2U6CJnF0eJDRtE9ys8VUYyY36F
MYexAH8ESpIYNo4SmBh+BZiwLWZojOemVlDl+JhLO4KSBMUIgSaW4QupZqLCjZcmUXygBKYfz3rU
SVWftvQZPuOjgLXT5/vW8e/2Bfb5nD1+c6ff2OAz5pvGIGbcwvQkpW5m8JmKwCHT7tFTXXCBXrXF
ivF6ZOVWRSTco6ULTJEJlAqZyNevioTkeAqUoB0uWLDA/atG/chHjx7dtWvX5s2b165du3z5cpgb
ixcvJvcEBkW+EC0Oh5LBgwf/7W9/e+SRR2677TacHOAIhUJMrDlLF8bEomiqSCHYu3fvc0BJWBxD
OQegjRs3ZmZmzpw5c8eOHRSplRA5k1M1uWIOJTyZDio0UGJxHoRE4h0wRVglKrP4HQ+FgAQ/zBKz
x0xHTEfFMYI4fpU5hqZapsJz8DDDz2w/qgBzHObYkZSC51txgRINHMFvaFpM6c60f7PtIUH/3ICz
zmd+GXS2h/wbg74i2xzO1P9m7BaeD8nkiRrPSm5AuJniiCXi6VWyTcAUv5BsuvQulKNVYycQCNCr
OL579+7Dhg2DKVEjVCUWut+9ezf8FIADyCgpKQFoYHTgEQ5LociGmZ2dTeYGnJSnn376wQcfBBQ6
dOgQDAZxPZQCXV4VXRLt62KVe8IKrgr/3LNFCR2GYw4dOkQlYMqHH344adIk+E179+6l3hzyg2S8
NpYVWyih4AifyGHxzdBV+DghgRJ+wwRNhLHsU/hh/BgHrpDFHJ/q96lBi4VU7sMEeHtwdCWoGH4V
Z3E4RHx+HAY/Hg5U9KeeF8UFSmDx2TDmTMZUk2mXamZfyx5o6iM0NlVXMi19rGW9qBm/ZkoPxlrB
7ju53/eMRCsQ0CIEZI9oQqoQahSaMUhhiVVQmbjzG2LdgsTERLRtskc0sdIzymnhx44dO8LpmDJl
CjCxevXq999/H4DIFSITA7YGXsJjRkbGkCFDaAHJ66677sorr8RpcRJdGDh0JfS5TCQtphWL5MXQ
FRL48Ejlupj2fQ4ocTexsDge+CgrK8MXgW0iy+NlCGxsoQTeh59FMGFze5u7MIxvMIHxlGKohsYT
F3OO+DlKQIeAqsEJ4jdVNAP8fzUGYxSeUQLMFFQOGzQJMIt7OoBV9KeeF8UFSvDDOrrf1hwwRYGV
ZyYy43Km3cKUuxn7JVNvZnpnZrSGU6Optq0kOWqywaOqZyHZUFlkaSRqk4QMggvxAuXkU7DIKkso
R7PH79O3b9+//OUv8EHGjBkDvyYrK2vWrFmwO9ACyUkBRKZNmzZ27NhXXnnl97//PcyN9u3bt2nT
BieUazCZIshCpCCIWGKFJjMSglFd+cxpBwdHsYYJ2J2bg+Meb1JRUUGmB4ypuXPngibz588Pi3H6
btzEsmIOJSEBDlgf5OPAfrZV06eYeERFxya6Zkzu2oAjAR2PqPMXiBwblzPWGZvKuivsGsY3FLbC
vxw1E+fWgoYWEh0KTaA4QYltsIDFfLbI7cqzRRv8p+Mxa/iUMFd0bq8YMF7wO7JEiyUZ6tkZJu51
kcgSIREsqPUSR9q2bdu5c+e77rrroYceeu6559577z14InOFwAvqT6FOWbgtaHvvvPPO888/f+ut
t8LcuPTSSxMSEohQBCn6RDq5BAFdEhXSNdhiDUlTLPBkRRa61oXppAv6kNdDPMIO4e/cwq5hcXBN
ZPBbbSTXL1weMFGuFhqO1JAYV2yhBPYI6iw8GuHOYOPIQP328WgHf7RU3r8r4rJAic7DIn4WUth1
jD3E2ECmvaI4gyz7NdN8lbHnGftnxq5lLBE3QL7ZmhLwUPI9ojTRDrMczbBl7nlDGHrC3FNF9gBu
Mqo6/h224gi4n4WoGWsiGiKbOppou3bt8BPBT3n22WfffPPNCRMmwNYgcPDFgvLygA+Kd6B8+PDh
Tz755D/90z/dcsstMDdat25NxoImOn0sEQ2lD5JmhSQFLAtyi+gtxAXCjSb8rDrSRODCAzlC0h6h
c+JVYiLeS8sJnBtKYIzII+Vo1127dmVmZsKw+vjjj8NerOQchAqaJDp66yKvDkeGLlASYnagDiXC
JOGgwcZ0hSf8+g/G3mP+Ut9Fn7a6/LPWHdcnX/BZmwtLE5Lf1rV/Z6yHoInNDF2xz7bqN5TiBCU6
zxENjuiGpan4J8DTUQ1OEA4RG4zhsSmLD/HhnqOfgz76JN8vVJjExER8x3vvvfexxx6DAzJixAh8
66KiInx9sjUIH3haXFz8+uuvDxky5IUXXrj//vu7dOkCalCwk+oeuIDqBwOEGjm95DYuTBGRkVYP
wUIRK0mqIjhC+3Rt3MkRjDOFd2NH+pKokhNudFH56dPpJT2yMslZocTdvsKnqg87d+6EYQJDDDvy
pVhWjKIE+9zu8Nm486F6+5iTrPh9qMwaH4/GNKb7zGAAfGGdGHs8qM1vf8WW1l12WRcd1FofsZMr
A0mHbP/elNZrOrQf1zr5V4xdwuAEaUHd8TqDSZaw3pm4k1sifEh3Xdu0hAUnNoWJlSiSTb2dZbRX
eABKN0zFEUDhE4k1vEsxRdCBmh+1wGAwaIrFpNHU4aSgztx2221PPfXU5MmT09PTc3NzAQ40PBga
MiyKHTgpAMcTTzzRr1+/a6+9FuYG3h593TEgwg1qPn1lPF599dVni5LTSRogsFBofb+pU6dS5DWq
e5uOcT9tWsUcSoSDg11hegAlTgQlzAkyboGrpgGTGzfM1gpPufOMyaaFfJuTLz7su+g4SwmzUFh3
agzjhK4e9Zk7WictvbDdS37nNkGTBKZ5KCHR3Zu8fdzM8d/EYyAQ8gcSHV/ACRjBkB0I+Az4MTzc
1E5hHTSlDSxEBR6AygPbhqX6AjwMSbEGnDMlJaVnz54PPvjgI488AijASYFjUiwkjY5CoenTpw8d
OhROSv/+/fv06XPJJZe0atUKAKI7P0kVvkb0dceAGhUlVBkogFJZWbly5Up4OtnZ2YcPH6YD5GlP
OUuwCRVbKKGwa0CixIFV4hBKEpkVYiavt7aiOXzg6+WM/Qtji1La7AokVditq9TEWhYMG4Fqxzhs
sUo/O2CxAwnW1gvbzWrd9hHGuoo+HbuJliuONZSYokeTxmUYYjl0SIEbw/vS/dwm0cSmgtoBn91a
VxP8vkQghulM0Vli64Qu3a+7/oZfPPvciy+//PKoUaOysrJQQ0ANPM4V65mWCKF8zJgxgwcPhrnx
wAMP4Ntdeuml8HEIQKhChDOyksjpIDOHnJTo644BNSpKwuIMEhNHjhwpKyt79913Fy1aRPP9qoVq
TjPhuAkVcyihrl9YH3zsmS0igBwl8GWMBA1WNY952D4OhZsYG6QEvm3VLmz6a1SnitlhxQlbTrVP
A0qOh1i5yY7abFdCcFFS27/qTg/GDXRL81DCRfd8agxJSUlkEZiW3wQ17FaG47N8munwfhzgplVS
ytU9rrnvvnuffPqRVwf/efykkXmF+QsWfVhSujJ/zjy4J9SrAmrgOw4ZMuRvf/vb7bffDgsF5kaH
Dh1gcUhakd1RRy5FoYgGE2EO6hahgIUWiYBGX3cMqLFRQm+UDXDXrl0LFiwYMWLEqlWryP2JmmEc
I4otlIghatTva/OUxTzKx9MLAyUJzAzpBu9HgNNjsYsZ+1emzEq6cLc/UGsox0z9mGHVGn6gJGxp
1TqrsVi1wcK2slvXVye0fSupdSeFd0bwlOhNoVhDCdkj1IypJfPma+gXXHhR56u639X3zsef/O/X
Br80Yfyo3FkzFswvyM+eWVpUuGhhccmCwqIFBXOL5qRlZg59593n/vT8b3/72zvvvLNr165wcCjs
AsHuoB1DuFFMxGJkodv6kPYISZY7QtHXHQNqbJRIUshpOOXl5dOmTUtNTf3www/l+d1HxoJiCyUQ
zfQ1+EoIYkS8KVFi+DWFj4uHt6Oz7oy9wAIr2l65zzFrTHbMb1QGnFobDo4vrGlhnR3X2AmThYPW
Ic3cknhhapuLruD12kPJd5LtHBwZOHAgnJTU9DSYG3mFuYVF+SUL5hYX586bO7swb3Zxfm5WRtp7
bw0Z8Ngjd/ziZ917dLqoY3snGKgLz0ZEfgqFYKlKGKI3hGoLHUOAkIYJE3YH3mKc3MPifjXW1Ngo
kQli5Rmws3PnTtSNtLS07du3y7bpxkqTK+ZQQjPT+cAnzWEG3/i4EsUMKnwsKx8XH+TTRK5nbKjR
6tNWlx/xW7U2OxJQjwbsGisQVn1hxagxtKMWg5sTDjqVum934qXTQxd24XW9IdOLnpViDSXUnlXR
S4p/3+zZs1evXj17dk7JgkXTpme9MeSVAU/+14P3/6zPNVd2urB9x9ZtEg0nqKmOKrrgYRj6DMsO
GgbcIj6E3IhId02xI0hxY0fTfEJ6ZFwJag7NoKHWSMgg7kQp6rJjQY2Nkvq2BoVF1q5dm5mZiU/5
6quvgJtzPn8jKfZQQhkuNB4igUmi6I6t2AF4N0zhfZVJvD/BUnigZIzZ5jN/x4pAsMpiB7HZ3Mc5
oRs1ml5tKlUh5aAOB8cpVwJbEy6bYLXpzFiynw9Yif7E86JYQwm1BxbxcYqKiqZOnfqLX9zZKvkC
vz/I848YzMKmMUdhPkW3mAqC+00W9CmRSW2Wpvk1tS4ySsjQI0Qgb0URIreFRAERej8TxDGEZUTH
SB6R3Puxo8ZGiZS795d23n///WHDhpWUlBw+fDimAiXhGESJpdrCu+Ec4bESwwkwO5mZKUzjFTCB
d8MAKkBJmtXuS/8V+62kCtuuCDpHgsZBhzOlwoYxooT9SiVjx5h5wN9+adJFf9F8V4lBmxZP8NWI
4tmYDNM2LZPPRtQ0RdVF1oPeva4dPXJUSVFxTfWJE1XVtSdqwvh1xYYSeszNzpk0YWKXTp1pcAfO
wAeAqZrPdnBOlSkooalu1Cyp4ZmiL0aPpAKhNkzlKMSp6JICPj/Og9M6li2vijactnBuwfix4264
4YZIehGeF4anHOAbT+ZQl1lKF+PW6tKRUC6SWDQcGlXnDSX1BXysXLlyzJgxcn0/mUKpRsyHlofJ
t5w3xRZKeJWlmOvJKGnFzFZ81KUYtZoMa5j1Zmyk2vrr5B77rJSjhn3E1A87rNzHyh3ea1MFmjha
lapVmElbky/JCLX9F8YjtX610VGCBo9WisaJNowNbZiIcM1VV494b3hpyQJJEGzVx6v4Tk0tPS2a
N39KxuSruvfAu9Dssal8mBhDy8dGcKGbOapvMBh0zy5TRG8I7vlU0du1awcu9O3b94/PDHztH4Pe
HDKU8ASOtEpKxs4pUXJjnxuiv4+nempClOCce/fuXbx48eTJkxcuXCgTO7p9InkB51mxiBKeBk23
eWewQImfOUnMTmKao4vxliE+3gHeyv9lwfUXXF3ubx3mfo1aYwIfLOyDU8NqDBZW2XHTtye5wwft
Ln/JF+ojEBRwcFNt3M5gaUrIDRQAEfpcd/2oESPRYo9VVMIqcQOFSo5XHptfOA9WSfeu3QgfOJXK
kxwqYAqZEmSV+Hw+IxK2hD3SsWPH6667rn///gMGDHjzzTczMjJmz55NE94gnBP8WvXBSoqQ+h0f
GTgeSs5ZTYIS99lgj8AqgS/8wQcfhE9GSY2QPPJ8KkZRUtcZzHMaObbCDZMQM/xoP6IHB69cxNh/
MrUg+fJdAY6SsKnX6CyssTAgorNacITpB4MpGy64JKN1h3/TjctETh+j8Uc8odmjZZIRgRZLDRXb
1T2uglWyoLhEEgQ+TtWx4+TaUMn7S5elTpzU65qe1MLR7EEQslDwlPjSpUuXW2+99Xe/+92gQYPG
jh07ZcqU7Oxs/Gtowhtnx/z58KXnzJmTmpoKsvzjlVfBCNg7eHtCMETnwWk9lJyzmgQl8rSkr7/+
mmiyZcsW6c5IZ8dzcARKRPYj0ITPYqceHJ6ZlUdefXxJ67ohaq0Zu1kMUdvoJB037WrHPqZr1YzV
MtgjerVqHvUlfd3qotmt2j6uaPCGWlN8USQoiP7UhlXEGOHfRQRNaAMgxowavbC0jDyaulhJxLUJ
C2dnXkHhkNffwJFBfwBvb39Bu55XX3Pv3fcMePyJwYNeS5uUigPKyspAiqKiIhpUmpubiyqFSgxq
/PGPf+zXr1/Pnj0vv/xymsACs+W6a3uPHjmqeH4RCILroSgJrsdDyTmrSVASjpxZ2h1fffUVLNDp
06djhw6QU3Ia/KPPRDGKEspOAsOEZ9nROU38imPz1F58bIjtKImMXcHYrxiblZiwPjm0s23r/cnJ
R/2hKn9iRbDVzoSUda0uyGnb7lnb7MMn8rGgplr+EM9a0sgooTAE4YM8FPIs4La89+4wNGlAhDaJ
Ejg4h8sP7d29Z1HZwoI5c0cOH4Ej4enMnjkLLRxvKVtQCrNibv4cPKL2DBs27M9//vPDDz981113
devWLSUlhWbESlHcxBGZvjpf2Sk9NS0/N48ggg3GzunCrh5KzkRNhRI53oR2YHqsW7eOPnfbtm30
Us3JK2acT8UgSlRCCRkmkia25vBBIZqJW6uuMb/GUlTWkbF/C7FXWuszLkha1qrNZ8E2m0MXrAi1
npmQ+HLI+j8BpZfGQySUqd6nhwzV3+g9Dqrm7sHBY8Dnb5WUDOsAjJhfOA/gOHLo8O5vd23+fNOa
D1cDEygEI7CTNX0GeIENTEEJbJApGZOHvjFk4NPP3Hdv3y6dOsNOkWMx9EhfKf34lkhlmJCQAIJo
kfzsUJ/rrh87egzOTIESoA3X5sVKfoyaBCXujmHs06dUVVUtXrx4xowZ8G137NhBrzbVdOHYREkd
TWjMK1CCzdAdnRkB0+c3HG6aGJovwAdpw+L4CWO/M9hLjm+kL3l0qNVfHec/FF7YUQxDSdRYgmUA
TIriaGawsVGCZkm9NmSbXNCmLZyUX9x2+//++S8lRcVo0ksWLc7LyZ2Tl08EQRuGJYJ97Lw19M1n
nnr6gfv73Xbrzy++8CK8l7pdcEIHVo5u8BhHZIy5Eenu5R8qxoZQFSeCmEJ4CdYQULJsyVJYIjgP
zkaRFw8l56wmQYkEhLRNaNwaHtEw8elLliyh4GtTGSaxiBKxcVdExF/lylh86Jqt2GSw8DRrPp1Z
rA3jqY+6MdZFzBUGPtoz1lZh7XXWlvFXW4uVLgzDEomUeI4NumProgVaYgKIEpkmb0aWR6Dbvi7a
rSw0IwM3qJXS11fEsE7sh0Khrl273vmLO54a8OQbg1+HW5E2KZUck9zsHOwAH9gHNfB09MhRL7/0
9xf/9MItP725W5euMFsIQDQMBB8m23nUdrYCyMaMGg1S4L3UB0SY81ByzmoSlJxONEu4uLgYbu/K
lStrRHYCeknmhaXJxOFGvqTYQonOJwdzlFAVl7055OmAJhbPToxHsVZOQGcOz2/SnhltFDPI16sQ
/TSUPVDM10nhKFEDTFU0lQVMluCYCTxnJ6GBRaaNUGSBJraTiBqaGJ1JSxno4ltrwnfw+XyoPT/9
6U/79+//3HPPDR8+PD09fdasWXxhhPlFFPIANWbOyEIThZMyasTIAY8/8esHf3Vtz14Xtu8Al4f6
dwCOUCBIHb3U3SMtmvoQ8VASI4oplIRFx822bdvmz5+fmpq6du1aWSivRHYVy5LGUAyihFduWl2F
QrA+hcwQjg9dpJuve+qHlWGHmD+R+S3mQ8Pk41ACfhbyqyEfM1SRyxWHGQx2vVY38Yy8A6oNZFxI
ptAOVQ5NZPTRxACwlJQU1JW+ffs++eSTgwcPnjRp0pw5c3AfoLUdS0tLy8rKKC0YSv7xyqvPDvzj
g/0euPmmn3a+slPHiy4mt4KCnTIoSz5L0B+goCxeqiPFyY28/na28lDS4Io1lNAE4m+//XbChAkZ
GRnffPPNCbGwOb1af0ZPIykWUQIxk69cQelLQowvfMPZwZfs4725PCJLi1eYdrLeKpElwuRgmp+v
nmU6IjG6bQQT0HyZrYh1thTDbyVadoJmmGrdkisEC6oQgUCAKoff7+8m1kZ49NFHBw0aBMxnZmbm
5+fTYA0gg1Z+pAwdo0aNeumll/7whz/ccccd3bt379ChA0wYIAMtk+ggx5XQGDMiBQVlCSuKGMCK
pzR+xG2b1IeIh5IYUUyhRIZgoU8//RTW8cyZM7dv304l8HFkbKWxmRKrKBErV8DTCfGFPiM56Gle
qinCKHWWiyn4wZcmN+yg5g8xw1HEU4Vn++LL9LGgxQKGanPzA66Pz+QeDdjRunXrSy655Nprr73v
vvsefvhhUAP/huzs7IULFy5atAj4wL8kJycH5gbAAd6/8sorTzzxBCgDalx88cVWZDkl0IfARCVE
AaCB8EGODDVgTYx/N0X0FMSBSZIYSjDF6Fh6iWwTMljqQ8RDSYwoplBC4ViZUW3VqlVkNe/du5dK
5GU0dta1mEMJr/GcGpwmQEkSX06S04Sv8ORTxSKePJhCK2/xtNK234e2gLbBm7CJ4/y6v00gJcEI
JgUSHb+Pcgu2vfCCm396w69/df+LLzz/8ssv4x9PmIDgqgAfctVYEGTYsGFPPfVU//7977nnHhCn
VatWNJ+VMn2RLUOyxGqPhuiUtUR+MHJnaDgJaKKJERzShSFMkAEiXRvakQYLQac+RDyUxIhiCiWk
E0Jh4ewsX7587NixhYWF+/fvp1dl74+8tsZQDKJExEF8vIMGyEjmUVXeC8OzlfhFvhIftzoCIjE9
2FIXZNV49nNLrKjQJjG50yVX9L/3gQEPPzrkf/8+4a33MidOyubjvbKnz5k5t5AjA98F3gp+bnyj
v/71r08//TScFMpXLId74UtRnh7KosxEDw6FUWiHYrF0MAmFMDcICqBDwOcn74YcGWrM0q/Bq2SV
0EumqxeZ3JxTbmcrDyUNrhhESVh8HNkdBw8ehDMOK3vFihWUDhauTaNChBTDKHF4lU+os0qAEpUP
NfPzR5T7xVrCtsZSLmt16XWX3vvrO5999om33xg0adSI7KwZi0vLCnPnluQWls2eg23R3ML58wom
Zqa/8s7rTw585oEHHqDQRkpKCkVJ5FfQRAeNITJoyI4eM7K6rS2SfRFlmJhKJ3dMMbIDj2RohAJB
RTg7ilgOgmblmcK1kaPXJFOokZMhIz2g+hDxUHIG4qvT842y3gjRio7isW5lH0qIIw44l0FGMYWS
+p8CcBw6dCgrK2vq1Knwd8haOQ80iTmU8MaMOo9W6BPLKcIQ0a2QbcM0aN+xw5Xdu/7i7jsGDBjw
1htDMjMm52TPyp+Xl1OYk5s/e+7cfPCiaH4hWsWcvPx/vPLqi889////f/9+5623db2yU3JyMqoT
4+sKR39i81bLQgllyTOYoQb5pvGvaqmOofp5HhydJ3My6FWWgvuUrp3L6OeYQsnptGPHjilTpqSl
pW3dutU9Yu2UEZMGGdIWcyhRI2PDmJhLEgwGn3nmmWHDhuGjc3JyKK5RWloK34R6VXBVmZmZQ4cO
peXpe/bs2aZNGwqs+sR6jnQ28kdic4mmRlXLQonI2MQf1URDSeB5mwAOnt/TbwAosErEgsdAia4k
c8PknBQXKIE+//zzGTNmTJw4cfv27fUvBvgAVmg8fvNEiSJWTiR/gYnl3WbPnv3BBx/QXFiYbW+9
9dajjz56++23d+3atWPHjmCNLfL9KJHEf+rJeYZJ9KrkVMtRC0OJrvHJ346mJnJSmHzpdOHRODrw
gUcyW3i6T1OzGbZzyPUbLyiBcN+dNGkSWk15eXlFRYW7RdOjjNf+eMUcSujMdEICSn5+/uTJk2+4
4YaLLrooMTGRhqJSnEIRg9ZN11QUCpRSrBRy6i0ufdKHtQC1KJTAe8XGB0ZrQT7ZwmJ8M1Q+I1RL
4JloDXxtxl9CocOwNVeUABA0omTx4sXTpk3D/fjIkSP0UlVVldvNkRf8IxVzKKHeViZCm7bIRwyy
jhkzBihxxHIqJPgvNMLdcC16oLqWoZdSxKBVI7KuQvTnNXe1MJRwdijYDJGhwmSKCY74mZ6g6MFI
CaPp5vwlU+apPQvFBUrcAkdwMwZT5Ewc0EReXrN1cMgkUcUq1proH8FPMG7cuD59+tgi+Eofih1y
hchz0cUlmREZoguG7BfdBRo6skWpRaFEFyjhm25ydmDTEhQtmemJPI0W2GETaHRuoWDTneYadg1H
5hATNUCTjIyMJUuWyFep85guUl7zj1HMoYSJLlWcmZKAQYWFhcOHD+/RowcT3a4EEXqUUVWSJlS/
RHLEQ0kzR0ld2BV/EzWlncY6KAq2doqWCHyAI5rD4yN8ZgUf1hgUnThnbajGBUpoWNqhQ4fo6d69
e2fOnDlx4sTNmzdLT6dhrzDmUIKzkV9jiBEcQEZpaWlqaurPfvYz+kQqh4NDx5AZokdMD/o34wy0
Tyc0Iks9kSHTotTCUMK/m6GZhpKoK2101o4DRU2BjwN8cGvFFoFYk+dwsJSgoTRblEjBKqGcr3v2
7ElPT8/Kyvrss8/oJXmpp+whPlvFHErUSFIf+ldhf+7cuRMmTGjsz22u6tGt+6QJE0EKwocpphr6
bCc5MYmGz6EwFAjmzM6eOH7CDdf3iX5/XImTUWEWT3Kl8clcoAofR6TyIInNsPHOYJ0vQc/zVzCf
iU3nqxTWV/SpXYojlFBYhPaPHj26detWGCZTp06lUbD79u2jlw4fPhyOAAXXXyOSnpwtXzyUNHN1
69J17Ogx8wvn6SKrqxx3S2NtE0MJl1962W23/pxnjU1L73Md/5HjV2JAGrM1MYULno5qqAqvSHxh
R5WpYgkkfHc+ZM0w/Lrfp/nFKFjx3pN10nlPVlygRH66O6QK12bt2rVpaWmTJ0+W6ellSIWeyus/
21ish5Jmrp/+5KaRw0dMz5yGJnRRhwu7dOr8YL8Hfvfwb1/7x6AJ48YXzJk7r6AwNztnYWkZrJLe
va6Nfn9cyRAEcQyef8IyfKbaTuN59doyFoKPo5oOny9p6pYFc4zP2DIodbZ8u5B0mU+nuECJtClq
hZUhyykd7MiRI9GsZOH+/fu3i7wEsjeHvsVZ0cRDSTNX5ys7ASUfrVn77tvvwIvBBnaUFBVTWtms
6TNQ8sHyFfm5eWmTUuPdKkH1MQ1mGpplJDpGF5/2S0f5J53dy1c60XowvaOit1YMvnKBajBNFZsQ
vbk5oURSgHwc98VgPzc3F4YJXTC8m9LS0qVLl4YFaCheS0bKWX0FDyXNXDdc3+e9d4dRWlkQBNYH
IPL+0mUb1n9afuCgXIgHQBk3Zuz1va+Lfn+ciQ91VdS2mtLT1h4Kaq8n6JMC+kjLeIWx/2DKnUzt
ybQ2fDY578pRLOckZBBKqPq5y6MUFyiRn14jFBYXRqYK3JyKiopZs2ZNmzatsLBw2bJlEydOnD17
dq2wX4hBlJntrOShpJmr1zU9337zrbyc3MPlh45XHpMreNF26GB5xZGj2IGpMjk947pre0e/P66k
8b4Zm8NC6WNoj4aMrBRrbaK9JmCX2la6Yb+hmc8wvR8zuzGzLdMvVPS2ul43NVwq+qT1FC8okRCR
cjsvu3btQrOaMWPG2LFjYaEAKxR8Jcnca2cuDyXNXDfd+JOxo8fQUl4cJTW1NdUnqo9X0T4BBS9l
z5qdOnHST39yU/T740qKyVgAFofGjMuY+X/89sxE35YEe6/f2Jfo2x1yvvSZa2w92zD+l2n/xdi/
MPZzTW9H1UxCxO3ynFJxgZJaYWJ8zzWsXLkyPz8/NTV16tSpU6ZMwaNc5Y/eK7/IGcpDSTMXrQpY
tqAUBKlbEjCySrFcqxhYKZgzNz01LQZjJWJ6nnQ3IulIxKw8Pkyez6nRebeMZot1pk0W0pjPZkZH
Zv6baeYH7T1+o9pkYUsJ22rYp9X6zZ1+3wLbSTOM0YbxV8buZWpvpnZl2iXcnNECOKOi1SUriHzi
SYoLlIRdTZjcFjJJqONmyZIlmUKpQrBKMjIy1q5dS9cse4VPOt0PyUNJM9fVPa6aMG48/BfiiKQJ
bSeqqqmwcG7BpAkTYw0ldQ4LX7ekLnERTxGgizFmDlMdvsqAalp8/LsatFiiqrRienumX8b0nsx8
1DKXBcwq2wxratgwwroe1vSwYR6x/F85gY9NZ51uLdPtHM0ew7id8u9Mu4lpHcUn8vFs/FN08XFc
nGgEtXhByem0Z8+exYsXT58+HQSZKpSeno4mlpeXRwe45xCfuTyUNHPFP0r4EvTc9BBZiyzRtnn2
X94NE2RqO6Zczlh3hfXU2LUau5kZDzD9X5n5n8x+wzY2+oywaYSZVqtY1WKr0ewq0zli+spNu9yw
DujGLsP61LALNN9bqvNbxb6ZWe35wgamSKHEP67OKhHTjvl+XKNEBkEOHz780UcfAR/k4NDiCjR0
jfT9/lF9eShp5op3lNQtzAiTJMIRvm6J2k7Rf8q0XzH1v5j+hGL8UTf/ZFkv2ubLtjHGMNINe7Jp
F9nGbkvnxohiVDFnv+LbpzlHVatSN6t1vcrUayzjhM+sCVoHgr71IX9uwP+yaf2rql6nKB0o4wlP
myQyOXJ/yqTJO3WTM+IUJSR5bSDLZ599VlpaSt3DW7ZskWPVznaxCw8lzVxxjZJIEES3+FomdShR
9CBjV/kDL1jOGMPJ1P15ZqDQDs0PJM4PBhf7zDV+Y0PA3uhzvraNIwZQYoSBD+b7VvHv0HwHNaNC
VU6orFZjYVs5ETIOBc2vgubygJlp638xlH9W2XWMXcyn8KgJfFgsTdJpLiiprq6uEpLXGRY9O19+
+eWKFSu2bdsmzZazGp8W9lDS7BXnKBGLvWo8H7hYGYmHLZiWzNjPE4KzfNbnur1Ncb5VfHuwqb5d
hr3P1sv92hG/WeGzKkyjQsdmHtd9FThM9e3U7YO6WWlotTwQy2r96oGg9WHAnGVrwzX2HGO/ZuwG
hV2mKzzza10ax7ps0iJnkgjExjVK5EIWYWF3VFRUSGTgJXfA1UOJp5MU1yjh9ojgiI9QwpcosQVK
7kn0r3CME6oRZthM8aiHmVpjKjW2WuVolaZ5xDDKdRNbpWYfU6wDqrlPM49a5jG/dSJgHQ8ae0P2
ap81wjaf0RXeMcxYZ8baalrQNLlfIzbeMYQP5QlQeH42flVxjRISIOIeDusOkVBJWHyRs/oKHkqa
ueIbJbpKfg23Svg6R/B3/DyPEftlom+VT+P9MqolUGKGFRO+TI2pHbH0PabxhW5vMqxveGAVVokR
NsxaTTuuKSds/XjIPiTGmBRZ1lDVuFezuyhmewa/yeDBXN1ipsVz03N/iidh4CtdaJqfJ14zuIUS
1yhxN+oa1+ARGp9GXcVEmbO9fg8lzVxxjRKKtlLAla/uqvh1NchXdmW3JNolfm2vZX5rODtM307L
/60T2OkPbPXZ621nmeEv0P0LDGezaR0wjBpdC/ussKXWGqzSVr8NOmsDzizdeJmpDzJ2EdNFZkbe
6cwfdZM7MhIlYtEcnnKNJz0RWdfiGiX13RZ3S6dACT11u0JnoiZGiRbJFG+IfEWO46hCpkgQ7ff7
UZ6dnZ2amtqwn9tyFN8oEcFOMb6DL2djMb4kBV89mnVvHZyUaC0K+PKcwDTLN9V0ptjmVMucpFlv
MfPvzP4Ls0ea1sc+q8JnhB2NR1j9WgXo49M/ULV3mPpbpt/OR9BrKTxDvYiGyP5miu9Kk0RkqKct
7q2SxlOToUSNJGTVI0Ch9Is+n49KZCI1WCVpaWkN9bktTXGNElgHPBWrxaOtBh+ElsLznqFSqO0S
7ecC+lDLftaw/1szH9HVR3T2e4X9F9P/iWl9mf4A017Q1eV+7UhAP+bTygPmVr+5zqeXGdpwpv9G
TMNJYbpP04JiXQu/7PrlgV61LkpiqJwjAiW8T7p5DFFrJDUZSnRBEzJJ6H9DWaAJKJTkOSkpCa8W
FRWNHDmyAT+3RSneUcJsvnFzQE0wWArPoshXn3As9Xad3a/q1zHjSkW5XGGdNNZNYV2ZciVTrmCs
J1MesZWFidrBJGNPyFwfcLJN+y1Ve5E7NWZ7flqLMZ0BIoaSbCiJYkvgG63sx7tvOF8ia4aaMqG0
h5JTqslQQrnjDSHdlTge5TgbXgJQ9P/X3lnAx3Fd+3+WV2wZ4sRp4CUNNfySl7y2eWn7/m3ApQdt
A7Ysi2XJ7JieHTfQBhpq0DGJFiVLRtlxzIySZTEzMy7D/M85d3e0kqG1I8Wg/X2u16PZ2ZnZ2bnf
Oefcc++lUaP379+fmJg4Uscda7rOUSJmKBFhajzU8/EKkZ+CeseIuds57l84iT8nE8Fm4IwoOT8A
DUZPcYj5u2XKV4KV2yf7lE1UZgUq0iWy1zjpf3HcTzjRbbhPf5wEB4OsUjlRg+HDVZAvaI94QkQo
XpRcWFcNJcz6gA+yua/YGhEN4yy4NiCwTTIzM71h1yvWdY4SKScXc3IpoSQASKEQKzGQASgR+2Ku
mgK74cgUnI+C85VBgaeRXCQJkspv8/d9cZLvR5N9dIGyL+Ti+Zz4GU56GyfBZhrOFxEkZ1PzUSzG
o/Oe67i0LBQpEoc1DHtjJRfRVUOJvz+OEyGi+a4kFCuBlX4kOYn9SPfdd196erpGoxmp4441Xd8o
cXXnw5An+BrAEaUYM1+xWUchFfsAT2iGPaUrXCqX4BiLErGvXDreR/FokGy6nyROxk3juP/gZDcz
A4dj2yuoc41E5JoM1A0Ud29jWhiCGC9K/oGuJkrE7sn02G8TFBR06623PvfccyEhIW+//XYCSafT
HThwYO3atSN13LGm6x0lIqkfWB8UE3WlvcIrppwqaTxopYJTKDk5Vnq4MYAM8LdcpFSIfeSSiUrR
j6Six8TcQxz3A04pE4Ex4kvgECnlXJCCCwYzR8iIJ3xQrx9KRfNECU2Iga05XpRcQlcNJXD1n3rq
qd///vcLFy78+OOPYc8bN27ctWvXdhL8Kt/SZOPAEVg5gscdZbm6n7EnGzOPXdPNuEfZAJvdV8yN
x7sbCyz4ibBSsB6orCc7RhmZo+7y1aW4HypDD/ePdV2jhOot5nS4euIgRyjXA60VERXwUnw5GeaP
SWU+cqmPD44j76uUKOTkE8kkwXLZBJkySKTAQQlkPvijiLkAKTfBh5vkJwuWUnCXjXvivvhIE9cv
6EXJP61LoWRYNsuePXuSkpLgqrG5e6UUIg0ICGDuCVRvCU1qJXOHUdm1huWJEyfCp6ZOnRoTEwPm
xrp169LS0raQtm3bBuDIzMzcuXPnN6SsrKzc3Nyqqqrm5ubu7m6TyQRvrV+//rpACSBAJBvHyQM5
HxEY3mzWFblYohBJfMGf98EHnVLK3cRxP5dL5/kr/ogtDdwUjgviMDdcrpSJff0pBctPJgsWiwPF
Yn+Z3BdDBiK03v19CEmXo+scJVLPeKcnTNlM44OV372ZO+GdPujGMdHBjQb8MLbyuvvXSIUQyXny
jJVIhdPwouSCuihKePdFYUyxWq1Q51evXv30008LTbaChDXgpDzwwAPPP/98RETEqlWrPv30U7Va
nZqaumnTJgDH1q1bgR2Aht27dx86dOjYsWPZ2dklJSX19fVdXV1Go9FKc6wPQ9jevXsBYdcJSnw4
0ThOAijB2J5cIfKRwcPRTyHzFXGcWAq+HAdLd3BcSKDv5jt/sGlC0Jvj/EN9FT/nuPs57mZiSoBY
7q8IVMoCpSJ/CYc7wFtWii2XYgU+P4cf9ZK6/lFyzcmLkgvqUigRroWT0vXhSiUkJMBVk1M+++TJ
k++5554nn3zyxRdfjI+PB8MBKjxQA0wM8E2AF8xV2bx5M3zw8OHDZ8+eLS0tZdQwGAxms9lisbBu
RRe76A4aSA52Bb/TdYESeNApufEyUZArG0IikeOE14Ec2BcKP19/Pz8FWCzcrRz3qlh04JZbS4Mn
5k265UDgRL3E528cN4vjXuC4H3HcRHB8pODaA444f5FMCUwCqyaAypBZkv+xvCgZcXlRckFdCiWe
M/3BBQIHR6vVvvfeeytXrvzyyy8zMjLAygBzA7wVuIhQ4TNJYHEcOXLk3LlzVeSkADIYL0BsrITz
7Q62fwYOJt7NEVgPO7xe8koUYqUfN07JEUp8sPsZZjpIbuJkN4GnDs68v0gxiUOrJEwkPjf5B/2B
E/p8gnr8xrWPu6li4uRDEyau9VPM4bjfctxPOYwW/gubDwosEokIp4HyVbDOqf+8vCgZcXlRckFd
CiXCtYAqDUQAlKSnpx88eBB4AU7Hrl27YAH8lKysLDA3ampqWltbh02fwVjguUYQM0kAKw6P7okX
FIvRXBcoAd/blwtCe4IcHD+xwh8sFMUtnO8URIlYEcxJbiNfJl4mKZ10i0MZYJHIrXK50U/ZH+Tf
ERxQHeSX6+e739/37xy3hOP+wHH/RugZz+IpYOtcnn/jRcnIy4uSC+pSKBFsB3ZRcnJysrOzwU8p
LCzs7u4eGBgQhjkQLh8smEwmAIrnPIOXJgVP2wg2C/uTp4My+wV+oXXr1l0XKJFK5Up5sEzuK1Jg
atVEclWkyBVFgFg+EXuhcg9z3NMcDrNTHhBk5jhe4eeUKyxSiUnKmSWcWcbZFPIBf9/KAJ9D4wPW
Bvss8pX+Qcb9gphyF7NQLkdelIy4vCi5oC6KErgiwqht7LWjo4P1QRYQw7oh20iAlfPdFjvFQS5o
dzDEnL+eveX55759+66XnsE4eYJ/gMhXMUGCvskTHI7tdy/H3cNxDxIL/h9NvhLNcWv8FB03T3Qo
FWZFoEUZ5JT5OaUyp4SzijmLiDOKOftE365JgYUTg/ZOGKeeOPGDwPFxnOxnHDfJi5KrLS9KLqiL
ooSna+GkyQEZMgQbpK+vz/MyDbtkjCyea4Yhwzl0zJVhYujh3Zs5KNx7vVglnBwzLuUS7nGO+28K
oy7iuDk+igXjfF4PEr8bwH0R5KuZPEkfFHx4XKBhYuAAx/WL/UziYKc4gJcoeBmHRcHxPpxdyg3I
uHaFvDJ4YtYdd2f8yw9Xjhv3Ky9KrgF5UXJBXQolV0We3GHLI5saN6rCBBAf6RSO+1vQ+E2cdC8n
PiqRHgzwORKsyB8vqZwgqwj2qx03oXvCbf2BkyxyMa+QEkQm8ZJAXqTgxRxPg44iUHxEdoW8V+5X
GXjTtzff/v7kyf/tL7tXyvmLvCi5yvKi5ILyomQkxXqy/ojjdt18Z5v/5D6/4AF/37YAWZsvZ/Hn
HP6cQcn1y2QOSZCD87VxOOq5k1PysnG8LMApksIaB8fxUgCKpI/j+nwCGsbfujdw8utixf+jOIs/
pXsOP+ol5UXJiMuLkgvKi5KRFMZaFdzdHHfo5juM/pNNfn79PuIOJdet5Bx+nBNQEsT1BSgcynG8
PIhXSnlfkQkjrxI+QMn7yXmZmJdIwNOxywINQbee8528VuIfwYnAXQrmOBEn5lxpnZchL0pGXF6U
XFBelIyk0CpRYC78yZvvMvnc1Kvw7VZIOgNkhgmyASnXo+Baxkmagv06FIFGeZBDKbPJOKuUsyk4
u5KzKkR2pdLsP64rYEJZ4OQjE27/WBzwa4raBnNiP2WwxGcSJwukkYovQ16UjLi8KLmgvCgZSYH3
ESjCSRCyJ//Q6Ht7h3JSo8+E2sBJTcGTegLHNfv7Fk0cnx08/iznXycNsvv42cGXCeSsSs4I7gzH
dSp8K8ff9M3ESR9PnPBbavG5E5uTZUGcfwAXrOQmyrhAd7eRf1ZelIy4vCi5oLwoGUkpJZwftQFn
Tr6rOPjO7OA7DgRN2eJ7c7p8/H6f8RmcfLVC8b5I9CHH7RTJe8aN4/3lZhlnUYosPsqeccFlk2/d
dtMti33kv6D+OIEcF6BQ+Mn9cXwwzlfO4dg/XpRcdXlRckF5UTKiknFKJcZH/3zLpE+Dgv8aOH5J
4KRI35umS8e9xHG/ojSTBznuXzluiYjLDfbvVUr7Oc4k9+8KvvncTbckTZwwx0/5DHXSuV0uHyeV
yzmxCIpELFLIOB9sHqIBvi5DXpSMuLwouaC8KBlJSWRiRYAEDJNfyLlnaACB+6jlBUyMH9LrRAl3
kxSX4wLkp267rXHcTU2Bt1RPuP3AuMnviyS/pZz6KRw3WSYJ5MT+IpmfWCGXykQUzcWkWR8Olocf
9ZLyomTE5UXJBeVFyQgLaAJuzk1EkCmYUSb2FeFQOmKFiJNyvr741iMct1CkOHLrQzlTHt5x2wOf
BE+K4jA1HjhyCw3Lg+iQSJViOXzWV4TjdAyOve4dZOCqit1yDCVwH8IyoOTBBx/0osSLkhEWc0AA
AYGcPIhT+nE4qBrnI+fGKXAEE3+ExVOAEkXwpimPpd70wGLf8X9UKJ6mPnvBHG5I0MHBRBViuR8H
BZiCNBHJcb4Fr4NzdSUnKZVKMY3yxe7Dhx9+2IsSL0pGUu5hQdGg8MfB1JT+HI7ixynknJ+Mk+Ps
UBPEmMP2ktz/9aAp88UBvyQ/6E6Om8Bh+pkITQ8xJ4cvJqchC2A/ACachRvnl8IhSIcf9NLyomRk
JaNZaBlKpDQ7Avz5+OOPe1HiRclIChPn5UgTmQR9E3+ySpQiMkyUYFG4uglPpsjrc5z43ylt5Dbq
QOwvA1+I4/zEOAuDEv0bQIk/oQQMExwbmVAy/JD/SF6UjKwk7tkR2H3IXr0o4b0oGVkhShRgU+Dz
CtwTX05JBWddkMt8ZXKlXAlGC9Jkkpj7gQj75o3nuHESzs+Hk/qLuAARoUTO+fp6UXLNiqMJmyQ0
hRNb89BDD3lR4kXJSAodHJwCCocvlxJNcOoWkQ/OpSBSKOU4xY9YzIklNI45Tb8ikeDY0WyoJGqj
EeH0UEqcpBbMGa+Dc62J3XvMuwGUsGUvSngvSkZBaD54TIagxDlcxD4STqaUAFBo1kG5a/5KZAcF
UzklEERCE7vIOfh2cl+ZxIUSFnaVesOu14aEBmC4/RQ0HS0s//u//7sXJV6UjKRkUrESTg8774op
GUSKAVeZUiRFmvjJcZRnMdDAx5fzV2J41UfM+cnRo8FXmt4CigJcIT8wZ3wx1IKNwQqJq3cPNQYP
P+il5UXJyApuP9YMLKeJWQAlAQEBL7zwghclXpSMpMAN8RNBwUmYECVKKbbuKpWcQimRopsDzg7Y
GmBx4HhrQBm0QeQ4uRwRB6Ejw3lbGEewiOQK+oqCITPWholmlVZGkytJSMJ6YQ3cDJx7YiYWxWDb
sAXW4CIiMcdEQZISFyQ0eRNbkNINxo7FbjD4oIImeGK7hV098MADjz766HPPPRcfH//RRx+lpKSk
p6dv27YtIyPjyJEj/f39wp3MhhwcO/KiZCQFKMGJKrBZ140SXxdNgBFgmPhyPn4cvCIsaKonnO1J
mPxJRhAB1pA9ghxRinF2KGoYIhNGKR5rKGF1W5DUjQ8W+4S6HUCCBTYTkyd3GGKY/P39fXxoRiH3
9LIc7cFzt1LiDmzm5+cHKydNmgTU+M1vfhMXF/fuu+8mJSVt2bJl8+bNmzZtAnbAbblnz55du3bt
2LFj586deXl5FRUVnuMHsrEHx468KBlJCSgBN4eGQRIjSqAo0fSQusIfmGzC2okBGQALVgAcFBnB
hBR/WlBi1BataBE2DEkRTEpcvixd7ygR6vwwqwHsBYEIHE07DXeF52RvLKLBuADiaCdsn2xXsAdY
DythAahx3333/exnP5s2bdrSpUvff/99vV4P5gabQJIJkAHgAC9m//79p0+fLi4urq6ubm5uHhgY
4MkGMZlMnnfy+UMd39jyomQkBc4Ic3DYFNnklZBt4kIAosGXOBJIxR9DIa7ix0lZ0y9xBPNlmWvD
0t5w1FgFvo61WIkvCYgAP7pgPogp05R5JcxbYXYKCLZkH/E0QJj9wj4OC8HBwQ8++ODUqVPDwsLe
fvvtzz77TKfTASP27du3d+9esDV2794Npgew4+DBg2wCyYaGBjYVHNgdwv3JpkkYvHdJDtKwlWNB
XpSMpGiKbDEUNrstTXCLhTrOoJeOG3jYIMyFUYqxuRcZxLlefUViT464Xi9/CDXp9Y8SFsigQIcr
0sFiH4I/InCE8YJtzAgCG0yePPmJJ554/vnnFyxYwOarzsjIyMzMBHAAL4AdcHfBAryCxQEcOXHi
BICjsbHRc5ImQbzH1E7wev67wn071kwS3ouSkRXLK6HOuwgUX7RQsBAaGFNwGxYfYbNkY6GNwSfy
pS2pDcgFIJEbJVLEEH5k+CH/ka53lPj7+4OJAexgLSYYJiGxZQEc8OeECRPuvvvuF154YcaMGa+/
/vpXX32lVqvT0tLAvmDTSG7fvv0bEpu1+vDhw+Cn1NTUtLe3e4ZIncQINu+KJyAuISdNzOC5xnNG
pzEiL0pGUuiJUHAU+weLMWgSTCWI46hZB4cIwOZgcnmYw8IheihjTYp9cKDAAstGQ/+I0vAZd4Qo
7GXpekcJsy8k1K+f+TLMVZkyZQpzUuLj49955521a9emp6fvJgEsgBpbSECNAwcOHDt2rKKiApyU
7u5uo9FosViuwAdxuOd4Y6xhy+wtNpUt7xEfYSi5gqNcv/KiZCQ1DCX+nDiIRmYNRJSgvzMEJS6a
IErQA5JhNgp7JZRgqIVZJa4gyw2KEvaNPF89BRwJCgp64IEHXnzxxdjY2DfffPPzzz9fv349a0wB
c2MHCXwWeIVb5eTJk1lZWUVFRU1NTQaDgd1CUMOF+eGEW8tldNA62mbw2vBEAafDBgUWL1Rwvier
zcG2h//Yzs0mg/Au261wxBteXpSMpFhQgzWyUNxECkBRilkAxbWBsA3zXKiwIUiGvLrfErwbV7lc
Pfzww3D1du3axZ6QwnPScxZXWN6zZ8+aNWuefvppZgJ4Pv8l7qwKqbsBRXAx5CS2AUeNJjLqOMs+
LiUfhH2EhTykGIuWgIWllPsoZEqJSCrixDKRWC6VKejbjQ8Ivu+e+3/2Hz9/+U+vLF287PNPv1Cp
VKmpqUANoSUFDA0W4ABz49SpU4WFhXV1dV1dXeCkXLYVgCQgftAiXBEbveIKfMvGmwZ4Sz/vNPMO
K2814hqnFV+RHq7tBz8CEMENGH1c+xw78qLkBtfFUOIgCZedoeSZZ54R2kpYpFNgAYtrytxehoxa
Q6T0iyioFdbPz+/8xA32rsTdvAJ/AkRkEiUDyuTxNz356BMv/e8f5sbFv//Xdz77+BO9Srdv195D
Bw7v2vnt9q07d2zfCRABh+Xo0aM5OTklJSW1tbVtbW29vb2e09cL3+Ky5YESgQs2T5QAQRxmRInN
5LSa3CixMpTAlhbPjwxBCZ6VFyVXU16UjKwuhhLhCrMFeNR/8cUXP/7xjwVksIwMeGXXXOpuLmEc
YYaJIAEfImpGYakcSiWOaM3Ww5/33nvvs88+O3f2vFUr//zFZ19q1brNGZu2bt6ybdPmLekZh/bt
373zm+1bt+3M3LHn273HjhwvKSpta2kHJ4WFNpzkkrAFz6/AxGyr85tm/7EQGa7/7YP2hUCZQSsD
vRhc71rDtmcmyYWsEi9Krra8KBlZXRolrPqBwF8AqwRQwhI9Wf1nklI2F+MFc2Q4N25YnpiY8juY
wDyZNGnS7bff/thjj02dOnXBggWff/65RqNJT0/PzMzcu3cvkILKN/C6e9e3hw8eyjmTVZSX39rY
1N3eYTVbXHVbKEPFkCHoEnC5PBEmBg9IS3abxWaxMmSA9WGCwt52w+W802QEGfLu2JEXJTe4LoYS
tuCkVkx4PXbsWHJy8tNPP82MDoYJBQ3tI6a0UaVbQqOslH4ORo3f/OY3sbGxb7zxxldffaXX61mz
K4uGCo0psObgwYMVZeV1tdVtLa39fT0Ws9Fht7oe965ixyCw3WqzmjEk7HCaTCawSlhzychQY6hc
Fd7FCFYczOvBQCzPm3m+qc9Z38938XwfYcWNjCFQ9lg5GHwZ4XO9tuVFyQ2ui6HE0xeAi7x///7V
q1c/+uijzLiQU8q51O2eMDsFLI577rnnV7/6VURExMqVKz/55BMwZDZu3MjaXFmW104SUAPYdPLk
yby8vLq6up6eHuFw8KiHArCAgu0jyA56w+U/eFTIC1TX4XKS18MsFGZeDd/iknJ6uicuiJCH4rQh
0IgjXXZ+f37Tjpymgj6+k9a4xU7Php+60Al7UXKV5UXJyOpiKPEU1MNt27Z9/fXXzz//PAu1BgYG
3nnnnU888cRvf/vbRYsWffHFF4CMzZs3szxRluXFjI59+/aBrXHixInc3NyqqqqOjg7WjY25HsIh
4Hc0m81GI5ohTocQrMS6B2/ZsNqiHA6bxWKyWgx2m8lhN8PGAiNGwypxDg+aWjHCigUsNd7oQDMk
v9X5+dYz7208ta3EXmTgBwa358nToQadofGRsQYRJi9KbnBdAiVQt9ljHC4yQGHTpk3Lly9/9913
P/vsM61WC6QA34Rli+7Zs4dli+7evfvo0aNAjerqaqCGwWC4YDOKpxslWA1shavyOq1ICodNqHg2
uwAJVidxM9jG8znvKc/75IrlpCCIxVXzbdToa6QmG2Rbu4mv7Od3FPQu3XBo7tpDXx7t2l7u7KKg
iYsmQoMOtemwHXpRcq1orKFEQq2tQgaHEIMQlllTq+BusBAG255JQgFRth92fcTU4CKlDiyAkrVr
14IPwpP1IbzyHgNqDAwM7N27FwwTIIWQ7gX0OXToUHZ2dmlpaW1tLWxjMpmGeRAXtHEuKWIEPsPx
MU52C/7YQlMI/fCYG+ZO32BP+xEQO1VhPBGwqjo7O5kL02fD49rNBt7cyzsGbP098DfwoofnD1Ra
3t9auFyfF5eQPVedv/pE94l6G5gq7QY8OTw3p9Vu6ObRzsL9M3fJ/UVogzEjL0quslgLiMydr8Ew
wZpd2buCJJQ55vkn25JhRTS0Bz1syUKk4KQkJyeDWSFcYSGy0NfX56RYAxgXZ8+ezcrKKiwsbGtr
A3Ojp6eHtcLa3b3XWOxT+GmYhv35T2hI8yqDiMARoRLibp12zOkYOZQIAoIANx966KFVq1Z19vYB
SnqtvNliQ1fFYTR0NMLp2SnCWjLAJx1vW6o9N09dFJNUGJ1S9NY39Vvye1vpXddgJIA8mwHNGXem
CSuMiSN+8teyvCi5ymIg8FzDrAyOgp1+fn5szB62DbyOHz/ec6Qfzj0MB4MRY4rwFuj+++//6KOP
MjIyGAuGXWphGR7XzEgBh+V8W0MwZIbpClHioICrGyUADIMDXxk5Bp/nDnSCRqo2Go1GtgDnDGwF
Qw8u1+tvvtXQiTSBg/Z1t/H2AYCCoX8ATJI2sFxKTasyiqMTcqJTSqLUZVEppXO1xZ/urT7a4AA3
ZwBO2OYRXuHRJ2Lu0iBK3NAcC/Ki5CqLjawhcSeny8jZAYmoT714aCqHxJ02Ch9kA3OA6SFcB8ES
UZBPxN4NCQmBmgPeinBVBUPj/FeeHAFBLNLJxN79rkKTg5pawYlxuuwRC3kZZsrasDiFMIR7y8uF
1UUE34WNUQTWFphjcXFxt912GyeRvhQW0dTTZ7aaeIfZYQREYCJJm5kv6OO/PNQUn3wuPLk4XFUZ
qamO1daCbbIsNW/NweoWcn9wUxsL02LnPYYSsxB88bC/xoK8KLlWxMwKIX1DYAfjAkselVG6B+MF
s1w4t38EpsoPfvCDxx9//Ne//jXUk/fffz8xMVGv169bt44ldAjIEFpYnJRUAmYIrGGX+p9BhucP
dNnyAITT7doIKLEww8SVVDrCKOGJJsJAZ2CFvf3223ffdz/n4/fkM88iSrAtxmy1GOA02hz8loKB
FZtKI5KKIlMbQlV14eraOH19jKp0tjp/iTbrVDvf6iRkgHnlsFCsBL8LAnEISlzh2LEgL0quspiJ
QUGSIe4J+DUKyhATzBO2Hr4yYGXKlCmPPPLIiy++yKgB14c1tWzZsmXr1q2ZmZm7d+9mA4KdOHHi
DIm1s7AoydBLPsRPYZt5/gTsI+y3ECRsf3lCfmDimYASqHv9Vr7LhDXQ7A6a4PsYOHGg03Clhzpf
zCoRPJ3e3t6N6ZvufeQxib/fT595uqO1wdDXDgfvtvBNPP/hN2XxqoIwVXXkxvaQlPqQ5JpZurpZ
6oo4bUnshhOq061l/e4cE5aHImTEelFyjcjzTmXLNzZKWPRUQUFWZoaA5zJu3DgGDsaUe++994UX
XoiNjV2xYsWnn366fv16AAfwYufOnSydlI08CuA4cuQIUKOoqKi+vp4FUJndwWoRu57MbWHhD2ah
sFfWDZ+9O/h70MNcQInn+iuRkzjBhjsganQOOAvLmw+fLmzv5/usg+042ExsI45852MyeQ7azK4G
T/vWZGz+4cMPBQT6PPTAXSeOHjCYjH08X9THg+kRkVwwQ1MfmtYZom6akVIbq66JVZXH6ipiU869
mX72WI2hw+hGhgN9HYYSwyBKKIziRcnVkucty5ZvbJRI6UvJpGB+cHKZ5KZJEx566KGf/exnCxct
fuvtv65dtyE9Y/POnZhFmrlt+5Ytm7799ps9e77dt2/foQMHTxw7WZBX2NDQ1NPTBw9bsM6tdovF
ZkZMsEroHFKFhNZfwe4QICIsO8nNESR89oK6GFzY2vNf2ZLT7sAcVydvdvIVzbYtB0s/St5d0MLX
D/D97pglWSWurzCCEgYicBlfPEZn9h85/uS/PSbhuB/dd2fmzu0tBse6HVmvJZ2ITS6aqW6crmkL
0baFaZujNHUR6qpQTW2MvmrW2iMZOe0lLSYLAtnhtOKlY0aWN1Zyrej7QQkLc7Iog1KpFJpIpHQI
FviUUl4GW2CtKsLhZO4ObyxQyj7LfBDhT9nQUb/YWwp3j3tYycYBe/HF58PDQt99+42UhHVbMvSZ
WzIyt2/dnrkzc9eeLTu+zcjcvXXn7j17D548ebqkIL+qsrSzq6W3r9NiNpIn4CospGBHfwAe5XT7
0t/47ohWxQvJfRLuOsOOfMFXrLo2xBY75+Yu/nCR7bWvTy5RF36yv+VEF2amd5jI/3LYbaxlZTTl
JHL1Gx01NVU//vHjAX7cxEkBH3+99p116UvX7F+mK49NbghNaX1pQ+MMdWtEWktoasu0jX3TtK3x
usoVurPHyvu7KfbiNGNWG1KSvikrY01jDiViSt9itZ0BhUGBxTI9EcP8DhbmZEQQBO8GBgb6+vrK
3ON6SKktBlayj7MTY1hhu3rsscd+9atfhYeHg5Py4YcfgpOSnp5OkyHs2PXNjm93bNu5NWPHlvTd
32w7cvjgmayzReXV5XUtTZ39vWYnWs8gh5W3m6y2frvDRGkXg7ct3MZ2rBUO2yBKHIPewujqwii5
WLGhOYJnZ7LyRfV80t72WWsLY1XVCzJqE8+Zc3v4XmwZwSw1ZM6onzyeDZTu7u6KyuL7H7zrtvvu
kI6f9Mj/+8MbCYfjPju2YmN7TFLj7PR+QMmfkqpf1rX+MbXv1bTeaG39Yk1h+pm2okYzkg+/vQML
nbAnOseOxhxKpEQTocLLyCoBCgiIkbknZ3PFKoZK+CBHTSfsI57bg4EzefLkRx99dOrUqdHR0W+8
8cbq1avVavXGjRu3bdu2Z8+efftwlPPMzEw2JtiJEyfycnPqqip7Olqthj4aXwcfaUarw0w0YEAg
2aiJw5245aD/mQXteh4ORQmru6N+Ow9ChIlVoYsXzL8AODZ083tzTG8kF8StL41OqYlKLn5zR+WO
0l7sgGulHQqfGT3B2ZgRynCQAYe9sX/gx7/7X7+7HuOC73vyf5bE/31f/Ben39jaEbqmJFxVH7Op
Y1pq6x/U7aHpPZHq2nmq/I8zSzKzGgzsB8JTZfYhnrzTjc5RPf1rSmMOJSw3yRMZjAgSEltgVglA
gSWDefopbCfs0LBywoQJ999///PPPx8fH//BBx8kJCSkpKTo9frNmzdv374deAF2x/79+48cObJ3
796DB8FPOZmfn19TU9PV1TUk78vzRnRSmNN9L1ocTnAKbDYL9YKDOkgoAdzYKK/LjRKeUMJ8HEIJ
fdj91mhqOEp49zE9XwVB5TXaMDx5vMywZlfD/HV5cUlVcdqGGFXpotTCtUdqy0yY/YWXhu14VM8f
rrbZBPiFw7VZ+Hae158qm/LMH7lbnuYCn7zp6fBla0/Hf37iNU1lVFLZDFVV9JbOl5Mbo9I7wpKr
ZquLl2lyVu8uqzPj18HTxB/RFR9xujk/qqd/TWnMoYTZDhIapAfE1gg2BQMHMzqYxCQZeTR33XXX
z3/+89DQUNZZdt26dVqtduvWrayz7I4dO8DK2LRpEywDO7KysgoKCqqqqlpaWnp6eoZ+S5TQjAKy
WexWswVH6HBVIBbzJF+Aqp+TjBBs1XBa7E4avthmoxVU8Axo8EkAACpESURBVNbFbRhNcI+4YvSr
4kXFTP2hr1RgscfkgMuhOtT4f6riearq6KSa+NSmaFXZbHX+ioxz2jONrC+/w2KF68Ie8qMldAPN
OPCBE8M0B+ptH+wqXph0eMpz8dyEH3N3PKf44e8WfXHgz/qi2Qm5M9blhaurwlTVsWlNoUllsZqK
+KS8v2wtO9KAQ5lQyJp3D+CITo9FiL+ODY05lPj7+8sowMHMEBbmYPnpAlmkNBXT448//stf/nL+
/Plvvvnm2rVrGSN27twJvGADjoLA6Ni3b9/x48fz8vKAGmwqJs+GD+G7WEnnd6LFmuIGBt2LTovZ
aBjos1mNdpuJ9cdnjMCK5bAP+jvowjgwTQMAhE0wrKKi++A65NVBiQsZFyl4Op1WPq+D/+vm0tj1
hbP1zZHJdTHq+ihVxSxN8azEMyvTskqM2JSDvprdOsooARybzT1dZsqU//JgzQcHmuOSshZp86e+
lsDd/HNu3FO+9/8u4p0ty9U5c5Jz4+EMNaUAkbDEkmhddZS6bGlGReKp7kZqBqafz8w7Bqj3kCv1
zsPyvME1FlEi9kj3gp0EBQXdeuutzz33XEhIyKpVq9asWaPT6TIyMtjg5mB0gKsCFsc3NJ8bmBts
vOLm5ubOzk6j0SicLYgZGtjK6P4WbGHYNowprgR2qmIAAGCCq9bgtkJYBOqSxeawsoRK1tDoMpvx
xrVhZbMJT2/XgKPuy+cuo6nzDsJ8NLLzhxVCCfzX7uDXH6heqC2KUNXOUDVF61rDU2oiUypn6avC
k/LnqHI25vXXMZ8B6+SoogQcHEwOaTXwhf3818fbotadCll9akFqxez1Wf+1XMPdNZULflp+/++m
zl/9WsLJhcnZCzV5s5LzIlJKonS1Ydra2anVr28qraMOfig72Dj9CBT37+VFyVWTZ8VjyyOLkkce
eeSpp576/e9/v3Dhwo8//hj2vHHjRjAu2Iwqu2hiepYweuDAgdOnTwM16uvre3t7WQaXJxQ8T3LY
ymFyUrr6+WmmKIdHdXSyUAnYGoQOB0sBtWLEhHKfBqgYKRsCjRvYDCCCYxq6nt4XQMloih2BHREP
hf8uwREk3YCDb3bwc9cegMd7dEbn/2yonbWpO0xVMzOpMlpXG5pcHq8rf2tzUW4nhXwsLAls1OTE
k7ITCM608m9mFCzUo90RnlgYrypaoCp46a0M6YN/4OQPcnf853Mxf1u27tAyVXZcQna0qjRCUz1T
Wxepq4rZcKaGx4Yn+vZGQonRi5KrL+d5863u2bMnKSkJEODj48O8D/BEAgICmHvCQhssnCGlMKqI
Bj2H5YkTJ8Knpk6dGhMTw+aLTUtLY+OMgsXBwqJs9EBQVlYWOCkVFRVgbgA4zGZM9PqHOVqXJQYU
tuygrv1ov1Dqp8WM1QyKhbIuMOXJbqRcSbPNbjLZkSNws3ZAcfDdDjSnsQLDZuDqo1FtdbVEuodJ
pb3gcVzHHh1dCiU2k2viGMwPwdPo7+8HOjSbeP3xukXa3Cht1YzUtld17TN1zZGaRrBQovWNEbqm
yJTy5enlqadbqzvN7IuwzDpmzbHjjtTvAvu30sXs4fmUfSXvbSlYoM6NURXHaKrCUjAaMldb+r9v
bw16KoST3ye/49nnI/+yZP2hmK+PLNhYGampnJZcEa6piFOdyzHz3YwaTjdKnFaWruZFydUUe8gz
psDdA3V+9erVTz/9NBBEiIYyCWvYBG7PP/98REQEOCmffvqpWq1OTU0VuqUwbwU8lEOHDh07doxN
Tw/mRldXFzgpF4xijKyEasAGAXGtxSroMPUPMATYqLMs+D1Y97AeokniJD8cOJLTat1b0nm0sh8c
BLRNXN6QlTf3of0yFCVUCcl3Gk1dCiVo6oPbxSa4w3eMVrSyTtWZP9tVEZuUE6qufFXf9Kq+LUzf
AgQJV9VHaVvCdW3g7MzXlH65r/ZMrXGALghDifCMGcGfCXdOHOni+dXbct7SnJmXkBWbXBKpqY5O
b3klsRxIsTC94qW/bLrlpzO4Cf/K3fzUnb+MXaHPjV5/JiK5IFxVOktfPleVva8Bo7b4A+M4bAMI
FIyKe8OuV1vCveKkJG4wGRISEsC+YM2xkydPvueee5588skXX3wxPj5+/fr1YLMANcDEAFcIeLGd
xCKjhw8fPnv2bGlpKaMGGAJwX1poNqZLGx0s6nFhl+SKJBzLEyVmk8GMY3bhUQbMeDC8/5AeLpQ4
rWCRIDia7HzqmaYPtmSv31NWY8W7v5eqGbo/pl7q5+5GyaBh4nC3FY+WLokS4gg9FizUbA31qsHI
a0+1rkgvDk84F6ouD9HXTdc3hOmbwvVNM9WNYeqWMDWgpC4moWjlxsKMnPaKPuou7KYwe8aM4I9i
J7cRKNBo4z/UHVux/ti8dVmzkssitfUhqc1AumnampjUysWpJVEfbn/khVmc74PcpB9P+s9Z81Vn
I9eejNfkz9PkLkg8co5GkKbIqw05gs8AHD/JFdUaG7oWUeJ5r8DdAw6OVqt97733Vq5c+eWXX2Zk
ZLCJ6cFbYU0qmSQWEz137lxVVRU4KYAMxgtGBCHS6XEc1/4ZNQSxoOmwzUZEdo+BQtzf0UHPMbgJ
HSabnTUfWnHaBDvdlFa7zWKwoklyuoX/+NuK15JPvqE7e6AGu6520xPVyYMxZaDorKtCI0qIJnQn
X1WU8A6bHTEJBpSBKu3ZBstHu+rm6ssiUoqjU6vCU6tD9dUz9XWh2oYwbfuM5Jaw5JZoVVPUhqLZ
STl/31+3v8pAielD3F6BLN9dDCXgNtYY+b8kH1qy7sS8DblxmtqI1OY/qRtCMjpe0VT/75rseE3h
m1sq4j7a8dTLq7gf/JwLfkr0+CuLtWcXqc4sTDi0PGFPtYXvcrJZchzueLkrM2hU7qRrUtciSoQH
ONw9QARASXp6+sGDBzNpTqZdu3bBAvgpWVlZYG7U1NS0trYKPceFD14MB8wkGdaV/nsQgxRbhi/l
PjQ+xBoqC5k93NpvwMeZq1rabCbswNpvR/Nbf7rz9U2ls5POLUg6+/dvas604WOwx8kbbCa8cTGX
gW5jKh4oGd0WkEughPk1ZjvCEX6bfvIjdhZ0LcuoBvchUls2a2N5lK44TFcSpq8JUTdEpHaHJDXP
TGyK0zTHpVRGJeYu3Vq9/lRbLx0Ifi8hzCQw5buLOTjtdr5qgH8r6ejC9WfnJFfG6lvC9G0z0lpe
0ta+qqmITKucnVYel5I/e13OnHVZj05/h7vzec7nEf+nX1mydveiL7f8TbO7wYRf0OK6FPgbOCl4
TstjRdciSoR7hdW9nJyc7Oxs8FMKCwu7u7sHBgbAT2EbCCyABZPJBEARLBo0rf8RKdizjtkswhrB
SHGQhn7iyuXJEfYFAYJ///D9pqp8qGjYg5eaEHttWAVxqFGnzdTfBzcm1MOyAf6DbaXz1CURCUVz
k4vmrz+VkdvbRoaJEe9Xmx2A4ubINYESSrFzUkuTiRw0ONXiNkvi4ZoYdfmrybUUZSiI1pyN1uZF
pLlRktgamdg4V9M0R1MTmVwSnV7z9u7asg78aWBvQsflf+aX/ScFezHZrN1WvtbAv5Fycu6GwpiU
hnBt5zR1a0hq44zUmsj0qtj08khtyczEwojEytnq6ui1p34c/ZHs4f/ilPdyNz+24jP112m7DIRL
9hiw0QXBNEI0FUf3+l9TuuZQAncJa3Zly/Da0dHBAm8CYthdZSMBVs5/TAkgOP+eu9i9eP6aUZLQ
0x9MrX+5/ZboGf9t7WvsH+joNaEx32t3wnfrHwB/22E3Q03ke+x8xsmmFdrc6OTS0MSK+fra2K9P
fbSj5HSro93J2gjoBnaejxIr3d6jeCtfGCWuQnEfskdwiHYn/+3Z2ve35Iaqav6Y0hShLovT5MQk
n4jV5kRtrH5VXR+q6w5Nbo9ObJirbpidUhWRXDYjreG17dXf5lSyY7Ffmb2O3I8Fzw1sIGuy8m9o
cmclVs9M6QjR9f1J1TpdXR2TUROXVhSaeGZ6wrnI1IbwtL6QlOYFGyvnJZ74/ZLVk574LSedNPGu
h79K1Na1dhspVmJ2J/5QDyjm6Yzi9b+mdM2hhKdHkJOiCQwZgg3S19fnaSYMMxkYWTzXDEOGkywO
9woH/eLsDfobbioWJmTJHZi4AU7QkB1+R3meDOBSpVL98O47ggJEzz33THdvF9x67T0DcDyj2cQe
b7B1n5mv6+ffSDqxWFUIz/NIbd2cjU3ha7PnrjuadKS6rBcrqtugouJwLdCR2DNydG9ldljPIgh7
DwEKHRjraXLwSXvz/k99OlLfPF3XHq2rjtUURCdnx2gKIjfWv6xqCNF0hqrawCiIT6mLTi6fmVwO
KFmwtTrh27NwUdij3smeIngMF62+s/A2sFC45K9pBfHJlWHqtlBd7yvqlvC0xhBV8cyUvNi0suiN
dSHqupfUHTN0HbHa6tlJOcs1p0Pf3DDhR89wksCgm29L35oJPDK5OeJ+srkMtCEHvHF1LaJkVOX+
cU0UccNWDyeGOdEitfNWkwVzGTBpCcxTC4UzR+hWEDAnOFPNzc3f7Nl954P3cRLxT559vrS0Hg5l
6+vnnQO8sw9cnl4r32TgD5Txb+urI7/MmZVSHJtWFZJSPiutLnZDzgpN9p6i/lYzP0Cz7npUsJE5
4X9OjMgstd/V68TmAgq6JHay/HtoIoi/bTq7VJ8fra4O0zRFaOoiNJgtOlNbF6JreVXfFqKHitoe
pm0O19ZHamsidVXhuqpZ2vxVqoMt1BYOPxhUV7yMOEqjkPY27GQu77vbKRQFRlOjg99woG6pNi8q
IT8+oxXAMV1VP03TMFPXGJ7aDCVM3xKqbQlVN4apal7b2hb6+ZEVurNzPkmb+OBPReMmT77zjrfe
fdtqM8Bdg7Mgg0/Xb4ZzMfS7LNCxoLGHEvbc5s1OrLE42higxEqeglATTJSGDg6G3T5wuXfnxcQi
wSw0I6zs6Olev1H/yLPP+o+79Y5bH9i/bS/UFWNnFc+D/26GYxd08J9mtsV+kT87pW5eet2rG3JD
0+rDdHXRKSWLUs6t+bY6vxnrGBowKNsQo3qYkTAqcrAjOjGHH6/hYNgY1liRy6yJZHeFeVVaznx1
foy6MlJdF6FuCIOKqmmC+hmibZuuawnRt87QN0PVhW8XrkOURGkrZqvzl6ccrrRhn12Ma7Kvg6m9
bMKtEUCJifyvBiuGhN9OzZ694WRUYm6UtiY6vS00te0VdfOfEutfSqh5NbEGXLNIbX1oYuWMtUXv
7eudv+G4+lRTdovluZdCOZl0ym03LV8yr6u1nlqvcAgIk+F7uP7XkMYeSly/LpsCDk1RZAfPtxj5
RgPeVRhCc1BWgNPmwOp8eXfnJcRcNuaXsVc4SJ/DVFhddfe9D0s4xb/e96hmzRre2e909g3wtjYH
/02xc7mqcuaXxbO0rTHpzdPU5TPTW15OqQYze35K4arkMzvOdnY5cGRDMqqZjUAoYRwZ9VuZoQRR
ZnOz2GXe23CyGychoI3nV+8pX6I7F68qIJTUQkGrRFMHZaa2AUoYQqQ+fJAjLpQsTthfZuSbbGiY
uBiMdZX1vsVr6PEVLxslwml32viqfl51uOqtjHOx607O1leAhzVTja3C0RmdMRnt0WnNwJHIlMoF
6Q3z1CWxa45+fbBhf5WpkxJ8wmNjx08I9PeRrlq+uLu9xW5GLwz81FG//NeSxhxKKAzivokopmCm
bPSDBR2ZZ1vL+7GR1UCBfXzQYl+vy7s7LyEhDAyvLFmOHuY4WEBNTd1PnvjJBKX/PbdOWTQvesDU
Aww71+78ZGft3MSy2br2cE37S8lVoZtaX9Y3voQ55g3ztBWLk7LX7qoCw2RgSEskehyDNBlduQ7n
pKPbhoUJaOZdQEkrz6/Snn5NXxyrLotWV4KPg+3B7gJMgYJODZUoV0GazFYXLvj625J+vsXmGvaV
9m0dKZSgsK817nmA0l5SjtYsV52K23A6Nik/Iql4ZnIpMiW5PDKlHCAYry6PWH18uTbn028rjzZh
dg8bD6HfZP3zqpX3/Mvtt908af/ub/p6euFJYbHyJrP7eowBjS2UEEAwL91VBRAljm6Ho7jb9unm
3D+rz23Jt5Ra8AHYbzHgTWYyjRRKmIPjuYbCwDarYwAbfw19lp7e+LBwf6n4jttvmb98SU5929bc
llVpxRFrCqN17WFp3X9U1QNH/qRrelXfMkNdM0tbuUxX/ra+YNOZ9i73QOd05xJK0EP7HlDCswrM
UEIsozVOGhySUNLj4Jt5fkHCifmpQIeaSA32XkGgaMpZiVFjidVUxGgrYjS4DRZNXaS2bra6+LWv
d1UY+A5qFCeUUF9HDwfHA5hXgBIHpeRgOxcYV90O/mhl//r9ZUtTji1Wn12gKZijKZqjKYHTgDIn
pWheSs47Wwve34T998DUAsAZkCN4Bsa+/t2ZmcsWLmxvbmIn9H2Q/FrSWEQJ1jf2DKW54Mo7u3cU
NC1Nyopdnf3BnvYDLXwjPqNsiBILJaSPhIQWa5tHZx+7w0yJF0bsR2o1Q/VbuWxxUHCgbNz4X7wS
teDLzX/NrIlXVUxbXxGR1hG+qeOPqtrp6e0z0jteTqwMS65aoK9ZmJDzxTeV5UZXYNL9nQglTqpZ
o307u6sNQwn9gXN00ugHAEq+1cLX8vycDWfAKZuprYsAM0RLNHFxpCyWyiwN0iRWUxWjYRyphzJb
Vfp60v4GGzqemIqHtdPOUvI9OeKqtPjvMn8sRN4Ab+kBmhiNRmAxnG1hF78tt/Mt7cllKScXbDg6
Z+2R+RtOLFWffTO96G/binaX9QNE6ix8owk50mehsWKc2F7FW+0NVTVOq8Vhg+eGY8BoGEM2yZhE
CT3cHK5naK+VP1zW9Pcd5+apCmNSquam1q7JNpxqw1x0cj5GeOgd1sgtJEdYrAY0kO39DnMfe9L2
dHcuWbny1h89zskn3/afIX/66+aYxLzQDUXh6qqY9HpMM09veUXX+IqqLkzTEJVcOWt9/jtbqzbn
DrS758R2+TiCVTLaKCENqc9sFBUoVhvYYc1GvtjMz0vOm5lSFZraAjSZqasO01ZGaAWrpAzKLHWF
B0rqIzWN4drmeHXpB+lnusn7QMuBwQLDroMoYabQlaPE3s9be3m7gbehN4KpPeSRlQ3wJxr5LTkd
yYdrtcfq9pSZigfQEumiDehnY10c3PcSZfiwa06jsrkGtRt+xBtXYxQlYBbYKbWr2cBvymp4LeU4
2NhRqS2vrCteurU2PbcLB1DErUdsQEB3VstgzaZl2LnZAbcy3Zk2q9FJI3ps2LzH556fcH73ix75
49Q/b5ytzo9NyYtJzp2lKwvVVv3vhrKZaa2xGV1grUQlla3aUv9ORkEztbmaXKYBczG+b5S4/nMN
yIQDHcJXbDXzef38Ik1RSGJFeHpniK4hVFdLNBlingBEBJNEQAlYJat35gtVl45EE2vSwAWMI4Mo
QV3uj2XDAQGwwJVzGCw43Xm3HcnVM7T0ul+F5BF8ILED21xGrnPAbjdSZyjYo9kA5qHJjgOXDD/m
DaoxhxI7e5hQkgLcFruyGt7bmDtPlR+b0fCyqnKGtnZpZvtbGSU5zXSvUJ80/KBHd7Lzk2u/g9CC
sKFt4mpS7bdh7ORwcUvsOwkB//p7zuch7t6pLy5PnJ90fIXu7IKUM3H60unJJWG6+uiNHTPVjbH6
poWptbPXncjudgWMLRigIJTYXfPgja5o/xdAibEfUeLA4RebwMFZf3peRsu0lLqXkqumaWtC0xpm
6utnajG1BF0eTXWMvi5cVRmyoSw8pTp+YyvQJFxVvzS96midvcXo8t3QMfQIlLBfk1XkK0WJq8eQ
sDeLu0lbKELWGftyZG5goxV9lg7ITsL1jGKngiYJTS/IVo0JjT2UONGrtdHjpbqPT9xbtTgpP1ZV
CY/Kl7TVf0gqg3t6RWql6lBzB7AGb166NTyGdB5RlDAhUJzUo48Z2JoDRW+pDoe9lzrup9O4wIe5
W//91ws/WbLm2yUJh+OTTs/SFMenN0Tomv60rmra+qo4Xc1ifXFGgaGeHqcWtkOcmleo4qMpdw1z
HQprl4O8GxMN78bD0xn8gpXac/N1ldhYs7FpZlrzDH3jDE09FPR3tHWhqpqXN5TM3tQ2b3NHlKoq
bENpZFLFvLSGd3Y2lPRhayuLKGP2F0sqIcSPBErolnAXAQhD9olfzB1IxuAsIwzhzEFepPBJYrj7
Y4gSiltd9ildpxpbKME73sFbbHgvQI3dW9Lzdlph1JrCKE3jdF1N6OaGPyWXwbNxWWrD8g3Zue1o
05rpThg1q8R15zkpUGmkeEeTnX9Pd/xNXdZy1anwT7b4/+QP3E2PcuN/9B/Tlsa+n/a6/szsxNPh
685Fa+vjMnpnqppnJpQv1JV+tKOksBdRYsP9EUqwVo8+StjD2Y0U139omJgJJZg738Xz6/fXLtXm
zdaURevrwPSbllIDBVGia4SCgwxo6kKTK8MSy+I0lXM15XEb8v68tWFzkaPDHU62Yb9FM5kk5D0N
rcJX9i2d9HGWDiO4LUMhQvhwmPHHYYUNR8IsI4aSYcWNEncZKxpzKIEf1+bAJIV6G796T+XC5MKw
9VUR+s6Q1PqILU0h2soobc0ibWP8V2e02V21doxcMI0WShwU26WhXPuo1uV18isSjs9be2J+ctbs
hEOvaY7c/utwLvhBzue+h6fGLfhs6zLV8bnJ56KSSuI2dcekd89IqoxOylupO53d4Yq8ulDyPXGE
OQiDz3YUVjM2UiS6W3BWR6utH2wtfE2dN0tXFq6uClVjaw5AJETXBAVQEpveGpZSMXN93lxV4TJ9
0ev6vOST3eU0Vgur5NjhwOXdMAfHhRJmsFzZT+L08Gg8HRkSs0SIIwJKaKRF11fG4nC1lA0rY1Jj
DyVWzFED5+V4g/3/dLlxKeVh6pYZuvbp2vrp6qoIbWWcrmpWUunc5JLXdAUHmvgOqpq8B0GGdSP8
TnLizWsxomsNKOkGwDn47YXWpcn5i/W1YHos2lQSlXQ4dt2ue/9nnuz+33GyB+565qXZH+je3VYx
KyHvpdXFM1RNUdqmGFXx4uTjxxqtXfQMRzkoZ+bKathlyEH96LHXid1dG6kqsZGucdBZJ3VKaHPw
GSfr/5J+boGmANt9dZWxaQ2R+sbpKrBQ6kI19dMTyhZubV6cVhG7+tDKlOP6Ew35nWgVMjuLmkNY
ZprLIqArNwIoEawSgSOu88ev5gblEHacD47zDJAh744VjT2UOBAl1d286lhLXMLZSE31zLT2l1VN
MzSNr2wom6WriddVRiXkL9xU9+rqs2tP9Ze34zhJPBGE+g1jQ8zw3V6x2L2MdMOaByDI7+Y/+7Zh
oapylqp+Tkb7y+uzY/TnopOPLEnL+UnUZ4r7/5uT3nrnU799aUXiguS82WnNIUkNoUk189PrFiQe
2Vc50Gji+23Uuc+JKBmh1qdLyEF1G9tTbO7HO14skJ1ZJa4xJQ08n9tkUR2uXqbKjk/Mjd6QH60q
i9DUzkipDVHVRugapm8ojkoujF5zfPGGQ9qjNSWdaI8IO3RVbweNnk2jxrIrx0Aw1Jq4DDndPGIw
onZ0zzK400Ey0C3kuZ6Bbvin2GYeW97wGmMowVvfarHyp8rMb+sLY5KKwW8PScfR92Zq22cm1s3R
18zC7vy5szdWTUuseX1by7GiIXPrjTxKXI9ynOkGrJKsDn6Fpjg+qW5GQtOrSU1h6Y2vqPIWZFbN
SSuKWZvzP8s0k+77D04xWXLXL154LXm2rj5C3TQjsXq2vmpR0ondZb11A04jRUBxrGnXUAOjKhsN
iYxNngwlrK2UqhzzcYy8FceCs9CYb1mNtoRDzW9vrpqTmBebWBitqghX14Rp6mJSG+NSq+NS8lfo
czdmtdcYKX6MfS2HOk1gjzhMI4gSksO9J8+CPzE7OjuE4AS5WvDdYWYGILt7nsRBlDjoPS9KrlOx
X9ctzweF63HBfvuGHueWk11zVp+K01SGampCNzZO1zeEqlsjUhrj9bWh63Jm6YpmJBVEpXXGqirB
LK9o7XVVD7rthCHUXccSlq6g6joxGQH55rQPOBElZ7v4BRvOxiZWR+q6QlN7XtY2vKqrnKbKj9aX
xKvLl6ryYt9aM/mRZznF3dz9v/+3uPURiYULN9bErju9Sn3yYEVfs8lVk+1Wmt/lsk/ockVWCdYy
1yADrL5h5XdS5NVmwFdM2QBW4gCo5f18Zt7Ax9uKVmnOLtPkLEjJnp2YNTfx9HJtjia7N68XuxEP
sD6CaAyihYWkAO8Su3ETTTBQMth8wzhypd/1ghy5MEpM9IoocXOEbXBRlLByRad1PeoGQMkQTLhv
KeblWl2DMKM/jwMjman/1Y4iwzsZRYs1hXGqkkhVaRgldGPnVE0DdS2rZv1EYDlGXf7OjupNeR09
dD/hHW4Bu9vqcGDPYawweGCX/+ykdJUruHOctHMDDVZ8oNq8Upc7K6koCls3mkNSm2ek1ofpq6J0
5bM0xfPUZ1/XHn31z2tu/kUIF/w4d/NPf/hfiyI/3Px++ukPNPsP5DayLiFo4bDOwld2Qpenwevv
rlrun2CwuFbayICB0mXlqzosWRXtxwobzlS2FzYO9BFBhAQwz7P2WB7cIVvvWa5Unuc5ZP+8x87Z
tSREDn5S+MvDwfF447ud1nWn6x0lFBujn1D4senno3AgcsQddecdVsr+KrXySdnG5WmF89X58aqi
aFVplLYqXIfZDdTbHRcYUKLVlTHqsnnp5V8cbSvpx6rOO028DV14J9nzNlzDU4o6NgoiSi7bMGGJ
TDiqK5xbLaFkceKx+ORzOKuTrnEGjeIRpquL1FXEaotna/LmpJxerMsK+Wjrnb+Zx014gpv85BN/
nL/oE81f127usPNt2HcIz8pugm9r+j5S1L6Dzh/4zqvrVzcqSngysI1oYGNcEO9XqxMjeftq+Q/3
tcxXQZ0sAKskSl0Wpau9GEqwh4im6N1dNfvLehAlrscqditzoQRPgMX2r8wqcWCFAsrRUNGtdv5Y
vWPBukPzVHkMJSH6Vig4lpeuBgyTWG1pnLZsrr5s8cay8C8P/+ilN7gpz3KT/+3mp3735caD1d34
VO822u3s6ci61Xk+Kq8BsQwdzz6NXt0YutFQMmgbY9jP4pprknfNotDF8ymnu/5vU2VcYm6cuihW
UwGOTJSuPkxXzwbgIZTg8BkCSqI1ZSu3lquOVGDwEA9kttqM7ECDKKEO9cwMvgKUWC0GJ40MCKQ7
18EvTzz6mg7PjVDSDoUMk3oaEAiA0hCyoTwyqWJJRuPcpNxnZ33O/fA5Tn7nY8+/UtTUX93aB1/T
4sBpExw0sdO1hhIm1hbGltHxdA+d7dX1qxsXJaySU4a1xcH3W9FDqbXyH+9pmKcri0kqnKWthCc/
UkPHINIQej5K1JXhqvKF+uIPN53uIW8EjmAwGa1ul54OzbK5r2wKJfy43YKYMlHae3E3/15azqKU
c7PUFeHaxhm69mn6DoEmAJdXktvD0wYidZ3hiVXzNeWvJWX/Zv5nNz/5G046adLdj2SXVPTbcfhT
o23A7IDzxJDn8GN65dUo6IZFCbWz4KiL8KfBzvfRaMCnGh1vbquM1ZRHqkpjUxEZM9W1UD+JI5hz
icFXD5REaqrD1TVgv6xKOdpspagb75pxjj3xmZ1CrRiuNK3LFMV0bDjAEjg54J5UdvPJB2oXbjg5
W1Uaqa2fqQMHh6GkFc9T1zotdeBVnSFU0xmhqo9LKF644fSfUw5/rD/ww6d+yUn8Jt5+x2frvuo1
99p4a4+p205dBIcf86qKTZnI2tSF8Ra8ugF0g6MEb1YKb7Bu4+rjtUvSy8DQwOE/UhuBIyEqQomu
+WIoidA1xahKlyUcqezDneOcax6tnnRAM+VWoIl++dWCwhlYHDjQEs839PPHapwrVVnzVIWxmqpw
bTMmvOhaoTCUhG22/H5Dy5/W185Nb12oLVm04VjivtKybv5MSe3TP/tPv+CgKXfc8vHnHw5Y+oAm
RhwD/dpCiVc3qq53lPDEEawtzL9gLgYWij2aLYPdbVt4/m+bsxakls1QVc3U1ESkNgJHpqfUAEcY
Sqg9uE5ACTUJV4frWiKTSxavO1zQ6gTrZsBgsrmnYnOjhLp4uXMrLlPuAceoE62dWkkbLPyHm3IX
pZwFwyRGU0Mjd2DBfvfaxldVzeHpnbM2Nkcn5c1ed+zv2/OPVxtY15u2ru7o6MigcX6P/+vD+w/u
oWHgaPTJa0kOkue4Lcw88djEq+tSNzhKYKHP6ugnlLTx/IqUQ3GqEtZMw+Ij1NW9MQSzXckkGYoS
eJ2eXDcvvX7B6v35LY5eM2+x2g1WbLsdOZRQlQf3xo7TfcFeWqx8Tif//pbiJdqC+KSC2brquRsb
cFigxJKYlLLY1OpoTUmsKmdZWs5X+8oOlvewtDQjzbhh6O2KjQz743//rriogCcbyiuvvh/dGChx
4UNAiXs9xknNlP3VyfM1Fv7/kg/HqkvcjTUYZw0lmoTiwBkYcx2KEhwMPVRVN1tftTzxaI3B5T2N
pIPjxIcy1ngcJQdzQGw0RHuDld9faV9zsHmZOnfOhux5yXnzU/IXpuQvUuXOU2fNSji4WH14/dHK
vG4aBgG+oBHHoLUZ+8DG6W5urCkrgx2ajdhE7ZVX349uAJSgLsgRhx27pdoIJU0WvrRPQAmzSgYL
m5DFVVwoEUrdLFXhX/SnW+2MFIQnx0iFXclycAHFjoYJEWqApqE63sAnHmp4N6NglfrMsoRjy9Yd
Wb7hwF8zjqtPV57pcDQQH/tdM+Bgaq+tv4ccJbBxMBkfg0VelHj1felGQInAERdK0ETBtDGHxYjZ
UBQrabPz5QOAkoNx6iLGDhwNkMARrsWZnNgyK54oidHXzVHlfflNfpcTvBCH3WZitX2EGoNJeMI8
xo9t2MEHUUU06eJx7PsKE5/bwZ+s5U/X8rmtfEkf3+BAY8Q1CDsmtIBrY3FaDNRx1gIn47Bg5IXH
WZ2uBG5eeXUFuu5RwqqhwBGqySwDFYe3gJppoVQtnBfWzq9M3j9HUwLgiMAJa9lkTtWR2roo3RB8
uJiC89pWR2vKl2ws3HKudQBNBxsOTU5T99kElHyHFDUXQ1xLbFc4ug/sq8tg63HgaffSyXfZcO5P
A011gVFki62fZuSlBhqbxTzA6Ol0YB4N7I/N3O6VV9+bbgSUDDFJUJSswcbRcNqsZEgMkDvwTuqx
ebqSaH1dlLYGRydWV8ErzvPE/nTPFOeJkvCk/Hd31ZxuQoSQH4FDOjuHoeRKE+fZfgAJNCaA+7Sx
/yGCwO4OysA2+L4Tx1sDQ2NwGh2rzWrFcK/LoYMV2PveMWAx9Br77GNs8gSvrq5uRJQwk8SjIx+L
ZYJTsG5f6UJ9cWxqbawWG2iiVBUR6opodWWUtoo1/bpQ4p7LFlDy2pa65FxTtZWNTgZsGsBUUuo1
gyhh1sSVdudjKDFRAw5RyYwzPOG86IA+s81qRGHTDLECv6QDOWZ1YCEXBhEGm9odA2YT635voQHZ
LDjvhrXH1OPNK/Hq+9ENiRL3453NU0VttH02NEwyz7UsSy2Yk1odp6mMAYKoqtAwUdV4ejdQcH5s
asGJU5WsPd13ssM1xQxNCmkkkwH3aR88HFXpK7VK8BTxY3TadkBVPzYw46DRrDMepeHhzMJWyhSh
Fh+7YItQ52LaTx92ZUFLzOAE98ZmAhjhIBpelHj1fei6RwnvejZ71GFWLQeLq7KB6d/N83/bUrxY
VzYnpSQOZ66tnZFYHZLSGJHaFa7vfCWpbnpSday+MU5THb2hcLG+8vN9jYXtfLsZHQ3av4PqLO5z
8IjC0mWaJExDzty1f1ZcJz+4ETLLha3B4vn+kOJgxb1nr7waXd0IKPlnxLqiGng+p4tff6JvYXJO
1Joz8ery+FScUGaGqiE2oysqtSVWWxunKotdf3ZRyrnVhzuPN/KdJhonlTQsTdMrr7wSNFZQwmTm
sSV1bzX/5Z7qldqseQknY9efiU3Kn6MtD/06OyYxb4GmYIkmZ5X+7Fd7a4428+0s88wtL0q88upi
umFRwsyQYTXfRm2rQJPCbv6b4p7PvilYvOHgnDX7FyWdeGtz0VLVyWVJR77cXXyiGSeg7uT5Rspw
9corr/6hbliUCHNNeK50UvOqgfXus/GlPfyRmr6t5xr1J6t1J6oOVg+UGvlmJ9/udMVZWYjk/P14
5ZVXw3TDouSCVgmtx+QLox3HQTdQ9hdQo51SS7sIMQZ3KoeTdxiNOCjRsP3YSYN79Morr254lAxf
iy0a1E5M7ayYjmHHFFKje2oCCzXx2mwWi7kfx4VlDbVDe8SzkXs89umVV17duCi5iGw4w5O9j+Z/
NeOIxcQOnNvCM78DcWOgDDecLMpzQGNv5NUrry6o/w/n/DNCRNuItgAAAABJRU5ErkJggg==
      </image>
      <label loc="62.6% 46%" fontSize="8" align="center" title="Cue"/>
      <label loc="62.6% -1%" fontSize="8" align="center" title="Target motion"/>
      <label loc="62.6% -17%" fontSize="8" align="center" title="750\650 ms"/>
      <label loc="62.6% 30%" fontSize="8" align="center" title="800-1200 ms"/>
      <label loc="248.4% -44.7%" fontSize="8" title="0.25"/>
      <label loc="132.6% -62.2%" fontSize="8" title="0.25"/>
      <label loc="209.8% -49%" fontSize="8" title="0.75"/>
      <label loc="169% -56.4%" fontSize="8" title="0.75"/>
      <label loc="21.8% -41.8%" fontSize="8" title="Reward outcome"/>
      <label rotate="-50" loc="248.9% 95.9%" fontSize="8" title="Time"/>
   </graph>
   <graph loc="3.2in 5in" width="1in" fontSize="8" title="eye large vs small" clip="true" height="0.5in">
      <axis labelOffset="0.25in" start="0" spacer="0.03in" end="1000" title="Time from  motion onset (ms)">
         <ticks intv="500"/>
      </axis>
      <axis hide="true" labelOffset="0.3in" start="0" spacer="0in" end="15" units="deg/s" title="Eye velocity (deg/s)&#xa;">
         <ticks intv="10" start="0" end="30"/>
      </axis>
      <colorbar cmapnan="ffffff" gap="0.2in" start="0" spacer="0.1in" end="100" title="Z AXIS">
         <ticks intv="10"/>
      </colorbar>
      <gridline />
      <gridline />
      <legend loc="728.191u 2.489u" labelOffset="0.05in" hide="false" size="0.01in" len="0.11in" spacer="0.12in" mid="true"/>
      <label loc="5% 90%" fontSize="14" title=""/>
      <calib loc="-7.6% 0.243in" cap="lineup" len="15" primary="false"/>
      <graph loc="0in 0.858in" width="1in" title="eye large vs small" height="0.5in">
         <axis labelOffset="0.25in" start="0" spacer="0.03in" end="1000">
            <ticks intv="500"/>
         </axis>
         <axis hide="true" labelOffset="0.3in" start="0" spacer="0in" end="15" units="deg/s" title="Eye velocity (deg/s)&#xa;">
            <ticks intv="10" start="0" end="30"/>
         </axis>
         <colorbar cmapnan="ffffff" gap="0.2in" start="0" spacer="0.1in" end="100" title="Z AXIS">
            <ticks intv="10"/>
         </colorbar>
         <gridline />
         <gridline />
         <legend loc="243.204u 3.879u" labelOffset="0.05in" size="0.01in" len="0.11in" spacer="0.12in" mid="true"/>
         <label loc="5% 90%" fontSize="14" title=""/>
         <label loc="4.5% 61.8%" title="Pursuit"/>
         <label loc="-7.1% 71.8%" fontSize="13" valign="top" align="center" title="b|0:w"/>
         <trace mode="multitrace" src="#src_16" legend="false" strokeColor="0000ff">
            <symbol fillColor="none" size="0pt" type="circle"/>
            <ebar hide="true" capSize="0in"/>
         </trace>
         <trace mode="multitrace" src="#src_94" legend="false" strokeColor="ff0000">
            <symbol fillColor="none" size="0pt" type="circle"/>
            <ebar hide="true" capSize="0in"/>
         </trace>
      </graph>
      <trace strokeWidth="0.005in" mode="multitrace" src="#src_65" strokeColor="ff0000" title="P = 0.25">
         <symbol fillColor="none" size="0pt" type="circle"/>
         <ebar hide="true" capSize="0in"/>
      </trace>
      <trace strokeWidth="0.005in" mode="multitrace" src="#src_50" strokeColor="0000ff" title="P = 0.75">
         <symbol fillColor="none" size="0pt" type="circle"/>
         <ebar hide="true" capSize="0in"/>
      </trace>
      <label loc="4.5% 91.8%" title="Saccade"/>
   </graph>
   <label loc="6.8% 94.2%" fontSize="13" valign="top" align="center" title="a|0:w"/>
   <ref >
      <set id="src_50" fmt="mseries">
AAAABnNyY181MAAAAAM/gAAAP4AAAAAAAAsAAAPpPxnTvz7ejQE/p1Tcv2TVhj/FXQy7Mj4Tvxhu
1TzzJxI/ebcWPz4i6b+Roig/Gd/KPt7lij+nZka/ZQfEP8VsKrtD6/C/GD/6POZv3T95paY/PuqA
v5GmbT8Z7Ek+30SxP6d5z79lO1M/xXsVu1M8Gr8YF3M82dS2P3mVdj8/sHK/kamcPxn1RD7fpbk/
p43wv2Vu7z/FiSG7XeXzvxf0EzzNl6Y/eYZnP0B3fb+RrVw/GgETPuAH8j+nni2/Zab/P8WW2bto
A5S/F9OJPMFOlj95euw/QT3ev5GvnT8aCp8+4GshP6evi79l4mk/xaOLu3PiKb8XuOw8tQpsP3lw
Bj9CBO2/kbDuPxoTHz7g1XI/p8KVv2Yirz/FsFW7gj3YvxeoPTyovoQ/eWWdP0LK9L+RsFU/GhqA
PuFCRj+n1ny/ZmKFP8W9nLuKe+y/F51KPJx+BT95XN8/Q478v5GvNj8aIsE+4bEZP6fqr79mogE/
xcpeu5I6Ub8XlO08kNcfP3lUQz9EUMm/ka55Pxor1j7iIWI/qAFwv2bgiz/F15e7mH8lvxeSHzyF
koQ/eUuxP0UOI7+Rq1o/GjfPPuKSlj+oGnW/Zx1hP8XlW7uezbO/F5fTPHWVFD95Qcw/RchFv5Gm
Xz8aQMA+4v78P6g0qb9nW3c/xfOgu6Z4rb8Xoyc8YEHaP3k4Rz9GgPq/kaG5PxpIDD7jYtY/qE6V
v2eeSD/F/5a7re76vxerqzxLeoU/eS8KP0c0Db+Rncg/GlEBPuPD1j+oaDS/Z+GiP8YLu7u0Hz2/
F7nxPDeTaz95KdU/R+Qwv5GYCT8aXMY+5CNQP6iC879oJWw/xhhju7katr8X0RA8JFHeP3kkQz9I
kTK/kY4GPxpqVD7khLA/qJ37v2htsT/GJSq7vKuSvxft8DwSA74/eRleP0k64b+Rgac/GnN9PuTl
ij+ouS+/aLZKP8YxOrvBHIC/GBBdPADCuj95DCg/Sd/Kv5F1mD8afXc+5UM5P6jUcr9pAJU/xj0T
u8WkD78YNnU73++PP3j/oz9KgTC/kWfPPxqLSz7loRI/qO0vv2lLhD/GSD67yVaLvxhlPzvA07k/
eO9dP0slUb+RVgo/GpxSPuX6yD+pBM6/aZcQP8ZTz7vLdjO/GJgfO6dcgD943OI/S8TUv5FC2T8a
rlk+5kuQP6kdib9p5Fw/xl7Ku833cr8YzYs7j/YsP3jIRD9MXl+/kS4+PxrCpD7mlQ4/qTZwv2ox
eT/GakS70XkdvxkFBDtxoqk/eLSEP0zwYr+RGM8/GtgFPubOlz+pTdy/aoE6P8Z2SrvU0Ou/GT+o
O0M8gT94o/Y/TX2nv5EDbj8a730+5v4dP6ljx79q06s/xoFRu9f+ur8ZgA07GAWZP3iSQD9OAsS/
kOpKPxsLuT7nLog/qXjPv2sonD/GjFu72m/lvxnC9jriI34/eICuP06Ce7+Qz34/GyQ2PudaJz+p
jn+/a3vDP8aX27vbgXO/GgQ5OqJAID94bdg/TwPFv5C00z8bPiE+5360P6mjTr9ry+M/xqLbu9vJ
Ur8aR886Vza/P3hXPT9Pf0+/kJhePxtdID7noXE/qbahv2wdHz/GrpK7266avxqPijnlnHQ/eEF0
P0/3ab+QetU/G4CkPue8Kz+pyGm/bG9BP8a6DbvbOVS/GtgnOIkD8T94KdA/UGqXv5Bcwz8boJ8+
59RTP6nX9b9sw38/xsXSu9lsl78bIU+5lKpvP3gTez9Q1Ym/kD0mPxu/wj7n4hQ/qeNhv20V6j/G
0ea71jKovxtoG7ocqJg/eADxP1E4ib+QHJs/G9/qPufnpD+p7/e/bWT8P8bfN7vQ4d2/G6yDumu4
ij936Qw/UZZsv4/7rT8cASc+59/HP6n7gb9ttNA/xuzHu8rxNr8b8rC6k+CqP3fO/D9R7yG/j9n1
PxwjgT7nymA/qgX1v24Efj/G+jC7w91Qvxw8qrq2Wz0/d7RKP1JHi7+Pt40/HEkNPuescj+qD1C/
blY0P8cIdbu7FDq/HH2OutpgCD93l8Y/Up3kv4+T/T8ccns+54kBP6oZfL9uqOs/xxgou7A1lr8c
vEG7AXy2P3d68z9S7p2/j29uPxybFT7nWhY/qiJTv278pT/HJ+K7pG0lvxz6CLsUdfc/d13jP1M5
z7+PS6U/HMnZPuckjD+qKeC/b1bUP8c2u7uYVsC/HToHuyUpGz93QzY/U3u8v48pIT8c+sI+5ur4
P6ouuL9vsWA/x0cCu4t61r8ddlW7NfQOP3coGz9TtkK/jwanPx0svj7mq54/qjMqv3AMOT/HWEK7
fPtdvx2xxbtICo8/dwthP1Pof7+O5So/HVp0PuZpcT+qNzC/cGhyP8dqCbtkM9a/Heqmu1mGgj92
7ok/VBh5v47ERz8dh8I+5iDCP6o6H79wwpk/x3xnu0nfIb8eIMO7aRw+P3bQWj9URhW/jqLyPx2w
gT7l04o/qjwKv3Ec2j/Hjvq7LOpIvx5T6rt6OgE/drPwP1R1Hb+OgqA/HdqJPuWAbz+qPQe/cXpG
P8eiUbsOMC2/HoClu4dx5z92my0/VJ/zv45iUz8eCCE+5SefP6o+0L9x1rk/x7fWutk6Wr8ersy7
kqDZP3aEfz9Uvpi/jkF9Px42Cz7k0lM/qj/dv3I0MD/Hzg66mQzrvx7Wzrub2lA/dm6HP1TQxL+O
Ia0/HmM7PuR6qz+qP3e/cpDJP8flB7ovZtG/HvTku6ZTET92WVc/VOXQv44DmT8ekbc+5Bk0P6o+
dL9y7Us/x/nUuU55VL8fDrS7sSCCP3ZFAT9U+Vi/jebEPx6/LD7jrZQ/qj2/v3NO/T/IDqM5kMRt
vx8n8bu75yk/di/vP1UOqL+Ny6U/Hux4PuM8gz+qPWG/c7C/P8glKzpILma/Hzwqu8ccpj92G58/
VSGkv42w1D8fGwY+4s0HP6o8v790Egw/yD5jOpxaI78fTd+70tAQP3YLBD9VLuq/jZX/Px9Hvj7i
XSw/qjtTv3R3Xj/IWs061OiPvx9aJLvfgMQ/dftHP1U5n7+NfDg/H3LhPuHtkT+qOSO/dOCeP8h3
zDsA8Lm/H1+xu+4xfj916tI/VUbzv41kPT8fn6Q+4XqvP6o4Sr91Rtw/yJWQOxOiML8fX/m7/dZm
P3XcaD9VUEm/jU0BPx/Mxz7hBI4/qjbPv3WtSj/ItJc7JXDFvx9corwHn+g/ddBJP1VY0L+NNeM/
H/65PuCLJT+qNYW/dhKUP8jVozs5cs6/H1RDvBEjiD91w8c/VV+Lv40f7T8gMiQ+4BOKP6o1Wb92
ezA/yPeoO01o4r8fRuu8Gzj7P3W4Yz9VZjK/jQwmPyBj1T7fm9w/qjZ9v3bhDj/JG8o7XAPwvx80
rbwnFoM/da/OP1Vrxr+M+RU/II8lPt8pbj+qNmm/d0YLP8lA2jtiwz+/Hx2fvDNpuz91qKU/VW6x
v4zlbD8gtrQ+3rqoP6o1ur93q2I/yWdlO2kOXL8fADa8P/6oP3Wi+T9VcMq/jNPoPyDfDj7eTa4/
qjaXv3gMPz/JjuE7aPS4vx7cXbxN6j8/dZ7fP1V4p7+Mwj0/IQUwPt3ejT+qOFW/eGtbP8m2Oztn
uN+/Hrd1vFv5Jz91l9g/VYYCv4y0Tj8hKzk+3XF/P6o71b94yYE/ydtPO2GGBL8ek+K8a4GoP3WS
SD9VlMm/jKkiPyFRPz7c/Ig/qkBtv3kqmz/KAa87V00Hvx5qyLx7s80/dY43P1Wmi7+MoDY/IXY2
PtyLMj+qRYa/eYpkP8ooJztK7Ou/Hjw1vIaEgT91igc/Vb0Lv4yXnD8hnI4+3B02P6pKP79567A/
ylAHOzovD78eC3+8j+mZP3WHMD9V1a6/jI9xPyHBNz7btSs/qlAQv3pLUj/KeME7LZp3vx3TnryZ
fWU/dYLJP1Xq5L+Mh40/IeAVPttMpj+qVvu/eqiTP8qiLTsePkK/HZkqvKOzOD91f7Y/VgKvv4yB
QT8h/T0+2ueEP6pd5L97Apg/ysxDOws6s78dXGC8rm8mP3WBOD9WHuG/jHl8PyIW2T7airU/qmY4
v3tZ9D/K9fQ65yRsvx0ZTby506I/dYYTP1Y+Mb+Mcr8/Ii3BPtox8z+qb/C/e7CIP8sfNjqt1dS/
HNLivMXrWz91jNk/Vl9/v4xuVD8iRmw+2dj8P6p60r98Ag0/y0gAOla4jL8cisi80neEP3WT8D9W
grm/jGuLPyJdwD7ZgfM/qobTv3xPOj/LcS05h0nfvxw/77ze0X4/dZuFP1anv7+Mans/InkKPtks
8D+qldC/fJgCP8uatrm66E2/G/JevOuByD91prE/Vs7Hv4xouz8ilGI+2NSbP6qlk7983qg/y8R0
uoY8Rr8bo7u8+IStP3W2kT9W+US/jGfGPyKu2D7YfVY/qrYOv30l3j/L7ma63rVyvxtUPL0DDCU/
dcajP1coeL+MaAM/Ist+Ptgelj+qxza/fWzqP8wYbbsacyu/GwVevQovSj911XA/V14xv4xo4j8i
52U+18cwP6rW3b99sdA/zD+Ru0gos78atei9EYuTP3Xkjj9Xms+/jGpWPyMAXz7XdM0/qucav33y
lj/MZlK7dOYRvxpnub0ZLA4/dfcIP1fbbr+MbFE/IxiePtciiD+q+Xa/fi+PP8yM8buRO4G/GhtB
vSELbj92Des/WBbnv4xs5z8jMWw+1tlpP6sLk79+Zc8/zLGAu6hL7r8Zz069KSRxP3YmRz9YVdK/
jGz5PyNFYz7Wk1k/qx4Ov36Z+z/M1g67wGonvxmAeb0xSnA/dkARP1ic+r+MbiA/I1m9PtZHqD+r
MJ2/fs1AP8z7hrvZmca/GTGDvTly8z92Wzw/WOScv4xw3j8jcKg+1gDjP6tDIr9+/4k/zSDru/Do
E78Y4py9Qd0cP3Z3tj9ZL9e/jHQOPyOIOD7Vx6E/q1TZv38x7z/NRk+8BGtcvxiXPL1KZSE/dppa
P1l+gr+Mdqs/I6NLPtWTFT+rZlq/f2J4P81rLrwQrBC/GEm+vVMaPj92vXs/Wc7Mv4x4ID8ju30+
1V+XP6t3Vb9/lLI/zZISvB1aZr8X++a9XEFLP3bifz9aIfW/jHliPyPQzD7VMbs/q4elv3/GTT/N
t+O8KsaKvxeuV71lvM4/dw7UP1p5br+MfB0/I+nGPtUHJj+rmCq/f/eHP83aWrw2pe+/F2Q/vW87
hj93PKs/Wtdov4x+uT8kBL4+1NvsP6unY7+AE7w/zfyUvEIC/r8XIwO9eNqJP3dulD9bMnG/jIG+
PyQh2j7UtNU/q7Xrv4AqqT/OIN28TnZVvxbjhb2BVBM/d5zAP1uMHb+MhH8/JD1/PtSVqT+rxOe/
gD87P85DF7xaryW/FqFYvYZQ9T93yPI/W+cRv4yG8T8kXAc+1Hp9P6vUQb+AUmk/zmZ5vGUpkL8W
X6C9i4OoP3f5ST9cRlG/jIgFPyR9cD7UY4A/q+HMv4Bjzj/OiY28btBWvxYekb2Q3Mg/eCmLP1ym
tr+MiLY/JJ1WPtRIET+r7i6/gHZLP86qVLx4n4y/Fd+dvZZQDT94XGM/XQVxv4yJkT8kwLE+1C6j
P6v5U7+Ah9w/zstfvIGaCL8VomO9m9QnP3iQVD9dZSG/jIo8PyTnnD7UIYo/rASjv4CZlD/O6xK8
hsDtvxVm2b2hNRk/eMLFP13Gx7+MiqU/JRFMPtQYnj+sDqC/gKvQP88KfryLSqi/FS+BvabNij94
9Oc/XicFv4yKRz8lPNU+1BeMP6wV/L+Au+c/zypGvI9Mrb8U+CO9rHzmP3kpYj9eiZi/jImUPyVr
Ez7UHJ0/rBwkv4DMgj/PSjK8k3l0vxTDxb2yMNc/eV60P17rWL+MiAo/JZ4rPtQjfz+sH26/gN4P
P89qUbyXjiy/FI0Lvbfudz95lNE/X0wFv4yFrT8lzSw+1DGfP6wgAL+A8AY/z4qtvJtIn78UVo29
vcxiP3nLrT9fq2G/jIQ9PyX9WD7UR8s/rCDsv4EAyz/Pq1K8nsWIvxQjO73D2UY/egBTP2AOHr+M
g2Q/Ji9tPtRhIj+sIWK/gQ+RP8/OXLyiYIm/E/F+vcnysD96NZk/YG5nv4yAzD8mYrY+1H8rP6wk
Er+BG/s/z/E3vKWYHb8Tv4290BUFP3ptGD9gzYK/jHzjPyaaOD7UnTI/rCVwv4EnqD/QFV28qFmk
vxOOsr3WPrw/eqb2P2Ep+b+Mdxo/JtT5PtS5QD+sJmi/gTKLP9A4zLyqjee/E2BmvdxlBD964cA/
YYURv4xxBD8nEsk+1NlFP6wmXb+BO+A/0FwAvKw1t78TMxG94oU0P3saLT9h4TG/jGqmPydSij7U
/QE/rCTOv4FEHz/QgBi8rW5CvxMJHr3orSA/e1McP2I7Ur+MY5Y/J5VNPtUkLT+sIU2/gUvwP9Cj
W7yuddC/Et3mve7TFD97kXg/YpRGv4xdRz8n2jU+1U5/P6wdb7+BU+8/0MW2vK8scb8SsXe99QQk
P3vQ7j9i6OG/jFa+PygiCz7Vhb0/rBn8v4FbqD/Q6Ky8r24GvxKIa737RXc/fBBBP2M0qr+MUG0/
KGutPtXBwz+sFl6/gWKWP9EOmryvXD6/EmP8vgDIlj98T0c/Y31Nv4xIxD8os74+1gBUP6wSwb+B
Z5E/0TTsvK+p6b8SP8W+A+9CP3yPdz9jx5e/jEDDPyj8QD7WPu4/rA6sv4Froz/RV1m8r5CFvxIV
674HCaI/fNDXP2QUDr+MOnY/KUcvPtZ7QT+sCIm/gW1SP9F5d7yvkyK/EdbHvgojzT99F0A/ZF5b
v4w13j8plgs+1rdRP6wCrL+Bbr8/0Z9ivK+d2b8RcLa+DUXfP31eaD9kn/O/jDKPPynllj7W+YU/
q/02v4FuhT/RxXS8rx02vxDctr4QT1c/faNvP2Teo7+ML5o/KjJnPtdC8D+r+ji/gWyFP9HsM7yu
EMS/EAswvhNZOj996oc/ZRprv4wuQj8qfYs+14RuP6v3rb+BaTY/0hKZvK0Ya78O5Ca+FnH1P34y
Qj9lU0+/jC0FPyrJuz7Xwxo/q/bqv4FnAT/SORm8q7RRvw1sB74ZkpQ/fnqgP2WJV7+MK+4/KwpR
Ptf+Xz+r92C/gWRmP9JcRbyp9++/C4vWvhy35j9+wlc/Zb96v4wnpT8rShs+2EA7P6v6rb+BX7Y/
0n6gvKgn2L8JSAe+H8HTP38K0D9l8um/jCM5PyuNgT7YktQ/q/+Fv4FZfz/SoQC8pnR7vwaFkb4i
0PM/f1juP2Ypmr+MJIE/K9O5PtkIWT+sBhO/gVI8P9LEg7ykwJ6/A08pviXlDT9/qFM/Zl3tv4wo
Lz8sJ4I+2eczP6wNMr+BS2M/0vA7vKN3o77/PuO+KPAKP3/3Vj9miJe/jCt0PyynqD7bVhc/rBWk
v4FDhj/TJla8okSLvvbU574r+mM/gCOwP2aw+7+ML/A/LVwmPt1tzD+sIii/gTzxP9NyRLygvWm+
7WBpvi8Atz+AT60/ZtNgv4w0qz8uXKI+4ELVP6wtYr+BNqE/0+HHvJ7iIr7iv8C+MgAPP4B9jT9m
9Da/jDq8Py+wzD7j8Gk/rDpJv4Euhz/Ud4m8nT4evtbicb41AK0/gLQzP2cWIr+MQqE/MXSKPuh4
kT+sTda/gSavP9VFkryb0YC+ydI6vjgCkz+BApc/ZzZbv4xJjz8zq7w+7fGfP6xoa7+BIjE/1ken
vJq55b67au++Ov1vP4FyeT9nW5W/jFIvPzZmPD70Xso/rI6+v4EeJD/Xia28mZWdvqudx749+98/
ggmgP2eFIr+MW/0/OaZTPvvpBz+sz/e/gRxxP9kFpbyYimK+mmJlvkD04j+C1Qo/Z7g+v4xm/T89
d4Y/AkAHP601w7+BHsc/2sexvJhO1L6HoT++Q+5EP4Pb1D9n+zC/jHOgP0HTQz8HLYs/rc1nv4Eh
pj/c0SO8mCAFvmZl+L5G26Y/hR84P2h4fb+MgWE/RstTPwy7Hz+upb+/gRhYP98kILyXvai+Ofg0
vknEAT+GqJg/aT/4v4yOKz9MYuM/EurDP6+2sL+A/KI/4b1PvJdyP74Jvc2+TLHXP4h0QT9qWWe/
jJrDP1KWbD8ZvZ8/sRKev4DIrj/kp2a8l2LmvasS/75PnBI/io1WP2vfW7+MqC0/WWw+PyFAXD+y
saC/gHUoP+feCbyXdqK86YhDvlKGYj+M7R0/bdUnv4y4dD9g9A4/KXm0P7Sas79/5zk/62UdvJe8
/Dz8fI6+VW9IP4+fVD9wQ1y/jMllP2kh4z8yb04/ttBzv36BsT/vP1C8mFm1PcHSob5YToI/kqbp
P3M1/7+M28I/cgA/Pzwstz+5WLi/fLvYP/NsHbyZZD8+JvDnvlsfQT+WBtY/drN0v4zvZT97na0/
Rr7hP7wvzb96e6U/9+3FvJr4iT5x2QS+XfG3P5m7fD96u6m/jQXrP4L8Mz9SOrQ/v1pvv3e5tj/8
0cG8nRIVPqDg675gt7c/nczrP39fr7+NHrA/iJWsP16iTj/C2MC/dIAFQAENdLyfewQ+y2Q/vmOB
bz+iNZs/gkmJv404IT+Oo9I/bAydP8aw9L9wrkdAA+glvKIuWj74ju6+Ze8TP6b/5D+FMhq/jVFK
P5UrdT96iTo/yuPiv2xEhkAG/UC8pTcKPxQz6L5ns/o/rCwKP4htDr+NayA/nDobP4UWhj/Pacu/
ZzkVQApQdbyol00/LXx4vmh+qT+xwMg/i//Nv42FAT+j2F8/jYH8P9RPQL9hjw9ADeT/vKyTGD9I
Jmm+aDPtP7fFGj+P7p+/jZ9cP6wOzD+Wi7Q/2Zixv1s8gUARvtK8sCP3P2QyYb5mY3s/vjznP5Q9
+L+NuYs/tOIAP6A8zT/fTaW/VDo3QBXiOry0Kz4/gM7IvmLxfD/FM7A/mO99v43TaT++Wtw/qpXa
P+VzJb9Mhm1AGlHhvLiCfz+QNM++XXIYP8yxMj+eBaa/jex7P8h+Sj+1n3w/7BMmv0QY50AfEK28
vUiZP6BMN75WDz8/1L4tP6OHmr+OB00/0084P8Famz/zMju/OuQtQCQjULzCcuo/sRHhvkylaT/d
Zh0/qXvAv44jKT/e0OM/zc8+P/rbML8w5aJAKYmEvMigED/Cgqm+QPwNP+ayMj+v68K/jj+NP+sL
CT/a/QBAAY3uvyYCoEAvRyi8z5HeP9SY274zNJE/8KeRP7bhmb+OW3U/9/qrP+jjxUAF/Hm/Gjcu
QDVb1rzWeZc/505tviMp7T/7S+E/vmUVv453VkAC0k4/94LAQAq9sr8Na7FAO8c3vN2BoT/6nRq+
EJe/QANU8z/GfNW/jpMlQAoEdkADbQdAD9RGvv8W1UBCipW85WAWQAc+7r327hJACV5+P88yH7+O
re1AEZMzQAt11EAVQTq+4Qe7QEmlqbztZVNAEXRfvccvg0APxsU/2IXSv47KBEAZfNZAE9ryQBsI
bL7ApKpAURjKvPYJlkAb6l69kc03QBaO5D/igdy/juVmQCHBcEAcmRZAISrhvp2+A0BY44O8/yDZ
QCadrr0sFzpAHbYdP+0t2r+O/6VAKl16QCWvS0Anp9q+cF5jQGECBr0EZq9AMYeXvB/UVkAlOxA/
+InZv48adkAzUThALxv9QC6AAr4f3MhAaXPrvQmv30A8oig81QSvQC0dP0ACT2W/jzVRQDyamEA4
3GVANbSjvZOyKEByNxW9DuNqQEfoHT2F8B5ANVwlQAi2Mr+PUDFARjaLQELtE0A9RG88juvNQHtI
/L0UGG9AU1NDPd5onkA994BAD3p5v49r/0BQIoBATUq8QEUvGz3mpU9AglNFvRl8dUBe3Ss+H5TV
QEbtg0AWnMm/j4jAQFpaMEBX7yFATXGGPlq51UCHJf29HzUkQGp+xz5UO55AUDd8QB4eJb+PqLFA
ZNleQGLU8kBWDDI+pAbnQIwad70lAX5AdjCEPoaz30BZ1otAJf0Ov4/I00BvmmRAbfkOQF78gD7d
sTNAkS8FvSrse0CA9eo+paSgQGPGwUAuODC/j+d/QHqXoEB5VqxAaEGXPw0wqUCWYMy9MPS3QIbV
Bz7HBaxAbgZXQDbPm7+QA2lAguZjQIJzP0Bx1rE/LQkeQJutSL03CktAjLISPursdkB4kOpAP8D5
v5ATz0CImeVAiFETQHu5/z9OYFtAoRGJvTz1t0CSiWQ/CLtCQIGwAEBJCdu/kBanQI5jEECOQXxA
gvPfP3E1wUCmita9QufKQJhXtj8dXixAhzg3QFKm27+QA0pAlD7+QJRBm0CILaY/isHrQKwWGb1I
7kdAnhmlPzNrVECM3o5AXJZrv4/YHkCaKlJAmk2xQI2IKj+dodxAsbATvU9p10Cjy+U/SvT9QJKg
GEBm0/6/j4MjQKAhZUCgYVxAkwDRP7Ex5UC3VYy9VgkAQKlrRz9j+eZAmHnGQHFcbr+PArlApiC1
QKZ5cUCYlNc/xWxvQL0C+b1cehVArvToP36EdECeaANAfCufv45Qi0CsJH5ArJJ2QJ5A+j/aTRNA
wrTcvWLHTkC0ZeA/jUrxQKRnm0CDniK/jWbcQLIpH0Cypz9ApAIDP+/NPUDIZ5K9aTRaQLm7SD+c
GYtAqnTbQIlEg7+MQjBAuCqjQLi1HkCp1QxAAvEBQM4XNr1vsM9AvvIeP6uvkkCwjFpAjwWXv4rb
LkC+JYZAvrjoQK+23EAOQStA08DZvXYNOUDECDk/vA28QLaqO0CU32C/iS8GQMQWgkDErtdAtaP7
QBnRrkDZYPe9fGf9QMj71T/NMrZAvMr6QJrOKb+HNotAyfpCQMqTAUC7mK9AJZygQN70O72BWANA
zctcP98fLUDC6pxAoM6Vv4TvP0DPzSFA0GL/QMGRXEAxm8NA5HeJvYRfmUDSdQQ/8c25QMkGNECm
3SK/glKQQNWL60DWGvlAx4r0QD3JdkDp54i9h2GhQNb3X0ACnexAzxooQKz2db9+xOFA2zOdQNu3
70DNgU9ASh4pQO9BnL2KT9VA21EzQAyyAEDVIl5AsxaVv3gpPEDgwTdA4TclQNNwh0BWkvhA9ILv
vY1QY0DfgbZAFx8YQNsa6UC5Oga/cNmTQOYx3UDmljxA2VUGQGMfcED5qHO9kEjaQOOH90Ah4f1A
4QD2QL9dlL9ozllA64MlQOvSakDfK7hAb7tiQP6v0L2TN25A52LZQCz27EDm0cNAxX0Jv2AEf0Dw
swdA8OmfQOTx4kB8X0pBAcvJvZYjnEDrEedAOFnyQOyJskDLlJC/VmVgQPW/D0D12cFA6qOYQISC
HkEELrS9mSSPQO6VlEBEBWtA8iVXQNGgdL9L8SdA+qU5QPqgWEDwPftAitFgQQZ/kL2cJpRA8e36
QE/0VED3ootA152Xv0CRjUD/Y8dA/z0FQPW+JkCRGgxBCL2/vZ8Q3kD1HAVAXCAMQPz/AEDdiJi/
NC9tQQH8uUEB1xRA+yFkQJdXs0EK6GS9oc1zQPgfeUBogkBBARw8QONePL8mwgdBBDJXQQP5VkEA
MoZAnYbjQQz/Hb2kX7RA+vjBQHUUjEEDppFA6Ruhvxg3lEEGUldBBgT5QQLDS0Cjo+VBDwFGvab7
aED9qQNAgOjBQQYdf0Duvdm/CHciQQhcp0EH+bpBBUInQKmrMUEQ7oy9qYy0QQAYfUCHWHJBCIA/
QPRB/77u4lRBClEKQQnXiUEHrmJAr5mxQRLGv72sAepBAUkDQI3VQUEKzhVA+aWOvso4j0EML1dB
C55KQQoHKkC1bBpBFInQva5SkUECZkJAlFuJQQ0GdUD+5jy+ouB4QQ34BkENTc9BDEuiQLsfUUEW
N+K9sIWaQQNxCUCa54hBDyimQQIA+75xVdtBD6quQQ7mZ0EOexFAwLCfQRfQ/b2ykHpBBGotQKF1
AkERNLVBBHs1vhchkkERR3pBEGi2QRCVNEDGHb1BGVUfvbShb0EFUmBAqAAwQRMqkEEG4UW9XFwJ
QRLOtkER1OFBEpmjQMtlj0EaxIO9tpbdQQYqLUCuhRNBFQn5QQkyez07eq9BFECMQRMrTUEUiHNA
0IUnQRwfoL24VlNBBvJoQLT/90EW0uRBC25HPhro40EVnYxBFGyLQRZhRUDVegxBHWb9vbn3wkEH
q/tAu2z+QRiFh0ENlDk+hodTQRbmM0EVmQdBGCQWQNpDBEEemwK9u3iGQQhXeUDByKlBGiIpQQ+k
Fj7Csu9BGBsyQRaxYEEZ0RdA3t8QQR+7772833RBCPW8QMgPckEbqMxBEZ2SPwD+dUEZPQRBF7Yr
QRtorkDjTKxBIMp8vb4kLUEJh1ZAzj4dQR0Zw0ETgKc/IilEQRpMU0EYqC5BHOryQOeLtUEhx169
v0a3QQoNAkDUUTBBHnXFQRVNVD9E3/5BG0nKQRmIPUEeWCZA65vxQSKzLL3AToRBCoedQNpGPUEf
vVZBFwPFP2kgC0EcNjBBGlb/QR+wz0DvfL5BI467vcFZEEEK99lA4BqdQSDxG0EYpAE/h2+sQR0S
b0EbFUlBIPVsQPMtlEEkWp69wimTQQtd/0DlyxtBIhGaQRot+D+bCZtBHd89QRvD5UEiJopA9q7d
QSUXm73C39JBC7rVQOtUt0EjH3xBG6IoP69ZTkEenSxBHGO+QSNFGkD6AP9BJcZuvcMYmkEMDm9A
8LX8QSQbckEdAUU/xFgoQR9NJEEc9YNBJFFlQP0kpkEmZ4y9wfYeQQxYi0D17VRBJQZNQR5MVj/Z
/6BBH+/pQR15hkElTBtBAA02QSb7uL2/PTRBDJnHQPr4OEEl4MdBH4NfP/BGqEEghkpBHfEpQSY1
1UEBcaNBJ4PQvbp5iEEM0mNA/9Z9QSari0Egpv1AA5FtQSEQwkEeXSpBJw+cQQLAI0EoAIi9svXu
QQ0CZ0ECQ5FBJ2dbQSG32EAPROBBIZAtQR6+EEEn2cNBA/nQQShyNb2oOXNBDStVQQSEhUEoFOBB
IraGQBs5bUEiBbFBHxSmQSiU/0EFHt9BKNoxvZnnvEENTTRBBq3TQSi09EEjo8RAJ2bXQSJxpEEf
YYVBKUJFQQYvs0EpOPq9iDezQQ1pekEIvwZBKUhZQSSAZEAzxw1BItRJQR+k+0Ep4jVBBy06QSmP
Ar1ltL1BDX/zQQq4QkEpz41BJUz/QEBU/kEjLihBH99QQSp1u0EIGE5BKdy8vTNubUENkk1BDJma
QSpLrEEmCohATQjgQSN/lUEgD+JBKv39QQjxykEqIim88S7BQQ2hIUEOYwtBKr1mQSa6GUBZ2jRB
I8fSQSA28kEre2hBCbpIQSpfyLxTIYtBDaydQRAVDUErJTtBJ1waQGbBTUEkB7hBIFVfQSvuTEEK
ctJBKpUWO7+rd0ENtclBEa/5QSuDhkEn8U9Ac7ZoQSQ+80Ega+JBLFfuQQscGkEqwdg83TeZQQ28
qkETNEBBK9liQSh6eUCAWPFBJG6vQSB7KEEsuJtBC7chQSrm8T1QKL5BDcHHQRSiZkEsJrpBKPhV
QIbVwEEklrNBIISBQS0QeUEMRKdBKwPrPZ6pIkENxhJBFfslQSxq3EEpa5tAjU0QQSS4S0EgiHNB
LV/xQQzF9EErGpo92x9NQQ3JP0EXPwRBLKXJQSnUrUCTu9VBJNPfQSCId0Etp5hBDTtLQSsrGT4O
53pBDcwAQRhupkEs2C9BKjRXQJod6kEk6r1BIITPQS3mzUENpa5BKzdrPjNmpkENzk5BGYqPQS0C
I0EqiuFAoG+rQST9gEEgfqRBLh2ZQQ4GJUErP20+WyaCQQ3P7EEak9FBLSRPQSrY/UCmrgVBJQ2S
QSB1Z0EuS+NBDlzxQStEFD6DJj1BDdDgQRuLPEEtQAZBKx1+QKzVPEElG0dBIGp6QS5xnkEOqXxB
K0ZJPpp8Q0EN0U5BHHGBQS1Vx0ErWJNAsuF/QSUnakEgXpdBLpFIQQ7sFkErR18+s7ViQQ3RJkEd
RzdBLWc4QSuLRkC4z5RBJTLuQSBSXEEuqntBDyVmQStGyz7O5DZBDdBJQR4NiEEtdEVBK7VCQL6c
yUElPg1BIEXxQS6/LEEPVehBK0YEPuwzkEENzuxBHsVpQS1+5EEr2BpAxEbBQSVI9EEgOepBLs+v
QQ99LEErRW0/Bd5UQQ3NFEEfb45BLYbWQSv0xEDJyldBJVTrQSAugUEu3RVBD5xpQStFBD8W1q1B
DcqPQSAMeEEtjPJBLAvwQM8mBkElYbtBICN/QS7n2EEPtRhBK0VpPykJV0ENx3JBIJ00QS2R0EEs
HpBA1FdqQSVu+kEgGNxBLvFZQQ/HQUErRuo/PIf3QQ3DykEhIuBBLZafQSwt0EDZXK9BJX0XQSAO
SkEu+cdBD9O4QStIZz9RXA1BDb/lQSGdzEEtm0RBLDoUQN40n0Eli0FBIARVQS8BsEEP3HlBK0oR
P2eO7EENu+FBIg6QQS2gu0EsRK9A4t3pQSWZTUEf+glBLwlpQQ/g30ErS9A/fylWQQ23hUEidShB
LaaSQSxNc0DnV3pBJadgQR/vlUEvEbJBD+IiQStNVT+MGulBDbLrQSLRgkEtrWBBLFVKQOugpUEl
tIpBH+UgQS8be0EP4Q5BK05FP5lZUkENrjJBIyPxQS2080EsXElA77jeQSXAcEEf2kBBLyXQQQ/e
/kErTlk/p1QTQQ2pSkEjbSRBLbzaQSxi00DzoBVBJcsjQR/PHUEvMI9BD9vlQStNfj+2B8pBDaRR
QSOs30EtxM5BLGlTQPdWOEEl1NlBH8OjQS87dUEP2EVBK0ulP8V2LkENn3dBI+RZQS3MdEEsb/9A
+tr8QSXdZUEfuE5BL0aDQQ/U60ErSQE/1aEFQQ2ayEEkE7xBLdOnQSx280D+L8VBJeUGQR+s9kEv
UTRBD9G4QStFfD/mhBNBDZXgQSQ9K0Et2glBLH4xQQCqnEEl7BxBH6ICQS9bhUEPztNBK0DWP/gc
PUENkPdBJGFyQS3fC0EshZZBAiX0QSXylEEfluBBL2TmQQ/Mr0ErO+hABTMMQQ2MA0EkgMtBLeKW
QSyMrEEDintBJfhfQR+Ls0EvbLtBD8p7QSs2GkAOrOVBDYdRQSScsEEt5OpBLJL2QQTYyEEl/l9B
H4EKQS9zK0EPyMJBKy+0QBh6S0ENguVBJLXMQS3l/EEsmG5BBhFcQSYEJUEfdwNBL3gAQQ/G8EEr
KUNAIpfjQQ1+xEEky/JBLeWKQSydb0EHNPpBJgnuQR9to0Eve6BBD8SQQSsih0AtAdRBDXrDQSTg
JUEt5J5BLKFdQQhEY0EmD9VBH2S6QS9+N0EPwW1BKxu+QDezCEENdq9BJPLMQS3ixUEspIxBCUA6
QSYV/0EfXEVBL3+gQQ++I0ErFNZAQqcoQQ1y6UElBDlBLeCFQSym40EKKXFBJhwjQR9Uq0EvgB9B
D7pdQSsNtkBN2ZhBDW94QSUUP0Et3hNBLKhTQQsA8kEmIrNBH02wQS+AWkEPtdFBKwavQFlEGEEN
bElBJSO+QS3b2kEsqVpBC8emQSYpN0EfRxJBL4BlQQ+xF0Eq/6ZAZOBRQQ1pYkElMf1BLdn6QSyp
cEEMfklBJi+YQR9AsEEvgEFBD6xoQSr440Bwp3RBDWbhQSU/okEt2FFBLKkPQQ0lvEEmNeNBHzpm
QS+AE0EPp3tBKvICQHySm0ENZJ1BJUyYQS3Ww0EsqEhBDb7cQSY8CEEfNEFBL3++QQ+i0kEq6upA
hE3FQQ1im0ElWOtBLdVHQSynOEEOSklBJkIFQR8uuEEvf7hBD54XQSrjykCKXblBDWD3QSVlRUEt
1MFBLKW2QQ7JR0EmR9lBHyl6QS9/n0EPmYdBKtyuQJB1OkENX8RBJXFVQS3UJ0EspDFBDzygQSZN
wEEfJGZBL39jQQ+VVEEq1VRAlpCXQQ1fI0ElfRhBLdPKQSyizEEPpLRBJlOTQR8fXkEvfutBD5F1
QSrNx0CcrKVBDV7lQSWInEEt00xBLKFTQRACREEmWUhBHxqhQS9+iEEPjgZBKsY5QKLFIkENXthB
JZPQQS3Sq0Esn+xBEFWUQSZe1kEfFgRBL32PQQ+LA0EqvnhAqNWTQQ1fQ0Elnn5BLdI5QSyejUEQ
nwxBJmROQR8Ro0EvfEVBD4hFQSq2g0Cu2xVBDWAPQSWo30Et0ZlBLJ0kQRDez0EmaW5BHw0/QS96
2UEPhgFBKq49QLTSXkENYTtBJbLGQS3Qy0EsmzJBERXlQSZuTEEfCRVBL3lTQQ+EFEEqpcdAurgz
QQ1ixUElu/lBLc/OQSyZD0ERQ65BJnMLQR8FUUEvd5pBD4KLQSqdEEDAiLdBDWTFQSXFOkEtzqhB
LJaPQRFplEEmd7lBHwGvQS91mUEPgVtBKpQrQMZAUkENZyJBJc3+QS3NWkEsk8ZBEYfbQSZ8NUEe
/ixBL3NRQQ+Ai0Eqi0xAy9xPQQ1p2EEl1ptBLcviQSyRVUERnxRBJoBwQR77CUEvcOpBD3+vQSqC
ZUDRWl1BDWzmQSXez0Etym9BLI6aQRGwl0EmhIRBHvgRQS9uNUEPfyxBKnmFQNa3vkENcEhBJebi
QS3IukEsi0dBEb0MQSaIgUEe9TNBL2tsQQ9+8EEqcFxA2/H0QQ1z2kEl7rlBLcbtQSyHjkERxXJB
Jow5QR7yQUEvaE1BD37oQSpnIUDhBt1BDXeuQSX2fEEtxPJBLINwQRHKV0Emj7FBHu9pQS9k80EP
fvxBKl20QOX0lUENe8FBJf3WQS3CtUEsfwZBEcxnQSaTHUEe7FpBL2FGQQ9/KkEqVAVA6rj0QQ1/
40EmBTxBLcAlQSx6Y0ERy8tBJpaKQR7pYEEvXTdBD39dQSpKNkDvUxdBDYQrQSYMoEEtvUZBLHWP
QRHJ/0EmmddBHuYvQS9Y9UEPf4VBKkBxQPPCZkENiMNBJhPeQS26LUEscHVBEcbVQSacrUEe4rhB
L1RpQQ9/wUEqNpdA+AWYQQ2NREEmGyVBLbdiQSxrFEERw4dBJp9uQR7e8kEvT+1BD4A7QSospED8
G8JBDZHvQSYiUkEttIxBLGVTQRHASEEmogdBHtsJQS9LPUEPgRpBKiKpQQACKkENluVBJimKQS2x
lkEsX0hBEb2WQSaklUEe10FBL0YfQQ+CHEEqGG9BAd/UQQ2cB0EmMJ9BLa4YQSxY7kERuyBBJqb5
QR7TdEEvQNhBD4MwQSoOFEEDpuBBDaE3QSY3hUEtqoVBLFJFQRG5UUEmqU9BHs/SQS87G0EPhFFB
KgPMQQVXPUENpopBJj5aQS2mXUEsSzNBEbeeQSar1EEezAdBLzUsQQ+FRkEp+U9BBvE1QQ2rwEEm
RTFBLaHqQSxDzUERtbNBJq4zQR7IAUEvLthBD4ZeQSnu4kEIdRxBDbEBQSZMBkEtnS9BLDwVQRGz
lUEmsGVBHsOsQS8oTEEPh3ZBKeRPQQnjBkENtnNBJlKQQS2YGEEsM/RBEbEIQSayikEevwRBLyHK
QQ+IikEp2dtBCzuuQQ28MEEmWNFBLZLWQSwrgkERraRBJrQ/QR66FUEvGyZBD4nBQSnPjUEMf8BB
DcIEQSZe6UEtjVFBLCK+QRGpckEmtYpBHrSsQS8UIUEPixpBKcU4QQ2v60ENx9VBJmTRQS2HokEs
GadBEaTGQSa25kEerwdBLwzpQQ+MbkEpuvBBDsy1QQ3N+EEmanVBLYHIQSwQPEERn8NBJrgEQR6p
MkEvBUlBD43YQSmwmEEP1plBDdQQQSZwA0EtfDVBLAZ+QRGaG0EmuQNBHqMLQS79bkEPjzhBKaYz
QRDOckEN2eZBJnW2QS12dUEr/DhBEZQlQSa570EenHNBLvU+QQ+QYEEpm+RBEbVcQQ3flUEme0hB
LXBhQSvxlkERjiFBJrq6QR6ViUEu7M5BD5D7QSmRxUESi91BDeTkQSaAzEEtahRBK+bpQRGIK0Em
u4BBHo5JQS7j9EEPkYdBKYe2QRNSpUEN6hZBJoYbQS1jpkEr2+tBEYJfQSa7wkEeho9BLtr5QQ+S
TEEpfb5BFAqPQQ3vF0EmiwxBLVytQSvQGUERfMZBJrvNQR5+a0Eu0dhBD5MHQSl0AkEUtFlBDfP6
QSaPrEEtVZtBK8PTQRF3UEEmu6JBHnYSQS7IYEEPk6VBKWpwQRVQ8EEN+KxBJpPiQS1OgkErtxVB
EXHcQSa7LkEebYRBLr59QQ+UfUEpYORBFeEwQQ39kUEml7tBLUdMQSup+EERbINBJrqSQR5ktUEu
tF9BD5U8QSlXgUEWZbtBDgJ2QSabYkEtQBlBK5x6QRFnEkEmud5BHlt/QS6qF0EPlbhBKU4kQRbf
QEEOB0FBJp7FQS04uEErjtFBEWGIQSa5FEEeUfNBLp91QQ+WEkEpRMZBF06JQQ4L8UEmoY9BLTEs
QSuAz0ERW/hBJrgFQR5IEEEulHVBD5ZqQSk7nEEXtExBDhD4QSaj/kEtKVpBK3JXQRFWkEEmtpNB
Hj4OQS6JE0EPls9BKTKvQRgRGEEOFedBJqYlQS0hWkErYxdBEVE8QSa07kEeM8FBLn1RQQ+XIUEp
KehBGGTrQQ4agEEmp7tBLRkrQStTbkERS/hBJrMGQR4pBUEucUdBD5dwQSkhOEEYr41BDh7yQSao
zUEtEO5BK0NNQRFGkUEmsOBBHh6AQS5k8kEPl7lBKRipQRjxg0EOI1VBJqmyQS0IpUErMs1BEUDz
QSauikEeE6dBLlgZQQ+X30EpEAdBGSrwQQ4nwEEmqglBLQBVQSsh7kERO6FBJqxHQR4IwkEuSsBB
D5gFQSkHmEEZW9VBDiwDQSap8UEs9+ZBKxCYQRE2O0EmqddBHf3kQS49YkEPmBVBKP+3QRmE1kEO
MDdBJql6QSzvOkEq/vdBETBnQSanS0Ed8qdBLi/3QQ+YIUEo9/ZBGabAQQ40LkEmqIRBLOZpQSrs
90ERKq9BJqRSQR3nQ0EuIjlBD5hHQSjwLUEZw0xBDjfLQSam+UEs3Y1BKtqYQRElEUEmoS9BHdvP
QS4UOUEPmD1BKOh6QRnbBkEOO1FBJqSxQSzUkUEqx9xBER+zQSaeEUEd0DNBLgXfQQ+YE0Eo4O1B
Ge7JQQ4+90EmoexBLMtjQSq1FUERGlRBJprcQR3EaUEt9txBD5faQSjZnkEZ/w9BDkKhQSaez0Es
whpBKqHsQREVBUEml29BHbiaQS3ni0EPl6pBKNJ9QRoMXEEORn5BJptgQSy4mUEqjipBEQ+hQSaT
nUEdrNNBLdgrQQ+XgkEoy2FBGhc1QQ5KSEEml4BBLK7EQSp6GkERCjpBJo+pQR2hCUEtyHhBD5d0
QSjEsUEaH/BBDk4AQSaS+0EspJxBKmWhQREE90Emi4VBHZU/QS24ckEPlyZBKL5JQRom30EOUZNB
Jo4pQSyaPEEqUNpBEP/HQSaHM0EdiWdBLagcQQ+W3UEot4hBGixOQQ5VGUEmiRtBLI/XQSo74UEQ
+oRBJoMTQR19wkEtl4xBD5ZOQSiw8EEaMQFBDliQQSaDukEsha5BKiagQRD1PkEmfuBBHXIJQS2G
rEEPlcZBKKqUQRo0ykEOW4hBJn33QSx7g0EqERtBEO/jQSZ6jUEdZhJBLXVrQQ+VRUEopJBBGjiU
QQ5ebUEmd7hBLHEsQSn7b0EQ6oRBJnY/QR1aQkEtY5RBD5SqQSiepkEaPPxBDmE9QSZxM0EsZsZB
KeWGQRDlR0EmcgVBHU76QS1RbkEPk9RBKJj4QRpBrUEOY/VBJmo/QSxcOUEpz2VBEOATQSZtn0Ed
Q/5BLT76QQ+S80Eok3hBGkavQQ5mZUEmYzxBLFGNQSm5IkEQ2upBJmkFQR05MEEtLFxBD5IVQSiO
FEEaS+NBDmi3QSZcOkEsRttBKaKrQRDV9UEmZFdBHS6wQS0ZVUEPkQpBKIjZQRpRWEEOauhBJlTw
QSw8WEEpjEBBENDOQSZgC0EdJJJBLQX8QQ+P3UEog49BGlZ9QQ5s9UEmTW5BLDHZQSl1oUEQy4NB
JlvDQR0amUEs8mBBD46uQSh+fEEaW1ZBDm6cQSZFhEEsJxRBKV6lQRDGtEEmV5xBHRB+QSzegkEP
jU1BKHmdQRpfSUEOcB5BJj2xQSwcP0EpR31BEMHrQSZTdkEdBpNBLMpmQQ+L60EodRpBGmKmQQ5y
AkEmNcpBLBGVQSkwL0EQvYNBJk8tQRz89kEstg5BD4pzQShwy0EaZUhBDnOgQSYtxEEsBu5BKRj1
QRC5e0EmSyxBHPO8QSyhmkEPiS5BKGydQRpnaEEOdPJBJiXLQSv8F0EpAbpBELVdQSZHV0Ec6kVB
LI1HQQ+HyEEoaLJBGmkKQQ519kEmHj5BK/FLQSjqh0EQsWFBJkNdQRzhGUEseL1BD4ZUQShkjUEa
ag1BDnalQSYWwUEr5o5BKNNNQRCtmkEmP0VBHNgZQSxj30EPhJhBKGCSQRpqmUEOdydBJg9LQSvc
N0Eou8lBEKn4QSY7S0EczxJBLE7hQQ+CaEEoXPJBGmsJQQ53YUEmB7ZBK9HVQSikM0EQpntBJjed
QRzGWkEsOchBD3/LQShZqEEaazdBDndOQSYAS0Erx5ZBKIzeQRCjJEEmNBhBHL3MQSwkrkEPfW5B
KFahQRpri0EOdyFBJfkuQSu9vEEodaJBEKAFQSYwu0EctX1BLA+BQQ97VEEoU79BGmwcQQ52jkEl
8n1BK7QCQSheiEEQnUdBJi2dQRytXEEr+i5BD3k/QShQ8UEabGVBDnV/QSXr60ErqlFBKEcuQRCa
nkEmKo5BHKU1QSvkvUEPdzRBKE5IQRpsyEEOdCFBJeV0QSugwEEoL8NBEJgtQSYnoEEcnRdBK89L
QQ91AkEoS6FBGm1IQQ5ypkEl3xxBK5c1QSgYfUEQlgdBJiT1QRyVL0ErucNBD3JxQShI8kEabd5B
DnDdQSXY/kErjclBKAFiQRCUC0EmIm1BHI2UQSukGkEPb7BBKEahQRpvKEEObpZBJdNgQSuEekEn
6o1BEJI6QSYf60EchhVBK46CQQ9s00EoRJtBGnCEQQ5r5EElzhlBK3tcQSfT00EQkOxBJh2AQRx+
jUEreOBBD2m3QShCuUEacehBDmjeQSXJPEErcnFBJ70pQRCP4EEmGwJBHHb4QStjUUEPZqtBKEEa
QRpzMEEOZcxBJcS6QStptEEnpsJBEI8VQSYYlEEcb3dBK03tQQ9ji0EoP59BGnR/QQ5ipkElwMFB
K2EiQSeQuUEQjs5BJhZZQRxoC0ErOKFBD2BXQSg+M0EadeRBDl8qQSW9P0ErWKhBJ3r8QRCOyUEm
FFFBHGChQSsjjEEPXO1BKD0EQRp3mEEOW0VBJboaQStQREEnZWBBEI74QSYSfkEcWThBKw6cQQ9Z
fEEoPAxBGnl9QQ5XEkEltzJBK0e/QSdQGEEQj31BJhDiQRxR8EEq+e9BD1XnQSg7KkEae3FBDlJ6
QSW0lkErPytBJztBQRCQNkEmD6BBHErsQSrlWEEPUglBKDoCQRp9dkEOTYNBJbISQSs2nEEnJt1B
EJEeQSYOYEEcRCtBKtDyQQ9N6UEoONFBGn+dQQ5ISUElr/ZBKy3zQScTAUEQkkVBJg1FQRw9c0Eq
vNVBD0mEQSg30UEagdJBDkMfQSWunUErJUVBJv+AQRCT9UEmDClBHDbGQSqo7kEPRQ9BKDcJQRqE
NEEOPcVBJa2cQSscrUEm7HhBEJXtQSYLLEEcMD9BKpU/QQ9AeUEoNlZBGoayQQ44kUElrSRBKxQl
QSbZ00EQl99BJgqGQRwpvkEqgfZBDzuiQSg1ykEaiQVBDjOeQSWtQUErC5NBJseUQRCaKkEmChdB
HCNFQSpuzUEPNn9BKDVwQRqLIEEOL2lBJa3KQSsDDUEmtbpBEJyGQSYJ1EEcHPxBKlveQQ8xfkEo
NQhBGo1kQQ4rhEElrs5BKvp7QSakEUEQnudBJgmzQRwXB0EqSWhBDyxhQSg0wUEaj+lBDie5QSWw
dEEq8cBBJpLiQRChiUEmCbFBHBEVQSo3KkEPJyJBKDR2QRqSMkEOJJZBJbJrQSro8EEmgj1BEKRn
QSYJ60EcCvBBKiVFQQ8h0kEoNEdBGpRfQQ4hz0EltM9BKuAKQSZyFUEQp25BJgphQRwE20EqE3xB
DxyDQSg0MkEaln5BDh8/QSW3gEEq1w1BJmI6QRCqnkEmCvNBG/6pQSoCAEEPF1NBKDQ3QRqYqkEO
HRFBJbotQSrNyEEmUqtBEK3bQSYLsUEb+KFBKfDRQQ8SEUEoNEVBGpqaQQ4ba0ElvTBBKsRoQSZD
ZEEQsW9BJgyXQRvyjUEp3/JBDwyUQSg0UEEanIxBDhpeQSXAq0Equu5BJjQkQRC1GkEmDbNBG+zX
QSnPD0EPBv1BKDRtQRqeokEOGfxBJcSSQSqxKEEmJS5BELjGQSYPFUEb52lBKb5tQQ8BMkEoNIpB
GqCnQQ4aIEElyLJBKqdaQSYWbEEQvG5BJhC/QRviFEEprk1BDvtUQSg0xEEaopZBDhszQSXNKkEq
nYdBJgfXQRC/7EEmEpRBG9zGQSmegEEO9XVBKDUPQRqkfEEOHP1BJdHXQSqTskEl+WtBEMMzQSYU
uUEb15NBKY63QQ7vkEEoNVZBGqZFQQ4fpkEl1sVBKonhQSXrI0EQxpVBJhcAQRvSrUEpf01BDum4
QSg1s0Eap75BDiNxQSXbz0Eqf/1BJdz3QRDKJkEmGVZBG831QSlv2kEO5CRBKDYWQRqpBEEOKEFB
JeDZQSp18EElzqBBEM2PQSYbuEEbyZdBKWCiQQ7epkEoNmJBGqnmQQ4uEEEl5lBBKmuzQSXAXUEQ
0QhBJh40QRvFeUEpUgdBDtkOQSg2y0EaqqJBDjUtQSXsJkEqYTZBJbLEQRDUuEEmITdBG8GXQSlD
l0EO039BKDc5QRqrMUEOPXhBJfIzQSpWlkElpVpBENicQSYkf0Ebva5BKTVnQQ7N7kEoN6tBGquJ
QQ5G/kEl+FVBKkwIQSWYBUEQ3KpBJifEQRu5pUEpJ3dBDshjQSg3/kEaq4VBDlHLQSX+cUEqQcdB
JYpsQRDgTEEmKyVBG7WdQSkZxkEOwstBKDhHQRqrREEOXgNBJgTNQSo3fEElfE1BEOPjQSYuskEb
sbVBKQyPQQ69SkEoOJZBGqrTQQ5rhkEmCzFBKi19QSVuLUEQ539BJjJLQRut8UEo/4xBDrhFQSg5
KkEaqjNBDnooQSYRi0EqI1dBJWBYQRDrBUEmNg5BG6pPQSjy5kEOs1BBKDm/QRqpUUEOigJBJhfo
QSoZJ0ElUm9BEO6VQSY6KkEbps5BKOZUQQ6uRkEoOnVBGqgCQQ6bREEmHm1BKg8MQSVEIEEQ8ihB
Jj5xQRujeUEo2dlBDqmmQSg7LUEapk5BDq20QSYk5UEqBPNBJTWuQRD1nEEmQyVBG6A+QSjNkEEO
pRhBKDvNQRqkOUEOwZRBJis7QSn6+0ElJxdBEPjsQSZIFkEbnT1BKMF5QQ6gsEEoPIZBGqGkQQ7X
GEEmMYlBKfETQSUYWEEQ/ClBJkz4QRuaZUEotURBDpyQQSg9SUEanq5BDu5IQSY320Ep5yVBJQlw
QRD/W0EmUg5BG5fOQSipXkEOmM9BKD4DQRqbgkEPBu5BJj3/QSndJEEk+q1BEQJzQSZW90EblVVB
KJ2YQQ6VTUEoPsBBGpfvQQ8hE0EmQ+RBKdN1QSTr8kERBbVBJlwEQRuS1UEokh5BDpHEQSg/bUEa
k/ZBDzyXQSZJmUEpye5BJNz4QREIyUEmYUhBG5BGQSiGwkEOjl5BKEAnQRqPiUEPWXhBJk78QSnA
RUEkzX5BEQvmQSZmn0EbjdZBKHuCQQ6LPEEoQN1BGoqaQQ93lEEmVDhBKbbBQSS9yUERDrFBJmxc
QRuLpkEocElBDog6QShBXEEahUlBD5baQSZZZ0EprexBJK48QRERfkEmck5BG4m4QShlLUEOhXxB
KEHHQRp/m0EPtz1BJl5kQSmlPUEknpdBERRVQSZ4QkEbh71BKFpAQQ6DSUEoQk5BGnmCQQ/YqkEm
Y0hBKZy6QSSO2UERFyZBJn56QRuFxkEoT1FBDoFjQShC3kEacuNBD/qBQSZn8UEplE9BJH7uQREa
OkEmhLRBG4PVQShEWkEOf7lBKEN2QRpsBEEQHThBJmxNQSmL8EEkbr9BER0vQSaK8EEbgiFBKDly
QQ5+OUEoRAFBGmTmQRBBTUEmcDVBKYPLQSRePEERICZBJpExQRuArEEoLqpBDnz0QShEbkEaXapB
EGYfQSZ0IEEpe5NBJE2xQREjAkEml4RBG38rQSgj/0EOe/pBKES9QRpWKEEQi1JBJnfJQSlzpEEk
PTNBESXIQSaeCUEbfdZBKBltQQ57LkEoRVZBGk5kQRCw3EEmewVBKWvnQSQtHUERKLBBJqSIQRt8
nkEoDtpBDnpmQShFyUEaRnBBENbQQSZ+EEEpZFxBJBzoQRErnUEmqvxBG3uwQSgEEkEOedFBKEYP
QRo+FkEQ/SdBJoDbQSlcwEEkDIVBES6MQSaxT0EbeqtBJ/lBQQ55gkEoRlJBGjWCQREjyEEmgz9B
KVVDQSP8EUERMXlBJredQRt5xEEn7m1BDnl4QShGnkEaLM1BEUp/QSaFXkEpTeVBI+uQQRE0UEEm
vjdBG3jIQSfjf0EOeZJBKEb6QRokLEERcUZBJocjQSlGvUEj2xxBETdFQSbExEEbd+lBJ9g2QQ55
wUEoRyhBGhthQRGX6kEmiGpBKUAMQSPKo0EROltBJstnQRt3ikEnzUBBDnolQShG70EaEqdBEb5k
QSaJeEEpOW5BI7opQRE9a0Em0ipBG3dIQSfCPEEOerpBKEayQRoKH0ER5RBBJopqQSky5kEjqbRB
EUCtQSbY6kEbdwRBJ7cKQQ57qUEoRm5BGgGvQRILSkEmi0lBKSyjQSOZSUERQ+dBJt+VQRt230En
q79BDnzPQShFyEEZ+U5BEjC6QSaLsUEpJopBI4ivQRFHT0Em5hhBG3bdQSegWkEOfgVBKET1QRnw
tkESVXVBJounQSkgf0EjeDFBEUrVQSbsIEEbdu5BJ5T0QQ5/j0EoRBhBGegKQRJ5TUEmixxBKRrA
QSNoEEERTqhBJvIpQRt24kEniXNBDoEBQShDXUEZ351BEpxcQSaKMUEpFURBI1fxQRFShkEm+FtB
G3cLQSd92EEOgoJBKEJVQRnXeEESvpFBJoj9QSkP70EjSARBEVZ1QSb+g0Ebd2hBJ3IGQQ6EH0Eo
QTNBGc9hQRLf2kEmhy5BKQqpQSM4HkERWoZBJwSOQRt4LUEnZhVBDoVXQShAgUEZx3BBEv++QSaE
p0EpBUBBIyhfQRFe40EnCntBG3ktQSdaA0EOhq9BKD+sQRm/mkETHopBJoDtQSj/l0EjGM1BEWNs
QScQaUEbepJBJ022QQ6IxkEoPppBGbg/QRM8dkEmfK5BKPnbQSMJbEERaFRBJxYuQRt8gUEnQUVB
DormQSg9IEEZsTNBE1lEQSZ4T0Eo9CBBIvoSQRFtakEnG89BG36ZQSc1O0EOjQpBKDuRQRmqYkET
dNZBJnNrQSjuYUEi6tZBEXJnQSchf0EbgNBBJykPQQ6PKEEoOitBGaPyQROPJEEmbaJBKOiUQSLb
1EERd6BBJyc8QRuDLUEnHMNBDpFNQSg4vkEZncBBE6hXQSZnKEEo4rVBIs0OQRF9I0EnLMFBG4Ws
QScQL0EOk1RBKDdIQRmXukETwD5BJmAHQSjcvkEivh9BEYLbQScyPEEbiF5BJwOFQQ6VaUEoNexB
GZIXQRPW2EEmWCRBKNaxQSKvZUERiQFBJzeHQRuLNkEm9qZBDpeJQSg0p0EZjMdBE+wKQSZPi0Eo
0KRBIqDhQRGPgUEnPMFBG45UQSbp1EEOmdlBKDM4QRmHzEET/9JBJkaEQSjK1EEikqpBEZXgQSdB
1EEbkfJBJtzkQQ6cOkEoMddBGYK4QRQSSkEmPKhBKMSsQSKEqEERnIlBJ0btQRuVqEEmz/VBDp6u
QSgwS0EZfetBFCM3QSYygkEovkhBInbcQRGjK0EnTClBG5mqQSbDC0EOoSJBKC6+QRl5aUEUMvhB
Jie4QSi3vUEiaVNBEaoWQSdRLEEbnblBJrYAQQ6jWEEoLUBBGXUSQRRBqUEmHFxBKLFEQSJcDUER
sXRBJ1X0QRuiXEEmqNZBDqVaQSgr00EZcPJBFE8hQSYQD0Eoqr9BIk6lQRG43EEnWuFBG6djQSab
jEEOp1VBKCplQRltJEEUW35BJgNWQSij5EEiQXZBEcBpQSdgCkEbrJ9BJo4RQQ6pPUEoKPlBGWmE
QRRmyUEl9h9BKJxcQSI1EUERyCZBJ2UWQRuyCEEmgJVBDqtWQSgnwEEZZkRBFHD2QSXoQ0EolK5B
IijOQRHP+kEnagRBG7d+QSZzHEEOrWFBKCacQRljLEEUeaVBJdmbQSiMv0EiHJtBEdgVQSdu5kEb
vUFBJmWrQQ6vA0EoJY5BGWA4QRSBEkElyklBKITCQSIQpEER4EFBJ3PPQRvDIUEmWEVBDrBRQSgk
sUEZXWlBFIeJQSW6DkEofIpBIgTlQRHoiUEneLVBG8i6QSZLHUEOsX1BKCQFQRlbAkEUjP1BJakW
QShzv0Eh+a9BEfDYQSd9nEEbznVBJj5zQQ6yokEoI2tBGViZQRSRJkEllxRBKGqnQSHuykER+N9B
J4K5QRvUb0EmMfBBDrOVQSgjA0EZVkZBFJQrQSWEZ0EoYTxBIeQGQRIAzkEnh4VBG9qVQSYlyUEO
tJBBKCLAQRlUNEEUlkBBJXErQShXfUEh2WFBEgjQQSeMUUEb4NBBJhoKQQ61f0EoIlNBGVH/QRSX
nUElXN9BKE1pQSHO2kESENNBJ5EdQRvnHUEmDsFBDrZVQSgiD0EZT9JBFJguQSVHbUEoQwJBIcSA
QRIYcUEnlh1BG+2EQSYEQEEOtw9BKCIXQRlNuUEUmABBJTE8QSg4GEEhujtBEiAKQSebOUEb9DRB
JfodQQ63n0EoIjtBGUu6QRSW8kElGptBKCzbQSGwPUESJ65BJ6BRQRv6xEEl8GBBDrgCQSgijUEZ
SdBBFJUmQSUDEkEoIUpBIaaKQRIvP0EnpURBHAEtQSXnFUEOuABBKCMvQRlHnEEUkqBBJOrYQSgV
oUEhnPFBEja6QSeqAUEcB4pBJd2SQQ63yEEoI/9BGUULQRSPaUEk0hlBKAnOQSGTUEESPhxBJ66o
QRwN5kEl1GdBDrdqQSgk60EZQl5BFIuIQSS4zUEn/eRBIYm/QRJE90Ensz1BHBQvQSXLnkEOtsVB
KCYEQRk/m0EUhxdBJJ7kQSfxZEEhgEFBEku3QSe3sUEcGkRBJcNqQQ6180EoJ1dBGTysQRSCBkEk
hJVBJ+SwQSF21UESUldBJ7xBQRwgIUElu7pBDrTpQSgpA0EZOXpBFHxbQSRp4kEn1+RBIW16QRJY
xEEnwKVBHCX+QSW0eEEOs6JBKCrqQRk1+UEUdeBBJE5MQSfKukEhZDBBEl8lQSfFLkEcK+5BJa3D
QQ6yKUEoLOFBGTI0QRRvL0EkMkRBJ70jQSFa40ESZUlBJ8mpQRwxykElp4VBDrCSQSgvHEEZLhNB
FGfKQSQV70EnrzlBIVGpQRJrTkEnzdZBHDeTQSWh80EOrs9BKDF7QRkpz0EUX5hBI/leQSehFUEh
SGlBEnEmQSfR6EEcPSJBJZ0qQQ6svkEoM/tBGSVAQRRWgEEj3IpBJ5I8QSE/PEESdu1BJ9YEQRxC
VUElmTJBDqonQSg2qkEZIA1BFE0qQSO/qEEngyZBITa0QRJ8XkEn2glBHEc/QSWV4kEOpwBBKDl0
QRkadEEUQ7FBI6LNQSdz50EhLjZBEoGbQSfeE0EcS9NBJZM9QQ6jqUEoPFNBGRTRQRQ5zUEjhg5B
J2RsQSEl3UEShrVBJ+IhQRxQaUElkR5BDp/4QSg/QEEZDq9BFC/GQSNpbkEnVLVBIR3BQRKLnUEn
5f5BHFT1QSWPtEEOnABBKEJPQRkIG0EUJclBI00UQSdE4EEhFbdBEpBHQSfp10EcWUFBJY7mQQ6X
qkEoRVdBGQF0QRQbr0EjMSBBJzTrQSENwUESlLRBJ+2vQRxdKUEljsxBDpMnQShIiEEY+pZBFBF8
QSMVpkEnJFpBIQX7QRKY0UEn8W1BHGDGQSWPZkEOjnhBKEvCQRjzIEEUBzlBIvp+QScTiEEg/mtB
EpzrQSf1EkEcY+pBJZEEQQ6JnUEoTwFBGOsFQRP87EEi38RBJwKNQSD3GEESoOFBJ/ibQRxmrEEl
ky5BDoS5QShSYkEY4p1BE/LgQSLFnEEm8VFBIPBFQRKkxUEn+9hBHGkrQSWVqEEOf/dBKFXkQRjZ
60ET6NhBIqwcQSbfwkEg6YBBEqjfQSf+9kEca5VBJZjLQQ57B0EoWWRBGNCvQRPe2UEik1VBJs3h
QSDi/EESrJpBKAHYQRxtuEElnLdBDnYdQShdMUEYxxxBE9TsQSJ7V0Emu7JBINzBQRKwGUEoBHZB
HG+9QSWhHUEOcQxBKGEDQRi9u0ETytdBImRRQSapZUEg1tZBErOCQSgHHUEccZVBJaZOQQ5rrUEo
ZNhBGLQNQRPAzkEiTnBBJpb4QSDROUEStuVBKAncQRxywEElrExBDmY2QShom0EYqgZBE7bzQSI5
TUEmhBJBIMvXQRK6NkEoDJBBHHPkQSWyj0EOYFpBKGxKQRifrUETrU5BIiSxQSZw4UEgxlBBEr1A
QSgOqUEcdOVBJbkIQQ5aXUEocBFBGJUtQROj50EiERdBJl2AQSDBM0ESwBtBKBCZQRx2CUElv/NB
DlTaQShz8kEYipxBE5rIQSH+mEEmScBBILyCQRLCl0EoEohBHHbyQSXHSEEOT1FBKHfBQRiAB0ET
kflBIe1+QSY1uEEguI9BEsUiQSgUUUEcd1RBJc78QQ5J+kEoe0pBGHUyQROJbkEh3YlBJiGCQSC1
Z0ESx5tBKBXjQRx3c0El1uxBDkSpQSh+u0EYaihBE4FgQSHOY0EmDQVBILKYQRLJ40EoF0pBHHdW
QSXfJEEOPvBBKIHwQRhe8kETeedBIcBPQSX4VUEgr7dBEsxFQSgYdUEcdyVBJeeYQQ45RkEohONB
GFO+QRNzB0Ehs0pBJeNaQSCtU0ESzqRBKBlUQRx2wkEl8FFBDjPfQSiHw0EYSK1BE2yYQSGnVUEl
zhtBIKupQRLREkEoGehBHHXnQSX5LEEOLlNBKIpwQRg9tUETZqFBIZxqQSW4l0EgqnhBEtOMQSgZ
/kEcdNhBJgIKQQ4pFEEojPZBGDLjQRNhKUEhkqZBJaI3QSCpwEES1idBKBnHQRxzeEEmCtpBDiQr
QSiPREEYKA1BE1wLQSGJ4kEli1BBIKlOQRLY+0EoGVNBHHHbQSYT5EEOH5FBKJFnQRgdW0ETVz1B
IYIIQSV0JEEgqRtBEtv6QSgYs0EccCFBJhzXQQ4bDEEok1lBGBLCQRNTB0EheyJBJV0EQSCo5EES
32RBKBgcQRxuTUEmJadBDhbTQSiVJEEYCFtBE09/QSF1EkElRWpBIKj+QRLiiUEoFxlBHGyRQSYu
T0EOE0pBKJb7QRf+L0ETTI5BIW/eQSUtbEEgqXdBEuYPQSgVrUEcat1BJjanQQ4QD0EomJxBF/Rp
QRNKREEha1NBJRUpQSCqR0ES6bFBKBP1QRxpE0EmPrxBDg0nQSiaF0EX6yVBE0hvQSFnqUEk/FdB
IKthQRLtcEEoEd5BHGcdQSZGg0EOCpRBKJtmQRfiOkETRwpBIWS0QSTi/UEgrL1BEvGuQSgPWEEc
ZO1BJk3xQQ4IT0EonFRBF9muQRNGKUEhYmZBJMljQSCt8UES9oRBKAyDQRxiXUEmVOJBDgY0QSid
P0EX0XhBE0XIQSFgskEkr3RBIK87QRL77EEoCWdBHF/AQSZbd0EOBIxBKJ5RQRfJmEETRgZBIV+M
QSSVMkEgsMZBEwG/QSgGYkEcXSxBJmGkQQ4DXEEonxhBF8IEQRNGe0EhXr9BJHqfQSCypUETB/5B
KAM2QRxaZUEmZ0tBDgMTQSif6kEXuxlBE0bNQSFefEEkX71BILSIQRMO/0En/8VBHFfvQSZsY0EO
A1NBKKCpQRe0rEETR4BBIV58QSREzUEgtlRBExaZQSf8EUEcVcZBJnDmQQ4DyEEooW1BF66zQRNI
60EhXtFBJCmOQSC3/0ETHshBJ/f3QRxTkUEmdM9BDgTHQSihzEEXqTFBE0rTQSFfmkEkDelBILlt
QRMnsEEn87pBHFFMQSZ4GEEOBn5BKKIJQRekEEETTP5BIWDQQSPx+0EgusZBEzFeQSfvI0EcTxpB
JnqWQQ4IvkEookBBF5+ZQRNPYkEhYihBI9X4QSC8AkETPBRBJ+qEQRxM1UEmfF5BDgt6QSiidEEX
m9ZBE1HiQSFjP0EjudFBIL0aQRNH3kEn5ZxBHEqeQSZ9e0EODrdBKKIDQReY8kETVIlBIWRbQSOd
dUEgvbdBE1R6QSfgFEEcSJNBJn3UQQ4SmEEooUlBF5dIQRNXTEEhZaBBI4DrQSC+NUETYeNBJ9qD
QRxGlUEmfU1BDhdpQSigi0EXl2tBE1o6QSFnEkEjZCZBIL50QRNv/UEn1LxBHESIQSZ7xUEOHNpB
KKAcQReZO0ETXTBBIWhpQSNHCUEgvnFBE38IQSfOz0EcQoxBJnmAQQ4ie0Eon/9BF5xnQRNfsUEh
aZxBIynJQSC+J0ETjxFBJ8jAQRxA40EmdqdBDiiuQSigC0EXoTtBE2ImQSFqkEEjDHNBIL2RQROg
MkEnwoxBHD9gQSZzDUEOL11BKKBhQRenmkETZJhBIWtmQSLvDUEgvK5BE7I/QSe8akEcPfJBJm8b
QQ42k0EooKZBF69tQRNnK0Eha+FBItGzQSC7e0ETxVtBJ7ZqQRw8cEEmamVBDj4vQSihBkEXuL1B
E2nBQSFsPUEitFRBILmNQRPZ2EEnsD9BHDspQSZlBUEORmZBKKGyQRfDZEETbHBBIWyFQSKWqUEg
t1RBE++6QSepskEcOdxBJl6XQQ5PBEEooqRBF89kQRNu7EEhbLNBInj/QSC1VkEUBsdBJ6MHQRw4
lkEmV5FBDlhMQSijnEEX3OhBE3EuQSFssEEiW1pBILMcQRQfJEEnnHhBHDdNQSZP30EOYl9BKKS3
QRfsAUETc4NBIWx0QSI91kEgsH5BFDkfQSeVm0EcNgJBJkeHQQ5sxUEophxBF/zyQRN1pUEhbHxB
IiC/QSCtlUEUVGpBJ46fQRw0YEEmPr1BDncbQSinw0EYD4dBE3eAQSFsMUEiBA9BIKqAQRRxDkEn
h7RBHDKcQSY1QEEOgexBKKnQQRgj1UETeUhBIWtmQSHniEEgpz5BFI8OQSeAvEEcMPFBJirvQQ6N
PkEorDpBGDnaQRN7AkEhalJBIcsyQSCj00EUrkZBJ3mcQRwvOkEmIDFBDpjyQSiuvUEYUW5BE3yD
QSFpIEEhryhBIKAuQRTOs0EncndBHC1vQSYU9UEOpNtBKLF4QRhqxUETfYNBIWdOQSGTd0EgnFNB
FPB1QSdrWUEcLAdBJgkNQQ6xMUEotLBBGIY+QRN+M0EhZR5BIXgPQSCYtUEVE6hBJ2QzQRwqqEEl
/K9BDr28QSi4JkEYo4FBE36tQSFiokEhXK5BIJUdQRU4N0EnXQtBHCkcQSXwCkEOynNBKLv3QRjC
zUETfwpBIV++QSFBc0EgkWVBFV38QSdV0UEcJ4BBJeL4QQ7XNEEowEZBGOP1QRN/NUEhXI5BISZ9
QSCNlkEVhRBBJ06HQRwl0kEl1ZlBDuQcQSjE9EEZB1NBE38YQSFZBUEhDBNBIIntQRWtGUEnRy1B
HCRRQSXHykEO8RRBKMoTQRks00ETfrpBIVSuQSDxwkEghkVBFdZHQSdAHkEcIqtBJbksQQ7+bEEo
z7pBGVRcQRN+HkEhUCJBINfVQSCCZUEWALVBJzkIQRwhFEElqlRBDwvZQSjV6EEZfgVBE31PQSFL
LEEgvhxBIH6AQRYsNEEnMb1BHB9pQSWbRUEPGR9BKNxkQRmqBUETfG5BIUYSQSCkyUEgevRBFljk
QScqYUEcHaBBJYwDQQ8mo0Eo47tBGdgtQRN7gUEhQI9BIIuLQSB3g0EWhpFBJyKOQRwbukElfJFB
DzQ0QSjreEEaCLRBE3p/QSE6ukEgcr1BIHQAQRa1BUEnGnZBHBmoQSVs30EPQYdBKPOEQRo7XUET
eYZBITSiQSBaZEEgcOVBFuQ3QScSV0EcF5lBJVzzQQ9OzEEo+/pBGnBUQRN42EEhLntBIEKEQSBu
DkEXE/RBJwofQRwVXEElTLtBD1v/QSkEnUEap3JBE3g4QSEoTkEgKqtBIGuBQRdEREEnAc9BHBLZ
QSU8UUEPaQxBKQ2PQRrgr0ETd8pBISIRQSATNEEgaUdBF3T+QSb5pUEcEMtBJSupQQ912UEpFthB
GxwBQRN3gEEhG4tBH/xxQSBnTUEXpilBJvGSQRwOrUElGotBD4JiQSkgfUEbWXJBE3ehQSEVLEEf
5gRBIGWxQRfX10Em6YJBHAxjQSUJPkEPjuBBKSpmQRuYv0ETd9RBIQ63QR/QAkEgZHlBGAmHQSbi
CUEcCfBBJPfJQQ+bIEEpNGNBG9m/QRN4O0EhCCJBH7pSQSBjxkEYOzJBJtqmQRwHZkEk5gFBD6cQ
QSk+qEEcHHxBE3j8QSEBjUEfpVxBIGOHQRhs0kEm00pBHATGQSTUBUEPso5BKUkJQRxg60ETeghB
IPslQR+Q3UEgY8FBGJ5+QSbLs0EcAkxBJMHIQQ+9yEEpU39BHKcGQRN7g0Eg9NdBH3zRQSBkrkEY
z8lBJsRGQRv/rEEkr6lBD8jnQSleEUEc7otBE31IQSDuPkEfaR9BIGX8QRkAoEEmvPRBG/zfQSSd
kUEP09pBKWijQR03EUETf3NBIOf7QR9V4UEgZ5tBGTDaQSa1qkEb+idBJIucQQ/fY0Epc0BBHYDd
QROCIUEg4dBBH0LCQSBpoEEZYH9BJq50QRv3ZEEkei5BD+rlQSl9uEEdy8pBE4U9QSDbpkEfL+9B
IGxiQRmPiEEmpzFBG/ScQSRo0kEP9mxBKYghQR4XbkETiMlBINWfQR8dfkEgb+tBGb5fQSafqkEb
8YpBJFckQRACOUEpkktBHmOtQROMx0Egz/FBHwtVQSBz+kEZ7FpBJpggQRvuYEEkRWtBEA41QSmc
FkEesG5BE5EAQSDKbEEe+VxBIHgkQRoZd0EmkM5BG+tkQSQzxUEQGlNBKaXCQR79gEETlaNBIMTm
QR7nkkEgfNxBGkW4QSaJoEEb6HpBJCIUQRAmakEprxRBH0rCQROarEEgv69BHtYFQSCCBkEacMBB
JoIyQRvlWEEkEFpBEDH3QSm39EEfmC9BE5/aQSC6qUEexMxBIIe3QRqaiUEmeqJBG+ItQSP+rUEQ
PWhBKcBpQR/laEETpW5BILW4QR6z4EEgjetBGsMlQSZzIkEb31tBI+z9QRBIeUEpyJ9BIDIuQROr
Y0EgsOlBHqLzQSCUs0Ea6udBJmuRQRvcsUEj2zZBEFNmQSnQfkEgfkNBE7HLQSCsbkEekn9BIJvz
QRsRg0EmY+JBG9nlQSPJLUEQXgtBKdfcQSDJukETuIpBIKgrQR6CJ0Ego1JBGzb7QSZcOUEb1xlB
I7cpQRBo4kEp3tJBIRQ3QRO/g0EgpBJBHnHnQSCrkUEbWzlBJlSqQRvUdkEjpUNBEHPBQSnlZ0Eh
XXZBE8ZiQSCgX0EeYddBILRLQRt93kEmTThBG9HeQSOTZUEQfrBBKeuHQSGllkETzXxBIJzzQR5R
3kEgvXlBG585QSZF5EEbz0tBI4F0QRCJtUEp8RFBIexRQRPVmEEgmZtBHkHKQSDHJ0Ebv1hBJj6f
QRvM8UEjb9JBEJUWQSn2DEEiMUFBE933QSCWdkEeMeJBINFKQRveUEEmN0lBG8q+QSNeOkEQoOFB
KfppQSJ0i0ET5nZBIJOFQR4iYEEg28NBG/wcQSYwFkEbyL9BI0yTQRCs30Ep/l5BIrZBQRPvJkEg
kMhBHhLKQSDmiUEcGK9BJij1QRvGnUEjOsFBELklQSoBzEEi9jpBE/gbQSCOWEEeAzlBIPGSQRwz
6kEmIcRBG8RDQSMpCEEQxZ9BKgRaQSM0aEEUAQhBIIw2QR3zq0Eg/NVBHE3TQSYaakEbwfJBIxc4
QRDSSkEqBk1BI3CwQRQKFkEgikRBHeO4QSEIcUEcZkNBJhNOQRu/0kEjBWlBEN9eQSoHk0Ejq1lB
FBNUQSCIkEEd07tBIRQuQRx900EmDHtBG733QSLzsEEQ7KtBKgg0QSPj9kEUHKZBIIc/QR3Ds0Eh
IAJBHJQ2QSYF20EbvBhBIuINQRD6ZkEqCJlBJBo0QRQl6EEghllBHbNyQSEsF0EcqVNBJf8vQRu6
MUEi0GtBEQh+QSoIrEEkTmFBFC9AQSCFrkEdoyNBIThlQRy9UEEl+FdBG7iUQSK+jEERFvRBKghy
QSSAdkEUOMpBIIWBQR2TGUEhRMlBHNA6QSXxdEEbtuBBIqy6QREmHUEqB9FBJLCHQRRCcEEghd1B
HYL2QSFRJEEc4h5BJequQRu1BEEimzJBETWFQSoGz0Ek3sRBFEwZQSCGpUEdcsFBIV1tQRzzFkEl
4/ZBG7L1QSKJsUERRNlBKgVWQSUK8kEUVcVBIIe9QR1iekEhaU9BHQNKQSXdN0EbsPBBIng5QRFU
wUEqA9FBJTUiQRRfP0EgiP1BHVIiQSF1BkEdEqNBJdaAQRuvOkEiZs1BEWT4QSoCI0ElXaFBFGjR
QSCKlUEdQaNBIYCmQR0hBkElz89BG62jQSJVNkERdYtBKf/WQSWEbUEUcmlBIIzCQR0xF0EhjBBB
HS7EQSXJDkEbrAxBIkOiQRGGd0Ep/VJBJamHQRR8CkEgj0JBHSB+QSGXbUEdO2VBJcJLQRuqekEi
Mi9BEZemQSn6qkElzQNBFIW1QSCSBkEdD9dBIaJ0QR1G7EElu4NBG6jrQSIgx0ERqRNBKfe3QSXv
BUEUj2xBIJUfQRz/D0EhrLtBHVHIQSW0sUEbpzpBIg+GQRG6tkEp9KNBJg+kQRSZMkEgmEVBHO4i
QSG2m0EdXDtBJa3uQRulY0Eh/lhBEcxdQSnxUEEmLutBFKMJQSCbvUEc3XVBIcBHQR1lyUElpwRB
G6PMQSHtU0ER3idBKe2xQSZNDkEUrNtBIJ+JQRzMuUEhydJBHW6QQSWgEUEbojRBIdxHQRHwDUEp
6exBJmndQRS2wUEgo81BHLvZQSHTH0Edds9BJZjxQRugO0EhyzNBEgI4QSnmJUEmhYtBFMCjQSCo
fEEcqoJBIdwQQR1+V0ElkbFBG54wQSG6MUESFGtBKeJBQSaf80EUyppBIK2WQRyZE0Eh5KNBHYWg
QSWKfEEbm99BIalHQRImkkEp3gZBJrk4QRTUdkEgsvdBHIeeQSHs80EdjKtBJYMbQRuZB0EhmKVB
EjkGQSnZk0Em0blBFN5EQSC420EcdjVBIfS0QR2TZ0Ele61BG5YcQSGIHkESS49BKdTXQSbpXUEU
6DFBIL73QRxk00Eh+/tBHZmfQSV0HEEbkwpBIXeaQRJeJEEp0ABBJwBGQRTyO0EgxXxBHFNJQSIC
4EEdn2tBJWx0QRuQTkEhZxdBEnDBQSnK90EnFqlBFPxLQSDMW0EcQYNBIgmOQR2k0EElZJRBG42Y
QSFWwUESg19BKcWkQScsqEEVBl9BINNcQRwvmkEiD9dBHansQSVcNkEbipJBIUaBQRKV2kEpv91B
J0JQQRUQpUEg2q9BHB2NQSIVl0EdrvdBJVNQQRuHYEEhNlhBEqg+QSm56UEnV2hBFRtmQSDigkEc
C0JBIhrVQR2zzUElSl1BG4PxQSEmEkESuk5BKbO4QSdrqEEVJkJBIOqkQRv46kEiH6ZBHbhcQSVB
N0EbgA1BIRXeQRLMNUEprUVBJ3+QQRUxH0Eg8wNBG+ZvQSIkJEEdvLdBJTfaQRt7+EEhBgpBEt43
QSmmjkEnkxlBFTvAQSD750Eb09BBIiibQR3A7UElLmJBG3fBQSD2UEES8BFBKZ/QQSemWkEVRmdB
IQUcQRvBJEEiLOFBHcT4QSUkrUEbc3NBIOaxQRMBq0EpmPJBJ7lzQRVRKkEhDohBG65UQSIw40Ed
yRFBJRrpQRtu10Eg12tBExMoQSmR7EEnzB5BFVvwQSEYbkEbm0xBIjRvQR3NIkElEOlBG2oWQSDI
U0ETJIhBKYpfQSfeeUEVZrRBISLSQRuIEkEiN5xBHdFVQSUGv0EbZR5BILlpQRM13kEpgvlBJ/Bf
QRVxckEhLaJBG3S9QSI6wUEd1dNBJPw0QRtgJ0EgqpdBE0bpQSl7MUEoAaRBFXtrQSE4rUEbYWpB
Ij2HQR3aikEk8WBBG1sAQSCb2UETV5VBKXL1QSgR7UEVhSlBIUPMQRtOBEEiQAdBHd+7QSTmHUEb
Vb1BIIzoQRNoI0EpaldBKCGSQRWOuUEhTy9BGzrMQSJCQ0Ed5XNBJNqiQRtQTUEgfe9BE3jaQSlh
DkEoMM5BFZjAQSFa0kEbJ39BIkQ8QR3rZEEkzwVBG0qCQSBvCEETiUNBKVdJQSg/t0EVopZBIWbN
QRsT9EEiRfRBHfFaQSTDgUEbRH5BIGAyQROZkUEpTRBBKE6jQRWsM0EhcwxBGwAoQSJH1UEd96NB
JLfjQRs+ZEEgURxBE6myQSlCVkEoXapBFbVoQSF/vEEa7E5BIkmEQR3+dUEkrClBGzhQQSBCIkET
uahBKTcXQShsoEEVvklBIYycQRrYn0EiSutBHgVEQSSgR0EbMfBBIDMqQRPJmEEpKzRBKHuTQRXG
qUEhmepBGsUvQSJMDEEeDEZBJJRVQRsrckEgJJ1BE9mJQSkeyEEoin5BFc6qQSGndkEasb9BIkxS
QR4TnEEkiFpBGyTaQSAWHkET6URBKRIwQSiZn0EV1nlBIbU9QRqeVEEiTF5BHhsRQSR8MUEbHdFB
IAetQRP5AkEpBRVBKKivQRXd9kEhwz5BGorbQSJMMEEeIo5BJHAQQRsWrEEf+UxBFAiiQSj3T0Eo
t4tBFeTTQSHRdUEad0lBIkuQQR4qVEEkZApBGw+qQR/q50EUGDtBKOjmQSjGcUEV6zpBId/gQRpj
lEEiSphBHjJUQSRYF0EbCHlBH9ypQRQn40Eo2cFBKNUpQRXxFUEh7mxBGlAHQSJJWkEeOrBBJEw9
QRsA90EfzpdBFDdGQSjKTEEo489BFfZhQSH89kEaPMJBIkfVQR5DdEEkQJVBGvllQR/Ah0EURp9B
KLpjQSjyiEEV+y5BIgusQRopmUEiRgVBHkyMQSQ1FUEa8bFBH7J0QRRV/kEoqdpBKQEnQRX/t0Ei
GphBGhaTQSJEA0EeVedBJCnTQRrppkEfpIdBFGVrQSiYs0EpD0JBFgP4QSIpuUEaA85BIkGhQR5f
iEEkHrFBGuF2QR+WqUEUdNRBKIdFQSkcyEEWB9pBIjlHQRnxW0EiPslBHmlwQSQTtkEa2T5BH4ja
QRSEF0EodV1BKSlPQRYLRUEiSQBBGd8+QSI7qkEec55BJAj0QRrRKkEfextBFJOPQShizUEpNUhB
Fg61QSJYxkEZzTBBIjfwQR5+FEEj/lxBGsj6QR9tWUEUovtBKE90QSlAVkEWEcxBImi6QRm7LkEi
M5tBHojfQSP0JEEawIJBH1+PQRSyWkEoO3VBKUprQRYUikEieMBBGamTQSIu7kEek/pBI+nzQRq3
9UEfUidBFMF/QSgmR0EpU5hBFhahQSKI7EEZmDRBIipJQR6e3UEj4BxBGq8oQR9EsUEU0KZBKBCC
QSlcGUEWGENBIpl2QRmHpkEiJWJBHqnpQSPW2UEapmFBHzdEQRTgFUEn+lxBKWQAQRYZJkEiqh9B
GXdhQSIgIEEetVNBI83/QRqdhUEfKeFBFO9QQSfjnUEpayJBFhmsQSK7HEEZZ6BBIhrSQR7A6kEj
xbtBGpSmQR8cUUEU/pNBJ8xdQSlxlEEWGd9BIsxdQRlYIUEiFR5BHs0kQSO+GUEai5JBHw7FQRUN
+kEntNBBKXeIQRYZqkEi3e9BGUjUQSIO7kEe2axBI7bMQRqCfUEfAW5BFR00QSedAUEpfN1BFhkq
QSLvoEEZObxBIghxQR7mlEEjr8VBGnmeQR70M0EVK/NBJ4WrQSmB+0EWGDJBIwFCQRkrHUEiAahB
HvPeQSOo5kEacSxBHub8QRU6qEEnbhlBKYY2QRYWykEjExVBGRzIQSH6lkEfAZtBI6IIQRporkEe
2clBFUleQSdWVkEpiZRBFhURQSMlaUEZDvNBIfMbQR8PekEjm2BBGmATQR7MmUEVV/5BJz5uQSmM
HEEWEw1BIzfrQRkBcUEh6zhBHx2IQSOU40EaV5JBHr9nQRVmU0EnJiZBKY3UQRYQ8UEjSmZBGPQo
QSHjIUEfK8xBI44sQRpPMEEesktBFXTVQScN50EpjrJBFg6xQSNc00EY5y9BIdqsQR86RUEjh71B
GkbhQR6lQ0EVg0FBJvVAQSmOCUEWDBRBI28nQRjaM0Eh0fRBH0j2QSOBo0EaPrtBHpg4QRWRSEEm
3FlBKYxFQRYJTkEjgZJBGM18QSHI/EEfV9JBI3wsQRo2OkEeiypBFZ8WQSbC3UEpiS9BFgY9QSOT
+UEYwR5BIb+eQR9mz0EjdvZBGi3mQR596kEVrH1BJqk3QSmE20EWAxRBI6Z5QRi1FkEhtg5BH3Xa
QSNx60EaJe9BHnCmQRW5mkEmj5NBKX+fQRX/20EjuMFBGKkzQSGslkEfhR5BI20AQRoeE0EeYy5B
FcYcQSZ12kEpeXtBFfxmQSPLH0EYnaBBIaMgQR+U+EEjaGBBGhZUQR5VskEV0npBJlweQSlx+UEV
+OpBI92MQRiSc0EhmWdBH6UCQSNkO0EaDv1BHkhJQRXelkEmQnhBKWlFQRX1a0Ej8BNBGIeSQSGP
LEEftRNBI2CIQRoIHkEeOwFBFeowQSYpIUEpXxBBFfHuQSQCa0EYfTNBIYTPQR/FaUEjXO9BGgGZ
QR4tq0EV9ZtBJhALQSlTiUEV7p5BJBS8QRhy8kEhetVBH9XyQSNZU0EZ+w9BHiBMQRYA5EEl9wJB
KUarQRXrOEEkJ2hBGGjkQSFwukEf5tlBI1WqQRn0okEeEzFBFgwBQSXeLUEpOIRBFee9QSQ6BkEY
XxxBIWZ9QR/390EjUnRBGe6UQR4GFEEWF0ZBJcWNQSko7UEV5EZBJEyeQRhVa0EhXCVBIAmdQSNP
nkEZ6JxBHfioQRYiXUElrSRBKRhhQRXhP0EkX5hBGEvnQSFRg0EgG5tBI0zSQRniW0Ed6yJBFi2L
QSWU7UEpBqJBFd5QQSRy4kEYQrZBIUbMQSAtm0EjShtBGdwGQR3dskEWOKlBJXz5QSjzsEEV22VB
JIYCQRg5qUEhPAJBID+nQSNHikEZ1hZBHdBaQRZDvkElZSFBKN+SQRXYgEEkmPRBGDDXQSExLUEg
UexBI0UgQRnQZEEdwwNBFk6+QSVNdUEoynRBFdVpQSSrnEEYKCpBISYXQSBkV0EjQr5BGcrtQR21
nEEWWclBJTYEQSi0QEEV0qZBJL3oQRgfi0EhGwtBIHcxQSNAZEEZxYxBHagkQRZkgkElHt9BKJzg
QRXQWkEkz+9BGBcsQSEQDEEgiqdBIz38QRnAHEEdmspBFm7bQSUH40EohJZBFc1TQSThjkEYDu5B
IQUdQSCeSUEjO5RBGbqsQR2NT0EWeMpBJPE7QShrcUEVynhBJPLrQRgGvUEg+kFBILIMQSM5NkEZ
tUJBHX/lQRaCS0Ek2vxBKFGGQRXH9UElBDlBF/7LQSDvEUEgxiFBIzbgQRmv2UEdcqJBFovhQSTE
wUEoNtRBFcWdQSUVUkEX9xVBIOPrQSDaMUEjNKRBGaqSQR1l60EWlVBBJK67QSgbX0EVw1pBJSYf
QRfvaUEg2NBBIO6NQSMy6kEZpTxBHVlPQRaeZ0EkmQdBJ/8tQRXBVkElNntBF+ffQSDNwUEhA0dB
IzF4QRmfvUEdTH5BFqdRQSSDckEn4mdBFb9fQSVGYkEX4MtBIMK9QSEYPUEjL71BGZniQR0/p0EW
sDdBJG4VQSfFB0EVvYpBJVXgQRfZ0EEgt+BBIS1RQSMt4EEZk5VBHTLkQRa5KkEkWPFBJ6djQRW7
okElZMNBF9LxQSCtEUEhQsdBIywSQRmNAEEdJjhBFsJKQSRDtkEniZ9BFbn8QSVzD0EXzENBIKJB
QSFYsEEjKk5BGYZIQR0Z3EEWy45BJC6sQSdrrkEVuE1BJYDxQRfFs0Egl3JBIW7aQSMor0EZf1BB
HQ2iQRbU6kEkGbJBJ02yQRW2gkEljoVBF78mQSCMuUEhhQ5BIyc2QRl36kEdAZBBFt53QSQEr0En
L8ZBFbTnQSWby0EXuNFBIIIVQSGbSUEjJdFBGXAsQRz1p0EW6DlBI+/AQScR2EEVs2FBJaiXQRey
iUEgd2lBIbFgQSMkJUEZZ+pBHOnqQRbyK0Ej2vVBJvQwQRWx70EltNhBF6wzQSBs7kEhx6VBIyKU
QRlfLkEc3l1BFvw5QSPGQkEm1sFBFbC2QSXAwUEXpf1BIGJzQSHd7EEjIVtBGVYCQRzTG0EXBnlB
I7GlQSa5tkEVr3NBJcyfQRef50EgV+JBIfRiQSMgFEEZTDFBHMhNQRcQtEEjnUFBJp04QRWuP0El
2DRBF5oOQSBM5EEiCodBIx6pQRlByEEcvbFBFxtxQSOI40EmgZVBFa00QSXjdEEXlHNBIEG/QSIg
r0EjHThBGTazQRyzG0EXJnFBI3SMQSZmkEEVrDdBJe5xQRePAUEgNoZBIjb6QSMb10EZKthBHKi7
QRcxuUEjYD1BJkwXQRWrY0El+PlBF4m3QSArhkEiTOhBIxpzQRkevEEcnrRBFz1OQSNL+kEmMjdB
FaqeQSYDbEEXhKtBICBeQSJiVEEjGSBBGRJBQRyU70EXSQ9BIzfWQSYZJ0EVqehBJg19QRd/20Eg
FOFBIncsQSMX3EEZBOlBHIuJQRdVIkEjI95BJgEXQRWpbkEmF1ZBF3tDQSAJP0Eii7ZBIxaKQRj2
1UEcgoBBF2GeQSMP+EEl6iBBFamGQSYhT0EXduhBH/3EQSKf6UEjFUxBGOhCQRx5u0EXbpxBIvvN
QSXUO0EVqdNBJitHQRdys0Ef8m5BIrOqQSMUJkEY2RBBHHE5QRd8IEEi58hBJb94QRWqPkEmNSJB
F26lQR/m90EixvpBIxL6QRjJcUEcaOpBF4oJQSLT/kElq95BFar0QSY/CEEXar9BH9tIQSLZkUEj
EcZBGLmhQRxhHkEXmGFBIsBMQSWZPUEVq/JBJkkDQRdnAUEfz2tBIutuQSMQe0EYqSVBHFmqQRen
LkEirK9BJYfkQRWtEEEmUtNBF2NrQR/DWUEi/P1BIw87QRiX70EcUr9BF7aBQSKZGEEld7dBFa6f
QSZcoUEXX/1BH7bdQSMOHEEjDfdBGIWaQRxMQ0EXxjxBIoXNQSVonEEVsGBBJmaGQRdct0Efqe5B
Ix5uQSMMwEEYcu1BHEXuQRfWKEEicuBBJVq7QRWyPkEmcJ9BF1maQR+cukEjLqtBIwu0QRhgBEEc
P/BBF+ZfQSJgW0ElTgZBFbRDQSZ60UEXVotBH49AQSM+MkEjCnxBGEyWQRw6S0EX9wBBIk4yQSVC
g0EVtmhBJoUUQRdTtkEfgX9BI01FQSMJHUEYOLlBHDUqQRgIZ0EiPGFBJThcQRW4x0Emj4xBF1Du
QR9zpEEjW2JBIwgUQRgkeUEcMHpBGBp0QSIrE0ElL0tBFbt7QSaaL0EXTkpBH2WDQSNozUEjBxtB
GA/hQRwr6kEYLMxBIhogQSUnX0EVvqdBJqTSQRdLyUEfVthBI3VnQSMGM0EX+vtBHCemQRg/e0Ei
CUxBJSB9QRXCOEEmr6dBF0mGQR9H8EEjgPNBIwWUQRfl4kEcI8dBGFJRQSH4zkElGp5BFcYfQSa6
j0EXR2lBHzjMQSOLREEjBOpBF9CJQRwgTUEYZWtBIeirQSUVykEVynxBJsV5QRdFPUEfKa9BI5RQ
QSMEEEEXuxpBHB0nQRh4oEEh2TNBJRIVQRXPU0Em0JBBF0MvQR8abEEjnCFBIwMjQReluUEcGmtB
GIv+QSHJ40ElD3dBFdRCQSbbw0EXQVlBHwruQSOifEEjAm9BF5AWQRwYAEEYn6xBIbsAQSUNtkEV
2jtBJucdQRc/qkEe+zlBI6erQSMCDUEXejdBHBYSQRizzkEhrLRBJQ0MQRXgu0Em8slBFz4fQR7r
UkEjq9FBIwHoQRdkFEEcFJlBGMg+QSGetEElDT9BFeeyQSb+kUEXPLlBHtsIQSOuf0EjAalBF04K
QRwTkkEY3QVBIZFKQSUOREEV7r9BJwqDQRc7kUEeyj9BI7ADQSMBZkEXOCRBHBLoQRjyGEEhhGdB
JRA0QRX2XEEnFppBFzqlQR65QEEjsIRBIwECQRciWkEcEppBGQdQQSF4CEElEtdBFf5xQSciwUEX
OgdBHqeHQSOv80EjAJFBFwy6QRwS3UEZHLRBIWxMQSUWIEEWBxlBJy7UQRc5o0EelW5BI64EQSMA
UEEW92FBHBOCQRkyCUEhYSRBJRpBQRYQVkEnOt5BFzk6QR6DXEEjqtRBIwAtQRbiMEEcFIVBGUdr
QSFWbUElHwdBFhopQSdGjUEXOMZBHnENQSOmd0Ei/91BFs0aQRwV40EZXN1BIUw1QSUkaEEWJKhB
J1ItQRc4dUEeXphBI6DgQSL/kEEWuF5BHBeCQRlySUEhQl1BJSpBQRYvqEEnXdlBFzhjQR5L50Ej
mkNBIv9FQRakQ0EcGXhBGYe7QSE5AkElMKpBFjs9QSdpiUEXOIxBHjj9QSOSiEEi/z9BFpCUQRwb
+EEZnT1BITAZQSU3lkEWR3ZBJ3WDQRc4pEEeJh9BI4m6QSL/TkEWfSpBHB6bQRmylkEhJ7pBJT8B
QRZUOEEngW5BFzjbQR4TPUEjf/dBIv9hQRZqK0EcIY5BGce/QSEfyUElRwJBFmG0QSeM9UEXOS9B
HgAtQSN1ZEEi/3VBFlfKQRwkukEZ3RFBIRf3QSVPpkEWb7hBJ5hiQRc5jEEd7O9BI2oEQSL/jUEW
Rc5BHCgwQRnydEEhEM5BJVjsQRZ90EEno59BFzocQR3ZOUEjXZ1BIv+DQRY0SUEcLDZBGgeyQSEK
MEElYrhBFoxRQSeutUEXOshBHcU8QSNQYUEi/ypBFiMMQRwwl0EaHDpBIQPoQSVs1UEWmx1BJ7m4
QRc7j0EdsRBBI0JPQSL+0UEWEkpBHDU3QRowikEg/bJBJXeoQRaqSUEnxFxBFzyEQR2ctUEjM2hB
Iv51QRYCc0EcOhJBGkUDQSD3yEElg4RBFrnkQSfOvUEXPZBBHYgSQSMj7kEi/hNBFfLtQRw/PUEa
WQRBIPIfQSWPzEEWyXhBJ9j6QRc+v0Edc3lBIxPmQSL9gEEV5A1BHEScQRpsy0Eg7MtBJZyxQRbZ
PEEn4wBBF0AkQR1e1UEjA3JBIvzPQRXViEEcSgtBGoBhQSDnsUElqg9BFuk2QSfs6EEXQY5BHUn4
QSLypkEi/A5BFcdFQRxPgkEak8VBIONHQSW3wkEW+ZdBJ/ZuQRdC40EdNKRBIuIFQSL7K0EVubhB
HFUQQRqm30Eg3xpBJcV9QRcKCkEn/4hBF0PmQR0fOUEi0UNBIvoRQRWsoEEcWv9BGrmHQSDbHEEl
0wVBFxqiQSgIi0EXRPNBHQmfQSLAXkEi+J5BFaAfQRxhBUEay7hBINbzQSXgrUEXKvNBKBE7QRdG
AEEc85lBIq+vQSL3FkEVlCRBHGdEQRrdbEEg0t5BJe5hQRc7BkEoGbpBF0cJQRzdNkEinnVBIvV8
QRWI10EcbYpBGu7DQSDOoUEl+/lBF0r+QSgh9kEXSHZBHMa5QSKNUUEi855BFX3iQRxzqUEa/8xB
IMpaQSYJnEEXWrJBKCoiQRdKHEEcsAhBInxYQSLxc0EVc1pBHHnKQRsQvEEgxZVBJha8QRdqJkEo
Mj5BF0vKQRyZCkEia3lBIu8WQRVpWkEcgFFBGyFDQSDA4EEmJChBF3k0QSg6LUEXTPxBHIHUQSJa
1kEi7JdBFV/yQRyG+kEbMWNBILxIQSYx70EXh8xBKEH1QRdN+UEcaqlBIkqEQSLp5EEVVypBHI34
QRtBLUEgt8lBJj/tQReV4EEoSYlBF07sQRxTWUEiOqxBIubCQRVO30EclWhBG1CeQSCz0kEmTiJB
F6NnQShRKEEXT+dBHDuFQSIrY0Ei45tBFUbsQRyc2kEbX1tBIK/uQSZcnUEXsD5BKFjlQRdRh0Ec
I3RBIhx+QSLgLEEVP2tBHKSAQRttpkEgrC1BJmvAQRe8cUEoYL1BF1NBQRwLJkEiDgVBItx0QRU4
XEEcrMhBG3vcQSCorUEmexxBF8gOQShoK0EXVZ1BG/KeQSH/+0Ei2FlBFTHyQRy1Q0EbiahBIKWS
QSaKw0EX0vJBKG9oQRdYEUEb2i1BIfKRQSLT6UEVK+tBHL4KQRuWwEEgonxBJpqwQRfdFkEodohB
F1qdQRvBkUEh5cZBIs8cQRUmR0EcxvNBG6NTQSCfS0EmqtxBF+YhQSh9s0EXXapBG6ggQSHZZ0Ei
yi1BFSETQRzPq0Ebrz9BIJwAQSa6/kEX7mdBKIUDQRdg3UEbjoFBIc1QQSLE/kEVHExBHNiXQRu6
mEEgmN9BJstVQRf1y0EojGBBF2RBQRt05kEhwcJBIr9mQRUXfUEc4alBG8VtQSCVukEm2/RBF/xH
QSiTr0EXZ9xBG1tmQSG2uEEiuapBFRLmQRzrFEEbz8pBIJKMQSbtB0EYAdlBKJsiQRdrr0EbQdxB
IawdQSKzuUEVDpVBHPQqQRvZnEEgj2hBJv5fQRgGfkEoop1BF2+fQRsoI0EhofxBIq1LQRUKo0Ec
/RlBG+MHQSCMDEEnD/1BGApLQSip20EXc69BGw5XQSGYOEEiptJBFQcvQR0FzUEb7AZBIIi9QSch
5UEYDVhBKLD6QRd4AEEa9JVBIY7BQSKf70EVA/ZBHQ69QRv0mUEghbBBJzP5QRgPX0EouAtBF3yW
QRrasEEhhZNBIphfQRUA0kEdGCpBG/yeQSCCuUEnRhFBGBAqQSi+/0EXgWFBGsENQSF8uUEikJFB
FP4NQR0h7UEcBCRBIH+UQSdYcEEYEBhBKMXNQReGfkEap4ZBIXQrQSKImUEU+71BHSveQRwLPEEg
fJZBJ2rrQRgPMEEozOdBF4v2QRqODkEhbB1BIoA1QRT5i0EdNjNBHBIOQSB53kEnfaNBGA2lQSjU
UEEXkbxBGnSvQSFkT0Eid2ZBFPeKQR1A10EcGCdBIHdcQSeQeUEYC49BKNvvQReX70EaW3VBIVy1
QSJuTUEU9YVBHUw2QRwdbkEgdQZBJ6OfQRgIskEo47RBF55kQRpCbEEhVY9BImTsQRTzlkEdWAtB
HCJEQSByvkEntv5BGATFQSjrl0EXpVVBGimBQSFOGUEiW19BFPG4QR1kXEEcJutBIHC3QSfKc0EY
AFdBKPPjQRes3kEaENRBIUa5QSJRqkEU7+VBHXDfQRwrHkEgbq1BJ94dQRf7LEEo/EZBF7S7QRn4
b0EhP3ZBIke6QRTuA0EdfcNBHC7dQSBsl0En8f9BF/VSQSkESkEXvQxBGeB4QSE4OEEiPZZBFOwd
QR2LCEEcMfFBIGrrQSgGJUEX7ulBKQxSQRfGCUEZyMhBITFGQSIzV0EU6itBHZhUQRw0mkEgaVZB
KBp2QRfnykEpFGpBF8+0QRmxaEEhKmdBIiiFQRToQkEdph1BHDcaQSBoBkEoLu5BF+AtQSkctEEX
2ftBGZpgQSEjVkEiHV9BFOZzQR20l0EcOUJBIGbGQShDh0EX2DNBKSUrQRfk40EZg4RBIRxhQSIR
yEEU5IVBHcN3QRw60UEgZadBKFhOQRfPz0EpLYZBF/BvQRls80EhFWJBIgXzQRTigkEd0u9BHDv8
QSBki0EobT9BF8eFQSk2BEEX/KNBGVbmQSEN/kEh+gVBFOBRQR3is0EcPORBIGOSQSiCREEXvuxB
KT5/QRgJmUEZQTVBIQZlQSHt70EU3ZZBHfJgQRw9bkEgYrNBKJdkQRe1u0EpRwhBGBc8QRkr/EEg
/oxBIeHGQRTaqEEeAkpBHD1QQSBh/EEorJlBF6xEQSlPS0EYJbtBGRdAQSD2rUEh1YNBFNeTQR4S
aEEcPNJBIGFlQSjBvEEXotFBKVdBQRg00kEZAx5BIO7QQSHJLEEU1FVBHiL+QRw8BkEgYPxBKNbJ
QReZPUEpX0xBGESVQRjvfUEg5sVBIbztQRTQ60EeM71BHDriQSBg2UEo68lBF4/HQSlnPUEYVStB
GNx0QSDeREEhsHpBFM0bQR5EFUEcOWtBIGC8QSkAxUEXhmVBKW7sQRhmLUEYye1BINWYQSGjoEEU
yPhBHlRaQRw3w0EgYMVBKRVwQRd9CkEpdjpBGHfdQRi36kEgzMZBIZacQRTEkEEeZLBBHDYFQSBh
IEEpKdVBF3OrQSl9eEEYighBGKa/QSDD40EhibBBFL/lQR51QUEcNBxBIGGcQSk90UEXalJBKYTC
QRicqUEYlkVBILryQSF8rUEUuuRBHoXOQRwyIEEgYhJBKVGyQRdhBUEpi/JBGK+yQRiGUEEgsdNB
IW92QRS1uUEeljRBHC/jQSBiyEEpZYpBF1fOQSmTIUEYwzBBGHbfQSCokkEhYjFBFLASQR6mPkEc
LWpBIGN6QSl5YkEXTrBBKZoBQRjXFkEYZ/RBIJ8fQSFU00EUqeZBHrYOQRwq1EEgZCRBKY0LQRdF
yEEpoLFBGOtWQRhZj0EgldBBIUdwQRSjVUEexYJBHCgHQSBk0kEpoIRBFz0HQSmnL0EY/+NBGEub
QSCMOkEhOiBBFJyUQR7Up0EcJR1BIGWVQSmzk0EXNFZBKa0RQRkUskEYPddBIIJDQSEsx0EUlYRB
HuNsQRwh8UEgZspBKcZnQRcr/kEpsppBGSmaQRgwc0EgeBVBIR9rQRSOF0Ee8cZBHB5dQSBoJUEp
2PpBFyQEQSm390EZPqJBGCObQSBtk0EhEhBBFIZUQR7/rUEcGstBIGmKQSnrJUEXHGlBKb0TQRlT
00EYF0tBIGI+QSEE10EUfhxBHwzaQRwXEEEgawBBKfzGQRcU+0EpwgNBGWkFQRgLjkEgVrtBIPfE
QRR1gkEfGaZBHBNCQSBsp0EqDhZBFw3SQSnGzkEZfidBGABdQSBK80Eg6xRBFGzHQR8l3kEcD3dB
IG5oQSofOUEXBvtBKcs9QRmTDkEX9cdBID7FQSDen0EUZBFBHzF6QRwLxEEgcChBKjAMQRcAdkEp
z3NBGafCQRfrwkEgMo5BINIgQRRbKEEfPLdBHAhZQSBxqkEqQEtBFvpvQSnTbkEZvDFBF+I4QSAl
rkEgxZhBFFH3QR9HYkEcBSdBIHMmQSpQEUEW9M5BKdcbQRnQYUEX2PRBIBhxQSC5Z0EUSF1BH1F6
QRwCAEEgdM5BKl+bQRbvZUEp2nxBGeRFQRfQCkEgCtlBIK2ZQRQ+wkEfWsxBG/59QSB2lkEqbshB
Fup4QSndSEEZ97hBF8diQR/9IEEgocZBFDUPQR9jcUEb+uRBIHhQQSp9mEEW5e1BKd/DQRoKrkEX
vytBH+86QSCWIEEUK0lBH2uBQRv3cEEgei1BKov5QRbhsUEp4f1BGh0AQRe3XUEf4XBBIIq5QRQh
eEEfcxVBG/RGQSB8V0EqmgpBFt3aQSnj+EEaLqZBF6/LQR/ToUEgfzNBFBe2QR96MUEb8W9BIH7S
QSqoA0EW2mZBKeW0QRo/rUEXqKFBH8XbQSB0D0EUDnNBH4DEQRvumUEggXxBKrWRQRbXVEEp50JB
GlBPQRehskEfuB1BIGlZQRQFRkEfhtNBG+vxQSCERUEqwp1BFtS9QSnokEEaYD5BF5r4QR+qR0Eg
XydBE/u+QR+Ms0Eb6VlBIIdCQSrPS0EW0vVBKemRQRpvYkEXlIVBH5x3QSBVOEET8mlBH5I6QRvm
0UEgikFBKtv0QRbRhkEp6iBBGn23QReOWEEfjrJBIEswQRPpZ0Efl1lBG+QgQSCNXEEq6KlBFtBC
QSnqUkEaixxBF4hsQR+AwkEgQXNBE+CBQR+cFEEb4VRBIJCgQSr1LEEWz1VBKepeQRqXvkEXguhB
H3LLQSA4MEET161BH6ByQRvefEEgk6pBKwFsQRbOb0Ep6itBGqOgQRd980EfZKlBIC9eQRPPJUEf
pH1BG9u1QSCW7UErDW9BFs24QSnpq0EarttBF3kvQR9WgEEgJtpBE8bNQR+ojUEb2UpBIJp+QSsZ
EkEWzVlBKejgQRq5dUEXdMVBH0hBQSAep0ETvmFBH6w9QRvW90EgnjtBKySpQRbNakEp59xBGsNC
QRdwyUEfOgBBIBbWQRO2BUEfr6lBG9SyQSCiBUErL/JBFs3UQSnmkEEazJJBF20LQR8r7kEgD0VB
E65BQR+zB0Eb0mxBIKYfQSs7L0EWznxBKeUwQRrVSkEXaVpBHx3sQSAIL0ETpvZBH7ZHQRvQFUEg
qlhBK0ZWQRbPX0Ep455BGt1ZQRdltEEfEA5BIAE9QROf2kEfuYdBG83OQSCuv0ErUUxBFtB3QSnh
40Ea5LJBF2H9QR8CJEEf+qBBE5kZQR+8tkEby6tBILMzQStcX0EW0YxBKd/gQRrrPUEXXmJBHvQ+
QR/0L0ETkplBH7+0QRvJmUEgt6dBK2dOQRbS20Ep3YRBGvFbQRdbBEEe5gNBH+4NQROMWEEfwt5B
G8dIQSC8T0ErcgxBFtSwQSnbTEEa9uRBF1eiQR7XpUEf6DZBE4YbQR/GDEEbxQZBIMEXQSt8sUEW
1mhBKdlmQRr74UEXVGpBHsjgQR/iqUETgBVBH8lFQRvCsUEgxgJBK4cRQRbYDkEp13NBGwB2QRdR
d0EeueVBH92NQRN6QUEfzHRBG8BLQSDK2UErkUNBFtnHQSnVLkEbBJVBF07tQR6rDUEf2O1BE3St
QR/PikEbvhdBIM/NQSubaUEW23ZBKdKmQRsISEEXTG9BHpxaQR/VZUETb05BH9K7QRu8OUEg1O9B
K6W+QRbdMEEpz/hBGwuXQRdKEkEejbxBH9INQRNqI0Ef1j1BG7o+QSDaT0ErsANBFt7bQSnNXUEb
Do5BF0fZQR5/LkEfzuRBE2TQQR/ZykEbt/lBIN/MQSu6D0EW4HlBKcr+QRsRGkEXRdZBHnCPQR/M
H0ETX8dBH91oQRu1q0Eg5XJBK8RbQRbiA0EpyJ9BGxNwQRdD80EeYc5BH8nKQRNbL0Ef4TBBG7NU
QSDrQkErzrVBFuOhQSnGCkEbFZ1BF0JrQR5S+0Efx9xBE1b9QR/lSkEbsPNBIPErQSvY/kEW5SBB
KcOSQRsXkUEXQStBHkPeQR/GJ0ETUyNBH+mgQRuud0Eg9xFBK+M3QRbme0EpwThBGxnuQRdAHEEe
NHxBH8SnQRNPnUEf7hpBG6vsQSD800Er7X1BFueRQSm+3kEbHDJBFz8QQR4k5EEfw3pBE0w2QR/y
fEEbqYFBIQKWQSv3t0EW6HFBKbydQRseZ0EXPjZBHhUqQR/CnUETSMpBH/cLQRunE0EhCJNBLAHz
QRbpKUEpunpBGyCQQRc9dEEeBQ1BH8HRQRNFiUEf+8hBG6SJQSEOq0EsDDhBFum4QSm4iEEbIoFB
FzzxQR31JEEfwRZBE0J0QSAAsEEboehBIRTLQSwWbkEW6fBBKbbJQRskHkEXPGBBHeU8QR/AmEET
P6VBIAWqQRufa0EhGwRBLCC1QRbp/kEptSBBGyXXQRc78EEd1TZBH8CEQRM87kEgCspBG5z2QSEh
eEEsK39BFunIQSmzjEEbJ7BBFzw3QR3FIUEfwO1BEzo0QSAP80Ebmh9BISg/QSw2akEW6TNBKbIy
QRsqF0EXPKxBHbSzQR/BlkETN5lBIBU7QRuXK0EhLzxBLEFHQRboU0EpsQhBGyydQRc9O0EdpHBB
H8K2QRM1PEEgGpRBG5QcQSE2TkEsTDZBFubYQSmwG0EbL2JBFz4WQR2UBUEfxFhBEzMMQSAf7EEb
kQNBIT1JQSxXJUEW5PFBKa9eQRsyVUEXP09BHYNNQR/GYUETMTtBICU2QRuNzUEhRHFBLGHOQRbi
zkEprp1BGzTtQRdA1UEdcolBH8jCQRMvuEEgKqBBG4qeQSFL8UEsbG9BFuBXQSmt90EbN7pBF0KR
QR1hl0Efy1hBEy54QSAwCEEbh1ZBIVOfQSx2+EEW3XhBKa21QRs6W0EXRIRBHVCGQR/OJkETLbJB
IDWwQRuEB0EhW2lBLIF7QRbaYEEprZZBGz1dQRdGdUEdP0ZBH9FIQRMs3EEgO8hBG4DrQSFjTUEs
i+RBFtb5QSmtmEEbQNtBF0g/QR0t1kEf1NxBEyvfQSBCMEEbfdBBIWtaQSyV/kEW07hBKa3kQRtE
mkEXSqVBHRxGQR/Yw0ETKvpBIEkaQRt6kEEhc9VBLKAbQRbQQ0Epri1BG0jKQRdNNkEdCmNBH90S
QRMqK0EgUCZBG3dQQSF8XEEsqjdBFsyJQSmuqEEbTQZBF0/2QRz4ZEEf4atBEynnQSBXoUEbdAFB
IYURQSy0V0EWyIxBKa9jQRtRrEEXUwdBHOamQR/mk0ETKkpBIF9EQRtws0EhjdJBLL5nQRbEA0Ep
sE9BG1azQRdWPkEc1MZBH+vaQRMq5EEgZzlBG20xQSGWmUEsyKRBFr83QSmxMEEbXERBF1l+QRzC
okEf8c1BEysxQSBvd0EbaY9BIZ/FQSzS20EWuixBKbJJQRtiQ0EXXPVBHLBOQR/4C0ETK4ZBIHhF
QRtmBEEhqP5BLNzGQRa00kEps59BG2iZQRdhKEEcneVBH/6QQRMsF0EggRpBG2J1QSGyNkEs5rlB
Fq8+QSm1H0Ebb15BF2W2QRyLWEEgBaNBEy1AQSCJw0EbXt5BIbvVQSzwkkEWqXZBKbZNQRt2jkEX
alxBHHirQSAM7EETLrRBIJJaQRtbQEEhxdVBLPo7QRajskEpt51BG34QQRduzEEcZeJBIBRrQRMw
REEgmvdBG1eiQSHP5EEtBAJBFp3IQSm5N0Ebhf9BF3N4QRxTAkEgHChBEzITQSCjh0EbU9hBIdn9
QS0Nx0EWl6pBKbrbQRuOP0EXeJRBHEAeQSAkP0ETNBlBIKw5QRtQM0Eh5FVBLRe1QRaRc0EpvJVB
G5bRQRd93kEcLSZBICyJQRM2YkEgtKZBG0yfQSHuu0EtIYxBFospQSm+YUEbn9lBF4NQQRwZ90Eg
NSdBEzjyQSC9KUEbSQ9BIflPQS0rW0EWhNFBKcBLQRupFEEXiRdBHAbUQSA+BUETO6RBIMVdQRtF
Z0EiA+1BLTU0QRZ+cEEpwiBBG7LLQRePGEEb879BIEb+QRM+PUEgzcZBG0HpQSIO0kEtPvhBFnge
QSnD/kEbvQ9BF5WiQRvgwUEgT/hBE0EMQSDWaUEbPlFBIhm3QS1I0UEWceVBKcX8QRvHmkEXnJdB
G83iQSBY/UETQ/1BIN8WQRs6m0EiJJFBLVKkQRZrzEEpx/dBG9JVQRejrkEbux5BIGISQRNHDkEg
5/pBGzboQSIvikEtXKNBFmXrQSnJ7EEb3SBBF6r+QRuokUEga01BE0piQSDw0kEbMwVBIjqPQS1m
sUEWYBpBKcv2QRvoP0EXsoZBG5ZCQSB0tEETTZhBIPmbQRsu3UEiRZlBLXC9QRZad0EpzfRBG/O0
QRe6iEEbg/lBIH5nQRNQ7kEhAlBBGyrNQSJQtkEterlBFlTzQSnPo0Eb/2JBF8K9QRtx3EEgiCNB
E1RzQSEKyUEbJsVBIlvUQS2EukEWT1VBKdDDQRwLRkEXyxFBG2AdQSCRtEETWBRBIRNKQRsie0Ei
ZvFBLY69QRZJ50Ep0bNBHBdJQRfTfkEbTo5BIJuBQRNcGkEhG/pBGx4sQSJxoUEtmJ5BFkUBQSnS
b0EcI3xBF9wbQRs9i0EgpSZBE2BXQSEkqUEbGfxBInwOQS2ioEEWQEpBKdJsQRwv4kEX5P9BGyza
QSCufkETZIZBIS2JQRsVyUEihsxBLayzQRY7dkEp0hpBHDx3QRft/UEbHHVBILenQRNoq0EhNi5B
GxHfQSKR/UEtttZBFjblQSnRH0EcSTVBF/c9QRsMekEgwM5BE2znQSE+90EbDepBIp0BQS3BeEEW
MnNBKc/0QRxVr0EYAKdBGvz8QSDJvEETcUhBIUgvQRsJ1kEip+RBLcyVQRYuB0Epzn1BHGKBQRgK
UkEa7dFBINKOQRN1v0EhUWRBGwW1QSKyokEt1/dBFinQQSnMpkEcb0tBGBQkQRre8UEg20tBE3ng
QSFaZ0EbAX9BIr1NQS3jtUEWJf9BKcrbQRx8OUEYHhpBGtBfQSDj40ETff1BIWLyQRr9F0Eix+FB
Le+dQRYimUEpyIdBHIkxQRgn8EEawhBBIOxlQROCXEEha3hBGvh/QSLSjUEt+39BFh+dQSnFxEEc
lkJBGDHmQRq0PUEg9L1BE4bJQSF0LEEa8+VBIt0TQS4HekEWHNtBKcKKQRyjNkEYPBVBGqb7QSD8
7EETi1JBIXzcQRrvRUEi549BLhNvQRYaf0EpvwNBHLAgQRhGYEEamk9BIQUEQROP5kEhhYhBGuq/
QSLyIUEuH2BBFhipQSm7U0EcvP1BGFDGQRqOKkEhDRxBE5SBQSGOLEEa5hBBIvyjQS4rYEEWFytB
KbcVQRzJx0EYW3dBGoJZQSEVGEETmRJBIZbHQRrhAUEjBxdBLje/QRYVwkEpsmZBHNbQQRhmV0Ea
dvxBIRz8QROdl0Ehn4dBGtu+QSMRYUEuRCdBFhSAQSmtMEEc4+NBGHFnQRpsOEEhJMlBE6IvQSGo
OkEa1pBBIxu/QS5QukEWE5JBKaeUQRzw50EYfI5BGmIvQSEsW0ETptxBIbDGQRrRXkEjJlhBLl27
QRYTLEEpoW5BHP3GQRiHy0EaWSJBITPVQROrqkEhuUBBGswGQSMxGkEuavdBFhNHQSmaZUEdCpRB
GJNKQRpQn0EhOydBE7DOQSHBd0EaxnVBIzvTQS53+EEWE8hBKZLDQR0XAUEYnt5BGkiaQSFCPUET
thtBIcmYQRrAiEEjRqVBLoTvQRYUbkEpipNBHSNkQRiqhEEaQM5BIUk9QRO7eEEh0bNBGrpgQSNR
gUEukedBFhV7QSmBs0EdL9lBGLY/QRo5S0EhUFJBE8DZQSHaAEEas+tBI1x3QS6fGkEWFtZBKXgf
QR08MEEYwfdBGjJQQSFXiEETxjxBIeI4QRqtTUEjZ3lBLqyAQRYYSEEpbeZBHUiCQRjN2kEaLANB
IV6yQRPMAEEh6glBGqaGQSNyeUEuufdBFhoRQSljGkEdVLxBGNnQQRomJ0EhZaZBE9GjQSHx4kEa
n7VBI318QS7Hs0EWHBZBKVfUQR1g30EY5dpBGiDGQSFsq0ET11hBIfmSQRqYyEEjiHpBLtVvQRYe
pEEpS9RBHWzrQRjx40EaG6hBIXPNQRPdIEEiARdBGpG+QSOThkEu40dBFiFyQSk/MUEdePNBGP4E
QRoWrUEhewBBE+MRQSIIjEEain1BI57CQS7xKEEWJH1BKTHeQR2Ek0EZCjxBGhIAQSGCYkET6PpB
Ig/EQRqDO0EjqfNBLv7kQRYnwUEpI95BHY/0QRkWeUEaDYpBIYnUQRPuyUEiFu5BGnv6QSO1N0Ev
DLhBFishQSkVJUEdmwBBGSLQQRoJCUEhkUdBE/S+QSId9EEadD9BI8CNQS8akUEWLpxBKQW0QR2l
40EZL1hBGgTLQSGYe0ET+rhBIiSWQRpscUEjy+xBLyh+QRYyMEEo9dhBHbEFQRk7+0EaARFBIZ+x
QRQAlEEiKwBBGmSlQSPXc0EvNi1BFjXvQSjlzEEdvApBGUi3QRn9Z0EhpxhBFAanQSIxSEEaXJpB
I+MtQS9DbkEWOelBKNVbQR3HNEEZVZBBGfnGQSGufUEUDUVBIjeAQRpUtEEj7vhBL1CeQRY+A0Eo
xChBHdI/QRlinkEZ9khBIbXSQRQT/EEiPZJBGkzYQSP6skEvXdBBFkJ0QSiyOkEd3K5BGW+4QRny
y0EhvPZBFBrBQSJDR0EaROdBJAZzQS9q70EWRtRBKKBIQR3m4UEZfPZBGe9tQSHEPUEUIZRBIkiQ
QRo8wEEkEhxBL3hFQRZLNEEojh1BHfDZQRmKV0EZ7CpBIcuoQRQor0EiTcxBGjSrQSQdqUEvhX1B
Fk+eQSh7xkEd+uBBGZfHQRnookEh0vRBFDABQSJTEUEaLKZBJCk3QS+SwEEWU/dBKGlRQR4EoEEZ
pV1BGeUCQSHaTkEUNzFBIlgwQRokbkEkNIJBL5/aQRZYUkEoVodBHg5YQRmzSUEZ4ZBBIeGjQRQ+
Y0EiXSlBGhw4QSQ/x0EvrKRBFlysQShDcUEeF/FBGcGJQRneB0Eh6SBBFEWmQSJh4UEaFAlBJEs8
QS+5KEEWYQBBKDAtQR4hUEEZ0BlBGdqVQSHwg0EUTQVBImaKQRoLtkEkVqtBL8UzQRZljkEoHR5B
HiqaQRney0EZ1wFBIffeQRRUfkEiaydBGgOHQSRiTEEv0RBBFmoMQSgKI0EeM7VBGe2RQRnTRUEh
/zRBFFxUQSJvokEZ++9BJG4JQS/c7kEWbidBJ/cyQR48vEEZ/IJBGc9ZQSIGhEEUZI9BInP6QRn0
hEEkeYdBL+iGQRZyS0En5FlBHkWvQRoLNEEZyz9BIg3KQRRs60EieDFBGe1gQSSE1UEv89BBFnaj
QSfRxkEeTmRBGhnuQRnHAkEiFLZBFHV2QSJ79EEZ5kNBJI/0QS/+tEEWezpBJ7+9QR5WoEEaKUhB
GcJ+QSIbZEEUfiFBIn+GQRnfKEEkmwFBMAlLQRZ/fEEnrjZBHl6oQRo44UEZvadBIiGNQRSHGEEi
gupBGdhGQSSl60EwE4FBFoOEQSec6UEeZuNBGkhsQRm4fEEiJ/ZBFJBSQSKF9EEZ0edBJLCyQTAd
LEEWhzlBJ4v6QR5u80EaWBZBGbNWQSIuZ0EUma1BIojoQRnL0EEku5xBMCZ7QRaKz0Ene3dBHnbr
QRpn20EZrbpBIjSbQRSjCEEii61BGcYFQSTGdUEwLy1BFo5FQSdrjEEefrVBGnfvQRmn50EiOsBB
FKw5QSKOREEZwJ9BJNEEQTA3XUEWke9BJ1xYQR6F60Eah+NBGaG3QSJAuEEUtZ5BIpCQQRm7pUEk
21VBMD8DQRaViEEnTWZBHozqQRqX5UEZmy5BIkbEQRS/gEEiksJBGbbUQSTlckEwRl9BFpkRQSc+
/kEek0lBGqgIQRmUS0EiTQNBFMlTQSKUwkEZshNBJO+JQTBNPUEWnKFBJzEyQR6ZlEEauF9BGY2v
QSJTQkEU0zBBIpZ1QRmtmEEk+YhBMFO2QRaf6EEnJCJBHp/lQRrIzUEZhrlBIlltQRTdU0Eil/FB
Gai9QSUDkkEwWahBFqMWQScXwkEepiJBGtllQRl/ckEiX6RBFOevQSKZnUEZpDBBJQ2JQTBe9EEW
phhBJwv0QR6sJEEa6iFBGXd+QSJl4kEU8ftBIpscQRmf0kElF31BMGPHQRao7UEnAMpBHrGeQRr7
KUEZbyBBImxwQRT8VkEinGlBGZtlQSUhckEwZ9xBFquZQSb2C0EetqlBGwxQQRlmW0Eict5BFQca
QSKdg0EZlypBJSs7QTBrBUEWrjZBJuwYQR67cUEbHRhBGV1RQSJ5DkEVEgVBIp5BQRmTQ0ElNKpB
MG2GQRaxDUEm4sNBHsBeQRst1kEZVENBIn8jQRUc4EEintFBGY+JQSU9z0Ewb31BFrPbQSbZ00Ee
xRBBGz6fQRlKoUEihRJBFSe2QSKfHkEZjB5BJUbWQTBw7kEWtuFBJtGJQR7JdEEbT1tBGUCcQSKK
/kEVMpVBIp8lQRmJJkElT85BMHIQQRa53EEmybtBHs2gQRtgBEEZNk9BIpD/QRU8+0EinzlBGYbG
QSVYykEwcrlBFry6QSbCkkEe0ZNBG3CYQRkr1UEilwlBFUYvQSKfFUEZhIlBJWGtQTBy2kEWv5ZB
Jrv1QR7VTEEbgWJBGSEOQSKdOEEVTyFBIp6QQRmCaEElamZBMHKZQRbCWEEmtbpBHtjMQRuSLkEZ
FepBIqNsQRVXmEEindhBGYBvQSVzFUEwccxBFsSBQSav/kEe3BNBG6MWQRkKjkEiqbVBFV/LQSKc
qkEZfqlBJXuVQTBwk0EWxmlBJqpgQR7fDUEbtGtBGP7/QSKv3kEVZ9NBIptMQRl9XkElhARBMG8A
QRbH4UEmpO5BHuG9QRvFukEY8zBBIrYLQRVvk0EimdBBGXxnQSWMJ0EwbOdBFsipQSagCEEe5DpB
G9bNQRjm6UEiu/tBFXc6QSKYB0EZe35BJZQYQTBqTEEWyOFBJpt7QR7mxEEb571BGNpiQSLB70EV
fqxBIpXIQRl6eEElm9RBMGcmQRbIxEEmly9BHukVQRv4eUEYzTVBIsfZQRWGEEEik3RBGXmAQSWj
VUEwY2VBFsigQSaTCUEe60ZBHAksQRi/5kEize1BFY0ZQSKRMUEZeNNBJaq0QTBe3kEWyA1BJo87
QR7tWkEcGgBBGLK9QSLT7kEVlDBBIo7UQRl4GEElsdBBMFovQRbHGkEmi7NBHu8+QRwq+EEYpVpB
Itn6QRWbEkEijAlBGXcZQSW4yEEwVVdBFsZeQSaIakEe8MBBHDuAQRiX7UEi4B9BFaFlQSKJGEEZ
dhVBJb/TQTBQQEEWxXJBJoU3QR7x/kEcTI5BGIpcQSLmSkEVpxNBIoYPQRl08EElxppBMEs5QRbE
ikEmgnBBHvMQQRxdxEEYfJpBIuzUQRWsKEEigtpBGXO2QSXNLUEwRhJBFsM1QSZ/skEe9GNBHG9C
QRhuqUEi82hBFbCXQSJ/ekEZclRBJdOJQTBAe0EWwZtBJnzOQR71iEEcgMVBGGCOQSL6AkEVs9VB
Inu8QRlw+UEl2fFBMDqJQRa/n0EmefNBHvZoQRySJUEYUl1BIwCSQRW2PkEid7xBGW+VQSXgBUEw
NBRBFr1UQSZ3PEEe90xBHKPiQRhD4UEjBu9BFbfmQSJzrEEZbkxBJeX1QTAtO0EWuoJBJnSVQR74
I0Ectc1BGDVBQSMNPkEVuLJBIm94QRls/UEl655BMCZCQRa3N0EmcfpBHvjWQRzH0UEYJqBBIxOj
QRW4t0Eia0NBGWuXQSXxDUEwHx5BFrNtQSZvU0Ee+VVBHNnxQRgYBkEjGh9BFbgBQSJmyEEZaa5B
JfZTQTAXrEEWrx5BJmy/QR75wEEc6/NBGAlFQSMgqUEVtkJBImH3QRlnwkEl+5BBMBAuQRaqLkEm
ak5BHvpJQRz+BUEX+nRBIycuQRWzhEEiXP9BGWYaQSYAWkEwCJZBFqRkQSZn3EEe+sJBHRA6QRfr
rEEjLaJBFa/PQSJX6UEZZFZBJgUWQTABEEEWngBBJmVDQR77VUEdIpNBF9zkQSM0JkEVqwVBIlK0
QRlilkEmCaFBL/mUQRaXFkEmYnhBHvujQR00+UEXzg1BIzq8QRWlUEEiTXhBGWDpQSYOCEEv8iJB
Fo9bQSZfz0Ee++BBHUdvQRe/WEEjQT1BFZ6NQSJIMkEZXutBJhIrQS/qhUEWht1BJl19QR78JkEd
WfRBF7D9QSNHYkEVlqpBIkLOQRlcxkEmFixBL+LPQRZ9r0EmW1JBHvyPQR1shUEXosxBI014QRWO
A0EiPU5BGVrIQSYZ50Ev2yJBFnQDQSZZLkEe/QVBHX9OQReUxkEjU0VBFYRHQSI3skEZWMVBJh2A
QS/T00EWaahBJlcXQR79i0Edkm1BF4bBQSNZLUEVeW5BIjH9QRlW0EEmIQFBL8x2QRZeuEEmVV5B
Hv4MQR2lnkEXePJBI18WQRVtmUEiK+xBGVTTQSYkAEEvxR5BFlMcQSZTr0Ee/rxBHbj5QRdrTEEj
ZOpBFWBfQSIlx0EZUq9BJiZLQS+9vUEWRtZBJlIaQR7/gkEdzJhBF12iQSNqiEEVUhpBIh93QRlQ
rkEmKIhBL7YOQRY56kEmUFRBHwCyQR3gZEEXUBdBI3A9QRVC4kEiGRZBGU7mQSYq6kEvrhxBFiyF
QSZOckEfAdtBHfQSQRdCzEEjdddBFTKhQSISvEEZTU5BJi0+QS+mkkEWHkVBJkxoQR8DFUEeB+ZB
FzWPQSN7PkEVId5BIgxpQRlL2EEmL2RBL58AQRYPSkEmScRBHwQzQR4bxEEXKKBBI4CCQRUQVEEi
BhJBGUrUQSYxWEEvl5lBFgAKQSZHCUEfBWFBHi/VQRcb3UEjhaZBFP3qQSH/okEZShlBJjMMQS+Q
Z0EV8EdBJkSUQR8GukEeRDNBFw8VQSOKt0EU6uRBIfkLQRlJrUEmNJFBL4loQRXf7UEmQiRBHwg5
QR5YmEEXAn9BI4+lQRTXQUEh8kpBGUmYQSY10kEvgpxBFc8gQSY/dkEfCchBHm1LQRb1/EEjlE1B
FMMBQSHrdkEZSelBJjbkQS98AUEVvd5BJjyDQR8LZEEegjdBFul4QSOYs0EUrmlBIeSPQRlKtkEm
N9ZBL3VRQRWsmkEmOZ9BHw0NQR6XFkEW3S5BI51qQRSZa0Eh3ZVBGUweQSY4r0EvbsBBFZs0QSY2
u0EfDopBHqwTQRbRHw==
      </set>
      <set id="src_65" fmt="mseries">
AAAABnNyY182NQAAAAM/gAAAP4AAAAAAAAsAAAPpPy5koT7Nzms/mmupP5DSBL4hkmS/Q/9hPwhW
AD579Qy/oFUWvzQPaj09sho/LnkmPs6tuD+afE4/kO8fviBNB79DXr4/CMT7PnwH+r+gbgS/Mxej
PT7ttD8ukHE+z45LP5qO0D+RCuK+Hwo2v0K+Bj8JMco+fCqYv6CHw78yIOk9P/B3Py6l5D7QazI/
mqGlP5El4L4dzmC/Qh44PwmbND58UQK/oKLqvzEs3T1A62I/Lrx8PtFOEz+asks/kUB4vhyFqL9B
fuM/CgOBPnyAYr+gvgy/MDmKPUGrIT8u1Ek+0jIpP5rBjz+RW46+G0hNv0Dk4D8KY7k+fLU2v6DZ
PL8vSf49Qi3PPy7yeT7TGRo/mtDuP5F44b4aIMu/QEtzPwq8ED59Ake/oPfFvy5cKT1Clt4/LxFY
PtP+WT+a4PI/kZVzvhj7Wr8/rVE/CxCQPn1Krb+hGBy/LW8ePULlQz8vMBE+1N4QP5rxoT+Rsay+
F+D5vz8LJj8LXx8+fZd8v6E8Mr8shBw9Qy85Py9MTz7VwYY/mwNWP5HOer4WySW/PmduPwulGz59
7TS/oWFkvyub3T1DORI/L2prPtajJT+bFQU/kevIvhW80r89xlQ/C+VkPn5D+7+hiEW/KrUqPUM4
fT8vir0+14AsP5slvz+SCky+FMFsvz0h4D8MH80+fqDLv6GxUr8pzuU9Qx/LPy+tPT7YW4w/mzUF
P5InAr4TxsK/PHfpPwxVED5/BHm/odz2vyjrQz1Co4w/L9MrPtkwiD+bQ2s/kkPqvhLUOb87ywI/
DId/Pn9sOL+iC2y/KBDcPUIMNT8v+w0+2fdHP5tULj+SX72+EeVWvzsa2j8MtgA+f9g7v6I6v78n
Obg9QVyWPzAjNT7aqNU/m2SxP5J8Gb4RFZK/OmwbPwzeeT6AJqO/omq+vyZjtD1AtL0/ME0KPttX
7D+bddY/kpfLvhBQuL85ujY/DP9XPoBkr7+inF2/JY3IPT/3cT8wdtU+3AIMP5uGGz+Ss1q+D4SC
vzkFBD8NGJA+gKiTv6LRR78ktpk9PzcJPzCh8z7cojI/m5VqP5LPYr4OwXy/OFLPPw0rAT6A8o6/
owffvyPmrj0+XNk/MM/xPt02OT+bo1Y/kuu6vg4O9783nuU/DTiTPoFG/b+jPW2/Ix2VPT1u5D8x
AOk+3b/dP5uxbj+TB3e+DWTdvzbrkT8NP10+gaPTv6N0+r8iWPU9PG71PzEzVD7eQKw/m7+6P5Mi
T74MvQ+/NjZNPw1Aqz6CB0C/o67OvyGW8z07cUY/MWXZPt69Jz+bzbA/kzzNvgwpDr81d7Q/DTo3
PoJxfL+j6tK/INikPTqMQT8xmdM+3zEyP5vasj+TVZy+C50NvzS1eD8NLwI+guSFv6QoCL8gIMo9
OdSJPzHNhT7fpCg/m+fQP5NtX74LGIC/M/BCPw0e/z6DXne/pGXDvx9reT05WRI/MgPtPuALyj+b
9H8/k4Wyvgqlqb8zIUg/DQdyPoPbCb+ko6S/HrnBPTjtWj8yPg4+4G6rP5wAuj+TnqO+CjUMvzJN
Mz8M6+w+hGBsv6Tilr8eCn89OIeHPzJ3qD7gxuA/nAx4P5O5Tb4J0l+/MXEyPwzN3T6E6fS/pSKu
vx1hcj04Fws/MrB5PuEUtz+cGI0/k9QIvgl8A78wkKI/DKtkPoV7o7+lY02/HLtJPTeUzT8y6ds+
4VMfP5wk4z+T7c++CTYHvy+oHz8MhLI+hhVWv6Wjr78cFx89N1n6PzMibj7hiSA/nDHfP5QIPL4I
6KO/LrxyPwxZfT6GvZy/peTAvxtvwj03SG8/M10vPuG+Gj+cPCg/lCLtvgikA78tz1A/DCrpPods
HL+mJyi/Gs0QPTc9ZD8zmJI+4exvP5xFVj+UPlO+CFx7vyzgpj8L+C8+iCM+v6Zrhb8aLKI9N1tu
PzPWJj7iDPA/nExpP5Rafr4IHna/K/DEPwu/xj6I4tC/prDRvxmN9z03upY/NBYMPuIezT+cU1c/
lHgUvgfzWL8rBJI/C4TkPomnv7+m9eG/GPH3PThLlj80VsU+4ieUP5xbMT+UlmO+B8nOvyoYHT8L
Rsk+inPTv6c7nr8YV5Y9ORNdPzSYSj7iKsc/nGKKP5S0yL4HrM6/KSjoPwr+HT6LSlm/p4F3vxe/
tz06Emo/NNvdPuIrKz+caos/lNNFvgeTw78oOkI/CrJDPowkl7+nxS6/FynuPTuTXz81Gxg+4iRV
P5xyLz+U8k2+B3mnvydQcD8KYVs+jQRAv6gJVL8WmIw9PUaxPzVaSz7iFvU/nHpgP5UQpr4HYh2/
JmeQPwoNoT6N5yK/qE6AvxYHMD0/BUg/NZsNPuIFhz+cgwg/lS10vgdU7r8lgiE/CbmRPo7NkL+o
k6K/FXXUPUDWhj812U8+4fMLP5yJjT+VSaS+B0AjvySfLT8JZgg+j7kev6jZJr8U56o9QuRPPzYX
6T7h29M/nIy6P5Vnvb4HJ8i/I8t6PwkQLD6QsRK/qR1XvxRagT1FdZ8/NlgSPuHD4z+cjx8/lYai
vgcEdL8i+pg/CLg1PpG1mL+pYOS/E80JPUg3cz82mEs+4aW6P5yQRj+Vpcu+BuGuvyInsD8IXlw+
kr4sv6mkRr8TO309SyjEPzbZ0T7hg7s/nJCxP5XCjL4GyYW/IVfZPwf/3D6TxRO/qegsvxKtgT1O
SEo/Nx8DPuFeND+ckpE/leBzvgbBlr8gjQo/B5+yPpTQGb+qLlK/EiR+PVFzaT83Y40+4TavP5yT
Rz+V/dq+BrwRvx/Eej8HPgY+ld9ov6p0oL8Rm1E9VNuJPzemLj7hC1c/nJU6P5Yap74GtPG/HwGA
PwbbfT6W7DO/qrmxvxEPaj1YW48/N+cSPuDeJz+clus/ljdRvgaqNr8eRoo/Bnh7PpgBrr+q/ai/
EIRePVvDbj84JRk+4LaDP5yY2D+WUsW+Bp+Svx2Sij8GE/Y+mR9Wv6tBbr8P9949X2AkPzhjHz7g
jro/nJrfP5Zve74GmUa/HOcqPwWuJz6aQaO/q4YNvw9wHD1jQ1M/OJ/OPuBk7T+cmcU/loxTvgaS
7b8cRPs/BUgpPptos7+ry8+/Duo5PWeV+j843Ik+4DuVP5yXrz+WqHO+BotDvxutdT8E4zg+nI48
v6wSKr8OY+I9bDwLPzkcuD7gBi4/nJSzP5bGF74GgAm/Gx4PPwR/ST6drXG/rFkZvw3b6T1wsn0/
OVpVPt/O+T+ckoQ/luPYvgZxF78alx0/BBlYPp7LgL+soCe/DVKPPXUkYz85lYM+34vRP5yPrD+X
Abm+BnzVvxoTzT8DsMc+n+pBv6zmN78Mx9E9eYC9PznP/z7fRsg/nI3iP5cdjL4GhsW/GZtrPwNF
Lj6hCge/rSpIvww6xz199g8/OgtdPt8ESj+cjCk/lzn0vgaPRr8ZKws/At03PqIo1r+tbmq/C61f
PYFA0T86Rhk+3sAKP5yIeD+XWGO+BpMgvxjERj8CeSg+o04Av62zVL8LHWw9g5BxPzqAJj7eelk/
nITlP5d0gr4Gie2/GGc0PwIWGj6kesO/rfiFvwqKzj2F8fk/Orl1Pt4xND+cgeU/l44gvgZ4Cr8Y
FY0/AbC+PqWr07+uPWu/Cfe3PYhqoz868E4+3d8yP5x+/j+XqpW+BmTuvxfN6z8BSyM+puJPv66E
Jr8JYfs9iuk0PzsmEz7dieo/nHnfP5fHWL4GWSy/F5LmPwDhJz6oE0S/rsrdvwjJfT2NbwA/O1sK
Pt0ucj+cdX4/l+NHvgZM/78XY0E/AHVLPqlFdb+vEAO/CC8GPY/yDT87jxw+3NJdP5xx/T+X/tu+
Bjmlvxc6/z8ACnA+qnjzv69W/b8Hj6A9kmlOPzvDfT7cbFI/nG56P5gafL4GJ8i/Fxz8Pv8/eT6r
rAO/r56zvwbuXD2U5FI/O/UCPtwCHT+caoE/mDUEvgYX3r8XCSQ+/mpAPqzebr+v5qG/BkxiPZeF
bT88JQk+25GUP5xmlD+YT/C+BhVKvxcB7z79mDE+rhg7v7AuxL8Fqdg9mjnZPzxTez7bHGg/nGTn
P5hplL4GFGW/FwRcPvzAdD6vUYm/sHXwvwUGYz2c4HY/PIBEPtqeoz+cZMk/mIOJvgYRO78XEE4+
++U1PrCKpL+wu1S/BGEJPZ965T88qF8+2hhlP5xj0z+YnnO+BglNvxcloD77CFw+scWgv7ECjL8D
usE9ogiJPzzOlT7Zj7w/nGGzP5i5ir4GALi/F0QlPvooez6zBqC/sUi3vwMVjz2kqbQ/PPLIPtkI
wT+cYeQ/mNVBvgX3bL8XaGE++UuaPrRGd7+xkCe/Am67Pac63D89D+g+2H0WP5xi8z+Y8PO+BfWN
vxeTsT74dAE+tYhyv7HWO78BxmM9qdpHPz0qJj7X7Vw/nGMJP5kNYr4GA1K/F8c7PvedWj62xxK/
shn3vwEcpT2sfkE/PUmPPtdUlD+cYMg/mShdvgYgTr8YAqw+9rzePrgTOr+yXW+/AG3APa8SxT89
Zmw+1rS0P5xevj+ZQpC+BkFGvxhHTz713uQ+uWU1v7KgiL7/efE9saayPz1/Yz7WD/4/nF9IP5lc
cr4GboK/GJNWPvUAJz66tUe/suMkvv4Ynj20IKo/PZfXPtVtKT+cX9U/mXcgvgaNLb8Y4XI+9Bxc
PrwHer+zJeu+/KzYPbaQQT89rkc+1MXrP5xf0j+Zkhy+Bq5vvxk21j7zM1E+vVlfv7NqDb77PmE9
uRF/Pz3DlD7UEOU/nF7YP5msQr4G38y/GZM/PvJDgj6+sH2/s6zzvvnUiD27jCo/PdfuPtNUXz+c
XOE/mcYGvgcgbr8Z9g8+8UzrPsANPL+z63e++Gc5Pb3wJj896eY+0o/4P5xbgT+Z3uO+B3rjvxpg
TD7wU6E+wXFZv7QqrL729x09wBx7Pz3vpz7RxaY/nFosP5n2t74H22m/Gs6hPu9XnT7C1py/tGlb
vvWGJT3COug/Pe9GPtD13j+cWXI/mg4Ovgg9Ar8bQJ0+7lqtPsQ4zL+0puK+9BS9PcRtHD897tw+
0CGgP5xaZz+aJPW+CKbjvxu0KD7tWsc+xZqVv7Tjl77ynWQ9xpEbPz3rcj7PSXg/nFtiP5o6n74J
GP2/HCo5PuxaRz7G/dG/tR9vvvEihD3Ikyw/PeVaPs5j4z+cXGM/mk/rvgmGPb8cnws+61ewPshc
3r+1WVe+76ZDPcqCbj893Is+zXQqP5xdSz+aZEC+CfqWvx0U+j7qUxQ+ycQRv7WSb77uKLs9zFZG
Pz3TkT7Mhdc/nFxeP5p4HL4KdZC/HYt8PulH4D7LLQu/tcoavuy0oT3N930/PckwPsuXdT+cWyM/
morovgr2n78eA00+6DmzPsyVQr+1/qa+6z4cPc91tD89vUs+yqM5P5xZtj+am/u+C3h8vx56cD7n
KJU+zf8Nv7Yw7r7pxSA90Nc6Pz2uhT7JpJk/nFg0P5qtZb4L86e/HvBdPuYUBz7PZMO/tmBUvuhO
jT3SO0Q/PZybPsiiET+cVpo/mr0Yvgx+YL8fbJk+5PwNPtDJ8b+2juy+5tYHPdN6RT89h6Y+x5YB
P5xVeD+ayqS+DRTDvx/mAD7j5yE+0jBZv7a7e77lVd491JGlPz1tNT7GiSk/nFNCP5rWa74Nqi6/
IFmZPuLLCT7ToEC/tuYvvuPSnT3ViAw/PVBDPsV5RD+cT3s/muBQvg45lL8gydo+4aoXPtUNZ7+3
DkG+4lBPPdZUvj89K8g+xGj2P5xK3z+a6Ty+DsovvyE0rj7gjNA+1no4v7c0KL7gw8c91vcxPz0F
mz7DVog/nEbcP5rwor4PWfO/IZsZPt9vbj7X5ou/t1oIvt8zhz3Xje4/POH8PsJHgj+cQ+0/mvWU
vg/lPr8h/LA+3lCCPtlQbL+3fka+3aZSPdf15z88vKo+wTLFP5xDjD+a+YW+EICyvyJZCj7dLdU+
2rwTv7egYb7cGCw92CW4PzyVwj7AG38/nECCP5r6ML4RHqe/IrRWPtwDFD7cIBe/t8DSvtqG4D3Y
JW0/PG/1Pr8FZj+cO54/mvkZvhGnor8jDTc+2tZxPt2EfL+33ou+2O6iPdfiRj88SIQ+veqsP5w3
3D+a+Zi+EjJovyNghj7ZrBQ+3udFv7f6kb7XWck912hFPzwfmz681sA/nDUHP5r5Nr4StfC/I6jx
PtiHOT7gR/2/uBRNvtXI9D3W2Ds/O/IdPru/wD+cMGo/mvWuvhMsy78j5XU+112FPuGj2b+4KU6+
1Dn8PdYRaj87wxQ+uqfXP5wrJj+a8IG+E570vyQfdj7WL2Y+4wJav7g9W77SuHY91PYKPzuTAD65
oC8/nCTBP5rpir4T/1K/JFT3PtUBZj7kXzS/uE8MvtE4Zz3ToL4/O2IDPribdT+cIJw/muDCvhRY
/r8khJc+09JyPuW36L+4Xte+z6iYPdJQjz87Lps+t5m2P5wcJz+a1+K+FLrbvyStij7SoLc+5wbQ
v7hrAb7OHUc90My1Pzr5ED62m4Q/nBdfP5rOab4VDNm/JM/LPtFzaz7oUcm/uHWqvsyWMD3PJqg/
OsLuPrWcyD+cEZA/msRcvhVRJb8k7e0+0ES3Puma17+4f3m+yw97Pc16rj86jEw+tJ/PP5wJfD+a
uVC+FXyFvyUFIT7PD4Q+6ujrv7iIdr7JaJQ9y4bHPzpVQD6zq8o/nACmP5qs6b4Vb/S/JRI8Ps3a
yT7sTKm/uJA3vsd4BD3JbcY/Oh8mPrK/dz+b95s/mp4lvhTJDr8lFG4+zKSDPu3nZb+4lyu+xTpE
Pccokj856KQ+sdsiP5vu/D+aj4y+E2cCvyUR1j7LbT8+7+rSv7ic677CeIE9xMHMPzmzGD6w/dM/
m+UpP5qALL4Q/AW/JQkoPso7gD7ya2C/uKA6vr7z6z3CMtY/OX7NPrAp5z+b2xc/mm+qvg0VEL8k
+pg+yQ1dPvWQD7+4ory+upsQPb9aTz85Ssg+r2A4P5vOgD+aZqG+B2R+vyTmYT7H3JM++XlRv7ik
u761Zy89vGPzPzkV3T6un0w/m8B1P5pmyb3/qpi/JM5tPsatpT7+SDm/uKVZvq8m0j25UJY/ON5N
Pq3cEj+bsZE/mnd0vewi/78ktCk+xXg4PwH+Cb+4ply+p8/rPbX+HT84pwk+rSMMP5uhOD+apxq9
09M1vySUVD7ERiQ/BV1Ov7imYL6fTxE9snZ+PzhxwD6scME/m5BXP5sB6723MAK/JG9UPsMVtz8J
RmO/uKT4vpWdtj2uxKg/OD5VPqvFxj+bfxo/m5PFvZWp878kRKc+wedLPw25A7+4pgK+ipogPary
jT84CHQ+qyIcP5ts+D+cX4u9XgVCvyQXcz7AuOY/Ergfv7ioUL58d9c9px3nPzfUsj6qghM/m1nu
P511CL0GRJq/I+a0Pr+JSD8YS3m/uKnNvmDs9j2jqUk/N6GiPqnr7T+bRDo/ns4QvA1cn78jsE0+
vluBPx6E6L+4pOy+QlLPPaD/kz83cJU+qV1gP5srbz+gdYU8lL4CvyN3jz69Nn0/JVi+v7iSir4g
t8o9oA0lPzdAIz6o2HI/mxBmP6Jqjz1Dsuy/IzzoPrwUET8s0ki/uGpBvfgRnT2hOFg/NxBVPqhY
6j+a9BY/pK3RPaRn478jAmc+uvokPzT6kL+4Jda9qFxyPaUKHT823+w+p9ZJP5reED+nR7M97Qsq
vyLIrz654DM/Pdmkv7fBqb0kSOg9rI+OPzazqz6nUy8/msqsP6oygD4d+0m/IpAHPrjINT9Hapm/
tyjRO6l4+T23oZc/NodvPqbZED+axxU/rXCsPkjLbr8iVCg+t7RWP1G7E7+2YcM9XMZDPcbzXT82
WCQ+pmcRP5rY+z+xA/E+d1mHvyIV1T62sqI/XN5Kv7Vlwj3ZkQs92maBPzYqID6l/Zc/mwp8P7Tt
NT6U5IO/IdhRPrXL7D9o3nO/tC4gPiZq+z3yc4g/Nf1fPqWbdj+bakU/uTBYPrAxkr8hnT8+tQ58
P3XKA7+yuNA+ZHJTPgfWcD810d8+pToNP5v8qz+9zj8+zblbvyFjgT60gZM/gdZ1v7EBGD6TlLc+
GP+MPzWyCD6k6d8/nM5BP8LPVj7tlIO/IStpPrRIlz+JTr+/rwfDPrdknD4s3hw/NaeMPqSpzz+d
4oo/yDf/Pwf5xL8g9UU+tJUoP5FVbb+sveg+3eTcPkOwcD81txo+pKl2P58+Xj/OEUg/GnmcvyC+
xz61cW0/mfGKv6ofCj8Dl1Y+XW4yPzYJtT6k7Ks/oOH8P9Rn5T8uWIC/IIsPPrcRDz+jLCS/pzEN
Pxm9sz56Qxg/NqEhPqWbrD+izj8/20F9P0OhvL8gV7o+uYYyP60IrL+j7Os/MV67Po0WiD83nMA+
preBP6UJhz/ipNo/WmMdvyApcz686Sk/t4x6v6BPLz9KjFM+nqSEPzj+0z6oknE/p40wP+qdQz9y
nPG/IAHRPsEs4D/Cv4O/nE1wP2VCyT6x5rA/OthOPqs3kD+qWo0/8zTbP4YuGr8f3g0+xnHUP86k
Z7+X5sA/gMu4Psbeyz89NVA+rqS7P61zjj/8cLQ/k9Tivx++QD7MxEo/2zvXv5MRzD+Pwg0+3bSf
P0AUKj6zEsI/sNeGQAMs4z+iQ1K/H6NrPtQTED/ohHa/jcqmP5+EUj72fYs/Q33aPriAVz+0jVJA
CHp+P7F5O78fjC0+3G9wP/aCQ7+ICRQ/sBJCPwi3xD9HcFA+vvQvP7iX/kAOIWQ/wXYhvx93pT7l
8a9AApmbv4HCWz/BbHs/F1FwP0v1lz7GZmc/vQFIQBQl1j/SOLK/H2dKPvC7oEAKS4+/dd+5P9OS
Fj8nHDw/URTnPs75dD/B0ixAGoaqP+PBPr8fWxg+/LyPQBJWNr9nD9U/5nmdPzgo9T9WxqU+2Lif
P8cSfkAhRIs/9g0Ovx9Rvz8FEEpAGrcJv1cMST/6J3c/SpXaP10WlD7jr3U/zMUAQChgCUAEjDW/
H0yhPwx0kUAjbjW/RcDzQAdJez9eaFo/ZBIyPu/yqz/S83VAL9ftQA5v3L8fSgY/FJTZQCx6Dr8z
J2JAEdswP3O0Hz9rtx4+/Zb5P9mnpEA3rEBAGK8Lvx9LQj8dfgNANdbNvx8zvUAcxBU/hT5NP3QG
tz8GTcM/4OV+QD/b80AjR1u/H1A3Pyc8RUA/gQu/Cd8/QCgDGD+RawI/fROfPw6HKT/ouWdASGb8
QC40Sb8fVXU/MeNDQEl1ML7mNK5AM5N+P55kpT+Dd+E/F4EWP/EljkBRSTBAOXFHvx9TeT89cRdA
U6+tvrW0A0A/cI0/rCpOP4jQ8D8hQv8/+jYZQFqAv0BE+Ta/H0jJP0n7EkBeLNe+gidWQEuU3D+6
vu8/jqEHPyvZ3EAB9GhAZA0cQFDFbL8fIas/V4jhQGjmB74XB81AV/o5P8oicj+U8ZI/N1u8QAci
QEBt6gBAXNG0vx7NOT9mLnFAc9azvQ2yyUBkmwQ/2lXEP5vIAT9D0dVADKglQHgSx0BpGC2/HkBN
P3X7B0B++iA9rR3xQHFvHD/rVe4/oytSP1FRQUASiG9AgUGuQHWSeL8dYwI/g3zrQIUlMT5W9cxA
fm9KP/0hoj+rICA/X+wwQBjDbkCGm/lAgRyvvxw29D+MmDBAiuAJPq7ibkCFyk1AB9yOP7Otpj9v
sQhAH1iBQIwVrkCHgoa/GqbeP5ZXnkCQqmU+9X4jQIxrzEARiiY/vNlXP4BWkUAmSKRAkavZQI33
P78YqfE/oLwKQJaAij8fo/5AkxgmQBuY1z/GpnA/iXOdQC2S8UCXW5ZAlHb9vxY7pz+rzCFAnF6W
P0YZvECZytFAJgQ4P9EaKD+TOnZANTerQJ0hm0Ca/dG/E0iqP7eJkECiQVg/bhoVQKCAL0AwyhQ/
3DbSP52sP0A9NIxAovr9QKGH478P2wk/w/fyQKglLD+Lzz1ApzPhQDvmBD/oAGs/qM0pQEWJC0Co
481AqBE/vwvZCD/RFxpArgaPP6FMFECt4VNAR1P2P/R4iz+0oClATjQ5QK7YRUCulaG/B1LOP97r
okCz4lQ/t3z4QLSE8EBTDwpAANB+P8EqdkBXMiRAtNTLQLURGr8CMl8/7XJXQLm0kD/OVuFAuxrR
QF8RbkAHvPY/zmxFQGCA0kC61hVAu3+lvvjfJz/8qZpAv3moP+XSvkDBn1BAa1XIQA8Crj/cZ09A
ah0DQMDYjkDB3bi+7BAVQAZIBUDFLh0//eaJQMgOHEB31H9AFqCTP+sd90B0A8dAxtijQMgnxL7d
6pZADpJoQMrPOEALQw1AzmPXQIJDlkAek9k/+pAzQH4yEUDM0oBAzlpuvs5E6UAXMmdA0FlPQBfT
ckDUnMlAiLNYQCbdTkAFXX5AhFBpQNLCSUDUcfi+vP0pQCAlGEDVyVBAJJ3AQNq2ZUCPNVBAL3pb
QA3O1UCJpp9A2KS/QNprg76qCYNAKWiHQNsc1kAxm25A4K0YQJXF70A4aG9AFppTQI8Yt0DedhxA
4ELWvpVV9kAy+ZRA4FEnQD7FIkDmfbtAnGENQEGleUAfv29AlKOlQOQzOEDl9jm+fXv5QDzUo0Dl
Y9hATBThQOwl/0CjApBASy6EQCk73kCaQ+5A6dktQOuDiL5MU3pARvW1QOpSvUBZggZA8aOzQKmm
NUBU/yVAMwo5QJ/2lEDvZJhA8Ogdvhb72EBRV/5A7xwdQGcDykD29MhAsEfyQF8T7UA9KI9ApbfY
QPTS8kD2IpK9uloNQFv2mEDzvixAdJOzQPwXSkC249xAaWnHQEeSYECrhNFA+iIMQPswhrz2HgJA
ZszNQPg3dkCBFJtBAITrQL11ekBz+ENAUkNCQLFZvkD/TudBAAgkPRHLrkBx1HJA/IbiQIfd2UEC
5adAw/iPQH66Y0BdNmZAtzLyQQIr1UECYGM92Sq2QH0H1EEAVZxAjqGtQQUtT0DKabdAhNWLQGhm
L0C9DTZBBJ1UQQSgmD454pxAhDAZQQJSA0CVXNBBB1uKQNDEz0CKYfVAc82UQMLk0UEG+v1BBshP
PoZRFkCJ7BtBBDhCQJwKtEEJcA5A1wZVQI//akB/Zt9AyLZPQQlEG0EI110+snG9QI+0MUEGCCtA
oqfGQQtqskDdKxxAlaqYQIWVaUDOfoxBC3gLQQrNvD7hXdRAlYTaQQfBxUCpMBlBDUvKQOMv8kCb
YFVAi4lBQNQ5l0ENlnhBDKtvPwmU40CbWrVBCWVUQK+f60EPE3FA6RFsQKEc9kCRi5hA2eQCQQ+f
CkEOcK8/I/WmQKEyP0EK8ulAtfNLQRDBuEDuzORAptz2QJeYtUDfeqBBEZFaQRAdzj8/0VpApwfK
QQxqyEC8J7RBElbwQPRfdkCsnPFAnazDQOT570ETbWtBEbMTP10sK0Cs169BDc1HQMI6YkET07JA
+cbaQLJZL0CjxIxA6l9xQRUzYUETMOU/fAXbQLKeYEEPGtNAyCh9QRU4nUD/AWpAuA36QKnb9EDv
qURBFuNAQRSXtT+OLuhAuFiyQRBT+0DN8FNBFoY9QQIGy0C9uENAr+8MQPTUXkEYfTpBFef5P58Z
mEC+A1hBEXlQQNOOpEEXvUFBBHSbQMNUfkC1+kdA+d4QQRoBvUEXInU/sL9pQMObEEESiz5A2QGN
QRjeK0EGydNAyN7LQLv62UD+xD5BG3EIQRhH4T/DHdtAyR0bQROKj0DeR8pBGeoHQQkF4kDOVGpA
wew+QQHCmEEcy1ZBGVkLP9Yv2UDOhlhBFHfkQONfgUEa4bJBCyiVQNOy9EDHy2ZBBA/QQR4RNkEa
Vtg/6fDTQNPUBUEVU/lA6Ed+QRvF1UENMbtA2PdxQM2VgkEGSTBBH0N0QRtBnz/+W79A2QQZQRYf
sUDs/tBBHJeJQQ8hOEDeHw9A00biQQht+kEgYn1BHBotQAm0j0DeE7xBFtudQPGEGUEdV6lBEPcm
QOMnYUDY3K5BCn2cQSFud0Ec4cNAFIeXQOMAsUEXiKVA9deMQR4HCUESs69A6A4tQN5UP0EMd89B
ImiJQR2ZQUAfoYFA58lWQRgnoUD5+NxBHqbCQRRW3UDs0fxA46rfQQ5cdkEjUZ1BHkFmQCr8pUDs
bB9BGLnWQP3oHkEfN55BFeFFQPFws0Do3gxBECtEQSQqYEEe2xxANpTmQPDno0EZP4pBANMcQR+6
vEEXU69A9eh1QO3rEEER5EdBJPOdQR9nM0BCZExA9TqYQRm5S0ECmX5BIDDBQRiuTED6OCZA8tC1
QROHXkElrlFBH+akQE5lPED5ZB5BGigLQQRHi0Egml1BGfF5QP5e4UD3jZtBFRT4QSZa0kEgWslA
WpFgQP1jNEEajMBBBd2/QSD4rkEbHkxBAS3VQPwgZUEWjVlBJvopQSDD3EBm4LFBAJuSQRrnvEEH
XOVBIUybQRw1eEEDFvVBAEQbQRfw40EnjPpBISJVQHNMBUECb/BBGznGQQjFXUEhlwhBHTgAQQTq
VEECYfNBGUAJQSgT4UEhdv1Af8xmQQQuu0Ebg19BChfNQSHX+0EeJsxBBqgmQQRpUkEae0pBKI+6
QSHCPECGLKpBBdgrQRvE20ELVMRBIg7bQR8CfEEIUHJBBloGQRujAkEpAW1BIgQMQIx1JUEHbENB
G/5WQQx84EEiPLtBH8waQQnjWkEINA1BHLeEQSlpfUEiPOJAkry0QQjrG0EcL21BDZDyQSJhb0Eg
hHBBC2EWQQn3X0EdudFBKciYQSJslECY/1lBClUZQRxYtUEOkf9BInzvQSEsj0EMyeFBC6QbQR6q
l0EqH1JBIpM3QJ84sUELqsZBHHplQQ+AzEEikGNBIcWiQQ4eH0ENOn1BH4qQQSptoEEisUtApWXD
QQzs3EEclO5BEF4WQSKdIEEiUDZBD15CQQ66nEEgWotBKrPvQSLIhkCrgulBDhuSQRyoxUERKsZB
IqNzQSLNRUEQiw1BECVnQSEbF0Eq8phBItkCQLGM3EEPN5NBHLdKQRHn1UEipIRBIz30QRGk5UER
exhBIczcQSso2EEi47hAt3+NQRBBN0EcwOlBEpYNQSKhd0EjorhBEqxVQRK8KUEicKxBK1bmQSLq
pEC9V7tBETlIQRzGjkETNl9BIps3QSP8xUETogFBE+kzQSMHO0ErfMZBIu4JQMMS4EESIMFBHMmH
QRPJ8EEikf1BJEzTQRSGxkEVAv1BI5FXQSubtkEi7n1AyK3DQRL4J0EcyqlBFFFcQSKGyUEkk3JB
FVtLQRYJ3EEkD+JBK7OrQSLtMkDOJe9BE8AAQRzK0EEUzP5BInp1QSTQy0EWIEtBFv65QSSDnkEr
xrBBIurTQNN5nEEUeS9BHMnEQRU9EUEibXtBJQU5QRbWhkEX4mRBJO0LQSvVM0Ei6FBA2KYTQRUk
WEEcyM5BFaH4QSJgykElMCJBF369QRi1kkElTPZBK+DAQSLlzUDdqMtBFcJCQRzIDEEV/ABBIlT9
QSVSCUEYGa9BGXktQSWjwkEr6i9BIuPXQOKAzEEWU3JBHMe2QRZLl0EiSkFBJWudQRioHkEaLghB
JfGlQSvxw0Ei4t1A5y14QRbZE0Ecx8pBFpGQQSJA/0ElfNtBGSq2QRrU1EEmN4ZBK/kOQSLia0Dr
rL5BF1QUQRzI1kEWzW5BIjnGQSWHjUEZoi5BG24UQSZ01UEsAEhBIuLUQO/9ZUEXxH5BHMq/QRcB
J0EiNDxBJYwVQRoPYEEb+rFBJqnWQSwIEkEi41pA9B8jQRgq50EczVNBFy0sQSIwF0EljDlBGnLl
QRx7e0Em1pxBLBEHQSLkF0D4EY5BGIf8QRzQg0EXUjNBIizJQSWIZ0EazYBBHPEOQSb66UEsGxxB
IuUEQPvUeEEY3D1BHNP0QRdxakEiKcNBJYEVQRsfvUEdXDVBJxewQSwmxkEi5c5A/2giQRkn/EEc
151BF4uQQSImoUEld4dBG2nnQR29fUEnLTFBLDNfQSLmYUEBZlFBGWs4QRza10EXoelBIiOuQSVs
bkEbq/hBHhVtQSc8f0EsQQdBIuZDQQMBBEEZpaFBHN2VQRe0FEEiH7dBJWBTQRvmjEEeY5BBJ0aZ
QSxPCkEi5cdBBISqQRnYJEEc36pBF8KyQSIbIEElVBdBHBhuQR6o2kEnTQlBLFyJQSLkhEEF8chB
GgKrQRzgzkEXz7NBIhV/QSVIGEEcQqVBHuUbQSdQ00EsaX1BIuLRQQdI30EaJipBHOFWQRfaykEi
D7ZBJT0nQRxk4EEfGXRBJ1IhQSx12EEi4KRBCIp+QRpDUkEc4RBBF+TWQSIJSEElM51BHIBkQR9E
0UEnUqJBLIE9QSLelEEJt0FBGlupQRzgBEEX7YtBIgMNQSUrS0EclZxBH2hmQSdS60Esi45BItxW
QQrPp0Eab3tBHN6VQRf1tUEh/MBBJSTLQRylW0EfhWxBJ1NJQSyU3EEi2fpBC9RnQRp/fUEc3PlB
F/y8QSH3CkElH5pBHLDoQR+br0EnVLNBLJz8QSLX0UEMxkhBGo0PQRzbh0EYA0pBIfHfQSUbZkEc
uQdBH6yVQSdWdEEspGVBItXmQQ2mL0EamIVBHNoaQRgJSUEh7TVBJReUQRy+yUEfuSFBJ1jKQSyr
V0Ei1EJBDnUAQRqh+UEc2MVBGA5+QSHpNUElFDxBHMKrQR/CQUEnW1hBLLF6QSLS9kEPM3tBGqnQ
QRzXbEEYEw1BIeW0QSURMEEcxRhBH8g/QSdd4EEstyxBItIvQQ/iKEEasRxBHNYXQRgW20Eh46BB
JQ4pQRzHPkEfy/NBJ2AgQSy8z0Ei0chBEIInQRq3UkEc1RVBGBpfQSHh3UElClNBHMkdQR/Nr0En
YlpBLMJLQSLRqEERFGlBGr0IQRzUDEEYHVFBIeDAQSUGIUEcyptBH84LQSdkJ0Esx+ZBItGuQRGZ
fUEawoFBHNLhQRggCUEh4ClBJQGHQRzMiUEfzQlBJ2UiQSzNpEEi0dRBEhJIQRrHu0Ec0clBGCKc
QSHgJ0Ek/PhBHM9VQR/LlUEnZeFBLNOVQSLR6kESf7BBGsyYQRzQqkEYJThBIeBEQST4HEEc0k5B
H8nUQSdlt0Es2XpBItIPQRLiUUEa0PBBHM9+QRgnj0Eh4I5BJPLTQRzVGEEfx9tBJ2UrQSzfoUEi
0lFBEzqLQRrVX0EczjNBGCnHQSHg4kEk7YdBHNgIQR/F5UEnY7tBLOX/QSLSukETiVdBGtlAQRzM
ikEYK9FBIeEbQSToVUEc2j1BH8PDQSdiNUEs7D9BItODQRPOl0Ea3L5BHMqMQRgtwUEh4WtBJOOa
QRzbo0EfwStBJ2BmQSzyS0Ei1F1BFApaQRrfw0EcyEhBGC9MQSHhnUEk3ylBHNx5QR++G0EnXgBB
LPgNQSLVTkEUPTtBGuJeQRzFrUEYMLZBIeH9QSTbK0Ec3KdBH7pAQSdbM0Es/bxBItZHQRRnWkEa
5HtBHMKnQRgyOUEh4plBJNdVQRzcWEEftUpBJ1gsQS0DNEEi12xBFIoeQRrmNUEcv0JBGDO/QSHj
B0Ek05xBHNuGQR+u+kEnVRhBLQhOQSLYu0EUpYJBGudcQRy7akEYNTtBIeN8QSTQVUEc2kVBH6e2
QSdSGUEtDShBItnJQRS6gUEa6EZBHLc0QRg2jUEh4+NBJMz+QRzY4kEfn8BBJ0+IQS0RYkEi2tlB
FMpEQRro40EcsvxBGDfnQSHkhkEkybdBHNckQR+WlEEnTTBBLRU8QSLb10EU1NZBGulnQRyuX0EY
OShBIeUPQSTGUEEc1VVBH4ywQSdLW0EtGLdBItzYQRTcDEEa6clBHKlZQRg6K0Eh5Y1BJMM3QRzT
g0EfghxBJ0nfQS0b50Ei3b9BFN+bQRrqGEEco+tBGDtTQSHmJkEkv/JBHNHHQR93RUEnSIdBLR60
QSLeuEEU4XBBGunoQRyd/EEYPHlBIebMQSS8e0Ec0CtBH2vrQSdHukEtIS9BIt/GQRThi0Ea6b5B
HJegQRg9ykEh515BJLiZQRzOzEEfYEVBJ0cgQS0jkEEi4PhBFOAHQRrpyEEckPpBGD9ZQSHn9UEk
tEZBHM2VQR9Ud0EnRrRBLSW8QSLiLUEU3c1BGunjQRyJ+UEYQQhBIeiNQSSvvEEczHRBH0iJQSdG
VkEtJ4ZBIuOIQRTbQUEa6f9BHIKbQRhC5EEh6RlBJKraQRzLg0EfPHFBJ0YEQS0o/UEi5OVBFNgI
QRrqb0EcettBGETJQSHpc0EkpdJBHMrFQR8wPkEnRh1BLSnqQSLmQ0EU1B9BGusVQRxyz0EYRthB
Iel/QSSgpEEcyk9BHyPIQSdF+EEtKmBBIueEQRTQA0Ea66xBHGpXQRhI80Eh6XxBJJsMQRzKC0Ef
FyVBJ0W3QS0qb0Ei6OJBFMu7QRrsMUEcYWFBGEsaQSHpeUEklR1BHMoWQR8KZ0EnRXlBLSoXQSLq
TUEUx01BGuy2QRxYHEEYTT9BIelQQSSO7EEcynRBHv2RQSdFakEtKXpBIuu5QRTCskEa7StBHE5n
QRhPU0Eh6MZBJIhtQRzLEEEe8SdBJ0V4QS0ou0Ei7SZBFL4FQRrtnkEcQ/BBGFFjQSHoFkEkgURB
HMvVQR7kv0EnRZ1BLSeqQSLuOUEUuTpBGu4OQRw5HUEYU15BIedbQSR5yUEczNxBHtg2QSdFu0Et
JkBBIu9GQRS0akEa7kpBHC3uQRhVjUEh5oJBJHJIQRzOY0Eey7NBJ0YuQS0knUEi8ElBFK98QRru
cEEcIj9BGFfeQSHleUEkaoRBHNAlQR6/Z0EnRrVBLSLLQSLxQkEUqrJBGu6mQRwWQUEYWlJBIePw
QSRiYEEc0iFBHrM0QSdHGUEtIKlBIvIwQRSlrEEa7ttBHAnWQRhcU0Eh4jhBJFovQRzUJkEepwxB
J0eNQS0eS0Ei8xJBFKAfQRru0kEb/R1BGF5kQSHgX0EkUbBBHNZfQR6a9UEnSBJBLRvYQSL0UkEU
mpZBGu7LQRvwGEEYYLlBId5dQSRIykEc2OZBHo8FQSdIrEEtGUVBIvWPQRSVOkEa7rxBG+LZQRhj
IEEh3DRBJD/UQRzbe0EegwxBJ0ldQS0WZUEi9slBFI/dQRruokEb1VVBGGVxQSHZo0EkNrJBHN5l
QR53U0EnSidBLRNbQSL35EEUikNBGu6TQRvHXkEYZ/BBIdbvQSQtW0Ec4YtBHmwGQSdLCUEtD5dB
IvjlQRSEsUEa7opBG7lOQRhqaUEh1EBBJCPQQRzk60EeYSdBJ0xRQS0LnUEi+blBFH9BQRruckEb
qwNBGGzWQSHRIEEkGjZBHOiEQR5We0EnTa9BLQedQSL6jUEUefhBGu5IQRucJ0EYbydBIc1rQSQQ
f0Ec7GlBHkwEQSdO2kEtA5xBIvs9QRR0vkEa7htBG40PQRhxaUEhyV9BJAaUQRzwU0EeQdxBJ1AQ
QSz/fUEi+/lBFG9mQRrt60EbfXtBGHNeQSHFDUEj/MRBHPRtQR44CUEnUV9BLPsXQSL8wUEUagZB
Gu2+QRttmUEYdVVBIcB0QSPy1EEc+NhBHi41QSdS5EEs9nxBIv2LQRRktEEa7VNBG12lQRh3TEEh
u6ZBI+jEQRz9ZkEeJLNBJ1SSQSzx2UEi/lhBFF+6QRrsyEEbTX9BGHlUQSG2o0Ej3oJBHQIfQR4b
c0EnVi1BLO0cQSL/J0EUWtRBGuw4QRs89kEYe0xBIbF4QSPUWEEdBu1BHhJ4QSdX+kEs6FpBIwA0
QRRWA0Ea65ZBGywhQRh9CkEhq+lBI8onQR0LzEEeCc5BJ1nyQSzjhEEjAU1BFFFJQRrrFEEbG1VB
GH76QSGmDUEjwABBHRDRQR4BdUEnXBhBLN6jQSMCekEUTNtBGupZQRsKV0EYgLZBIaARQSO2LEEd
FflBHfmiQSdeW0Es2apBIwOxQRRItkEa6YZBGvj0QRiCOEEhmcdBI6xsQR0bLUEd8kNBJ2C7QSzU
WEEjBPNBFESuQRroZEEa5sFBGIOBQSGTQ0EjorNBHSBuQR3rUkEnY11BLM8DQSMGUUEUQHZBGucn
QRrUZ0EYhIJBIYyDQSOYzkEdJdFBHeS3QSdmIEEsyZ5BIwfPQRQ8VUEa5a5BGsITQRiFnkEhhbJB
I48FQR0rOEEd3nBBJ2kIQSzEE0EjCT5BFDhsQRrkKUEar6hBGIaTQSF+l0EjhUlBHTC4QR3YbEEn
bBVBLL6HQSMKdEEUNJJBGuKCQRqdGkEYh5ZBIXdXQSN7nEEdNtJBHdKFQSdvNEEsuRRBIwvDQRQw
3UEa4LpBGoqdQRiIO0Ehb8RBI3IAQR09D0EdzNxBJ3KDQSyzmUEjDWpBFC1OQRre3kEaeAVBGIhS
QSFn40EjaFtBHUN3QR3HpkEndf9BLK5EQSMPN0EUKdJBGtzwQRplWEEYiC1BIV/qQSNewEEdSfNB
HcKxQSd5jkEsqPZBIxEpQRQmZUEa2u5BGlKcQRiH/EEhWCtBI1V4QR1QZkEdvcFBJ30+QSyja0Ej
EzFBFCNwQRrY5EEaP6pBGIfJQSFQYUEjTFlBHVbnQR25E0EngRZBLJ3mQSMVQkEUIJdBGtbPQRos
iEEYh5NBIUikQSNDZUEdXT9BHbTdQSeE8EEsmGVBIxdqQRQd2kEa1IxBGhlbQRiHLUEhQNlBIzqQ
QR1jm0EdsPhBJ4jOQSyS50EjGbZBFBt4QRrSCkEaBlpBGIaVQSE440EjMdBBHWoSQR2tLEEnjM1B
LI1rQSMcOUEUGPtBGs9kQRnzWEEYhcxBITD7QSMpI0EdcKFBHaoJQSeQ+kEsiCFBIx6LQRQWlEEa
zKtBGeBzQRiEu0EhKRZBIyCrQR13fEEdpxhBJ5U2QSyC2UEjIOpBFBROQRrJtUEZzc5BGIODQSEh
KUEjGJVBHX5cQR2kSUEnmdBBLH2iQSMjZ0EUEihBGsbgQRm7TkEYghRBIRlcQSMQ7EEdhPJBHaGr
QSeeiEEseE9BIyYPQRQQTEEaw9pBGakFQRiAm0EhEYtBIwlaQR2LlkEdnzpBJ6M6QSxy/UEjKKxB
FA6KQRrAikEZlp5BGH7dQSEJ+UEjAe9BHZJIQR2dC0EnqBtBLG2aQSMrikEUDPlBGr1HQRmEQEEY
fP1BIQKAQSL6v0EdmQ9BHZtFQSes6UEsaAFBIy53QRQLgkEaucNBGXIhQRh7GkEg+v5BIvPrQR2f
1EEdmZJBJ7HBQSxiTUEjMW5BFAnmQRq2D0EZYCBBGHk3QSDzbEEi7XNBHaaUQR2XyUEntw5BLFye
QSM0pkEUCG1BGrJNQRlOYUEYdyRBIOwzQSLnHkEdrRpBHZXzQSe8e0EsVtlBIzf9QRQHOEEarrBB
GTzTQRh0vUEg5SZBIuFgQR2zQ0EdlDRBJ8HvQSxQ+UEjO1BBFAYaQRqrCUEZK45BGHI3QSDeL0Ei
3AhBHblRQR2Sh0Enx2hBLErsQSM+okEUBMBBGqcrQRkankEYb81BINeOQSLXMEEdv2NBHZEZQSfM
9UEsROJBI0JbQRQDokEaot9BGQmBQRhtNUEg0TpBItK+QR3Fc0Edj9RBJ9KYQSw/LEEjRlxBFAKm
QRqeikEY+LZBGGqCQSDLOUEizpxBHct7QR2Ou0En2CZBLDlmQSNKkkEUAc5BGpoLQRjn60EYZ7FB
IMVTQSLKvUEd0X5BHY2XQSfdoEEsM2lBI07IQRQBMkEalVhBGNc3QRhk5kEgv3tBIschQR3XTUEd
jIdBJ+MSQSwtPUEjUuRBFAC8QRqQlUEYxr9BGGKEQSC5sEEiw9dBHd0ZQR2Li0En6LFBLCbCQSNW
iUEUAFdBGouvQRi2lkEYYBFBILQnQSLAzkEd4slBHYp1QSfuXEEsIDpBI1o7QRQAG0EahqlBGKac
QRhdwUEgrstBIr5qQR3oJ0EdiT9BJ/RFQSwZb0EjXndBFAAvQRqBgEEYlq9BGFueQSCpykEivGpB
He1MQR2ICEEn+ihBLBKAQSNin0EUAGZBGnwWQRiG8kEYWXZBIKUEQSK66UEd8jRBHYcGQSf/0kEs
C65BI2cqQRQAk0EadopBGHeEQRhXRkEgoEhBIrnZQR327UEdhi1BKAWqQSwE50Eja8FBFADOQRpw
hUEYaERBGFVgQSCbZkEiuMdBHft2QR2FS0EoC8RBK/36QSNwdkEUAWNBGmpIQRhZUEEYU09BIJbH
QSK4FUEeAAJBHYQVQSgR70Er9uFBI3U1QRQCJEEaY9FBGEr2QRhRXEEgkjZBIre9QR4EYkEdgs5B
KBfyQSvvnUEjeh1BFAMlQRpdQkEYPMtBGE+tQSCNwkEit9BBHghlQR2BkkEoHfxBK+geQSN/FEEU
BGVBGlaYQRgvrkEYTktBIImfQSK4XkEeDDhBHYBeQSgkA0Er4HRBI4QbQRQFskEaT75BGCM5QRhN
F0EghZtBIrmDQR4Px0EdfyNBKCpHQSvYZUEjiTBBFAc9QRpItEEYF7NBGEwVQSCB2kEiuuRBHhMn
QR193kEoMMJBK9ANQSOOZ0EUCPFBGkHOQRgNG0EYS5dBIH4bQSK8e0EeFkFBHXzBQSg3G0Erx4xB
I5PMQRQKf0EaOmpBGAOXQRhLT0Egen9BIr4hQR4ZEkEde6dBKD1kQSu/MUEjmNtBFAxpQRoylEEX
+sFBGEtSQSB24kEiwBhBHhuvQR16YEEoQ8lBK7a/QSOd50EUDmlBGiqNQRfykkEYS7JBIHNQQSLC
cEEeHhdBHXkqQShKE0ErriFBI6MkQRQQa0EaImNBF+sWQRhMNEEgb8lBIsU5QR4gQUEdd+VBKFBR
QSulIUEjqExBFBKZQRoaFkEX49JBGEzkQSBsXEEiyFBBHiITQR12s0EoVstBK5vyQSOtn0EUFQtB
GhGWQRfdHkEYTeRBIGkBQSLLoEEeI45BHXV1QShdIUErkpZBI7OlQRQXkUEaCQVBF9a4QRhPMkEg
ZaNBIs6/QR4k+kEdc/NBKGNVQSuJHEEjubpBFBoQQRoAU0EX0LBBGFDdQSBiUUEi0hxBHiYpQR1y
PkEoaXNBK3+IQSO/zkEUHLpBGfeXQRfLCUEYUq9BIF8WQSLV4UEeJxlBHXB4QShviEErddVBI8Xy
QRQfYUEZ7rFBF8ZAQRhU1kEgW/xBItmQQR4n80EdbsVBKHWRQStr0kEjzBhBFCIGQRnlzEEXwpBB
GFdQQSBY4UEi3RVBHiiGQR1s2UEoe3pBK2GyQSPSQkEUJQhBGdy7QRe/1EEYWkBBIFXeQSLgqkEe
KNNBHWr5QSiBX0ErVypBI9iKQRQoIEEZ02pBF74VQRhdpUEgUtNBIuRpQR4o80EdaPNBKIcpQStM
a0Ej3vBBFCrqQRnJ+0EXvWtBGGE0QSBPm0Ei6EVBHijQQR1m9UEojPtBK0GrQSPlWEEULdlBGcCA
QRe9y0EYZNtBIExuQSLsFkEeKGpBHWUtQSiS4UErNu9BI+waQRQw60EZtrJBF784QRhotUEgSRxB
Iu/3QR4n9UEdY1pBKJjPQSssPEEj80FBFDQeQRms00EXwcVBGGztQSBFwEEi879BHidEQR1hbkEo
noJBKyG+QSP6ZkEUN0ZBGaLtQRfFlkEYcThBIEJbQSL3eEEeJjhBHV+MQSikG0ErFxRBJAG8QRQ6
jUEZmPBBF8qQQRh0mEEgPuhBIvsbQR4k6kEdXcZBKKl9QSsMV0EkCSNBFD30QRmO4UEX0N5BGHfW
QSA7V0Ei/khBHiNHQR1cGUEoro9BKwF9QSQQr0EUQXtBGYT2QRfYZkEYekFBIDfYQSMBYEEeIWdB
HVpHQSizqEEq9pdBJBhOQRRFDEEZex9BF+EeQRh8VUEgNBtBIwR0QR4fN0EdWGVBKLiXQSrrp0Ek
IBVBFEhnQRlxB0EX6vhBGH4TQSAwZ0EjB6JBHhy7QR1WlkEovW5BKuBAQSQn90EUS9FBGWbXQRf1
vUEYf09BICxtQSMK2EEeGgxBHVS4QSjCLUEq1LpBJDArQRRO3UEZXKJBGAGbQRh/40EgKBJBIw3R
QR4XRkEdUoRBKMbTQSrJJkEkOHRBFFHnQRlSbUEYDptBGIBeQSAjiEEjEFNBHhQ6QR1QXUEoy3VB
Kr3bQSRBJkEUVSFBGUf+QRgdEUEYgPBBIB8OQSMSX0EeEQBBHU55QSjP5UEqssVBJEoTQRRYWkEZ
PZFBGCyoQRiA9kEgGoJBIxQmQR4N0UEdTJRBKNRHQSqnn0EkUvFBFFt2QRkzREEYPTVBGIB0QSAV
00EjFdlBHgqBQR1KrkEo2M5BKpyJQSRcEUEUXolBGSkaQRhO6kEYf35BIBDNQSMXWkEeBspBHUiZ
QSjdSUEqkb1BJGVnQRRheUEZHytBGGGvQRh91EEgC7BBIxi9QR4CrkEdRoJBKOGTQSqG7EEkbtJB
FGSCQRkVSUEYdWRBGHuXQSAGtkEjGfZBHf5yQR1ES0Eo5eNBKnv1QSR4dEEUZ3VBGQuZQRiKJkEY
eKZBIAGOQSMbKEEd+htBHUI8QSjqJkEqcQ1BJIKYQRRqPEEZAg5BGJ+mQRh04EEf/ExBIxv/QR31
q0EdQF9BKO6FQSpmJEEkjO1BFG0GQRj4vEEYteVBGG/5QR/2wEEjHGZBHfEKQR0+J0Eo8qZBKlty
QSSXYUEUb7dBGO+nQRjM7kEYaiRBH/ELQSMcsUEd7FNBHTu5QSj2z0EqULtBJKHMQRRyS0EY5rhB
GOR/QRhjWEEf62pBIxzNQR3nokEdOVdBKPstQSpGHEEkrF5BFHTrQRjeBUEY/JZBGFvDQR/lj0Ej
HKtBHeNbQR021kEo/2xBKjuDQSS3FUEUd7hBGNWTQRkVHkEYUvBBH9+RQSMckEEd36xBHTRXQSkD
r0EqMONBJMHhQRR6a0EYzWdBGS4HQRhIzEEf2XNBIxxJQR3cZkEdMexBKQfrQSomPEEkzN5BFHzQ
QRjFtEEZRyxBGD3aQR/SmUEjG5FBHdnoQR0vpUEpDEJBKhu+QSTX90EUfxZBGL5OQRlga0EYMdtB
H8uYQSMarEEd2ARBHS0JQSkQu0EqEURBJOM6QRSBPUEYty9BGXnLQRgks0EfxHtBIxnlQR3WtkEd
KglBKRVFQSoHUkEk7llBFINFQRiwa0EZkvhBGBZLQR+9CEEjGR1BHdX1QR0mwUEpGcFBKf1lQST5
rkEUhRpBGKnvQRmsHEEYBptBH7WgQSMYNkEd1bhBHSNOQSkeZUEp80VBJQU0QRSG8kEYo85BGcVu
QRf1s0Efrk9BIxcvQR3WJUEdH/FBKSNAQSnpTUElEONBFIi3QRieHUEZ3p5BF+NXQR+m0EEjFfpB
HddIQR0ckUEpKDBBKd9sQSUcg0EUiphBGJjSQRn3pkEXz/FBH59ZQSMUp0Ed2OVBHRkkQSktMUEp
1ZJBJSgjQRSMe0EYk9NBGhA7QRe7Q0EfmAZBIxM3QR3bTUEdFYRBKTJEQSnLyUElM8JBFI4XQRiP
KkEaKEVBF6UKQR+QhkEjEilBHd52QR0R0UEpN1pBKcIzQSU/kUEUj3NBGIscQRo/1EEXjXBBH4j9
QSMRKkEd4klBHQ4HQSk8lkEpuL1BJUtbQRSQvEEYh4dBGlbkQRd01UEfgW9BIw/qQR3nG0EdCbZB
KUHsQSmvg0ElVxlBFJGkQRiETEEabTFBF1sbQR95pkEjDp1BHezeQR0FYEEpR2hBKaZQQSVi2EEU
knJBGIE5QRqCoUEXQEFBH3HWQSMNIEEd84hBHQEKQSlM2kEpnR1BJW5mQRSTFUEYft5BGpdaQRck
KUEfahNBIwtHQR37PkEc/BRBKVJgQSmT+0EleeFBFJOlQRh86kEaq5BBFwcSQR9iXkEjCUFBHgQn
QRz23UEpV8FBKYr1QSWFQ0EUlCFBGHs7QRq/WEEW6SBBH1qCQSMHP0EeDlZBHPFrQSlc/EEpghNB
JZB0QRSUxkEYedJBGtJfQRbKREEfUsRBIwVzQR4ZwUEc69lBKWJAQSl5fkElm4JBFJVpQRh4pUEa
5I9BFqpUQR9LC0EjA6FBHiZvQRzmFEEpZ45BKXDqQSWmdkEUlcpBGHfBQRr2MkEWiYFBH0NaQSMB
ykEeNGxBHOAXQSls4UEpaFVBJbFJQRSWGUEYd31BGwcIQRZn5kEfO6BBIv/tQR5DYEEc2dlBKXIy
QSlftkElu/hBFJZvQRh3lEEbFydBFkW8QR80LkEi/g1BHlOSQRzTR0Epd1dBKVdOQSXGYEEUlrZB
GHgHQRsmhEEWI4FBHyzoQSL74UEeZWJBHMxCQSl8b0EpTyFBJdCNQRSW1EEYeLJBGzUjQRYA3EEf
JdJBIvmEQR54qUEcxOdBKYGJQSlHDUEl2o9BFJb2QRh5ZUEbQsBBFd1VQR8erEEi9wBBHo2CQRy9
XEEphqVBKT8GQSXkiUEUlupBGHqBQRtPakEVuXlBHxdLQSL0ZkEeo8BBHLU1QSmLzEEpNx5BJe42
QRSWyEEYfGFBG1t5QRWVT0EfD/VBIvITQR67jEEcrIpBKZEeQSkvaEEl96FBFJaQQRh+wkEbZuRB
FXEVQR8Iz0Ei78RBHtTSQRyjekEplmlBKSgdQSYAyUEUlkNBGIGkQRtxl0EVTPJBHwHbQSLtjUEe
77BBHJpWQSmbiUEpIOpBJgmOQRSV9kEYhi1BG3u4QRUo70Ee+v1BIut9QR8MD0EckKNBKaAZQSkZ
5UEmEf1BFJWRQRiLzEEbhZtBFQVQQR70IkEi6QZBHymTQRyGokEppIlBKRNJQSYaIkEUlOxBGJLX
QRuOw0EU4jJBHu04QSLmKEEfSJJBHHxEQSmo3UEpDOZBJiISQRSUa0EYms9BG5b/QRS/ekEe5iZB
IuL6QR9pQUEccVFBKa0RQSkGUEEmKb9BFJPFQRijrUEbnrpBFJzcQR7fEkEi3wRBH4tRQRxl/kEp
sURBKP/4QSYxRkEUkxFBGK1QQRumT0EUerxBHtgLQSLahUEfrrtBHFo/QSm1MEEo+gNBJjidQRSS
T0EYt0dBG62HQRRZOUEe0WdBItVXQR/TL0EcTidBKbjwQSj0XkEmP6RBFJG2QRjB20EbtBJBFDhR
QR7K8UEiz8NBH/jgQRxByEEpvJFBKO71QSZGWEEUkUtBGMzIQRu6WUEUGBJBHsScQSLKCkEgH6JB
HDVSQSm/xEEo6alBJkzlQRSQ4kEY2DNBG8BTQRP4qEEevlFBIsQsQSBHn0EcKKVBKcLLQSjktkEm
Uz1BFJBDQRjj/0EbxkBBE9o2QR63/kEivfxBIHDrQRwbcUEpxc1BKOALQSZZckEUj55BGPDHQRvL
6EETvQRBHrIHQSK3q0EgmxJBHA3uQSnIzUEo26dBJl+HQRSO8kEY/mJBG9FjQROgjUEerB5BIrFs
QSDF0EEcAF1BKcuZQSjXbEEmZbpBFI4uQRkM6kEb1wtBE4T1QR6mAEEiqtpBIPE7QRvyk0EpzjFB
KNNBQSZrwkEUjWpBGRyGQRvchEETal9BHp/jQSKjzkEhHTVBG+RDQSnRHUEoz3tBJnGgQRSMp0EZ
LTRBG+HAQRNQkEEemgZBIpwkQSFJjkEb1cJBKdPsQSjMPUEmd3ZBFIudQRk+30Eb5sVBEzeFQR6U
RUEilDZBIXY8QRvG8UEp1sRBKMljQSZ9OEEUipJBGVGSQRvrnEETHy1BHo7WQSKL2EEhow1BG7fq
QSnZtkEoxpJBJoNQQRSJoUEZZXlBG/BjQRMHxUEeiXlBIoMPQSHP3UEbqJ5BKdz1QSjD7EEmiYhB
FIizQRl6e0Eb9S9BEvElQR6EBEEieZZBIfzLQRuZdkEp4GNBKMF/QSaPcEEUh8hBGZCcQRv6A0ES
26JBHn66QSJvhUEiKaRBG4o5QSnkY0EovyVBJpVMQRSG/EEZqDlBG/6tQRLHI0Eeea1BImTQQSJW
RUEbeudBKejjQSi8z0Emmu1BFIZOQRnBKkEcA0JBErM2QR50ykEiWWBBIoKmQRtrekEp7ZBBKLqP
QSagkkEUhaZBGdt2QRwH50ESoBRBHnBYQSJNx0EirntBG1xTQSnyu0EouIRBJqZNQRSFEkEZ9xRB
HAyOQRKOAkEebBRBIkF6QSLZf0EbTcZBKfg8QSi230EmrCxBFISUQRoUKUEcEOJBEnxsQR5oEkEi
NIRBIwPDQRs/70Ep/chBKLWTQSayIEEUhC1BGjKJQRwVJEESa39BHmQfQSIm0kEjLShBGzOjQSoD
dkEotJBBJrhqQRSD30EaUjJBHBicQRJbmkEeX/5BIhhFQSNVk0EbKEtBKgkWQSizw0EmvshBFINw
QRpzMkEcG/RBEkxQQR5cAUEiCRBBI3zuQRsd9UEqDq1BKLMtQSbFO0EUgxZBGpVxQRwfPEESPZpB
HlgwQSH5GEEjoyJBGxUwQSoUk0EosudBJsuxQRSC0kEauIdBHCJmQRIvJ0EeVGdBIehrQSPIHUEb
DT1BKhqzQSiyvkEm0hVBFILjQRrc6kEcJbNBEiEuQR5QxUEh1vFBI+vgQRsF+EEqIUhBKLK2QSbY
wUEUgwNBGwKpQRwpPUESE7ZBHk1YQSHEj0EkDkZBGv9XQSooIkEosvVBJt+FQRSDNkEbKXZBHCz7
QRIGukEeSmdBIbGBQSQvXEEa+a9BKi+JQSizeEEm5gpBFINHQRtRQkEcMQhBEfpCQR5HjUEhnZJB
JE8WQRr0RUEqN3RBKLQgQSbsq0EUg2ZBG3nsQRw16EER7lNBHkTaQSGInUEkbWlBGu8pQSo/5kEo
tNtBJvM0QRSDf0Ebo4RBHDsNQRHis0EeQltBIXMOQSSKU0Ea6vlBKklBQSi1yUEm+VlBFIOqQRvN
wkEcQCpBEddsQR4/wkEhXQhBJKWRQRrn2kEqU0hBKLbHQSb/iEEUg99BG/iPQRxFTkERzGdBHj0/
QSFGikEkv1NBGuWLQSpeIUEot69BJwW6QRSECkEcI9RBHEqyQRHBzEEeOuNBIS9kQSTXmUEa5FtB
KmmdQSi4gUEnC+lBFIRcQRxPckEcT+VBEbd3QR44rUEhF9tBJO5nQRrkOEEqdeBBKLmIQScR/0EU
hNdBHHukQRxU20ERrVRBHjaKQSD/x0ElA91BGuVPQSqDNkEourRBJxgIQRSFOUEcqBtBHFmlQRGi
+UEeNEBBIOdZQSUX7EEa5+RBKpFzQSi8OkEnHeRBFIX/QRzUwUEcXkRBEZijQR4x60EgzkxBJSqJ
QRrr3kEqoE1BKL3VQScjUkEUhzpBHQF4QRxix0ERjuFBHi+SQSC07kElO9dBGvE2QSqvtEEov1dB
JyhoQRSIeUEdLftBHGcIQRGFf0EeLVRBIJstQSVL4UEa+C1BKr/vQSjA80EnLRZBFInuQR1ad0Ec
a0ZBEXxVQR4rVkEggWVBJVqNQRsAmkEq0MlBKMJ8QScxJ0EUi2xBHYadQRxvcUERc2JBHilTQSBn
zUElaBhBGwqTQSriEUEow/5BJzSTQRSNDEEdsfpBHHM8QRFqnEEeJztBIE46QSV01UEbFf1BKvOi
QSjFlEEnN11BFI6yQR3cwkEcdtpBEWLqQR4lGkEgNGFBJYDCQRsi8EErBelBKMceQSc6G0EUkGJB
HgbXQRx6J0ERW3VBHiLuQSAauEEli8VBGzFqQSsY5EEoyKlBJzyKQRSSOEEeL+5BHH1DQRFUokEe
IJdBIAEzQSWV70EbQUVBKyw4QSjKQUEnPv9BFJQzQR5YL0Ecf/VBEU5AQR4eMkEf59hBJZ9TQRtS
skErQAlBKMvUQSdBGkEUllNBHn/VQRyCiUERSARBHhtpQR/OvUElqAZBG2WLQStUXkEozYpBJ0Ls
QRSYl0EepmVBHITwQRFBvEEeGIpBH7YGQSWwGkEbedVBK2jxQSjPMUEnRDRBFJs4QR7LukEchyRB
ETuoQR4VuEEfneBBJbeoQRuPwEErfdVBKNDDQSdFNkEUnfBBHu/RQRyJV0ERNZ5BHhJjQR+GhEEl
vtZBG6byQSuS2UEo0hJBJ0WzQRSgE0EfExdBHIsKQREvTUEeDjZBH3ATQSXFU0Ebv0JBK6fUQSjT
ckEnRZNBFKG/QR80/0EcjCRBESllQR4I9kEfWl1BJctLQRvY4EErvNNBKNUDQSdFLUEUo3lBH1VT
QRyNDUERI7VBHgM/QR9FdEEl0P1BG/O9QSvRpEEo1oNBJ0QsQRSleEEfdDxBHI2gQREdyEEd/TVB
HzFTQSXWoUEcD8NBK+ZjQSjXjEEnQpFBFKeGQR+RqUEcjhZBERg0QR32nUEfHbBBJdxaQRws7kEr
+wdBKNhtQSdACEEUqYxBH63IQRyOR0EREspBHe9eQR8K0kEl4fNBHEtTQSwPTEEo2VJBJzzQQRSr
hkEfyFBBHI4gQREN+0Ed58ZBHvjrQSXneUEcantBLCM9QSjaBUEnOMJBFK1zQR/hGkEcjZ9BEQmE
QR3gN0Ee5/xBJez4QRyKJEEsNplBKNqVQSc0IUEUr8BBH/hpQRyMmkERBWdBHdhFQR7X50El8qxB
HKq+QSxJbkEo2uNBJy76QRSyPEEgDhtBHIsvQREBlkEd0BVBHsh6QSX4V0Ecy7dBLFuYQSjbWUEn
KbJBFLTUQSAiR0EciV1BEP4HQR3Hq0Eeuc1BJf4FQRztFUEsbRRBKNvCQScjx0EUt3BBIDTfQRyH
REEQ+sxBHb7mQR6sEUEmA5lBHQ8PQSx9y0Eo29NBJx1KQRS500EgRgtBHITDQRD3zUEdtaVBHp8D
QSYI5EEdMTdBLI2uQSjbu0EnFhJBFLxAQSBV50EcgaRBEPUdQR2r+UEekvFBJg4jQR1S+EEsnJxB
KNt2QScOU0EUvsdBIGRdQRx+PEEQ8ndBHaI1QR6HvkEmEzpBHXSXQSyqi0Eo2wNBJwYbQRTBT0Eg
cZxBHHp7QRDwLkEdl2RBHn1AQSYYlkEdllpBLLdyQSjaOUEm/UtBFMPYQSB9kEEcdl9BEO5TQR2L
2kEecv9BJh49QR24AUEsw1hBKNk3QSb0L0EUxd5BIIh6QRxxr0EQ7MRBHX+lQR5pVUEmI/RBHdle
QSzOQ0Eo2CFBJuquQRTH00EgkmVBHGyfQRDroUEdctNBHmBFQSYqFkEd+ldBLNgPQSjW/UEm4JtB
FMnBQSCbYkEcZyNBEOq7QR1leEEeV8VBJjBVQR4alkEs4O9BKNVrQSbWMEEUy6ZBIKNRQRxhDUEQ
6fxBHVd7QR5P6UEmNu9BHjomQSzo0EEo061BJss4QRTNn0Egqi9BHFqQQRDpqEEdSK1BHkiDQSY+
O0EeWNVBLO9lQSjRv0Emv4NBFM+UQSCwLEEcU6VBEOmuQR043kEeQYhBJkXYQR520EEs9PFBKM/B
QSazRUEU0axBILWEQRxMQkEQ6jxBHSh+QR46lEEmTYpBHpPpQSz5Z0EozYVBJqZVQRTTuEEgufdB
HESvQRDrHkEdF35BHjQPQSZVeEEesBBBLPy7QSjLG0EmmPRBFNWbQSC9jkEcPNBBEOwqQR0GBkEe
LelBJl2HQR7LSUEs/uNBKMhFQSaLJ0EU16tBIMB4QRw0tEEQ7Z9BHPQiQR4oB0EmZb9BHuU5QS0A
A0EoxUJBJn0EQRTZn0Egwt1BHCxPQRDvcEEc4YFBHiJmQSZuLUEe/chBLP/6QSjCPUEmblpBFNtl
QSDEi0EcI19BEPHrQRzOOkEeHLBBJnbmQR8VUkEs/t1BKL8XQSZfO0EU3PdBIMWtQRwZ+kEQ9L1B
HLp1QR4XKEEmf55BHyurQSz88UEou89BJk+8QRTebEEgxopBHBA8QRD3yUEcpkRBHhGnQSaIn0Ef
QQVBLPoaQSi4S0EmP+tBFOASQSDG6EEcBi1BEPssQRyRgEEeDAdBJpGyQR9VZEEs9lRBKLRyQSYv
wEEU4Y9BIMbwQRv70UEQ/xlBHHvsQR4GdkEmmuVBH2h4QSzxmkEosCtBJh8XQRTi+UEgxpxBG/EF
QREDeEEcZgZBHgC2QSakMkEfekBBLOwZQSirwUEmDd1BFOQ3QSDFvkEb5lpBEQgFQRxPxkEd+uJB
Jq18QR+K7kEs5dtBKKduQSX8NkEU5UxBIMRbQRvbeEERDN5BHDjzQR30zEEmtspBH5pVQSze+EEo
ovJBJeohQRTmaEEgwp5BG9B0QRESFkEcIbpBHe7cQSa//0EfqGRBLNdaQSiePkEl17BBFOeIQSDA
nkEbxSxBERe+QRwKBkEd6NdBJskVQR+1jEEszvBBKJlfQSXE2EEU6GNBIL5bQRu5yEERHhdBG/Ig
QR3ii0Em0gZBH8G0QSzFxUEolJBBJbFsQRTpO0Egu6tBG65mQREkmEEb2m9BHdvzQSba4kEfzQFB
LLvfQSiPt0ElndFBFOn5QSC4bkEbou9BESteQRvCkEEd1OFBJuOgQR/XP0EssT1BKIqlQSWJ9kEU
6jZBILUjQRuXakERMlhBG6pyQR3NqEEm7CZBH+DVQSymC0EohPdBJXW6QRTqTkEgsaFBG4vMQRE5
dUEbkftBHcY3QSb0R0Ef6WNBLJpvQSh/L0ElYS1BFOpBQSCs1UEbgD5BEUDBQRt5fUEdvn1BJvx8
QR/xTUEsjo5BKHlCQSVMTUEU6g5BIKd+QRt0n0ERSBdBG2EkQR228EEnBJNBH/heQSyCUEEocwRB
JTcFQRTptkEgoahBG2lEQRFPVkEbSJpBHa9KQScMp0Ef/rJBLHWQQShsp0ElIVxBFOkPQSCbuUEb
XklBEVbLQRswGkEdp5VBJxSKQSAEbUEsaGRBKGbfQSULm0EU6FtBIJXwQRtTJ0ERXqRBGxfuQR2g
EUEnHCJBIAl5QSxa1EEoYPpBJPWVQRTng0EgkCRBG0f3QRFm9EEa//FBHZirQScjWUEgDglBLEzN
QShazEEk3z9BFOaGQSCK7UEbPM9BEW95QRroKUEdkUtBJypyQSASGEEsPnJBKFR2QSTIqEEU5TpB
IIYXQRsxrkEReCxBGtCMQR2JlUEnMVhBIBXGQSwvxkEoTgZBJLHIQRTjiUEggbdBGyamQRGA/kEa
uNxBHYF5QSc4CUEgGOxBLCDQQShHfkEkmklBFOG4QSB9qUEbG95BEYnrQRqhVEEdeRBBJz6GQSAb
tUEsEZFBKECkQSSCoEEU4AFBIHnVQRsRHEERkvNBGopMQR1wW0EnRMBBIB42QSwB/EEoObtBJGqq
QRTd6EEgdbVBGwZbQRGb0EEac3tBHWc4QSdK0EEgIFRBK/G9QSgy2EEkUndBFNuaQSBxeEEa+75B
EaTVQRpc9EEdXVpBJ1C8QSAiAkEr4P9BKCvsQSQ54UEU2RVBIGz7QRrxPUERrbBBGkcKQR1TXEEn
VohBICOcQSvQQEEoJOdBJCEbQRTWVUEgaGFBGubYQRG2o0EaMX9BHUliQSdcBEEgJTVBK78JQSgd
wUEkCERBFNNaQSBjsUEa3JdBEb/oQRocQ0EdP5pBJ2FjQSAmsEErrZtBKBZ9QSPvg0EU0EdBIF7r
QRrSVUERyTVBGgd4QR01ukEnZqlBICfXQSub2kEoD1NBI9aYQRTM1EEgWhBBGsgiQRHSgEEZ8vJB
HSvrQSdr3EEgKM9BK4nEQSgIkkEjvV9BFMj+QSBVAUEavaRBEdw3QRne0kEdIjZBJ3EUQSApzkEr
d0BBKAHdQSOj4EEUxNtBIE/bQRqzCUER5ihBGcsmQR0YkEEndkBBICrCQStkLkEn+zJBI4pDQRTA
ZkEgStJBGqjeQRHwDkEZt95BHQ7vQSd7NUEgK55BK1CnQSf0s0EjcG9BFLu8QSBFnUEantpBEfoJ
QRmk10EdBVNBJ3/wQSAscUErPMxBJ+5QQSNWlUEUtsNBIEBNQRqU60ESBGdBGZI/QRz70kEnhJBB
IC08QSsozEEn6ABBIzzrQRSxd0EgOutBGosEQRIPRkEZgBFBHPHhQSeJfEEgLcdBKxRZQSfhxEEj
IxBBFKutQSA1aEEagTNBEhpLQRluBEEc6D1BJ45yQSAuKUEq/81BJ9tzQSMI8kEUpVpBIC+2QRp3
aEESJWxBGVw1QRzeykEnk3NBIC5tQSrrdEEn1RFBIu63QRSeqkEgKedBGm2JQRIwiUEZSuZBHNVZ
QSeYl0EgLdBBKtchQSfOn0Ei1HtBFJgbQSAkCUEaY6xBEjudQRk5/kEczCFBJ53IQSAs/0EqwupB
J8ffQSK6MUEUkZFBIB4bQRpZv0ESRttBGSkhQRzDCEEnowdBICwjQSqutEEnwTZBIp+SQRSKtEEg
GC5BGk9eQRJSU0EZGHJBHLpQQSeoVEEgKv9BKppMQSe6yUEihOJBFIODQSASW0EaRP1BEl6KQRkI
G0EcscdBJ62wQSAqMEEqhe9BJ7SFQSJqVEEUfAFBIAyVQRo6YUESawtBGPf2QRypoEEns09BICn6
QSpxKUEnrjhBIk+rQRR0LkEgBq1BGi+8QRJ32UEY6BJBHKHiQSe5AUEgKm5BKlw7QSeoVkEiNOtB
FGwOQSAAxUEaJPVBEoTmQRjYIEEcmlVBJ76yQSArN0EqRvdBJ6LVQSIaRUEUY8tBH/rMQRoaIEES
kkVBGMiAQRyTHkEnxHZBICzvQSoxc0EnnZxBIf+cQRRbO0Ef9J1BGg75QRKgG0EYuSBBHIx4QSfK
MEEgL2RBKhtkQSeYh0Eh5LxBFFJkQR/uS0EaA69BEq58QRip7EEchihBJ8/hQSAyJEEqBPxBJ5N2
QSHJ2EEUSTFBH+fhQRn4t0ESvThBGJsIQRx/90En1Z1BIDVmQSnuXkEnjrxBIa7lQRQ/0kEf4W5B
Ge3JQRLMXUEYjEJBHHnuQSfbXkEgORRBKdb8QSeKRkEhk/ZBFDY5QR/azkEZ4s1BEtvcQRh9ZEEc
dDtBJ+EgQSA89UEpv2tBJ4XbQSF5AUEULFhBH9QxQRnXtEES641BGG58QRxu7kEn5sZBIED+QSmn
skEngXpBIV4+QRQiBEEfzTZBGcxJQRL7f0EYX89BHGojQSfsMUEgRP9BKY+cQSd8/kEhQ25BFBeL
QR/GIUEZwKxBEwwIQRhRZUEcZZpBJ/GLQSBI8kEpdz9BJ3iXQSEop0EUDLhBH77VQRm1E0ETHPZB
GELkQRxhoEEn9s9BIE0fQSlfEEEndFVBIQ43QRQBw0Eft2BBGalhQRMtu0EYNHpBHF3+QSf79UEg
UYhBKUaVQSdwFEEg8+tBE/cBQR+v3kEZnbNBEz66QRgmU0EcWsFBKAETQSBV0kEpLdVBJ2vWQSDZ
kUET7DZBH6hkQRmR3UETUAxBGBe5QRxXmUEoBgxBIFp0QSkU4kEnZ5dBIL+FQRPhNUEfoNJBGYWG
QRNhnkEYCTBBHFSKQSgK9kEgX3ZBKPwEQSdjc0EgpbtBE9ZLQR+ZVUEZeSVBE3OZQRf620EcUa1B
KA+gQSBkykEo41pBJ19XQSCMI0ETy5VBH5HkQRlsqUEThcdBF+ybQRxPV0EoE9pBIGo9QSjKaEEn
Wz5BIHInQRPBIEEfimBBGWAiQROYF0EX3jdBHE1EQSgX5EEgcAFBKLFUQSdXJkEgV/xBE7bIQR+C
yUEZU5NBE6qlQRfQB0EcSztBKBu7QSB2IUEomDdBJ1MMQSA9kUETrMlBH3smQRlHK0ETvXpBF8Ii
QRxJWEEoH0BBIHx+QSh+5EEnTshBICNjQROjE0Efc3RBGTqqQRPQhkEXtINBHEdwQSgibUEggyhB
KGU+QSdKZEEgCUhBE5krQR9r60EZLkBBE+P0QRenDkEcRelBKCVVQSCKP0EoS4dBJ0XtQR/vrEET
j2xBH2R+QRkhv0ET96BBF5mxQRxEfEEoJ/tBIJGhQSgxt0EnQW5BH9YyQROF9EEfXR9BGRT9QRQL
PEEXjLdBHEMmQSgqkkEgmU1BKBfyQSc800EfvMRBE31HQR9VfkEZCBlBFB8YQReARUEcQchBKC0n
QSChQUEn/kxBJzfqQR+jikETdXtBH03+QRj7YEEUMvRBF3RwQRxAb0EoL3VBIKloQSfkb0EnMsRB
H4qRQRNuQ0EfRvFBGO6PQRRG/kEXaKdBHD8LQSgxfEEgsZxBJ8qSQSctj0EfcedBE2ciQR9AHEEY
4ZdBFFt6QRdc40EcPZJBKDM/QSC6C0EnsKVBJyivQR9Ze0ETYGNBHzlkQRjUT0EUcDtBF1D/QRw8
S0EoNKpBIMKhQSeWq0EnI75BH0G1QRNaCkEfMr5BGMb5QRSFIUEXRUVBHDsQQSg110Egy1VBJ3zL
QSceqEEfKh9BE1QZQR8sWUEYuYJBFJngQRc5gkEcOcxBKDbIQSDUQkEnYvZBJxkzQR8S1kETTpJB
HyZjQRir6EEUrshBFy1YQRw4akEoNxZBIN3UQSdJREEnE3xBHvurQRNIwUEfIMVBGJ5XQRTD6kEX
IVJBHDb4QSg3C0Eg55JBJy+oQScNkUEe5KBBE0NJQR8bb0EYkLFBFNlaQRcVSEEcNZBBKDcLQSDx
XUEnFjNBJwc5QR7NakETPlxBHxZVQRiC4UEU7vdBFwlEQRw0LUEoNwVBIPstQSb8tEEnALNBHrZr
QRM5xkEfEZpBGHTcQRUEv0EW/SNBHDKeQSg260EhBPNBJuMzQSb6OUEen6VBEzWYQR8NIkEYZtRB
FRryQRbxTEEcMQZBKDapQSEOyUEmybFBJvOIQR6I9kETMctBHwkKQRhY6UEVMWFBFuYeQRwvSkEo
NkJBIRkWQSawc0Em7J1BHnJbQRMub0EfBUZBGEqWQRVH/kEW2zhBHC2JQSg1vEEhI2BBJpe6QSbl
ZkEeW9JBEytJQR8BlkEYPDBBFV7LQRbRD0EcK45BKDTxQSEtq0EmfyhBJt4eQR5FjEETKGpBHv49
QRgt3kEVde9BFsczQRwppkEoNBVBITfjQSZmmUEm1rtBHi9nQRMmMEEe+yVBGB+9QRWNSEEWvaJB
HCd8QSgzaUEhQhFBJk4NQSbPE0EeGVlBEyQgQR74XEEYEX5BFaTXQRa0ckEcJQ1BKDLfQSFMD0Em
NaZBJscJQR4DckETIZ9BHvXZQRgDOUEVvOhBFquFQRwixkEoMpRBIVWtQSYdAkEmvvFBHe03QRMf
MUEe84ZBF/T+QRXVZkEWovlBHCBXQSgyRkEhX3BBJgRgQSa2q0Ed1zZBExy7QR7xyUEX5ipBFe3x
QRaazUEcHfpBKDHTQSFpJUEl6+JBJq40QR3B1UETGkxBHvBeQRfXX0EWBr1BFpLnQRwbj0EoMW9B
IXLLQSXTakEmpZVBHaykQRMXv0Ee70hBF8iRQRYf4EEWi5NBHBkYQSgxSEEhfAlBJbrzQSaczkEd
l6FBExTtQR7uu0EXuU5BFjlNQRaEkUEcFotBKDE2QSGFGkEloqFBJpO+QR2ChUETEg1BHu6yQRep
+UEWUyxBFn3HQRwUDUEoMSRBIY5eQSWKb0EmipVBHW1vQRMPTkEe7vtBF5rwQRZtX0EWdx5BHBGi
QSgxQkEhl31BJXJfQSaBVEEdWEBBEwxhQR7vo0EXi/VBFoe0QRZw5kEcD3FBKDFlQSGgh0ElWoxB
JngTQR1DNUETCVhBHvC7QRd9FEEWokFBFmsRQRwNhkEoMX9BIaknQSVCmEEmbqVBHS48QRMGQ0Ee
8ldBF23hQRa9mUEWZYFBHAtZQSgx3EEhsZpBJSqTQSZlRUEdGVdBEwMIQR70VEEXXo9BFtlZQRZg
V0EcCSFBKDItQSG5s0ElEp1BJlvFQR0EmEES/0xBHvacQRdPWEEW9ZZBFluEQRwHF0EoMrlBIcFn
QST6pEEmUjpBHO+qQRL7UUEe+T1BF0A9QRcSI0EWV1lBHAUmQSgzhEEhyPVBJOKmQSZIz0Ec2utB
EvbcQR78EkEXMTJBFy8hQRZTeEEcA1pBKDR8QSHQkUEkyqdBJj95QRzGskES8hJBHv8pQRchzEEX
TJ9BFlAEQRwBg0EoNdNBIdf5QSSyR0EmNc9BHLKMQRLs8UEfAr5BFxJaQRdqi0EWTOpBG//yQSg3
wEEh305BJJnWQSYrt0Ecnp9BEueUQR8Gm0EXAxFBF4jIQRZKKUEb/mtBKDn9QSHmr0Ekga5BJiGF
QRyKpkES4hhBHwq7QRb0DkEXp1dBFkepQRv88EEoPJBBIe3HQSRpe0EmF1pBHHaOQRLcd0EfDyZB
FuU5QRfGakEWRXtBG/uSQSg/ekEh9KhBJFFeQSYNYEEcYnJBEtaFQR8T10EW1nNBF+YNQRZDt0Eb
+mJBKEK+QSH7aEEkORlBJgODQRxOMkES0CdBHxjdQRbHVEEYBkJBFkI/QRv5ikEoRl5BIgILQSQg
hUEl+bdBHDpJQRLJ5kEfHdNBFrhDQRgmxEEWQQ1BG/jgQShKkUEiCEpBJAfQQSXwOEEcJr9BEsNQ
QR8i9UEWqXtBGEewQRZAS0Eb+CBBKE8rQSIOe0Ej7vtBJebKQRwS30ESvGxBHyhMQRaar0EYaQFB
Fj/HQRv3dUEoU9hBIhSrQSPV8UEl3WJBG/8dQRK1P0EfLfFBFov3QRiKwEEWP1xBG/blQShY2UEi
Gu5BI7yNQSXUJ0Eb64ZBEq3PQR8zz0EWfSNBGKzCQRY/SkEb9pFBKF4fQSIhIUEjowBBJcrCQRvX
+0ESpglBHznAQRZuP0EYzwJBFj+SQRv2a0EoY4dBIid2QSOJakElwRxBG8RRQRKeC0EfP55BFmAa
QRjxbUEWQBZBG/ZdQShpbEEiLeBBI2+oQSW3iEEbsLpBEpX3QR9FokEWUiVBGRPiQRZA10Eb9llB
KG/8QSI0N0EjVeVBJa44QRudSUESjaJBH0uwQRZECUEZNthBFkGoQRv2gkEodvJBIjqzQSM8JkEl
pRtBG4oQQRKFLUEfUaxBFjYXQRlaAEEWQv1BG/bpQSh+mkEiQYNBIyIUQSWcREEbduxBEnzNQR9X
p0EWKBxBGX1kQRZEukEb95dBKIbDQSJIeEEjB9FBJZOTQRtkGkESdF5BH13wQRYaHkEZoPtBFka+
QRv4WEEoj1RBIk+VQSLtX0ElixlBG1EzQRJr50EfZENBFgwwQRnElkEWSNZBG/ktQSiYMkEiVwFB
ItKWQSWCs0EbPnZBEmObQR9qyUEV/oJBGegrQRZLNEEb+iVBKKFyQSJerEEit9NBJXpTQRsrnUES
W1VBH3E6QRXw9UEaC/dBFk3BQRv7W0EoqxJBImZ9QSKdOkElcgdBGxjvQRJS6UEfd8JBFeOGQRow
PUEWUG1BG/y+QSi09EEibmlBIoJEQSVp7kEbBt9BEkqpQR9+QkEV1m9BGlSAQRZTRkEb/jlBKL9X
QSJ2g0EiZxlBJWIKQRr0o0ESQoZBH4SqQRXJokEaeJRBFlZaQRv/yUEoye1BIn7JQSJLlUElWjdB
GuI/QRI6iEEfiyBBFbzsQRqcrkEWWZRBHAGMQSjU5UEih61BIi/sQSVSY0Ea0ARBEjLMQR+RlUEV
sGBBGsDNQRZcvUEcA3VBKOAkQSKQ80EiE+BBJUqTQRq+JEESKydBH5gZQRWj9UEa5G1BFmACQRwF
c0Eo629BIppbQSH3tkElQvZBGqw6QRIjuUEfnvhBFZe8QRsH50EWY5hBHAd/QSj28UEio9xBIduv
QSU7mkEamiJBEhyhQR+lxkEViyxBGys4QRZnhUEcCbVBKQK5QSKtzEEhv3xBJTRMQRqISEESFadB
H6yIQRV+y0EbTmRBFmukQRwMMUEpDtJBIrgkQSGjP0ElLStBGnZ+QRIPGEEfsxhBFXKLQRtxd0EW
b79BHA6HQSkbCEEiwvpBIYbJQSUmJEEaZJhBEgjhQR+52UEVZl5BG5QCQRZzqkEcEQxBKScYQSLO
F0EhakxBJR81QRpS2EESArlBH8CtQRVaaUEbtjpBFnfRQRwTSEEpM0FBItmJQSFOBEElGGpBGkFc
QRH9EkEfx6xBFU73QRvYYkEWe/9BHBV5QSk/EkEi5U9BITHSQSUR0EEaL/ZBEfe+QR/OyUEVQ/hB
G/piQRaAF0EcF91BKUrfQSLxnUEhFZtBJQtjQRoex0ER8lpBH9YcQRU5k0EcHABBFoQ2QRwaUkEp
VrpBIv5gQSD5QEElBTJBGg3AQRHtEkEf3ZlBFS93QRw9gEEWiIZBHBy0QSlig0EjC4hBINyeQST+
+EEZ/PhBEegUQR/lI0EVJcJBHF6ZQRaMs0EcHuxBKW4xQSMY8kEgv+lBJPiYQRnsU0ER43ZBH+zg
QRUcNEEcfqpBFpDaQRwg8EEpebtBIya7QSCjJ0Ek8jJBGdvEQRHfNUEf9NtBFRK/QRyePEEWlPlB
HCLMQSmE70EjNPRBIIaiQSTrwEEZy01BEdtMQR/9GEEVCV1BHL1tQRaY/0EcJINBKY/xQSNDjUEg
ai1BJOUgQRm7FUER17dBIAXWQRUAJ0Ec3CZBFpz6QRwmAkEpmrlBI1KXQSBNzUEk3mpBGasPQRHU
ckEgDudBFPceQRz6ZEEWoNhBHCb4QSmlPEEjYhNBIDFlQSTXf0EZmytBEdF4QSAYfkEU7l5BHRfy
QRakl0EcJ7JBKa+hQSNx8kEgFSlBJNCeQRmLhUERzo1BICI1QRTl5UEdNM9BFqgzQRwoHEEpubBB
I4IkQR/5FUEkydNBGXwQQRHL7UEgLD1BFN3HQR1QkkEWq6BBHCiQQSnDLkEjkkNBH90sQSTC4UEZ
bL1BEcmUQSA2zkEU1eJBHWtcQRau7EEcKLlBKcw/QSOinEEfwdlBJLuuQRldoUERx2VBIEHJQRTO
PkEdhXlBFrIwQRwok0Ep1NxBI7NjQR+mh0EktIZBGU7kQRHFIUEgTR5BFMbZQR2eaUEWtWhBHCgr
QSndK0EjxIdBH4tAQSStHUEZQDlBEcMZQSBYy0EUv8tBHbaXQRa4QEEcJ2FBKeUMQSPWVEEfcAdB
JKWxQRkxmkERwRVBIGTiQRS5EkEdzllBFrrmQRwmLkEp7GJBI+h5QR9VEkEknnxBGSM7QRG/QEEg
cVRBFLJwQR3lqEEWvW9BHCSlQSnzJkEj+vNBHzo4QSSXHkEZFS9BEb2aQSB99kEUrCZBHfxhQRa/
tkEcIsJBKflUQSQN1EEfH8ZBJI/IQRkHZEERu8NBIIrRQRSmFEEeEnFBFsGkQRwgcUEp/tJBJCFL
QR8FQ0EkiF9BGPoMQRG54UEgl9dBFKAjQR4nyEEWw6JBHB2bQSoDtEEkNQhBHurwQSSBGEEY7StB
EbgpQSClJUEUms9BHjyJQRbFWkEcGl9BKgfgQSRI/UEe0SZBJHnDQRjgnUERtp9BILK3QRSVlUEe
UHNBFsb4QRwW3kEqC2tBJF1bQR63iEEkcbxBGNRAQRG090EgwGpBFJCEQR5jpEEWyFpBHBL0QSoO
ZkEkcj9BHp4mQSRpl0EYyEhBEbL8QSDOy0EUi5lBHnYfQRbJlUEcDoJBKhC5QSSHUkEehPBBJGFD
QRi8skERsPNBIN2BQRSGn0Eeh8JBFspsQRwJxUEqEklBJJytQR5r6kEkWNFBGLG7QRGuxUEg7EFB
FIGQQR6YdUEWytJBHASwQSoTJUEksnNBHlMyQSRQcUEYpulBEaxwQSD7CkEUfHZBHqg0QRbKdkEb
/2JBKhNjQSTIk0EeOrJBJEgCQRicbEERqlVBIQnnQRR3X0Eetw9BFsneQRv5F0EqEwZBJN7ZQR4i
eEEkP4dBGJIMQRGoK0EhGPJBFHKPQR7FFUEWyPRBG/JjQSoRy0Ek9T1BHgqZQSQ230EYh8BBEaXB
QSEoJUEUbdJBHtIxQRbHtkEb6yJBKg+5QSUL20Ed8rFBJC4dQRh9u0ERowZBITdkQRRpRUEe3nRB
FsYiQRvjVUEqDQFBJSKuQR3bAEEkJWNBGHQnQRGgOEEhRsxBFGTHQR7p7kEWxEpBG9seQSoJcUEl
OaxBHcP8QSQcf0EYavZBEZ0FQSFWNkEUYEFBHvSxQRbCaEEb0n9BKgVVQSVQ7kEdrUdBJBOaQRhi
KkERmWdBIWWbQRRb0EEe/qxBFsBxQRvJlkEqAJlBJWjOQR2WzUEkCn1BGFmOQRGVp0EhdQRBFFd2
QR8Ht0EWvmNBG8BpQSn7XEElgNRBHYCMQSQBEkEYUSJBEZHIQSGEeEEUUx9BHxAVQRa7fUEbtuxB
KfWMQSWYzUEdamVBI/eZQRhJKEERjh5BIZQSQRRPAEEfF6ZBFrg4QRutAUEp7xRBJbDjQR1UeUEj
7k1BGEFtQRGKakEho9NBFEr2QR8efUEWtMlBG6LcQSnoZEElyOVBHT67QSPk+0EYOZBBEYbwQSGz
VEEURu9BHyS0QRaxFEEbmHJBKeF1QSXhEEEdKU9BI9umQRgx4UERg1hBIcLOQRRC3EEfKjRBFq1l
QRuNpEEp2cdBJfl5QR0UOEEj0j9BGCp+QRF/gEEh0ixBFD8AQR8u2kEWqX5BG4IFQSnRfkEmEfZB
HP+FQSPIj0EYIx1BEXuwQSHhaEEUOxlBHzLeQRalVUEbdhxBKcjYQSYqY0Ec60NBI76iQRgbzUER
d/JBIfB+QRQ3GkEfNltBFqC6QRtqBUEpv9tBJkLJQRzXUEEjtLxBGBSqQRF0aEEh/01BFDKlQR85
S0EWm4xBG126QSm2kkEmWytBHMODQSOqzUEYDaxBEXEFQSIN8UEULoBBHzujQRaWeEEbUPVBKa0e
QSZzcUEcr3BBI6D2QRgHCEERbelBIhzJQRQqXUEfPVZBFpFBQRtEB0Epo3JBJot0QRybh0Ejlz5B
GACQQRFrBEEiK3FBFCY0QR8+cEEWi+tBGzabQSmZl0Emo2FBHIgrQSONWUEX+jFBEWiyQSI51EEU
IghBHz8oQRaGsEEbKQJBKY98QSa7MEEcdUtBI4NZQRfz7UERZrZBIkgPQRQd2EEfP4hBFoFVQRsb
J0EphRlBJtL9QRxiy0EjeSZBF+3EQRFlBUEiVhNBFBmoQR8/X0EWe7pBGwzWQSl6kEEm6ttBHFB+
QSNu0UEX5/tBEWNzQSJkCUEUFYlBHz7nQRZ2EUEa/npBKXABQScCTEEcPpJBI2RtQRfh90ERYj5B
InHJQRQR8EEfPkVBFnByQRrvyEEpZXNBJxl+QRwtFUEjWgdBF9uxQRFhbUEif4hBFA5dQR89ZEEW
azRBGuD0QSla70EnMF9BHBv9QSNPbUEX1TJBEWEcQSKNKkEUCuhBHzw/QRZl1kEa0hdBKVB8QSdH
JkEcCzpBI0TCQRfOukERYX9BIppdQRQHnEEfOxVBFmCPQRrC7kEpRldBJ12uQRv6xEEjOjRBF8jQ
QRFiVUEip1VBFARbQR85xkEWWxlBGrOgQSk8iEEnc/9BG+roQSMvlUEXwuxBEWNnQSK0VkEUAOBB
HzhsQRZV+kEao+lBKTLoQSeKBkEb231BIyTkQRe9HkERZP1BIsE0QRP9XUEfN0FBFlD1QRqT8UEp
KZVBJ5+bQRvMZUEjGgZBF7euQRFm0kEizdBBE/oBQR82HkEWTAJBGoOiQSkgf0EntQtBG73eQSMP
MEEXsjlBEWkWQSLaM0ET9s9BHzS1QRZHEEEac3tBKRd/QSfKIEEbsANBIwRJQResrEERa8tBIuZa
QRPzpEEfM05BFkIjQRpjZUEpDstBJ97pQRui40Ei+T5BF6ccQRFvBkEi8mZBE/B4QR8yAUEWPXFB
GlMUQSkGg0En83ZBG5ZDQSLuMkEXocZBEXKpQSL+WkET7U1BHzD6QRY40EEaQo9BKP6XQSgHtUEb
igJBIuM0QRecekERdtVBIwo2QRPqIkEfMGVBFjQdQRoyLEEo9w1BKBt3QRt+OUEi2ClBF5cCQRF7
TEEjFg5BE+cmQR8wK0EWL3hBGiHcQSjvoEEoLtlBG3NqQSLNHkEXkaBBEYAfQSMh/kET5FdBHzBD
QRYq/0EaEQNBKOhzQShB6EEbaSdBIsKTQReMWkERhTVBIy3+QRPhhUEfMLFBFib7QRoAGEEo4bZB
KFThQRtfL0EiuBdBF4dPQRGKj0EjOexBE96dQR8xVkEWI0hBGe89QSjbiEEoZ4NBG1V7QSKtnkEX
gotBEZDwQSNFy0ET2+FBHzIRQRYf6UEZ3mlBKNXUQSh5/UEbTFJBIqLJQRd96kERl6xBI1GtQRPZ
QEEfMxdBFhykQRnNjkEo0JxBKIwwQRtEB0Eil9RBF3l9QRGetEEjXXlBE9csQR80XkEWGYdBGbyY
QSjL/UEonfZBGzx0QSKMukEXdP1BEaXpQSNpTkET1RNBHzYoQRYWrkEZq51BKMe5QSivfkEbNX1B
IoH6QRdwc0ERrVhBI3VAQRPSzEEfOIxBFhQXQRma3EEow69BKMC4QRsu7kEidzBBF2xSQRG09UEj
gXhBE9CpQR87bEEWEZ1BGYogQSjAIEEo0b1BGyjkQSJsgEEXaEtBEbycQSONpUETzn1BHz6AQRYP
akEZeYBBKL0fQSjifUEbI45BImHcQRdkTkERxFdBI5m3QRPMckEfQgJBFg2sQRlo4kEouslBKPMo
QRse4UEiV6VBF2BsQRHMF0Ejpd5BE8qTQR9F4UEWC/NBGVhbQSi5LEEpA3tBGxrTQSJNm0EXXLtB
EdO2QSOyTUETx/1BH0pRQRYKKUEZSB9BKLgCQSkTYEEbF2RBIkPRQRdZGUER2qhBI77nQRPFY0Ef
Tw1BFghuQRk33UEotwVBKSL5QRsUvEEiOeNBF1WKQRHhF0Ejy2tBE8M0QR9T6UEWBtBBGSfNQSi2
ekEpMlxBGxKcQSIwKEEXUiJBEecIQSPYJkETwQtBH1lEQRYFRUEZF+dBKLXrQSlBLUEbEUNBIiZw
QRdO4kER7IhBI+TVQRO+8UEfXvlBFgPpQRkHzUEotXhBKU+3QRsQtEEiHN9BF0vLQRHxhUEj8WVB
E7zXQR9k8kEWAmBBGPgCQSi1LUEpXftBGxDjQSITiEEXSQxBEfYLQSP+FEETuwRBH2tFQRYA00EY
6NlBKLVEQSlr6UEbEelBIgpqQRdGiEER+g1BJArfQRO5OkEfcdpBFf9jQRjaJ0EotRpBKXmiQRsT
lEEiAUxBF0ReQRH9s0EkGAVBE7dmQR94aUEV/gxBGMubQSi1G0Epht5BGxWBQSH4X0EXQi9BEgDt
QSQlQUETtadBH38RQRX8ykEYvTZBKLUaQSmT30EbF+1BIe+kQRc/t0ESA6NBJDJ+QROzn0Efhe5B
Fft5QRiu80EotSRBKaC1QRsa90Eh5vxBFz3ZQRIFt0EkP8dBE7FaQR+NFkEV+hJBGKEGQSi1QEEp
rV9BGx6fQSHeq0EXPEBBEgcgQSRM+EETryRBH5RiQRX4WUEYk1NBKLVrQSm5n0EbItFBIdazQRc6
yUESCEFBJFovQROsfUEfm7NBFfbbQRiFukEotc5BKcV6QRsoFEEhzuNBFzl5QRIJNkEkZ2ZBE6ng
QR+jIEEV9WlBGHhtQSi2dkEp0UJBGy3gQSHHLEEXOH1BEgmJQSR0X0ETpxhBH6qjQRXztUEYa31B
KLcVQSnctEEbNDNBIb+iQRc3zUESCT5BJIFqQROkCEEfsiVBFfILQRhe3EEot6BBKefFQRs7BEEh
uFNBFzdaQRIIVUEkjt5BE6BeQR+56UEV8FlBGFKgQSi390Ep8lZBG0I7QSGw50EXNxVBEgbXQSSc
jUETnFVBH8GbQRXuvEEYRuZBKLf0QSn8i0EbSetBIamNQRc2/UESBN1BJKoiQROYY0EfyR5BFe1K
QRg7jUEot4dBKgbbQRtSEEEholJBFzcRQRIClEEkt75BE5Q1QR/QqkEV68NBGDCOQSi2vEEqEPNB
G1pmQSGbSEEXN0VBEf+fQSTFP0ETj41BH9g9QRXqOkEYJclBKLWmQSoahEEbYxdBIZRNQRc3pkER
+7JBJNKiQROKmUEf4B9BFeigQRgbQkEotAtBKiOwQRtsG0EhjZZBFzf8QRH3MUEk3+hBE4W7QR/n
+0EV5tBBGBDbQSixskEqLJVBG3WEQSGHHEEXOIdBEfIwQSTtHkETgKxBH+98QRXk7UEYBulBKK6/
QSo1DUEbfz9BIYC/QRc5h0ER7J9BJPpTQRN7h0Ef9u9BFeL1QRf9WUEoq1xBKj1pQRuJMUEhenxB
Fzq7QRHmhkElB4hBE3ZaQR/+QkEV4OhBF/PqQSinUkEqRYNBG5NUQSF0jEEXPCNBEd/tQSUUj0ET
cQxBIAVoQRXeykEX6rtBKKKAQSpNhkEbnXJBIW64QRc9zEER2N1BJSGJQRNrpEEgDFBBFdytQRfh
1EEonPRBKlVQQRun20EhaNdBFz9yQRHRYEElLjxBE2YXQSATUEEV2oVBF9keQSiWqEEqXOdBG7JW
QSFjCkEXQVpBEcl/QSU66UETYB5BIBoPQRXYHUEX0O5BKI98QSpkPEEbvOtBIV2uQRdDEEERwV5B
JUeDQRNZ1UEgIM9BFdWUQRfI30Eoh29BKmthQRvHgEEhWHRBF0UEQRG5G0ElVERBE1MDQSAna0EV
0x5BF8DYQSh+k0EqclZBG9IYQSFTKEEXR0pBEbCRQSVhDEETS4FBIC3oQRXRBEEXuH1BKHUQQSp5
C0Eb3JpBIU3YQRdJv0ERp4RBJW3XQRNDjkEgNFxBFc7BQRewO0EoarVBKn+fQRvnEEEhSONBF0xS
QRGeREEleqdBEzsHQSA6h0EVzHlBF6gNQShfgkEqhcFBG/F+QSFEHkEXTuVBEZTqQSWHa0ETMglB
IEDOQRXKNEEXn7pBKFNlQSqLkEEb+7xBIT+SQRdRqEERi2pBJZRFQRMoikEgRq9BFcgCQReXWUEo
RnhBKpEAQRwF5UEhOsRBF1TBQRGCiEEloRdBEx54QSBL1kEVxcRBF4+qQSg4pEEqlo1BHA/VQSE1
wEEXV7hBEXmEQSWt9EETE99BIFBPQRXDm0EXiAdBKCoFQSqb5UEcGZpBITDrQRdawEERcAdBJbsv
QRMIoEEgVGBBFcFmQReAbUEoGqJBKqDVQRwjMEEhLE5BF13nQRFmp0ElyLpBEvzEQSBX6EEVvy9B
F3kJQSgKZUEqpV1BHCzgQSEntkEXYQxBEV2IQSXWWEES8HpBIFsYQRW8+UEXcbFBJ/mKQSqprUEc
NmdBISMXQRdkIEERVJxBJePUQRLjlkEgXdZBFbrWQRdqB0En6ANBKq2yQRw/Z0EhHqFBF2djQRFL
lkEl8WNBEtYmQSBgUEEVuGhBF2IlQSfV2EEqsWtBHEgxQSEa60EXasBBEULaQSX/CEESyFBBIGJn
QRW2E0EXWXBBJ8MWQSq060EcUOpBIRd2QRduF0EROmpBJgxbQRK6B0EgZD1BFbPjQRdQkkEnr8hB
KrhMQRxZgEEhFCFBF3FhQREyOUEmGc9BEqtaQSBl90EVse9BF0cYQSecEEEqu3xBHGHjQSEQ7EEX
dGRBESpPQSYngkESnElBIGdmQRWwFUEXPStBJ4gSQSq+SkEcahZBIQ3LQRd3gUERIrBBJjVjQRKM
1UEgaMpBFa67QRcy1UEnc65BKsDaQRxyEUEhCuNBF3q1QREbdkEmQ2BBEnzSQSBqAkEVrVJBFyh5
QSde+UEqwzhBHHnWQSEIFUEXfe1BERSkQSZRjUESbCxBIGr/QRWr+EEXHcJBJ0oWQSrFqEEcgUtB
IQVvQReBXUERDllBJl/YQRJa5EEga7tBFarkQRcSjkEnNMpBKseNQRyIvkEhAvFBF4TtQREImkEm
bmNBEkkmQSBsOEEVqdRBFwbmQScfa0EqyRVBHJATQSEAeUEXiHtBEQMTQSZ8/EESNwpBIGyKQRWo
y0EW+uxBJwo2QSrKlkEclyhBIP42QReL6UEQ/gtBJou0QRIkp0EgbKdBFad5QRbuaEEm9MVBKsvN
QRyeEUEg/AxBF48pQRD5vkEmmppBEhIMQSBsSEEVpgFBFuFVQSbfVkEqzDBBHKTdQSD5/EEXklVB
EPXoQSap1kER/yRBIGuxQRWk7kEW08hBJsn+QSrMP0Ecq55BIPhhQReVVUEQ8qBBJrkgQRHsCkEg
a0NBFaRiQRbFn0EmtMlBKswFQRyyZkEg9uZBF5gcQRDvkkEmyCJBEdjBQSBqvkEVo+pBFrcYQSaf
2kEqy7hBHLjgQSD1jEEXmsZBEOyWQSbXDUERxWRBIGoVQRWjaUEWp/NBJosOQSrLJ0Ecv1FBIPQX
QRedmUEQ6gRBJuX6QRGyAUEgaRxBFaMSQRaYLEEmdklBKspEQRzFsEEg8s5BF6AuQRDoIUEm9PJB
EZ6NQSBn5UEVoplBFofiQSZh8EEqyWlBHMu3QSDxnUEXooVBEOa1QScEBEERiwhBIGbRQRWhvUEW
d2hBJk33QSrIV0Ec0apBIPCaQRek20EQ5aBBJxNAQRF3rkEgZaJBFaEqQRZmBEEmOohBKscPQRzX
ikEg775BF6ckQRDk2UEnIqRBEWSHQSBkPkEVoMpBFlPPQSYnx0EqxZRBHN1oQSDuy0EXqVJBEORI
QScyREERUa9BIGK6QRWgWEEWQNtBJhWqQSrDuUEc4zZBIO3cQRerUkEQ4/tBJ0H9QRE+40EgYUlB
FZ+mQRYtZUEmBA1BKsHUQRzpaEEg7NNBF6yLQRDj0kEnUXxBESxAQSBf7EEVn2FBFhk5QSXy9kEq
v/lBHO+9QSDrokEXrXNBEOOnQSdgtkERGcBBIF6EQRWfOUEWBIVBJeKAQSq9/kEc9iFBIOqtQRet
lEEQ42NBJ2/0QREHnkEgXSdBFZ7/QRXvF0El0shBKrvmQRz8YkEg6cBBF6xvQRDjKEEnf0hBEPX0
QSBbukEVntRBFdkBQSXDukEqualBHQJLQSDpBUEXqqtBEOM7QSeOjEEQ5LlBIFo9QRWe80EVwjdB
JbUmQSq3XEEdCFZBIOg0QReoT0EQ41tBJ528QRDT5kEgWMZBFZ89QRWqpEElp0BBKrTzQR0OY0Eg
5zdBF6WvQRDjVEEnrMlBEMNbQSBXMUEVn4JBFZJ+QSWaCEEqsjlBHRR2QSDmLUEXoiRBEONOQSe7
kUEQszxBIFWQQRWflUEVeeJBJY2CQSqvPkEdGnVBIOUQQRed7kEQ4ypBJ8ogQRCjX0EgVAhBFZ+8
QRVgqEElga9BKqxYQR0gXUEg491BF5k7QRDiy0En2MFBEJPxQSBSk0EVn/dBFUcpQSV2TEEqqZFB
HSYxQSDihUEXk69BEOI+QSfndEEQhRlBIFE5QRWggEEVLT9BJWtwQSqmtUEdK9lBIOEXQReNzEEQ
4XxBJ/YNQRB2ykEgT/tBFaEZQRUS+UElYSxBKqP3QR0xaUEg339BF4eVQRDgzEEoBIpBEGjuQSBO
4UEVocZBFPhRQSVXl0EqoVhBHTcQQSDd8kEXgHVBEOALQSgTCkEQW6pBIE3tQRWiFkEU3WpBJU6s
QSqezEEdPLtBINxSQRd4bEEQ3s9BKCFrQRBPBkEgTNdBFaJmQRTB6EElRn1BKpx5QR1CU0Eg2mtB
F2+/QRDdQUEoL91BEELQQSBMJkEVosNBFKXrQSU/CkEqmkRBHUetQSDYxEEXZgxBENtdQSg+K0EQ
NsBBIEuaQRWjNEEUijNBJTgiQSqYEEEdTRpBINccQRdbj0EQ2TFBKExBQRAq/0EgSyZBFaO9QRRu
H0ElMfNBKpYCQR1St0Eg1UFBF1AcQRDWtkEoWlRBEB+bQSBK60EVpHhBFFG+QSUsYUEqlGVBHVg8
QSDTVEEXQ/FBENP8QShoNUEQFI9BIEp9QRWlRUEUNZdBJSd2QSqTC0EdXa1BINF4QRc26EEQ0NJB
KHXLQRAJxkEgSi9BFaYiQRQZpkElIxZBKpH4QR1jX0Egz6hBFyjIQRDNIEEog4NBD/9vQSBKSEEV
pqFBE/2kQSUfPEEqkOdBHWlbQSDN10EXGZZBEMi1QSiRPkEP9ZpBIEqQQRWnAUET4aBBJRvNQSqQ
CUEdb7dBIMwGQRcJW0EQw0NBKJ7WQQ/r/0EgSyBBFadEQRPFvUElGNtBKo9jQR12JEEgymZBFvfl
QRC9akEorE1BD+KcQSBLs0EVp3tBE6oYQSUWRUEqjwdBHXyBQSDItUEW5U9BELc9QSi5tUEP2UFB
IExWQRWnL0ETjrJBJRQHQSqPEkEdgwFBIMczQRbRqUEQsNVBKMcOQQ/QK0EgTVZBFaa+QRNzl0El
EjFBKo9kQR2JlUEgxXhBFrzbQRCqBEEo1DhBD8dTQSBOVEEVpjRBE1jBQSUQ3UEqj/5BHZBEQSDD
wkEWpyNBEKLLQSjhLEEPvqVBIE9zQRWl00ETPmlBJQ/qQSqQkEEdlx9BIMITQRaQKUEQmwlBKO52
QQ+2G0EgUOxBFaVWQRMka0ElDzpBKpFEQR2ePkEgwHBBFnetQRCSvEEo++NBD63NQSBSrUEVpQtB
Ewq8QSUOt0Eqkj1BHaVlQSC/FkEWXe9BEIoRQSkJaUEPpadBIFSUQRWkwEES8XVBJQ5uQSqTmkEd
rJhBIL3HQRZDBEEQgXBBKRbdQQ+d7kEgVmFBFaR/QRLYaEElDlpBKpVBQR2z60EgvIZBFibrQRB4
0UEpJGhBD5ZgQSBYYUEVpCNBEsAzQSUOnkEqlwxBHbtDQSC7lEEWCXFBEHAVQSkyU0EPjqhBIFqU
QRWjq0ESqH5BJQ8HQSqZEEEdwsRBILrZQRXqq0EQZyxBKUBgQQ+GzkEgXOlBFaLiQRKRUEElD89B
KptYQR3KSUEgumpBFcrAQRBd2EEpTo5BD38PQSBfS0EVoglBEnr+QSUQ6EEqnctBHdHYQSC6PUEV
qbtBEFQbQSlcnkEPd39BIGGxQRWhcEESZUtBJRIUQSqgZEEd2ZZBILokQRWHcUEQSf9BKWrWQQ9v
wkEgZEZBFaDOQRJP+EElEzdBKqLoQR3hlkEguh5BFWPGQRA/jkEpeW1BD2g9QSBnCUEVn9FBEjtk
QSUUs0EqpYVBHenKQSC6fEEVPwpBEDQ+QSmIB0EPYPFBIGpOQRWelUESJ61BJRYPQSqoY0Ed8khB
ILtZQRUZRkEQKKNBKZaxQQ9ZqkEgbaBBFZ1SQRIU0kElF3FBKqsWQR37FEEgvFdBFPKtQRActUEp
pZtBD1JeQSBws0EVnAVBEgLyQSUYp0EqralBHgQeQSC9m0EUy2xBEBDJQSm0tkEPS0pBIHPZQRWa
iUER8c5BJRmvQSqwTkEeDXNBIL6tQRSjZUEQBLdBKcP9QQ9EO0Egdv5BFZkXQRHhMEElGpJBKrLs
QR4XB0EgwB1BFHpKQQ/4N0Ep04RBDz2aQSB57EEVlz1BEdFUQSUbEEEqtZBBHiBzQSDB3UEUUHFB
D+uqQSnjOkEPNwhBIHzgQRWUxUERwhdBJRspQSq39UEeKgVBIMO2QRQmSkEP3y9BKfNWQQ8whUEg
f7NBFZH+QRGziUElGvFBKroJQR4zq0EgxcxBE/unQQ/St0EqA5hBDyorQSCCdEEVjr1BEaW6QSUa
fkEqu/ZBHj2TQSDIL0ET0HtBD8ZJQSoTx0EPJCNBIIUGQRWLaEERmGlBJRnnQSq9w0EeR8tBIMsv
QROlAkEPubhBKiQOQQ8eLkEgh4lBFYfxQRGLskElGTxBKr9tQR5SQEEgzopBE3k/QQ+tPkEqNJlB
DxgHQSCJ7EEVhDRBEX9qQSUYr0EqwLFBHlzPQSDSC0ETTSNBD6DcQSpFfkEPEdVBIIwtQRWAL0ER
c95BJRgUQSrBlUEeZ5tBINXCQRMg+UEPlMRBKlaHQQ8L0EEgjk9BFXweQRFo90ElF5lBKsJPQR5y
j0Eg2cFBEvTXQQ+JN0EqZ7xBDwXuQSCP+UEVd85BEV5sQSUW+kEqwqJBHn2pQSDd+0ESyPpBD335
QSp5QEEO/9BBIJGcQRVzb0ERVHZBJRZQQSrCgkEeiOdBIOKSQRKdWUEPcw5BKortQQ75oEEgk0NB
FW7kQRFLGkElFYhBKsIAQR6UdUEg52BBEnIAQQ9oZEEqnJxBDvOEQSCU30EVanZBEUJmQSUUzEEq
wQhBHqAfQSDsdEESRylBD15tQSqubEEO7W5BIJaJQRVl6EEROlpBJRQKQSq/pEEeq8JBIPHEQRIc
60EPVNBBKsBaQQ7nlEEgmC1BFWFAQREyv0ElE11BKr1JQR63jUEg91pBEfNLQQ9LlkEq0k5BDuHj
QSCZvUEVXK1BEStzQSUStUEqumRBHsNDQSD9MUERyotBD0LFQSrkU0EO3FxBIJq5QRVYA0ERJJ1B
JRIZQSq3KUEezw9BIQO2QRGiR0EPOmJBKvaKQQ7W50Egm49BFVLuQREeOkElEaVBKrNkQR7a70Eh
CohBEXspQQ8yQ0ErCQRBDtGDQSCcWUEVTddBERhCQSURSkEqrtVBHubfQSERokERVN5BDyqbQSsb
jUEOzFtBIJ0JQRVIyUEREpVBJREqQSqpq0Ee8tFBIRkOQREvS0EPI25BKy4NQQ7HakEgnflBFUO4
QRENd0ElER1BKqQtQR7+30EhIK9BEQr4QQ8c6EErQHhBDsKhQSCfAUEVPthBEQiOQSURQ0EqnhdB
Hwr2QSEoKkEQ569BDxb4QStS6kEOvfBBIJ/kQRU5s0ERA7FBJRGkQSqXZEEfFw9BIS+9QRDFVkEP
EZ9BK2VbQQ65s0EgoJFBFTSRQRD+80ElEhRBKo//QR8jIEEhN6hBEKRPQQ8M4UErd45BDrWAQSCh
KkEVL2NBEPpKQSUSyUEqh+RBHy9zQSFAI0EQhINBDwg1QSuJnEEOsVdBIKGMQRUqXUEQ9VFBJRPf
QSp+y0EfO9VBIUi5QRBmAEEPBCdBK5uSQQ6tRkEgoe9BFSWYQRDwekElFUZBKnUCQR9IDkEhUTJB
EEhSQQ8BJEErrWBBDqlPQSCiVkEVIStBEOvhQSUXBUEqarlBH1Q+QSFZjkEQK/VBDv64QSu/GUEO
pX5BIKLiQRUc2kEQ50NBJRlsQSpfy0EfYEJBIWIGQRARJkEO/NBBK9C5QQ6hyEEgo2ZBFRiDQRDi
kUElHCZBKlQXQR9sXEEhapZBD/deQQ77nUEr4lRBDp4wQSCj00EVFCFBEN4eQSUfHUEqR7tBH3h5
QSFzO0EP3odBDvseQSvzs0EOmqVBIKQ7QRUQBEEQ2elBJSKDQSo6qUEfhJlBIXvlQQ/G9kEO+ztB
LAThQQ6XBkEgpLFBFQx8QRDWPkElJl1BKizVQR+Qj0EhhIdBD7CoQQ78JEEsFfxBDpNlQSClF0EV
CTpBENJQQSUqx0EqHghBH5yfQSGNTkEPm5pBDv2qQSwm8kEOkBdBIKV3QRUGJkEQzphBJS+vQSoO
hEEfqKhBIZYXQQ+HuEEO/+hBLDfDQQ6M7UEgpeNBFQOGQRDKwkElNMtBKf5gQR+0l0Ehnt5BD3Tu
QQ8C20EsSLlBDomvQSCmT0EVAPRBEMbQQSU6Y0Ep7YFBH8B0QSGnbkEPYzlBDwZTQSxZgEEOhpxB
IKbNQRT+oEEQwqFBJUBhQSnb6UEfzD9BIa+pQQ9SyUEPCk1BLGnkQQ6DtkEgp2BBFPyYQRC+AUEl
RtpBKclbQR/X00EhuClBD0N4QQ8OykEsehRBDoEGQSCoJkEU+tVBELk5QSVORUEptmlBH+NPQSHA
qkEPNSxBDxPNQSyKAkEOfmxBIKkTQRT5ZUEQtDtBJVYWQSmi90Ef7qZBIck7QQ8nzkEPGVFBLJm9
QQ57/EEgqgpBFPgjQRCutEElXf9BKY7RQR/53UEh0btBDxtoQQ8fakEsqWlBDnnLQSCq2EEU9zpB
EKi+QSVmbEEpeiBBIAUXQSHaGkEPD/JBDyYYQSy42EEOd2FBIKv5QRT2S0EQopxBJW9aQSlk4kEg
ED1BIeJnQQ8Fp0EPLVZBLMfIQQ51EUEgrSxBFPVKQRCcI0EleJlBKU72QSAbUUEh6pNBDvyCQQ80
9EEs1mJBDnMUQSCuHkEU9HZBEJVhQSWCOUEpOKVBICYwQSHywkEO9EtBDz0dQSzk7kEOcU9BIK7T
QRTz3EEQjkhBJYwyQSkhq0EgMSdBIfrPQQ7s6EEPRgNBLPNzQQ5vtEEgr5xBFPNnQRCG90EllpJB
KQpnQSA8CEEiAuRBDuY8QQ9PX0EtAe5BDm4NQSCwmUEU8wZBEH+BQSWhA0Eo8q9BIEaxQSIKw0EO
4JZBD1keQS0QQkEObKdBILG3QRTys0EQd5tBJausQSjaBEEgUW1BIhKOQQ7bvUEPY2tBLR5TQQ5r
P0Egsw1BFPLLQRBvZkEltp1BKMEUQSBcH0EiGlRBDtfSQQ9uQkEtLBZBDmn1QSC0ekEU8vxBEGca
QSXBjEEop+pBIGa1QSIiKUEO1JNBD3mEQS05o0EOaNxBILX8QRTzN0EQXsBBJcx0QSiOe0EgcSBB
IintQQ7R90EPhS5BLUcFQQ5oIkEgt7hBFPOJQRBWJUEl12RBKHUFQSB7g0EiMWpBDtAYQQ+ROkEt
VD9BDmd0QSC5fUEU81dBEE1tQSXiZkEoW1BBIIXwQSI4wEEOz0dBD52DQS1hhEEOZuJBILtHQRTy
u0EQRKpBJe2FQShBWEEgkEZBIkARQQ7PHEEPqkBBLW7wQQ5mjkEgvUxBFPI9QRA7vUEl+J5BKCdF
QSCaWEEiRyJBDs/eQQ+3P0Ete/lBDmZIQSC/NEEU8dtBEDKmQSYDpkEoDSBBIKR0QSJOI0EO0dFB
D8TBQS2IxkEOZhNBIMEcQRTxc0EQKWZBJg6RQSfy3UEgrsNBIlUVQQ7UfUEP0qhBLZV6QQ5l8EEg
wyFBFPEGQRAgAkEmGZlBJ9heQSC47EEiXBdBDtfRQQ/g1UEtok5BDmXbQSDFQ0EU8JVBEBX9QSYk
b0EnvcNBIMMDQSJjJkEO21JBD+8PQS2vKkEOZjlBIMefQRTwHUEQC7xBJi8JQSejXEEgzPlBImoi
QQ7feEEP/VJBLbv8QQ5mtkEgyf1BFO+sQRABNkEmOWFBJ4lAQSDW4UEicSpBDuQGQRALlEEtyNVB
Dmc8QSDMTUEU7yFBD/aQQSZDbUEnbzpBIOC2QSJ4RUEO6MJBEBnjQS3Vh0EOZ+lBIM6lQRTui0EP
68FBJk08QSdU/kEg6nhBIn+JQQ7trUEQKBxBLeHyQQ5ojkEg0KtBFO3EQQ/glUEmVqpBJzqyQSD0
F0EihsdBDvKXQRA2T0Et7gRBDmk7QSDSmkEU7PFBD9VeQSZfxUEnIH1BIP22QSKODUEO94VBEEQz
QS36JEEOaftBINS8QRTsIkEPyfxBJmhzQScGg0EhB0JBIpUxQQ781kEQUgVBLgZEQQ5qnUEg1slB
FOvVQQ++gEEmcK5BJuyqQSEQmEEinEVBDwLAQRBf5EEuEsFBDms8QSDY90EU64NBD7MIQSZ4w0Em
0uVBIRnHQSKjd0EPCOxBEG1JQS4fPUEOa/hBINsGQRTrHUEPp4lBJoA8QSa5SUEhIvJBIqpFQQ8P
kkEQem5BLivWQQ5s2EEg3RlBFOp1QQ+bcEEmh0RBJp/DQSEsG0EisO9BDxZwQRCHZUEuOGZBDm2z
QSDfG0EU6bBBD48hQSaNx0EmhmZBITUwQSK3oUEPHX1BEJQMQS5E3UEObplBIOEGQRTo3kEPgplB
JpP2QSZtCUEhPeBBIr5KQQ8kZEEQoFlBLlFcQQ5vnEEg4y9BFOfeQQ91r0Emmc9BJlPdQSFGaUEi
xP9BDyuIQRCseEEuXi1BDnCtQSDlG0EU5rxBD2j8QSafWEEmOupBIU7sQSLLhkEPMr1BELgzQS5q
5kEOca5BIOa+QRTllUEPXD1BJqR7QSYiVEEhVzxBItINQQ86CEEQw6pBLneCQQ5ykUEg6GVBFORk
QQ9PdkEmqTxBJgofQSFfe0Ei2M1BD0GKQRDOqUEuhDlBDnNiQSDp/UEU4ypBD0J6QSatoEEl8hdB
IWe5QSLflUEPSVpBENkoQS6RCkEOdGdBIOs1QRTh7EEPNVtBJrHaQSXaKkEhb/ZBIuZNQQ9RMkEQ
4u9BLp30QQ51W0Eg7EtBFOEOQQ8oIEEmtdxBJcJVQSF4H0Ei7PNBD1jyQRDr/UEuquNBDnZMQSDt
G0EU4EJBDxrGQSa5lUElqstBIYA1QSLzq0EPYKNBEPR6QS6340EOdzlBIO3FQRTfR0EPDV5BJr0i
QSWTfkEhiI1BIvqmQQ9oNEEQ/GNBLsTPQQ536UEg7kdBFN4FQQ7/6EEmwHRBJXyeQSGQ10EjAaRB
D2/1QRED9kEu0XxBDniJQSDuxkEU3MBBDvKMQSbDkkElZhdBIZiwQSMIuEEPeB5BEQr+QS7emUEO
eSlBIO8mQRTa7kEO5SVBJsZxQSVPvUEhoGhBIw+IQQ+AO0EREWRBLuuyQQ55pkEg72hBFNjyQQ7X
1UEmyUtBJTmTQSGoEEEjFnNBD4gsQREW70Eu+J5BDnoOQSDvmkEU1uxBDsrPQSbMLUElI7tBIa/O
QSMdV0EPkCJBERvjQS8FfEEOemVBIO+uQRTUyEEOvXZBJs70QSUOM0Eht25BIyQ0QQ+YKkERIEBB
LxIdQQ56yUEg75VBFNLPQQ6wHUEm0dtBJPjSQSG/TEEjKw9BD5+dQREj8kEvHr5BDntUQSDvQUEU
0QJBDqJ+QSbUwEEk47pBIcdDQSMx6kEPpvJBEScSQS8raUEOe6JBIO7iQRTPD0EOlOBBJtfeQSTO
6EEhzzZBIzjsQQ+uGEERKbVBLzgVQQ57uEEg7qtBFMztQQ6HbEEm2zxBJLpyQSHXFkEjQBRBD7UZ
QRErx0EvRJtBDnu1QSDuTUEUysxBDnoFQSbes0EkpnVBId7oQSNHbkEPvERBES2AQS9Q3UEOe35B
IO2pQRTIlkEObFpBJuJiQSSSaUEh5rxBI09KQQ/DSUERLwlBL10nQQ57JEEg7IJBFMYeQQ5evkEm
5lNBJH6kQSHufkEjVw5BD8oAQREwCkEvaXRBDnq0QSDrOkEUw2pBDlF8QSbqj0Eka2hBIfZDQSNe
00EP0I9BETCQQS91nkEOelpBIOobQRTArkEOREdBJu8eQSRYhkEh/hBBI2apQQ/W1EERMHtBL4HG
QQ56LkEg6MNBFL4vQQ43L0Em8+5BJEXSQSIF+EEjbw5BD901QREv/0EvjexBDnoTQSDnU0EUu75B
DipiQSb480EkM3BBIg3dQSN3ZkEP48ZBES8mQS+Z3EEOedpBIOXpQRS5H0EOHXVBJv6yQSQhVEEi
Fb5BI3/kQQ/qNkERLZ5BL6WSQQ55g0Eg5GNBFLavQQ4QqkEnBP5BJA/VQSIdu0EjiGlBD/A5QREr
zUEvsPFBDnj7QSDi0EEUtDlBDgPLQScL3UEj/u9BIiX3QSORG0EP9mhBESm6QS+8J0EOeNBBIOEi
QRSxiUEN9xFBJxLSQSPuZEEiLnlBI5noQQ/8f0ERJ05BL8dXQQ54fUEg30hBFK6jQQ3qjkEnGj5B
I941QSI24EEjotxBEAKRQREk0EEv0thBDnfHQSDdVEEUq4ZBDd4xQSciJEEjzlhBIj9eQSOr9UEQ
CJ9BESI2QS/eNkEOdvRBINtwQRSoTkEN0hZBJyp5QSO+zUEiR85BI7VSQRAO60ERH4RBL+kgQQ52
J0Eg2WxBFKUtQQ3GSEEnMz5BI6+wQSJPsEEjvuRBEBUnQREcx0Ev861BDnUzQSDXJkEUobRBDbqH
QSc8eEEjoPRBIleVQSPInEEQG2hBERnyQS/90UEOdBpBINS/QRSeMUENrstBJ0ZXQSOStkEiX3xB
I9JaQRAhYEERFvlBMAeeQQ5zSkEg0iZBFJqTQQ2jEkEnUNtBI4UIQSJnUUEj3C9BECccQRET/EEw
EZFBDnKuQSDPfkEUltlBDZdDQSdb7EEjd9hBIm8UQSPmO0EQLNRBEREDQTAbYEEOcd9BIMynQRSS
1UENi6tBJ2dKQSNrCkEidtNBI/BrQRAytEERDcVBMCTuQQ5xIUEgyZ5BFI7JQQ2AI0Enc1BBI17s
QSJ/CUEj+qNBEDgfQREKpkEwLiVBDnBpQSDGcEEUipBBDXS9QSd/40EjU2VBIodGQSQFI0EQPYtB
EQd3QTA3NUEOb5NBIMLqQRSGDkENaYtBJ4zkQSNIWkEij61BJA/bQRBC/EERBGxBMEAeQQ5u1EEg
v2RBFIGAQQ1ekkEnmmJBIz2DQSKYHEEkGj9BEEiyQREBpkEwSJBBDm4SQSC7l0EUfTRBDVPrQSeo
WUEjMutBIqC4QSQkwEEQTrdBEP9aQTBQoEEObV5BILdjQRR4ykENSXZBJ7bAQSMo30EiqUxBJC9Z
QRBUu0EQ/ZdBMFjIQQ5s30Egs2lBFHPsQQ0/VEEnxZdBIx8+QSKxxkEkOjhBEFq+QRD8HkEwYNdB
DmxmQSCvNkEUbrJBDTVSQSfU6UEjFelBIrogQSRFV0EQYKpBEPrAQTBorEEOa8BBIKp2QRRpbkEN
K19BJ+RiQSMM8EEiwgpBJFDLQRBmoUEQ+YBBMHAhQQ5rH0EgpWNBFGRIQQ0hukEn9ClBIwRmQSLJ
3UEkXGRBEGzQQRD4d0Ewd3ZBDmo6QSCgcUEUXsdBDRhPQSgEXUEi/GpBItGmQSRn8kEQcu1BEPep
QTB+x0EOaYJBIJtOQRRZFUENDzFBKBTGQSL020Ei2SdBJHObQRB49UEQ9xtBMIYDQQ5o4kEglktB
FFMjQQ0GS0EoJVpBIu25QSLgbUEkf15BEH9PQRD3AEEwjQtBDmhLQSCRC0EUTRxBDP1/QSg2EUEi
5vBBIuevQSSLU0EQhgJBEPdGQTCT0kEOZ+FBIItDQRRG1kEM9NJBKEbHQSLglEEi7slBJJd6QRCM
skEQ9+5BMJo5QQ5nl0EghTlBFEBiQQzsREEoV15BItq3QSL11UEko69BEJM2QRD4+UEwoIRBDmdP
QSB+xEEUOetBDOQOQShoS0Ei1XpBIvylQSSv3UEQmh5BEPpPQTCm2EEOZuVBIHgjQRQzNUEM3BRB
KHlnQSLQq0EjA1RBJLvfQRChZ0EQ++5BMK04QQ5mmUEgcPxBFCxCQQzUPEEoinpBIswlQSMJrkEk
x69BEKi/QRD960Ews4dBDmZpQSBpkUEUJLxBDMyqQSibe0EiyBlBIw/NQSTTbUEQr81BEQAuQTC5
gkEOZkFBIGI8QRQc+EEMxXxBKKxPQSLEsUEjFcdBJN8VQRC28UERAsxBML87QQ5mB0EgWsVBFBT6
QQy+hEEovQJBIsG8QSMbhkEk6rVBEL6GQREFQ0EwxI1BDmXwQSBTG0EUDLlBDLfUQSjNnUEivxtB
IyE6QST2bUEQxl5BEQgDQTDJckEOZihBIErQQRQEcEEMsV5BKN4AQSK8ykEjJslBJQI1QRDOWEER
CxpBMM6FQQ5mpkEgQiNBE/vuQQyrfUEo7iRBIrroQSMsNkElDiNBENZVQREOz0Ew06FBDmcsQSA5
gEET80RBDKYdQSj+BEEiuYBBIzFnQSUZ3UEQ3mNBERLAQTDYgUEOZ9pBIDCSQRPqN0EMoR1BKQ1a
QSK4cEEjNkpBJSVzQRDmnkERFulBMN0fQQ5oj0EgJ3FBE+EKQQycbUEpHGdBIre6QSM63kElMQlB
EO8DQREbWEEw4YtBDmkDQSAeHUET199BDJfjQSkry0Eitz5BIz7/QSU8nkEQ95FBESALQTDltUEO
aVlBIBTXQRPOq0EMk91BKTrgQSK3GEEjQptBJUgfQREAR0ERJOhBMOnkQQ5pjUEgC19BE8WbQQyQ
RUEpSUFBIredQSNF70ElU4pBEQkGQREp50Ew7hNBDmm+QSABpkETvHFBDIzsQSlXR0EiuJBBI0jq
QSVek0EREdVBES81QTDyS0EOaeRBH/e/QROzMUEMieBBKWUKQSK5w0EjS9RBJWlpQREarUERNJ1B
MPZrQQ5qF0Ef7fVBE6nQQQyHIkEpcqVBIrtXQSNOakEldCtBESOuQRE6FUEw+m9BDmrFQR/j+kET
oIpBDISxQSl/6kEivUJBI1DYQSV+0kERLOBBET+aQTD+NkEOa6RBH9nnQROXQUEMgjZBKYx/QSK/
kUEjUtdBJYlNQRE2KkERRPhBMQGtQQ5sk0Efz7JBE44JQQyAK0EpmKhBIsJ7QSNUikElk/dBET9m
QRFKREExBPRBDm2JQR/FMkEThOVBDH6lQSmkhkEixaBBI1XUQSWekEERSCpBEU+RQTEIGUEObnVB
H7pSQRN7qkEMfWJBKbACQSLJEkEjVrNBJajrQRFRQUERVNlBMQr7QQ5vV0Efr1dBE3JbQQx8NEEp
ux5BIszkQSNXYEElsxZBEVqHQRFaGUExDXlBDnAxQR+kJUETaPlBDHtyQSnF3EEi0Q1BI1e+QSW9
OkERY8hBEV9MQTEPmEEOcVlBH5i6QRNgC0EMevxBKdAjQSLVsUEjV+VBJcdFQRFs/0ERZHxBMRGO
QQ5yjEEfjTVBE1cPQQx6tEEp2gtBItqwQSNX60El0M9BEXY7QRFpjkExE1hBDnO9QR+BaUETTe9B
DHqAQSnjs0Ei35pBI1gaQSXaK0ERf6lBEW7OQTEVGkEOdOhBH3W1QRNEw0EMerRBKe0EQSLk0EEj
WDdBJePJQRGJJUERc8pBMRZpQQ52HUEfampBEzvUQQx7QEEp9h1BIupzQSNX7EEl7UdBEZKCQRF4
m0ExF3VBDneUQR9fFkETMxtBDHwUQSn+1UEi8J5BI1ewQSX2dUERm8FBEX1UQTEYNEEOeSpBH1Pm
QRMqj0EMfYVBKgdHQSL3LUEjV1hBJf+EQRGlLUERggdBMRi8QQ56okEfSIhBEyJFQQx+90EqD3RB
Iv3/QSNW6kEmCGRBEa5uQRGGgkExGStBDnxBQR89LUETGjBBDICLQSoXYkEjBR1BI1ZuQSYRGEER
t8dBEYrvQTEZXkEOfgBBHzHXQRMSUkEMgi9BKh8TQSMMV0EjVglBJhmWQRHA80ERjzVBMRkXQQ5/
qUEfJmtBEwqJQQyD8Q==
      </set>
      <set id="src_94" fmt="mseries">
AAAABnNyY185NAAAAAM/gAAAP4AAAAAAAAsAAAPpvw+tjj7h7VO+gB84v5lgFT7+Wfg/JL0gP5aX
+z7o77K/zyr0P4KECr6EyM2/D8taPuLfUr6ATEy/mWB8Pv7qWD8kz4k/lq6QPulcrb/PDTQ/hDWP
voiw/b8P6YI+49BUvoBnRb+ZYLs+/36lPyTguD+Wxmk+6c2mv87uOj+F19i+jJ4mvxAE8j7kxfu+
gIRqv5lfQT8AC5A/JPEwP5bggz7qOqK/zs3zP4dp0L6QjsS/EB/VPuW6UL6AmgS/mVv1PwBaZj8l
BLg/lvtAPuqj5b/Orwo/iOnuvpR+Eb8QO8g+5qnfvoCw6L+ZVsA/AKv5PyUXaz+XFS8+6wF0v86P
XD+KVvG+mGovvxBY9T7nl1m+gMNSv5lPiT8BAG8/JS3wP5ctQD7rX9+/zmw1P4uww76cTfi/EHeE
PuiCg76A0a6/mUY6PwFXkj8lQFc/l0TgPuu/+b/OSH4/jPkFvqAlV78Ql5w+6WSLvoDh1r+ZPKw/
AbGIPyVReT+XXIc+7Bqiv84kOj+OMMu+o/DqvxC5ZD7qQu2+gO6fv5kv0T8CEBg/JWOwP5d16D7s
cj6/zgA7P49Xsr6nsbW/ENz+PusdT76A+Qe/mR+xPwJxmT8leVw/l5BaPuzHH7/N3G4/kGw3vqtu
T78RAos+6/NVvoD267+ZD80/AtTjPyWXAj+XqRY+7SCUv8248j+RcCq+rx+kvxEtFD7swVa+gO7A
v5j98z8DOd8/JbbtP5fCOD7tfHm/zZUUP5Jkwb6yx9i/EVnUPu2J0L6A4xG/mOrFPwOjVj8l3oM/
l9wxPu3Thb/NciM/k0pZvrZdMr8RiOc+7k+fvoDTBL+Y1Y4/BBO7PyYO3j+X9n8+7ifmv81N4j+U
Is++udq9vxG7rz7vD3e+gL1mv5i72z8EhR0/JkmyP5gRRD7udQi/zSfNP5TtT769RQq/Ee8pPu+/
Fr6App6/mJ/fPwT3Uj8mjxg/mCvxPu7BWL/NAiw/laqAvsCYab8SJNU+8GayvoCKA7+YgnI/BWp8
PybgRz+YRU8+7wN7v8zcSD+WWwy+w9a2vxJeXj7xCc++gGbqv5hjtj8F4Zw/Jz/TP5hgRD7vPQK/
zLVTP5cAQ77G/wa/EpfEPvGhxb6AP+y/mER5PwZebT8nq+I/mHssPu92Fb/Mjq0/l5oavsodAb8S
0VI+8jEAvoASJL+YI18/Bt+QPygfJT+Yl2g+77I+v8xnnD+YKJq+zSSGvxMN1j7ys7y+f9IYv5f9
aD8HY3I/KJ1oP5izmz7v9Iy/zEAjP5issr7QC1i/E1B7PvMsZL5/kgC/l9XBPwftNj8pKbI/mM3/
PvA5ar/MF3E/mShivtLZ2b8Tlj8+86ETvn9Pgr+XrII/CHiJPynFAD+Y6DM+8HdMv8vv4z+ZnQe+
1ZMavxPdXT70DFO+fvd+v5eCaj8JBWg/Km7mP5kCKj7wt96/y8gHP5oJz77YPUi/FCckPvRqgr5+
lwC/l1bfPwmVDj8rKOI/mR6rPvD147/Ln+A/mm6vvtrP178Ud0A+9MDDvn4vp7+XKWI/Cic9Pyvz
7T+ZO8M+8S9jv8t3cz+azCC+3T2FvxTKfT71Eny+fc3Yv5b6LD8Ku7U/LM07P5lXJz7xZve/y081
P5skfr7flRe/FR9HPvVZt759Y76/lsoaPwtTeD8tt9s/mXJ2PvGeaL/LJnU/m3Y1vuHW4L8VdXo+
9ZZXvnzwyL+WmIE/C+sqPy63eD+ZjhI+8c71v8r8kT+bwna+5AAFvxXM7j71yE6+fHE6v5ZoKz8M
fWE/L8sRP5msYD7x+4+/ytJJP5wJs77mE+y/FiQ0PvXqeL577JW/ljcYPw0PjD8w82c/mcv+PvIk
BL/Kpyk/nE0lvugdBr8We0U+9gANvntfib+WBXg/DaLtPzItAj+Z680+8ku4v8p77z+civy+6hNc
vxbTYj72CKa+etW0v5XTeT8ONg8/M3o7P5oJ5D7ybdG/ylCeP5zDur7r/lu/Fy9BPvYH6L56Rjm/
laABPw7HSj803GU/miY/PvKR0L/KJGc/nPfSvu3g3L8Xi9A+9gErvnmwdb+VbAw/D1ewPzZZAj+a
REA+8rEZv8n4CT+dJUm+76BFvxfn+T719EK+eRn/v5U4ez8P5uI/N+yAP5pjoj7yz+K/ycuIP51M
y77xS66/GEZLPvXeh754ehq/lQZHPxBy3T85l00/moNbPvLpqL/JnkY/nW7zvvLm6r8YoeQ+9cLa
vnfPOr+U1OE/EPy4PztaZD+aoaY+8vpqv8lxAj+di6W+9HBUvxj9gD71nry+dxU7v5SmWj8RhWE/
PTBOP5rAmj7zBdi/yUPCP52n6b7167O/GVj2PvVvWb52SnO/lHi0PxILET8/GjY/mt+nPvMN4L/J
Fo0/nbwBvvdWmr8ZsZA+9TgOvnV9tL+US3M/Eow2P0EbuT+a/iw+8xO4v8jqEj+dzti++LQDvxoK
DD70+WC+dK+Mv5QfeT8TCK4/QzNNP5sdEz7zEwG/yL+OP53gbL76BLO/GmWLPvSnar5z076/k/To
PxN//j9FXNI/mzzxPvMFi7/Ilbk/nfIDvvtK1b8av2k+9E49vnLuAL+Ty+I/E/NSP0eZHz+bXUc+
8u2bv8hr8T+eBHC+/ISFvxsZAT7z/Uq+cflPv5OjDT8UY64/SevBP5t9VT7yzwa/yEBhP54W0779
sra/G3PkPvOmtL5xAa6/k3sfPxTPZD9MUNM/m5ufPvKr5L/IFHY/nikGvv7fZr8bz9s+80fivnAE
W7+TVOI/FTmOP07ICj+burM+8oKGv8foVD+ePsK/AAU5vxwpzD7y5GW+bwDAv5MvvD8VnyE/UU8N
P5vcDz7yUtW/x7zDP55R878Al0y/HIMpPvJ5ob5t7hq/kwxtPxYAAD9T5do/m//ePvIYJr/HkdE/
nmP6vwEfxb8c2qo+8gsjvmzXyr+S7Js/FlxzP1aIuD+cI4w+8dwCv8doXT+eeLW/AadXvx0xwj7x
lkS+a7lmv5LNjT8WtG0/WTcHP5xE9T7xmF2/x0CQP56Oab8CKwi/HYtiPvEbOb5qgSW/krCxPxcH
5j9b7wk/nGfNPvFSD7/HGcQ/nqQIvwKtr78d5K4+8Jrjvmk247+SmI8/F1bcP16zkj+cipc+8QeZ
v8b2bD+euCm/Ayqgvx49uD7wGKa+Z9tJv5KAmT8XpEE/YYB/P5ypwD7wu3K/xtO8P57MCr8Dnu6/
Hpg2Pu+fj75meuW/kmmUPxftQz9kULs/nMm/PvBsUL/GsPs/nt/VvwQNw78e918+7yTivmUWGr+S
VnM/GDBVP2civD+c7OA+8AxOv8aMsD+e8kK/BH0rvx9W/j7urAm+Y7fMv5JE/D8Ybb0/afWVP50Q
pj7vo5W/xmnpP58Cfb8E6NW/H7bgPu41f75iU/G/kjIGPxiorj9sxww/nTONPu89ML/GR1U/nxLg
vwVSCb8gFy4+7cUDvmDoXr+SIS8/GOEgP2+VLT+dVqE+7tcsv8Yltz+fIsq/BbVNvyB4bT7tVZe+
X1eOv5IRpT8ZFck/cl0gP518cT7ubhq/xgUWP58y+b8GDZ2/INrHPuzj975dvvq/kgN4PxlG2j91
GoQ/naJ+Pu4Cr7/F5Xc/n0IuvwZmob8hQAc+7HtivlwkDb+R9os/GXcUP3fRQD+dyXA+7ZPZv8XG
Oj+fT/m/Br0fvyGlnT7sFl6+Wm1Mv5HqHD8Zoio/enpeP53wSD7tI9q/xagWP59d6r8HDDK/Ig0m
Puu4gb5Yr/K/kd+XPxnKJj99GD4/nhZ2PuyzcL/Fiws/n21mvwdZfb8ieA8+618vvlcB67+R1vU/
Ge3/P3+nLj+ePas+7ENXv8VvEj+ffe6/B6M0vyLhwz7rCqa+VU+tv5HQqT8aD2I/gRLRP55lwD7r
2G2/xVQmP5+OHb8H57e/I06RPuq7Hb5TkPq/kcjgPxos5j+CSII/no8vPutrOL/FOj8/n57Tvwgr
bb8jvSI+6nTEvlHPBb+Rwaw/Gk1WP4N0ED+euYE+6v40v8UhUz+fsDS/CHLVvyQu3T7qNN6+UBB+
v5G7Zz8aay0/hJaNP57kvj7qjqW/xQiFP5+/er8Is2e/JKJpPun7j75OU1+/kbPJPxqBkz+Frm4/
nxHZPuohcL/E8cY/n8/YvwjtJL8lFVA+6c+KvkyL0r+Rq1Y/Gpg0P4a5oT+fQRI+6bkdv8TbmD+f
4CK/CSSfvyWKhz7pqJi+Sr/av5GjUD8asSI/h7lMP59v4j7pXBG/xMXtP5/x4r8JVYu/Jf7OPumH
Lr5JAdW/kZu1PxrJuT+IrRs/n52rPukF5r/EsLQ/oAfBvwl7Z78mc74+6W5Gvkdcmb+Rk20/GuJB
P4mUWz+fzaM+6LdWv8SbCz+gHvS/CZvdvybvrz7pXTK+Raomv5GKST8a+Vo/im/WP5//yz7oc2S/
xIWXP6A5Pb8Jtsy/J2+JPulUAL5D/3e/kYGQPxsQuT+LP/U/oDM8PugzQb/EcEQ/oFSmvwnMHr8n
8DM+6VlMvkJc9b+RemE/GyifP4wDrj+gaIY+5/tav8Ra+T+gcF6/CdvAvyhxcz7pYkK+QMFzv5Fx
Dz8bQAM/jLsNP6Ch9z7nxsW/xEWgP6CN778J4Ly/KPSqPul0vr4/Khu/kWcAPxtYkj+NZ80/oN2j
PueZxb/EMCI/oK1qvwneFr8peB0+6ZATvj2XEb+RXMw/G2/1P44Icz+hGiw+53Ppv8QaZD+g0Ca/
Cdh+vyn9ID7ptFC+PAlbv5FRsj8biuY/jpvkP6FZyT7nU2a/xAUjP6D0vr8Jzre/KoJHPuna8b46
ct2/kUJ3PxuoID+PIws/oZudPuc+W7/D7uk/oRqbvwm/Xb8rBKI+6gnFvjjggb+RMdk/G8fVP4+f
tD+h3oA+5zLqv8PXhz+hQ02/CaqLvyuITj7qQMi+N1Gnv5EjEz8b69Y/kBIOP6IiTT7nLmO/w7+e
P6FtfL8JkGK/LBH4PuqCi741yjC/kRG+PxwS4D+QenA/omgAPuc0v7/DpxY/oZqyvwlxCr8snQk+
6t8xvjRJw7+Q/0M/HD0gP5DYyz+isWk+50biv8OPfD+hyjG/CUy0vy0pST7rRYy+MuGDv5DsPj8c
bGc/kS2WP6L92D7nYIW/w3fwP6H8xb8JIKm/LbfCPuuvT74xifS/kNi/Pxyfbj+Rd4A/o0w3PueD
SL/DXtg/ojGtvwjpcb8uSA4+7CJ+vjA5iL+QxK4/HNZgP5G5+D+jnQo+56zov8NDmj+iaN2/CK+P
vy7YgT7sqSy+Lu/Zv5Cv8j8dEcA/kfVAP6PwLD7n17u/wyUgP6KhdL8IcfC/L2ZRPu068b4tnW+/
kJgvPx1TWT+SKbw/pESSPugHyb/DBVU/otxGvwgwoL8v9B8+7dGKvixN57+QftU/HZsjP5JWzT+k
m1s+6Dqev8LkJT+jGT2/B+pnvzCAAT7ucHS+Kvm6v5BmWT8d5i0/kn4gP6Tzcz7ochu/wsL0P6NY
P78HneC/MQsePu8ayb4pqLi/kEyPPx4yMj+SnsI/pUrsPuiwYb/CoEA/o5p3vwdMuL8xlJo+79XW
vihL8L+QMk8/HoObP5K3cj+lpJU+6PT/v8J7/j+j3bS/BvNPvzIdmz7wnAa+JvMwv5AW5j8e2Mw/
kszUP6X/sz7pOI2/wlb6P6Qh778Gliu/MqgEPvFq/L4llyC/j/i3Px804D+S3Dc/plpAPumAur/C
MHI/pGbrvwY4Br8zMKo+8kMzviQx57+P2dw/H5ZkP5Lm/D+mtUc+6dMAv8IGwT+krGu/BdYovzO3
ST7zJ6W+IsZav4+5oz8f/kE/ku2XP6cSAz7qLsa/wdv3P6TzAL8Fda+/NDn9PvQVEb4hT4+/j5Zr
PyBrAj+S8Oo/p26rPuqPaL/Br1k/pTshvwUSeb80tqs+9Q5Svh/bLL+Pck4/IN5FP5LwuT+ny3Q+
6vmYv8GA5T+lg+u/BKt5vzUv8T72EAe+HmHlv49L8j8hU0Q/kuzuP6gqoz7rYZm/wVCdP6XNwb8E
PWW/NatfPvcaWb4cvwO/jyQRPyHOeT+S5xk/qIpHPuvSD7/BHyg/phh5vwPLc782JPU++DaAvhsN
5r+O+4E/Ik0QP5LdGT+o6aU+7EbGv8Drzz+mY+u/A1jVvzabFD75YP2+GUXsv47Riz8i0gU/ktGz
P6lIhz7stVy/wLduP6aww78C5DK/NwimPvqWo74XbeW/jqY0PyNbxT+Sw7s/qajKPu0kF7/Agfg/
pv6ZvwJu7L83cdk++9cjvhWEc7+OeYM/I/IKP5K1yT+qCdE+7ZXmv8BKwj+nTJa/AflOvzfWfz79
LdO+E4hQv45Lfj8klBk/kqTJP6pp6T7uEB2/wBHcP6eay78Bg0m/ODMoPv6Oy74ReVO/jhssPyU6
3j+Sk3g/qsglPu6TiL+/1rE/p+kevwEIP784io0+//m3vg9Xbr+N6h8/JeQnP5KCtT+rJfc+7xe9
v7+ZOT+oN3e/AInjvzjeLT8Atxq+DSyKv420cj8mktE/knA2P6uFPj7vmXG/v1mWP6iGY78AChG/
OSsqPwF1j74K6pe/jXzzPydJvj+SXZU/q+QBPvAhJ7+/F74/qNUZvv8Mib85cts/AjtEvgiMXb+N
Q4c/KAYAP5JInT+sQP4+8Kzlv77Ucz+pJQG+/gLLvzm1Jj8DA9G+BhHSv40I5D8ox5E/kjKoP6yd
JD7xQOO/vpE6P6l0oL78/Aq/Oe6rPwPNHL4DfqK/jM70PymPtD+SGfQ/rPh7PvHg8b++TK4/qcPy
vvvr9b86I4E/BJ2UvgDSe7+Mk5A/Kl43P5IAsD+tU/c+8oUav74GPj+qEvS++thevzpSJD8Fc929
/BMUv4xWGD8rODw/keZkP62yMD7zNBy/vb6zP6phpr75vfm/OnrjPwZKPb32ZWC/jBd7PywWuj+R
zJU/rhAdPvPrQ7+9dsM/qrANvvifpr86nbQ/ByffvfBeSr+L1xo/LPilP5Gz8T+ubkU+9KSFv70s
9D+q/v2+93Wrvzq6lD8ICcm96iH5v4uVtj8t5jQ/kZvvP67LDj71X/i/vN32P6tNx772RVW/OtGC
Pwjvk73juzq/i1OaPy7bIj+RhVE/ryaKPvYf+b+8jXA/q5vRvvUPM7863+8/CdePvd0Eqr+LDqA/
L9T1P5Fvgz+vgdI+9uOGv7w8Cj+r6eC+89Mevzrj0z8KwJu91gUJv4rGmj8w1qk/kVp3P6/c+D73
rOu/u+fHP6w5077yohq/OuLBPwuqqb3Oy2a/inz8PzHgUD+RRnI/sDiDPvh8YL+7kUo/rIpIvvFo
ir862z8/DJGkvcdYl7+KMpg/MvOoP5EzOz+wlAU++VgJv7s5ST+s21S+8CWuvzrLoD8NeaC9v6Za
v4nnhj80D1g/kR+xP7DvtD76Ofq/ut7uP60tsL7u0Wa/OrVPPw5fyb23pBi/iZsRPzUzgj+RDiE/
sUzOPvsZWb+6g5A/rYFhvu13Jb86mEI/D0urva953b+JTGo/NmBHP5D9Dz+xqmM+/AUmv7onQT+t
1Pa+7BoKvzpxJj8QOLG9px+sv4j87z83lxE/kOv5P7IJlT78/Pu/uclDP64pQr7qvOW/OkLRPxEm
qL2etQa/iKvoPzjbtD+Q2m0/smkBPv3707+5aL4/rn8yvulWlb86C4s/EhVivZYS1b+IWVo/OiiY
P5DJgz+yyFo+/wZrv7kFvz+u1YO+5+JAvznMsD8TBLm9jTP1v4gFRD87fKo/kLo1P7MqVT8ADGK/
uKD0P68trL7ma8O/OYSAPxP10L2EEiK/h6+pPzzYRT+QrRI/s41ePwCaYb+4OlE/r4Y7vuTq+785
Mwo/FOd5vXVs2r+HWIo/Pj0DP5ChIT+z8ds/AS7Lv7fSbj+v4AC+42jfvzjbQj8V1rK9YjCZv4b/
6T8/qwQ/kJPyP7RXWz8BxnS/t2ezP7A6bL7h70G/OHpMPxbGTL1Oj6O/hqJ8P0Egvz+Qhzw/tL28
PwJfcb+2+sw/sJSjvuB1k784Di8/F7fYvTqNU7+GQn0/QqEDP5B86z+1JY8/AvzOv7aLrD+w8CS+
3vY7vzeY7D8Yqdi9Jd5uv4XgnD9ELA0/kHOJP7WPoj8DnoO/thpDP7FOmr7dYP2/NxpVPxmfkr0Q
2cO/hXv5P0XAdj+Qa1w/tfqHPwRG1r+1poY/sbA/vtvEbL82k+M/GpXGvPaoxb+FFT4/R1/lP5Bj
Yj+2Z+8/BPLFv7UwZT+yE6u+2iMjvzYD+D8bjIK8yweov4SsXj9JCok/kFwzP7bXTj8FoPe/tLfU
P7J7Ab7YfNm/NWjJPxyD07yeVGm/hEFIP0q+6D+QVVA/t0U8PwZSN7+0OyI/suQivtbSCb80vcU/
HX+gvGHpeL+D1ZQ/TIGEP5BQFT+3sjI/BwhTv7O7Dz+zTxe+1ReEvzQIIz8efVC8Bdcjv4Nnwz9O
T5k/kEx7P7giDT8Hw1C/szdxP7O8SL7TVga/M0r0Px97BLsj8Fi/gvUoP1Anoj+QRw0/uJLfPwiF
hr+yraU/tCu4vtGNl78ygds/IHpQO1RNW7+CgIc/UgmBP5BCjT+5B0w/CUwIv7IhHj+0nW2+z7KI
vzGpMD8hd6o8FQ3/v4IJGD9T9CQ/kEDHP7l8wz8KE4O/sZEIP7URaL7N0F2/MMZfPyJ2Dzx2KTa/
gY7QP1XoyD+QQEQ/ufNhPwre5r+w/Hs/tYqWvsvm+L8v18c/I3okPKw37r+BEnk/V+cqP5A/mj+6
bCo/C7EGv7BkGD+2BhO+yfY/vy7YTj8kf6g83hNIv4CSCD9Z7bU/kEFqP7rmhz8Miiq/r8cmP7aB
Vr7H/h2/LcwdPyWH/j0IeWm/gA7pP1v72z+QRLs/u2DEPw1nJr+vI/8/tv8/vsYK678ss2U/JpZh
PSINuL9/Eig/XhKmP5BJCT+722g/DkPAv659iD+3gGq+xBEjvyuN/T8nppk9O/qov336cj9gNOk/
kE0UP7xX8D8PIwW/rdOUP7gEF77CCNq/KlvHPyi6bT1WdrK/fN73P2JasT+QU4M/vNl8PxAGFL+t
JVg/uIhPvsAAW78pHQc/KcttPXFeRL97vMI/ZIfNP5BcTj+9W90/EOqtv6xzZz+5Doy+ve8avyfP
Hj8q33Q9hnNev3qROD9mvO4/kGcaP73d6T8R1WW/q712P7mXc7670Cu/JnNCPyv51z2Uluy/eWJ+
P2j4AT+Qc+0/vmCdPxLEy7+rAiA/uiawvrmi7L8lDcw/LRe8PaLf4794MYQ/azcbP5CBgj++5XE/
E7cvv6pBST+6t/O+t21EvyOb4D8uNkY9sWejv3byJD9tev4/kJDiP79rRz8UrZS/qXupP7tLFr61
NG2/IhkFPy9Wtz3AKLy/daujP2/H4j+Qo8o/v/EmPxWmz7+osG4/u+DFvrLvfr8giAU/MH0MPc8j
5b90Y1E/chi/P5C6ED/AeJM/FqUPv6fgUT+8ePG+sJkivx7pKT8xpl093le+v3MP+z90boc/kNIu
P8ECRD8Xpiq/pwwqP70Tib6uOiW/HT4GPzLSoz3tnpy/cbYMP3bIYD+Q7vI/wY2YPxipwL+mM0k/
vbB8vqvXxL8bhss/NAIyPf0hrL9wVFE/eSE9P5ENYT/CGuk/GbDcv6VUGD++UjO+qW0XvxnCDD81
NPw+BntVv27uVz97e1A/kS1zP8KoJD8aul2/pHAYP7710L6m+lm/F/QNPzZq8T4OgpC/bYLKP33a
1T+RUEU/wzVfPxvBwr+jhoc/v5ynvqR1578WGJU/N6dHPhaoo79sFGQ/gB+uP5F1zD/Dwj4/HMvn
v6KYMj/ARsa+oeOAvxQuKT845Ho+HwArv2qe0D+BUfs/kZ2MP8RQtD8d3S6/oaRcP8DzbL6fSQy/
EjMbPzojsz4ne3q/aSUGP4KDOj+Rxgk/xOJnPx7xhb+grHk/waPavpypOb8QLBo/O2ZJPjAVlr9n
px4/g7MJP5HxYT/FdSg/IAj+v5+wvz/CVfW+mgspvw4ZgD88qYo+ONn3v2YjlT+E2dM/kh/2P8YJ
4T8hJNW/nrCXP8MJoL6XYVS/C/oJPz3x1j5B3HW/ZJkbP4X6vz+SUL8/xqB6PyJCDr+dpzY/w7+M
vpSug78J08M/Pz2SPksHar9jCC8/hxTsP5KDuT/HN18/I2Fkv5yZFD/Ed66+kfsEvweiyD9AjJM+
VEkxv2FuYT+IJpg/krjgP8fOFD8kgee/m4byP8Ux/r6PQWK/BWByP0Hf9z5dn9O/X9GfP4ktrj+S
75o/yGWmPyWc8L+acDU/xe0mvoyFSr8DFHA/QzfIPmcppL9eMMU/ii0LP5MogT/I/9c/Jrimv5lV
AT/Gqom+icRGvwDAeT9Ej9w+cOOhv1yKhD+LIxA/k2OMP8mbJz8n2o+/mDV7P8dsL76G8aS+/Mmu
P0XuOT56zOC/WuHqP4wRRj+ToK4/yjlePykEq7+XEPg/yDCwvoQhDb73/eI/R0/RPoJuor9ZNd8/
jPYyP5Pfhz/K2Is/Ki+hv5XoWD/I90O+gUbvvvMkAD9It20+h4rsv1eGvz+N0eA/lCIqP8t50j8r
XVi/lLvFP8m/3L58yY2+7jolP0ojrT6Mu0m/VdTqP46j0D+UZdg/zBxrPyyN77+TisQ/yoprvnb2
m77pPhA/S5WYPpH/YL9UIL8/j2tQP5Srhz/MwHA/Lb90v5JVZj/LWIK+cQ5jvuQ2Oj9NCjU+l1ty
v1Jm+z+QKVA/lPRUP81n6j8u8yy/kRnoP8wn+b5rFoS+3x15P05/0j6cySq/UKrdP5DbCj+VP50/
zhLYPzArI7+P2po/zPl5vmUOt77Z4tg/T/fNPqJOv79O6rs/kYZGP5WLqz/OwFY/MWIRv46XoT/N
zRm+Xv03vtSYHz9RbUs+p+nhv00p/z+SJvM/ldl1P89vSj8ym8i/jU/WP86ixL5Y6QO+z0QoP1Ll
9D6togu/S2eHP5K7MT+WKYA/0CFePzPakb+MAlg/z3w0vlLR577J5Lg/VGKGPrN3Dr9Jol4/k0M/
P5Z6pD/Q1ho/NRxev4qyED/QV+C+TMckvsRwmj9V4Wk+uV6xv0fcQT+TvdI/ls1UP9GLWj82Xtq/
iV80P9E1s75GpSa+vvELP1dlMD6/Zl2/RhPSP5Qqjz+XIxw/0kMuPzekCr+ICxU/0hY5vkBzFr65
Y0A/WOxGPsV6B79ETVc/lIhRP5d6Yz/S/iw/OPCOv4axAz/S9/++OjdUvrPHRD9ad3U+y6FBv0KG
Kz+U2CQ/l9OQP9O8qj86QTa/hVNKP9Pbpb4z8mm+rh+hP1wFLD7R2oa/QLkVP5UaVj+YLSo/1H9P
PzuVA7+D8WU/1MESvi2p+r6oX4E/XZVPPtgthr8+6MQ/lU0NP5iIvD/VRlI/PO1nv4KMJj/VqCm+
Jz50vqKKPD9fLLA+3pdivz0Ymj+Vb/Q/mOSJP9YPmj8+SWe/gSOoP9aQz74gx1G+nKvOP2DG5D7l
GZO/O0izP5WCkT+ZQJ4/1t3/Pz+rw79/cGM/13rlvhpEwb6Ww9w/YmPdPuupbL85dsI/lYQEP5me
0T/Xr3s/QRF4v3yTvD/YaWu+E7bnvpDMMT9kA44+8kgyvzekSj+VdNY/mf56P9iB3z9Cd1u/ea8u
P9laBb4NCiS+isENP2Wl5z74+R+/NdFPP5VViz+aXwM/2VafP0Pfnr92xFw/2kvovgZAXr6EqqM/
Z03IPv/CO780AGU/lScDP5rAVT/aLz4/RVI/v3PWwD/bPv+9/sgSvn0WAz9o+EM/A00MvzIupz+U
6AI/myLPP9sLID9Gxm2/cOOrP9w03b3w9Oa+cKS3P2qmmz8GwSG/MFp0P5SZ8D+bhdg/2+kyP0hF
E79t6A4/3SoRveNMZ75kCBQ/bFdaPwo6/78ufPo/lDrtP5vocT/cyYM/ScdWv2riFz/eILW91Yia
vldA0T9uCZE/Db5wvyycET+TznY/nE0lP92sTz9LTiu/Z9ZHP98aWb3HhLq+Slm9P2/DnD8RSfS/
Krj6P5NSIT+cs3w/3pJ1P0zgFr9kvo0/4BTWvbljAL49VEg/cYEkPxTdEL8o034/kscmP50aWz/f
e3c/TnOPv2Gg0T/hEXm9qyLEvjAjWT9zQjA/GHTyvybpvj+SK4g/nYLYP+BnWj9QCMO/Xn0pP+IP
fr2cnsq+IrhEP3UENz8cEfe/JPzrP5GAQj+d7cw/4VjIP1Gizb9bU68/4w4zvY3RZr4VJzc/dsoe
Px+6KL8jDao/kMtjP55YrD/iTRY/U0FMv1ghNT/kDxq9feDnvgdpjD94k+M/I2n0vyEY+T+QDko/
nsMpP+NELD9U6Hy/VOoDP+USQL1f4T298vK4P3pkzT8nIAG/HxsSP49G/j+fLjs/5D/NP1aVTb9R
qxw/5he6vUF17b3W0bc/fDtDPyrXl78dGT4/jnXeP5+Z1T/lPeQ/WEf/v05o/z/nHfi9ImTxvbpK
oz9+FO8/LokYvxsS+j+NnLo/oAXpP+Y+Zz9aAJC/SyDtP+gkO70C1qC9nWgwP3/zTD8yN1i/GQTX
P4y8uj+gco4/50IxP1u+Er9H0Ck/6SzBvMW92L2AMRQ/gOx4PzXg+78W6V0/i9cUP6DgwD/oSAw/
XYCYv0R5xD/qNsu8hUdTvUTJqj+B4/c/OYNovxTF8D+K7eA/oU7gP+lQXz9fSRO/QR3vP+tD+bwH
z5y9CGLuP4Lcuj89HiG/EpvKP4oAzT+hvd0/6lfuP2EX8b89t+4/7FLYuWHrh7yV/XM/g9uJP0Cq
5b8QZ8w/iRUhP6ItMD/rY/c/Yu8mvzpMTD/tZDk8AxZTu0y0Xj+E3EM/RCYgvw4rBT+IKhM/optb
P+xyRT9kzXa/NtRIP+52wTyF2jQ8SNvbP4XdTz9HmBW/C+NvP4dA+j+jCeI/7YTDP2aypr8zXD0/
74sqPMvV2DzkDWs/huGXP0sCNb8JkWc/hl2jP6N6Xj/umbY/aJ2Uvy/dJD/woXI9CT3oPTKh0D+H
6fE/TmIxvwc12z+FgA0/o+vcP++xET9qjTm/LFwsP/G5lj0tsIo9c8ezP4j1AT9RvRi/BMsGP4Sp
qz+kXUg/8MtYP2yExb8o1Uo/8tNLPVNL+j2a3KU/igOCP1UN+78CU30/g9vpP6TPnj/x6JM/boar
vyVIdz/z8Bc9eb1DPbxFkD+LFzA/WFrIvv+eoz+DGf4/pUQAP/MJXz9wjce/IbYOP/UPOj2QWI89
3gWBP4wt3z9bnrm++nnzP4JjAj+lufk/9Cp/P3KcJL8eH7U/9jCtPaP5dT4AEiM/jUoKP17WPL71
O1I/gbj9P6YxwD/1THw/dLCUvxqCuT/3VGU9t/xHPhFIND+OZ5k/YgYuvu/k6T+BH6Y/pqqDP/Zx
/z92x/G/Ft4IP/h6/T3Ma/M+Ip4JP4+Itz9lKJe+6nOIP4CW1D+nJFo/95mGP3jlGL8TNo8/+aOv
PeFHuz40PVA/kK1dP2g8a77k3R8/gB7tP6efXz/4wmU/ew0Xvw+MjT/6zps99oeDPkYBIz+R1K8/
azxPvt8qMz9/cfs/qBz0P/nscj99OfO/C97/P/v7sj4GKZg+V+xdP5L/Vj9uKoC+2VqmP37Nkj+o
m70/+xjuP39se78ILLc//SrhPhFJZj5qCnQ/lDFdP3EFT77Tbng/flDjP6kbcj/8R7M/gNLPvwRx
Cz/+X/8+HKrTPnxMmz+VZnQ/c8r2vs1YmT99/xI/qZy/P/11Hj+B8K+/AK7oP/+XXj4oR7s+h1Bw
P5af6j92eLC+xyS5P33X+D+qILU//qJ7P4MSUL751bZAAGh3PjQanj6Qh50/l9z1P3kYAr7A3T8/
fd+WP6qmeD//zEk/hDb7vvJOP0ABBvQ+QC9jPpnVQj+ZHAw/e6NCvrp29D9+GNc/qy1nQAB7Oj+F
Xgu+6sJ5QAGlkT5Mjl4+oymsP5pehz9+Ef++s/JZP35+zD+ruEtAAQ91P4aHX77jLLZAAkRXPlkM
zD6si/8/m6L/P4A14L6tT1E/fxNjP6xHG0ABo34/h7MVvtuTnUAC5Io+ZdTBPrX9NT+c62c/gVir
vqaOkT9/0KU/rNlfQAI2wz+I4Qi+0+eSQAOFuz5y2oA+v3WTP545Uz+CdB6+n7DqP4Bdhz+tbqtA
AslaP4oQ0b7MNH1ABCeJPoAO6T7I8Jw/n4pwP4OEqb6Yt0U/gOnlP64HjEADXIU/i0LAvsSGTUAE
yj0+hthWPtJm0T+g3pk/hIrYvpGQXT+BjLk/rqN1QAPweD+Md+m+vNUEQAVulj6NviE+29xDP6I0
/j+FhsC+ik6HP4JFvj+vQxBABIPLP42uLb61Fr5ABhMlPpTJlD7lYLw/o4ziP4Z4Zb6DAEg/gxex
P6/m1UAFFiY/juSRvq1fCUAGuWE+m/f3Pu7nEj+k5rA/h2Bqvncwsj+D/+I/sI3xQAWnkT+QHAK+
paL4QAdgFT6jQQs++Gy1P6ZDKz+IP0O+aDAiP4T8Qz+xN61ABjmgP5FVw76d4zZACAeJPqqjsz8A
9+4/p6FcP4kVUb5Y9I0/hg2XP7HlrUAGyrA/kpHOvpYVzkAIrps+siVDPwW3aD+pAV4/ieH7vkmH
TT+HMx8/sph+QAdbQD+Tz66+jkP3QAlWTD65y70/CnAaP6pmOj+KpuK+OfEcP4htrT+zT9RAB+vM
P5UNYr6GbiNACgD7PsGUDD8PJy8/q8zIP4tjM74qJ90/ibuZP7QLx0AIfMk/lkxOvn0tI0AKrGk+
yYWnPxPbsT+tMeA/jBh0vho6OD+LG0I/tMu1QAkNsz+XjJ++bWnRQAtYhj7RlGQ/GI7AP66YHz+M
xiW+Cj/QP4yKcz+1kDJACZ4OP5jO1r5dkV9ADAWuPtm1YT8dQ2U/sAA8P41sgr30Scw/jgroP7ZZ
bUAKLZQ/mhFZvk2pM0AMs3Q+4fX0PyH2PD+xaTU/jg2mvdPaJT+PnKY/tybdQAq76j+bVZC+PbdT
QA1hzT7qVZU/JqWXP7LUZT+OqNG9sx2lP5E8fj+393JAC0jPP5ycFb4twQFADhBCPvLTrj8rTmY/
tD+eP48/1L2SHiU/kuo+P7jMIUAL1ZM/neNDvh3Aj0AOvcU++2p8Py/0vT+1q1Q/j9TavWHzjj+U
pPk/uaiJQAxg4z+fKYW+Dbs2QA9rtz8CESw/NJV+P7cX5z+QZwq9H9tTP5Zq8z+6iQRADOrqP6Bv
0r37Y7FAEBpaPwZ6JT85LfI/uIT/P5D3CLy7HW8/mDk4P7ttU0ANc5c/oboNvdtH40AQyhQ/Cu5E
Pz3BPD+58aQ/kYllu9ZZNT+aEcA/vFXmQA366T+jBCK9uq6GQBF6iD8Pa2I/QlQ1P7tdmT+SHKs8
HxocP5vy+D+9QqdADoBtP6RQLL2Z6YpAEiu2PxP1Sz9G4OE/vMijP5KynjzVIz8/ndyxP740mEAP
BSs/pZ4avXIhTkAS3Tc/GInEP0towz++NF0/k0pePS1zhz+fzdk/vyscQA+KCj+m7GG9MFedQBON
oz8dKUQ/T++aP7+fHz+T5bo9cL8OP6HFlj/AJ7pAEA4+P6g7drzcjGlAFD5hPyHTJD9UdfY/wQpg
P5SETj2aBwY/o8EoP8Eo8UAQkUQ/qYt9vDABlUAU8J0/JoYrP1j0nT/Cczs/lSZgPbue1j+lwk0/
wi6sQBETaD+q2+U7tjQVQBWjuT8rQXU/XW2WP8Pa+z+VyzY93QntP6fJET/DOWtAEZVLP6wqzzyz
mWxAFlghPzAJBj9h5Ro/xUFNP5Z1zz3+Wco/qdSrP8RH3kASFhc/rXruPR0qMkAXDRU/NNegP2Zb
aD/Gpg4/lye+Pg/ewT+r5TA/xVn9QBKXMj+uy8s9YPPnQBfDZT85sDQ/atDIP8gJHj+X30E+IHvH
P639iz/GcfFAExfvP7AcbD2Svh9AGHqlPz6Nhz9vSSk/yWm9P5idWz4xAlU/sBiQP8eOGEATmGo/
sW5aPbT2LUAZMaY/Q21sP3PIMz/KyV4/mWRwPkF1+z+yNfU/yK00QBQZRD+ywps914HEQBnpHT9I
UG0/eE1wP8woAj+aNR8+Uc93P7RWQD/J0DJAFJrrP7QYwj36SU9AGqEJP001mj980nI/zYTfP5sP
3j5iEos/tnqyP8r3aUAVHZ8/tXIDPg6mJEAbWjg/Uh7uP4CuHD/O4bw/m/IDPnI9ST+4nqM/zCJe
QBWgFj+2zPQ+IET1QBwT7j9XDYc/gvTiP9A9ID+c3F0+gSEaP7rE7z/NVHFAFiOJP7gllz4yAJZA
HM4/P1v6Vj+FPcY/0ZaTP53RzT6JFY4/vOriP86LEkAWpuk/uX2ePkPZ0EAdiNg/YOdkP4eIWT/S
76I/ntM0PpD7Kj+/Duw/z8SkQBcqhT+62eM+Vdz6QB5EET9l0OQ/idWIP9RImT+f3Ys+mNEmP8Ey
zT/RAcZAF6/uP7w34z5oBDFAHv/kP2q6JD+MJX4/1aAlP6DydT6go/M/w1PBP9JDzkAYNo0/vZj5
PnpIu0AfvE0/b6J9P453wT/W9jk/ohHPPqhnbD/Fcpk/04a4QBi+yD+++ww+hlV7QCB4oD90iGU/
kM0pP9hMbj+jO68+sBoDP8eOJz/UzBBAGUmyP8BeLz6Pio9AITWOP3lp0D+TJSw/2aK/P6Rwdz63
wYI/yajNP9YV5UAZ1ro/wcMKPpjOYUAh9Eg/fkfLP5V+1j/a+Ic/pbBCPr9Vjz/LvXs/12ZJQBpl
yD/DKx0+oiNLQCKzXT+BlBk/l9u0P9xOCT+m+wQ+xuTRP83Rvj/YuzdAGvfyP8SUtD6rkpZAI3OL
P4QC8j+aPRw/3aNfP6hQPD7OZms/z+UUP9oSiEAbjJg/xgAFPrUIC0AkM90/hm9wP5yj7D/e+UI/
qa5HPtXqvj/R9uM/222ZQBwkqD/Ha9s+voS+QCT1bT+I2vo/nw2HP+BRjD+rFxc+3WNvP9QIxj/c
zYlAHMBmP8jaqD7ID95AJbfQP4tCoD+he0M/4aeeP6yI3D7kzi4/1hsTP94w80AdXow/ykySPtGo
kUAme88/jaehP6PsWj/i/0s/rgVcPuwuJj/YL5w/35e7QB3/dD/Lv1o+20BsQCdApT+QCdE/pmCx
P+RYlz+vjOQ+84OqP9pEez/hAlZAHqMGP8023z7k5OhAKAZIP5JsUz+o1Ak/5bO2P7Ee6T76zIY/
3Fn6P+Jwt0AfSVU/zrEWPu6OXEAozK4/lMwnP6tEkz/nEAo/sro5PwEGuj/ecQQ/4+LwQB/0RT/Q
K1w++D4lQCmTyz+XJqw/rbPEP+huOj+0YNw/BKmoP+CLbD/lWUNAIKLEP9GnqT8A/kdAKluUP5mB
/j+wIhU/6c5eP7YTgT8ISyw/4qlqP+bUSkAhU6A/0ylePwXg+EArI/s/m9syP7KI5T/rMJE/t9Ba
PwvmUj/kyOw/6FJdQCIH0T/UsDk/CsTyQCvr/T+eMkg/tOrPP+yU6D+5lyY/D3rUP+bq2z/p015A
IsA6P9Y7Fz8PrdZALLUIP6CFWz+3RG0/7ft2P7tnLj8TC6o/6RAzP+tXwEAje/k/18hePxSZqkAt
fq0/otacP7mamj/vY6o/vT7gPxaahT/rNxg/7N9zQCQ6Lz/ZVUQ/GYp+QC5Jrj+lKLs/u+xVP/DP
HD+/IlQ/GiyQP+1gdD/uavxAJPwdP9rlUj8ee1VALxXYP6d6cj++N3c/8j+WP8EOTT8dvHM/740S
P+/5yEAlwMY/3HbHPyNnW0Av4lY/qc+GP8B8VD/zsvc/wwHuPyFKbj/xv3I/8YqeQCaIkD/eDCs/
KE5oQDCvcz+sJW0/wrnFP/Un1z/E//0/JOA6P/PzgD/zHPhAJ1OGP9+nED8tQU9AMXx7P655nz/E
8Dw/9p3CP8cGPj8oefs/9i0GP/SzH0AoInA/4UZ6PzIwDEAySn8/sMzxP8cdaj/4F7I/yRSAPywW
kz/4aoI/9k47QCjzoz/i6hI/Nx5xQDMasj+zIE8/yUK7P/mVuT/LKkk/L7UNP/qssT/36zZAKcdJ
P+SRLz88C/lAM+uUP7Vyoj/LW60/+xi5P81H0D8zWNE//PK5P/mJ7UAqnE8/5jvJP0D03UA0vEU/
t8OhP81r7T/8nzk/z2w+Pzb/cj//O1s/+yoaQCtzjj/n6ho/Rdj3QDWNHD+6F0U/z29cP/4uHz/R
l1w/OqqrQADDmD/8zVBALEv1P+mamT9KwuxANl2qP7xs5j/RZMk//7/HP9PKED8+VuVAAetZP/51
zkAtJOQ/602YP0+tG0A3LkM/vsTIP9NMTEAArUo/1gRtP0IPQkADFtpAABB0QC4ATj/tAv4/VJ9G
QDf/6j/BHG8/1SRPQAF+1D/YSLQ/Rc4uQAREJ0AA6GpALt2DP+67uT9ZkI9AONKMP8N3/D/W69NA
AlbLP9qV5T9JlD5ABXODQAHBf0AvvFg/8HcYP15/k0A5pQ0/xdYcP9igbUADM6U/3OphP01f0EAG
pGlAApuxQDCc4D/yNz4/Y2V5QDp4iT/INu4/2j9HQAQXLz/fRpg/UTWTQAfY0kADd3JAMX9IP/P5
8D9oSWJAO0v8P8qbXT/byyJABP9tP+GqGD9VFX5ACQ23QARULUAyY5g/9b9CP20o/UA8H7A/zQRq
P91FBkAF7cQ/5BWrP1j+PkAKQw1ABTJnQDNIBT/3iOI/cgcTQDzzQj/PcBQ/3qn8QAbhtz/mh7M/
XO/rQAt6i0AGEg9ANC4PP/lVrT923SNAPcdmP9HfIz/f+vZAB9x9P+j9BT9g6U5ADLJPQAbzcUA1
FFg/+yTzP3u3NkA+m60/1E8MP+E170AI3N4/63Q7P2TuOkAN6wJAB9YnQDX6GT/89oY/gEeaQD9w
bz/Wxfo/4lpuQAnixz/t7aU/aP06QA8lM0AIujxANt+wP/7Kyz+CtStAQEYRP9k9yz/jaBpACu5s
P/BmcD9tESFAEGEmQAmgL0A3xjJAAFAUP4Ukk0BBG5I/27k4P+RfiEAMAGo/8t/rP3Ey40ARne9A
CofEQDish0ABO2c/h5MGQEHw7T/eN5M/5UG4QA0ZVz/1V44/dWC5QBLbp0ALcWxAOZJkQAInxT+K
AUNAQsYGP+C7yz/mD7lADjkaP/fQ4j95mQRAFBpyQAxcakA6elVAAxTbP4xw8UBDmyo/40URP+bH
k0APX2s/+kqJP33bjkAVWcxADUjRQDtjnkAEA60/juAAQERx7z/l01A/52pEQBCNRz/8xIw/gRQM
QBaYl0AONqdAPEx2QATzmT+RUdRARUk9P+hmaz/n941AEcXSP/9Bxz+DPylAF9dxQA8mvkA9NVNA
BeRDP5PE7EBGIEY/6v1yP+hs3UATB51AAOAWP4VtCUAZF85AEBm4QD4fM0AG1Oc/ljlsQEb3Cj/t
l4E/6M9fQBRSjUACIOA/h5+fQBpYeUARDihAPwnEQAfG1z+YsRtAR9BRP/AzIj/pIAZAFaYlQANh
vj+J14JAG5gwQBIFJUA/9BRACLnAP5spN0BIqew/8tMBP+ld/0AXAXBABKJ3P4wTtEAc1/BAEv4n
QEDemkAJrRM/nZ/yQEmCjj/1c/Q/6YvWQBhnTkAF4w8/jlPYQB4XTUAT+XZAQcqmQAqhRj+gF71A
SlulP/gXxj/prK9AGddCQAcjOz+QmFhAH1aNQBT2y0BCt2hAC5XHP6KRSkBLNSo/+r7iP+m+4kAb
UetACGEsP5LgEEAgl1VAFfa4QEOlckAMi1g/pQ3WQEwPGj/9aFQ/6cI1QBzXb0AJnjo/lStgQCHX
L0AW+HhARJOJQA2B+j+ni+FATOoTQAAI4D/puwtAHmecQArcVz+Xe49AIxeMQBf9kUBFgp5ADnpA
P6oP10BNxcJAAV7XP+mqTkAgApZADBmHP5nPzEAkWG1AGQT4QEZxckAPcqU/rJYNQE6hpUACtNM/
6ZNSQCGodUANVXU/nCikQCWZ+kAaDzlAR2DnQBBrnz+vG0ZAT36DQAQLtT/pd9dAI1hUQA6PJz+e
hRlAJtt1QBsby0BIUVxAEWXhP7GiZkBQW/1ABWO1P+lafEAlE0pAD8gaP6Dlt0AoHatAHCs8QElB
0kASYOU/tC1/QFE6FUAGuzU/6TwrQCbZTEARAR8/o0YhQClgZEAdPTlASjIBQBNckz+2vKNAUhgn
QAgSsD/pHexAKKvoQBI42D+lqNhAKqQWQB5RP0BLIdZAFFiaP7lLs0BS9uxACWlAP+j/i0AqifFA
E29tP6gNSUAr53xAH2eDQEwSZEAVVTQ/u9vJQFPVvUAKvww/6ORCQCxzMEAUpIw/qnMLQC0rU0Ag
gX5ATQNFQBZSVz++bilAVLdHQAwULT/oy6tALmjvQBXXID+s2bZALm8ZQCGdokBN9DFAF1CRP8EC
nUBVmbxADWkDP+i6NkAwaYNAFwfoP68/l0AvssBAIrtVQE7lo0AYT8M/w5ZgQFZ9bkAOvWc/6LIs
QDJzm0AYN2Q/saW1QDD2oUAj2xFAT9doQBlPfD/GLBVAV2JtQBAQKT/otdxANIeFQBlk0z+0DhlA
Mjp4QCT9u0BQyedAGlBDP8jHkkBYRnJAEWEYP+jEe0A2pS1AGpB1P7Z05kAzfpdAJiKCQFG8sUAb
UYU/y2RVQFktTEASsGo/6N/5QDjMuUAbu64/uNslQDTFAUAnSqpAUrFJQBxTtj/OAwZAWhWHQBP+
UD/pB09AOvzlQBzl9D+7QUNANgvYQCh0lkBTprRAHVdFP9CiGkBa/6JAFUo2P+k7C0A9NHdAHg9Z
P72lTUA3UqhAKaA+QFSeE0AeW6g/00IZQFvrrEAWk+Y/6X42QD9z7EAfNw8/wAeZQDiYXkAqzqFA
VZcYQB9hyD/V43JAXNlJQBfbsD/p0yxAQbmRQCBdWD/CZ1BAOd3qQCwAPEBWkX1AIGguP9iGrEBd
yMtAGSC0P+o6h0BEBXtAIYJHP8TEyEA7IzxALTPvQFeM2UAhb5g/2yrAQF66KEAaY6Q/6rQbQEZX
SkAipoA/xx+kQDxpd0AuaQZAWInkQCJ4gz/dz2NAX63XQBujVT/rQChASK3TQCPKGT/JeClAPa/B
QC+gKUBZiI5AI4JkP+B4N0BgoyBAHOBZP+vd9kBLCRJAJOvkP8vOGkA+9l1AMNlbQFqLHUAkjLY/
4yL+QGGaM0AeGvM/7I2SQE1n3UAmCzw/ziE9QEA+G0AyFV1AW4+MQCWYfj/lyOZAYpK8QB9S9z/t
TZ1AT8nKQCcppz/QcV9AQYVsQDNTTkBclU9AJqT7P+hwRUBjjMRAIIeaP+4glUBSLURAKEeMP9K8
NkBCy2JANJFXQF2cIkAnsmg/6xi5QGSIoUAhuR0/7wVSQFSQCkApZFs/1QPwQEQQ5UA10SBAXqNS
QCjBjT/twG5AZYfaQCLn0T/v/KVAVvKtQCp/3T/XSPFARVZGQDcSDkBfrLNAKdIkP/Bn1UBmiclA
JBPHP/ED6kBZU6dAK5qMP9mJokBGmqdAOFUiQGC38UAq5cI/8xLCQGeMukAlO5o/8h3vQFuyzkAs
tQU/28dYQEfdp0A5mkRAYcWhQCv6lD/1vA5AaJEXQCZgUj/zSI5AXg9HQC3Pmz/eAc9ASR8nQDrh
JEBi1IBALRBDP/hk7kBplhdAJ4FVP/SCvUBgaIlALur3P+A4J0BKX8JAPCnLQGPky0AuJt0/+w0k
QGqdG0Aon08/9cuQQGK+O0AwBVc/4metQEuenUA9c9tAZPaLQC8+Wj/9tHNAa6VqQCm6oT/3JItA
ZQ+wQDEfWz/kkyNATNw6QD6+hUBmCfJAMFbtQAAtrEBsr6VAKtLoP/iIm0BnW3NAMjfJP+a7OkBO
GGNAQAq4QGcfgEAxb/9AAYDNQG28VkAr6cc/+fcAQGmhv0AzUNE/6N/xQE9TNUBBWIdAaDb8QDKJ
i0AC0nFAbssSQCz9zD/7buxAa+DlQDRpoz/q/6dAUIyHQEKmb0BpT5pAM6S1QAQjKEBv3DJALg/S
P/zz8UBuGRRANYGIP+0bBUBRw3xAQ/TJQGppGkA0wgtABXMtQHDwTUAvHtg//oI0QHBIcEA2mTs/
7zYaQFL37UBFQy9Aa4RwQDXf/kAGwmJAcgYzQDAqUkAADLNAcm+QQDex2T/xTRhAVCmVQEaSGkBs
oU9ANv+6QAgRekBzHXhAMTK/QADcREB0jhpAOMmlP/NgAkBVWAhAR+EgQG3B3kA4IGVACWFaQHQ3
L0AyOONAAbCNQHajV0A54VA/9XFbQFaELkBJMI9AbuSjQDlBpkAKr9RAdVKCQDM9HEACiG9AeK6p
QDr5Sz/3fwVAV66LQEqAUkBwBzZAOmNlQAv9N0B2b1ZANEEtQANjIEB6sH1APBGlP/mGh0BY1phA
S8+vQHErT0A7hSJADUnHQHeNjEA1QwdABEA9QHyo6EA9KWY/+4oEQFn8NEBNH9xAclDYQDyoAUAO
lRtAeK0GQDZBQEAFH2hAfpcJQD5B7j/9iPtAWx89QE5vrkBzdotAPcsOQA/hhUB5zaNANz25QAYA
TECAPYxAP1qzP/+Hk0BcP65AT78nQHSdEEA+7nBAES0iQHrutUA4OdhABuMaQIEqf0BAdBhAAMJC
QF1dbUBRDT1AdcVkQEATOEASd5JAfBJ3QDkzvkAHyANAghJgQEGNnUABvvNAXniUQFJZzkB27gFA
QTd4QBO/BEB9NwFAOiyUQAiu40CC9S9AQqdEQAK6okBfkRBAU6ZAQHgZRUBCW9dAFQbNQH5cPEA7
JHBACZYtQIPTIkBDwhlAA7O/QGCnI0BU8aNAeUVZQEOBbEAWTmdAf4LjQDwawUAKfbJAhKuZQETd
HEAErV9AYbpnQFY8AkB6cTNARKfpQBeVCkCAVTtAPRC8QAtmB0CFfylARfgXQAWnSEBiyupAV4VW
QHuevEBFztVAGNzNQIDpFkA+B1NADE8MQIZNt0BHE4tABqGgQGPYbUBYzXdAfM1gQEb2J0AaI29A
gX25QD79GkANOKdAhxi9QEgwsUAHm8FAZONIQFoUCEB9/IlASByVQBto9ECCErNAP/E8QA4lnECH
3xRASU5XQAiWI0Bl6+RAW1k4QH8rzEBJQ5hAHK4DQIKnwUBA5TpADxPbQIihNkBKbVZACY/ZQGbx
50BcnQRAgC0vQEprNkAd8jpAgzz+QEHbMEAQA5lAiV7KQEuNFUAKiLlAZ/ZVQF3fTUCAxNtAS5Pw
QB81B0CD0vhAQtAYQBD2WUCKGEpATKxpQAuCaEBo+CxAXyAmQIFcvEBMu4hAIHjDQIRp5UBDxXRA
Eex9QIrN1EBNzNxADH1pQGn4j0BgYAhAgfTFQE3iAEAhu/lAhQFqQES7uUAS5J9Ai3+HQE7wvkAN
eglAavc5QGGeoUCCjMtATwiHQCL9DUCFmmVARbKXQBPgTkCMLYFAUBYHQA54AkBr845AYttgQIMl
CUBQLvZAJD0RQIYzuEBGqhhAFNwbQIzYGEBRPU1AD3fqQGztKEBkF65Ag71wQFFVvEAlfGNAhs4V
QEehaEAV2DpAjX9JQFJlLUAQd81AbeTSQGVRt0CEVX5AUnv4QCa7w0CHakpASJr1QBbUH0COIrlA
U49EQBF41UBu3KhAZon6QITtUUBToVVAJ/vyQIgIP0BJlSJAF9CyQI7DE0BUu4ZAEnohQG/Sz0Bn
wXhAhYUpQFTGVUApO9RAiKjtQEqQCkAYz1VAj2EGQFXo5EATfF9AcMe4QGj3ZkCGHNdAVenvQCp4
2ECJS5NAS4zRQBnOdkCP/FtAVxfcQBSAbEBxuthAaiqKQIazvkBXDA9AK7XXQInvykBMi2pAGs63
QJCVDkBYSKtAFYclQHKs/UBrW4hAh0qXQFguLkAs9NVAipWpQE2L5UAbz0pAkStHQFl9zUAWj9pA
c53qQGyLsECH4htAWVEsQC40Y0CLPUlATo3jQBzRZkCRv3FAWrTzQBeZcUB0jahAbbq0QIh5okBa
czFAL3TEQIvmEEBPkjZAHdWDQJJRr0Bb7W9AGKUGQHV8vUBu6MJAiRDaQFuTwkAwtNBAjJCmQFCY
vEAe3AlAkuD4QF0oT0AZs9dAdms8QHAUl0CJqDNAXLOPQDHzr0CNPU9AUaHqQB/mOkCTbn1AXmW3
QBrIHUB3WghAcT3WQIo/YEBd0sJAMzIoQI3r/kBSrLRAIPNxQJP5X0BfpV5AG96GQHhG30ByZupA
itXkQF7xCkA0cPFAjpwKQFO5d0AiArJAlIH9QGDn0UAc+yFAeTOgQHON5ECLbCFAYA7/QDWwWkCP
TiRAVMc6QCMTkECVCBJAYizvQB4bmEB6IalAdLU6QIwB9EBhLBFANvJiQJABXUBV13ZAJCccQJWM
fEBjdUtAH0KxQHsQxEB13NBAjJc2QGJHmUA4NstAkLaUQFbqMEAlPUlAlg6XQGTAJkAgbn1Ae/5a
QHcDWECNLBJAY2JSQDl7v0CRbklAV//tQCZWiECWkExAZg1MQCGfJ0B87IpAeClUQI3Ah0BkfcdA
OsDpQJIolkBZF0pAJ3GKQJcQUkBnXLVAItWtQH3bXEB5TpdAjlS2QGWYDEA8Bp9AkuZiQFow9kAo
kCJAl4/KQGiuokAkERtAfstuQHpzc0CO6D9AZrGpQD1M3ECTp0xAW01SQCmxQECYDrpAagO0QCVS
0EB/vGlAe5eBQI98EkBnytpAPpKgQJRrbkBca/ZAKtUmQJiNU0BrXCVAJpjnQIBXAEB8uuBAkBAX
QGjkxkA/2UdAlTKGQF2Lj0Ar+7NAmQw3QGy24EAn53tAgNBWQH3eeUCQpFRAaf53QEEiDECV/OpA
Xq8lQC0kXkCZiwlAbhOgQCk8L0CBSoNAfwGWQJE3zUBrGRpAQmp7QJbKSUBf1YhALk8KQJoJ00Bv
cs5AKpVOQIHFWECAEkVAkcsAQGwzO0BDtG9Al5sKQGD/IUAve8pAmohwQHDVLkAr9TpAgkCRQICj
g0CSXlhAbU1kQET/I0CYcCxAYiqHQDCpbkCbB05AcjoVQC1bvUCCvIhAgTUSQJLxJ0BuZ5xARkl5
QJlIzEBjV0BAMdk6QJuF70Bzoa9ALso4QIM5cECBxpNAk4NVQG+Bh0BHlHhAmiRCQGSGZkAzCvlA
nAS+QHULPkAwP71Ag7caQIJYvECUFWBAcJuvQEjgaECbAxhAZbf8QDQ+dkCcgnRAdndnQDG8cUCE
NYFAgurRQJSnZkBxt0RASi00QJvmAUBm64JANXN8QJ0ACEB35qFAM0APQIS0xUCDfHtAlTlOQHLT
lEBLe0pAnM2bQGghPEA2qYBAnX3YQHlX1UA0yxVAhTUXQIQOPkCVyvRAc/ACQEzJQECdt8RAaVnh
QDfh+kCd/A5AesnzQDZdtECFtstAhKBJQJZcVkB1DlVAThgXQJ6lQ0Bqk+JAORuxQJ56sEB8PdRA
N/gFQIY5u0CFMuJAlu4gQHYtk0BPaIhAn5XvQGvQLEA6VthAnvlAQH2zRkA5mSZAhr29QIXF8kCX
f8hAd01CQFC5cECgic1AbQ/pQDuTRkCfeBlAfyvGQDtCoECHQtNAhll6QJgRUEB4be5AUgvoQKGA
r0BuUTVAPNC4QJ/34kCAUsxAPPWqQIfIAECG7RtAmKKwQHmPKkBTX4hAonpiQG+VoUA+DkxAoHgO
QIEP+kA+sNRAiE4mQIeAyUCZM+tAerENQFS0SECjdqtAcNuOQD9MKUCg+NFAgc1zQEB0S0CI1UtA
iBQ2QJnFSkB7031AVghLQKR1IkByIudAQIoZQKF5+UCCjBVAQkAzQIldcUCIqJRAmlZiQHz4HUBX
XUdApXacQHNst0BByBRAofvsQINL4EBEE9dAiea7QIk9HkCa5vRAfh5yQFizJUCmee9AdLg5QEMF
/ECifklAhAwfQEXvhUCKcVxAidIzQJt3A0B/Rt1AWgsEQKd+YUB2BKNAREPJQKMBd0CEzOlAR9QL
QIr8nkCKaARAnAcOQIA4KkBbY2hAqIQtQHdSh0BFghtAo4UTQIWN4EBJwOBAi4iCQIr+R0CclyBA
gM1VQFy78UCpjHBAeKIjQEbAB0CkCD9Ahk+XQEu2pECMFQtAi5VmQJ0nFkCBZCRAXhTXQKqVkkB5
8vBAR/9rQKSLs0CHEbJATba/QIyilUCMLRtAnbcWQIH79EBfbwFAq59AQHtEwUBJPk1ApQ/FQIfU
F0BPvshAjTF8QIzFAUCeR0lAgpTGQGDKb0CsqIFAfJkOQEp820Clk/dAiJbBQFHOd0CNwaxAjV1y
QJ7XBUCDLhVAYia4QK2yIUB97jhAS7r8QKYYcECJWZlAU+ciQI5S5UCN9qBAn2bDQIPH50Bjg2tA
rrtrQH9D2kBM+EtApp2DQIockkBWBwBAjuTuQI6QZ0Cf9zlAhGLpQGTgcECvw+FAgEzpQE40BUCn
IntAit9wQFgtKECPd8hAjyqaQKCHYkCE/thAZj4jQLDLkUCA+CdAT28wQKennECLoq1AWlnrQJAL
Z0CPxXdAoRfqQIWbyEBnnG9AsdFWQIGjZkBQqbtAqC0EQIxlXkBcjUFAkJ7yQJBgf0ChqElAhjmM
QGj8jUCy1ZdAgk6TQFHjhUCos6hAjSgeQF7GbECRM0JAkPxzQKI4vUCG2DpAal1TQLPXskCC+cRA
UxyFQKk6xUCN6xBAYQVBQJHIb0CRmQxAosk0QId3oUBrvkJAtNeQQIOlFEBUVLhAqcH0QI6tskBj
SURAkl8BQJI2DkCjWc1AiBeFQG0fo0C11RZAhE+0QFWLDkCqSVVAj3ASQGWRPUCS9vdAktOqQKPq
XkCIuIFAboKzQLbP/UCE+hdAVsC3QKrQr0CQMdpAZ91gQJOPvUCTcfxApHroQIlakEBv5xlAt8gH
QIWkokBX9PhAq1f4QJDyvUBqLYxAlCpDQJQRLUClC/hAif6QQHFNSEC4vKZAhk7gQFko+UCr30xA
kbLNQGyAcECUx6RAlLEbQKWd5ECKpL1AcrLVQLmuNECG+LhAWl0jQKxmtECScu5AbtUdQJVmTUCV
UWJApi8gQItMbUB0GBRAupw1QIeiiUBbkGFArO31QJMyg0BxKwFAlgbZQJXx5kCmwJRAi/WJQHV+
CUC7hqxAiExIQFzCuECtdNxAk/EyQHOCV0CWqLxAlpNJQKdSoUCMoMtAduRNQLxtcUCI9YRAXfSZ
QK38h0CUr2xAddogQJdMSkCXNXxAp+VGQI1NukB4S5JAvVBjQImd90BfJUdAroRWQJVs/EB4MYBA
l/EoQJfYpUCoeIRAjf0HQHmzt0C+LyFAikWSQGBT40CvDA9AlimxQHqHVUCYlwhAmHxYQKkMUECO
rdVAexy3QL8JnkCK7CFAYYK5QK+T2ECW5aJAfNwTQJk+S0CZIDhAqaCKQI9flkB8hi1Av+AjQIuR
7EBisMhAsBviQJegbkB/LspAmebLQJnEZECqNQJAkBLNQH3yCEDAsqJAjDbjQGPeJkCwo8RAmFr5
QIDAO0CakLxAmmkjQKrKIECQx5RAf17GQMGBYkCM2v5AZQpCQLErd0CZFCRAgee4QJs7WkCbDtxA
q2ANQJF9rUCAZ2lAwkygQI1+mEBmNjxAsbJqQJnMi0CDDmZAm+ctQJu1T0Cr9pNAkjWoQIEiP0DD
E9FAjiEdQGdhjUCyOJpAmoQPQIQzSkCclGZAnFw0QKyN10CS70hAgd5PQMPW+UCOwqtAaIzyQLK+
hECbOw1AhVX/QJ1DBkCdA0RArSV/QJOqG0CCnX1AxJZUQI9iyEBpuUFAs0OlQJvwyUCGd4pAnfNE
QJ2q3ECtvbhAlGatQINe0EDFUZZAkAJZQGrmMECzyONAnKWdQIeW+kCepTRAnlN1QK5XEkCVJLpA
hCNsQMYIp0CQoUNAbBJwQLROGUCdWcpAiLMfQJ9YqUCe/KVArvEqQJXkhECE6mhAxrslQJE/S0Bt
P+tAtNMNQJ4NdkCJy7hAoA2lQJ+mQUCvi+BAlqWcQIWzVUDHatdAkdxqQG5tfUC1V7ZAnr/sQIrh
rUCgw9dAoFAjQLAnXECXaEZAhn3LQMgXEkCSeTZAb5uDQLXcGECfcdBAi/XjQKF7m0Cg+stAsML1
QJgtNUCHSahAyL+XQJMVHEBwydRAtmBfQKAjHECNBqtAojWNQKGl60CxX2lAmPOLQIgYJkDJZNNA
k7BOQHH4ckC25IhAoNPOQI4U3ECi8HxAolGqQLH9BkCZu8RAiOk1QMoG2ECUSc1AcyeuQLdoX0Ch
g9NAjyAEQKOsfkCi/fpAspuSQJqGdECJvPZAyqWDQJTifUB0WExAt+veQKIzTECQKDlApGoXQKOq
q0CzOsRAm1M6QIqTikDLQRVAlXsJQHWJ7EC4bv1AouHjQJEtPUClKdtApFgEQLPb30CcIi5Ai2xF
QMvZoECWEupAdrwfQLjxg0CjkCFAki6YQKXrCUClBV9AtH5nQJzzMECMSDBAzG8LQJapT0B37i1A
uXOVQKQ9jUCTLKNApq35QKWy80C1I9FAncV/QI0n0UDNAVtAlz7FQHkhuEC59QRApOqJQJQnu0Cn
ck9ApmDuQLXLVUCemhZAjgs9QM2Q/ECX069AelVJQLp19UCllzhAlSAYQKg4J0CnD1hAtnWMQJ9w
q0CO8fJAzh4vQJhoe0B7iXlAuvZsQKZDGUCWFjFAqP+jQKe+k0C3IqRAoEkZQI/caUDOqLhAmP0J
QHy+fEC7ditApu6KQJcI1kCpyLBAqG25QLfTrUChIvVAkMq+QM8xpUCZkNZAffPRQLv1V0CnmTxA
l/eqQKqS4ECpHOJAuIeVQKH+XECRvBVAz7hMQJokAUB/KVRAvHS3QKhDtUCY40lAq14cQKnMQEC5
PkxAotuqQJKxwUDQPGlAmrbmQIAvpUC88pNAqO2KQJnMFkCsKttAqnvEQLn3sUCju1tAk6xDQNC+
aECbSVlAgMobQL1v90Cpl0dAmrJZQKz4dkCrKxhAurNrQKScmECUqx9A0T60QJvb/kCBZKtAveys
QKpAi0CbletArcb4QKvaWkC7cKtApX9eQJWu/UDRvTNAnG2CQIH/r0C+aK1Aquk0QJx3dUCulZNA
rIlyQLwvKUCmYu9Alrc0QNI5S0Cc/tJAgpoXQL7kTUCrkbdAnVYkQK9lDECtOD1AvO9GQKdHzUCX
wxxA0rJSQJ2P8UCDNIxAv19RQKw6NkCeMhFAsDTcQK3m90C9sR9AqC4TQJjTmUDTKUVAniEkQIPO
4kC/2a1ArOGkQJ8L1kCxBNZArpWVQL51IECpFTJAmempQNOdn0CeskNAhGheQMBTvUCtiLZAn+Mn
QLHVlUCvQ95AvzqeQKn9F0CbBIBA1BCwQJ9DUECFAaRAwMztQK4vIUCgt45AsqbfQK/xcUDAAolA
quXlQJwj3EDUgbhAn9STQIWankDBRWxArtWDQKGJzECzd/ZAsJ9uQMDNgUCrzyRAnUgbQNTwA0Cg
ZT5AhjMoQMG9l0Cve1RAolpRQLRH2ECxTRtAwZswQKy440CecHBA1VyQQKD2TkCGyy9AwjUFQLAh
NkCjKP1AtReAQLH6T0DCa6xAraJrQJ+dRUDVxqdAoYg2QIdjK0DCqyVAsMaAQKP19UC15olAsqcX
QMM+9kCui8JAoM5CQNYvQECiGntAh/rhQMMgTUCxa4RApMDoQLa070CzU6FAxBXKQK90xUCiA5xA
1pa+QKKtIkCIkohAw5SrQLIP70ClibpAt4JNQLP/xEDE741AsFzcQKM78UDW/NRAo0AIQIkptkDE
CD9AsrLkQKZQzEC4TwtAtKsUQMXLcUCxQ6ZApHe/QNdiNECj015AicArQMR6t0CzVYJApxZ0QLka
lEC1Vb1AxqqoQLIpr0Clt1ZA18fbQKRm1kCKVWVAxOw6QLP3dUCn2oxAueRfQLX/00DHjZhAsw54
QKb6M0DYLbdApPqIQIrqfkDFXOxAtJltQKiddkC6rGxAtqmKQMh0BECz8ehAqD+tQNiTGECljn5A
i36UQMXMwkC1OmFAqV2QQLtypUC3UmxAyV1VQLTTfUCph5lA2PfUQKYjFUCMEzxAxjuzQLXapUCq
HGVAvDcVQLf6sUDKSZ1AtbL6QKrRyEDZXAFAprhIQIyniUDGqh1AtnnNQKrY4EC8+ZpAuKIBQMs4
9UC2j4FArB3ZQNm/dkCnThRAjTvLQMcXQEC3GGtAq5PtQL26EkC5R91AzCsiQLdqEECtaphA2iMw
QKfkTECNz6VAx4NxQLe2IkCsTHNAvngNQLns00DNICZAuEIZQK64g0DahiFAqHvBQI5jGUDH7x9A
uFMwQK0EiUC/M8tAupEQQM4Xg0C5F5BAsAcsQNroKUCpE2dAjvapQMhZy0C475VArbtrQL/tXUC7
NBlAzxFVQLnphUCxViJA20mzQKmrwUCPidVAyMOfQLmLuECucO9AwKS3QLvV3kDQDjJAurjkQLKl
KkDbqihAqkTGQJAcf0DJLJlAuicVQK8ll0DBWSFAvHcHQNENSEC7hbVAs/OkQNwJyECq3t9AkK9J
QMmUgkC6wVdAr9mwQMILG0C9F3dA0g3KQLxPeEC1QSFA3Gj9QKt5p0CRQg1AyfuIQLta50CwjQFA
wrrRQL22wUDTECJAvRV3QLaNMUDcyGpArBV6QJHVBUDKYZdAu/QwQLE+zkDDZ+lAvlSkQNQT4UC9
2EZAt9f+QN0nNUCssUtAkmg2QMrG30C8jWBAse/2QMQSTUC+8XVA1Rl1QL6XOUC5IMFA3YXmQK1N
x0CS+3pAyys3QL0mF0CyoOlAxLsvQL+M50DWIDRAv1K7QLpmwUDd5FJArer1QJOO80DLjs5Avb4D
QLNRWEDFYelAwCfVQNcnyUDACytAu6n5QN5CP0CuiMNAlCNyQMvxvEC+VhNAtAGuQMYGikDAwZ5A
2C/0QMDBHUC86jFA3qAMQK8nc0CUuEdAzFQDQL7tz0C0sRhAxqlhQMFa7kDZOIVAwXOsQL4nFUDe
/bhAr8ZuQJVOUkDMtbNAv4VnQLVf8EDHSr5AwfKjQNpBKUDCIx9Av1/qQN9bQ0CwZkRAleTlQM0X
A0DAHHBAtg43QMfqw0DCiYFA20nhQMLPMEDAlSVA37fxQLEGr0CWfA9AzXgyQMCzF0C2vBZAyIi1
QMMfpEDcUd1Aw3gMQMHGO0DgE4FAsaduQJcT3EDN2OpAwUnFQLdpYEDJJUdAw7R8QN1YvkDEHZtA
wvLrQOBvBUCySLpAl6uyQM45MEDB4V1AuBeUQMnAbEDESMlA3l5yQMS/mUDEG2VA4MqbQLLqRUCY
RJVAzpivQMJ5a0C4xXRAylpUQMTcgUDfYglAxV7eQMU+yEDhJwxAs4v+QJjeNUDO98lAwxGPQLlz
CEDK81ZAxW9PQOBj+UDF+3NAxl17QOGDaEC0LStAmXnYQM9W7UDDqWBAuiAvQMuLnkDGATpA4WRD
QMaVlEDHdttA4d+sQLTOcUCaFp5Az7UgQMRB0kC6zQ9AzCNLQMaSZUDiYstAxy0RQMiKykDiO9JA
tW9KQJq0j0DQErhAxNriQLt54EDMurBAxyMMQONep0DHwdtAyZlkQOKXbUC2EIVAm1PkQNBv7EDF
dJBAvCZXQM1RlEDHsv1A5FcyQMhUL0DKot5A4vLTQLaxsECb9HNA0M2JQMYOL0C80ydAzefmQMhC
gkDlTMlAyOSGQMunYkDjTQhAt1IsQJyV70DRKoJAxqe3QL2AKEDOflJAyNGBQOY/VkDJcpdAzKa9
QOOnS0C38kRAnTiLQNGHYkDHQc1Avi1kQM8UckDJYAxA5y5dQMn+QkDNoHhA5AIWQLiSQkCd3FdA
0eV+QMfcgkC+2mlAz6qFQMnttkDoGbNAyof4QM6VI0DkXNxAuTHfQJ6BLUDSQ8NAyHd1QL+HyUDQ
QMxAyntUQOkBG0DLD8xAz4VoQOS2R0C50XpAnyb4QNKh9kDJEoBAwDU4QNDXWkDLCFZA6eS7QMuW
SEDQcV9A5Q+TQLpwn0CfzUFA0wBHQMmuaUDA4uhA0W5IQMuVnkDqxBRAzBsgQNFYlEDlaYhAuw85
QKB04EDTXpBAykrjQMGRo0DSBYZAzCJ8QOufP0DMnwFA0js6QOXDY0C7rPlAoR3HQNO82UDK6ExA
wkEOQNKd6EDMr4BA7HZhQM0hu0DTGRFA5hxiQLxKkUChyCNA1BtQQMuGGEDC8FVA0zbqQM08kkDt
SNhAzaMbQNPyl0DmdTZAvOdoQKJ0XkDUejVAzCSOQMOgkkDT0MVAzcmdQO4WTUDOIv9A1MfuQObN
1UC9gzBAoyHaQNTZW0DMw39AxFFtQNRrI0DOVppA7t/FQM6hvkDVmQtA5yZBQL4eNECj0FhA1Tjp
QM1i1EDFBE1A1QYyQM7jskDvpMpAzx9kQNZmcEDnfnFAvrhhQKR/yUDVmLBAzgKiQMW38EDVoiFA
z3GkQPBlkUDPm/pA1y+eQOfWXUC/UkVApTBDQNX4tUDOollAxmwmQNY+8EDQAAFA8SJBQNAXYEDX
9aZA6C4xQL/rr0Cl4blA1lj7QM9B0kDHIUVA1tzQQNCOtUDx2vVA0JKQQNi43kDohbZAwIQLQKaT
5UDWueJAz+H/QMfXh0DXexRA0R1/QPKPvEDRDT9A2XlBQOjdTkDBHA9Ap0bZQNcbBUDQgmpAyI7q
QNgZjkDRrG1A80F+QNGHHkDaNllA6TRgQMGzJECn+o9A13zEQNEi90DJR0RA2LjFQNI8gUDz749A
0gBjQNrwgUDpixVAwkjTQKivG0DX3uxA0cOvQMoAN0DZV8VA0sziQPSZjUDSeA1A26hcQOnhz0DC
3Z5AqWQRQNhBrkDSZHlAyrneQNn18kDTXiBA9T+HQNLuiEDcXglA6jfMQMNxe0CqGcxA2KS9QNME
0kDLdFpA2pR2QNPwGUD14jxA02RSQN0SpEDqjTxAxAQdQKrP+kDZCA1A06WTQMwvmEDbMptA1ILx
QPaCFUDT2gBA3cVkQOriRUDElYVAq4Z6QNlryEDURl9AzOszQNvR6kDVFrlA9x72QNRO5EDedmpA
6zbhQMUmcUCsPTdA2c7bQNTmSEDNqEZA3HIUQNWrTED3uQlA1MLzQN8lqkDri3FAxbanQKz0a0Da
MlZA1YX8QM5lbkDdEvlA1kDAQPhQUUDVNgVA39M6QOvfaUDGRidArauYQNqX00DWJWRAzyMqQN21
G0DW1w1A+OTdQNWphkDgfzdA7DMoQMbUikCuYktA2v2wQNbEA0DP4WFA3ledQNduUkD5dzJA1h2a
QOEqFUDshnpAx2H7QK8ZXUDbY8ZA12HjQNCglkDe+mBA2AZmQPoHMkDWkhVA4dNFQOzZWEDH7xRA
r9DBQNvKakDX/tdA0WBDQN+deEDYnwVA+pUjQNcHEkDie5JA7SvAQMh7vkCwh81A3DIAQNibKUDS
IE9A4EGyQNk5OED7IOdA13xqQOMiE0DtfTBAyQezQLE+ZUDcmoRA2TbmQNLgY0Dg5gZA2dRhQPuq
5EDX8SlA48YnQO3OZEDJkvZAsfRFQN0D8kDZ0btA06ElQOGKLkDacHVA/DM6QNhl6kDkaTZA7h8n
QModiECyqhxA3W22QNprmUDUYelA4i6xQNsNqUD8uiZA2Ns8QOULMkDub0xAyqd3QLNe9UDd1/tA
2wSxQNUhyEDi0shA26u5QP0/8UDZUFZA5ayyQO6+/UDLMHVAtBLtQN5Dc0DbnPBA1eJXQON2pUDc
SlxA/cQXQNnFOUDmTVxA7w7SQMu4Z0C0xk1A3q8JQNwz40DWo49A5BpsQNzp0ED+RzNA2jnKQObt
jEDvXj1AzEAOQLV4gkDfG0VA3MmFQNdkzkDkvhRA3YoEQP7JNUDarrVA543xQO+smUDMx6hAtin6
QN+IjkDdXqBA2CX/QOVhlkDeKptA/0oSQNsj00DoLw9A7/qbQM1O/kC227NA3/ZaQN3yh0DY5rZA
5gS6QN7L0ED/ydtA25iGQOjQ70DwSEFAzdYVQLeMaUDgZOFA3oUiQNmna0Dmp2ZA323YQQAkXkDc
DbdA6XM9QPCVHkDOXMpAuDx0QODUK0DfFvVA2meEQOdJwEDgEClBAGPQQNyC1EDqFflA8OGKQM7j
UUC465xA4URqQN+nmkDbJ3tA5+w+QOCzEUEAoslA3PdCQOq5IEDxLeFAz2mvQLmaW0DhtaFA4DdU
QNvnC0DojyRA4VZ+QQDhgkDda1tA61yBQPF5+EDP7/ZAukgmQOIn1EDgxf1A3KYfQOkxP0Dh+gVB
AR97QN3fNEDr/99A8cWfQNB2NkC69ZNA4psxQOFTnUDdZU1A6dNQQOKeGEEBXUhA3lKBQOyjL0Dy
ENRA0Px3QLuiRkDjD49A4eChQN4kLkDqdQRA40KBQQGaBkDexZJA7UZ8QPJbRUDRgr5AvE2eQOOE
v0DibKhA3uJcQOsWYkDj58BBAdZTQN842UDt6iBA8qWBQNIJhUC8+PNA4/r2QOL4LEDfn6dA67fU
QOSM6UECEedA36w+QO6NvUDy72NA0o/8QL2jwkDkcdxA44LFQOBbvEDsWg5A5THUQQJNWkDgHu9A
7zF6QPM5KkDTFpRAvk6vQOTqMUDkDHhA4RewQOz8N0Dl1vBBAohYQOCRREDv1RpA84IDQNOdtkC+
+TpA5WOdQOSVzkDh1ABA7Z6HQOZ8l0ECw2JA4QOHQPB4jUDzyjxA1CUaQL+jb0Dl3YVA5R41QOKP
v0DuQTxA5yJ3QQL+aUDhdTpA8Rv4QPQSLkDUrVlAwE1nQOZYp0DlpX1A40scQO7j4UDnyFxBAzmY
QOHmdkDxwBFA9FnWQNU2HUDA92RA5tTSQOYr3UDkBZZA74dGQOhuv0EDdVtA4ld8QPJkQkD0oJxA
1b8hQMGhSUDnUWdA5rHHQOS/UEDwKxlA6RTtQQOxzEDiyEVA8wgHQPTm30DWSMVAwkqpQOfO7kDn
N0VA5Xf+QPDPzUDpu89BA+79QOM45UDzrLFA9SzGQNbTCkDC9JNA6E05QOe7+EDmMCdA8XTpQOpi
lkEELI1A46kaQPRRPUD1csVA113vQMOexkDozKRA6ECJQObn/0DyGqVA6wlrQQRqckDkGFZA9PVk
QPW4TUDX6cJAxEkAQOlNZEDoxIFA558sQPLBp0DrsHJBBKjDQOSHNkD1mKlA9f0uQNh2UUDE83ZA
6c8sQOlIJEDoVkVA82j0QOxXU0EE53RA5PWQQPY75kD2QWdA2QOcQMWeY0DqUipA6ct2QOkNFkD0
ESpA7P3AQQUmKEDlYwpA9uBEQPaE9kDZkbdAxknVQOrWNUDqTtxA6cNyQPS6gkDto8RBBWTfQOXQ
20D3hCVA9sg3QNognkDG9f1A61ryQOrR+0DqeW9A9WUHQO5JlUEFo7FA5j5tQPgoBED3CvJA2rE2
QMeiTkDr4fBA61TzQOswIUD2EH5A7u7iQQXig0Dmq7tA+Mx6QPdNVEDbQn1AyE5eQOxrq0Dr18lA
6+YoQPa9FkDvk+FBBiFTQOcYxED5cO9A94+QQNvUoEDI+yRA7Pd+QOxagkDsnA9A92qmQPA41UEG
YA1A54WFQPoVAUD30UFA3GfIQMmoVkDthO9A7N1lQO1SDED4GVpA8N1dQQafL0Dn8m5A+rkyQPgS
YEDc++9AylaFQO4VGEDtYFJA7gfxQPjIskDxgY1BBt6JQOhfB0D7XUVA+FMaQN2RDEDLBg1A7qfE
QO3jEEDuvfJA+XlnQPIlWUEHHgNA6Ms4QPwA2UD4kxJA3idLQMu2XEDvPD9A7mYFQO9ztkD6LBNA
8si8QQddp0DpNvdA/KQ7QPjRoUDevkxAzGfsQO/SxUDu6GFA8CjSQPrgkUDza01BB519QOmiRED9
R1lA+Q99QN9V/kDNGlNA8GswQO9q50Dw3fpA+5X5QPQNYEEH3aFA6g18QP3qV0D5TJVA3+6EQM3M
kUDxBYhA7+2SQPGTqED8TKpA9K6jQQgeEEDqeL9A/o0nQPmJYEDgh9FAzoCyQPGhg0DwcKJA8klP
QP0EbED1T4dBCF6sQOrkIkD/L7hA+cWrQOEiDEDPNbtA8j8SQPDzW0Dy/xhA/byGQPXwT0EIn5JA
608PQP/R+0D6AUFA4b2WQM/rmkDy3pdA8XaQQPO090D+dctA9pBaQQjg0kDrufVBADpaQPo8T0Di
WTFA0KI5QPOAB0Dx+gFA9GpBQP8wW0D3L91BCSKPQOwk30EAi45A+nbTQOL1iEDRWN5A9CNsQPJ9
sED1H8pA/+vxQPfPnEEJZOBA7I9oQQDclED6sHFA45MoQNIQW0D0yFxA8wFBQPXVV0EAVCZA+G9W
QQmnKUDs+Z5BAS1SQPro9UDkMXRA0shmQPVu+0DzhMVA9ovhQQCy2kD5DgpBCenaQO1jZUEBfdpA
+yC1QOTQF0DTgMNA9hfPQPQIdUD3Qc5BARIMQPmr30EKLRJA7c2wQQHOdUD7V+1A5W8mQNQ5t0D2
w0lA9IyZQPf4MkEBcbZA+kksQQpwnEDuOBNBAh7aQPuOWUDmDmtA1PLKQPdwikD1EK9A+K5QQQHR
tED65epBCrScQO6iSkECbopA+8QlQOauL0DVrHJA+B/vQPWUcED5ZKlBAjHjQPuCD0EK+OZA7wxn
QQK+JkD7+U1A508vQNZmZkD40kdA9hjFQPobM0ECkklA/B4fQQs9mEDvd2FBAw2RQPwuBUDn8IBA
1yA5QPmG10D2nT5A+tFeQQLy2kD8uVNBC4KAQO/iEUEDXMlA/GHOQOiS3EDX2eZA+j1JQPcg/ED7
hvtBA1OdQP1T6EELx5ZA8EwFQQOr/UD8lQVA6TcVQNiT5ED69cBA96WSQPw8WEEDtFpA/e2pQQwM
9UDwtfpBA/roQPzH4UDp3OFA2U0SQPuwOED4Kp5A/PGTQQQU7ED+h1dBDFLhQPEfyUEESZFA/Ppq
QOqFgEDaBqVA/G1+QPiwaED9pspBBHVFQP8gt0EMmR1A8YlPQQSX/ED9LMtA6zAjQNq/9ED9LKpA
+TZ9QP5bv0EE1X1A/7mFQQzfyUDx8p1BBOYwQP1e4UDr3O9A23iuQP3uPUD5vSFA/xDGQQU1hUEA
KMFBDSbHQPJcC0EFNHdA/ZC8QOyL9UDcMONA/rJjQPpEHUD/xGBBBZWXQQB0UEENbgFA8sXgQQWC
dkD9wjdA7TznQNzoXED/eJ9A+ssNQQA73kEF9V9BAL+vQQ21f0DzMAdBBdBcQP3yukDt73dA3Z8s
QQAgb0D7UmpBAJVkQQZUzUEBCt5BDf1CQPOaFUEGHkZA/iMJQO6jgUDeVEZBAIWPQPvaDkEA7rdB
BrPSQQFVs0EORPhA9APJQQZsHED+Uy1A71kTQN8JEUEA66RA/GIrQQFIKkEHEnNBAaBNQQ6MtED0
bRBBBrnyQP6DM0DwEBFA370XQQFSx0D86lBBAaFtQQdwi0EB6qdBDtShQPTWQkEHB7BA/rOrQPDH
vUDgcB1BAbrUQP1ySUEB+mBBB86iQQI0wkEPHLNA9T9iQQdV5UD+5BhA8YA4QOEjREECI5pA/fqU
QQJS1UEILElBAn7CQQ9k4kD1qCVBB6QJQP8UVEDyOnFA4dWWQQKNaUD+g51BAqsIQQiJRUECyJJB
D60JQPYQx0EH8jRA/0RwQPL2dkDih9pBAvflQP8M2UEDAvJBCOWeQQMSIUEP9UJA9nk/QQhATED/
dVNA87RkQOM5kEEDYiNA/5XlQQNajEEJQVpBA1ugQRA9h0D24aRBCI5qQP+mVED0dLZA4+qFQQPM
80EAD51BA7I3QQmcU0EDpQhBEIXbQPdKZUEI3DZA/9exQPU2pEDkmwhBBDjNQQBUdUEECcVBCfbL
QQPuRkEQzjtA97IwQQkp4kEABNZA9fvQQOVKvkEEpSZBAJk8QQRgxUEKUFtBBDcJQREWj0D4GeVB
CXfqQQAdv0D2xAFA5foSQQUSA0EA3iFBBLdPQQqo+kEEf7RBEV7CQPiBMUEJxd5BADb3QPeObUDm
qOFBBX8bQQEjCUEFDYpBCwB1QQTIJEERpv5A+OhOQQoT/kEAUKtA+Fr7QOdWskEF7FRBAWgUQQVj
hkELVwdBBRB6QRHvVkD5T3NBCmJmQQBrNkD5KkFA6ANFQQZZa0EBrQZBBblGQQutEkEFWOxBEjgC
QPm3gkEKsORBAIZFQPn9PUDor1lBBsbbQQHyDEEGDq1BDAIwQQWhJ0ESgI5A+h/fQQr/OEEAobJA
+tNFQOlbKkEHNEdBAjcMQQZjPUEMVlhBBek6QRLI9UD6iIxBC02/QQC9S0D7rGlA6gaRQQehfUEC
fDxBBrd6QQypbUEGMNdBExE4QPrxjkELnF5BANlaQPyICEDqspxBCA4TQQLBvkEHCz5BDPtqQQZ4
LUETWZhA+1plQQvq+0EA9h5A/WYoQOteRUEIemNBAwdwQQdemUENTFBBBr/xQROhwED7wydBDDoz
QQETbED+R1FA7AqZQQjmKkEDTSZBB7GrQQ2cN0EHB7hBE+m5QPwr3UEMiXhBATEeQP8q90DstulB
CVF6QQOTAkEIBENBDesYQQdPBUEUMURA/JUaQQzYrUEBT3pBAAjlQO1ivUEJvCpBA9kDQQhWdkEO
ONlBB5XKQRR4rED8/exBDSgXQQFuaUEAfbJA7g6BQQomI0EEHxpBCKg+QQ6FgEEH3KBBFL/5QP1n
GUENd1xBAY4uQQDz7kDuukRBCo9VQQRlbEEI+alBDtEfQQgjM0EVBzdA/dFpQQ3G7UEBrslBAWtw
QO9lwEEK95lBBKvvQQlKZkEPG+RBCGmhQRVOUkD+PCVBDhZGQQHQQ0EB5CpA8BGIQQtfIUEE8o1B
CZqbQQ9lnUEIr/1BFZUpQP6nF0EOZbtBAfLyQQJe2UDwvZ1BC8WuQQU5VEEJ6kJBD65xQQj2B0EV
25JA/xKrQQ61REECFudBAtqbQPFqD0EMK0BBBYBTQQo5oEEP9oRBCTv/QRYhp0D/f1xBDwTZQQI8
+0EDV4hA8hbqQQyPs0EFx4lBCoipQRA9lkEJgaRBFme+QP/ssEEPVLxBAmUjQQPVjEDyxQBBDPJX
QQYO+EEK1y1BEIOIQQnHNUEWrZJBAC1TQQ+knkECj/lBBFSfQPNzmEENU/RBBlaqQQslXUEQyKVB
Cgx8QRbzRUEAZGJBD/QnQQK9G0EE1MFA9CI1QQ20aUEGnolBC3LHQRENWUEKUZRBFzixQQCbukEQ
Q6pBAuznQQVVZED00ORBDhOsQQbmWEELv4dBEVFTQQqWr0EXfZxBANNPQRCTH0EDHt1BBdZUQPWA
KEEOcfhBBy6IQQwLq0ERlERBCttJQRfCRUEBC0ZBEOLMQQNSz0EGV59A9jAuQQ7POEEHdudBDFcd
QRHWjkELH7JBGAbQQQFDyUERMmJBA4jEQQbZgUD24PBBDys+QQe/bUEMoilBEhiJQQtkCEEYSvlB
AXzeQRGBxkEDwLtBB1uiQPeRukEPhjRBCAgUQQzsxkESWaBBC6g4QRiO0EEBtldBEdC0QQP6lEEH
3cRA+ELVQQ/fmEEIUOtBDTb0QRKaOUEL7D9BGNJuQQHwR0ESH5tBBDaUQQhf7kD49F5BEDdiQQiZ
2EENgFdBEtpOQQwwGEEZFb9BAiqeQRJuf0EEdF5BCOHeQPmnIkEQjmhBCOLhQQ3Jm0ETGiFBDHPS
QRlYsEECZWFBEr07QQSzwkEJYyBA+lpUQRDkTUEJK+5BDhJKQRNZqUEMt2tBGZtPQQKgjEETC8ZB
BPVZQQnjpED7DRFBETjrQQl0qEEOWhZBE5kSQQz6ckEZ3gdBAtv/QRNZ8UEFOTJBCmOYQPu/BkER
jHJBCb1WQQ6hBEET2E9BDT0mQRogdUEDF+9BE6fwQQV/ckEK4rtA/HHYQRHe0EEKBhZBDueNQRQX
QkENgBVBGmJLQQNUIEET9a9BBciFQQtgx0D9JLlBEjAJQQpOoEEPLZdBFFYmQQ3Cx0Eao3RBA5D0
QRRDJ0EGFLdBC93GQP3XvEESgI1BCpctQQ9zqEEUlThBDgVcQRrkv0EDzl1BFJBSQQZjrEEMWXhA
/oogQRLQBEEK34NBD7lKQRTUA0EOR69BGyXgQQQMDkEU3T9BBrXfQQzTpUD/POtBEx7DQQsnzEEP
/nxBFRLUQQ6JukEbZsRBBEojQRUp/EEHC1BBDUxgQP/vTkETbKVBC2/MQRBC7kEVUZxBDstsQRun
RkEEiKVBFXZ9QQdj+kENw4tBAFDEQRO5mUELt5VBEIbmQRWQkUEPDRlBG+eEQQTHj0EVwnZBB8AG
QQ45CkEAqbxBFAWeQQv/HEEQynxBFc/wQQ9OV0EcJ41BBQcFQRYN+UEIH6ZBDqxvQQECqkEUUKJB
DEYcQREN/0EWD3tBD4+KQRxnaEEFRqVBFllmQQiCvUEPHhlBAVtpQRSa00EMjSNBEVGUQRZO6kEP
0H5BHKbaQQWGkEEWpG9BCOkqQQ+NsEEBs8ZBFOQkQQzUDUERlLpBFo60QRARDEEc5oNBBcbzQRbv
JEEJUwlBD/skQQIL30EVLJpBDRqEQRHXeEEWzxJBEFE4QR0l50EGB3tBFzmxQQnAtEEQZkxBAmPa
QRV0N0ENYKNBEhnmQRcPwkEQkRNBHWVKQQZIQkEXg8pBCjHLQRDPH0ECu2ZBFbszQQ2mh0ESXAxB
F1DdQRDQqkEdpPpBBolxQRfM10EKpi1BETXaQQMSdkEWAXVBDev7QRKeHUEXkjtBEQ/iQR3kjUEG
yvFBGBV0QQsd10ERmkpBA2lLQRZHVkEOMOtBEuAbQRfUB0ERTv9BHiPsQQcMu0EYXgNBC5i5QRH8
f0EDv8FBFox5QQ51PkETIdpBGBYyQRGNzUEeYy9BB07HQRil0EEMFr1BElx1QQQV40EW0MNBDrlB
QRNjdUEYWM5BEczOQR6imUEHkR9BGO13QQyX40ESui1BBGt6QRcUOEEO/KpBE6T2QRib1UESC4NB
HuJDQQfT10EZNNZBDRxeQRMVaUEEwJJBF1b4QQ8/y0ET5mJBGN86QRJJ30EfIddBCBcSQRl7oEEN
o65BE27AQQUVOEEXmNlBD4KAQRQn4kEZI1pBEohFQR9hiEEIWoZBGcHoQQ4trUETxg9BBWmaQRfZ
wEEPxNlBFGnOQRln1EESxsdBH6G1QQieREEaB39BDrouQRQbNUEFvYZBGBnbQRAGn0EUq7NBGa0K
QRMFGkEf4eJBCOHaQRpM20EPSQdBFG5VQQYQ4kEYWT5BEEgoQRTthEEZ8ptBE0NfQSAiWUEJJXlB
GpHJQQ/aH0EUvv1BBmPqQRiXa0EQiThBFS76QRo4akETgihBIGNDQQlpOkEa1g9BEG0TQRUNsEEG
tldBGNRZQRDJ30EVcNVBGn6cQRPBCEEgpHpBCa0pQRsZ1UERAbBBFVqRQQcIE0EZEDlBEQorQRWz
A0EaxSRBE//IQSDl40EJ8UJBG10tQRGXz0EVpfpBB1kfQRlLTkERSg9BFfVdQRsL9kEUPnxBISdn
QQo1jUEboJ5BEi8uQRXvtUEHqX1BGYUwQRGJnEEWN/lBG1MhQRR9WUEhaUpBCnn4QRvjs0ESx6tB
FjfqQQf5NkEZvhFBEckMQRZ6qkEbmrpBFLxnQSGrgEEKvn5BHCZqQRNg6UEWfn5BCEh6QRn2W0ES
CEVBFr2eQRviNkEU+1NBIe3HQQsDJEEcaMJBE/qkQRbDmEEIlxZBGi5bQRJHX0EXARBBHCmlQRU6
cEEiL/JBC0fPQRyqvEEUlJRBFwdcQQjlOkEaZcJBEoY8QRdEz0EccT9BFXl4QSJycEELjHtBHOwo
QRUuhkEXSd5BCTM3QRqcvkESxLtBF4iIQRy4/UEVuJVBIrU+QQvRX0EdLOJBFcg5QReLMUEJgGRB
GtMbQRMC8UEXzJRBHQDpQRX32EEi+IBBDBZ9QR1te0EWYTtBF8s6QQnNAkEbCRBBE0EpQRgRC0Ed
SQ1BFjd1QSM8JUEMW8pBHa35QRb5lUEYCf1BChlDQRs+VUETfwlBGFXQQR2Rf0EWd4dBI4ALQQyh
BEEd7dxBF5DBQRhH7EEKZa1BG3LxQRO8ykEYmxJBHdm9QRa4A0EjxAJBDOYrQR4tgEEYJoNBGITn
QQqx0UEbpsdBE/o6QRjg1EEeIdBBFviQQSQH1kENK1pBHm0AQRi6z0EYwNlBCv2EQRvaKkEUN4xB
GSasQR5pxUEXOURBJEvyQQ1wfUEerEZBGU25QRj7/0ELSPpBHAz7QRR0zEEZbFxBHrHMQRd6T0Ek
kFZBDbWhQR7rUUEZ3q1BGTZQQQuUPUEcPwxBFLHqQRmyUEEe+edBF7uwQSTU7kEN+ohBHypqQRpt
bUEZcAZBC989QRxwOEEU7vJBGfikQR9BtkEX/WNBJRnrQQ4/uUEfaWRBGvnUQRmpE0EMKhVBHKCt
QRUr5UEaPzhBH4lhQRg/i0ElXuVBDoTvQR+oQEEbg89BGeHSQQx01UEc0GtBFWi/QRqGCUEf0RVB
GIHxQSWj6EEOymxBH+cHQRwLO0EaGbZBDL9rQRz/IUEVpWRBGs0rQSAYlUEYxHdBJej6QQ8Pp0Eg
JbtBHJAYQRpREkENCi1BHS0oQRXiK0EbFH5BIF/0QRkHVEEmLiBBD1UTQSBkekEdEk5BGogXQQ1U
xkEdWoJBFh8oQRtb+EEgpy1BGUqDQSZzlUEPmopBIKMFQR2RsEEavj1BDZ8jQR2HQUEWW81BG6PC
QSDujEEZje1BJrkfQQ/f+EEg4XRBHg4ZQRrzxkEN6YpBHbOCQRaYQEEb66RBITX6QRnRkkEm/mlB
ECVoQSEfy0Eeh5lBGygHQQ4z2EEd3sdBFtSpQRwzf0EhfVxBGhVvQSdDfUEQa0VBIV53QR7+J0Eb
W91BDn5WQR4JUEEXESdBHHt7QSHEr0EaWYtBJ4i/QRCxOkEhnSBBH3GtQRuPVUEOyORBHjMhQRdN
eUEcw4JBIgv6QRqePEEnzgJBEPcRQSHbnUEf4kVBG8JRQQ8TmkEeXA1BF4n8QR0LdUEiUv9BGuMe
QSgTKUERPJtBIho0QSBP9kEb9XVBD15LQR6EbkEXxolBHVNhQSKaCUEbJ8pBKFgpQRGB7UEiWRlB
ILrfQRwovUEPqQtBHqxFQRgDHkEdmzxBIuEDQRtsdEEonOxBEceNQSKX90EhIvVBHFw4QQ/z00Ee
025BGD+5QR3i/EEjJ/JBG7F1QSjhn0ESDVpBItbgQSGIRUEcj+BBED53QR76AEEYfCxBHioyQSNv
KEEb9rZBKSXzQRJTOkEjFe1BIerhQRzDykEQiYhBHyBJQRi4xEEecZdBI7ZkQRw8NEEpagFBEpjg
QSNVHEEiSxVBHPgqQRDUokEfRfFBGPVdQR647kEj/SpBHIHJQSmuBEES3m5BI5P1QSKoyEEdLSdB
ER9YQR9rOEEZMeJBHwA0QSRECEEcxwNBKfHFQRMj6kEj0wFBIwQlQR1iTEERahVBH5AtQRlt7UEf
R0lBJIsBQR0MJ0EqNSxBE2mDQSQSO0EjXS5BHZeHQRG050EftL5BGanoQR+OJUEk0jJBHVE5QSp4
e0ETrwJBJFG0QSOz3kEdzKxBEf+dQR/ZFkEZ5e5BH9URQSUZukEdliNBKrtcQRP0gkEkkU9BJAh9
QR4BqUESSlhBH/0NQRoh10EgG29BJWFuQR3aq0Eq/dBBFDm1QSTRGkEkWz9BHjdkQRKVEEEgIAVB
Gl2vQSBhbkElqRFBHh8IQSs/xUEUf0ZBJRD6QSSr+EEebNVBEt+4QSBCd0EamXJBIKcaQSXxBkEe
Y2BBK4GeQRTEzEElUKlBJPrwQR6hyUETKehBIGSFQRrVNEEg7IZBJjk1QR6nj0ErwxRBFQoPQSWQ
gUElSFtBHtbgQRNz3UEghmRBGxDAQSEx4UEmgZ5BHutUQSwEF0EVT0lBJdBiQSWUOUEfDERBE75z
QSCoAEEbTF9BIXbcQSbKP0EfLrdBLETIQRWUiEEmEBlBJd5wQR9BxUEUCOVBIMl3QRuH20Ehu2JB
JxJ7QR9xYEEshKpBFdlUQSZP50EmJ0lBH3cjQRRTLEEg6ppBG8NEQSIABkEnWvFBH7O4QSzEM0EW
HetBJo/EQSZvCUEfrIlBFJ0nQSELhUEb/opBIkRnQSejm0Ef9aZBLQNiQRZikUEmz3pBJrXqQR/h
3EEU5stBISxVQRw5tEEiiDVBJ+xxQSA3UkEtQoNBFqciQScO4UEm++9BIBdFQRUvvkEhTShBHHSi
QSLL2kEoNaJBIHjOQS2BKUEW695BJ04bQSdA9EEgTSFBFXiFQSFt8UEcr2ZBIw91QSh+4kEguXBB
Lb+/QRcwb0EnjQtBJ4UhQSCDDkEVwK1BIY60QRzp+0EjUn9BKMgqQSD5j0Et/iNBF3S6QSfL0UEn
yG1BILkdQRYJDEEhr3dBHSSIQSOVWEEpEb1BITl+QS48RkEXuJlBKAp2QSgK+0Eg7xxBFlFVQSHQ
KkEdXzJBI9fRQSlbfEEheT5BLnoHQRf8pkEoSMBBKE1EQSElHUEWmWxBIfDoQR2Z7UEkGf9BKaVl
QSG4OUEut4hBGEB3QSiGUUEojqZBIVuEQRbhNUEiEYZBHdR8QSRb4EEp71RBIfbSQS70w0EYg6RB
KMNNQSjPPUEhkgRBFyiQQSIyN0EeDuNBJJ2bQSo5EEEiNOVBLzHzQRjGiEEpAD5BKQ8xQSHInEEX
b5BBIlLqQR5JOUEk3v5BKoKgQSJyd0EvbuxBGQlBQSk9CEEpTrhBIf66QRe2S0Eic9JBHoPHQSUg
CUEqy85BIq+ZQS+r30EZS+BBKXlZQSmNi0EiNOVBF/yTQSKU1UEevm5BJWA9QSsUsEEi7DtBL+j5
QRmOVUEptSRBKcsAQSJrFkEYQmlBIrX1QR75EkEloCNBK11iQSMoXkEwJcJBGdCNQSnwUEEqB5BB
IqE1QRiHjkEi12hBHzO0QSXfoEErpcBBI2ROQTBicEEaEn5BKisDQSpC60Ei12tBGMxdQSL47kEf
bmdBJh6fQSvuH0Ejn9pBMJ7sQRpUQEEqZRtBKn4rQSMNdUEZENNBIxqEQR+pLEEmXUlBLDXzQSPa
8UEw26BBGpVyQSqejkEquPFBI0N5QRlU8EEjPEJBH+QCQSabgUEsfVtBJBVpQTEYZ0Ea1nhBKtdT
QSrzxUEjeW1BGZiwQSNd70EgHzBBJtnZQSzEqUEkT1lBMVUlQRsXGkErDyRBKy7hQSOvTEEZ2/9B
I3/cQSBadEEnF9VBLQuGQSSI5kExkelBG1dmQStGP0EraiFBI+WEQRofR0EjogVBIJX1QSdVTUEt
UcFBJMHxQTHO10Ebl5lBK3y2QSulu0EkG7VBGmJEQSPEnkEg0aBBJ5JrQS2XjkEk+o5BMgxAQRvX
b0ErsmxBK+HkQSRR20EapO5BI+fHQSENNkEnzxRBLdyUQSUzCkEySatBHBb5QSvnlkEsHkhBJIfE
QRrnRkEkCwhBIUj1QSgLWEEuIN9BJWt/QTKHOUEcVklBLBvDQSxbBkEkvZpBGyjmQSQuN0EhhPBB
KEcuQS5kakElo6dBMsT4QRyVPEEsT2RBLJiqQSTzg0EbalxBJFI1QSHBOkEogsJBLqdHQSXbhUEz
AuhBHNPhQSyCSUEs1nBBJSlNQRur/EEkdyxBIf2/QSi+M0Eu6T9BJhN5QTNA1UEdEjJBLLRxQS0U
T0ElXqNBG+1RQSSdMUEiOslBKPk3QS8qeEEmSv9BM38mQR1QEUEs5bhBLVJGQSWT+kEcLgpBJMR2
QSJ37UEpM59BL2sAQSaBskEzvdxBHY1CQS0WOUEtkBFBJcllQRxugkEk7TJBIrVKQSltlUEvqtJB
Jrg3QTP8jkEdyedBLUYMQS3N4EEl/p5BHK8HQSUWf0Ei8mJBKaaZQS/pp0Em7vdBNDskQR4GSEEt
dTNBLgugQSYzukEc71JBJUEXQSMvk0Ep3xVBMCfAQScl7EE0ec9BHkLKQS2jsEEuSP5BJmi2QR0v
OUElbFJBI2zLQSoXG0EwZUlBJ1zXQTS40EEefvlBLdGiQS6GFUEmnUxBHW82QSWY8EEjqjZBKk6j
QTCiXkEnk+JBNPfxQR660UEt/ytBLsMUQSbRqkEdrwNBJca6QSPnp0EqhY1BMN6gQSfKkEE1N6lB
HvZCQS4sNkEvAANBJwXOQR3unkEl9dZBJCVcQSq760ExGeVBKAFMQTV3o0EfMPRBLlizQS88vkEn
OctBHi2xQSYmOkEkYwdBKvHJQTFUXkEoN9lBNbeCQR9ra0EuhG1BL3lhQSdtj0EebMtBJlffQSSg
iEErJulBMY4LQShufEE194JBH6XjQS6vr0EvtgFBJ6FGQR6rpUEmio9BJN4SQStbjUExxu9BKKXV
QTY3xUEf4BFBLtqCQS/yzEEn1NVBHuo4QSa+a0ElG6tBK4+wQTH+5UEo3UZBNngyQSAaGEEvBKlB
MC+ZQSgIS0EfKG5BJvNLQSVZPEErw2BBMjY5QSkUu0E2uJJBIFPpQS8upkEwbHxBKDuOQR9mv0En
KXRBJZasQSv2hUEybNlBKUxaQTb4xEEgjTlBL1hLQTCphUEoboVBH6TFQSdhDEEl1BNBLCkFQTKi
/kEpg8tBNzklQSDGOkEvgaFBMObBQSihQUEf4mtBJ5okQSYRnEEsWxFBMtiBQSm7VkE3egFBIP8O
QS+qrEExJBtBKNQNQSAf3kEn1OZBJk9PQSyMvEEzDVRBKfMZQTe63EEhN9xBL9O+QTFhdkEpBqBB
IFzGQSgRdUEmjNFBLL4OQTNBlkEqKrxBN/uwQSFwdUEv/JtBMZ7xQSk49EEgmeRBKE/MQSbKHkEs
7vZBM3WDQSpin0E4PKZBIakTQTAlY0Ex3B5BKWsFQSDW1UEokARBJwceQS0fXkEzqOdBKpq9QTh9
mEEh4T1BME4wQTIZcEEpnJFBIRNeQSjSLUEnQ3lBLU7wQTPbo0Eq02BBOL6PQSIZREEwdvFBMlbl
QSnNxEEhT2pBKRaYQSd/wEEtfbhBNA47QSsMO0E4/05BIlEeQTCfcEEylGJBKf6bQSGLJkEpXSdB
J7u/QS2sC0E0QDRBK0VbQTlAI0EiiRVBMMfMQTLRzUEqLvJBIcagQSmmAkEn901BLdnrQTRx9UEr
ftBBOYEiQSLBHkEw8FNBMw8lQSpe8UEiAcBBKfEIQSgyhEEuB1hBNKOEQSu4VkE5wflBIvkGQTEY
3EEzTHtBKo6qQSI8lUEqPkBBKG1mQS40KUE01OlBK/IdQToC4UEjMNFBMUGVQTOJtEEqveZBIncZ
QSqN4EEop8ZBLmB4QTUGKUEsLDBBOkPCQSNogkExaoNBM8b9QSrsd0EisUlBKt+/QSjhvEEujHhB
NTeCQSxnB0E6hGNBI6AGQTGTFkE0BDdBKxqbQSLrbEErM95BKRssQS64EkE1aLZBLKIdQTrE8UEj
15FBMbvYQTRBNEErSDVBIyUlQSuKV0EpU/RBLuNBQTWZwEEs3e9BOwWPQSQPJUEx5MlBNH4cQSt1
iUEjXlhBK+MPQSmMIUEvDetBNcruQS0ajkE7RjRBJEb2QTIN5kE0uuZBK6J8QSOXBkEsPcdBKcOt
QS837EE1/C5BLVfzQTuG7kEkftJBMjctQTT3jEErzvBBI890QSyaukEp+qFBL2GHQTYthUEtlnxB
O8dkQSS2uUEyYK9BNTPsQSv6yEEkB5hBLPmwQSoxIkEvir1BNl8VQS3Vr0E8B4FBJO6ZQTKKUkE1
cAFBLCYBQSQ/VEEtWsZBKmdDQS+zWEE2kLlBLhVMQTxHIUElJnpBMrQeQTWsKUEsUEJBJHbKQS2+
GEEqnI9BL9txQTbCdEEuVXhBPIZkQSVeU0Ey3eVBNefUQSx5zUEkreBBLiNhQSrRoUEwAx1BNvQk
QS6WD0E8xWZBJZZUQTMH0UE2Iz9BLKMKQSTkLUEuinVBKwZQQTAqMUE3JiJBLtcmQT0EIkElzn5B
MzHaQTZelkEsy8dBJRoHQS7zYEErO4hBMFCvQTdYN0EvGKpBPUKtQSYG8EEzXAFBNpmPQSzz1UEl
T5VBL13nQStwokEwdutBN4p6QS9apkE9gUBBJj+KQTOGWkE20/tBLRtDQSWFDEEvyctBK6ZQQTCc
50E3vK1BL50/QT2/n0EmeF1BM7DHQTcOMkEtQihBJboOQTA2+kEr27ZBMMLAQTfu00Ev4IdBPf4s
QSaxa0Ez2otBN0gAQS1oZ0El7rBBMKUzQSwRDkEw6D9BOCFjQTAkcUE+PMRBJupWQTQEWEE3gV9B
LY3/QSYi7kExFHtBLEZXQTENl0E4VERBMGjjQT57tUEnI0dBNC6NQTe6XkEtsq1BJlcIQTGE2EEs
e8JBMTMfQTiHMEEwrehBPrqfQSdcMkE0WMtBN/L1QS3WtEEmistBMfXVQSyxIEExWShBOLooQTDz
lEE++c5BJ5VaQTSDCUE4KvJBLfn4QSa9qUEyZyVBLOYcQTGAGEE47VNBMTn0QT85TUEnzuhBNKzD
QThinEEuHFBBJvArQTLYXEEtGtZBMaf5QTkgqUExgPlBP3i2QSgIzkE01mJBOJnUQS4+AEEnIkZB
M0mNQS1Pi0Exz9pBOVPlQTHIjkE/t+dBKEL0QTUAQkE40JJBLl8EQSdT90EzunNBLYQzQTH4REE5
hy9BMhC2QT/27EEofR9BNSn8QTkGvEEuf1ZBJ4UlQTQq8UEtuJhBMiGZQTm6lEEyWYNBQDX7QSi3
FEE1UzdBOTwsQS6e9kEntbRBNJrmQS3s0EEyS2VBOe4/QTKjF0FAdKlBKPEuQTV8SEE5cSNBLr3i
QSfl5EE1Ce1BLiElQTJ1jkE6IeNBMu0yQUCzIUEpK3RBNaU6QTmlcUEu3BtBKBWCQTV3/0EuVY9B
MqAFQTpVp0EzN+dBQPFNQSll3EE1ze9BOdkkQS75jkEoRKBBNeUKQS6KWkEyyyJBOolWQTODgkFB
L31BKaBNQTX2NUE6DCNBLxYdQShzO0E2UJtBLr+VQTL2qEE6vTBBM8/xQUFtukEp2oVBNh41QTo+
mUEvMfhBKKFMQTa7DkEu9WFBMyLxQTrx0UE0HU9BQav6QSoU1kE2RfpBOnCDQS9No0EozwJBNyPc
QS8r9EEzT4xBOyaiQTRrcUFB6l9BKk80QTZtZkE6ocRBL2iYQSj710E3iolBL2MoQTN8qkE7W4ZB
NLopQUIpEUEqiXlBNpRZQTrSHEEvgwtBKSgkQTfu5EEvm0JBM6qFQTuRD0E1CRJBQme4QSrDi0E2
us9BOwGXQS+cv0EpU+FBOFE7QS/UPEEz2UpBO8cXQTVYqEFCpolBKv14QTbg2UE7MF1BL7XTQSl/
CEE4sWdBMA5gQTQJJEE7/Y1BNakSQULldkErNxhBNwaLQTtehEEvzjBBKamsQTkPZEEwSYdBNDoL
QTw0GEE1+hJBQyRCQStwokE3K61BO4utQS/l70Ep0+BBOWscQTCFiEE0a9BBPGqmQTZLe0FDY7FB
K6naQTdQUkE7uBtBL/0oQSn980E5xMlBMMJ4QTSek0E8oWZBNp1tQUOjP0Er4sVBN3RzQTvj6EEw
E1FBKifSQTocVUExAHFBNNJ0QTzYQEE278ZBQ+MPQSwbE0E3mCZBPA9DQTApDEEqUVFBOnGFQTE/
LEE1B8VBPQ84QTdCVkFEIxlBLFMdQTe7UEE8OeRBMD6tQSp7H0E6xCdBMX6vQTU+fEE9RmlBN5Ui
QURjbUEsivVBN93XQTxjtUEwU9pBKqS5QTsT60Exv1tBNXZ7QT19u0E36EBBRKOsQSzCckE3/85B
PIzMQTBogEEqzU9BO2EuQTIA0UE1sBBBPbVKQTg7eEFE5CpBLPltQTghMkE8tP5BMHyfQSr1nkE7
q9xBMkLtQTXrX0E97NpBOI6ZQUUlFkEtL/JBOEHqQTzcRUEwkFBBKx1BQTvz6EEyhdRBNigKQT4k
n0E44Z5BRWYsQS1l9kE4YfVBPQLSQTCjfEErRJhBPDmHQTLJnkE2ZlhBPlyCQTk0bEFFp4pBLZtE
QTiBZ0E9KL9BMLZPQStr1EE8fMFBMw4JQTam80E+lKFBOYa4QUXoz0Etz/VBOKBLQT1N5UEwyLRB
K5LNQTy9jkEzUyNBNuk4QT7M8kE52F1BRiozQS4D00E4voZBPXI0QTDaiUEruXVBPPv9QTOY00E3
LOZBPwWRQTopcEFGa5FBLjcDQTjbxEE9lW5BMOwZQSvf6UE9OJxBM980QTdyI0E/PoRBOnngQUat
EEEuaatBOPheQT24BUEw/TJBLAWvQT1zH0E0JgNBN7jnQT93pkE6yZ9BRu6jQS6b9kE5FFBBPdn6
QTEN7UEsKxBBPauYQTRs+UE4AT5BP7EWQTsYREFHMJFBLs2CQTkvmEE9+xpBMR5JQSxQKUE94eZB
NLP5QThLFUE/6sZBO2YUQUdyfEEu/kdBOUqEQT4bkUExLadBLHUuQT4WX0E0+xZBOJY/QUAk6EE7
slVBR7QzQS8uUkE5ZLdBPjuJQTE8p0EsmjpBPkj/QTVB90E44rxBQF94QTv9W0FH9Z1BL13WQTl9
3EE+WtRBMUtNQSy/V0E+edxBNYieQTkwcUFAmoxBPEcRQUg22kEvjMdBOZYRQT55IUExWZ1BLORg
QT6pKkE1zs5BOX9AQUDWQkE8j11BSHfZQS+7SUE5rZlBPpbNQTFnrkEtCXNBPtb6QTYUh0E5zyJB
QRJYQTzWFkFIuE5BL+lDQTnEcUE+s9lBMXVoQS0umEE/A0tBNloCQTof20FBTuRBPRtDQUj4eUEw
FppBOdppQT7QRUExgshBLVQLQT8uCUE2ntxBOnFHQUGL5kE9Xr1BSTg3QTBDZkE575hBPuwsQTGP
uEEteaRBP1d0QTbjCEE6wyFBQckaQT2gkkFJd2JBMG+sQToEE0E/B0JBMZw0QS2fa0E/f7VBNyZW
QTsVV0FCBq9BPeCJQUm13EEwm5ZBOhe+QT8iIEExqABBLcVmQT+m4UE3aJdBO2e6QUJEfkE+HntB
SfP6QTDGo0E6Kq1BPzyFQTGzdEEt67ZBP8zeQTepaUE7uZZBQoKEQT5ajEFKMUFBMPF1QTo84UE/
Ve5BMb7EQS4SSUE/8axBN+jHQTwLRkFCwRlBPpSgQUptbkExG9BBOk5WQT9u5UExyS5BLjjSQUAV
iEE4JvJBPFyCQUL/7UE+zLtBSqjDQTFFGkE6XvhBP4dWQTHTOUEuX5dBQDhYQThjwUE8rTBBQz8I
QT8CsEFK4thBMW4QQTpu3UE/n3xBMdziQS6GxUFAWj5BOJ7wQTz9HUFDfoVBPzXNQUsb/0ExlphB
On3HQT+3K0Ex5lVBLq5HQUB7cEE42HxBPUwyQUO+JEE/ZqxBS1RHQTG+h0E6i+BBP85nQTHvYEEu
1gJBQJv+QTkQQkE9metBQ/2kQT+VbEFLi21BMeYmQTqZKkE/5QlBMfgDQS7990FAu2BBOUY3QT3m
LUFEPQpBP8ILQUvBcEEyDZ5BOqW7QT/7Q0EyADtBLyXWQUDZzkE5el1BPjD6QUR8WUE/7GdBS/YU
QTI01kE6sa1BQBEyQTIH7EEvTfdBQPc0QTmslEE+eiVBRLt5QUAU0EFMKYRBMlvnQTq81EFAJpNB
Mg7KQS92VEFBE5NBOdz4QT7BhEFE+j9BQDvbQUxb1kEygwJBOsbfQUA7fUEyFOVBL57jQUEu7UE6
C39BPwbxQUU4k0FAYN1BTIz3QTKp7EE60ClBQE+kQTIagUEvx15BQUoFQTo4j0E/SkhBRXZ0QUCC
5UFMvLFBMtBdQTrY6EFAY35BMh+cQS/wTkFBZIdBOmPUQT+LfUFFs7NBQKK7QUzq+kEy9nZBOuEG
QUB3C0EyJDJBMBlfQUF+5UE6jT5BP8pdQUXwckFAwPNBTRgLQTMctUE66FtBQIqyQTIoVkEwQd9B
QZi2QTq0wEFABrVBRixBQUDdOkFNQ8BBM0MoQTru1EFAnhhBMivwQTBqYUFBsm9BOto7QUBAm0FG
Z01BQPemQU1tz0EzaY5BOvSiQUCxRkEyLuRBMJLRQUHL9kE6/clBQHgBQUahYEFBEERBTZYwQTOP
60E6+cZBQMQrQTIxSUEwux9BQeVhQTsfrkFArIZBRtpeQUEnfEFNvWBBM7ZXQTr+DEFA1q1BMjNX
QTDjD0FB/qpBOz/iQUDeUkFHEkVBQT0cQU3jHEEz3LdBOwHBQUDpFkEyNMtBMQrUQUIX3kE7XkFB
QQ10QUdI/EFBUOJBTgchQTQDAUE7BM1BQPs/QTI1iUExMqhBQjEKQTt7CEFBOepBR35uQUFjMEFO
KcFBNClIQTsHSEFBDS1BMjW+QTFaGUFCSoZBO5ZUQUFj0UFHsldBQXQgQU5LLEE0T7FBOwj1QUEe
+UEyNZ9BMYCjQUJjrEE7sBFBQYsWQUfk0EFBg4pBTmt/QTR2GEE7Cf9BQTCmQTI0/0ExprpBQnym
QTvIN0FBr8BBSBWgQUGR7EFOipJBNJyZQTsKaEFBQjZBMjPeQTHMMUFClURBO963QUHRx0FIRP5B
QZ9QQU6oZkE0wyRBOwndQUFTYkEyMgFBMfDiQUKtnUE789RBQfEHQUhyxEFBq4FBTsUjQTTqCkE7
CJNBQWRxQTIvr0EyFR5BQsWwQTwHnEFCDaxBSJ7nQUG2ZUFO4MFBNREGQTsG70FBdXBBMizqQTI4
PEFC3c1BPBodQUInzEFIyTNBQcCaQU76+0E1N+dBOwTGQUGGX0EyKbJBMlptQUL1hUE8K1FBQj+q
QUjxuUFByetBTxQvQTVew0E7AhxBQZctQTImCkEye+BBQwzTQTw7vEFCVYhBSRiMQUHR+0FPLHZB
NYW0QTr/DUFBp8BBMiH1QTKcI0FDI9FBPEq+QUJpnUFJPWJBQdmuQU9DvUE1rKNBOvuHQUG4R0Ey
HXZBMrtXQUM6gUE8WIhBQnvSQUlggEFB4PhBT1oOQTXTbUE6945BQcj3QTIY00Ey2W1BQ1DrQTxl
bEFCjClBSYIaQUHncUFPbzhBNfn3QTrzEkFB2aFBMhPLQTL2WkFDZyZBPHFFQUKavkFJogJBQe0a
QU+DlUE2IIdBOu4wQUHqKkEyDeVBMxHgQUN9MEE8e/dBQqdCQUnAJEFB8lBBT5cvQTZHJ0E66O1B
QfrEQTIHrEEzLCRBQ5L0QTyFqEFCsi1BSdybQUH3IEFPqiBBNm2GQTrjOUFCC0FBMgEOQTNFH0FD
qKRBPI4/QUK7hUFJ90dBQfs/QU+8f0E2k71BOt0yQUIbuUEx+ilBM1yOQUO+J0E8leRBQsN7QUoQ
XkFB/y1BT84kQTa5xUE61txBQiwqQTHy6kEzcrFBQ9M0QTycj0FCylhBSigLQUICe0FP3v9BNt+A
QTrQPkFCPJJBMerDQTOHs0FD6CpBPKJcQULQHEFKPi5BQgVsQU/vR0E3BNVBOskqQUJM8UEx4i5B
M5tmQUP820E8p4xBQtR4QUpS60FCB/FBT/8BQTcp+kE6wbhBQl0pQTHZYEEzrc9BRBFeQTysB0FC
13xBSmZPQUIJ/UFQDkNBN07DQTq6BkFCbWVBMdBEQTO+s0FEJbFBPK+1QULZgkFKeEBBQgu4QVAd
EUE3cvRBOrI0QUJ9i0ExxxFBM85VQUQ51EE8soZBQtr8QUqI/EFCDaZBUCtfQTeW3UE6qiFBQo1b
QTG91kEz3M5BRE2bQTy0rkFC26FBSpiTQUIPYkFQOTNBN7plQTqh60FCnSxBMbRQQTPp8kFEYZ1B
PLXwQULbhUFKpxNBQhEvQVBGhUE33TlBOpmYQUKs5EExqh5BM/XfQUR1Z0E8tmhBQtqeQUq0jkFC
EzBBUFN9QTf/gEE6kRJBQryKQTGfpEE0ALFBRIj2QTy1okFC2RRBSsEjQUIVgkFQX/9BOCEjQTqI
E0FCzAFBMZT6QTQKW0FEnF9BPLRQQULXEEFKzMpBQhgkQVBryEE4Qk1BOn7oQULbXUExiiVBNBKp
QUSvtkE8siBBQtR5QUrXlUFCGtRBUHb/QThi20E6daxBQuqGQTF/E0E0GgZBRMLjQTyv7UFC0TVB
SuGUQUIdlEFQgYlBOIK1QTpsoUFC+Y5BMXPeQTQgZEFE1cxBPK0oQULNV0FK6pRBQiCKQVCLgUE4
oeJBOmO4QUMIWEExaG9BNCXPQUTocEE8qjhBQslTQUry00FCI7hBUJT2QTjAVEE6WnhBQxb2QTFc
4EE0KhxBRPrfQTynEEFCxJ5BSvp3QUInLEFQnoZBON3yQTpRK0FDJWVBMVEzQTQtnUFFDS1BPKO/
QUK/EEFLAY1BQirZQVCntEE4+plBOkfsQUMzvEExRX9BNDCZQUUfbkE8oH9BQrixQUsIPEFCLoVB
ULCKQTkWZUE6P0RBQ0GbQTE5sEE0MopBRTHHQTydlkFCsZVBSw55QUIygkFQuSJBOTFVQTo2rEFD
T0VBMS3JQTQz8EFFREFBPJrTQUKqoEFLFGlBQjbOQVDBoEE5S79BOi3rQUNctUExIcxBNDSpQUVW
gkE8mEVBQqOtQUsaNUFCO2tBUMo9QTlli0E6JUpBQ2noQTEV0UE0NNxBRWhVQTyV6EFCnGpBSx+5
QUJAOEFQ0rhBOX5hQTocy0FDdwJBMQnDQTQ0k0FFef9BPJO0QUKVSUFLJNdBQkUpQVDbPUE5loNB
OhRwQUODwEEw/aVBNDQRQUWLX0E8kYtBQo5dQUspxUFCSktBUOPoQTmt80E6DAhBQ5AzQTDxekE0
Mx1BRZyNQTyPVkFCh99BSy6TQUJPoEFQ7K5BOcS0QToD3UFDnFpBMOVDQTQxq0FFrchBPI0ZQUKB
hEFLM2NBQlT0QVD1G0E52rlBOfvZQUOogkEw2SxBNC/dQUW+5EE8ipRBQntuQUs3+0FCWmpBUP1m
QTnwFUE5869BQ7RoQTDNJEE0LYlBRc9EQTyH8UFCdWxBSzvuQUJf7kFRBV9BOgSiQTnrpEFDv/hB
MMCwQTQqwEFF33FBPIUYQUJwGEFLP6ZBQmWGQVENKEE6GIZBOeO4QUPLSEEwtCtBNCe6QUXvr0E8
ghxBQmrjQUtDhUFCaxZBURSpQTor8EE53BlBQ9Y9QTCnm0E0JGRBRgBWQTx+9EFCZeNBS0c/QUJx
NUFRHAJBOj6gQTnUmUFD4RdBMJsVQTQg30FGEJ1BPHu0QUJg6UFLSuJBQnejQVEi20E6UFdBOczo
QUPrWkEwjoJBNB2aQUYgbkE8eGFBQlv5QUtOWEFCfjRBUSmUQTphbUE5xVFBQ/U1QTCCDkE0Ge5B
RjAkQTx1AEFCVylBS1H6QUKFCUFRMCtBOnJaQTm95UFD/tVBMHXrQTQWRkFGP79BPHHFQUJSe0FL
Vd5BQowxQVE2N0E6gsFBObZyQUQIB0EwafFBNBJVQUZPAEE8bp9BQk3JQUtaA0FCk69BUTw7QTqS
4kE5rwxBRBC8QTBeCkE0DgtBRl5IQTxrYEFCSUBBS157QUKbYUFRQk1BOqJxQTmoBUFEGPdBMFI4
QTQJy0FGbX1BPGhVQUJEz0FLYy9BQqNHQVFIHUE6sRlBOaEXQUQhAUEwRkpBNAVPQUZ8n0E8ZYFB
QkBlQUtoOEFCq3VBUU3fQTq/REE5miRBRCjcQTA6cEE0AONBRovqQTxi0EFCPAVBS215QUKz7kFR
U8tBOsz7QTmTQ0FEMHNBMC6tQTP8t0FGmuVBPGBGQUI3tEFLcvBBQryfQVFZgEE62kVBOYxwQUQ3
xEEwI0tBM/jMQUapvEE8Xh1BQjNNQUt48EFCxbRBUV7zQTrnKUE5hatBRD77QTAYCEEz9Y5BRrhw
QTxcJkFCLu9BS38bQULO20FRZDNBOvO/QTl+8EFERaFBMAz7QTPyjUFGxv9BPFpHQUIq50FLhYZB
QtgzQVFpQUE6//lBOXg/QURL6EEwAhFBM+/QQUbVaUE8WJJBQia6QUuMG0FC4cpBUW5UQTsL60E5
calBRFJWQS/3NEEz7VtBRuOrQTxW9EFCIq5BS5LEQULrkEFRc1lBOxerQTlrF0FEWJJBL+xPQTPr
MEFG8cZBPFWAQUIepkFLmc5BQvVxQVF4Z0E7IzpBOWSGQUReuUEv4X9BM+lsQUb/ZEE8VAdBQhro
QUuhCUFC/0FBUX06QTsujkE5XcJBRGShQS/W80Ez6A9BRwzfQTxSnEFCF15BS6h1QUMJIUFRgfRB
Ozl/QTlW90FEah1BL8yVQTPnLkFHGjZBPFFiQUIT1UFLsBJBQxN8QVGGV0E7RFpBOVAkQURvNUEv
wmlBM+azQUcnp0E8UEJBQhB9QUu330FDHfFBUYqnQTtPIEE5SS1BRHQZQS+4sEEz5opBRzUFQTxP
OUFCDWpBS7/bQUMoxkFRjwZBO1mgQTlCQkFEeJdBL68MQTPmuEFHQlFBPE6oQUIKhkFLyDRBQzO2
QVGTZ0E7Y75BOTtlQUR83UEvpYNBM+cqQUdPcEE8TixBQgfQQUvQukFDPstBUZepQTttgEE5NH9B
RIDuQS+cG0Ez6BdBR1w5QTxN1kFCBUdBS9lDQUNKB0FRnANBO3bTQTktW0FEhONBL5KkQTPpakFH
aNZBPE2nQUIC1kFL4eFBQ1VqQVGgVkE7f/1BOSYmQUSIwUEviWRBM+sLQUd1EUE8TT9BQgCTQUvq
qkFDYJpBUaS8QTuJMkE5H15BRIxyQS+ArEEz7OtBR4EvQTxNAUFB/uVBS/ObQUNrrUFRqSZBO5KN
QTkYj0FEj8pBL3g3QTPvO0FHjRVBPEzKQUH9TEFL/LFBQ3b4QVGtlEE7m+tBORFSQUSS4kEvb+ZB
M/H7QUeY3EE8TKhBQfvfQUwF6UFDgmVBUbHoQTulD0E5ChhBRJWBQS9oD0Ez9RJBR6Q6QTxMgEFB
+s9BTA9pQUOOIEFRtfNBO65BQTkC5UFEmB1BL2BsQTP4akFHr1tBPExwQUH6FUFMGQBBQ5oMQVG6
J0E7tzdBOPujQUSbIEEvWPZBM/wvQUe6PUE8TItBQfmAQUwiaEFDphxBUb6VQTvAH0E49FNBRJ3+
QS9RxEE0ALFBR8T3QTxMkUFB+Q5BTCvHQUOyTUFRwyRBO8kxQTjs3EFEoLtBL0rwQTQFvUFHz3BB
PEywQUH4vEFMNTFBQ76sQVHHxkE70hlBOOVWQUSiykEvRGNBNAs8QUfZukE8TRFBQfihQUw+okFD
y3pBUcxxQTva90E43fdBRKS3QS891EE0ERJBR+O+QTxNj0FB+JBBTEgUQUPYJEFR0TpBO+PpQTjW
p0FEpoFBLzeGQTQXa0FH7WZBPE4nQUH4m0FMUedBQ+S4QVHV6EE77LpBOM9RQUSorUEvMXhBNB4s
QUf2lEE8Tu5BQfiHQUxbuUFD8VZBUdqJQTv1OUE4x91BRKrGQS8rqEE0JZJBR/9MQTxPv0FB+H1B
TGWIQUP9+EFR32BBO/2AQTjAaUFErLpBLyYoQTQtVkFIB7xBPFAyQUH4X0FMbzVBRAqbQVHkVUE8
BdpBOLj4QUSutUEvITZBNDV0QUgP4UE8UINBQfhAQUx4hUFEFrtBUelcQTwOE0E4sd5BRLCCQS8c
nUE0PepBSBfXQTxQzUFB+B1BTIG5QUQjHkFR7khBPBYnQTiqwUFEsjlBLxguQTRGtkFIH4pBPFDs
QUH38EFMiwFBRDAFQVHzS0E8HjJBOKN7QUSz3EEvE81BNE+VQUgm/UE8UOxBQffSQUyUK0FEPLFB
UfhhQTwmAkE4nA9BRLVsQS8PkEE0WORBSC4vQTxRAUFB96ZBTJz1QURI30FR/U5BPC2fQTiUrEFE
tsdBLwt1QTRi2EFINVVBPFD1QUH3f0FMpbpBRFT+QVICZEE8NO1BOI08QUS4HkEvB0RBNGzBQUg8
MEE8UM5BQfeSQUyuYEFEYVtBUgeRQTw8KkE4hdZBRLl3QS8DP0E0dt9BSELZQTxQZUFB94NBTLb3
QURtw0FSDQ1BPENAQTh+lkFEutNBLv9mQTSBLUFISTdBPE/GQUH3aEFMv3hBRHnCQVISk0E8SkRB
OHeQQUS8XUEu+3tBNIuKQUhPZUE8Tt9BQfdCQUzHsEFEhUpBUhgwQTxRAEE4cIRBRL27QS73qkE0
lfFBSFV5QTxNzkFB9ylBTM+ZQUSQmEFSHb1BPFekQThpikFEvxtBLvQaQTSgNkFIW2BBPExxQUH3
CEFM10hBRJvEQVIjakE8XkVBOGK/QUTAtkEu8GRBNKr+QUhg9UE8SrdBQfbLQUzezUFEpsRBUikA
QTxks0E4XA1BRMJeQS7si0E0tg5BSGZ9QTxIvUFB9opBTOYPQUSxq0FSLl9BPGsMQThVcUFEw65B
LujVQTTAx0FIbBlBPEaPQUH1+UFM7Q1BRLxqQVIzuUE8cVRBOE7tQUTFBEEu5ShBNMt+QUhxzkE8
RBlBQfVeQUzzykFExp9BUji0QTx3fEE4SJdBRMbaQS7hgEE01ixBSHdyQTxBKUFB9P5BTPpFQUTQ
i0FSPZxBPH1DQThCc0FEyL5BLt3bQTTgiUFIfQpBPD3uQUH0l0FNAH1BRNpiQVJCokE8gv9BODxE
QUTKi0Eu2jdBNOrTQUiCXkE8OldBQfQRQU0GcEFE47ZBUkd4QTyIYkE4NlVBRMxwQS7WkkE09RVB
SIdoQTw2b0FB84ZBTQwdQUTswkFSS/FBPI3hQTgwqUFEziNBLtLOQTT/L0FIjJtBPDITQUHy5UFN
EblBRPVmQVJQFkE8k05BOCsYQUTP/kEuzwNBNQkOQUiRy0E8LXdBQfIKQU0XEEFE/UhBUlQAQTyY
0EE4JblBRNHrQS7LLQ==
      </set>
      <set id="src_16" fmt="mseries">
AAAABnNyY18xNgAAAAM/gAAAP4AAAAAAAAsAAAPpP0wInT+Qf9O/Fbvzv2if9z8pUhC/gbKhvxyo
Rr+Nlkg/d3rXP4Ze5r8YDQE/S5+uP5DaFr8XMEC/aC/gPymDGL+BgAa/HGSXv414gT939/k/hlQ3
vxhMiz9LL+A/kS6rvxifBb9nwg4/KbRJv4FL1L8cHja/jVr1P3h2fD+GSJO/GI70P0q70T+Rf1a/
Gglbv2dbvz8p6dK/gRVYvxvSWr+NPQY/ePQOP4Y7Tb8Y1ZI/SkVhP5HMR78bcKm/ZvdRPyoruL+A
3+K/G4QHv40fLD95cKk/hivOvxkfAD9J06c/khQpvxzRnr9mljU/KnKTv4Cqhb8bNP6/jQCaP3nw
Yz+GF8O/GWtNP0lf8z+SVh6/Hizwv2Y6bT8qv+O/gHH2vxrj77+M4k0/em9/P4YAo78Zu84/SPIP
P5KSg78fhZC/Zd0JPysSDL+AN6S/GpTUv4zEPz965jc/hefmvxoNdD9IhGY/ksqSvyDaA79lgoI/
K2ZTv3/1z78aQ4S/jKR7P3tdjT+FzY6/GmBvP0gVsD+S/bK/Iicuv2Ut3T8rvCC/f3qLvxnz2b+M
hX0/e9GoP4W0GL8arfI/R6QuP5MrQr8jaTG/ZNxQPywWFr9+/AO/GaMnv4xp1z98RFQ/hZgcvxr9
HD9HLwo/k1HOvySlK79kjKo/LHGOv357278ZTL6/jE8TP3y1TD+Fexm/G10cP0a1kT+TcjW/Jdn8
v2RAbz8sz6y/ffilvxj4GL+MNL0/fSNhP4VfBr8bv2M/RjScP5ON1b8nBuq/Y/gKPy0sQ799b62/
GKKJv4wawz99jYU/hUKevxwj6D9FsVc/k6RWvygwbr9js4E/LYtKv3zibr8YSwO/jAE5P33zJD+F
I/a/HIqYP0UpGT+TtTi/KVRdv2Ny3D8t7Fi/fE+nvxfwob+L554/flbgP4UElr8c7mw/RJiqP5O/
fb8qcuq/YzYdPy5QTb97uNC/F5Z6v4vPUz9+tjw/hOQ4vx1TkD9EA1M/k8NSvyuHib9i/9U/LrVN
v3seTb8XPL6/i7f9P38TfD+EwvK/Hb0YP0NlGj+Tw26/LJQVv2LNIj8vIMu/eoAovxbhnL+Ln7g/
f2xIP4Sg2L8eJ1o/QsJ2P5O+Qb8tm1e/Yp4IPy+MpL953m2/Foazv4uIJT9/wFo/hH+nvx6Tij9C
HxI/k7Puvy6b/r9icok/L/iCv3k5K78WLdK/i3E7P4AHQD+EXga/HwKwP0F7Az+Tply/L5hZv2JM
Sj8wYMm/eJB3vxXXXL+LWxA/gCu/P4Q7ar8fcxM/QNOLP5OU6b8wkRa/Yi0jPzDJSr935bC/FX43
v4tGxD+ATaY/hBimvx/iyD9AKsg/k35CvzGBvr9iEjk/MS70v3c3gL8VKIu/izUmP4BsYD+D9ne/
IFFRPz+Azj+TZJK/MmyMv2H4TD8xmRe/dodSvxTTar+LJgU/gIguP4PSmb8gviU/PtaYP5NJBb8z
UF6/YeJHPzIBn791092/FH7Kv4sXgz+Aojw/g63vvyEqWj8+Kg0/kynbvzQugL9hzoU/MmcCv3Ue
878ULD6/iwmrP4C7Bz+DiUe/IZWPPz162j+TCEq/NQwAv2G+dj8yynO/dGRovxPfwL+K/Rs/gNBc
P4NlVL8iAq0/PMzPP5LkWL815hy/YbIVPzMlIL9zp1a/E5Udv4rxAz+A4cY/g0FvvyJudD88HOw/
kr1mvza7G79hqV4/M3yOv3Ln7b8TS5O/iuadP4Dvxj+DHny/ItiOPzto9D+SlFG/N4nhv2GkSj8z
1Qa/ciPVvxMEt7+K3ks/gPvaP4L6Lb8jQKY/OrBJP5Jojb84VOm/YaGOPzQsKL9xXiW/EsCpv4rX
mj+BBo4/gtVfvyOlIj8592w/kjwOvzkbc79hoUw/NH7kv3CZ/78Sgs+/itIhP4EOVz+CsNW/JAcl
Pzk+Qj+SEIu/Od/Uv2GmMT80zRW/b9YDvxJIZL+K0J8/gRIPP4KMlb8kZmM/OISwP5HlTr86oOm/
Ya0bPzURHb9vDBW/EhGJv4rRMz+BEm0/gmmmvyTEOj83ybc/kbh5vzte179hs5g/NVCbv25AzL8R
28y/itRcP4EPZj+CR1e/JR6ePzcSBT+RjGi/PB7Lv2G96T81iNa/bXYKvxGqKr+K2AM/gQsBP4Im
xr8ldqI/Nlp6P5FiIb8829G/YdbtPzW8h79sqAy/EXyzv4rdQD+BBFk/ggaLvyXKqz81n5I/kTmS
vz2THr9h9FM/NfKmv2vZ8r8RUdG/iuQiP4D5Qz+B5qy/JhqZPzTjbD+RET6/Pkfnv2ITDj82JYm/
aw1BvxEsRr+K7Zw/gOs8P4HHM78maFU/NCTwP5DnOb8++ku/YjGsPzZTu79qQMK/EQ05v4r8kz+A
2vI/gaY4vya0Bj8zZls/kL9rvz+o1r9iUww/Nnaqv2lzD78Q83S/iw2RP4DI5D+Bhei/Jv2FPzKn
nz+Qmh2/QFJKv2JyAz82kne/aKXXvxDe27+LILw/gLNJP4Fk+L8nQig/Mek1P5B5V79A+si/YpRD
Pzajmr9n3D6/EM9Vv4s1fT+Am0g/gUJdvyeCMz8xKi8/kFthv0Gg6b9iwbg/Nq5Xv2cVQr8Qw3+/
i0rbP4B97D+BIDS/J7pJPzBnKT+QQQe/QkWxv2Lxnj82tPa/ZlFYvxC7Z7+LYW4/gF5pP4EA5b8n
7tw/L6E5P5Apn79C51C/YymUPza19L9lkJq/ELV1v4t6MT+APyQ/gOFmvyggDT8u2CY/kBXXv0OL
Bb9jZoY/NrFHv2TLSr8Qsx2/i5X9P4AeSD+Awwi/KEtxPy4QVT+QB2+/RC6jv2OnBD82qC+/ZAYj
vxC0Xr+LtRs/f/iwP4Cl278odBU/LUbgP4/+u79EzxS/Y+loPzaafr9jRGi/ELXpv4vYTj9/sDE/
gIkbvyictD8sfNo/j/rov0VteL9kLX4/NooSv2KIHL8QuUq/i/ydP39ixz+AboC/KMKhPyuswj+P
/B+/Rgcuv2Rxvz82dBe/Yc6JvxDB3r+MIW0/fxdfP4BTNr8o52E/KtrSP5ABDL9GnJ2/ZLj7PzZV
tL9hF9+/EM4Wv4xIsz9+zRk/gDfxvykGez8qD/M/kAtUv0cyAr9lBAA/NjHhv2BfWr8Q4SK/jHFu
P36BLT+AHAq/KSIrPylF8T+QG1G/R8c7v2VQ4z82BB2/X6lyvxD4CL+MmdQ/fjNAP4AAM78pPB4/
KHnRP5Awnr9IWhm/ZZ+GPzXSEr9e9+K/ERK0v4zE+T9959k/f8cjvylUjz8nriI/kEvIv0ju279l
7n8/NZpXv15KlL8RL2u/jPSvP32jkT9/jau/KWu3Pybg0D+QbUe/SYaUv2Y9zz81W7C/XaHQvxFO
Qb+NJvI/fWKPP39T678phLw/JhQpP5CUl79KHiG/Zo66PzUXnb9c/Dy/EXCIv41bWj99JLs/fxnM
vymgzD8lTTw/kL+dv0q66b9m4Qw/NNOnv1xbNb8RmLC/jZI3P3zmnj9+3Za/KbvVPySFLD+Q7vi/
S1dwv2c0jz80ih2/W7UivxHDur+Nzf0/fKY+P36e/b8p0s8/I7p9P5Ei6r9L8wG/Z4pUPzQ5fr9b
D/m/EfGKv44Klj98aWo/fmCgvyno2T8i8HA/kV6Wv0yNq79n4LQ/M+Nav1pzsb8SI6y/jkh5P3wu
dz9+IU6/KfuOPyIjtT+Rn0G/TSUov2g3eD8zhUO/WdkyvxJaOr+Oheo/e/STP33g7b8qC2Q/IVW0
P5HiCL9Nu5G/aI5sPzMiN79ZQ4q/EpEev47Gnj97wps/faFnvyobUD8giu0/kinBv05PxL9o5v4/
MrpSv1ixQL8SyYC/jwroP3uW9D99YTa/Kiz9Px/FWT+SdrC/TuNRv2lA0T8yTa6/WCOVvxMHRL+P
UDk/e25RP30epb8qQEM/Hv67P5LJer9Pdjy/aZifPzHbIr9XmRC/E0kRv4+Wbj97SdU/fNsVvypQ
Cz8eOx0/kx/Kv1AGvL9p760/MWXkv1cTUL8TjwW/j91/P3sqWD98lne/Kl8tPx13vD+Tee2/UJdh
v2pFyj8w7KO/VpImvxPXoL+QJm0/exI2P3xTTL8qbzk/HLXMP5PXEr9RKoG/apkiPzBuQL9WDzC/
FCLUv5BxTT97Ah0/fA6pvyp8+j8b9Xw/lDZyv1G+F79q6U8/L+xWv1WOvb8UbpS/kMAHP3r0pj97
yI6/Koh5Pxs2Dj+Ul8e/UlCDv2s3kD8vaLO/VRj1vxS8Qb+RE/Q/euxTP3uA/L8qlkM/GnrDP5T7
i79S5Oa/a4YLPy7iF79Upp6/FQbZv5FpoD9661s/ezatvyqjRT8ZwNE/lWFQv1N5hL9r0dc/Llpe
v1QsmL8VUAW/kcB7P3rwdj967F+/Kq2qPxkJZj+VyMq/VA5uv2wcNj8tzca/U7T5vxWagL+SGjE/
evhgP3qgpb8qtqw/GFl0P5Ywpb9UoaO/bGh2Py0/cr9TP6a/FfFDv5J1SD97BSs/elOIvyq7Ij8X
r4o/lpfYv1U2Jb9ssh0/LK4Av1LR078WShK/ktCDP3sWjD96BRa/Kr2tPxcHpj+W/we/Vcr5v2z3
yT8sGyK/UmcYvxalFb+TLWE/ezMKP3m1Xb8qwAY/Fl38P5do6r9WXwK/bTrQPyuIaL9R/la/Fv8o
v5OLZD97VqQ/eWhFvyrBvD8VuQI/l9IQv1bz1L9teIU/KvSpv1GXhb8XWbC/k+wpP3t+/j95GZO/
KsEdPxUdyz+YOtm/V4l2v221Vj8qXu6/UTKdvxe0nb+UTpk/e63TP3jFkL8qvEU/FIdPP5ihhb9Y
HHK/bfD7PynI+r9Qz5S/GA/av5SwUT974Lw/eHCuvyq0az8T9MM/mQeyv1is3r9uI7g/KTWvv1Bw
B78YaMS/lRNGP3wa9T94GwW/KqlSPxNkkD+ZbAy/WT7qv25TOj8oooG/UBJ/vxjCIr+Vd+8/fFkr
P3fGVL8qmXg/Etj2P5nOv79Z0X6/bn9gPygPzr9Ps62/GR14v5XdWz98mGM/d3FHvyqE0z8STuk/
mi8Hv1pg6r9upXw/J3xQv09Xtb8Zd+6/lkSAP3zZkj93Gl2/KmtVPxHJoT+ajFO/WvErv27IUz8m
5ue/Tv+rvxnN5r+WrLs/fR+SP3bDKb8qTj8/EUmAP5rnhb9bhDK/budlPyZQOr9OpVm/GiOMv5cV
NT99a5Y/dm0WvyotYT8Qyyo/mzvFv1wZo79vApI/JcVWv05Hxb8aeK6/l35MP328ZD92Fta/KgdO
PxBRxT+bjPi/XLL6v28jzT8lPy2/TestvxrOX7+X6MI/fg94P3XCN78p3VU/D9+1P5vblb9dSXe/
b0DwPyS6r79NkL2/GyFXv5hS1j9+Y9Y/dW30vymvXj8PdCs/nCg8v13gO79vWLs/JDm0v001QL8b
b4e/mLuHP365hj91GJW/KX1VPw8RcT+ccFK/Xnbrv29sqT8jv4e/TNUavxu7lb+ZJMY/fxSyP3TD
ub8pRew/DrW7P5y0Ir9fDWy/b30fPyNLTb9Mdb2/HAbiv5mN4j9/eVQ/dG+LvykKkD8OYCI/nPLn
v1+idr9viis/ItxWv0wfYr8cUbm/mfTuP3/e3T90ISO/KMyOPw4Slj+dLIG/YDfVv2+Qkj8icwi/
S8k6vxyaZ7+aXJw/gCFyP3PUX78ojCs/DcsqP51ggb9gzF2/b5SMPyIK2L9LctK/HOH4v5rDMz+A
U7A/c4aJvyhKnz8Niys/nZEQv2Ff6r9vkxA/Iahxv0sdWr8dI3G/myiCP4CF+j9zPGC/KAPsPw1W
fj+dvLK/YfJTv2+NoD8hVFe/SsWhvx1f0r+bikU/gLo2P3L0pL8nsyI/DSZeP53kD79ifiG/b4RL
PyEHpb9Kbkq/HZhFv5vpvj+A7lE/cq5CvydfgD8M97Q/ngcuv2MF5r9veMg/IMK2v0oVxb8dzH6/
nEWZP4Ehsz9ybCW/JwqsPwzQnj+eJ5i/Y4pBv29puz8ghm6/Sbv4vx36jL+cnyI/gVVRP3ItDb8m
s58/DLH1P55Crr9kDG+/b1c/PyBRrL9JXyC/HiTbv5z0zj+BiY0/cew/vyZZKD8MmcE/nlmNv2SN
T79vQXI/IByxv0j5yb8eSaq/nUdkP4G92j9xrji/JfuOPwyJOz+ebMC/ZQuPv28odD8f8GC/SJL8
vx5g0L+dliw/gfFHP3F6PL8lmxs/DIBTP559Xr9lhua/bwNBPx/NO79ILlW/HnEtv53hZz+CKcw/
cUqBvyU4Gj8Mei0/noqWv2X8EL9u2j0/H7aqv0fFpr8eel2/nijSP4JmQT9xHcq/JNQfPwx+Xz+e
lAu/Zmt+v26tbT8frTO/R1oxvx57+r+ebAw/gqD0P3D17b8kaRc/DIr/P56aB79m1ua/bn01Px+y
Sr9G7B+/HnAkv56qPz+C3L8/cM3RvyQCCT8MniE/npwgv2c9sL9uSZ0/H8Agv0Z7Qr8eWpK/nuLn
P4MZOD9wqfO/I5gFPwy3mz+emwS/Z6EVv24SrD8f3Ce/RgYhvx5AGr+fFcE/g1XoP3CKcb8jJa0/
DNhpP56XUb9n/ZC/bdhrPyACMr9FjFu/Hhqyv59DkD+DlAY/cG3DvyKyfz8NAzI/npAav2hS8b9t
mZo/IDxIv0UNvr8d8fy/n22zP4PTLz9wVCW/Ij6uPw001z+ehuW/aKGIv21XsD8ggfG/RIoVvx2/
2b+fkmU/hBRwP3A/Fb8hym0/DW5wP557W79o6OO/bRKyPyDTZ79EATG/HYQAv5+wvT+EV4A/cC6c
vyFYHz8NsTo/nm2Gv2knpL9syqQ/ITDhv0N0h78dPjG/n8jqP4Scez9wJu+/IOa1Pw38Aj+eXim/
aWMEv2x8Pj8hnDi/QuEyvxzsjb+f2bQ/hOLpP3AjwL8gcLs/Dk4UP55NL79pmE+/bCphPyIRmL9C
SH2/HJLhv5/kZT+FKvg/cCUYvx/4ID8Opls/njs6v2nHKb9r1QU/IpW2v0Gr5b8cJee/n+hRP4V0
QT9wKGq/H3/hPw8Boz+eJsm/afEvv2t8IT8jJ0K/QQg1vxurZL+f5cU/hb9xP3Awl78fCA8/D2Pi
P54Oi79qEhm/axSBPyPKlr9AXsO/GyNRv5/biT+GDLA/cD2Svx6QuT8Pzjw/nfRJv2oqZr9qpZQ/
JH0ovz+xHb8ajvK/n8mPP4ZemT9wUPG/HhzWPxA+ez+d2sa/aj2xv2ozqj8lPbG/Pv3Cvxns2L+f
rlA/hrPdP3Bq1r8dqtU/EK/LP53Bxb9qRC2/ab+mPyYIhb8+QV6/GULmv5+MND+HDJg/cIxSvx04
+D8RJOI/nafwv2pBNr9pRm0/JuIXvz1+zr8Yjf+/n2F3P4dnFD9wtcG/HMdLPxGfaD+dje2/ajk6
v2jJEz8nyn6/PLMhvxfEfL+fLu8/h8SpP3DkPb8cVdk/EiNZP51z4r9qKDe/aEXyPyjDbr874nu/
Fu2Xv57wfD+IJdk/cRYhvxviGD8SrH8/nVkKv2oNIb9nvNc/KdCmvzsLar8WDJy/nqmjP4iJkj9x
TNi/G21FPxM76j+dPyG/aejev2cr5z8q8WO/Oi31vxUdb7+eWUw/iPGEP3GHEb8a+MY/E87NP50l
yL9pvSG/ZpRaPywe4b85Rt2/FCGdv54BeT+JXfA/cci/vxqEjj8UZhM/nQ22v2mIC79l9E8/LVvE
vzhat78TGUu/naGzP4nNeT9yDUu/GhCMPxT+qT+c9YO/aUq1v2VLVD8uqCC/N2bZvxIAc7+dOg0/
ikACP3JWGL8ZnK0/FZymP5zciL9pAyq/ZJqVPzAHSr82ayS/ENuev5zIHD+KuA4/cqgDvxkgpj8W
PuU/nMWFv2i0fL9j4xU/MXexvzVrU78PqwG/nEzuP4s1Wj9y/Bi/GKChPxbkHj+csW6/aGJvv2Mj
Hj8y9+u/NFxjvw5u37+byig/i7h7P3NVML8YIJc/F4TwP5yfcr9oB1O/YlpxPzSLSL8zRFm/DSeE
v5tAQT+MP3I/c7fNvxejzT8YJww/nI21v2elcr9hhkM/Ni7ivzImV78L1UW/mq0kP4zK2j90H5K/
FyXCPxjQJT+cfW2/Z0BLv2CpOj834CW/MQKYvwp2f7+aEWA/jVtwP3SMfL8Wpk0/GXrMP5xyub9m
0/W/X8EWPzmiQL8v17+/CQ0Jv5ltmj+N8Sk/dP6NvxYiuj8aLpg/nGzxv2Zi+79e0FY/O3uovy6n
hL8HmU+/mMGkP46LEz91dcS/FZkvPxrjPD+cat6/ZevQv13VVD89a5i/LXHbvwYaeb+YDks/jyfx
P3Xzxr8VDc4/G5YNP5xsQb9lbKi/XM/iPz9oj78sM82/BJDMv5dRjT+PyLM/dncnvxR+uT8cRcM/
nG5Gv2Tn0b9bvjY/QXkuvyrtqL8C/Iu/lo2DP5BuZj93AHu/E+0nPxz2Mj+ccxe/ZGCGv1qgVz9D
nEO/KZxsvwFfoL+Vw2c/kRptP3eMtL8TXLc/Har3P5x6zL9j1lO/WXebP0XK778oQz++/3UMv5Ty
bT+RyrM/eBlzvxLI4T8eZnk/nIfMv2NIp79YPYI/SAlRvyblSL78Hga/lBrQP5J+CD94r5u/EjF7
Px8kQT+cmSu/YrYsv1b5Lz9KVyK/JYZJvvi4Ur+TPD8/kzReP3lK1L8RlLk/H+KwP5yth79iHxG/
VaqJP0y1sr8kIJ2+9UUBv5JXfj+T7Cg/eenXvxDwmj8gobg/nMW4v2GGv79UUs8/TyMzvyKzJ77x
ykm/kWubP5SodD96jha/EEYsPyFgJj+c4mG/YOyjv1LwNj9RnKu/ITz0vu5DhL+QeKc/lWgSP3s8
H78PkBY/IiPAP50DoL9gS2C/UYQZP1Qn0b8fvcS+6qy7v4+BVz+WKhI/e/Y0vw7T3j8i5Rs/nSoG
v1+oe79QDSo/VsKHvx44m77nDNm/joWDP5bvTz98tqG/DhPHPyOiCD+dVby/XwNtv06M4D9ZbHq/
HLFvvuNjHb+NhYo/l7gOP319hL8NTQE/JGRNP52GBL9eXZK/TQAGP1wmPb8bHyG+37OCv4yApT+Y
hfQ/fkeuvwx/Sz8lKMY/nbt2v124Kb9LaFc/XuxdvxmE5r7b9Ti/i3c3P5lWWD9/Gwa/C6PMPyXv
KT+d9Pe/XRCsv0nEgD9hwZC/F+Kqvtg0er+KaaI/mig8P3/0vb8Kv/8/JrikP540wb9cZUy/SBZL
P2SiWb8WNw++1G9Vv4lXtD+a/QE/gGmivwnT6j8ngms/nnnVv1u6Wr9GXho/Z44cvxSFD77Qpr2/
iEJSP5vS/z+A3A6/CODePyhPXz+exR6/WxAEv0Sasj9qguy/EtGsvsze6r+HKi8/nKydP4FT878H
5Rc/KSEDP58Vmr9aY9q/Qs3zP22E178RHxu+yRXnv4YOtz+dixA/gdCivwbhNT8p9Yo/n21Xv1m3
Gr9A+FU/cJGPvw9hZr7FRgy/hPJKP55sWz+CULa/BdN/PyrNOj+fybS/WQ0svz8aVD9zpvO/DZf+
vsFzbr+D1Ko/n1BSP4LTlr8Eu7I/K6w/P6ArLb9YZd2/PTErP3bET78LzCC+vZ8qv4K1qz+gN9M/
g1oCvwOZkj8sjtg/oJJOv1e/J787QEM/eeqSvwn5zr65xke/gZVTP6Ehoz+D5Fu/AmzjPy1zkT+g
/oS/VxjMvzlNbD99F5O/CB9hvrXudr+AdRE/og3OP4Rypr8BMoU/Ll0UP6Fy179Wchy/N1TlP4Al
TL8GP+6+shhJv36pNj+i/Z4/hQcrvv/aSz8vTrQ/oeuxv1XMDb81WJU/gcJHvwRbpL6uRQC/fGk6
P6PxsD+Fn8K+/UDaPzBFwD+iZ8S/VSVavzNZVT+DYdO/AnFvvqpyjr96KZw/pOZ1P4Y7nb76jHk/
MUKbP6LoCL9Ue+y/MVZjP4UCxL8AgVO+pqRMv3fovT+l3Po/htt1vve6AT8yRak/o24Iv1PQ0r8v
Ubo/hqV2vv0hor6i2qO/dadGP6bXWD+Hf0e+9M5RPzNQcz+j+Jm/UyOFvy1G+z+ITny++Tekvp8X
zr9zZvw/p9aHP4gnDb7xyT8/NF/+P6SHkr9Sd1O/Kzm/P4n5XL71OHG+m1lKv3Ensz+o2dw/iNRk
vu6o3z81dcU/pRs7v1HI978pIe8/i6T6vvEzAr6Xpya/busfP6nfYz+JhdK+62zEPzaTGj+lsuS/
UROWvycI1z+NUSS+7TczvpP10L9srxM/qui0P4o8Ir7oGmY/N7u/P6ZOfL9QWr2/JPJRP47+SL7p
NE2+kEiPv2p1TT+r9Ss/ivaSvuSu/T846as/pu05v0+f6r8i3VQ/kKwjvuUrEL6Mgyy/aEBIP60E
6T+LtRe+4S1UPzoemj+njyW/TuB7vyDJBz+SWxO+4QgkvojCqb9mEyQ/rhfzP4x5Sb7dhbA/O17T
P6g1wr9OHP+/HrRZP5QKIb7c4G6+hRUvv2PrNT+vLWQ/jUJ+vtm+3T88q2Y/qN3xv01V5r8coU0/
lbnlvtjCxL6BbtS/Yce2P7BE6j+OD/K+1eWNPz4Boz+ph9G/TIM+vxqOxT+XakC+1KFhvnugFb9f
qV8/sV2nP47fIr7R9Go/P1/UP6ozPb9LqX6/GH1sP5kaSL7QczC+dGwAv12RhD+yebE/j7Invs3h
bj9AyBA/quDxv0rJh78WbYU/msnPvsxBmb5tE3a/W4QJP7OY6T+Qiby+ybXhP0I7gD+rkTe/SeK0
vxRkwz+ceXy+yAq+vmW+s79Ze/I/tLxbP5Fl4r7Fbxo/Q7kRP6xD1r9I8Wq/ElvyP54ocL7D0i++
Xm0pv1d3RT+15MM/kkUkvsEQsj9FRCs/rPkrv0f3NL8QVlc/n9aHvr+QjL5XGRu/VXcxP7cRMj+T
KCC+vJ62P0bcnT+tsam/RvJovw5V7T+hhES+u0w5vk/OMr9TfPI/uEEqP5QRAL64FyE/SHzjP65s
O79F45C/DFmSP6Mxc763D6W+SJVLv1GJmz+5dfk/lPyrvrN3nT9KJfs/ryevv0TJTL8KXes/pN7n
vrLX4b5BVdi/T5ypP7qsrD+V67y+rsQQP0vckT+v5rG/Q6QyvwhmFj+miOW+ro9fvjoVCb9NsW0/
u+bYP5beFb6p/Yk/TaD4P7CnE79Cc9a/Bm5sP6gyO76qRSq+MtIvv0vJjz+9JgE/l9STvqUh3T9P
cIo/sWdPv0E6kL8Ee2A/qd2/vqX5u74rkbm/SefTP75rmj+Yzlq+oCSjP1FJGj+yKOO/P/LtvwKN
BD+riU6+obAQviQ2ib9ICvc/v7SbP5nMvr6bFV0/UyhvP7LnJb8+m/u/AKNiP60zgr6dY4G+HNEk
v0Ywpj/A/40/ms4ovpXxwz9VDzE/s6hWvz01C779c9I/rt06vpkRJ74VW3a/RFlwP8JMmD+b1By+
kL25P1b/BT+0aPq/O8HXvvmmfj+wiEO+lKzSvg3P/b9ChmE/w54hP5zaRr6Lej4/WP53P7Unp786
PaS+9dy0P7IzKL6QS0S+Bjklv0C04z/E89Y/neKSvoYlwz9bCU8/teXSvzirVr7yGQc/s98Evovs
LL389s+/PuWJP8ZNED+e7i++gMDcP10cOz+2oV2/NwrHvu5doD+1imi+h4yove1tj789F90/x6vZ
P5/8ZL52nr4/Xzb4P7dbrL81WF6+6qcsP7cy+L6DHtO93Z9XvztOWT/JDYg/oQ3UvmurxT9hWiY/
uBXqvzOYqb7m9TM/uNucvn1cM73NoGa/OYUtP8p0Mj+iIZi+YJ8WP2OIFT+40LC/MctkvuNEnz+6
hE++dHR4vb1tur83vak/y+BUP6M3gL5VaEI/ZcMiP7mMQL8v73a+35fBP7wvLL5rmZ69rQFzvzX1
Rz/NT7c/pE9cvkoOkz9oBwc/uko+vy4A+77b5Bc/vdoJvmK+6r2cWKK/NC5CP87Cwj+laui+Pp76
P2pScz+7C6m/LAI+vtgxkz+/iAW+Wcj0vYtwbL8yYGo/0DjCP6aIm74zGrI/bKQ7P7vP478p78S+
1H9nP8E2RL5QyH69dMPQvzCNBz/Rsq8/p6ZKvieC3j9u/kg/vJeDvyfLeL7Q0Go/wuQvvkfJ871S
D++/LrIhP9Mudj+oxgu+G9H5P3FhZj+9Xoa/JZh5vs0dRz/EkUC+PsYyvS6MTb8szZY/1KyAP6nm
9b4P+vo/c8iZP74nO78jV8O+yWUwP8Y9pL41sEK9Ci4ovyrjzD/WLcg/qwg1vgQfST92NdQ/vvDh
vyEBub7Fmt8/x+ewviyBkrzJ/by/KPQNP9ewoz+sKye98GltP3irDj+/vdC/Hpt6vsHFqT/JkGm+
IzE0vHyUhr8m+9o/2TcAP61O4L3YbEI/eykfP8CMwr8cJi++veQhP8sxxb4Zz427xClzvyT6Pj/a
wco/rnQFvcAZaT99rdI/wV1pvxmg3b65+BU/zM3+vhBGYDtuUmO/Iu6NP9xNGj+vmlG9p2syP4Ad
Fz/CMjC/FwqsvrYAbj/OYiS+BrpfPF76ib8g0/c/3dkSP7DA4b2Oj9E/gWeyP8MGxL8UX62+sfwZ
P8/unL36GXM8wtOyvx6vDz/fZnY/sehevWsNoz+CtTY/w93yvxGj4L6t43E/0XZhveaEcz0L66y/
HIEfP+D1Iz+zD+a9OLPPP4QHiT/EuPy/DthYvqm7Lj/S+l+90ql9PTdiuL8aRjM/4oTXP7Q2sL0F
yxw/hV2hP8WWpr8L+9a+pYDKP9R1Rr2+kiM9Y8GDvxf5/D/kF4I/tVx7vKTAmz+GuGU/xndavwkR
n76hMz8/1erLvao8ej2IhbC/FaAhP+WrcT+2gQW79RfnP4gX9z/HW9W/BhDcvpzORj/XWZq9lZyC
PZ+Iib8TOWI/50BdP7ek3DusLfM/iXpwP8hG878C/WK+mFPQP9jBsL2AxnA9twzGvxDDND/o1iM/
uMsfPJUJeT+K4W8/yTkCvv+/076T0lY/2iJ3vVdAXz3PEqm/DjqNP+psDz+58Mg8//8tP4xMxj/K
MNq++Wzkvo83xz/be0+9LFPsPeeaHr8Ln+A/7ABCP7sVEj02J5k/jbv3P8suiL7y9TO+ioEEP9zO
rL0AqBg+AFfwvwj11z/tlnY/vDmZPWzREj+PMWg/zDDbvuxo0b6FsHI/3htOvKiG0j4NOzy/Bjxa
P+8uID+9XYc9kgIoP5Crmz/NOZ++5bdwvoDFoj/fX9q8HIQaPhpfd78DdAY/8MhnP75+qj2t4bw/
kimOP85JEb7e5su+d1+UP+Ca4TrPT08+J5bTvwCadj/yY0Q/v58QPcntyz+Tqes/z2G6vtf7mL5t
AKA/4co4PFL3pz41Dpq++2dFP/P+fz/Av0A95j3dP5UuWD/QgcS+0PXzvmJn/T/i8eM8yCRyPkLP
lr71cqQ/9ZrtP8HdlT4Bfik/lrZ4P9Gr077J062+V5PWP+QLkD0UGpw+UMyfvu9WdT/3ODE/wvnd
PhAdij+YRyY/0t4GvsKUo75MipM/5RfTPUSttD5fF6u+6RM8P/jVbT/EFLY+Ht94P5nesT/UFb2+
uzk2vkFLqD/mF0Q9dgz5Pm2dg77iqY0/+nMcP8UvfT4tycw/m3p1P9VWFL6zwca+NdbXP+cIbD2U
KfM+fFcEvtwQwj/8EiQ/xkpMPjzwIj+dGgI/1qDmvqwwg74qIH8/5+lOPa2eyD6FpyO+1VVQP/2x
oD/HYbQ+TCdZP5692z/X9Xq+pIPGvh4oyT/ovFQ9x2T1Po09gb7Od3Y//1FhP8h4oD5bgEE/oGXY
P9lSzL6cuV6+EeLgP+l/aT3hUwI+lO1Gvsds90AAeIM/yY8WPmsFnj+iFE8/2rhevpTYGr4FVCQ/
6jGHPfvHwD6ctP2+wD6mQAFIzT/KpKw+etL8P6PIsj/cJxa+jN5YvfESvT/q0uU+C1P6PqSgQb64
5TJAAhlWP8u5VT6FZT4/pYB1P92gEb6Eyz291uBhP+tjEj4Y/mI+rJmEvrFpR0AC7A8/zM98Po11
mD+nPQ0/3x7ovnk86r28S0s/6+HePibcwz60qxa+qcmlQAO/Oj/N5PM+lZ1FP6j7GT/gpVC+aLFl
vaE/kz/sTHE+NOaKPrzQTb6iAwpABJLmP875uj6d06M/qr6hP+IzIb5X+Pm9hcD0P+yleD5DE7g+
xQdVvpoYrUAFZ84/0A7SPqYkVj+siO8/48ievkcSmL1TWAc/7PBkPlFjYT7NSGu+khCyQAY9vz/R
I4k+roY7P65YKT/lZtG+NgL0vRpjrD/tKZY+X+a0PtWUxb6J6elABxQLP9I5Lj62+1w/sCsUP+cM
xb4kuSm8wSycP+1PEz5uhg4+3fBvvoGYW0AH6sU/007/Pr+JXz+yAZ8/6LzkvhMxC7wXe3c/7WM6
Pn1Rqz7mWaW+ckWeQAjCOT/UZSc+yCzPP7PboD/qdKi+AXv0O60Pcj/tZy8+hiNuPu7ICb5hGHFA
CZt4P9V45D7Q4dE/tblgP+wzsr3fPvk8o8RdP+1aoT6Nrug+9zxKvk+3/EAKdgk/1ox0Ptmk0T+3
nA0/7fl+vbtSRz0OvTw/7T5JPpVKOT7/xJm+PhVcQAtR5D/Xn+Y+4nJ6P7mCZz/vxJ29lwo6PUw/
Tz/tEsk+nPRIPwQoLL4sG+lADC1zP9izST7rTNI/u2rnP/GWPr1k0Kc9hSQ9P+zahD6kq/Y/CG68
vhn1sEANCfo/2cfcPvQrKz+9VeE/82zcvRsklD2kcfo/7JObPqxxiT8MuD6+B5j9QA3oFj/a2mc+
/RemP79G1D/1R/a8oc4SPcQCsj/sQhc+tEcYPxEAz73p9zdADsfOP9vt3j8DCFs/wTn/P/cnKbrE
DYE94/eTP+vmkj68NbA/FUcdvcRRy0APqJY/3QJMPweLrD/DLm8/+QoSPIqXsz4CCaU/64F0PsQo
7z8Zija9nlaGQBCLzj/eGqs/DBh2P8Ulcz/675k9ETRzPhJAkz/rE/Y+zC7yPx3Iob1v8vJAEXBl
P98zhD8QpH0/xx9AP/zZOD1do1o+IpNnP+qeGT7UPjs/IgY1vSJrwUASVgY/4E9LPxU0vz/JG88/
/sQAPZVWej4y/yc/6iRIPtxPZD8mPzS8qDQuQBM85D/hbUk/GctRP8saYUAAWa89vB1XPkOA2j/p
pnI+5GnfPypy1rqlNJxAFCTfP+KNsj8eaQ8/zRjOQAFSvT3jLJU+VBBvP+kmAz7slBU/LqGlPJSY
QkAVDos/466iPyMI3T/PGShAAkwlPgUtED5ksLc/6KZvPvTEHD8yyyQ9Gql4QBX5Yz/k0QE/J6ix
P9EdhEADRYE+GN06PnVr5T/oKI0+/PRZPzbsWj1roFpAFuUqP+X1nz8sSTc/0yQ1QAQ/Wz4sq+4+
gx0UP+etIT8ClKs/OwlwPZ6BzUAX0Xc/5x/ZPzDmXT/VLKRABTmLPkCYQj6LjkQ/5zWjPwa9Uj8/
HwY9x2ykQBi+ez/oTOY/NXulP9c2okAGM7U+VKFoPpQFWz/mxVs/CuZeP0MqID3wkrRAGayMP+l7
mD86DFM/2URRQActsD5oq8g+nJH3P+ZdFz8PDjA/Ry2dPgz7lEAam6A/6q5NPz6RDT/bU51ACCc8
PnzOHD6lIbU/5f5WPxM6cD9LMwc+IcNLQBuLmT/r4xo/Qw5oP91lFEAJIHg+iIPIPq2tEj/lqRM/
F2laP08yyD42lbRAHHyJP+0bhD9Hgx8/33ikQAoaPD6Sp5M+tjt0P+VhJD8bmQI/UytaPkt0wUAd
bow/7ldqP0vhFz/hjj1ACxP9PpzPtj6+yQk/5SbyPx/HqT9XIAc+YGiMQB5h1j/vlto/UDEqP+Ol
PkAMDPg+pv1QPsdYLz/k+uo/I/mVP1sOAD51ZqxAH1WeP/DcUj9Uc5g/5b0VQA0Fpj6xLiM+z+QJ
P+TeYT8oK3E/XvdxPoVBkEAgSZM/8igrP1iqEj/n1nhADf5LPrtmGz7Ybp8/5NJiPyxgHz9i2Xs+
j9fOQCE+Wj/zdv8/XNMBP+nxW0AO9lo+xZ/iPuDvZz/k2Sg/MJRbP2a12D6acshAIjRsP/TKTD9g
7zE/7A2zQA/sUz7P0vU+6W4rP+TzkD80x9A/apCBPqUOrUAjKqI/9iJHP2T6Vj/uK9hAEOE7PtoE
VT7x7yI/5SGMPzj9cz9uZvM+r65VQCQgvj/3fvQ/aPf9P/BMFEAR1Tk+5DbsPvprpz/lY68/PTIZ
P3I2JD66XnZAJRc2P/jgUj9s52U/8mzTQBLKKj7ubFU/AXZmP+W6bj9BYac/dgSCPsUWS0AmDsw/
+keOP3DBGj/0jXZAE74mPviz6z8Fs0s/5ilwP0WTez951Ug+z9C0QCcHNT/7s0Q/dIa8P/aucUAU
sf8/AX4aPwntnT/mrXI/SccCP32jBD7ajTdAJ//XP/0kJD94OZ0/+M+xQBWmOT8GnCM/DicHP+dG
tj9N+SY/gLh/PuVO+0Ao+NY//p6FP3vXTT/68r9AFpobPwu3jz8SXcA/5/YKP1Il6D+CoNI+8BNL
QCnx20AADwM/f1gZP/0WcEAXjWQ/EM/5PxaQMj/ovDc/VlZhP4SFrD761zZAKuvsQADQlT+BXQw/
/zoqQBh/Sj8V5sQ/GrwzP+mXxD9ahhU/hm4iPwLNMEAr5bhAAZRZP4MAU0AAr29AGXALPxr8qz8e
4b4/6ok2P1607D+IV30/CDDMQCzfD0ACW90/hJiEQAHB1kAaX/8/IBShPyMJ6z/rkEI/Yt2uP4pC
vD8NkedALdi/QAMmAT+GI5NAAtSHQBtP3j8lLHw/JzZ2P+ytWz9nARg/jDDFPxLyJEAu0w1AA/IV
P4egUkAD6HNAHD+CPypAZj8rYYk/7d9YP2snLD+OJG0/GFEXQC/NmkAEwRc/iQ2yQAT8gEAdLuU/
L05yPy+Fqz/vJHE/b0ttP5AabT8dra9AMMjjQAWRxz+KbN9ABhBfQB4dez80WAM/M6cAP/B94D9z
apk/khPCPyMJjkAxxFtABmTLP4u8y0AHI1NAHwvPPzlbQz83xVI/8esEP3eI3T+UEKk/KGOjQDLA
DUAHOqU/jPyMQAg2ekAf+xo/PliHPzveyT/zaeM/e6EYP5YRVj8tvbRAM7uAQAgS4j+OKxRACUjY
QCDqwT9DUbA/P/SiP/T6jz9/t2U/mBOXPzMWVEA0t3tACO0XP49M1UAKXQ9AIduVP0hEAj9ECfY/
9pz1P4HnHj+aG0c/OG1lQDWz8kAJye8/kF7jQAtxc0Aiyp0/TSrrP0gZIj/4UUI/g/FPP5wolz89
xkRANrF+QAqpID+RYe5ADIY/QCO6GT9SCc4/TCbhP/oTJD+F+60/njyIP0Mbu0A3r1pAC4rhP5JV
/EANmhJAJKnqP1bdOD9QMrA/++SbP4gGAD+gVbg/SG6aQDis4EAMb3I/kzzKQA6trkAlmVU/W6ik
P1Q8az/9xwI/ihHfP6Jxnz9Nv5FAOarbQA1V/T+UFURAD8GGQCaJaz9gcUo/WEc9P/+45z+MHQA/
pJMfP1MNJEA6qqtADj5+P5TgfkAQ1T5AJ3khP2Uzdj9cUC5AANukP44hkz+muQ0/WFjsQDur6kAP
KO4/lZ2gQBHpnEAoaAw/aezFP2BXMkAB4WM/kCU0P6jllD9dodNAPK0oQBAVlz+WTp9AEv3EQClV
+j9unK0/ZFxAQALs3T+SKiA/qxl7P2LniEA9rehAEQTPP5bzm0AUEH5AKkK9P3NAWD9oZEBAA/21
P5QzKj+tUoQ/aCiRQD6vcEAR9cA/l44jQBUjCUArLvo/d9mUP2xnDEAFFK8/ljsVP6+ROj9tZaFA
P7HOQBLoTD+YHiJAFjUDQCwaIj98akE/cG3wQAYvtz+YPYI/sdVlP3KeQEBAtUZAE9rHP5ikTEAX
R75ALQUoP4B2JD90dKNAB0/mP5o+kz+0HvQ/d9OeQEG5aUAUzoA/mSFmQBhZ4kAt7x4/grTcP3h4
rUAIdBM/nEHNP7ZwGT99AqpAQrxhQBXEPD+ZlM1AGWuuQC7Z7T+E7yc/fHvAQAmddj+eQ1o/uMa6
P4ETfEBDv+NAFrvwP5n+40AafQ1AL8ULP4ckZz+AQIJACso1P6BCYj+7IUY/g6Q0QETFv0AXtFc/
mmOIQBuN7EAwsPo/iVJEP4JCdEAL+uM/oj+VP71/kT+GMrxARcrpQBitWD+aw5NAHJ7eQDGcaD+L
e10/hESOQA0vAD+kOnI/v+KxP4i+10BGzmRAGacrP5sfP0Adr15AMohTP42gOz+GR79ADmgBP6Yz
eT/CSkI/i0twQEfSn0Aaoi0/m3ZAQB6/FUAzdKY/j8B4P4hOh0APpFg/qCmCP8S12z+N1nZASNev
QBud2j+byHVAH81kQDRgnD+R3M4/ilbHQBDiIT+qHpU/xyMnP5Bd0kBJ3kVAHJoOP5wajUAg2yNA
NU2kP5P0AD+MYjVAEiKhP6wRGz/Jk90/kuNrQErnnEAdllI/nGzFQCHoP0A2PKc/lgY9P45uKEAT
Y7o/rgM5P8wHhj+VaNlAS/FeQB6S3T+cwBNAIvQNQDcsHz+YFMQ/kHz6QBSmJT+v80k/zn0DP5fq
9EBM+3JAH4+IP50UwkAj/0BAOBxOP5oguD+SjLlAFepEP7HhHD/Q9L4/mmlzQE4F8kAgjOc/nWwA
QCULO0A5DLM/nCk3P5ShYEAXLcQ/s84uP9Nv3z+c5ahATxEeQCGK2T+dyApAJhY3QDn90j+eKz8/
lrguQBhwgz+1uOg/1esuP59g+kBQHONAIoh/P54tG0AnIT5AOu9NP6AuCz+Y0R1AGbJdP7ehLz/Y
aHI/odk2QFEp1EAjhUQ/npXYQCgrikA74LQ/ojE9P5rs8UAa9Vg/uYcXP9rmdj+kTN5AUjZ9QCSB
vT+fBe1AKTStQDzSUT+kMew/nQ1aQBw3Oj+7bQU/3WS+P6a+B0BTQnhAJX6ZP599a0AqPR5APcP1
P6YvDj+fMcFAHXdnP71Pez/f49M/qS2mQFRNgkAmelk/n/6CQCtFwUA+tqU/qCrtP6Fb70Aet5A/
vy39P+JhPT+rmvNAVVihQCd0wz+giT1ALE8DQD+qKT+qJZQ/o4nEQB/2oD/BCgs/5N35P64F00BW
YspAKG7AP6EgmUAtV9dAQJ5BP6wh9z+luOtAITVWP8LlAj/nXfc/sG23QFdsV0ApaQw/ocT+QC5g
gkBBkgM/riAKP6fuk0AidA0/xL4rP+ncdT+y005AWHWVQCpicz+ic9pAL2jPQEKHUT+wHYI/qiiQ
QCOwxT/Gkv4/7FhDP7U05UBZflxAK1v+P6MrskAwcH9AQ3zYP7IaxD+sZ+JAJO2sP8hnPD/u0bo/
t5J3QFqGEEAsVM8/o++TQDF2c0BEdH8/tBqBP66scUAmKrE/yjo1P/FGkD+57FBAW47bQC1MdD+k
wqtAMnsKQEVvBD+2G38/sPV+QCdn3j/MC/o/87sMP7xFIkBcl1pALkNYP6Wi60Azf7ZARmqdP7gf
yD+zQ9FAKKVAP83cKT/2LXs/vpqzQF2fKkAvOGg/po50QDSEKkBHZmQ/uiYcP7WWAUAp4uk/z6xh
P/idBD/A7pdAXqVcQDAreD+nh2pANYnLQEhirj+8Li0/t+wQQCsgTD/RfNU/+wr/P8NAS0Bfq0xA
MRzbP6iP/EA2kF9ASV+lP745oj+6RLBALF45P9NM5z/9dbk/xY54QGCw7UAyDiw/qaXaQDeXfkBK
XXk/wElOP7ygoUAtnAw/1RrIP//dxT/H2YdAYbXqQDL+Cj+qx4pAOJ4rQEtcrD/CXQQ/vwH3QC7a
mz/W6L9AAR/TP8ofrkBiuVdAM+zAP6v3DkA5pORATFyKP8R0ZD/BZqtAMBpqP9i2P0ACT1U/zGeG
QGO6x0A02bY/rTQyQDqr/EBNXYk/xo4sP8PRmUAxWn4/2oUUQAN9dD/OrONAZLxTQDXF/z+ufhNA
O7N2QE5goD/IrKw/xkOIQDKbRT/cVuNABKm8P9Dv3kBlvOBANrEzP6/V9UA8uk1AT2VPP8rQtD/I
uhBAM92jP94paEAF1II/0zEBQGa8XUA3m3c/sTi3QD3BqEBQarc/zPkQP8sz20A1IEw/3/y3QAb9
qz/Vcs5AZ7qAQDiExD+yqC9APsk+QFFxCj/PJcs/zbIYQDZkBz/hz5xACCZzP9ez4UBotzRAOW18
P7QjLUA/0jNAUnefP9FXTT/QNU9AN6kzP+OlNkAJTQ4/2fBEQGmyrUA6VT8/tafwQEDa90BTfb8/
041dP9K72kA4738/5Xt3QApxgD/cLQ1Aaq3AQDs7uj+3OTxAQeMfQFSFbj/VyHI/1UfHQDo3dD/n
UxdAC5TfP95qmEBrqAtAPCGaP7jVH0BC7EBAVY3RP9gI6j/X11dAO4EmP+ks5EAMtts/4KrCQGyg
w0A9B8E/unvoQEP1e0BWl1U/2lDMP9prrkA8y+o/6wqSQA3XIz/i6jlAbZhpQD3tGz+8LTBARP9N
QFehmT/cniE/3QMMQD4Yhz/s6etADvYaP+UoB0Buj/BAPtGxP73nwEBGCqVAWKwIP97v0z/fnR5A
P2X6P+7K4kAQE14/52beQG+HfkA/tJM/v6scQEcWeEBZtwM/4UUzP+I5kkBAtck/8KwbQBEurj/p
ptxAcH1kQECXsT/Bd5xASCHaQFrC+j/jn4w/5NtcQEIGij/yjkVAEkjLP+vnzkBxcfVAQXpaP8NM
4EBJLhVAW88MP+X/wD/nfVpAQ1iuP/RvZUATYuE/7iwRQHJmT0BCXP0/xSm+QEo7hUBc27E/6GQt
P+ohYUBErOY/9lItQBR8uj/wc/xAc1gkQEM/ED/HC9dAS0mhQF3pBD/qzaA/7Md5QEYCvT/4NRlA
FZUIP/K+SEB0SOxARCI0P8j05kBMWBtAXvZwP+060j/vbqRAR1oZP/ocpEAWrMM/9QrDQHU6Q0BF
BLs/yufEQE1nA0BgBK4/76tMP/IY6EBIs3M//AbxQBfFoT/3WnNAdislQEXnaz/M4IBATncoQGER
aj/yIHI/9MVMQEoN4z/99ZlAGN5EP/munEB3HBZARsn/P87eJ0BPiIVAYh2UP/SZEj/3csRAS2mf
P//lgEAZ9sQ//AZSQHgNqUBHrN4/0OKcQFCaHEBjKgs/9xZ9P/og/0BMxThAAOs3QBsOfT/+X2lA
eP7kQEiRTj/S7ZZAUaxgQGQ3Aj/5lig//M5jQE4hnUAB5JVAHCXuQABeP0B579VASXZGP9T+AkBS
vwVAZUPbP/wZTj//e2pAT4CcQALfNkAdPbZAAY+cQHrhfkBKWvQ/1xTQQFPSSUBmT/g//p9PQAEU
GEBQ4I9AA9haQB5WUkACw55Ae9NsQEtA4T/ZM5xAVOc/QGdbPkAAk3JAAmqOQFJASkAE0mFAH3Je
QAP6D0B8xd5ATCe6P9tYyUBV/HlAaGc/QAHae0ADwEVAU6ErQAXM00AgjxhABTMJQH23y0BND6A/
3YiYQFcSu0BpciNAAyJQQAUVzkBVAktABsbtQCGrDUAGbhBAfqn5QE35bD/fvc1AWCnMQGp8A0AE
at1ABmwKQFZjX0AHwPxAIsjrQAese0B/nJxATuRwP+H3dUBZQaNAa4UXQAW1dEAHwbpAV8K/QAi7
PkAj6GhACO3UQIBH20BP0QU/5DnUQFpaMUBsjIJABwDlQAkYyUBZIfhACbYCQCUI9kAKMg5AgMGO
QFC/Pz/mgvdAW3MOQG2StEAITVZACm6KQFqBLUAKsC5AJir2QAt5wECBO7ZAUa6mP+jPM0BcjKRA
bpkOQAmaI0ALwvNAW9/IQAurNEAnTjBADMKhQIG2L0BSnqU/6x3YQF2p+kBvnkhACub3QA0WnkBd
PeNADKWkQCh3A0AODfVAgjD1QFOQVT/tcttAXsfuQHCij0AMNGlADmnRQF6a0kANoPNAKaI9QA9b
6kCCq8hAVIO0P+/JX0Bf51RAcafQQA2EC0APvBNAX/ZbQA6cwUAqzvtAEKzaQIMm/UBVehI/8iKs
QGEGrEByq/NADtQuQBENrkBhUQRAD5hoQCv+YEASAZVAg6LpQFZyWD/0fXhAYibiQHOvv0AQJChA
El4qQGKpxEAQlQxALTAjQBNX8UCEHwdAV2yBP/bZ5kBjSChAdLHcQBFzrEATrhtAZAC6QBGR7EAu
ZFVAFLE7QISbHUBYZ5Y/+TiyQGRqp0B1sy1AEsFQQBT9C0BlVgVAEo7HQC+cqUAWDVpAhRdzQFlk
oj/7nZZAZY4MQHazOkAUDrVAFkp6QGapakATi/VAMNhdQBdsikCFlCJAWmQFP/4GPUBmspFAd7IS
QBVcuEAXlnBAZ/qvQBSJdEAyFxdAGM7HQIYRbkBbZF5AADjrQGfW3EB4sEZAFqoaQBjhM0BpSZ9A
FYjnQDNYmUAaM3ZAho8wQFxoW0ABcHZAaPuXQHmtjEAX949AGiqrQGqW8kAWiFFANJ1TQBuaukCH
DOtAXW7JQAKsLEBqIYRAeqqbQBlEwUAbdXNAa+G9QBeIcEA15EZAHQQ2QIeK9kBed6hAA+kIQGtI
/0B7p3lAGpCSQBy+8kBtKdhAGIlIQDcuzEAebx9AiAkrQF+BlkAFJl9AbHGgQHykA0Ab2wlAHgXS
QG5vG0AZi0lAOHwMQB/dI0CIh2ZAYI4AQAZm1kBtmbVAfZ8YQB0kZkAfSi9Ab7EOQBqPEUA5zYpA
IU5/QIkF7EBhnHRAB6jlQG7A2kB+mVJAHm3YQCCNFEBw7+1AG5TPQDsg0UAiwgZAiYTvQGKtRkAI
7ORAb+kdQH+UYkAftutAIc7KQHIr/0Acm3tAPHhyQCQ4N0CKBCJAY8CpQAoyD0BxEepAgEfoQCD/
3UAjDzxAc2STQB2i5kA91AxAJa+AQIqDmkBk1jVAC3ivQHI6nUCAxb9AIkgFQCRPkUB0mlNAHqt3
QD8yxkAnKM5AiwN2QGXsgkAMwRhAc2UIQIFDO0Ajj1BAJY71QHXNN0Afti5AQJSAQCijvkCLg6xA
ZwSMQA4LBUB0kHtAgcB2QCTVkUAmzPxAdv2jQCDCaUBB+FpAKiBjQIwEFkBoHwtAD1Y9QHW7E0CC
Po9AJhpiQCgJyUB4Ks9AIc6OQENek0ArnlVAjITxQGk61kAQowZAduZSQIK9KkAnXY5AKUTjQHlU
D0Ai3OZARMdyQC0dn0CNBZZAaleIQBHxR0B4EXFAgzvIQCigGEAqffhAenrOQCPtPkBGMiJALp8x
QI2GWUBrdbtAE0G5QHk8J0CDuotAKeFpQCu3m0B7n4tAJQANQEefkEAwIhZAjgeDQGyU+UAUkudA
embvQIQ5C0ArIclALPBQQHzAjEAmE6lASQ5WQDGmHkCOiWZAbbV6QBXlHkB7lBFAhLd1QCxfP0Au
J2lAfd3pQCcovUBKfvFAMysIQI8K2EBu1sZAFzkfQHzCBECFNitALZoVQC9dlkB++GBAKECYQEvy
d0A0sKRAj4xkQG/8CUAYjh9AffCwQIW1WEAu1GNAMJLOQIAH0UApW8RATWgTQDY3ZECQDh5AcSJG
QBnkCkB/IA9AhjYDQDAN10AxxwpAgJI9QCp31UBO3oZAN78oQJCQMkByTF5AGzyIQIAoWUCGtyRA
MUe7QDL6hkCBG1hAK5PBQFBWSEA5R3ZAkRLoQHN6F0AclcBAgME3QIc4pUAyf/NANC08QIGiqUAs
saVAUc8WQDrOskCRlZZAdKn1QB3veUCBWlNAh7qRQDO2N0A1XjFAgiiZQC3TuEBTSKtAPFUBQJIY
NUB14dtAH0kOQIHzXECIPKxANOr2QDaPRUCCrXNALve8QFTC2EA921tAkpsLQHcedUAgo25Ago0c
QIi/LkA2HRlAN8CLQIMxO0AwHKxAVj0zQD9hj0CTHq1AeF0WQCH/KkCDJzVAiUIxQDdOL0A48UdA
g7OJQDFEW0BXt/5AQOgdQJOikkB5nk9AI1wyQIPBx0CJxdlAOH3gQDoizECENYtAMm35QFky80BC
bPpAlCYCQHrkG0AkuiRAhFz2QIpKDUA5rGdAO1OzQIS2vkAzmfFAWq/XQEPwsUCUqXdAfC0iQCYY
fECE+ElAis8EQDrZgEA8hZhAhTdfQDTHJ0BcLJlARXMJQJUtn0B9eYFAJ3cRQIWUKECLVKFAPAUx
QD23g0CFt0lANfcOQF2o+EBG8sdAlbFFQH7Jh0Ao11xAhjFBQIvat0A9LzNAPujwQIY2XUA3KCtA
XyS2QEhwgUCWNRNAgA6sQCo3xUCGzypAjGGGQD5YKkBAGp9AhrT9QDhayEBgn5ZASex6QJa430CA
uo1AK5fQQIdt00CM6MlAP4C8QEFMXkCHNEBAOZBdQGIZXUBLZxdAlzt/QIFofUAs+O5AiA0aQI1w
EUBAqCJAQn76QIezHUA6x+NAY5PeQEzerkCXvhtAghiRQC5aSUCIrSlAjffaQEHOIkBDsjZAiDD/
QDwBOUBlDYFATlKRQJhA0ECCy35AL7vJQIlOJ0COgLVAQvOlQETmhkCIrrZAPTxCQGaF0UBPw5pA
mMMcQIOBEkAxHQNAie9jQI8J60BEGC1ARhtzQIksT0A+eDdAZ/wAQFEy8UCZRUZAhDjdQDJ+PECK
ke5Aj5N0QEU7LEBHUWZAianVQD+1sEBpcW5AUp7aQJnIJkCE81RAM97+QIs1BUCQHXNARlvRQEiJ
JECKJ1RAQPSIQGrk60BUCMFAmkrmQIWwDUA1P+xAi9lTQJCn20BHe4JAScJqQIqj30BCNLNAbFca
QFVvGkCazWVAhm+qQDag8kCMfsZAkTLpQEibVEBK/ENAiyE0QEN0rEBtx39AVtILQJtQOkCHMo5A
OAH+QI0k80CRvphASbtqQEw39ECLnxBARLW8QG81WkBYMqdAm9NCQIf410A5Yq1AjcuEQJJK8EBK
2wtATXShQIwc3EBF+CNAcKFMQFmPaUCcVkNAiMK+QDrDZkCOckJAkteHQEv6G0BOs9xAjJsrQEc+
OkByCz5AWugpQJzZokCJj/xAPCLAQI8ZwkCTZJlATRjPQE/0pUCNGdlASIVWQHNyJUBcPQpAnV1b
QIpgKUA9gWhAj8JvQJPyIkBON19AUTa8QI2Y8kBJzIJAdNcEQF2NfECd4ddAizPhQD7gx0CQbCxA
lH+iQE9WnEBSe7FAjhlGQEsUVEB2OhxAXtpfQJ5mcECMCxFAQD+2QJEWqECVDThAUHYSQFPClkCO
miRATFxYQHecPkBgI51AnuseQIzmjUBBm/NAkcJHQJWaz0BRlqZAVQvKQI8bikBNpMRAePxMQGFp
rkCfbxNAjcXRQEL29UCSbpZAlihnQFK4eUBWV7dAj52BQE7vGUB6WOFAYqsgQJ/zV0COqItARFMG
QJMbiECWtn9AU9nWQFelrkCQIHZAUDlwQHuyRUBj6SdAoHgLQI+PFkBFrqRAk8kOQJdFEEBU/BFA
WPZzQJCkFEBRg7NAfQkzQGUivUCg/PhAkHm5QEcJxECUdx1Al9QWQFYfJkBaSaNAkSheQFLOMkB+
X2tAZldAQKGBfUCRaN1ASGSKQJUlJECYY6RAV0NoQFugC0CRrVdAVBjMQH+z0EBniAhAogYhQJJa
4EBJvu5AldOoQJj0RkBYaHRAXPjpQJIzKEBVY15AgIM7QGi1nUCiiypAk1BoQEsY6kCWg3BAmYUX
QFmOHUBeU99AkroNQFaumECBK65AaeAdQKMQgECUSYVATHSeQJczx0CaFqtAWrV9QF+xvECTQX1A
V/oKQIHT3kBrBTdAo5XdQJVFtEBNz+hAl+RhQJqo50Bb3hBAYRJBQJPKOEBZRJRAgnrvQGwouECk
GuNAlkT9QE8qbUCYlXdAmzuYQF0HX0Bic/pAlFPXQFqP0UCDIQlAbUjoQKSgCECXSGNAUIRCQJlH
g0Cbzs5AXjKsQGPYPkCU3jNAW9s8QIPGMkBuZeFApSVCQJhOdkBR3iJAmfnAQJxiyEBfXvlAZT8G
QJVpb0BdJltAhGqWQG9/NEClqoNAmVfzQFM3uECarKhAnPdpQGCMukBmqdRAlfWAQF5xE0CFDZBA
cJYgQKYvt0CaY+hAVJIyQJtfd0CdjMpAYbwSQGgWwUCWglZAX7qnQIWwPUBxq4FAprStQJtyPEBV
7hJAnBMGQJ4i9UBi7aRAaYYFQJcPr0BhA7NAhlMQQHK9S0CnOW1AnIKmQFdJTUCcxy1AnrkeQGQh
JEBq9z1Al51WQGJM7kCG9VhAc8yPQKe9j0CdlUBAWKSPQJ17YkCfUDRAZVeuQGxqmkCYK21AY5Wb
QIeXHkB02j5AqEHyQJ6o4kBZ/+BAni/EQJ/oa0Bmj4VAbd+cQJi7FEBk3ENAiDfuQHXntECoxidA
n730QFtcgECe5IhAoIFgQGfHd0BvV0BAmUsnQGYiPECI2E5AdvPmQKlJmUCg071AXLmwQJ+ZPkCh
GxNAaQDzQHDQmECZ2/RAZ2imQIl4Y0B3/09AqcwnQKHqDkBeF9NAoE6uQKG18kBqPFxAcksHQJps
6EBorrxAihf2QHkKckCqTo9AowDXQF93bUChBNxAolFgQGt5XEBzxWhAmv5JQGn0CUCKtwFAehQy
QKrQy0CkF4xAYNdrQKG7QECi7ZxAbLcbQHVBw0Cbj9dAazjiQItVyEB7HR5Aq1JTQKUtp0BiOCBA
onExQKOKkEBt9gtAdr+IQJwh6EBsfT9Ai/PDQHwnRUCr1BdApkM5QGOZ6UCjJ0RApCj1QG84tUB4
PrJAnLSgQG3BG0CMkbBAfTHeQKxVo0CnVztAZPxZQKPdi0CkyChAcHz1QHm/D0CdR4xAbwMoQI0v
DEB+PN1ArNajQKhqfEBmX79ApJO7QKVn8EBxwkJAe0AyQJ3aTEBwRGpAjctXQH9I4ECtVzJAqXwY
QGfEB0ClSdRApgjFQHMITkB8wYtAnm1RQHGEW0COZ0JAgCv2QK3XCUCqi+9AaSkcQKYAPUCmqoJA
dE9AQH5DoECfAFNAcsOfQI8DXkCAtHZArlXcQKuZg0BqjwBApranQKdNJ0B1lxBAf8ZAQJ+TO0B0
AiVAj58/QIE+B0Cu1EtArKR1QGv1r0CnbK5Ap/CgQHbgVECApGlAoCXyQHU+zECQOq9AgckKQK9S
nECtrKxAbVymQKgixEColQ1AeCsPQIFljUCgt/FAdnnzQJDVUkCCVTtAr9BwQK6xu0BuxCNAqNjg
QKk6r0B5dnZAgia7QKFJ4UB3tD5AkXBcQILilUCwTclAr7NqQHArtUCpjutAqeGpQHrEbkCC56lA
oduxQHjtlUCSCexAg3FLQLDKnkCwseNAcZPCQKpFBUCqiP9AfBIzQIOn0kCibP5AeiXjQJKjdECE
AXVAsUePQLGsm0By+oxAqvq7QKsyAkB9YUBAhGd4QKL+F0B7X4tAkzy9QISTh0CxxGFAsqNCQHRj
3UCrsCVAq9wiQH6xAkCFJldAo47iQHyYUUCT1mpAhSbvQLJAw0CzlgxAdc2/QKxl5kCshxVAgABm
QIXkg0CkH6RAfdAnQJRv60CFu9lAsrz7QLSFDEB3OAlArRtuQK0zV0CAqMhAhqF+QKSwlEB/Bq5A
lQk9QIZSW0CzOO5AtW/OQHihTUCt0OZAreBWQIFRV0CHXoJApUDEQIAeG0CVovJAhuqBQLO1GkC2
VhhAegrUQK6F/0CujZVAgfpLQIga8kClz+ZAgLgGQJY8fkCHhJpAtDFBQLc4akB7dNtArzmHQK87
i0CCpAdAiNddQKZeekCBUWxAltRnQIgg6EC0rRBAuBbAQHze0UCv7P1Ar+pJQINORUCJktFApuye
QIHp9ECXbVVAiL+TQLUpCEC48ONAfkjnQLCf20CwmddAg/hSQIpNNUCneuxAgoNtQJgGYECJX7BA
taVPQLnGMEB/s0hAsVKYQLFKIkCEoslAiwaCQKgIfECDHGRAmJ+MQIoBH0C2IaRAupfMQICOuECy
BQVAsfrdQIVNvECLvtdAqJWhQIO0rkCZOKhAiqQLQLaenkC7ZZNAgUOdQLK20ECyq/xAhfjbQIx1
uECpIilAhEykQJnR5kCLSNFAtxu+QLwvZECB+EBAs2gOQLNd4kCGo/NAjSuhQKmt2UCE46xAmmsQ
QIvvXUC3mHhAvPVOQIKstEC0GLVAtBCgQIdQpUCN4U9AqjmqQIV6S0CbBIVAjJcRQLgVUEC9tzhA
g2DmQLTInEC0w+FAh/2rQI6V1UCqxRFAhhB4QJudrkCNQLJAuJKfQL51ZUCEFPxAtXfsQLV3lkCI
rIRAj0lZQKtQR0CGpYZAnDaDQI3rvkC5EHRAvy8SQITIt0C2JnJAtivFQIlcj0CP+9RAq9rbQIc5
/kCczSVAjpfIQLmOsUC/5TxAhXuOQLbT6EC24DdAigyaQJCsc0CsZS9Ah843QJ1juECPRO9Aug0x
QMCY1kCGLiZAt3/sQLeVTECKvWdAkVwWQKzvfECIYi1AnflhQI/zW0C6i/JAwUk/QIbgrEC4KphA
uEqbQItulECSC/FArXoGQIj270Cejr9AkKLbQLsK7kDB9mlAh5IQQLjVkEC5AA5AjCAiQJK66UCu
BKxAiYthQJ8jEkCRU5RAu4nmQMKgmkCIQspAuX/wQLm1jECM02dAk2j+QK6Pf0CKHwFAn7YsQJIE
/EC8CKBAw0fCQIjy0UC6KTlAumqLQI2HgUCUFzNArxpoQIqyVECgSJxAkra5QLyHbkDD7JJAiaKt
QLrRg0C7H6FAjjwaQJTFDECvpUpAi0UrQKDaIUCTacNAvQaMQMSOnUCKUihAu3kCQLvUgECO8U5A
lXJTQLAw00CL1+JAoWr3QJQdykC9hpZAxS4nQIsBfUC8HlpAvIlxQI+n10CWIBRAsLyLQIxq4kCh
/AFAlNJwQL4Gv0DFy+ZAi7AlQLzCoUC9PkdAkF8jQJbPsECxSCZAjP1yQKKMXUCVh5tAvocAQMZn
EkCMXfJAvWXRQL3yXUCRF21Al3+7QLHUOUCNj7xAoxu2QJY850C/BzJAxwAeQI0La0C+B5pAvqYA
QJHQ8UCYMU9AsmDPQI4iCUCjqvhAlvFsQL+HrUDHlx1AjbhUQL6oLkC/WcVAkorPQJjkR0Cy7chA
jrPUQKQ6G0CXpXZAwAhpQMgsIECOY7NAv0gNQMANLECTRY9AmZchQLN64ECPRSZApMfoQJhZaEDA
icpAyL8EQI8OY0C/5s5AwMCgQJQA1UCaTFRAtAlFQI/XXkClVSFAmQ2UQMEK3kDJUAZAj7jAQMCD
OkDBc9hAlLy1QJsDjkC0mKhAkGm7QKXhTkCZwZpAwYt4QMnfMkCQYnZAwR4rQMImqkCVeWhAm7w+
QLUo4ECQ/BBApmtIQJp10kDCDD1AymuBQJELeUDBt8tAwtjVQJY3wkCcd19AtbnwQJGNuUCm805A
mylzQMKNHkDK9ghAkbQlQMJQnkDDiWBAlvbeQJ00ZEC2S4BAkiBBQKd5+0Cb3LdAww4xQMt9s0CS
W65AwuglQMQ5Z0CXtmZAnfNqQLbdw0CSs0RAp/7JQJyPP0DDjtNAzAMoQJMCkkDDfj5AxOi/QJh2
80CetNFAt3HuQJNGZkCogY9AnUFkQMQPnUDMh/NAk6kXQMQUGUDFl9JAmTh9QJ95ZkC4BxdAk9ly
QKkCWkCd8adAxJBgQM0JpUCUUCJAxKjLQMZGMECZ+0NAoEEfQLic60CUbMdAqYCuQJ6hE0DFENZA
zYltQJT2ZEDFO15AxvQQQJrADUChC7FAuTPAQJUAakCp/EFAn0/nQMWQ9kDOB1hAlZxNQMXM10DH
oLhAm4W1QKHZeUC5y2hAlZQLQKp1MECf/dhAxhEkQM6EFkCWQSdAxl2DQMhMbECcTE1AoqoCQLpj
jUCWKAtAquuIQKCrV0DGkVVAzwCIQJbk9kDG7QRAyPcJQJ0T0ECjffxAuvysQJa8g0CrXpRAoVfT
QMcR+EDPfBVAl4gQQMd7WkDJoKxAndxcQKRVRUC7lsJAl1F2QKvPJECiAztAx5KwQM/2fECYKqFA
yAiyQMpJD0CepqhApTAwQLwxwECX5pVArDzyQKKuJ0DIExdA0G6JQJjL0kDIlQxAyvCMQJ9x4UCm
D0dAvM3GQJh83ECsqB9Ao1jCQMiTDUDQ5XBAmWxTQMkgZ0DLl3ZAoD3rQKby30C9ashAmRQrQK0Q
o0CkAstAyRJPQNFcLUCaDLtAyatPQMw9tEChCtBAp9q7QL4H9UCZrExArXZGQKSrzkDJkXVA0dH/
QJqr/kDKNflAzONVQKHY6kCoxy1AvqXuQJpE8UCt2DZApVTmQMoQoEDSRkhAm0p4QMrAQEDNh/NA
oqgJQKm5w0C/RGZAmt4PQK43MkCl/bpAyo+IQNK43kCb6FxAy0nXQM4rPECjeMxAqrFVQL/jRUCb
d89ArpPgQKaliEDLDmhA0yqRQJyGT0DL0shAzs43QKRKn0CrrdJAwILSQJwSXkCu7yhAp0xqQMuN
aEDTm1BAnSPNQMxbg0DPcH1ApR4eQKyvoEDBI11AnK4kQK9Hs0Cn8qVAzAuQQNQK50CdwDBAzOPu
QNAR+UCl8ytArbadQMHEc0CdSytAr53CQKiYE0DMiYhA1HlDQJ5b0kDNa5lA0LLJQKbJF0CuwspA
wmXJQJ3pIUCv8UBAqTynQM0H2UDU5l1AnvbjQM3zEEDRUtRAp5+7QK/UTkDDBsVAnogrQLBCQkCp
4EdAzYXdQNVSH0CfkjdAznqAQNHx20CodvFAsOr4QMOoIECfKBdAsJFGQKqC9kDOA7xA1bzxQKAt
GEDPAbZA0pCeQKlPCkCyBrVAxEljQJ/JIUCw3nNAqyU0QM6BNUDWJqJAoMfOQM+Ik0DTL0pAqiiO
QLMn20DE63BAoGn2QLEp9ECrxwJAzv5QQNaPLEChYldA0A9iQNPNXECrAq1AtE4TQMWNcEChC5xA
sXP3QKxoAEDPe3xA1vaOQKH9H0DQlblA1GqwQKvdNkC1eShAxi8SQKGuhUCxvN9ArQh3QM/3/0DX
XPlAopd6QNEby0DVB4ZArLihQLapLkDGz+5AolMbQLIEskCtqEtA0HRWQNfCFECjMchA0aICQNWj
/kCtlLdAt92IQMdwqECi+JZAsksmQK5HZEDQ8DFA2CWSQKPMhkDSKA1A1kAhQK5xI0C5FhtAyBGJ
QKOe6UCykMdAruWtQNFr70DYiDBApGeZQNKueEDW2/BAr04+QLpTO0DIsexApEVgQLLWH0Cvg09A
0efFQNjqXEClAgRA0zUnQNd3c0CwLChAu5QGQMlRakCk7KJAsxu3QLAgQ0DSY1VA2UuLQKWciEDT
vB9A2BJCQLEKq0C8171AyfDmQKWVBECzYTdAsL0RQNLe+kDZq4pApjf5QNRDEkDYrDNAsen1QL4e
VUDKj8JApj3rQLOmOECxWoJA01reQNoJ5kCm01JA1MsQQNlFoUCyybhAv2dCQMst7ECm5zpAs+ug
QLH3eEDT1jhA2meBQKdu9UDVUzxA2d7RQLOpnkDAsj9Ay8tUQKeRCEC0MkRAspRJQNRRD0DaxC1A
qArnQNXbSEDad5pAtIogQMH+00DMaDhAqDvvQLR5v0CzMQ9A1MwHQNsgVUCoptNA1mOwQNsPWkC1
amJAw0yYQM0EXUCo5yJAtMG9QLPOFkDVRrpA23vJQKlDRkDW7JFA26aVQLZKsEDEm1pAzZ/QQKmS
gkC1C1FAtGsJQNXB4EDb1pNAqeDUQNd1yUDcPW9AtysVQMXqkUDOOvNAqj18QLVWMUC1CFJA1jzS
QNwvvUCqf11A1//UQNzTpEC4CsZAxzn2QM7VOkCq6UtAtaJzQLWlrkDWt45A3IgyQKse8EDYinJA
3WluQLjqTkDIiINAz27QQKuVRUC18CxAtkMIQNcx7UDc33tAq7+bQNkVYEDd/u9AucmSQMnVdEDQ
B+ZArEHsQLY/oEC24GpA16vfQN02JkCsYLVA2aEeQN6UZkC6qEZAyyEJQNCguECs7phAtpBZQLd+
kUDYJZ5A3Yw0QK0CH0DaLSVA3ymdQLuGQEDMapZA0TkUQK2bLkC24hNAuB2pQNifhkDd4atAraRl
QNq5uUDfvklAvGPRQM2yFkDR0QVArkd1QLc1X0C4vPBA2RlOQN42bkCuR61A20bwQOBSR0C9QElA
zva2QNJoYkCu81hAt4sMQLlcXEDZkppA3ornQK7sZEDb1MdA4OV+QL4cFEDQN59A0v9tQK+fR0C3
4ltAufveQNoLy0De3otAr5IgQNxi7UDheGlAvvg9QNF0cEDTli5AsEs1QLg7okC6nBtA2oU8QN8x
5UCwONxA3PGPQOIK3UC/08hA0q1YQNQshkCw9jJAuJagQLs88kDa/xdA34T/QLDgbUDdgHNA4pzo
QMCuzEDT4idA1MKsQLGgvEC483VAu95pQNt45kDf151AsYiAQN4PoEDjLqRAwYjUQNUSlkDVWKtA
skq8QLlSREC8gPZA2/JsQOAp8UCyMgJA3p8FQOPAWEDCYntA1j7nQNXuWUCy8/JAubIcQL0kYEDc
bAxA4HxqQLLcw0DfLuVA5FEzQMM7DEDXZfdA1oOcQLOcg0C6E6JAvcfWQNzlEUDgzl1As4hiQN++
50Dk4GtAxBElQNiGo0DXGVlAtEQxQLp2NkC+a/ZA3V31QOEgyEC0NaJA4E7yQOVvjUDE5hdA2aGp
QNevdEC06yJAutpVQL8Q+kDd1nZA4XKtQLTjS0Dg3xVA5f54QMW6PEDatrxA2EVoQLWReUC7P7BA
v7cXQN5O7kDhxGVAtZJzQOFvHkDmjOVAxo1eQNvGFkDY25tAtjcNQLumXEDAXRdA3sd3QOIV+kC2
QulA4f6eQOcazUDHX7NA3NBKQNlyFkC229FAvA2OQMEE/EDfP/FA4mikQLb0sUDijilA56fpQMgw
pUDd1JRA2gjdQLd/tUC8da9Awa4kQN+4oUDiuy5At6edQOMdikDoNDtAyQBkQN7THUDan/ZAuCLZ
QLze1EDCV1RA4DFTQOMN+UC4W8pA46yJQOjAdUDJztNA38vnQNs3PEC4xQJAvUivQMMBcUDgqnBA
42EKQLkRNEDkO2JA6Uv4QMqbwUDgvoBA288gQLlmxUC9slNAw6y8QOEkvEDjtJpAucefQOTJZ0Dp
1xhAy2aNQOGrgkDcZ7RAugeTQL4dX0DEWMRA4aC2QOQIVUC6fq5A5VbQQOph90DMMHtA4pOIQN0B
PUC6qKBAvojSQMUFX0DiHyxA5FwEQLs240Dl5BJA6uveQMz4/kDjdldA3Zs3QLtIf0C+9WBAxbJk
QOKgJEDkr2hAu+8MQOZwt0DrdZNAzcArQORT5EDeNctAu+mUQL9hxUDGYCtA4yPHQOUDDUC8qJdA
5vw6QOv+8EDOhY1A5Sy8QN7QmUC8jIdAv86mQMcOgUDjqhVA5Vb8QL1jgEDnh1pA7Ie2QM9JWEDm
AF1A32tSQL0x4EDAPFlAx71mQOQzLkDlq2lAvh9ZQOgRxUDtELBA0AuaQObO1EDgBw5AvdlkQMCq
IUDIbPdA5L4HQOYAV0C+3BJA6JtwQO2ZekDQzQZA55iwQOCjPEC+g25AwRhNQMkds0DlSr1A5lVs
QL+Zb0DpJORA7iJhQNGMdUDoXxxA4T/7QL8wKUDBhzJAyc6QQOXaT0DmqqtAwFcTQOmtW0Duq5dA
0koBQOkhvUDh3T1Av95XQMH10UDKf7dA5mxlQOcBEUDBFXVA6jT0QO80ZEDTBcRA6eDuQOJ6TUDA
jONAwmVJQMsxNEDnAaJA51ffQMHUtEDqu2pA77ybQNO/2EDqnLRA4xkMQME9eUDC1t1Ay+LMQOeb
S0DnrsFAwpTBQOtA/kDwRJxA1HinQOtVQUDjuFFAwfC4QMNJRUDMlaxA6Di2QOgGGkDDVcNA68Xx
QPDNHkDVL+ZA7AqeQORYCEDCpoBAw7xaQM1IiEDo2uJA6F2xQMQXFEDsSgNA8VVLQNXl+EDsvSlA
5PfLQMNfYEDEL9FAzfu7QOmBoUDotaxAxNhRQOzNNkDx3ShA1plSQO1slkDll5xAxBunQMSkEUDO
r1RA6iz9QOkOokDFmllA7VBsQPJk9UDXS0pA7hmZQOY3v0DE3HdAxRpwQM9ikkDq3KdA6WgDQMZc
jEDt0wFA8uyRQNf6t0DuxPlA5tfzQMWhOUDFkdZA0BZ5QOuQ8EDpwo9Axx8CQO5V2UDzdBlA2KgY
QO9uhUDneFlAxmo8QMYL50DQytFA7EoUQOodh0DH4dZA7tgWQPP7i0DZVGBA8BYzQOgZC0DHN6pA
xoa6QNF/TEDtCG1A6nfmQMikwEDvWlBA9IKRQNn/LkDwvCdA6Lo5QMgJ20DHA6dA0jRcQO3Me0Dq
0rtAyWdVQO/bvUD1CXRA2qkQQPFf8UDpW09AyOBmQMeBq0DS6V9A7paiQOsuZUDKKaFA8FupQPWQ
5EDbUaRA8gJlQOn8cEDJvK5AyAF4QNOd30DvZrJA64qCQMrr4EDw2z9A9hnxQNv4XEDypAVA6p1b
QMqezkDIg0VA1FKtQPA9S0Dr5wlAy66XQPFbA0D2pO9A3J28QPNDu0DrPp5Ay4cKQMkF9EDVCFVA
8Rs1QOxD1kDMcKBA8dsPQPcymEDdQg1A8+H4QOvfx0DMdaNAyYn5QNW94UDyAAVA7KENQM0ye0Dy
Wp5A98L5QN3la0D0ftpA7IDjQM1q5kDKD2tA1nLmQPLrRkDs/nNAzfOXQPLaNUD4VaxA3oclQPUa
WkDtIn9AzmaQQMqV+kDXKCNA895SQO1bskDOtD9A81m3QPjqs0DfJ6VA9bOoQO3EKEDPaWBAyx4N
QNfeckD02OtA7bodQM90vUDz2TBA+YJ0QN/HKkD2TFdA7mWjQNBzukDLp99A2JUcQPXbUEDuGPBA
0DUPQPRZCkD6HJ5A4GW7QPbjxkDvB4FA0YUaQMwzI0DZTEVA9uVZQO53h0DQ9VpA9NjlQPq4wkDh
A+NA93o2QO+pYkDSnipAzL+dQNoDd0D3919A7tZiQNG1dkD1WG5A+1fjQOGg20D4EC5A8EtGQNO/
1UDNTjhA2rrNQPkQ0kDvNaBA0nTAQPXYEED7+bpA4jzlQPik30Dw7LRA1OiiQM3fqEDbccNA+jH1
QO+VCEDTM3FA9lfmQPyd10Di2F1A+TjWQPGOeUDWGlJAznMPQNwo1kD7W+xA7/UuQNPw80D218dA
/USJQONzBUD5zLdA8jBrQNdUKEDPCMRA3N9lQPyNfkDwVVVA1K2QQPdXwED97kpA5AxwQPpgaEDy
0l5A2JYXQM+gw0DdllxA/cbKQPC1y0DVaORA99d3QP6a1UDkpUJA+vQCQPN0fEDZ35hA0Dp8QN5N
pkD/B6pA8RaOQNYi5kD4VyxA/0rgQOU9fUD7hx5A9BabQNsxFEDQ1m1A3wVVQQAn4EDxd2dA1tvi
QPjW+ED//sZA5dT7QPwaBkD0t/RA3IsuQNF08UDfvTRBAM9mQPHXqUDXk8dA+VZDQQBbWkDma7lA
/KwpQPVZqEDd7KRA0hVzQOB130EBek9A8jfbQNhJ4UD51e9BALnsQOcBnUD9PYNA9fuOQN9VjUDS
uA5A4S3JQQIob0DymCBA2P7ZQPpW+0EBGsNA55W+QP3PXED2nklA4MWdQNNceEDh5RZBAtmSQPL5
rUDZsidA+tf5QQF+RkDoKfRA/mEQQPdBikDiPHpA1AKfQOKb/kEDjYpA81tsQNpkekD7WPVBAeSb
QOi9r0D+8r1A9+XNQOO580DUqpdA41I2QQRD5kDzvDBA2xWYQPvZw0ECTZhA6VCjQP+ESUD4io9A
5T0aQNVUGkDkCDdBBPybQPQdB0DbxapA/FsJQQK5jUDp4vBBAArTQPkwiUDmxdRA1gCxQOS90EEF
tzVA9H54QNx0T0D83CFBAyiAQOp0BkEAU19A+dc6QOhUBkDWrvxA5XNKQQZzwkD04IlA3SGuQP1c
zEEDmmVA6wTnQQCblUD6folA6eaEQNdeR0DmJ+JBBzHTQPVCeUDdzfVA/d3wQQQPA0DrlQtBAONx
QPsmiEDrfPpA2A7TQObcRUEH8TlA9aN2QN55EkD+XnBBBIaLQOwkmkEBKwBA+88fQO0WtkDYwHVA
55AmQQixk0D2BDZA3yM3QP7e2UEFASFA7LOTQQFyKUD8eLRA7rM/QNlz0kDoQuxBCXJeQPZlMEDf
zGdA/17pQQV/R0DtQmBBAbhXQP0jRUDwUm9A2ig5QOj1Z0EKM2dA9sX/QOB1U0D/3vZBBgCwQO3P
8EEB/iZA/c7YQPHz0kDa3QdA6aeEQQr0WkD3JiBA4RzTQQAvdkEGhVNA7lzeQQJDkUD+fB1A85Zo
QNuRp0DqWNhBC7ShQPeGFEDhw05BAG9JQQcNP0Du6OlBAoiRQP8qEkD1OaFA3Ec2QOsJk0EMdChA
9+XRQOJpKkEArzFBB5hyQO90REECzaRA/9kcQPbcU0Dc/UxA67khQQ0ym0D4RatA4w5mQQDvSEEI
JsxA7/8pQQMSUUEARLVA+H4HQN2z5EDsaLhBDe+TQPilOkDjsw5BAS9oQQi4QkDwif9BA1aTQQCd
e0D6HxNA3mrzQO0XoUEOqs1A+QRaQORWVkEBbyJBCUzvQPEUz0EDmlNBAPaiQPu+GkDfIe1A7cVw
QQ9j20D5YttA5Pj+QQGvCkEJ5GRA8Z80QQPdvkEBUIVA/VoqQN/aTUDucy1BEBqQQPnBsEDlmrpB
Ae9SQQp+vkDyKL5BBCB6QQGqz0D+8wRA4JJ1QO8gKUEQzrhA+iBDQOY76UECL5ZBCxvrQPKx8EEE
YspBAgW+QQBEOEDhSdRA78xwQRF/vkD6foxA5txAQQJvwEELu89A8zpQQQSkqEECYV9BAQzDQOIA
rUDwd2hBEi21QPrcWUDnfB1BAq/gQQxeVUDzwgNBBOXvQQK9j0EB0o5A4rd1QPEhhkES2IRA+zj9
QOgbgkEC7/VBDQMcQPRKKUEFJuBBAxoxQQKVtkDjbeZA8crjQRN/4UD7lShA6LrbQQMv60ENqdFA
9NGjQQVnY0EDdyVBA1YAQOQjrEDycwZBFCN6QPvw2UDpWXpBA2+fQQ5SXUD1WQtBBacfQQPUp0EE
EzhA5Nh4QPMaJkEUwv1A/Eu/QOn3vUEDr0FBDvycQPXgQEEF5m9BBDL4QQTNK0DljQtA88CRQRVe
Y0D8pitA6pWkQQPu0UEPqFxA9mdLQQYlYUEEkXBBBYNrQOZAkkD0ZipBFfWMQP0BQUDrMr1BBC55
QRBVQkD27j1BBmPbQQTwQkEGNhZA5vPUQPUKLEEWiFNA/VviQOvPj0EEbgBBEQMJQPd1J0EGofhB
BU9eQQblbUDnpgRA9a1ZQRcWzkD9tWhA7GwWQQStdUERsUpA9/vnQQbfukEFrspBB5DeQOhWbkD2
TyhBF6DtQP4OiUDtCOhBBOz9QRJf7ED4gkdBBx0EQQYOIEEIOAFA6QXyQPbvd0EYJp1A/ma+QO2l
LUEFLHFBEw6zQPkIx0EHWfxBBm3FQQjbOEDptFRA9472QRin1kD+viVA7kE8QQVr00ETvaZA+Y+Q
QQeWgEEGzUxBCXryQOphbkD4LMBBGSRgQP8UuUDu3LlBBasjQRRsCUD6Fv9BB9KjQQcspkEKFrNA
6w2OQPjKCkEZnIBA/2prQO932UEF6k5BFRm1QPqekEEIDqdBB4vrQQquOEDruLhA+WZkQRoQPED/
v15A8BJtQQYpaEEVxkBA+yZtQQhKQEEH6x9BC0HIQOxiukD6AaVBGn/TQQAJxEDwrHFBBmiBQRZx
nED7rnVBCIVyQQhKG0EL0ShA7QvWQPqb7UEa60JBADP0QPFGM0EGp3tBFxuUQPw2sUEIwEBBCKi6
QQxcpEDts+FA+zSgQRtSVkEAXcZA8d/XQQbmrkEXw6dA/L8GQQj62kEJBv1BDORhQO5bS0D7zHxB
G7UAQQCHOEDyebxBByXdQRhpoUD9R3VBCTTuQQlk8EENaEBA7wIqQPxkDUEcE7tBALBmQPMTsUEH
ZNNBGQ2eQP3QHkEJbsBBCcJmQQ3otUDvp4hA/Pq3QRxulkEA2QlA860FQQejtEEZrzZA/llJQQmo
ykEKHuRBDmV6QPBMLED9kMdBHMXDQQEBYED0RYpBB+KvQRpOOED+4odBCeLNQQp65kEO3pBA8O/6
QP4mBkEdGUVBASltQPTdvEEIIcZBGupiQP9sHUEKHIpBCtaPQQ9UPUDxky9A/rp4QR1pFUEBURxA
9XWJQQhhBUEbg2pA//WwQQpWCEELMYhBD8aCQPI1sED/TnhBHbWLQQF4QkD2DRdBCKAuQRwZcEEA
P/JBCo83QQuLpkEQNY5A8tdrQP/h00Ed/wFBAZ8OQPakCUEI35RBHKwoQQCE/0EKyANBC+UHQRCh
r0DzeZxBADoaQR5Ff0EBxVRA9zqKQQkfckEdO9ZBAMpOQQsAykEMPYRBEQs/QPQbckEAgvVBHokD
QQHrQUD30ItBCV+/QR3IRUEBD+dBCznNQQyUv0ERcftA9L0sQQDLj0EeyeNBAhCXQPhlgkEJoDZB
HlDgQQFVpEELcslBDOt3QRHWBkD1XopBARPgQR8IeUECNZlA+PpUQQngyUEe1d9BAZtnQQurwkEN
QapBEjdmQPX/9UEBW+xBH0S6QQJaWkD5jkRBCiFlQR9XR0EB4WJBC+TVQQ2W8UESlgpA9qG+QQGj
2kEffqpBAn9GQPoheEEKYipBH9UlQQInZUEMHZ5BDetiQRLyU0D3Q/dBAes7QR+2bkECo55A+rO/
QQqi90EgT3NBAm3VQQxWe0EOPvxBE0xzQPfms0ECMmpBH+wwQQLHvkD7RXJBCuQVQSDGEEECtF1B
DI+lQQ6RpEETpGxA+ImnQQJ52EEgH/BBAuuoQPvWukELJYNBITjtQQL62UEMyO9BDuNZQRP6ckD5
LXRBAsEXQSBRxEEDD3dA/GecQQtm4kEhqEJBA0GtQQ0CdkEPNA1BFE6WQPnR+kEDCC9BIIGpQQMz
akD8+BRBC6huQSIUFUEDiKJBDTwoQQ+DyUEUoPFA+nY6QQNPoEEgr9xBA1dAQP2IIEEL6jtBInx5
QQPPYkENdlpBD9JoQRTxHED7Gx5BA5djQSDb/UEDfBNA/hdiQQwsF0Ei4aBBBBYsQQ2wtkEQIGhB
FT97QPu/90ED30tBIQZsQQOh+kD+pgFBDG4eQSNDgUEEXVVBDetWQRBtnUEVi65A/GV6QQQnXkEh
L19BA8jUQP8zckEMsKpBI6JVQQSkykEOJhNBELo8QRXVs0D9DHNBBG/EQSFXKUED8DFA/7/nQQzz
RkEj/lxBBOxSQQ5hOEERBhxBFh26QP20AUEEuEJBIX4GQQQZNUEAJhBBDTYQQSRXZEEFM+dBDpyu
QRFRakEWZEhA/lxKQQUA3kEhpFZBBEL+QQBsEUENeTxBJK2wQQV7LUEO2HZBEZwYQRapg0D/BUBB
BUlsQSHKTEEEbl9BALGUQQ28WUElAS9BBcKRQQ8UNUER5i1BFu1tQP+vf0EFklBBIe+mQQSa00EA
9sRBDf/eQSVR9EEGCmhBD1BdQRIwA0EXMMRBAC0hQQXbWUEiFPVBBMgNQQE8JEEOQ5VBJaCHQQZS
JUEPjO1BEnldQRdzjEEAgqpBBiS0QSI5xUEE9odBAYEqQQ6HiEEl7Q5BBpniQQ/J4kESwedBF7Wu
QQDXi0EGbnxBIl2VQQUmXkEBxdtBDst9QSY3T0EG4XBBEAc4QRMKN0EX9xtBAS06QQa4XEEigORB
BVeBQQIKI0EPD5dBJn9TQQcpC0EQRTpBE1JcQRg4B0EBgzNBBwKAQSKjsUEFilNBAk58QQ9UGkEm
xWZBB3CTQRCDn0ETmkdBGHipQQHZakEHTNFBIsZfQQW+wkECkp5BD5jBQScJ7EEHuExBEMKXQRPi
CkEYuMlBAjADQQeXWUEi6RZBBfSSQQLWYkEP3TJBJ0zMQQf/4UERAfBBFCmtQRj4B0EChm9BB+Ii
QSMLuEEGLFdBAxoSQRAhykEnjh9BCEdvQRFBZ0EUcTxBGTbdQQLdEUEILOZBIy5kQQZmDEEDXeRB
EGYuQSfOSEEIjz5BEYFCQRS4qUEZdVFBAzP0QQh3y0EjUTdBBqH9QQOhm0EQqt9BKA0vQQjXGUER
wXtBFQA2QRmzZ0EDit1BCMLYQSN0LkEG4FxBA+U4QRDvi0EoSsxBCR79QRICCUEVR5RBGfFzQQPh
fUEJDbtBI5cDQQchSUEEKL1BETScQSiHNUEJZoZBEkMNQRWO/UEaLx9BBDg/QQlYrEEjuaVBB2Sf
QQRsWEERej9BKMKNQQmuAkEShGVBFdbgQRpso0EEjqlBCaOKQSPcO0EHqsJBBK/4QRHAIkEo/FhB
CfUzQRLF40EWHwBBGqn/QQTlk0EJ7ldBI/6kQQf0HEEE8zVBEgXaQSk0qkEKPGRBEweQQRZm7EEa
5wFBBTxmQQo480EkIMdBCEBvQQU2hkESS3hBKWtxQQqDhUETSZBBFq8eQRsj10EFky5BCoNlQSRC
1EEIj9BBBXnHQRKRaUEpoSlBCsqQQROLwkEW91lBG2C8QQXpykEKzcpBJGS5QQji0kEFvPpBEtfU
QSnWQEELEcxBE84HQRc/2UEbnYJBBkBVQQsYCUEkho9BCTkSQQYAO0ETHmJBKgqqQQtZKkEUEMJB
F4i0QRvak0EGlqhBC2GbQSSoUkEJkk5BBkNgQRNlEkEqPnhBC6B2QRRTeUEX0epBHBdiQQbs1UEL
qy9BJMnuQQnu7kEGhqlBE6vFQSpyJ0EL53lBFJZTQRgbN0EcVB5BB0KBQQv0uUEk64JBCk8dQQbJ
1UET8pVBKqW5QQwuNEEU2URBGGTlQRyQ4kEHl+lBDD34QSUM70EKsrBBBw0pQRQ5t0Eq2PNBDHUc
QRUcQ0EYrwxBHM1BQQftCUEMhptBJS5CQQsaE0EHUKFBFIDmQSsL00EMu/xBFV9FQRj5e0EdCZhB
CEFzQQzOxkElT4lBC4TKQQeUTUEUyC5BKz7XQQ0CskEVopBBGUQEQR1FkUEIlf9BDRZeQSVwL0EL
8qhBB9goQRUPmUErciNBDUlzQRXl1UEZjtBBHYHtQQjqTkENXYxBJZDFQQxjskEIHExBFVb1QSul
Z0ENj9JBFijOQRnZ60Edvk1BCT5bQQ2j7EElsTZBDNgEQQhgnUEVnoJBK9j8QQ3WDkEWa7ZBGiT9
QR36fUEJkjtBDemzQSXRN0ENT8JBCKUZQRXmG0EsDINBDhwkQRauUUEacD5BHjaNQQnl1EEOLvxB
JfEUQQ3KpEEI6fNBFi3OQSw/3UEOYrJBFvDEQRq78EEecj1BCjj9QQ5zsEEmELZBDkiJQQkvEkEW
dXJBLHL/QQ6pV0EXM7xBGwetQR6uZkEKjE5BDrfGQSYwLEEOyWlBCXR4QRa9CUEspiNBDu+pQRd2
kEEbU5hBHuqQQQrfa0EO+0dBJk9gQQ9NBUEJugxBFwR4QSzZWUEPNeRBF7joQRufTkEfJmZBCzJr
QQ8+MEEmbmJBD9LyQQn/sEEXTBFBLQySQQ97vEEX+xhBG+t1QR9iKEELhVJBD4DuQSaM/0EQWzJB
CkVmQReTkEEtP2BBD8FsQRg9BkEcN2VBH53WQQvYDUEPwxtBJquYQRDljUEKi3RBF9tUQS1yQ0EQ
B1dBGH7BQRyDbkEf2Z1BDCqeQRAEmUEmyepBEXHgQQrRlkEYIutBLaU0QRBNK0EYwC9BHM8YQSAV
SUEMfGRBEEWKQSboGUESADBBCxffQRhqt0Et2DJBEJLUQRkBX0EdGuRBIFB4QQzOGUEQhXtBJwXl
QRKQJUELXoBBGLJvQS4LOUEQ2EJBGUKBQR1mr0Egi2xBDSBRQRDE8UEnIyBBEyFoQQulZkEY+c1B
Lj53QREd20EZg2BBHbJUQSDGbkENcppBEQPHQSc//EETs7dBC+w6QRlBL0EucfxBEWM8QRnD+EEd
/cNBIQE2QQ3E9kERQldBJ1x3QRRGzkEMMylBGYhyQS6lhEERqClBGgR4QR5JI0EhO+pBDhd4QRGA
dEEneLJBFNqdQQx6S0EZz7NBLtj3QRHsxEEaRONBHpROQSF2bUEOag1BEb4jQSeUvUEVbpdBDMFN
QRoXAUEvDG5BEjEoQRqFVkEe3yFBIbCqQQ68z0ER+3tBJ7BnQRYCjkENCHRBGl5CQS8/5kESdYJB
GsWKQR8pckEh6tNBDw+oQRI4dEEny+BBFpbcQQ1PzkEapcZBL3O1QRK5rEEbBZdBH3N+QSIkqUEP
YoRBEnT/QSfnBkEXKrJBDZdBQRrtJkEvp5hBEv2VQRtFGkEfvT9BIl5VQQ+1dEESsVJBKAHHQRe9
vUEN3ytBGzRlQS/bmEETQTVBG4RuQSAGyUEil7hBEAjFQRLtTEEoHFRBGE/TQQ4nLEEbe4BBMA+f
QROEbUEbw5FBIFAAQSLQkkEQXDFBEykXQSg2sEEY4IlBDm9UQRvC4EEwQ5hBE8eEQRwCuEEgmMVB
IwkGQRCvt0ETZPRBKFDOQRlv00EOt5xBHAnUQTB3kUEUClNBHEGeQSDg/0EjQTxBEQKuQROgYUEo
apxBGf07QQ8AGEEcUGBBMKuNQRRM+UEcgF1BISjGQSN5fkERVbJBE9uCQSiD2EEaiNFBD0jDQRyX
DkEw34JBFI9hQRy+80EhcGRBI7FrQRGo/EEUFpBBKJzTQRsSskEPkYBBHN2nQTETfkEU0eRBHP1h
QSG3x0Ej6TFBEfxCQRRRrUEotZJBG5qfQQ/aR0EdJBlBMUdJQRUT9UEdO5NBIf6/QSQgz0EST4xB
FIyuQSjN20EcIK1BECMSQR1qdEExeyRBFVVZQR15jUEiRYFBJFhDQRKiv0EUx41BKOXMQRykRUEQ
a8pBHbC0QTGu4EEVlmtBHbeaQSKL4UEkj3NBEvYAQRUCjUEo/WZBHSU0QRC0s0Ed9wlBMeJ3QRXX
DkEd9Y1BItHNQSTGXEETSXpBFT4aQSkUrEEdo0ZBEP2YQR49L0EyFelBFhdbQR4zgUEjFw5BJPz6
QROcjUEVeXpBKSvmQR4elEERRoxBHoNeQTJJLUEWVylBHnFgQSNcHkElM19BE++iQRW02EEpQr5B
HpZvQRGPq0EeyTdBMnxaQRaWY0Eer0ZBI6DPQSVpcEEUQkdBFfBmQSlZWkEfC2lBEdi/QR8O3EEy
r1pBFtUnQR7s9EEj5T5BJZ89QRSU4kEWLBtBKW+7QR9+NkESIcJBH1SiQTLh/EEXE3pBHyqDQSQp
w0El1NdBFOdlQRZoCEEphfhBH+4CQRJqcEEfmjdBMxRcQRdRjEEfaA1BJG4hQSYKI0EVOa9BFqSt
QSmb00EgWuJBErLzQR/gAUEzRpZBF48iQR+l8kEksjRBJj8HQRWMF0EW4V5BKbFrQSDE6kES+6lB
ICW7QTN4L0EXzBlBH+PDQST2MUEmc0NBFd5qQRcefUEpxoxBISwJQRNERkEga2NBM6mCQRgInkEg
IZVBJTpVQSanMUEWMINBF1ufQSnbeEEhkHVBE4zJQSCwzEEz2ohBGESWQSBfLkElfndBJtrNQRaC
eEEXmRNBKfBmQSHyJEET1RFBIPYlQTQLOUEYf/tBIJ0xQSXCi0EnDi1BFtRYQRfW1UEqBUJBIlF4
QRQdL0EhO2tBNDtjQRi61UEg21pBJgcEQSdBh0EXJfZBGBUfQSoZ/EEirb9BFGVSQSGA00E0ax5B
GPUhQSEZwEEmS3VBJ3R2QRd3RkEYU7pBKi6yQSMHf0EUrTFBIcYmQTSamEEZLulBIVg4QSaQFEEn
pvxBF8gxQRiSQ0EqQ0dBI17MQRT0hkEiC2FBNMo2QRloKEEhlthBJtS9QSfZK0EYGQJBGNDeQSpX
rUEjs19BFTt9QSJQwUE0+UZBGaDaQSHVt0EnGaVBKArfQRhphEEZD8pBKmv3QSQFwEEVgkVBIpYQ
QTUn+EEZ2N1BIhS2QSdfOUEoPENBGLmuQRlO4UEqgApBJFXvQRXI1kEi2xpBNVaFQRoQH0EiU79B
J6UOQShtOEEZCXdBGY4vQSqT9UEkpAhBFg95QSMgAEE1hNhBGkcJQSKS/kEn6wFBKJ3TQRlY20EZ
zj5BKqfJQSTwK0EWVeNBI2TxQTWyz0EafY1BItJxQSgxP0EozhFBGafSQRoOakEqu3pBJTsOQRac
SUEjqhNBNeBdQRqzWUEjEhJBKHf3QSj9uUEZ9ldBGk65QSrPIUElhD9BFuJJQSPvE0E2Dc1BGuh3
QSNRtkEovyxBKSzOQRpEfEEajzBBKuKvQSXL2UEXJ/pBJDO2QTY640EbHLBBI5FrQSkG4EEpW5dB
GpJYQRrP6EEq9p1BJhH2QRdth0EkeCBBNmepQRtQVEEj0URBKU78QSmKD0Ea39BBGxDKQSsKnEEm
VrBBF7LWQSS8eUE2lE9BG4N2QSQRbkEpl4BBKbgfQRstS0EbUc1BKx5zQSaaH0EX97tBJQCpQTbA
pkEbtfhBJFG2QSngREEp5dtBG3ptQRuTU0ErMfpBJtxaQRg8k0ElRNdBNuzUQRvnvkEkkhtBKik3
QSoTUkEbxvJBG9UWQStFkUEnHWJBGIEuQSWJN0E3GL1BHBj+QSTSsUEqcoZBKkCGQRwTC0EcFxFB
K1mGQSddZkEYxYdBJc2VQTdEX0EcSYJBJRM/QSq8RUEqbUhBHF69QRxZLUErbXhBJ5yQQRkKDEEm
EcJBN2/bQRx5fEElU61BKwZqQSqZyEEcqtdBHJtUQSuBh0En2ttBGU5JQSZVzEE3mztBHKkAQSWU
IkErUOxBKsXWQRz2kkEc3edBK5WxQSgYWUEZkkVBJpnfQTfGgUEc19ZBJdR/QSubxUEq8UxBHUHx
QR0gyEErqexBKFTgQRnWAUEm3dRBN/HyQR0GVkEmFO5BK+bvQSscbEEdjTpBHWNiQSu97kEokRBB
GhljQSchhkE4HWJBHTRzQSZU4UEsMnlBK0c0QR3YXEEdpelBK9JiQSjMDkEaXJlBJ2UOQThIjkEd
YjNBJpTDQSx9+0ErcaFBHiOJQR3oT0Er5uVBKQYSQRqfn0EnqJ1BOHOrQR2PjkEm1QxBLMmrQSub
sUEebplBHiqxQSv7mkEpPzdBGuKjQSfr6kE4ntFBHbyiQScVP0EtFWhBK8UuQR65QEEebYFBLBCD
QSl4FkEbJXRBKC8OQTjJn0Ed6T5BJ1U9QS1hN0Er7i5BHwROQR6wnkEsJZVBKa/YQRtoBEEocgBB
OPRbQR4VmkEnlRVBLayyQSwWnkEfT1RBHvPTQSw640Ep531BG6pXQSi02UE5HvJBHkIrQSfUvEEt
+CNBLD60QR+abUEfNz1BLFBuQSoewkEb7ONBKPeTQTlJc0EebotBKBQZQS5DekEsZm1BH+VNQR96
40EsZhJBKlYZQRwvYkEpOetBOXPsQR6aY0EoUzxBLo5lQSyNx0EgMHFBH76gQSx7qEEqjZRBHHFW
QSl8CkE5njBBHsZKQSiSGUEu2RlBLLTyQSB7xkEgAnJBLJFyQSrFLUEcs01BKb39QTnIW0Ee8fFB
KNDDQS8jvEEs29JBIMenQSBGSEEsp51BKvzfQRz1SEEp/+5BOfKWQR8dj0EpDzJBL235QS0CAEEh
E1VBIIoYQSy+HEErNQdBHTcuQSpBdUE6HK5BH0kdQSlNCkEvt41BLSe/QSFffkEgzf5BLNS+QStt
REEdeNVBKoJyQTpGwkEfdKJBKYqiQTAAqkEtTRdBIawPQSESC0Es65VBK6WlQR26hEEqw1lBOnDL
QR+gCkEpx8xBMEkpQS1x8UEh+ORBIVYrQS0CnUEr3lJBHfwiQSsD80E6msJBH8vmQSoElkEwkRBB
LZZiQSJGGEEhmnNBLRnlQSwW5kEePbNBK0Q7QTrEpEEf99hBKkD5QTDYTEEtumdBIpOqQSHez0Et
MWJBLE9hQR5/EkErhC1BOu5WQSAjv0EqfNlBMR7LQS3d/UEi4XFBIiM7QS1JYEEsiDxBHsBXQSvD
ukE7F/dBIFApQSq4YUExZFVBLgFWQSMwHkEiZ6hBLWGhQSzBGUEfAZVBLAMCQTtBgkEgfLdBKvNz
QTGpB0EuJB9BI388QSKsE0EtelhBLPn3QR9CzEEsQeBBO2sCQSCpqUErLctBMezQQS5Gg0EjzqBB
IvCfQS2TdEEtMtNBH4PiQSyAUEE7lCRBINcYQStnjkEyL2pBLmhSQSQedUEjNUdBLaz0QS1rlEEf
xNhBLL51QTu9IkEhBNRBK6DPQTJxJkEuibdBJG4nQSN6QUEtxstBLaP6QSAFwUEs/KxBO+ZAQSEy
3kEr2c9BMrHsQS6q2EEkvlJBI78vQS3g/UEt3H1BIEaFQS06jkE8DyhBIWEDQSwSRkEy8ZdBLsuH
QSUO2kEkBB9BLftsQS4U5UEghyJBLXfkQTw3pkEhj5hBLEpKQTMwN0Eu64NBJWACQSRJDEEuFkpB
LkzxQSDHqkEttJRBPF/cQSG+QEEsgcFBM22AQS8LEEElsVNBJI3kQS4xXkEuhUdBIQiIQS3xJUE8
h9JBIe0PQSy4O0EzqZVBLyn0QSYDbkEk0q9BLkz9QS69m0EhSXVBLi14QTyvkEEiHERBLO4qQTPk
bEEvSNVBJlXVQSUXd0EuaPRBLvXnQSGKGEEuaYxBPNb1QSJMQkEtI4pBNB39QS9nVkEmqONBJVwI
QS6FREEvLlNBIcqzQS6lYkE8/hlBInymQS1YwkE0VkZBL4VHQSb8SkEloK5BLqImQS9mrkEiCyVB
LuEqQT0lBUEirORBLY1zQTSNSkEvortBJ0/8QSXl30Euv4lBL57UQSJLgkEvHOpBPUvgQSLdWUEt
wZ5BNMMFQS+/yEEnpAlBJisRQS7dPEEv1wRBIouGQS9YgUE9ckNBIw4jQS31H0E093JBL9yGQSf4
f0EmcEBBLvuKQTAPPEEiy4pBL5PgQT2YHkEjPw5BLigjQTUqwUEv+I5BKE08QSa1fkEvGgpBMEeK
QSMLXEEvzxZBPb2xQSNwEEEuWqtBNVzdQTAUO0EoomhBJvq3QS8460Ewf9ZBI0soQTAJ90E94tZB
I6E9QS6MtkE1jepBMC+gQSj3y0EnP8xBL1hpQTC35UEjitBBMEVJQT4HrUEj0qFBLr5wQTW9ikEw
SrtBKU1zQSeE8kEveFBBMO/gQSPKI0EwgHxBPiwxQSQDrEEu76pBNeuZQTBldEEpo3RBJ8oSQS+Y
s0ExJ8ZBJAk0QTC7Z0E+UExBJDS6QS8f8EE2GMhBMH9MQSn5KUEoDyZBL7lfQTFfgEEkR/9BMPX2
QT5z2UEkZmdBL0/OQTZEqkEwmM5BKk78QShUFUEv2jpBMZcjQSSGx0ExME5BPpcYQSSYJkEvf0VB
Nm9aQTCyNUEqpOJBKJjcQS/7LUExzqtBJMVqQTFqqkE+uglBJMnIQS+uVEE2mHpBMMs+QSr62EEo
3R5BMByIQTIGF0ElA+VBMaV8QT7cjUEk+4NBL9z8QTbAtkEw49RBK1DSQSkhM0EwPgdBMj2UQSVB
8UEx4CRBPv5+QSUtB0EwCz5BNuhyQTD75kErpslBKWUlQTBftkEydPJBJX+zQTIa1EE/H95BJV5q
QTA5TkE3D+FBMROiQSv8tEEpqPBBMIGTQTKr3UElvSZBMlW9QT9BFUElj6FBMGcAQTc3Y0ExK4FB
LFKkQSnsikEwo99BMuKXQSX5/UEykPFBP2HwQSXAn0EwlCpBN16KQTFDEEEsqClBKjAEQTDGmUEz
GTJBJjYZQTLMp0E/gj1BJfFEQTDBF0E3hddBMVoUQSz9g0Eqc25BMOmyQTNPyEEmcc5BMwlgQT+i
AEEmIdpBMO2wQTetCkExcNRBLVKmQSq2dkExDN5BM4aNQSatR0EzRoVBP8GjQSZSc0ExGc1BN9Q0
QTGHhUEtp1BBKvlEQTEwY0EzvRFBJug5QTOD6UE/4NZBJoLVQTFFc0E3+1hBMZ37QS3770ErO9NB
MVQRQTPze0EnIpxBM8HPQT//uUEmsv1BMXCsQTgikUExtCNBLlBQQSt+HkExd+NBNCnHQSdcnEE0
AJ1BQB48QSbiw0Exm8BBOElPQTHJ7kEupIFBK8ANQTGcIUE0X5RBJ5YXQTQ/gUFAPE1BJxJEQTHG
g0E4cAhBMd7zQS74ekEsAbhBMcEqQTSVakEnzwVBNH6DQUBZ/UEnQVtBMfD2QTiW1UEx875BL0x+
QSxDLkEx5rNBNMtlQSgHIkE0velBQHdfQSdwIUEyGy5BOL3UQTIIsEEvoAJBLIQqQTIM7UE1AVJB
KD6RQTT9jkFAlGFBJ55sQTJFKkE45QFBMh1vQS/zREEsxLhBMjP/QTU3QkEodWBBNTzNQUCxFEEn
y/1BMm7AQTkM1EEyMiNBMEYiQS0EvUEyW9pBNW0bQSiroUE1fHdBQM3JQSf5GkEymDVBOTVnQTJG
nkEwmK1BLURiQTKEkEE1othBKOE9QTW8oEFA6jVBKCXHQTLBcUE5XopBMlr0QTDq8UEtg75BMq5g
QTXY4UEpFjBBNf0jQUEGfkEoUhBBMupyQTmIX0EybyVBMT03QS3DG0Ey2PdBNg6XQSlKdEE2PjFB
QSKHQSh9Z0EzExpBObMXQTKCtEExjs5BLgIRQTMEEEE2Q/lBKX4EQTaAGEFBPj5BKKhXQTM7gEE5
3xFBMpYBQTHfykEuQIpBMy/oQTZ5NEEpsXdBNsJ3QUFZqUEo0t1BM2OhQToMIkEyqQxBMjCFQS5+
pUEzXD9BNq5AQSnkKkE3BUtBQXT6QSj8nkEzi1FBOjqJQTK760EygMhBLrw/QTOJGUE24y9BKhYG
QTdImkFBkBBBKSXJQTOyvEE6alhBMs63QTLQYUEu+N9BM7ZCQTcYQ0EqRx5BN4xyQUGq4EEpTmxB
M9n+QTqbt0Ey4VdBMx90QS807kEz4+tBN000QSp3V0E30MpBQcWMQSl2p0E0AP5BOs6IQTLzykEz
bcNBL3CIQTQSjkE3giRBKqaDQTgV10FB3/FBKZ4/QTQno0E7AzZBMwYOQTO7cUEvq95BNEG+QTe2
4EEq1P1BOFt0QUH6EUEpxSRBNE3OQTs5g0EzF+RBNAjBQS/mrEE0cdpBN+rlQSsCqEE4oU1BQhP8
QSnrXUE0c6hBO3E/QTMpj0E0VWJBMCD/QTSi9EE4HrVBKy+WQTjnm0FCLcZBKhC8QTSZSUE7qstB
MzsLQTShSUEwWkZBNNUoQThSMkErW+FBOS4+QUJHUEEqNZRBNL5qQTvmEkEzTGxBNOwtQTCS/kE1
CIBBOIVrQSuHMUE5dXFBQmC6QSpZwEE042ZBPCMQQTNdsUE1NelBMMtHQTU9RkE4uKlBK7HLQTm9
QEFCeeBBKnzzQTUIN0E8YXxBM27BQTV+zUExAx5BNXNHQTjri0Er25lBOgWCQUKS4UEqn3lBNSxZ
QTyhXkEzf5tBNccLQTE6bEE1qndBOR4pQSwExUE6TlFBQqvbQSrBTUE1UBVBPOLWQTOQDEE2Dj1B
MXDPQTXixUE5UERBLC0eQTqXgUFCxJtBKuJYQTVzmUE9JbZBM6AEQTZUXUExpmxBNhxXQTmCA0Es
VJBBOuDvQULdEkErAphBNZa2QT1qLUEzr8BBNplxQTHbuUE2V1ZBObN2QSx7tEE7Ko9BQvVQQSsi
H0E1uXxBPbAoQTO/OkE23TlBMhCcQTaTt0E55JVBLKJDQTt0Y0FDDRlBK0DZQTXbtUE993RBM85y
QTcfm0EyRQVBNtF9QToVoEEsyEBBO75qQUMk3UErXtlBNf11QT4/3UEz3YJBN2DMQTJ4m0E3EOBB
OkZKQSztg0E8CKVBQzxkQSt8HkE2HvVBPokIQTPsUUE3oO5BMquLQTdRnEE6dltBLRILQTxTEkFD
U6FBK5ilQTZAM0E+00lBM/rXQTff30Ey3c9BN5O6QTql6EEtNbVBPJ1VQUNqr0ErtBFBNmEUQT8e
ZkE0CRFBOB2QQTMPEUE31yNBOtUiQS1Y4kE85zZBQ4GXQSvOlEE2gSxBP2pMQTQWrkE4WfhBMz/A
QTgb3kE7A3NBLXtCQT0wxkFDmEVBK+heQTag0kE/ttdBNCQaQTiVC0Ezb8JBOGHDQTsxYEEtnUpB
PXoeQUOuc0EsAYtBNsBSQUADtEE0MQhBOM5vQTOfMEE4qQxBO17kQS2+tUE9w0tBQ8RKQSwaJUE2
33dBQFBrQTQ9J0E5Bi1BM83DQTjxTEE7i91BLd9vQT4ME0FD2fFBLDHWQTb+JkFAnTBBNEkcQTk8
gUEz+5hBOTqRQTu4X0Et/6dBPlRKQUPvQEEsSI9BNxw0QUDp0UE0VJpBOXESQTQo9EE5hNJBO+Rk
QS4fYUE+nAZBRAQwQSxeckE3OcxBQTY8QTRftUE5pDRBNFUgQTnQL0E8D81BLj53QT7i/EFEGL9B
LHPZQTdXDEFBgmdBNGppQTnWQkE0gJ9BOhxaQTw6bkEuXRlBPyjrQUQs5UEsiGVBN3PFQUHN+kE0
dJ9BOgbdQTSrqEE6aQBBPGShQS57SUE/bgJBREAnQSycA0E3kAdBQhi3QTR+a0E6Nf5BNNYHQTq2
VkE8jkpBLpjyQT+yLUFEUuBBLK7lQTertEFCYoxBNIe1QTpjFUE0/6RBOwQDQTy3kkEutkRBP/Vb
QURlDkEswP9BN8bjQUKrbUE0kJBBOo6nQTUoCEE7UgVBPOBIQS7TLUFAN3lBRHbVQSzSTkE34ZJB
QvMLQTSZFUE6uN1BNU91QTugOUE9CGZBLu+rQUB4hkFEh7JBLOK1QTf7qUFDOStBNKEqQTrhnkE1
dkhBO+5mQT0vpUEvC9FBQLheQUSXzUEs8mhBOBVUQUN9xUE0qMxBOwkFQTWcpkE8PANBPVZHQS8n
n0FA9u5BRKdrQS0BWkE4LnpBQ8DoQTSv4EE7Ls5BNcJ4QTyJZ0E9fEdBL0MyQUE0DkFEtj5BLQ9j
QThGmUFEAkZBNLZ6QTtTKUE153pBPNZcQT2h70EvXl5BQW+iQUTEZkEtHKpBOF47QURB3UE0vN1B
O3YYQTYLVkE9IqlBPcbiQS95O0FBqc1BRNIwQS0pfkE4dXZBRH+YQTTCw0E7lzlBNi6eQT1uJkE9
6zRBL5O2QUHilkFE3zJBLTWwQTiMM0FEu3dBNMgrQTu3MUE2UUBBPbirQT4O/EEvrbdBQhmTQUTr
mEEtQQBBOKJxQUT1VEE0zOxBO9XXQTZzHEE+AiFBPjH3QS/HREFCTzdBRPdLQS1L+kE4t/5BRSzS
QTTRNUE78vtBNpQnQT5KW0E+VDZBL+BaQUKDakFFAiNBLVaPQTjNCUFFYi1BNNUHQTwOvEE2tLlB
PpFFQT51tEEv+SZBQrXyQUUML0EtYKFBOOGRQUWVx0E02FJBPCk3QTbUnkE+1q1BPpaFQTAR4EFC
5rdBRRWOQS1qUEE49ZpBRccaQTTbL0E8Qg5BNvPpQT8ab0E+tsFBMCpEQUMVy0FFHh1BLXOAQTkJ
D0FF9lRBNN3cQTxZpEE3ErNBP1x1QT7WEUEwQjFBQ0OAQUUltkEtfDdBORvtQUYjakE04BdBPG/U
QTcw7kE/nK9BPvS4QTBZ1UFDb7dBRSxIQS2EtEE5LjVBRk5FQTThg0E8hL9BN06OQT/avEE/ErVB
MHEXQUOaOEFFMdlBLYzLQTk/6kFGdwJBNOKBQTyYbUE3a29BQBaYQT8v8EEwiAtBQ8NvQUU2vkEt
lCpBOVE8QUad3EE04vdBPKstQTeH80FAUGFBP0xFQTCem0FD6zFBRTrtQS2bIUE5YhRBRsKvQTTj
AEE8vNhBN6QiQUCIBkE/Z/xBMLT5QUQRg0FFPidBLaGBQTlycUFG5aFBNOKeQTzNj0E3v7tBQL0v
QT+CqkEwywxBRDXxQUVAuEEtp1ZBOYJAQUcGqEE04d9BPNzaQTfa0EFA8BBBP5zEQTDhBUFEWOhB
RUKUQS2s9EE5kZdBRyWeQTTgl0E86zNBN/ViQUEgkkE/th1BMPazQUR6ykFFQ7FBLbJjQTmgdkFH
QsBBNN74QTz4ukE4D35BQU73QT/Oy0ExC+BBRJtEQUVEM0Ett3xBOa6+QUdeC0E03RpBPQVfQTgp
W0FBewpBP+bOQTEgtkFEumVBRUQkQS28eEE5vIZBR3eSQTTa6kE9ESdBOEKkQUGkpkE//kBBMTU1
QUTX/kFFQ0BBLcFbQTnJpkFHj3ZBNNhQQT0cAUE4W35BQcvgQUAUx0ExSXNBRPSKQUVB0UEtxdpB
OdZMQUelyUE01WlBPSYIQTh0H0FB8N1BQCq9QTFdWEFFEERBRT/tQS3KC0E54n1BR7qIQTTSN0E9
L2pBOIyJQUITmEFAQFtBMXDIQUUq4EFFPbZBLc4TQTnuOUFHzdtBNM7bQT04F0E4pMJBQjQuQUBV
IEExg3FBRURcQUU7NkEt0fRBOfl7QUff0kE0yy1BPT+kQTi84EFCUjNBQGkEQTGVy0FFXKJBRThW
QS3VskE6BF1BR/B+QTTG8UE9Ro1BONSaQUJuFUFAfE1BMafSQUV0D0FFNNlBLdkJQToOyUFIAFpB
NMKHQT1MmEE47CBBQofiQUCPU0ExuYZBRYqzQUUw9kEt3DtBOhhTQUgPBUE0vgdBPVITQTkDVkFC
n5JBQKHTQTHLfEFFoD9BRSzvQS3flEE6IW5BSBx9QTS5jkE9VwNBORoHQUK1SUFAs4xBMd0oQUW0
80FFKLFBLeK/QTop5kFIKQJBNLTxQT1bWUE5MJhBQsk4QUDExkEx7nFBRcjnQUUkMUEt5b9BOjHU
QUg0bUE0sAVBPV7nQTlHCkFC21JBQNU8QTH/W0FF3GhBRR+LQS3og0E6OU5BSD6EQTSq/kE9Yg9B
OVz6QULr2EFA5TZBMg//QUXvc0FFGrpBLetHQTpAOEFIR7JBNKXeQT1krkE5cspBQvsIQUD0okEy
IBNBRgHZQUUVx0Et7etBOkaoQUhQTkE0oJFBPWcrQTmIfkFDCKlBQQOEQTIv4EFGE2VBRRC9QS3w
X0E6TJ9BSFhLQTSbL0E9aUpBOZ3pQUMUr0FBEfhBMj9mQUYkgEFFC7dBLfKyQTpSGUFIX4FBNJXW
QT1rGkE5sxVBQx9EQUEf/0EyTo1BRjVXQUUGmEEt9OJBOlcDQUhlwEE0kKFBPWzMQTnIREFDKLFB
QS2CQTJdbkFGRetBRQFsQS32pUE6W6dBSGuJQTSLZkE9blFBOd1QQUMxB0FBOptBMmvhQUZVs0FE
/DpBLfhdQTpf10FIcMxBNIXYQT1vyEE58hFBQzhmQUFHtEEyejBBRmTcQUT3G0Et+hRBOmOsQUh1
d0E0gEBBPXEQQToGokFDPqdBQVSrQTKIM0FGc1hBRPJiQS37mUE6ZxFBSHmBQTR6n0E9chBBOhtt
QUND/0FBYUBBMpZRQUaBakFE7cxBLfzqQTpp60FIfKJBNHT4QT1y5kE6MApBQ0iUQUFtWkEypEhB
Ro82QUTpSkEt/hVBOmwpQUh+8EE0b0tBPXOuQTpEHkFDTFxBQXkrQTKxzEFGnHVBROS3QS3/FUE6
bfpBSIAsQTRpXEE9dFtBOlf3QUNPOkFBhMxBMr87QUapcUFE4DJBLf/hQTpvlEFIgQJBNGNwQT11
C0E6a89BQ1GAQUGQRUEyzKhBRrXvQUTb2UEuAHtBOnC0QUiBOkE0XaNBPXXEQTp/RkFDUwJBQZts
QTLZ6kFGwV9BRNe/QS4A6kE6cXVBSIEaQTRYEEE9dqJBOpKaQUNUHUFBpiFBMubaQUbMQUFE05lB
LgErQTpx10FIgKlBNFJhQT13k0E6pbZBQ1RcQUGwrEEy86pBRtbeQUTPp0EuAUFBOnHcQUiAKEE0
TMRBPXiJQTq4lkFDVCFBQbs/QTMAkUFG4T1BRMvBQS4BLUE6cY5BSH+UQTRHOEE9eaBBOssTQUNT
4UFBxbBBMw1QQUbrBUFEyBhBLgDJQTpw2kFIf1FBNEGkQT1630E63UVBQ1MJQUHP7kEzGgFBRvSg
QUTEn0Et/9xBOm+nQUh/FEE0PIRBPXxlQTrvA0FDUVxBQdnKQTMmp0FG/l5BRMFRQS3+tUE6biVB
SH67QTQ3mEE9fhBBOwBKQUNPWkFB42RBMzNDQUcH50FEvk5BLf1lQTpsPUFIfmBBNDJeQT1//UE7
EW5BQ0z1QUHtVUEzP+1BRxFeQUS7k0Et++lBOmoKQUh+EkE0LTBBPYIuQTsiOkFDSjVBQfdFQTNM
W0FHGx5BRLjSQS36PkE6Z49BSH2MQTQoEUE9hPJBOzLAQUNHN0FCAMxBM1ipQUckgEFEtbpBLfiZ
QTpkoUFIfNFBNCL/QT2IBUE7QutBQ0QSQUIKSkEzZNlBRy12QUSyzUEt9opBOmFxQUh8DEE0Hb5B
PYtsQTtSuUFDQNRBQhNuQTNxCkFHNeJBRK/kQS30D0E6Xh5BSHsPQTQYlEE9jjpBO2HQQUM9rUFC
HJhBM307QUc910FErQdBLfGiQTpaw0FIed5BNBPRQT2RlUE7cKBBQzrLQUIl20EziWxBR0UbQUSq
TUEt7wVBOlc2QUh4ZEE0DudBPZVQQTt/OkFDOAZBQi9WQTOVOkFHTABBRKd6QS3rw0E6U7FBSHa8
QTQKA0E9mUZBO41qQUM120FCOPFBM6EYQUdSpUFEpPRBLehEQTpQDEFIdOZBNAUnQT2dp0E7mvdB
QzQgQUJClkEzrOpBR1jJQUSiqUEt5H9BOkwyQUhyyUE0AD9BPaJbQTuoLkFDMtdBQkvpQTO41kFH
XqBBRKAbQS3gnkE6SBZBSHBqQTP7fkE9p15BO7UJQUMxuUFCVUdBM8TZQUdkDkFEnZpBLdxlQTpD
7UFIbhNBM/bMQT2s2UE7wXdBQzCDQUJe5UEz0QVBR2lTQUSbIEEt2CpBOj+iQUhrcEEz8itBPbKz
QTvNYEFDL49BQmiWQTPdRkFHblBBRJheQS3TwUE6O3pBSGiUQTPtgkE9uMtBO9kKQUMunUFCcohB
M+mVQUdzJEFElTpBLc84QTo3Z0FIZYNBM+jqQT2/NUE75FVBQy2RQUJ8jUEz9b9BR3d3QUSR4kEt
yr1BOjNCQUhiP0Ez5GJBPcYHQTvvYUFDLI1BQoa8QTQBw0FHe31BRI5UQS3GA0E6LtBBSF7fQTPg
B0E9zUFBO/oeQUMro0FCkMhBNA23QUd/dUFEip9BLcEeQToqX0FIW2VBM9uvQT3U8kE8BHRBQyqU
QUKabkE0GZZBR4MXQUSGz0EtvCJBOiYKQUhX40Ez13JBPdznQTwOaEFDKUxBQqQhQTQlX0FHhnRB
RILEQS23IkE6IiVBSFRsQTPTUEE95MxBPBg1QUMn7kFCra9BNDENQUeJh0FEfltBLbIQQToeREFI
UO5BM89GQT3s+kE8IhlBQyaGQUK3MEE0PMxBR4x1QUR5xkEtrFlBOhpvQUhNKkEzyyBBPfVsQTwr
XUFDJTNBQsDlQTRIa0FHjzRBRHT0QS2mg0E6Fr9BSElQQTPHBkE9/mZBPDQOQUMj1EFCyp1BNFOW
QUeR7kFEb/tBLaDeQToTHkFIRUxBM8L6QT4HykE8PGBBQyJ4QULUVEE0XoxBR5SnQURqzUEtmxlB
Og+0QUhBA0EzvvtBPhFmQTxEbUFDIR1BQt3zQTRpS0FHl2ZBRGW9QS2VOUE6DG1BSDydQTO64UE+
G0xBPExmQUMfqEFC56VBNHPpQUeaFEFEYUNBLY8xQToJW0FIOB1BM7bXQT4lTkE8VEJBQx41QULx
ekE0fo9BR5yQQURdSUEtiSJBOgZtQUgzb0EzsvJBPi/RQTxb9UFDHNBBQvs+QTSJDkFHntJBRFmx
QS2DHUE6A6BBSC6qQTOvGkE+OnNBPGNhQUMbdkFDBMVBNJNOQUehEEFEVnxBLX0lQToBXUFIKdFB
M6uJQT5FTEE8andBQxo5QUMON0E0nX5BR6OHQURUCkEtd1NBOf9KQUgkz0Ezp/pBPlB0QTxxjUFD
GPhBQxeRQTSnpkFHph5BRFIZQS1xd0E5/SlBSB+9QTOkm0E+W7tBPHiEQUMXb0FDIOhBNLHCQUeo
u0FEUQNBLWtbQTn7WkFIGtpBM6FVQT5nYUE8f25BQxXMQUMqNEE0u4FBR6uZQURQeUEtZU5BOfnF
QUgV4UEznelBPnM3QTyGdUFDFCxBQzN0QTTFD0FHrstBRFBrQS1fY0E5+E9BSBCYQTOaSEE+f0FB
PI0xQUMSsEFDPI1BNM5uQUex20FEUQ1BLVmNQTn3DUFIC0VBM5aeQT6LZEE8k/hBQxEhQUNFkEE0
14JBR7UdQURRh0EtU5NBOfXxQUgFyEEzkwNBPpd8QTyadEFDD2xBQ04TQTTgY0FHuLxBRFK/QS1N
qUE59Q5BSAA7QTOPd0E+o+pBPKDBQUMNkEFDVkJBNOl6QUe8fUFEVORBLUfqQTn0dkFH+p5BM4vg
QT6wskE8pv5BQwuhQUNem0E08i9BR8AZQURXw0EtQklBOfQmQUf1DEEziDxBPr2+QTytVkFDCadB
Q2aoQTT6k0FHw8JBRFtiQS08kkE59ANBR+9ZQTOE8kE+yyVBPLPkQUMHkEFDbn5BNQLVQUfHekFE
X7VBLTbOQTn0CkFH6Z5BM4GOQT7Y0kE8ubhBQwVxQUN2GkE1CwxBR8s/QURk1kEtMS5BOfQGQUfk
CkEzfdZBPuZ4QTy/GkFDA0ZBQ32QQTUTNUFHz3pBRGszQS0rk0E59CJBR95wQTN6D0E+9ElBPMOx
QUMBPUFDhRRBNRs7QUfUDkFEcqhBLSXoQTn0dEFH2M9BM3YwQT8BN0E8x5pBQv7uQUOMYUE1IwxB
R9i3QUR7YEEtID5BOfT3QUfTPUEzcjhBPw1qQTzKvEFC/H1BQ5M6QTUq20FH3ZNBRIUoQS0ap0E5
9eBBR82lQTNuXUE/GX5BPM1wQUL56UFDmeVBNTKSQUfiekFEkBJBLRUlQTn27kFHx9FBM2pyQT8k
rkE8z25BQvczQUOgFEE1OhpBR+dnQUScj0EtD81BOfgeQUfB8UEzZnVBPy8sQTzQ20FC9JBBQ6X4
QTVBoEFH7JlBRKpnQS0KcEE5+YtBR7wEQTNiTEE/ONtBPNGiQULx0UFDq6lBNUkOQUfxvUFEuaBB
LQTxQTn7FUFHtkdBM13ZQT9CLUE80ddBQu7NQUOxPUE1ULFBR/cEQUTKYUEs/3FBOfy9QUewdkEz
WUlBP0r5QTzRiUFC64RBQ7azQTVYREFH/INBRNzDQSz6EkE5/kxBR6pyQTNUiUE/U65BPNCXQULo
FkFDvCtBNV9zQUgCWEFE8K5BLPTQQTn/3UFHpFZBM0+vQT9cBEE8zytBQuSEQUPBZkE1ZpxBSAg6
QUUF7EEs74tBOgGfQUeeBEEzSrxBP2QJQTzNNUFC4NZBQ8Z+QTVt6kFIDgdBRRyTQSzqP0E6A49B
R5fRQTNFlkE/a+lBPMqLQULdDkFDy3hBNXUwQUgTuUFFNJhBLOTRQToFl0FHkaRBM0BkQT9zPEE8
xzJBQtlXQUPQdEE1fG9BSBl9QUVN4kEs32FBOge2QUeLY0EzOxBBP3m/QTzDKkFC1TlBQ9VeQTWD
qUFIHv5BRWhcQSzaDEE6CddBR4TmQTM1ykE/f2lBPL5YQULQ50FD2pVBNYr6QUgkZkFFhDJBLNTf
QToL+UFHfltBMzBnQT+EP0E8uIVBQsyvQUPfrUE1kiJBSCm9QUWhWEEsz79BOg4yQUd3kUEzKs9B
P4gBQTyxrUFCyFBBQ+TFQTWZN0FIL2dBRb+QQSzKi0E6EINBR3CcQTMk8kE/in1BPKnkQULD3EFD
6dBBNaAnQUg1EEFF3utBLMVlQToS7EFHablBMx78QT+LyUE8oKBBQr96QUPu6kE1pyBBSDpIQUX/
V0EswDBBOhVuQUdi1UEzGO5BP4tTQTyWPEFCuuJBQ/QbQTWuS0FIP0lBRiDBQSy67UE6GEtBR1vW
QTMSy0E/iXdBPIrNQUK2NUFD+WpBNbVeQUhEIEFGQxZBLLYOQTobQUFHVL1BMwx8QT+GBUE8fjxB
QrGjQUP+rUE1vHBBSEjoQUZmQUEssTVBOh5QQUdNnkEzBi5BP4ESQTxwNEFCrSJBRAQuQTXDhUFI
TWtBRonyQSyslkE6IXlBR0ZiQTMAAEE/enNBPGDmQUKopUFECcBBNcqeQUhRqUFGrkBBLKfKQTok
qkFHPwlBMvnHQT9x8UE8UHBBQqQ0QUQPQkE10c1BSFXMQUbS+EEsowNBOif7QUc3lEEy84tBP2fB
QTw+s0FCn8RBRBUZQTXY+kFIWbJBRvgkQSyeVkE6K4FBRzACQTLtTkE/W8tBPCuwQUKbpUFEG21B
NeAQQUhdckFHHadBLJnKQTovLEFHKCJBMucOQT9N6UE8F8RBQpenQUQh/UE15z5BSGDdQUdDn0Es
lVBBOjL8QUcfzkEy4M1BPz4rQTwCv0FCk9JBRChhQTXuh0FIZAdBR2m+QSyQxUE6Nu1BRxfOQTLa
i0E/LHBBO+zLQUKQDUFELw1BNfWhQUhnAkFHj6lBLIw4QTo7AEFHD8NBMtQ3QT8Y5UE71fZBQoxt
QUQ2Z0E1/M5BSGnBQUe1ZUEsh8lBOj8pQUcHYkEyzepBPwNaQTu+CUFCiONBRD4TQTYEI0FIbFNB
R9saQSyDaEE6Q2hBRv7+QTLHt0E+659BO6UgQUKFcEFERiFBNguHQUhujEFIAFVBLH9vQTpHvUFG
9r9BMsGJQT7R50E7i2NBQoImQUROekE2Et5BSHCGQUglDEEse6BBOkxWQUbulEEyu2FBPrY3QTtw
ikFCfr1BRFceQTYaaA==
      </set>
      <set id="src_2" fmt="ptset">
AAAABXNyY18yAAAAAAAAAAIAAABXQIAAAD+AAABAgAAAP3KGvUCAAAA/gAAAQIAAAD+AAABAgAAA
P4AAAECAAAA/doS+QIAAAD903pxAgAAAP4AAAECAAAA/cAAAQIAAAD9yhr1AgAAAP22220CAAAA/
bbbbQIAAAD9w8PFAgAAAP2xOxUCAAAA/gAAAQIAAAD+AAABAgAAAP0oa80CAAAA/ShrzQIAAAD+A
AABAgAAAP4AAAECAAAA/gAAAQIAAAD+AAABAgAAAP4AAAECAAAA/gAAAQIAAAD9JJJJAgAAAP2gA
AECAAAA/YnYnQIAAAD+AAABAgAAAP4AAAECAAAA/gAAAQIAAAD9zzz1AgAAAP20Je0CAAAA/gAAA
QIAAAD+AAABAgAAAP4AAAECAAAA/gAAAQIAAAD+AAABAgAAAP3VVVUCAAAA/dVVVQIAAAD+AAABA
gAAAP3VVVUCAAAA/gAAAQIAAAD+AAABAgAAAP4AAAECAAAA/dF0XQIAAAD+AAABAgAAAP4AAAECA
AAA/gAAAQIAAAD91wo9AgAAAP4AAAECAAAA/gAAAQIAAAD+AAABAgAAAP3XCj0CAAAA/gAAAQIAA
AD903pxAgAAAP2qqq0CAAAA/aqqrQIAAAD+AAABAgAAAP2qqq0CAAAA/gAAAQIAAAD+AAABAgAAA
P4AAAECAAAA/gAAAQIAAAD9nnnpAgAAAP2i6L0CAAAA/gAAAQIAAAD+AAABAgAAAP4AAAECAAAA/
YeHiQIAAAD+AAABAgAAAP2ZmZkCAAAA/gAAAQIAAAD91VVVAgAAAP4AAAECAAAA/gAAAQIAAAD+A
AABAgAAAP4AAAECAAAA/gAAAQIAAAD+AAABAgAAAP4AAAECAAAA/gAAAQIAAAD903pxAgAAAP20J
e0CAAAA/bE7FQIAAAD9w8PFAgAAAP25YR0CAAAA/cPDx
      </set>
      <set id="src_21" fmt="ptset">
AAAABnNyY18yMQAAAAAAAAACAAAAR0BAAAA/gAAAQEAAAD+AAABAQAAAP4AAAEBAAAA/gAAAQEAA
AD+AAABAQAAAP4AAAEBAAAA/gAAAQEAAAD+AAABAQAAAP1idikBAAAA/gAAAQEAAAD+AAABAQAAA
P4AAAEBAAAA/bbbbQEAAAD9YnYpAQAAAP4AAAEBAAAA/gAAAQEAAAD+AAABAQAAAP4AAAEBAAAA/
gAAAQEAAAD+AAABAQAAAP4AAAEBAAAA/gAAAQEAAAD+AAABAQAAAP1VVVUBAAAA/ct8uQEAAAD+A
AABAQAAAP4AAAEBAAAA/gAAAQEAAAD+AAABAQAAAP3gAAEBAAAA/eAAAQEAAAD+AAABAQAAAP4AA
AEBAAAA/gAAAQEAAAD+AAABAQAAAP2uFH0BAAAA/dN6cQEAAAD903pxAQAAAP4AAAEBAAAA/gAAA
QEAAAD+AAABAQAAAP4AAAEBAAAA/gAAAQEAAAD+AAABAQAAAP4AAAEBAAAA/gAAAQEAAAD+AAABA
QAAAP4AAAEBAAAA/gAAAQEAAAD+AAABAQAAAP3VVVUBAAAA/gAAAQEAAAD+AAABAQAAAP4AAAEBA
AAA/gAAAQEAAAD+AAABAQAAAP4AAAEBAAAA/gAAAQEAAAD+AAABAQAAAP4AAAEBAAAA/gAAAQEAA
AD+AAABAQAAAP1F0XUBAAAA/gAAAQEAAAD9d3d5AQAAAP4AAAEBAAAA/gAAAQEAAAD9zMzNAQAAA
P3PPPUBAAAA/gAAAQEAAAD92hL4=
      </set>
      <set id="src_41" fmt="series">AAAABnNyY180MQAAAAI/gAAAQEAAAAAAAAIAAAACP3rhSDuDEm8/eFHsO4MSbw==</set>
      <set id="src_9211" fmt="series">AAAACHNyY185MjExAAAAAj+AAABAAAAAAAAAAQAAAAk8E0QHPKd+1zz341k9JklmPUzKdj179g09
j87wPaWcQz24QTE=</set>
      <set id="src_7911" fmt="series">AAAACHNyY183OTExAAAAAj+AAABAAAAAAAAAAQAAAAm6kaNsOYPN9rgfLhg5WmbeuggisDp+SKK6
BLdjOKGAVbqDzic=</set>
      <set id="src_31" fmt="series">
AAAABnNyY18zMQAAAAJCSAAAw8eAAAAAAAEAAAAgPAlMcLu3xfM5qHdqPFIUQjziPsC7K/rsO+Dw
J7s+3Y06K7Rduw8HWzuA3uI9WvECPbij2DzGc+89WseFO7lgjTzBeZI7IWmFu0bsq7uZhxw8Ns2S
OyFphbpYl/I6UKePu8AaILnykr+7wBogO2iDu7uHXQ87aIO7O05W+bunvVM=
      </set>
      <set id="src_SNR" fmt="series">
AAAAB3NyY19TTlIAAAACQkgAAMPHgAAAAAABAAAAILvM+ce73cIiuwgfqrvTFxi7voQJu+kLabsx
NbK77CTpu94GwztqS70/BrpZPyxCSj4Kbzg9svoTPQ2lkLtdlao9HMvoPYKn2j0Q4eU8/B/LO+dO
zDw3ofk7hbd+PNq6kj1RExI64MYYO+5XGTv4lae77TZXu+t2OT0CoO08q3Eg
      </set>
      <set id="src_CRB" fmt="series">
AAAAB3NyY19DUkIAAAACQkgAAMPHgAAAAAABAAAAILuW/M67jSXku6LODTpXyik77LJRO3P3YLpA
gTO7rW6Ru6FMtbsIEpw7XGyOOG1ZPLmJU9E8YR1VPAE3zTxwtUQ9LQjiPUS7jD1XdTa5vm3XPF0p
RDyGbhC7jICou6W4HDhtWTw7iXgruGrZm7rzdfG7okqvu4XYVbssclE6aa4G
      </set>
      <set id="src_72" fmt="series">
AAAABnNyY183MgAAAAJCSAAAw8eAAAAAAAEAAAAgu91QMbuqHPq70FsIO83DMTt5Mg67L6b/u8XA
JzzWLuA7izGzu4EYyjy3QNY8HkCiPg8zOj0ss7o86alXPDHMdbvCsiG7tLO/u8CcsbuecSs70il7
PQYqYj0hHgm7kG7nu79vWLugUqo6IfqOO6ch2rnAFkE7nrPTOq+3Nbu90jU=
      </set>
      <set id="src_64" fmt="ptset">
AAAABnNyY182NAAAAAAAAAACAAADMsOfgAA/gAAAw52AAD+AAABEFUAAP4AAAESCYAA/gAAARIOg
AD+AAADDrYAAQEAAAMOrgABAQAAAw6qAAEBAAADDqYAAQEAAAMOngABAQAAARB2AAEBAAABEIQAA
QEAAAMOsgABAgAAAQ6yAAECAAADDqoAAQKAAAMOoAABAoAAAwrAAAECgAADCqgAAQKAAAMKmAABA
oAAAwqAAAECgAADCnAAAQKAAAMKSAABAoAAARIXAAECgAABEhsAAQKAAAEQlQABAwAAARCXAAEDA
AABEKEAAQMAAAMOvgABA4AAAw6qAAEDgAABEhMAAQQAAAESE4ABBAAAARIVgAEEAAABEheAAQQAA
AESHYABBAAAAw6UAAEEQAADDo4AAQRAAAMOiAABBEAAAw6AAAEEQAADBEAAAQRAAAEO3gABBEAAA
RI0gAEEgAABEjiAAQSAAAMORAABBMAAAQ60AAEEwAADDbgAAQUAAAEFwAABBQAAAQZgAAEFAAABB
qAAAQUAAAEHAAABBQAAAQdgAAEFAAABEggAAQUAAAESCgABBQAAARILAAEFAAABEg+AAQUAAAMOx
AABBUAAAw60AAEFQAADDqgAAQVAAAMOlgABBUAAAw6QAAEFQAADDVAAAQVAAAMNPAABBUAAAw0kA
AEFQAADDRgAAQVAAAMNFAABBUAAAw0AAAEFQAADDPQAAQVAAAMM8AABBUAAAwzsAAEFQAADDOQAA
QVAAAMM3AABBUAAAwzYAAEFQAADDNQAAQVAAAMM0AABBUAAAwzIAAEFQAADDMAAAQVAAAMMuAABB
UAAAwy0AAEFQAADDKAAAQVAAAMMdAABBUAAAwxwAAEFQAADDEgAAQVAAAMMBAABBUAAARIjAAEFQ
AABEiiAAQVAAAMOhAABBcAAAw5+AAEFwAADDnAAAQXAAAMJMAABBcAAAwiwAAEFwAADDsIAAQYAA
AMHwAABBgAAAwcgAAEGAAADBuAAAQYAAAEQNAABBgAAARA3AAEGAAABEEAAAQYAAAESEoABBgAAA
RIZgAEGAAADDMQAAQYgAAMMsAABBiAAAwyUAAEGIAABC8gAAQYgAAEL6AABBiAAAwycAAEGQAADD
HgAAQZAAAELoAABBkAAAQu4AAEGQAABC/AAAQZAAAEL+AABBkAAAQwIAAEGQAADDqwAAQZgAAMOn
gABBmAAAw6KAAEGYAADDoIAAQZgAAMOdgABBmAAAw5sAAEGYAADDngAAQaAAAMObAABBoAAAw5aA
AEGgAADDuQAAQagAAMOxAABBqAAAwXAAAEGoAADBIAAAQagAAMCgAABBqAAAwAAAAEGoAABAgAAA
QagAAMO2gABBuAAAw7QAAEG4AADDsoAAQbgAAMOxAABBuAAAw6+AAEG4AADDq4AAQcAAAMOoAABB
wAAAw6cAAEHAAADDpYAAQcAAAMOlAABByAAAw6IAAEHIAADDoQAAQcgAAMOeAABByAAAw50AAEHI
AADDoAAAQdAAAMOfgABB0AAAw54AAEHQAADDnIAAQdAAAMOZAABB0AAAw66AAEHYAADByAAAQdgA
AMGYAABB2AAAw8QAAEHgAADDwoAAQeAAAMPBAABB4AAAw76AAEHgAADDvYAAQeAAAMO9AABB4AAA
w7uAAEHgAADDuwAAQeAAAMO6gABB4AAAw7kAAEHgAADDt4AAQeAAAMO3AABB4AAAw7WAAEHgAADD
oYAAQeAAAMOFgABB6AAAw4EAAEHoAADDfgAAQegAAESSYABB6AAARJKgAEHoAABEkuAAQegAAEST
oABB6AAARJRAAEHoAABERYAAQfAAAERGwABB8AAAREfAAEHwAABESQAAQfAAAESKwABB8AAARIsg
AEHwAABEi4AAQfAAAESMAABB8AAAw7SAAEH4AADDsIAAQfgAAMOugABB+AAAw60AAEH4AADDrIAA
QfgAAMOqAABB+AAAw6iAAEH4AABEkaAAQfgAAMOkAABCAAAAwtAAAEIEAADCxgAAQgQAAER7wABC
BAAARINAAEIEAADDsYAAQggAAMOwAABCCAAAw62AAEIIAADDTQAAQggAAMMwAABCCAAAwx8AAEII
AADDFwAAQggAAMMUAABCCAAAwxAAAEIIAADDDwAAQggAAMMMAABCCAAAwwsAAEIIAADDCQAAQggA
AMMGAABCCAAAwwQAAEIIAADCtgAAQggAAMOoAABCDAAAw6KAAEIMAABEfEAAQgwAAER/QABCDAAA
w6UAAEIQAADDjYAAQhAAAMOJgABCEAAAw4gAAEIQAADDhIAAQhAAAMOAAABCEAAARIiAAEIQAADD
QQAAQhQAAMM9AABCFAAAwzcAAEIUAADDMQAAQhQAAMMuAABCFAAAw5IAAEIYAADDkQAAQhgAAMOQ
AABCGAAAw44AAEIYAADCqAAAQhgAAMJUAABCGAAAwkAAAEIYAADCIAAAQhgAAMIYAABCGAAAwggA
AEIYAADCAAAAQhgAAESFIABCGAAARIYgAEIYAABEhoAAQhgAAESHIABCGAAARIkAAEIYAADDiwAA
QhwAAMOJgABCHAAAw4UAAEIcAADB6AAAQhwAAMGoAABCHAAARIhgAEIcAABDrwAAQiAAAEOxAABC
IAAAQ7UAAEIgAABDtoAAQiAAAESAIABCIAAARICAAEIgAABEgOAAQiAAAESBYABCIAAAw5CAAEIk
AABCkAAAQiQAAMOcAABCKAAAw5oAAEIoAADDl4AAQigAAEST4ABCKAAARJQgAEIoAABElGAAQigA
AESU4ABCKAAARJWAAEIoAADDoAAAQiwAAMOcgABCLAAAw5qAAEIsAADC9gAAQiwAAER2AABCLAAA
RHnAAEIsAADDCwAAQjAAAMLiAABCMAAAwrIAAEIwAADCnAAAQjAAAMKUAABCMAAAwo4AAEIwAADC
jAAAQjAAAMKGAABCMAAAwoIAAEIwAADCfAAAQjAAAEQywABCMAAARDPAAEIwAABENoAAQjAAAMNt
AABCNAAAw2kAAEI0AADDZQAAQjQAAMNiAABCNAAAwnAAAEI4AADCOAAAQjgAAMIsAABCOAAAwiQA
AEI4AADCGAAAQjgAAMIMAABCOAAARHvAAEI4AABEf0AAQjgAAMNMAABCPAAAQt4AAEI8AADDswAA
QkAAAMOxAABCQAAAw7AAAEJAAADDrQAAQkAAAMMZAABCQAAAwxQAAEJAAADCEAAAQkQAAMHgAABC
RAAAwdAAAEJEAADBMAAAQkQAAMEQAABCRAAAwKAAAEJEAADAQAAAQkQAAMAAAABCRAAAAAAAAEJE
AABAQAAAQkQAAECAAABCRAAARIqAAEJEAADDxAAAQkgAAMPBgABCSAAAw8CAAEJIAADDvgAAQkgA
AMO6AABCSAAAw3gAAEJIAADDbQAAQkgAAMNKAABCSAAAwzoAAEJIAADDNQAAQkgAAMMtAABCSAAA
wxoAAEJIAADDBgAAQkgAAMMCAABCSAAAwwAAAEJIAADC+AAAQkgAAML0AABCSAAAwvAAAEJIAADC
7gAAQkgAAMLsAABCSAAAwuQAAEJIAADC4AAAQkgAAMK8AABCSAAARIogAEJIAABEiqAAQkgAAMOp
AABCTAAAw6MAAEJMAADDoYAAQkwAAMOggABCTAAAw6AAAEJMAADDngAAQkwAAMOdgABCTAAAQwMA
AEJMAABEdcAAQkwAAER3gABCTAAAw6wAAEJQAADDpwAAQlAAAMOKAABCVAAAw4kAAEJUAADDh4AA
QlQAAMOGAABCVAAAw4WAAEJUAABEjGAAQlQAAMPEAABCXAAAw8AAAEJcAADDvwAAQlwAAMO9gABC
XAAAw7yAAEJcAADDu4AAQlwAAMO6AABCXAAAw7gAAEJcAADDrgAAQmAAAMOoAABCYAAAw6eAAEJg
AADDpQAAQmAAAMOjgABCYAAAw6MAAEJgAADDoIAAQmAAAMPAgABCZAAAw78AAEJkAADDvAAAQmQA
AMO7AABCZAAAw7oAAEJkAADDtoAAQmQAAMNFAABCZAAAwywAAEJkAADCigAAQmQAAMJ4AABCZAAA
wkQAAEJkAADCLAAAQmQAAMIkAABCZAAAwhwAAEJkAADCFAAAQmQAAMIMAABCZAAAQvAAAEJkAADD
v4AAQmgAAMO6gABCaAAAw7iAAEJoAADDt4AAQmgAAMO2gABCaAAAw7UAAEJoAADDtAAAQmgAAMOy
gABCaAAAw7IAAEJoAADDrQAAQmgAAMHQAABCaAAAwcAAAEJoAADBsAAAQmgAAMGYAABCaAAAQ8QA
AEJoAABEEoAAQmgAAEQTQABCaAAARBTAAEJoAABEFUAAQmgAAEQWgABCaAAAw62AAEJsAADDq4AA
QmwAAMOpAABCbAAAw6WAAEJsAADDm4AAQmwAAMKyAABCbAAAwqgAAEJsAADCpAAAQmwAAMKgAABC
bAAAwpQAAEJsAABEd8AAQmwAAER5AABCbAAARHnAAEJsAABEfAAAQmwAAMOzAABCcAAAw7EAAEJw
AADDsAAAQnAAAMOvAABCcAAAQq4AAEJwAABEieAAQnAAAESKoABCcAAAw78AAEJ0AADDvYAAQnQA
AMO8gABCdAAAw7qAAEJ0AADDPAAAQnQAAMM3AABCdAAAwzQAAEJ0AABEiyAAQnQAAESLYABCdAAA
RIvAAEJ0AABEjMAAQnQAAMO2AABCeAAAw7CAAEJ4AADDxgAAQnwAAMPEgABCfAAAw8MAAEJ8AADD
wYAAQnwAAMO/AABCfAAAwpYAAEJ8AADCjAAAQnwAAMOdgABCgAAAw5oAAEKAAADDlYAAQoAAAMOT
gABCgAAAw5IAAEKAAADDkQAAQoAAAMOQgABCgAAAw48AAEKAAADDjYAAQoAAAMOMgABCgAAAw4qA
AEKAAABEi8AAQoAAAESMIABCgAAAw8CAAEKCAADDuIAAQoIAAMO1gABCggAAw7SAAEKCAADDs4AA
QoIAAMOygABCggAAw7EAAEKCAADDrwAAQoIAAMOtgABCggAAwy8AAEKCAABEgQAAQoIAAESBgABC
ggAARIHAAEKCAABEgoAAQoIAAMOvAABChAAAw60AAEKEAADDqAAAQoQAAMMRAABChAAAwyEAAEKI
AADDHAAAQogAAMMUAABCiAAAQyMAAEKIAADDsQAAQooAAMOuAABCigAAwtIAAEKKAABEgaAAQooA
AMOEgABCjAAAw4OAAEKMAADDgQAAQowAAMN+AABCjAAAQiAAAEKMAADDuoAAQo4AAMO4AABCjgAA
w7YAAEKOAADDsoAAQo4AAMMLAABCjgAAQ1IAAEKOAADDxIAAQpAAAMPBgABCkAAAw8AAAEKQAADD
voAAQpAAAMO9gABCkAAAw70AAEKQAADDvAAAQpAAAMO7AABCkAAAw7mAAEKQAADDuAAAQpAAAMO3
gABCkAAAw7YAAEKQAADDUAAAQpAAAMNPAABCkAAAw0oAAEKQAADDSAAAQpAAAMNGAABCkAAAw0EA
AEKQAABElUAAQpAAAESVgABCkAAARJXAAEKQAADDcwAAQpQAAMNvAABClAAAw2gAAEKUAABEioAA
QpQAAMOSAABClgAAw4+AAEKWAADDjgAAQpYAAESV4ABClgAAw7WAAEKYAADDrQAAQpgAAMM5AABC
mAAAwzEAAEKYAABEjkAAQpgAAESOgABCmAAARI7AAEKYAABEj6AAQpgAAMPGgABCnAAAw76AAEKc
AADDvAAAQpwAAMO6AABCnAAAw7iAAEKcAADDt4AAQpwAAMO2gABCnAAAw7YAAEKcAADDtQAAQpwA
AMO0AABCnAAAw7OAAEKcAADDsoAAQpwAAMOxgABCnAAAw7EAAEKcAADDsAAAQpwAAMM7AABCnAAA
QtAAAEKcAABEhiAAQpwAAESGgABCnAAARIagAEKcAABEh8AAQpwAAMOUAABCngAAw5MAAEKeAADD
kgAAQp4AAMOQAABCngAAw4+AAEKeAADDjIAAQp4AAMO0AABCogAAw7MAAEKiAADDsIAAQqIAAMOZ
AABCqAAAw5YAAEKoAADBqAAAQqgAAMGIAABCqAAAwXAAAEKoAADBIAAAQqgAAMDAAABCqAAAw7YA
AEKqAADDsAAAQqoAAMNBAABCqgAAwyQAAEKqAADDHgAAQqoAAMMWAABCqgAAwxEAAEKqAADDDwAA
QqoAAMMNAABCqgAARIDAAEKqAABEguAAQqoAAESFgABCqgAARIhgAEKqAADDWgAAQqwAAMNXAABC
rAAAw1UAAEKsAADDUgAAQqwAAMNOAABCrAAARImAAEKsAABEicAAQqwAAESKIABCrAAARIqgAEKs
AABEi6AAQqwAAMOlgABCrgAAw6GAAEKuAADCiAAAQq4AAMOWAABCsAAARJFgAEKwAABEkaAAQrAA
AESSQABCsAAARJLgAEKwAABElGAAQrIAAESUoABCsgAAw4eAAEK0AADDhYAAQrQAAMOFAABCtAAA
w4KAAEK0AABEfsAAQrYAAMKgAABCuAAARI9gAEK4AABEkCAAQrgAAMOWgABCugAAw5SAAEK6AADD
k4AAQroAAMOSgABCugAAw5CAAEK6AABEhEAAQroAAESEwABCugAARIUAAEK6AABEhmAAQroAAMOx
gABCvAAAw1MAAEK8AADDLQAAQrwAAMMsAABCvAAAwyUAAEK8AADDIwAAQrwAAMMiAABCvAAAwyEA
AEK8AADDHwAAQrwAAMMeAABCvAAAwx0AAEK8AADDHAAAQrwAAMMbAABCvAAAwxgAAEK8AADDFgAA
QrwAAMMVAABCvAAAwxAAAEK8AADDeQAAQr4AAMNhAABCvgAAw14AAEK+AADDWAAAQr4AAMNTAABC
vgAAw04AAEK+AABBEAAAQr4AAEHgAABCvgAAQiAAAEK+AABCggAAQr4AAEKSAABCvgAAQqAAAEK+
AABCqgAAQr4AAEKsAABCvgAAQrIAAEK+AABCtAAAQr4AAEK4AABCvgAAQr4AAEK+AABCxgAAQr4A
AMMdAABCwAAAwxsAAELAAADDGQAAQsAAAMMYAABCwAAAwxQAAELAAABEhKAAQsAAAESFgABCwAAA
RIYgAELAAABEh+AAQsAAAESLYABCwAAAw4MAAELCAADDcgAAQsIAAMNEAABCwgAAwzwAAELCAADD
OQAAQsIAAMM1AABCwgAAwzMAAELCAADDMQAAQsIAAMMwAABCwgAAwy4AAELCAADDLAAAQsIAAMMr
AABCwgAAwygAAELCAADDrwAAQsQAAMOtAABCxAAAw6wAAELEAADDqoAAQsQAAMOpgABCxAAARIbg
AELEAABEhwAAQsQAAESHoABCxAAARIiAAELEAADDwQAAQsYAAMPAAABCxgAAw72AAELGAADDuYAA
QsYAAMO4AABCxgAAw7aAAELGAADDtQAAQsYAAMO0gABCxgAAw7OAAELGAADDsgAAQsYAAMOxAABC
xgAAw7AAAELGAADDrwAAQsYAAMOugABCxgAAw62AAELGAADDqgAAQsYAAERygABCxgAAwrQAAELI
AADDtgAAQsoAAMO1gABCygAAw7SAAELKAADDsIAAQsoAAMKWAABCygAAwpQAAELKAADCjgAAQsoA
AMKEAABCygAAw7cAAELMAADDtgAAQswAAMOygABCzAAAw1UAAELMAADDRQAAQswAAMM0AABCzAAA
wzIAAELMAADDMAAAQswAAMMuAABCzAAAwysAAELMAADDJgAAQswAAESPwABCzAAARJJgAELMAADD
rYAAQs4AAMOqAABCzgAAw6iAAELOAADDoYAAQs4AAMOMgABC0AAAw4uAAELQAADDiYAAQtAAAMOI
AABC0AAAw7GAAELSAABEhCAAQtIAAMJcAABC1AAAwhgAAELUAADCEAAAQtQAAMIAAABC1AAAwegA
AELUAADB4AAAQtQAAMHYAABC1AAAwdAAAELUAADBwAAAQtQAAMO+AABC1gAAw7iAAELWAADDtwAA
QtYAAMO1gABC1gAAw7OAAELWAADDswAAQtYAAMOxAABC1gAAw66AAELWAADDoYAAQtYAAMOfAABC
1gAAw50AAELWAADDm4AAQtYAAMOaAABC1gAAw5mAAELWAADDmQAAQtYAAMOYAABC1gAAw5eAAELW
AADDlwAAQtYAAMOWAABC1gAAw5WAAELWAADDlQAAQtYAAMOTgABC1gAAw5KAAELWAADDkYAAQtYA
AMOPgABC1gAAw4WAAELWAADDgAAAQtYAAMM1AABC2AAAwzIAAELYAADDLwAAQtgAAMMrAABC2AAA
wygAAELYAADDJwAAQtgAAMMkAABC2AAAwx4AAELYAABA4AAAQtoAAEEwAABC2gAAQZAAAELaAABC
AAAAQtoAAESO4ABC2gAARJCgAELaAADDloAAQtwAAMOUAABC3AAAw5KAAELcAADDj4AAQtwAAMJ8
AABC3AAAwmgAAELcAADCWAAAQtwAAMJMAABC3AAAwkQAAELcAABEhaAAQtwAAMMFAABC3gAAwwMA
AELeAADC/gAAQt4AAMLqAABC3gAARHmAAELeAABEegAAQt4AAER7QABC3gAARHxAAELeAABEfUAA
Qt4AAMOAgABC4AAAw3oAAELgAADDdwAAQuAAAMN0AABC4AAAw3IAAELgAADDcAAAQuAAAMNrAABC
4AAAQpwAAELgAAA=
      </set>
      <set id="src_75111" fmt="ptset">
AAAACXNyY183NTExMQAAAAAAAAACAAAD/8O+gAA/gAAAw7yAAD+AAADDu4AAP4AAAMO6gAA/gAAA
w7iAAD+AAABD0AAAP4AAAEPWAAA/gAAAwtQAAEAAAADCzgAAQAAAAMLGAABAAAAARBTAAEAAAABE
GEAAQAAAAEQbQABAAAAARB5AAEAAAABEi+AAQAAAAESMIABAAAAARIyAAEAAAABEBsAAQEAAAEQH
wABAQAAARApAAEBAAADDw4AAQIAAAMOEgABAgAAAwqwAAECAAABElKAAQIAAAESU4ABAgAAARJWA
AECAAABEleAAQIAAAMO6gABAoAAAw7mAAECgAADDuIAAQKAAAMO2AABAoAAAwugAAECgAADC3gAA
QKAAAMLYAABAoAAARAgAAECgAABECsAAQKAAAESOoABAwAAARJFAAEDAAABEkYAAQMAAAESSQABA
wAAARJPAAEDAAADDmQAAQOAAAEP0AABBAAAAQ/uAAEEAAABD/IAAQQAAAEQkgABBAAAARIpgAEEA
AABEiqAAQQAAAESK4ABBAAAARIwAAEEAAADDnwAAQRAAAMOagABBIAAAQ++AAEEgAABD8QAAQSAA
AEP1gABBIAAAQ/kAAEEgAABEhQAAQSAAAESFIABBIAAARIVgAEEgAABEh4AAQSAAAMPBgABBMAAA
w70AAEEwAADDuQAAQTAAAMO4AABBMAAAw7cAAEEwAADDtoAAQTAAAMO1gABBMAAAw7OAAEEwAADD
swAAQTAAAMLYAABBMAAAQ9UAAEEwAABD2IAAQTAAAEPaAABBMAAAQ9sAAEEwAABD3gAAQTAAAEQR
wABBMAAARIqgAEEwAADDnYAAQUAAAESR4ABBQAAARJLAAEFAAABElUAAQUAAAMOmgABBUAAAw6UA
AEFQAADDo4AAQVAAAMOhgABBUAAARIOAAEFQAABEhEAAQVAAAESHYABBUAAARIuAAEFQAADC+gAA
QWAAAMLyAABBYAAAwuoAAEFgAADDpAAAQXAAAESHwABBcAAAw7YAAEGAAADDtAAAQYAAAMLOAABB
gAAAwsAAAEGAAADCsAAAQYAAAMKqAABBgAAAwqQAAEGAAADCngAAQYAAAMKYAABBgAAAQ6UAAEGA
AABDpwAAQYAAAESB4ABBgAAARINAAEGAAADDqQAAQYgAAMOkgABBiAAAwvYAAEGIAADCmAAAQYgA
AMKOAABBiAAAwmgAAEGIAADCZAAAQYgAAMJUAABBiAAAwkwAAEGIAADCSAAAQYgAAMJAAABBiAAA
RBOAAEGIAABEFYAAQYgAAESLIABBiAAARIuAAEGIAADDxwAAQZAAAMO6AABBkAAAQ50AAEGQAABD
oAAAQZAAAEOmAABBkAAARDrAAEGQAABEQIAAQZAAAERBwABBkAAAREJAAEGQAABEQ0AAQZAAAERE
AABBkAAARESAAEGQAABERgAAQZAAAESH4ABBkAAARIggAEGQAABEiKAAQZAAAESJAABBkAAAw7WA
AEGYAADDtIAAQZgAAMOzgABBmAAAw7KAAEGYAABD7YAAQZgAAEPwAABBmAAAQ/MAAEGYAABD+AAA
QZgAAMMXAABBoAAARC1AAEGgAABELkAAQaAAAEQxQABBoAAARIdAAEGgAABEiIAAQaAAAMOfgABB
qAAAw56AAEGoAADDnQAAQagAAMOaAABBqAAAwx4AAEGoAADDBAAAQagAAMLmAABBqAAAwroAAEGo
AADCpAAAQagAAMKeAABBqAAAwpgAAEGoAADClgAAQagAAMKQAABBqAAAwowAAEGoAADCiAAAQagA
AEQNgABBqAAARBFAAEGoAABEEsAAQagAAEQVgABBqAAAw7eAAEGwAADDtQAAQbAAAMOzgABBsAAA
w00AAEGwAADDSQAAQbAAAMNHAABBsAAAw0QAAEGwAADDQgAAQbAAAMKiAABBuAAAwpwAAEG4AABD
+IAAQbgAAEP6gABBuAAARAAAAEG4AABEhYAAQbgAAEPKAABBwAAARIPgAEHAAABEhSAAQcAAAMOm
gABByAAAw6SAAEHIAADDpAAAQcgAAMOfgABByAAAwq4AAEHIAADCaAAAQcgAAMHIAABByAAAwagA
AEHIAADBkAAAQcgAAMGAAABByAAAwWAAAEHIAADBEAAAQcgAAESJQABByAAAw6AAAEHQAADDmoAA
QdAAAMGwAABB0AAAwagAAEHQAADBiAAAQdAAAMFwAABB0AAAwWAAAEHQAADBMAAAQdAAAMEAAABB
0AAAw7KAAEHYAABDvoAAQdgAAEPBAABB2AAAQ8YAAEHYAADDYgAAQeAAAMNcAABB4AAAw1gAAEHg
AABD3YAAQeAAAEPkAABB4AAARI/gAEHgAABEkSAAQeAAAMOZAABB6AAAQ4mAAEHoAABEg8AAQegA
AESEIABB6AAARISAAEHoAABEhSAAQegAAESFoABB6AAAw6OAAEHwAADDmoAAQfAAAESAgABB8AAA
RIDgAEHwAADDhQAAQfgAAMN6AABB+AAAw3UAAEH4AADDcgAAQfgAAMNvAABB+AAAw7eAAEIAAADD
sQAAQgAAAMOtAABCAAAAw6sAAEIAAADDqgAAQgAAAMOogABCAAAAw6eAAEIAAADDogAAQgAAAMNL
AABCAAAAw0AAAEIAAADDJQAAQgAAAMMaAABCAAAAwxAAAEIAAADDCwAAQgAAAMMGAABCAAAAwwQA
AEIAAADDAQAAQgAAAMMAAABCAAAAwvoAAEIAAADC+AAAQgAAAML2AABCAAAAwvQAAEIAAADC8gAA
QgAAAMLuAABCAAAAwuwAAEIAAADC6AAAQgAAAMLmAABCAAAAwuIAAEIAAADC3gAAQgAAAMKWAABC
AAAAQ9+AAEIAAABD5oAAQgAAAEPngABCAAAAQ+qAAEIAAABECMAAQgQAAEQJgABCBAAARA0AAEIE
AABEk2AAQgQAAMPBAABCCAAAw78AAEIIAADDvIAAQggAAMO7gABCCAAAw7mAAEIIAADDuQAAQggA
AMO4gABCCAAAw7eAAEIIAADDtwAAQggAAMO2gABCCAAAw7YAAEIIAADDtYAAQggAAMO0gABCCAAA
w7QAAEIIAADDs4AAQggAAMOzAABCCAAAw7KAAEIIAADDsgAAQggAAMOxAABCCAAAw6+AAEIIAADD
rwAAQggAAMOugABCCAAAQ4cAAEIIAADDrQAAQgwAAMOmgABCDAAAw6IAAEIMAADDoAAAQgwAAMOf
AABCDAAAw50AAEIMAABCggAAQgwAAESBAABCDAAAw7sAAEIQAADDugAAQhAAAMO5AABCEAAAw7eA
AEIQAADDtgAAQhAAAMMQAABCEAAAQ+gAAEIQAABD7IAAQhAAAEPvgABCEAAARIjAAEIQAABEiQAA
QhAAAESJgABCEAAARIngAEIQAABEi2AAQhAAAENMAABCFAAARJPAAEIUAABElUAAQhQAAMOqAABC
GAAAw6eAAEIYAADDooAAQhgAAMMPAABCGAAAw5CAAEIcAABDqQAAQhwAAEOsAABCHAAAQ66AAEIc
AABDsQAAQhwAAESUIABCHAAARJSAAEIcAABElQAAQhwAAESV4ABCHAAAw6AAAEIgAADDnwAAQiAA
AMOdgABCIAAAw5qAAEIgAADDmQAAQiAAAMGgAABCIAAAwUAAAEIgAADBIAAAQiAAAMEAAABCIAAA
wMAAAEIgAADAgAAAQiAAAEQBQABCIAAARANAAEIgAABEBkAAQiAAAEQHgABCIAAARAjAAEIgAADD
nwAAQiQAAMM+AABCJAAARHlAAEIkAABEegAAQiQAAER6wABCJAAARH7AAEIkAADDiQAAQigAAMOH
AABCKAAAwqAAAEIoAADCgAAAQigAAMJgAABCKAAAwlAAAEIoAADCSAAAQigAAMI8AABCKAAAwjQA
AEIoAADCLAAAQigAAMIoAABCKAAAwhQAAEIoAABEkuAAQigAAESTIABCKAAAw6OAAEIsAADDoIAA
QiwAAMOdAABCLAAAwx8AAEIsAADDGQAAQiwAAMMWAABCLAAAwxMAAEIsAADDEgAAQiwAAMMOAABC
LAAAQ9MAAEIsAABD2gAAQiwAAEO1gABCMAAAQ72AAEIwAADDPwAAQjQAAESCgABCNAAARIRAAEI0
AADDhoAAQjgAAMOFgABCOAAAw4QAAEI4AADDgYAAQjgAAEOBgABCOAAAw8EAAEI8AADDvwAAQjwA
AMO9AABCPAAAw7qAAEI8AADDugAAQjwAAMO5AABCPAAAw7iAAEI8AADDt4AAQjwAAMO3AABCPAAA
w7aAAEI8AADDtgAAQjwAAMO0AABCPAAAw7OAAEI8AADDswAAQjwAAMOygABCPAAAw7IAAEI8AADD
sYAAQjwAAMOvgABCPAAAw62AAEI8AADDpAAAQjwAAEOkAABCPAAARJNAAEI8AABElKAAQjwAAESV
QABCPAAARJVgAEI8AADDmoAAQkAAAMOXgABCQAAAw5WAAEJAAADDkgAAQkAAAESTwABCQAAARJSg
AEJAAABElQAAQkAAAESVwABCQAAAw76AAEJEAADDvQAAQkQAAMO8AABCRAAAw7sAAEJEAADDuAAA
QkQAAMMSAABCRAAARI9gAEJEAABEkWAAQkQAAMOJAABCSAAAQlQAAEJIAABEPcAAQkgAAEReQABC
SAAARGDAAEJIAABEZUAAQkgAAERsQABCSAAARIxgAEJIAABEjYAAQkgAAMMVAABCTAAAwvIAAEJM
AADCqgAAQkwAAENaAABCTAAAQ2oAAEJMAABDbwAAQkwAAENxAABCTAAAQ3QAAEJMAABDdgAAQkwA
AEN4AABCTAAAw4AAAEJQAADDfQAAQlAAAMN6AABCUAAAw3cAAEJQAABD0oAAQlAAAEPXgABCUAAA
RJDAAEJQAADDnYAAQlQAAMOcAABCVAAAw5sAAEJUAADDmIAAQlQAAEOJAABCVAAAQ4wAAEJUAADD
cgAAQlgAAMNlAABCWAAAw08AAEJYAADDQAAAQlgAAMM7AABCWAAAwzQAAEJYAADDLwAAQlgAAMMu
AABCWAAAwysAAEJYAADDKQAAQlgAAMMoAABCWAAAwyUAAEJYAADDJAAAQlgAAMMjAABCWAAAwyAA
AEJYAADDHAAAQlgAAML8AABCWAAAQ/SAAEJYAABD9gAAQlgAAEP6AABCWAAAw5MAAEJcAADB0AAA
QlwAAMGoAABCXAAAwZgAAEJcAADBiAAAQlwAAMEAAABCXAAARISAAEJcAABEhOAAQlwAAESFYABC
XAAARIYgAEJcAABEiSAAQlwAAESLgABCXAAAwwUAAEJgAABEhWAAQmAAAESFwABCYAAARIYgAEJg
AABEhsAAQmAAAMOjgABCZAAAw6GAAEJkAADDn4AAQmQAAMOcgABCZAAAQ8YAAEJkAABDygAAQmQA
AEPOAABCZAAAw62AAEJoAADDqYAAQmgAAEDgAABCaAAAQXAAAEJoAABByAAAQmgAAENJAABCaAAA
Q1EAAEJoAADDtIAAQmwAAMOigABCbAAAw5uAAEJsAADDlIAAQmwAAMOSAABCbAAAw5EAAEJsAADD
j4AAQmwAAMONgABCbAAAw4yAAEJsAADDi4AAQmwAAMOJgABCbAAAw4kAAEJsAADDiIAAQmwAAMOI
AABCbAAAw4eAAEJsAADDhwAAQmwAAMOGgABCbAAAw4YAAEJsAADDhYAAQmwAAMOEgABCbAAAw4QA
AEJsAADDg4AAQmwAAMNjAABCbAAAQ72AAEJsAABDwoAAQmwAAMPEgABCcAAAwxoAAEJwAADDAwAA
QnAAAML+AABCcAAAwvgAAEJwAADC8gAAQnAAAMLwAABCcAAAwu4AAEJwAADC6gAAQnAAAMLkAABC
cAAAwt4AAEJwAADC2gAAQnAAAMKWAABCcAAAQ82AAEJwAABDz4AAQnAAAEPUAABCcAAAQ9aAAEJw
AADDloAAQnQAAMORAABCdAAAwy0AAEJ0AABCAAAAQnQAAEI0AABCdAAAQkQAAEJ0AABCTAAAQnQA
AEJYAABCdAAAw6MAAEJ4AADDoYAAQngAAMOfgABCeAAAw7qAAEJ8AADDuIAAQnwAAMO2gABCfAAA
w7OAAEJ8AADDsAAAQnwAAMMUAABCfAAAwwEAAEJ8AADCvAAAQnwAAMHIAABCfAAAwIAAAEJ8AABB
QAAAQnwAAEGIAABCfAAAQbAAAEJ8AABByAAAQnwAAEHQAABCfAAAQegAAEJ8AABB+AAAQnwAAEQ7
QABCfAAAREKAAEJ8AABEQ4AAQnwAAERGQABCfAAARI2AAEJ8AABEjcAAQnwAAESOIABCfAAARI9A
AEJ8AADDlwAAQoIAAMOVAABCggAAw5KAAEKCAADDkgAAQoIAAMOQgABCggAAw48AAEKCAABEAoAA
QoIAAEQEQABCggAARAbAAEKCAABEfwAAQoIAAESAAABCggAARICAAEKCAABEgoAAQoIAAMOigABC
hAAAwigAAEKEAADCHAAAQoQAAMIUAABChAAAwggAAEKEAADCAAAAQoQAAMOgAABChgAAQwQAAEKG
AABDtgAAQoYAAEO5AABChgAARIDAAEKGAABEgmAAQoYAAMOwgABCiAAAw6sAAEKIAABEewAAQogA
AER+gABCiAAAw7QAAEKKAADDroAAQooAAEPSgABCigAAQ9uAAEKKAABD3wAAQooAAEPigABCigAA
Q+qAAEKKAABEGsAAQooAAESI4ABCigAARIlAAEKKAABEiaAAQooAAESKQABCigAARIrAAEKKAADD
xoAAQowAAMPEgABCjAAAw7+AAEKMAADDMAAAQowAAMMqAABCjAAAQ7AAAEKMAABDtwAAQowAAEQr
QABCjAAARCyAAEKMAABEMEAAQowAAEQxgABCjAAARDMAAEKMAADDPQAAQo4AAMMuAABCjgAAQzYA
AEKOAABDOwAAQo4AAENLAABCjgAARBwAAEKOAABEHoAAQo4AAEQhwABCjgAAw5AAAEKQAADCaAAA
QpAAAMJIAABCkAAAwigAAEKQAADCHAAAQpAAAMIUAABCkAAAwhAAAEKQAADCBAAAQpAAAMHgAABC
kAAAw6KAAEKSAADCxAAAQpIAAEQBAABClAAARAMAAEKUAABEBMAAQpQAAEQHAABClAAARJLgAEKU
AADDxYAAQpYAAMPEgABClgAAw7uAAEKWAADDRgAAQpYAAMPGAABCmAAAw8UAAEKYAADDxAAAQpgA
AMPDAABCmAAAw8IAAEKYAADDwIAAQpgAAMLqAABCmAAAwuQAAEKYAADC2gAAQpgAAMPDAABCmgAA
w8EAAEKaAADDvoAAQpoAAMO9gABCmgAAQ70AAEKaAABDv4AAQpoAAEPFAABCmgAAQ8cAAEKaAABE
gsAAQpoAAESDQABCmgAARIPgAEKaAABEhQAAQpoAAMOxAABCnAAAw66AAEKcAADDrIAAQpwAAMOl
gABCnAAAwt4AAEKcAADC0gAAQpwAAESDQABCnAAARIPgAEKcAABEhCAAQpwAAESE4ABCnAAAwx4A
AEKeAADDFwAAQp4AAMMVAABCngAAwxMAAEKeAADDEgAAQp4AAMMQAABCngAAww4AAEKeAADDDQAA
Qp4AAMMJAABCngAAQ+yAAEKeAABD8YAAQp4AAER4wABCngAARHnAAEKeAABEekAAQp4AAER7QABC
ngAARH1AAEKeAADDkoAAQqAAAMK0AABCoAAAwqYAAEKgAADCngAAQqAAAMKWAABCoAAAwo4AAEKg
AADCiAAAQqAAAELmAABCoAAARH7AAEKgAABEf4AAQqAAAESAgABCoAAAw72AAEKiAADDuAAAQqIA
AMOsgABCogAAw5sAAEKiAADDkYAAQqIAAEN3AABCogAAQ4SAAEKiAADDxYAAQqQAAMLOAABCpAAA
wroAAEKkAABEi0AAQqQAAESLwABCpAAARIygAEKkAABEjOAAQqQAAMO0AABCpgAARBPAAEKmAABE
FoAAQqYAAEQYAABCpgAARBtAAEKmAADDq4AAQqgAAMOqgABCqAAAw6mAAEKoAADDpAAAQqgAAMKS
AABCqAAAwooAAEKoAADCggAAQqgAAEOcgABCqAAARBuAAEKoAABEHcAAQqgAAMOoAABCqgAAw6QA
AEKqAADDjoAAQqwAAMOMAABCrAAAwpgAAEKsAADCjgAAQqwAAMKGAABCrAAAwoIAAEKsAADCdAAA
QqwAAMJoAABCrAAAwmQAAEKsAADCYAAAQqwAAMJYAABCrAAAwlQAAEKsAADCTAAAQqwAAMI4AABC
rAAARCIAAEKsAABEIwAAQqwAAEQkwABCrAAARCfAAEKsAADDh4AAQq4AAMODgABCrgAAQ+sAAEKu
AABD8QAAQq4AAEP0gABCrgAAQ/gAAEKuAABEF0AAQq4AAMOdAABCsAAAw5iAAEKwAADCsAAAQrAA
AESVYABCsAAARJWgAEKwAADDw4AAQrIAAMO/gABCsgAAw7oAAEKyAADDuIAAQrIAAMO3gABCsgAA
w7UAAEKyAADDsoAAQrIAAMOyAABCsgAAw7CAAEKyAADDsAAAQrIAAMOvAABCsgAAw66AAEKyAADD
rgAAQrIAAMOtgABCsgAAw60AAEKyAADDrAAAQrIAAMOrgABCsgAAw6sAAEKyAADDqYAAQrIAAMOn
gABCsgAAw6cAAEKyAADDpgAAQrIAAMOlAABCsgAAw5GAAEKyAADDSgAAQrIAAEQBgABCsgAARALA
AEKyAABEBYAAQrIAAESUAABCsgAARJRAAEKyAABElOAAQrIAAESVoABCsgAAwyYAAEK0AADDIwAA
QrQAAMMfAABCtAAARIfAAEK0AABEiCAAQrQAAESIgABCtAAARInAAEK0AABEjSAAQrYAAESNYABC
tgAARI4gAEK2AABEj6AAQrYAAMIkAABCuAAARCCAAEK4AABEIoAAQrgAAEQlgABCuAAAw6QAAEK6
AADDowAAQroAAMOdAABCugAAQZAAAEK6AABBqAAAQroAAEHAAABCugAAQfAAAEK6AADDsQAAQrwA
AMOwAABCvAAAw6kAAEK8AADDqAAAQrwAAMOnAABCvAAAw6YAAEK8AADDpQAAQrwAAMOjgABCvAAA
w6GAAEK8AADDnwAAQrwAAMJIAABCvAAAw5CAAEK+AADDjQAAQr4AAMOMAABCvgAAw4qAAEK+AADD
igAAQr4AAMOJgABCvgAAw4iAAEK+AADDiAAAQr4AAMOHAABCvgAAw4UAAEK+AADCZAAAQr4AAEPR
AABCvgAAQ9SAAEK+AABD2AAAQr4AAMOqgABCwAAAw6QAAELAAABCiAAAQsAAAELIAABCwAAAQt4A
AELAAABC8gAAQsAAAMO9gABCwgAAw7sAAELCAADDs4AAQsIAAMN7AABCwgAAw3AAAELCAADDZQAA
QsIAAEOAAABCwgAAQ4KAAELCAABDjAAAQsIAAER4wABCwgAARHoAAELCAABEe0AAQsIAAER9gABC
wgAAw5GAAELEAABEKEAAQsQAAEQqgABCxAAAw7WAAELGAADDsYAAQsYAAMOsAABCxgAAw6mAAELG
AADDpAAAQsYAAMOigABCxgAAw6GAAELGAADDoIAAQsYAAMOfgABCxgAAw58AAELGAADDm4AAQsYA
AMOZgABCxgAAww4AAELGAADDDAAAQsYAAMMJAABCxgAAwwMAAELGAABEJAAAQsYAAEQlgABCxgAA
RCeAAELGAABEKEAAQsYAAMOcgABCyAAAw5sAAELIAADDmgAAQsgAAMOZAABCyAAAw8QAAELKAADD
wAAAQsoAAMNNAABCygAAw0gAAELKAABDjgAAQsoAAEOSgABCygAAQ5iAAELKAABCOAAAQswAAEJw
AABCzAAAQ9QAAELMAABD3wAAQswAAEPgAABCzAAAQ+SAAELMAABD54AAQswAAEPsAABCzAAARDqA
AELMAADDiwAAQs4AAMOJAABCzgAAw4YAAELOAADCigAAQs4AAMKCAABCzgAAwfAAAELOAADB6AAA
Qs4AAMHQAABCzgAAwcAAAELOAADBsAAAQs4AAMGoAABCzgAAwZgAAELOAADBkAAAQs4AAMFwAABC
zgAARAeAAELOAABECcAAQs4AAERbwABCzgAAw6aAAELQAADDpIAAQtAAAMOjgABC0AAAw6CAAELQ
AABDm4AAQtAAAEOhAABC0AAAQ6aAAELQAABEFAAAQtAAAEQigABC0AAARCRAAELQAABEJsAAQtAA
AEQoAABC0AAARClAAELQAABEh4AAQtAAAESIgABC0AAAw2cAAELSAADDYQAAQtIAAMNZAABC0gAA
w1QAAELSAADDUQAAQtIAAMNOAABC0gAAw0sAAELSAADDSAAAQtIAAMNGAABC0gAAw0UAAELSAADD
QwAAQtIAAEP+gABC0gAARAGAAELSAABEAsAAQtIAAEQFAABC0gAAw7GAAELUAADDsIAAQtQAAMOu
gABC1AAAw60AAELUAADDqoAAQtQAAEQCgABC1AAARAXAAELUAABEjaAAQtQAAMOYgABC1gAAw5QA
AELWAADDkgAAQtYAAMORAABC1gAAw48AAELWAADDjIAAQtYAAMHYAABC1gAAwaAAAELWAABDswAA
QtYAAEO1AABC1gAAQ7cAAELWAABDugAAQtYAAEO8AABC1gAAw4EAAELYAADDfQAAQtgAAEP5gABC
2AAAQ/6AAELYAADDsYAAQtoAAMOxAABC2gAAw68AAELaAADDrgAAQtoAAMOrAABC2gAAwwEAAELa
AADC+gAAQtoAAMLyAABC2gAARIHgAELaAABEgwAAQtoAAESDgABC2gAARIPgAELaAABEhcAAQtoA
AA==
      </set>
      <set id="src_451" fmt="series">
AAAAB3NyY180NTEAAAACP4AAAMPHgAAAAAACAAAGQEFZmSZAKfb+QV7WgkAuWvZBZCNwQDLOd0Fp
fpJAN0+AQW7md0A72/RBdFmcQEBxl0F51mtARQ4UQX9bOUBJrvtBgnMpQE5RyEGFOvhAUvPiQYgE
H0BXkqFBis2wQFwrT0GNlrRAYLsoQZBeM0BlP2FBkyMuQGm1KEGV5KdAbhmuQZihm0ByaiNBm1kG
QHajuUGeCeVAesOqQaCzNUB+x0BBo1P4QIFV50Gl6yxAgzdfQah310CFBsJBqvkDQIbC20Gtbb5A
iGqCQa/VHUCJ/JtBsi46QIt4HUG0eDhAjNwOQbayQECOJ4hBuNuJQI9ZuUG6801AkHHkQbz41ECR
b2BBvutvQJJRnkHAynxAkxgjQcKVYkCTwo1BxEuUQJRQk0HF7JNAlMIDQcd36kCVFsZByO0yQJVO
2kHKTBBAlWpaQcuUM0CVaXRBzMVXQJVMcUHN30hAlROvQc7h20CUv6ZBz8zzQJRQ4UHQoHxAk8gE
QdFccECTJcJB0gDSQJJq5UHSjbRAkZhIQdMDLkCQrtdB02FlQI+vjEHTqIVAjptxQdPYxkCNc59B
0/JpQIw5N0HT9bVAiu1oQdPi+0CJkWlB07qTQIgme0HTfNtAhq3iQdMqOUCFKOtB0sMXQIOY50HS
R+lAgf8sQdG5I0CAXRBB0RdCQH1n2UHQYsVAego4Qc+cMEB2o/NBzsQJQHM3vEHN2ttAb8hGQczh
NEBsWEJBy9ehQGjqW0HKvrdAZYE6QcmXCEBiH35ByGEoQF7HxEHHHapAW3ydQcXNJ0BYQJVBxHA3
QFUWLUHDB3BAUf/ZQcGTa0BPAAJBwBS8QEwY/kG+i/xASU0VQbz5v0BGnnVBu16XQEQPNkG5uxZA
QaFQQbgPzUA/Vp1Btl1KQD0w0EG0pBtAOzFwQbLkyEA5WdNBsR/VQDerGEGvVcdANiYiQa2HH0A0
y5VBq7RYQDObzUGp3etAMpbeQagESkAxvJFBpifpQDEMYEGkSTNAMIV0QaJojkAwJqlBoIZeQC/u
jEGeowNAL9tjQZy+1UAv6ypBmtopQDAbnEGY9U9AMGo4QZcQkUAw1EtBlSw2QDFW8UGTSH5AMe8h
QZFlpkAymbJBj4PnQDNTaUGNo3NANBj7QYvEekA05xVBieclQDW6Y0GIC5xANo+XQYYyAkA3Y3RB
hFp3QDgyzEGChRhAOPqMQYCyAEA5t79BfcKNQDpni0F6JgJAOwdAQXaOh0A7lFVBcvxEQDwMbEFv
b1hAPG1SQWvn5kA8tQRBaGYNQDzhsUFk6e5APPG7QWFzrUA847dBXgNsQDy2cEFamU9APGjjQVc1
fkA7+kNBU9gjQDtp9UFQgWtAOreYQU0xiUA54vxBSei0QDjsJUFGpyVAN9NMQUNtHUA2mNtBQDrh
QDU9bUE9ELpAM8HMQTnu+EAyJvBBNtXvQDBuAEEzxflALphLQTC/c0Asp0pBLcLBQCqcn0Eq0ElA
KHoSQSfoeEAmQY5BJQu8QCP1H0EiOoJAIZbwQR91QEAfKUtBHLxtQByuk0EaEHxAGilHQRdx5UAX
m/lBFOEhQBUJUkESXqVAEnQJQQ/q5kAP3uVBDYZXQA1Mt0ELMWZACsBYQQjsgkAIPKVBBrgTQAXE
ekEElHpAA1qrQQKCGEABAgRBAIFCP/16f0D9JJU/+R4BQPlq+D/085lA9dYvP/EAB0DyZrA/7Ue0
QO8c3j/pzqNA6/kNP+aYV0Do+4I/46fXQOYkaD/g/5NA43PdP96hXUDg6eo/3I5iQN6Ghj/axyBA
3EmWP9lLakDaMu4/2BplQNhCSj/XMoxA1ndfP9aRwEDU0cg/1jVPQNNRGT/WGgpA0fTPP9Y8S0DQ
vFw/1pgZQM+nJj/XKSlAzrSIP9frCEDN484/2NkeQM00Pj/Z7sdAzKUTP9snZEDMNYE/3H5oQMvk
uD/d72xAy7HiP992N0DLnCQ/4Q7BQMuioD/itUtAy8R+P+RmWEDMAOQ/5h63QMxW9T/n24FAzMXa
P+maG0DNTMA/61hEQM3q1T/tFAVAzp9TP+7LsEDPaXg/8H3tQNBIiT/yKadA0TvSP/POEkDSQqE/
9WqmQNNcWj/2/yBA1IheP/iLa0DVxiE/+g+3QNcVGD/7jFxA2HTJP/0B30DZ5MA//nD1QNtkkD//
2mxA3PPcQACfm0DekkZAAVAuQOA/eEAB/31A4fsqQAKuG0DjxRpAA1ylQOWdAkAEC7BA54KqQAS7
20DpddpABW3AQOt2YUAGIfFA7YQOQAbZAEDvnqpAB5NxQPHGCUAIUcZA8/n5QAkUdkD2OkNACdvr
QPiGr0AKqIZA+t8CQAt6nUD9QvxADFJ6QP+yVUANMFlBARZiQA4UbkECWPtADv7hQQOgx0AP789B
BO2RQBDnSEEGPyNAEeVVQQeVQEAS6fFBCO+mQBP1FUEKThFAFQatQQuwNUAWHppBDRW+QBc8ukEO
flVAGGDcQQ/pnUAZis5BEVczQBq6UkESxrBAG+8kQRQ3pUAdKPJBFamiQB5nZ0EXHDFAH6oiQRiO
2UAg8LpBGgEbQCI6vkEbcnVAI4eqQRziYEAk1vdBHlBWQCYoD0Efu85AJ3pRQSEkPEAozQ9BIokT
QCofkEEj6cdAK3ELQSVFy0AswLBBJpyUQC4Nn0En7ZZAL1btQSk4SEAwm6RBKnwlQDHaw0EruKpA
MxNBQSztWkA0RAhBLhm4QDVsAEEvPVNANooJQTBXuUA3nP1BMWiEQDijuEEyb1FAOZ0PQTNryEA6
h+BBNF2WQDtjB0E1RHNAPC1mQTYgH0A85exBNvBhQD2LjEE3tQ5APh1KQThuA0A+mjhBORskQD8B
eEE5vGNAP1JBQTpRu0A/i+BBOtsyQD+tuUE7WNpAP7dPQTvKzkA/qDxBPDEyQD+AO0E8jDhAPz8n
QTzcGUA+5QBBPSEYQD5x4kE9W4JAPeYRQT2LrkA9QflBPbH6QDyGKkE9zspAO7NZQT3ij0A6ymhB
Pe29QDnMWEE98M9AOLpZQT3sREA3lb1BPeChQDZf+0E9zm9ANRqvQT22O0Azx5lBPZiSQDJomEE9
dgVAMP+rQT1PIkAvjuZBPSR7QC4Yf0E89p1ALJ64QTzGF0ArI+pBPJNyQCmqdkE8XzZAKDTCQTwp
5EAmxTpBO/P8QCVeQ0E7vfJAJAI1QTuIOUAis11BO1M9QCFz7UE7H2JAIEX7QTrtAUAfK3ZBOrxs
QB4mJ0E6jfFAHTejQTphzkAcYUpBOjg9QBukQ0E6EWtAGwF3QTnte0AaeY1BOcyLQBoM6UE5rqxA
GbuuQTmT5kAZhbhBOXw4QBlqpUE5Z5dAGWnSQTlV7kAZgmFBOUckQBmzP0E5OxJAGfskQTkxjUAa
WKFBOSpiQBrKHUE5JVVAG03gQTkiJUAb4h5BOSCLQByE80E5IDlAHTRwQTkg3kAd7qJBOSIlQB6x
lUE5I7FAH3tSQTklJEAgSfJBOSYhQCEbmkE5JkRAIe59QTklKUAiwOJBOSJoQCORIEE5HZxAJF2u
QTkWXUAlJRdBOQxEQCXmAkE4/ulAJp8yQTjt50AnT4dBONjXQCf1+kE4v1RAKJGkQTig/UApIb1B
OH1yQCmllEE4VFJAKhyVQTglQUAqhkpBN+/kQCriVEE3s+FAKzBsQTdw4kArcGRBNyaVQCuiJUE2
1KxAK8WxQTZ62UAr2xhBNhjRQCvie0E1rk1AK9wPQTU7CEAryBNBNL7AQCum0kE0OTpAK3imQTOq
PEArPetBMxGPQCr3BEEybwBAKqRXQTHCYEAqRk5BMQuGQCndUEEwSklAKWnBQS9+hUAo7AFBLqgd
QChkbUEtxvhAJ9NZQSzbAEAnOQ5BK+QnQCaVz0Eq4l9AJenSQSnVpEAlNURBKL35QCR4SUEnm2BA
I7L1QSZt6EAi5VZBJTWiQCIPbkEj8qZAITE3QSKlFEAgSqFBIU0RQB9blkEf6shAHmP9QR5+a0Ad
Y7pBHQg1QBxaq0EbiGRAG0izQRn/QEAaLbdBGG0XQBkJoEEW0jpAF9xbQRUvBUAWpd5BE4PVQBVm
MEER0RNAFB1dQRAXKUASy4FBDlaJQBFwyEEMj6hAEA1tQQrDAEAOobtBCPEPQA0uEEEHGlhAC7Ld
QQU/YUAKMKNBA2CvQAin9EEBfs1ABxlyQP80iUAFhdNA+2dAQAPt1kD3ltpAAlJMQPPEbkAAtA9A
7/EPP/4oCUDsHc8/+uYlQOhLvT/3pFdA5HvfP/RkfkDgrzU/8Sh6QNzmvj/t8h5A2SNlP+rDM0DV
ZhI/551sQNGvoD/kgmRAzgDiP+FzlEDKWpw/3nJTQMa9hD/bf8xAwypFP9idAEC/oXs/1cq+QLwj
tj/TCaRAuLF3P9BaGkC1Sy4/zbxSQLHxPj/LMEdArqP8P8i1x0CrY60/xkxrQKgwiD/D85tApQq4
P8GqlkCh8lY/v3BvQJ7ndT+9RB5Am+oVP7skfUCY+i4/uRBMQJYXqj+3BjlAk0JrP7UE5kCQekg/
swr0QI2/ED+xFv5AixCGP68nokCIbmw/rTuLQIXYfD+rUXhAg05sP6loL0CAz+Y/p36IQHy5MD+l
k3pAd+hVP6OmDkBzLIo/obVuQG6FIj+fwN5AafFnP53HvEBlcKg/m8mEQGECNj+ZxcpAXKVkP5e8
QEBYWY4/layxQFQeFz+TlwJAT/JmP5F7L0BL1e0/j1lLQEfIKj+NMX5AQ8ifP4sEA0A/1tw/iNEo
QDvyfz+GmUdAOBswP4RczkA0UJ4/ghw5QDCSiz9/sCBALODCP3shwUApOx8/do6UQCWhgj9x999A
IhPfP21fBkAeki4/aMVzQBsccz9kLJ1AF7LCP1+WFEAUVTg/WwNwQBED9z9WdlRADb8nP1HwcEAK
hv4/TXN/QAdbsz9JAUNABD2JP0SbkUABLMU/QEREP/xTZz87/T0/9mk7PzfIaD/wm5U/M6e0P+rr
Fj8vnRc/5VhcPyuqiT/f4/s/J9H5P9qOjj8kFV4/1VioPyB2nz/QQtQ/HPeYP8tNhj8ZmhM/xnkz
PxZfwj/BxkM/E0o4P701Dj8QWuM/uMXdPw2TBz+0eOQ/CvO2P7BOTT8IfcY/rEYvPwYxzz+oYIY/
BBAjP6SdNj8CGMw/oPwfPwBLgj+dfPw+/U9fP5offj76WNo/luM1PvexCT+Tx54+9VTlP5DMKT7z
QNQ/jfAyPvFwuT+LMvo+7+AAP4iTsD7uibI/hhF3Pu1ofz+Dq2A+7HbdP4Fgaj7rrxA/fl8NPusL
Rj96Lz0+6oWgP3YvGj7qGE4/clxGPum9kD9utEw+6W/QP2s0xT7pKak/Z9svPujl1j9kpQY+6J+G
P2GPyj7oUhk/Xpj+Puf5PT9bvis+55DyP1j85D7nFYw/VlLUPuaDtT9TvbQ+5dhsP1E7Rj7lEQg/
Tsl6PuQrND9MZlU+4yTxP0oP7T7h/Hk/R8SUPuCwiD9FgsU+30APP0NI9j7dqlA/QRXXPtvuzj8+
6FI+2g1jPzy/fT7YBik/OpqKPtXZfj84eNg+04gEPzZaAD7REps/ND2sPs56TT8yI9U+y8COPzAM
lj7I5vc/LfgtPsXvXT8r5wo+wtvOPynZxD6/rpE/J9EYPrxqKD8lzec+uRFQPyPRLD61pv4/IdwN
PrIuYj8f78w+rqrsPx4Nuz6rID4/HDdkPqeSSz8abkw+pAVBPxi0Gj6gfZI/Fwp+Ppz/8D8Vcy0+
mZFXPxPv+T6WNwM/EoKoPpL2dT8RLQc+j9VoPw/w4D6M2dA/DtAEPooJyD8NzDQ+h2uGPwznKz6F
BUQ/DCKXPoLdJz8LgBo+gPkhPwsBOD5+vY4/CqdgPnwmXj8Kc/s+ejWQPwpoTz548mM/CoWIPnhi
Nz8KzLE+eIhbPws+wT55Zeg/C9yDPnr5wj8MpqI+fUClPw2dqT6AGqU/DsIFPoHoUz8QE/w+hAUZ
PxGTwT6GbBo/E0FJPokYCT8VHHQ+jANRPxck/D6PKDQ/GVqDPpKA7D8bvH0+lgfCPx5KRD6ZtyQ/
IQMYPp2Jsz8j5hc+oXpRPybyPT6lhCc/KiZ2Pqmiqz8tgZo+rdGkPzECYT6yDSw/NKeFPrZRsT84
b5M+upv5PzxZHz6+6Rs/QGKpPsM2hj9EiqQ+x4H8P0jPgD7LyZM/TS+sPtALtz9RqZM+1EcmP1Y7
oz7YevE/WuRQPtymfT9fofo+4MlrP2RzKj7k49c/aVZsPuj2Fj9uSk0+7QDMP3NNbz7xBOQ/eF5r
PvUDgT99fAk++P4tP4FSjz789p8/g+xFPwB3YT+Gipw/AnRcP4ktHT8Ec2M/i9NVPwZ1rD+OfNo/
CHx2P5EpTD8KiQc/k9hYPwycpj+WibE/DriUP5k9Fj8Q3gY/m/JQPxMOIT+eqSs/FUnvP6FheT8X
klo/pBsbPxnoLj+m1es/HEwGP6mRzz8evlg/rE62PyE/ZT+vDI8/I881P7HLSD8mbZo/tIrPPyka
KT+3Sw0/K9Q2P7oL8j8umuU/vM1qPzFtGT+/j1o/NEl8P8JRpT83LoE/xRQgPzoaaD/H1p8/PQtB
P8qY7T8//u8/zVrRP0LzMD/QG/o/ReWVP9LcHj9I06k/1ZriP0u60z/YV+M/TphuP9sSrD9RacU/
3crFP1QsIz/gf6M/VtzQP+MwtT9ZeR0/5d1cP1v+ZD/ohPI/XmoTP+smyD9guaw/7cIgP2LqzT/w
Vjc/ZPs0P/LiRj9m6L8/9WV6P2ixdj/33vw/alOMP/pN6D9rzVQ//LFlP20daj//CJY/bkKPQACp
TD9vO7pAAcdGP3AIGEAC3cY/cKcBQAPsYz9xGBpABPKxP3FbLEAF8FE/cXBMQAbk3z9xV75AB8/7
P3ER7UAIsVQ/cJ+VQAmIlz9wAYtAClV5P2847EALF70/bkbzQAvPLj9tLR5ADHueP2vtCEANHOo/
aoh0QA2y9j9pAUxADj22P2dZmUAOvSM/ZZOEQA8xRj9jsU9AD5ouP2G1TUAP9/8/X6HxQBBK5D9d
ebRAEJMQP1s/HUAQ0Mg/WPS8QBEEWD9WnSBAES4eP1Q64UARTnw/UdCSQBFl5D9PYMBAEXTNP0zt
60ARe74/SnqRQBF7RT9ICR5AEXP6P0Wb7EARZns/QzVHQBFTaj9A12RAETt5Pz6EZ0ARH1s/PD5a
QBD/yD86BzJAEN17Pzfgx0AQuTU/NczcQBCTuz8zzR5AEG3SPzHjG0AQSD8/MBBGQBAjxT8uVfpA
EAEiPyy1aEAP4R8/Ky+9QA/EeT8pxf5AD6vvPyh5EkAPmDI/J0m8QA+J9D8mOK9AD4HiPyVGd0AP
gJ4/JHOCQA+GxD8jwBxAD5ToPyMscEAPq5Y/IriIQA/LUT8iZE1AD/SPPyIvhEAQJ7o/IhnLQBBl
Oj8iIqtAEK1oPyJJhkARAJA/Io2fQBFe9z8i7htAEcjSPyNqAUASPk0/JAA/QBK/jT8kr61AE0yo
PyV3C0AT5ag/JlULQBSKkz8nSE5AFTtfPyhPa0AV9/Y/KWjrQBbAPz8qk2BAF5QWPyvNVkAYc1I/
LRVZQBlduT8uaf9AGlMUPy/J5kAbUxs/MTOyQBxdiT8ypiFAHXINPzQf/UAekFE/NaAfQB+4Bj83
JYJAIOjMPzivMEAiIkU/OjxKQCNkEj87zAtAJK3LPz1dx0Al/wg/PvDkQCdXZT9AhOtAKLZ6P0IZ
dEAqG+E/Q643QCuHMD9FQvpALPgEP0bXmkAubfM/SGwCQC/olz9KAC1AMWeIP0uUIkAy6mY/TSf0
QDRwzD9Ou7dANfpdP1BPjUA3hrs/UeONQDkViD9Td9ZAOqZqP1UMf0A8ORE/VqGeQD3NKD9YNzdA
P2JbP1nNRkBA+Fk/W2OwQEKO1z9c+lVARCWNP16RAUBFvDI/YCdpQEdSgz9hvTBASOhAP2NR5EBK
fSM/ZOT4QEwQ9D9mddpATaN7P2gD20BPNII/aY49QFDD2T9rFC5AUlFPP2yUyUBT3Lk/bg8oQFVl
8z9vglRAVuzXP3DtS0BYcUc/ck8LQFnzKD9zpodAW3JlP3Tyv0Bc7uw/djKvQF5orz93ZVtAX9+o
P3iJyEBhU9c/eZ8XQGLFPj96pHJAZDPoP3uZFEBln+E/fHxHQGcJOD99TXtAaHAIP34MNEBp1HU/
frgVQGs2nD9/UNhAbJauP3/WZ0Bt9N8/gCRlQG9RXj+AVBZAcKxiP4B6bUByBi0/gJeqQHNe/T+A
rBlAdLcaP4C4I0B2Ds0/gLxDQHdmZz+AuQdAeL4wP4CvEEB6Fn4/gJ8ZQHtvnD+AietAfMnaP4Bw
ZEB+JZA/gFN2QH+DBz+ANCJAgHFJP4ATeECBIj0/f+UoQIHUgz9/pUJAgog+P39poUCDPYs/fzSy
QIP0iT9/CPBAhK1RP37o00CFZ/g/ftbNQIYkkD9+1UVAhuMpP37mjUCHo8w/fwzcQIhmfT9/SkZA
iSs8P3+grkCJ8gc/gAjqQIq60j+AT5ZAi4WSP4ClAkCMUjE/gQmrQI0gmD+Bfe5AjfCrP4ICA0CO
wko/gpX5QI+VTT+DOblAkGmLP4PtA0CRPtA/hK9yQJIU7z+FgH5AkuuvP4ZfekCTwtk/h0uZQJSa
MT+IQ+xAlXF5P4lHbkCWSHI/ilT9QJce2T+La2VAl/RuP4yJYECYyO8/ja2eQJmcHD+O1sVAmm2y
P5ADckCbPXA/kTJEQJwLGz+SYdtAnNZ4P5OQ2kCdn00/lL3sQJ5lZT+V58lAnyiLP5cNMECf6JQ/
mCz2QKClVj+ZRf9AoV6pP5pXPkCiFG0/m1/CQKLGiT+cXqlAo3TlP51TL0CkH3A/njyjQKTGHT+f
GmpApWjpP5/sB0CmB88/oLERQKai1T+haTdApzoCP6IUQkCnzWg/orITQKhdFz+jQqJAqOkiP6PF
9kCpcac/pDw3QKn2wz+kpZZAqniXP6UCXECq90k/pVLlQKtzAT+ll5tAq+vlP6XQ9UCsYiA/pf93
QKzV3D+mI65ArUdGP6Y+N0CttoY/pk+tQK4jyj+mWLlAro87P6ZaBECu+QQ/plQ9QK9hTD+mSBJA
r8g5P6Y2LECwLew/ph80QLCSgz+mA8lAsPYeP6XkjECxWNU/pcIRQLG6uj+lnOJAshvgP6V1fUCy
fFY/pUxcQLLcJT+lIedAsztUP6T2ekCzmeE/pMphQLP3yz+kneFAtFUHP6RxJEC0sYs/pERVQLUN
Sz+kF4xAtWgyP6Pq0kC1wio/o74nQLYbFz+jkX5AtnLZP6NkvUC2yVM/ozfGQLceYT+jCnVAt3Hb
P6LcnEC3w5c/oq4NQLgTbj+ifphAuGEyP6JOC0C4rLU/ohw5QLj1yj+h6PdAuTxAP6G0HUC5f+E/
oX2KQLnAfj+hRSlAuf3mP6EK70C6N+M/oM7YQLpuQz+gkPNAuqDWP6BRWkC6z2k/oBAxQLr5xT+f
zaxAux+9P5+KDUC7QRo/n0WhQLtdqT+fAMFAu3U6P5672EC7h5w/nndTQLuUnD+eM6xAu5wLP53x
ZEC7nbc/nbD+QLuZbz+dcwBAu47+P5036UC7fjc/nQA7QLtm6D+czHBAu0jfP5yc+UC7I+8/nHI3
QLr34j+cTH9AusSJP5wsFEC6ibI/nBEhQLpHLD+b+75AufzDP5vr6EC5qkc/m+GDQLlPiD+b3FhA
uOxVP5vcFEC4gHo/m+BFQLgLzT+b6GRAt44fP5vzykC3B0E/nAG3QLZ3Cz+cEVdAtd1TP5whvkC1
OfQ/nDHqQLSMxz+cQMpAs9WuP5xNP0CzFIg/nFYfQLJJQj+cWj5AsXPFP5xYZkCwlAM/nE9kQK+p
8T+cPgFArrWJP5wjEECtts8/m/1uQKytzz+bzAJAq5qaP5uNxkCqfUg/m0HCQKlV+D+a5xBAqCTT
P5p84kCm6gk/mgKAQKWl1D+Zd01ApFh0P5jaxECjAjg/mCyEQKGjcD+XbENAoDx7P5aZ1UCezcE/
lbUzQJ1XsD+UvmxAm9rAP5O1uUCaV28/kptpQJjORT+Rb/JAlz/WP5Az6UCVrLU/juf9QJQVgT+N
jQFAknreP4wj5UCQ3Xc/iq23QI89+z+JK6BAjZ0YP4ee4ECL+4g/hgjYQIpaAz+EawBAiLlDP4LG
4UCHGgI/gR4gQIV8/z9+5N9Ag+LyP3uLKECCTJQ/eDLCQIC6mT9032VAfltsP3GU20B7TTY/blbz
QHhL3T9rKXxAdViqP2gQPEBydNU/ZQ7lQG+hiT9iKQ9AbN/gP19iKUBqMOE/XL1zQGeVhD9aPexA
ZQ6tP1fmWEBinSY/VbkeQGBBrz9TuFhAXfzrP1HluEBbz2o/UEKJQFm5oj9Oz6lAV7v1P02Ng0BV
1rM/THwQQFQKDz9LmtlAUlYuP0ro+UBQuxg/SmUgQE84yD9KDZ5ATc8iP0ngbEBMffU/SdswQEtE
/z9J+1RASiPvP0o+BUBJGmA/SqBCQEgn5T9LHvlAR0v9P0u2/UBGhiU/TGUeQEXVxj9NJi5ARTpA
P033DUBEsus/TtSpQEQ/ID9PvB5AQ94uP1CqokBDj14/UZ2TQENR9j9Skn9AQyU7P1OHKkBDCHc/
VHmLQEL69D9VZ8xAQvv0P1ZQTUBDCsg/VzGsQEMmvD9YCsBAQ08eP1jaiEBDg0w/WaBVQEPCqD9a
W55ARAySP1sMFUBEYHA/W7GYQES9tz9cTERARSPcP1zcYUBFklY/XWJiQEYIrT9d3u5ARoZrP15S
0EBHCxo/Xr73QEeWUD9fJHtASCeqP1+EnUBIvsQ/X+C1QElbPz9gOjVASfzAP2CSp0BKou4/YOum
QEtNcj9hRttAS/v1P2Gl90BMriY/YgqxQE1jrT9idrxAThwvP2LrxEBO11Y/Y2tpQE+UwT9j9y1A
UFQTP2SQjkBRFOw/ZTjjQFHW4z9l8VtAUpmPP2a7AEBTXIA/Z5atQFQfPD9ohQhAVOFHP2mGfkBV
oh0/aptFQFZhNj9rw1VAVx36P2z+ZEBX19Q/bkvwQFiOJj9vqy5AWUBJP3EbHEBZ7ZU/cpp/QFqV
Wj90J95AWzblP3XBiEBb0Xw/d2WeQFxkYj95EhBAXO7RP3rEqkBdcAU/fHsVQF3nNj9+MtlAXlOi
P3/pc0BetIA/gM4mQF8JCj+BpGJAX1B5P4J2HkBfigg/g0ILQF+0+D+EBuBAX9CVP4TDX0Bf3CY/
hXZPQF/XAT+GHpBAX8CBP4a7CEBfmAs/h0q3QF9dDT+HzLBAXw7/P4hAGkBerWM/iKQzQF43xT+I
+FVAXa3EP4k79kBdDwY/iW6kQFxbSz+JkAxAW5JYP4mf9UBas/o/iZ49QFnAID+JiudAWLa9P4lm
DEBXl9U/iS/eQFZjfD+I6KtAVRnUP4iQ0UBTuxc/iCjOQFJHhz+HsS5AUL92P4cqjkBPI0o/hpWe
QE1zeT+F8xhAS7B8P4VDxEBJ2u0/hIh0QEfzaD+Dwf5ARfqZP4LxOkBD8TM/ghb6QEHX/T+BNBdA
P6/FP4BJYUA9eWU/fq87QDs1vz98vxRAOOW8P3rDqUA2ilM/eL5AQDQkfT92r/tAMbU8P3SZ1EAv
PZc/cnyrQCy+mz9wWTZAKjlXP24wAkAnrt0/bAF4QCUgQT9pzdNAIo6bP2eVO0Af+wY/ZVexQB1m
lT9jFRFAGtJjP2DNLUAYP4c/Xn+7QBWvFT9cLGNAEyIbP1nSvkAQma0/V3JsQA4W1D9VCwxAC5qW
P1KcRUAJJfY/UCXMQAa58T9Np29ABFd6P0shFkAB/4I/SJLMP/9l2j9F/Ls/+uU8P0NfTT/2ft0/
QLsXP/I0Xz8+EOc/7gdGPzthwz/p+Q8/OK70P+YLLD81+hk/4j7uPzNFDj/elZU/MJIAP9sQRT8t
42c/17ATPys8Dj/UdfU/KJ8GP9Fi0T8mD8c/zndzPyOSCj/LtJI/ISnUP8kavT8e23A/xqp0Pxyr
Yz/EZBg/Gp5lP8JH8z8YuVA/wFYvPxcBEz++jtk/FXqYP7zx6D8UKrI/u38vPxMWAj+6NmY/EkDb
P7kXLj8Rryc/uCEFPxFkTz+3U0g/EWMcP7atPj8Rrag/ti4OPxJFST+11MQ/EyqOP7WgTz8UXTM/
tY+DPxXcKT+1oRc/F6WfP7XTpz8ZtxE/tiW4PxwNWT+2lbU/HqTGP7ch6z8heS8/t8iaPySGED+4
h+I/J8acP7ldzT8rNdA/ukhaPy7Ohj+7RWc/MouEP7xSzD82Z4I/vW5ZPzpdTj++lcI/PmezP7/G
vD9CgZk/wP7uP0al+T/CO/c/Ss/nP8N7az9O+pU/xLriP1MhUz/F9+w/Vz+QP8cwGj9bUN8/yGEC
P19Q8z/JiEI/YzuhP8qjdT9nDOA/y7BNP2rAzz/MrIQ/blOuP82V4D9xweM/zmo8P3UH/D/PJ4A/
eCKtP8/LrD97DtQ/0FTWP33JeT/QwTE/gCfqP9EPDj+BT6I/0TzVP4JasD/RSQQ/g0fvP9EyUD+E
FmA/0Pd/P4TFGT/Ql4M/hVNMP9ARbT+FwEY/z2RxP4YLaT/Oj/g/hjREP82ThT+GOnM/zG7MP4Yd
vD/LIak/hd4CP8msHT+Fe0Q/yA5HP4T1mD/GSHo/hE09P8RbPD+Dgo0/wkcfP4KV+j/ADPA/gYgb
P72tlT+AWZo/uyokP34WjT+4g9I/ezwKP7W77T94JaQ/stPoP3TVhz+vzVU/cU4HP6yp1z9tkZk/
qWsxP2mi6j+mE0Y/ZYTIP6Kj/z9hOhw/nx9hP1zF6j+bh3o/WCtNP5febT9TbXU/lCZeP06Poj+Q
YYE/SZUhP4ySDT9EgUU/iLo7Pz9XZj+E3Eo/OhrcP4D6cD80zv8/ei3EPy93Gj9yZ6Q/KhZzP2qm
xT8ksEA/Yu9hPx9HpD9bRZU/Gd+zP1OtZD8Ue2U/TCq1Pw8dnj9EwT4/CckjPz10mD8EgJ8/Nkg4
Pv6NPT8vP1s+9DsYPyhdGD7qD2k/IaRWPuAOhj8bF9U+1jyDPxS6FD7MnTY/Do1nPsM0ND8Ik/E+
ugTXPwLPoD6xEkA++oRkPqhfXj7v2mw+n+7zPuWj/T6Xw5o+2+NsPo/f0j7SmpQ+iEYIPsnLAD6A
+KE+wXXZPnP0FD65m/0+ZpmKPrI94D5Z5u8+q1uWPk3h+D6k9PE+QpDgPp8JcT43+oE+mZhNPi4m
YD6UoHA+JRyxPpAgjj4c5jM+jBb9PhWL/T6IgeU+DxcNPoVfMz4Jj7s+gqydPgT89D6AZ6U+AWNp
Pn0bMj39iW8+ejc9Pfo9lz54HVo9+NcRPnbHLT35QcY+di4QPftiyT52Sxw9/xn7PncXKz4CIgM+
eIrkPgVeLj56nrc+CS9uPn1K7D4NhJI+gEPRPhJNsT6CJmo+F3xcPoRJMz4dA7E+hqgPPiLYTD6J
Ptk+KPAnPowJYj4vQnQ+jwN7PjXHcD6SKO4+PHg8PpV1hj5DTrE+mOUSPkpFRz6cc2I+UVbrPqAc
UD5YfvI+o9u8Pl+4+j6nrZQ+ZwDcPquN3D5uUqI+r3ibPnWqdz6zad8+fQSePrdd5D6CLrg+u1Dh
PoXYqT6/Pzg+iX5dPsMlYT6NHhA+xwAQPpC2BT7Ky+Q+lESBPs6Fwj6Xx9A+0iqZPps+QT7Vt5I+
nqYoPtkp7D6h/dU+3H8uPqVDwT7ftNU+qHZKPuLIsj6rk+Q+5bi0Pq6bED7ogwk+sYpaPusl5z60
YFs+7Z/FPrcbvT7v708+ubs2PvITXj68PZA+9ArjPr6hjT711TU+wOYyPvdxyz7DCoA++OBFPsUN
jj76IHs+xu6GPvsyYz7IrKk+/BYzPspHTj78zF0+y73jPv1Vdj7ND+0+/bJkPs49CT794/k+z0TQ
Pv3rWz7QJyU+/cnvPtDj6j79gTc+0XsWPv0S6z7R7LY+/IDMPtI47z77zOk+0l/4Pvr5YT7SYh8+
+gjEPtI/xD74/V8+0flcPvfZ6D7Rj24+9qExPtECkj71Vi8+0FNwPvP78D7PgsU+8pW6Ps6RWD7x
Jug+zYADPu+y7z7MT64+7j1yPssBUT7syh0+yZXXPutdDz7IDm8+6fo7PsZsPD7opcc+xLBzPudj
/z7C3Fo+5jlXPsDxSz7lKm0+vvC0PuQ70j683Bs+43JePrq1Iz7i0uo+uH2NPuJiiz62Nzs+4iZY
PrPkPD7iI7s+sYbKPuJf8D6vIVc+4uCKPqy2kj7jqwY+qklvPuTFHD6n3TQ+5jS+PqV1ez7n/5g+
oxZGPuorsz6gxAI+7L8VPp6DlT7vv7U+nFpjPvMzyT6aTlo+9yFePphl8T77jpg+lqgqPwBA3z6V
HI4/AwB+PpPLHj8GCUU+krxAPwleID6R+Is/DQI1PpGI5T8Q+HI+kXYNPxVDxT6RyHw/GecQPpKI
Kj8e5RI+k7xSPyRAez6Vazs/Kfv0PpeaAz8wGe0+mkyCPzacwz6dhTE/PYayPqFFJz9E2c0+pYwj
P0yYCT6qWKA/VMMhPq+n+z9dXKY+tXaUP2Zl+z67v/g/b+BTPsJ/CD95zKg+ya4cP4IV4j7RRyE/
h38RPtlDuD+NIg0+4Z1GP5L+3T7qTQU/mRVlPvNMFT+fZXc+/JOAP6XuuD8DDiE/rLCwPwfvqD+z
qtg/DOrKP7rcdz8R+/8/wkS9PxcfvD/J4rs/HFJ1P9G1bD8hkKM/2bulPybWwT/h9Cw/LCFPP+pd
oT8xbNI/8vaWPza12z/7vYc/O/kEQAJYbT9BMvRABudzP0ZgZEALivY/S34iQBBCET9QiRBAFQve
P1V+LUAZ520/WlqVQB7Tyz9fG4lAI9AJP2O+bUAo2zA/aEDPQC30TT9soGxAMxpqP3DbNEA4TJc/
dO9KQD2J6D942wtAQtFxP3ydEUBIIk0/gBoUQE17nj+Bz71AUtyKP4NvMkBYREQ/hPhMQF2x/z+G
awFAYyT4P4fHb0BonHY/iQ3iQG4XzD+KPspAc5ZQP4tau0B5F2I/jGJzQH6aZT+NVtBAgg9qP444
4kCE0hI/jwnXQIeU6z+Pyv9Aile4P5B9ykCNGj8/kSPJQI/cSz+RvqVAkp2kP5JQI0CVXhc/ktoV
QJgdcT+TXmRAmtuAP5PfA0CdmBc/lF3oQKBTAz+U3QxAowwPP5VeX0Clwwc/lePEQKh3uD+Wbw9A
qynsP5cCAUCt2WY/l54zQLCF7D+YRSBAsy88P5j4F0C11RI/mbg7QLh3KT+ahnlAuxUyP5tjikC9
rto/nE/nQMBDzj+dS9pAwtO0P55XaUDFXi4/n3JjQMfi2T+gnFpAymFPP6HUqkDM2SY/oxp4QM9J
7T+kbLlA0bM0P6XKNEDUFIU/pzGIQNZtaD+ooTNA2L1fP6oXkUDbA/I/q5LwQN1Aoz+tEYhA33L2
P66Rh0Dhmms/sBEVQOO2hD+xjlpA5cbIP7MHiUDnyrw/tHrbQOnB6j+15p1A66vdP7dJLEDtiCc/
uKEDQO9WVj+57LJA8RYJP7sq8EDyxtk/vFqPQPRocD+9eopA9fp3P76J/kD3fJk/v4gsQPjulD/A
dIZA+lAlP8FOnUD7oRE/whYwQPzhKT/CyyVA/hA+P8NtgUD/LjM/w/13QQAddT/Ee1xBAJslP8Tn
nEEBECM/xULMQQF8az/FjZdBAeAAP8XIx0ECOuI/xfUyQQKNGT/GE8hBAtauP8Ylg0EDF6s/xiti
QQNQIT/GJnNBA4AeP8YXvkEDp7Q/xgBGQQPG+D/F4RFBA93+P8W7E0ED7N0/xY80QQPzrT/FXktB
A/KFP8UpGUED6X4/xPBLQQPYsj/EtHVBA8A7P8R2D0EDoDI/xDV2QQN4rz/D8utBA0nOP8Ouk0ED
E6k/w2h6QQLWWj/DIIxBApH6P8LWoEECRqU/wop2QQH0dD/CO7JBAZuCP8Hp70EBO+k/wZSwQQDV
wj/BO2tBAGkpP8Ddj0D/7Ho/wHp/QP76Mj/AEZ1A/fu4P7+iRkD88U0/vyvcQPvbMj++rcNA+rmx
P74naED5jRc/vZg8QPhVsz+8/7xA9xPdP7xdc0D1x/A/u7D4QPRyUD+6+fZA8xNoP7o4I0Dxq6g/
uWtHQPA7iD+4kzxA7sOMP7ev8EDtRDo/tsFfQOu+Jz+1x5pA6jHvP7TCwkDooDk/s7MNQOcJsD+y
mL9A5W8OP7F0K0Dj0RQ/sEW4QOIwiD+vDdlA4I5BP63NFkDe6xk/rIQBQN1H8j+rMzxA26W4P6nb
dUDaBWA/qH1sQNhn4j+nGe1A1s46P6Wx0UDVOWw/pEX+QNOqgT+i12pA0iKHP6FnGUDQooc/n/Yb
QM8rkj+ehZNAzb63P50Wr0DMXQQ/m6qwQMsHhj+aQuRAyb9EP5jgp0DIhUI/l4VuQMdagT+WMrVA
xj/6P5TqDUDFNpk/k60VQMQ/QT+SfXNAw1rOP5Fc5EDCihA/kE0qQMHNxT+PUA9AwSaeP45nYEDA
lTo/jZTtQMAaLT+M2oJAv7XyP4w54kC/aPQ/i7TCQL8ziT+LTMBAvxXvP4sDZkC/EFU/itoZQL8i
zj+K0hdAv01XP4rsdUC/j9Y/iyoRQL/qGD+Li5JAwFvTP4wRYkDA5KI/jLuqQMGECj+NilBAwjl2
P4589EDDBDk/j5LzQMPjiz+Qy2NAxNaUP5IlG0DF3GA/k56vQMbz4j+VNnpAyBv8P5bqnEDJU3o/
mLkHQMqZFj+an35Ay+t7P5yboEDNSTs/nqrqQM6w3T+gyrlA0CDaP6L4W0DRl58/pTEKQNMTij+n
cfVA1JL6P6m4SEDWFDo/rAEuQNeVmj+uSdZA2RVdP7CPdkDakcc/ss9PQNwJJj+1BrdA3Xm6P7cz
E0De4dI/uVHhQOA/vj+7YLdA4ZHaP71dSUDi1os/v0VpQOQMNz/BFwVA5TFgP8LQN0DmRI8/xG83
QOdEXT/F8mdA6C94P8dYTkDpBJ4/yJ+gQOnCpD/JxzRA6mhwP8rOCUDq9Qc/y7NUQOtngD/MdmpA
678LP80WzUDr+vg/zZQtQOwaqD/N7llA7B2fP84lT0DsA3k/zjkyQOvL7z/OKkdA63bYP834+EDr
BCI/zaXO
      </set>
      <set id="src_511" fmt="series">
AAAAB3NyY181MTEAAAACP4AAAMPHgAAAAAACAAAGQEFfccdAJNz8QWSk90Aom1lBafCfQCxhnUFv
UvBAMCyiQXTJ/UAz+UdBelO7QDfEc0F/7gRAO4sYQYLLS0A/SjNBhaWOQEL+0UGIhJVARqYTQYtn
HUBKPS1BjkvdQE3BZ0GRMYRAUTAjQZQWt0BUhtlBlvoaQFfDH0GZ2khAWuKoQZy13UBd40RBn4tz
QGDC6EGiWaBAY3+lQaUe/0BmF7FBp9ovQGiJakGqic5AatNNQa0sg0Bs9AZBr8D8QG7qZkGyRe1A
cLVlQbS6FEByVChBtxw6QHPF+0G5azNAdQpaQbul4UB2IOlBvcs1QHcJekG/2i5Ad8QMQcHR2kB4
UMhBw7FZQHiwA0HFd95AeOI/QcckrkB46C1ByLcfQHjCo0HKLpxAeHKmQcuKpkB3+WNBzMrRQHdY
LUHN7sNAdpCCQc72PEB1pAVBz+ELQHSUeUHQrxdAc2PLQdFgWkByFABB0fTkQHCnREHSbNZAbx/b
QdLIZEBtgB5B0wfXQGvKiEHTK4lAagGfQdMz5UBoKAFB0yFoQGZAVUHS9JpAZE1NQdKuF0BiUaZB
0k6FQGBQGUHR1pVAXktkQdFHCUBcRj5B0KCqQFpDVEHP5ElAWEVBQc8SwUBWTpBBzizyQFRhskHN
M8NAUoD7QcwoIEBQrp1Bywr4QE7so0HJ3TlATTzvQcif10BLoS5Bx1PCQEoa3kHF+e5ASKtFQcST
SEBHU2xBwyC9QEYUI0HBozNARO33QcAbj0BD4TdBvoqvQELt9UG88WtAQhQCQbtQlEBBUu5Buaj1
QECqEUG3+05AQBiJQbZIWkA/nT5BtJDJQD825UGy1URAPuQLQbEWa0A+oxFBr1TRQD5yNkGtkQZA
Pk+gQavLi0A+OVZBqgTcQD4tVUGoPWZAPimHQaZ1kkA+K89BpK2+QD4yEkGi5kFAPjo0QaEfZ0A+
QiFBn1l2QD5HzUGdlKtAPkk+QZvRPUA+RIxBmg9cQD433kGYTzFAPiF4QZaQ30A9/7ZBlNSEQD3R
E0GTGjpAPZQjQZFiFUA9R5pBj6wlQDzqTEGN+HlAPHswQYxHG0A7+VxBipgSQDtkB0GI62dAOrqM
QYdBHkA5/GtBhZk6QDkpQUGD879AOEDMQYJQsEA3QvBBgLARQDYvrEF+I8tANQcgQXrsZ0AzyY5B
d7oBQDJ3UkF0jKtAMRDmQXFkeUAvlt5BbkGBQC4J50FrI+RALGrKQWgLw0AqumRBZPlEQCj5qEFh
7JRAJymaQV7l50AlS1VBW+VyQCNf/kFY63dAIWjOQVX4O0AfZwhBUwwHQB1b+kFQJy1AG0j5QU1K
AkAZL2ZBSnTiQBcQo0FHqDBAFO4YQUTkVUASyTFBQim8QBCjV0E/eNhADn3zQTzSH0AMWm5BOjYP
QAo6K0E3pSVACB6IQTUf4UAGCNtBMqbOQAP6dkEwOnVAAfSiQS3bZD//8UNBK4ooP/wPU0EpR1I/
+EXPQScTdD/0lvpBJO8jP/EFBkEi2vI/7ZITQSDXdT/qQCRBHuU9P+cRL0EdBN4/5AcWQRs26z/h
I65BGXv0P95oukEX1IY/29fvQRZBLz/ZcvZBFMJ2P9c7bkETWN4/1TLoQRIE6T/TWvNBEMcTP9G1
FUEPn9I/0ELIQQ6Pmj/PBYlBDZbVP83+ykEMtek/zS/xQQvtND/MmmBBCz0NP8w/aUEKpcI/zCBX
QQonmj/MPlpBCcLUP8yalEEJd6Q/zTYJQQlGNT/OEZ5BCS6pP88uGEEJMRY/0IwPQQlNhz/SK/RB
CYQAP9QOBkEJ1HI/1jJPQQo+xT/YmKJBCsLWP9tAmkELYHM/3imUQQwXYD/hUrRBDOdQP+S630EN
[truncated: 320,359 more chars]
