# Supplementary material for: Organization of reward and movement signals in the basal ganglia and cerebellum
Source: Nat Commun. 2024 Mar 8;15:2119. doi: 10.1038/s41467-024-45921-9 (PMC10923830; doi:10.1038/s41467-024-45921-9)
Supplement: Supplementary file 4 — Source Data [file 41467_2024_45921_MOESM4_ESM.zip › VBG_fig2.fyp]

<?xml version="1.0" encoding="us-ascii" standalone="yes"?>
<?fyp appVersion="5.4.3" schemaVersion="25"?>
<figure xmlns="http://www.keck.ucsf.edu/datanav/namespace/schema25"
   strokeWidth="0.01in" strokeJoin="miter" loc="0.5in 0.5in" strokePat="solid" psFont="Helvetica" fontStyle="plain" fillColor="000000" altFont="serif" strokeCap="butt" width="3.1in" fontSize="12" strokeColor="000000" font="Arial" height="1.8in">
   <graph loc="0.6in 0.5in" width="1in" fontSize="8" title="PSTH" clip="true" height="1in">
      <axis labelOffset="0.2in" lineHt="1" start="-200" spacer="0.03in" end="800" title="Time from cue (ms)">
         <ticks intv="400" perLogIntv="1" start="0" end="800" fmt="f1"/>
      </axis>
      <axis labelOffset="0.4in" start="0" spacer="0.03in" end="0.12" title="Reward probablity effect size">
         <ticks intv="0.06" perLogIntv="1" start="0" end="1" fmt="f2"/>
      </axis>
      <colorbar cmapnan="ffffff" gap="0.2in" start="0" spacer="0.1in" end="100" title="Z AXIS">
         <ticks intv="10"/>
      </colorbar>
      <gridline />
      <gridline />
      <legend loc="0.6in 0.515in" labelOffset="0.03in" len="0.12in" spacer="0.12in" mid="true"/>
      <label loc="-7% 115%" fontSize="13" valign="center" align="center" title="a|0:w"/>
      <trace fillColor="0000ff" mode="errorband" src="#src_72" strokeColor="0000ff" title="Cerebellar PCs">
         <symbol fillColor="none" size="0pt" type="circle"/>
         <ebar fillColor="640000ff" cap="xhair"/>
      </trace>
      <trace fillColor="64008000" mode="errorband" src="#src_CRB" strokeColor="008000" title="Cerebellar LCNs">
         <symbol fillColor="none" size="0pt" strokeColor="64008000" type="circle"/>
         <ebar cap="xhair"/>
      </trace>
      <trace fillColor="ff0000" mode="errorband" src="#src_SNR" strokeColor="ff0000" title="Basal Ganglia SNpr">
         <symbol fillColor="none" size="0pt" strokeColor="0000ff" type="circle"/>
         <ebar fillColor="64ff0000" cap="xhair"/>
      </trace>
      <trace fillColor="ffa500" mode="errorband" src="#src_31" strokeColor="ffa500" title="BG Caudate">
         <symbol fillColor="none" size="0pt" strokeColor="0000ff" type="circle"/>
         <ebar fillColor="64ffa500" cap="xhair"/>
      </trace>
   </graph>
   <graph loc="2.315in 0.5in" width="0.3in" fontSize="8" title="CS scatter" height="1in">
      <axis fillColor="ffffff" labelOffset="0.2in" lineHt="1" start="2" spacer="0.03in" end="5" title="&#xa;">
         <ticks intv="1" perLogIntv="1" start="3" end="4" fmt="f2"/>
      </axis>
      <axis labelOffset="0.4in" start="-0.03" spacer="0.03in" end="0.8" title="Reward probablity effect size">
         <ticks intv="0.4" perLogIntv="1" start="0" end="0.8" fmt="f2"/>
      </axis>
      <colorbar cmapnan="ffffff" gap="0.2in" start="0" spacer="0.1in" end="100" title="Z AXIS">
         <ticks intv="10"/>
      </colorbar>
      <gridline />
      <gridline />
      <legend loc="0.294in 1in" labelOffset="0.05in" size="0.04in" len="0.15in" spacer="0.12in" mid="true"/>
      <trace fillColor="0000ff" strokeWidth="0pt" src="#src_75132" strokeColor="0000ff" title="Monkey B">
         <symbol fillColor="64008000" strokeWidth="0.5pt" size="3pt" strokeColor="64008000" type="circle"/>
         <ebar hide="true"/>
      </trace>
      <label loc="-7% 115%" fontSize="13" valign="center" align="center" title="b|0:w"/>
      <label rotate="40" loc="30% -35.3%" title="Local"/>
      <label rotate="40" loc="-40% -40%" title="Purkinje"/>
      <trace fillColor="0000ff" strokeWidth="0pt" src="#src_75122" strokeColor="4169e1" title="Monkey B">
         <symbol fillColor="644169e1" strokeWidth="0.5pt" size="3pt" strokeColor="640000ff" type="circle"/>
         <ebar hide="true"/>
      </trace>
      <trace strokeWidth="0.5pt" src="#src_832" legend="false">
         <symbol size="1pt" type="circle"/>
         <ebar cap="linethru" capSize="6pt"/>
      </trace>
      <trace strokeWidth="0.5pt" src="#src_622" legend="false">
         <symbol size="1pt" type="circle"/>
         <ebar cap="linethru" capSize="6pt"/>
      </trace>
      <graph loc="0.4in 0in" width="0.3in" title="CS scatter" height="1in">
         <axis fillColor="ffffff" labelOffset="0.2in" lineHt="1" start="0" spacer="0.03in" end="3" title="&#xa;">
            <ticks intv="1" perLogIntv="2" start="1" end="2" fmt="f2"/>
         </axis>
         <axis hide="true" labelOffset="0.3in" start="-0.03" spacer="0.03in" end="0.8">
            <ticks intv="0.3" perLogIntv="1" start="0" end="0.6" fmt="f1"/>
         </axis>
         <colorbar cmapnan="ffffff" gap="0.2in" start="0" spacer="0.1in" end="100" title="Z AXIS">
            <ticks intv="10"/>
         </colorbar>
         <gridline />
         <gridline />
         <legend loc="0.294in 1in" labelOffset="0.05in" size="0.04in" len="0.15in" spacer="0.12in" mid="true"/>
         <trace fillColor="64ffa500" strokeWidth="0pt" src="#src_75133" strokeColor="64ffa500" title="Monkey B">
            <symbol strokeWidth="0.5pt" size="3pt" type="circle"/>
            <ebar hide="true"/>
         </trace>
         <label rotate="40" loc="0% -42.7%" title="Caudate"/>
         <label rotate="40" loc="-21.5% -31.8%" title="SNpr"/>
         <trace fillColor="ff4500" strokeWidth="0pt" src="#src_75123" strokeColor="64ff0000" title="Monkey B">
            <symbol fillColor="64ff4500" strokeWidth="0.5pt" size="3pt" type="circle"/>
            <ebar hide="true" capSize="0in"/>
         </trace>
         <trace strokeWidth="0.5pt" src="#src_833" legend="false">
            <symbol size="1pt" type="circle"/>
            <ebar cap="linethru" capSize="6pt"/>
         </trace>
         <trace strokeWidth="0.5pt" src="#src_623" legend="false">
            <symbol size="1pt" type="circle"/>
            <ebar cap="linethru" capSize="6pt"/>
         </trace>
      </graph>
   </graph>
   <ref >
      <set id="src_623" fmt="ptset">AAAAB3NyY182MjMAAAAAAAAAAwAAAAFAAAAAO7DNlzpB0p0=</set>
      <set id="src_833" fmt="ptset">AAAAB3NyY184MzMAAAAAAAAAAwAAAAE/gAAAPTx6ATvqEic=</set>
      <set id="src_75123" fmt="ptset">
AAAACXNyY183NTEyMwAAAAAAAAACAAAA5z+AAAA8HkFcP4AAADm8b5g/gAAAu9UR6D+AAAA8NH2+
P4AAADsCEr8/gAAAPjLpOT+AAAA7RLz7P4AAADv1Z/c/gAAAPIYVvT+AAAA8QVvVP4AAADxwMSI/
gAAAPNyumz+AAAA+kIS2P4AAADpO/7s/gAAAO4YtyD+AAAA8jFUWP4AAAD3GqYU/gAAAPZA/UT+A
AAA+fgPJP4AAADtq1Vo/gAAAPhi9Lz+AAAA+ZIBUP4AAALuAnLo/gAAAPhpUDz+AAAA+gPYzP4AA
AD6BssY/gAAAPS4sbj+AAAA9FeNAP4AAAD4Nr6Q/gAAAPM8DUz+AAAA7lXsmP4AAADux4jI/gAAA
PkLOZj+AAAA7UCsXP4AAADtDh/k/gAAAPL5uND+AAAA9h1V7P4AAADvcL5o/gAAAPHl8eD+AAAA7
LFg0P4AAAD2ZDJc/gAAAOyPiPj+AAAA8Q7A6P4AAAD4Ca/A/gAAAPh/EQD+AAAC6THclP4AAADwE
lwk/gAAAOt9PKj+AAAA8UYAjP4AAAD6Aaa0/gAAAPOlmED+AAAA8AqKAP4AAADy3FEg/gAAAO4We
YD+AAAA+hvC2P4AAAD0GkXo/gAAAPBEOWz+AAAA83opXP4AAADwTQd8/gAAAPJ3SGD+AAAA7ccM5
P4AAADxPCDE/gAAAPB0vsT+AAAA7m+q2P4AAADvw3l4/gAAAuq0xXj+AAAC6PEdUP4AAALlogcA/
gAAAOwjNlz+AAAC7Q3sJP4AAALtKzYY/gAAAubFAOD+AAAC6xZnbP4AAADucUfM/gAAAPS+hYD+A
AAC7AqfZP4AAADuDfsc/gAAAOoUYij+AAAC7CqPUP4AAADtg0so/gAAAu3vVQD+AAAA7tfjXP4AA
ADvIHy4/gAAAOrHDuj+AAAC7BlFzP4AAALrWgYw/gAAAujYNjT+AAAA4vE0WP4AAALqbjwE/gAAA
uyR8nz+AAAC64XDYP4AAADqgWhg/gAAAuxkQAz+AAAA7z3xYP4AAADrDNpI/gAAAtzk6jz+AAAC5
U8MtP4AAADzcOfs/gAAAOglEtD+AAAA7gnHuP4AAADr/qz0/gAAAuwbGST+AAAC7TOZEP4AAALuU
daE/gAAAO3L0yT+AAAA7EDnHP4AAADsSI2c/gAAAuxmllT+AAAA8NKNUP4AAADmRhAw/gAAAukOj
Yz+AAAC7NdF4P4AAADvW4bE/gAAAOso8Iz+AAAC5OzaYP4AAALkl0kU/gAAAuoAXRj+AAAA8D4YR
P4AAADnqi0o/gAAAunQ2+j+AAAA6TxKqP4AAADoSiwA/gAAAO4x9MD+AAAC7Gk1AP4AAADtJl4k/
gAAAOnuwOj+AAAC73mXIP4AAADrW+6I/gAAAuo3u9z+AAAC6D4qwP4AAADwzv0c/gAAAuknggT+A
AAC7N2KcP4AAADvgTqs/gAAAOhKvqz+AAAC7K7FgP4AAADt1UGA/gAAAueZdEj+AAAA6Vxv1P4AA
ADt/vHA/gAAAunwDlj+AAAC6n4BeP4AAADpWcJQ/gAAAun+geD+AAAC6oUBSP4AAADpcj50/gAAA
uuKqRT+AAAA7O2tMP4AAALqPZ9w/gAAAO+6nVT+AAAC6O5HoP4AAAD0k/KU/gAAAO/l3fj+AAAC6
oUF3P4AAADtF3aw/gAAAOibCST+AAAC7QFRLP4AAADkGMJk/gAAAOw6fjj+AAAA6H9U8P4AAADue
uT0/gAAAO9bVJT+AAAC6sHqCP4AAALpozgk/gAAAOyZ48z+AAAA5Q0PHP4AAADvYrzI/gAAAPIUp
TD+AAAC6txDNP4AAADqtPiU/gAAAuzPskD+AAAA6o13VP4AAADqdfFE/gAAAuqYY6D+AAAA7hLkb
P4AAADwSuvU/gAAAPQemrD+AAAA8XRESP4AAADt9Il8/gAAAPOPvfT+AAAA7Rg3YP4AAADqKFhE/
gAAAPFImsT+AAAC7M2i4P4AAADu6Pwk/gAAAPBmVUj+AAAA7zf2QP4AAALrxRoI/gAAAO4JgcD+A
AAA63fVcP4AAADrZ/d8/gAAAO59y/D+AAAC7AvGtP4AAADwBg3g/gAAAOhKZOz+AAAA9cRQVP4AA
AD8L/BE/gAAAPiAWVj+AAAA9Us5pP4AAAD4ao2E/gAAAuqRFGz+AAAA9VjvUP4AAAD7vMEQ/gAAA
PnSNTT+AAAA/CYxUP4AAAD49/kM/gAAAOiQu/T+AAAA9LendP4AAAD8Zkuk/gAAAO4vrsz+AAAA7
G4OzP4AAAD8REFE/gAAAOx1YwT+AAAA725saP4AAAD7IKkk/gAAAPgTC3T+AAAA9/id+P4AAAD8D
Nqs/gAAAPs7HRT+AAAA9su3+P4AAAD3Wvs8/gAAAuxxHTT+AAAA98v6vP4AAAD3fl3s/gAAAPiOP
mz+AAAC7rAsDP4AAALuMygA/gAAAOyYISz+AAAA+RQOeP4AAAD7FBXY/gAAAPlUyTQ==
      </set>
      <set id="src_75133" fmt="ptset">
AAAACXNyY183NTEzMwAAAAAAAAACAAAA6EAAAAA75l4hQAAAALueyadAAAAAu0P2okAAAAC6asM8
QAAAADuwfrJAAAAAuyAs70AAAAA7FCrVQAAAADs1n5pAAAAAO9R2+0AAAAA6X4gaQAAAALmJw11A
AAAAPPHH5kAAAAA7TvARQAAAADnUql5AAAAAu4ITVUAAAAA7JtD/QAAAADvus7RAAAAAPDYw9UAA
AAA8EMDcQAAAADlw37hAAAAAO/M7P0AAAAA9vI0ZQAAAALsESnJAAAAAO+VstkAAAAC6aygBQAAA
ADvAvmFAAAAAOoA5xkAAAAA71FoCQAAAALkibBdAAAAAulibW0AAAAA6H0Z2QAAAADsaZMhAAAAA
O096LEAAAAC6z1TfQAAAADoPxhVAAAAAOsy2EUAAAAA8TfUaQAAAADwfzbFAAAAAu4B6XkAAAAA7
orbHQAAAADwWb4ZAAAAAO6g8y0AAAAA8LYSvQAAAADwCSUZAAAAAuridkUAAAAA7LGVVQAAAADpe
sYtAAAAAO1DTVUAAAAC6+ptMQAAAADokXh9AAAAAObw7XEAAAAC5NrqWQAAAALunjCFAAAAAupGt
PkAAAAA7jZJoQAAAALnhMmNAAAAAur1y50AAAAC6aQwdQAAAALhZX09AAAAAut1ybEAAAAC7NyZ5
QAAAALtAPndAAAAAPJWItEAAAAA7hZ/8QAAAALqLVS1AAAAAO0DcTEAAAAA7dyeWQAAAADwdTeFA
AAAAPFTSEkAAAAA7DXFtQAAAADrcYSBAAAAAu3VkM0AAAAA6wE55QAAAALsJekNAAAAAu1HVA0AA
AAA7WrJDQAAAADqbHMpAAAAAO2Tte0AAAAC7bMsQQAAAADyDQkRAAAAAOrdptEAAAAC7VswJQAAA
ADtOI/5AAAAAOjmsB0AAAAC7aV5VQAAAADuv4tNAAAAAOyXViUAAAAC595DKQAAAADu5FRFAAAAA
u4O1OkAAAAC4aJf9QAAAADvk+dRAAAAAO0Q7fEAAAAA7LXy/QAAAADkmfIdAAAAAupRWKkAAAAA4
VZsxQAAAAD2AsORAAAAAPMYVK0AAAAA6ENz4QAAAADqBR/ZAAAAAO8sGeEAAAAA63oFsQAAAADsx
vzBAAAAAu0vXZ0AAAAA8MywUQAAAADs981FAAAAAOqk06EAAAAC6vp0cQAAAALrgRnRAAAAAPCcf
L0AAAAA66ebHQAAAALs3+FdAAAAAPA+mMUAAAAA8DUoTQAAAADwZdohAAAAAOzLXyEAAAAC7EJnx
QAAAADrJK09AAAAAua1XVkAAAAC5mG5/QAAAADvPwetAAAAAO8Y3lUAAAAC7IGSpQAAAADqsVUtA
AAAAOxoMMkAAAAC7RnAbQAAAALpTfShAAAAAPAftWUAAAAA5/uOIQAAAALrxWitAAAAAO6YHnkAA
AAA8sjwGQAAAADxjIc9AAAAAurfmCkAAAAA8L5mDQAAAADp46HRAAAAAPGPh9UAAAAA6Yy4zQAAA
ALtBQb1AAAAAOtd800AAAAA76/dnQAAAALsVCENAAAAAOwwmGkAAAAA7vgouQAAAADvplUJAAAAA
Ou+f8kAAAAA67z8DQAAAALqOg5RAAAAAPKNSl0AAAAC7Ht8MQAAAADn/VTZAAAAAPKV4dkAAAAA9
G3zXQAAAALqOg5RAAAAAPQ7cykAAAAA82T9/QAAAALr4vEFAAAAAu64F+0AAAAA9gq6kQAAAADzG
RDZAAAAAPAU8yEAAAAA9Dzl8QAAAADqKtClAAAAAOoDtyUAAAAA80gdoQAAAADsXUCJAAAAAOzTM
vEAAAAA8KhhmQAAAADwJOfBAAAAAupLCmkAAAAA7rbbNQAAAADwK0uxAAAAAO081sUAAAAA8Khhm
QAAAALpa1UhAAAAAus64m0AAAAA64PIeQAAAADk1XWVAAAAAOrCLl0AAAAA8AbM/QAAAADvkqXVA
AAAANy3WWUAAAAA8HeK1QAAAADphlAFAAAAAuaeHaEAAAAA7wnrTQAAAADxbkRhAAAAAPLXbMkAA
AAC69uJgQAAAADbgRPZAAAAAu48bLEAAAAA7p7/9QAAAADr0jY9AAAAAPI5RNkAAAAA7AAPMQAAA
ADvabvxAAAAAO7MyXkAAAAA6PCK2QAAAADsD0gxAAAAAOqyj/UAAAAC75fLUQAAAADq/tK1AAAAA
PP9WLkAAAAA8szkmQAAAADzp+1BAAAAAPSAaiUAAAAA7pydMQAAAADwCoEpAAAAAOLNWY0AAAAA7
bwWjQAAAADrRNLxAAAAAO0fWYkAAAAA7pcKgQAAAADssp4dAAAAAPB/0gUAAAAC7HjRkQAAAALnE
DLlAAAAAPDzZK0AAAAA7DVLaQAAAALoRm7lAAAAAO+Qn9UAAAAA7jxNnQAAAADsE28RAAAAAOygM
CEAAAAC6GM/MQAAAADyNAeFAAAAAOdQSI0AAAAC6GR/bQAAAADrCPqxAAAAAPNHx8kAAAAA78aD4
      </set>
      <set id="src_622" fmt="ptset">AAAAB3NyY182MjIAAAAAAAAAAwAAAAFAgAAAPAoz6Dq+yV4=</set>
      <set id="src_832" fmt="ptset">AAAAB3NyY184MzIAAAAAAAAAAwAAAAFAQAAAPCXDDzsKM7Q=</set>
      <set id="src_75122" fmt="ptset">
AAAACXNyY183NTEyMgAAAAAAAAACAAAAWkBAAAC6CgZ2QEAAADrh+BNAQAAAPF0cvkBAAAC5yZNy
QEAAAD0PKNZAQAAAPYn1nEBAAAA9CdUrQEAAALuofQVAQAAAOq3bb0BAAAC7JZl6QEAAADsQYNtA
QAAAurL7fEBAAAC7jHQdQEAAADttDJxAQAAAOjYcK0BAAAC7btE/QEAAALsKyV1AQAAAPM5sVEBA
AAC4B0yJQEAAAD0s0lpAQAAAupDlMkBAAAC6hoE0QEAAAD3ItOZAQAAAPDNbbkBAAAC6gHlFQEAA
ADyzOmVAQAAAO/PKAEBAAAA7SfjQQEAAALtNHxpAQAAAPJ4c/UBAAAC53n8ZQEAAADpPi65AQAAA
OaJJakBAAAC7gvd2QEAAALu2BW5AQAAAusd+/0BAAAA6R0thQEAAADr8JjhAQAAAPFRRYkBAAAC7
mi7QQEAAALuJJsRAQAAAPII8I0BAAAA7X44dQEAAADyTZ7VAQAAAuhfsskBAAAC65ooRQEAAALrs
5ztAQAAAutt1YUBAAAC6jgJYQEAAADsR5AtAQAAAOw/RyEBAAAA8KYjTQEAAADitc91AQAAAPCo4
FkBAAAA9GimfQEAAALtG6KdAQAAAPKv7iUBAAAA8Y80DQEAAADuh/qNAQAAAuu2Z7EBAAAA7qXgC
QEAAAD3svXhAQAAAPU4kSUBAAAA5AmlmQEAAADyY+6lAQAAAPTT1EkBAAAA7phv6QEAAADrAVcdA
QAAAuzivakBAAAA5x0F2QEAAADyjKRJAQAAAPBwC80BAAAC7Up0MQEAAADy4CbRAQAAAOp0N7EBA
AAA9D6isQEAAADt2RT5AQAAAO81xbEBAAAA7eRVdQEAAADtepAVAQAAAO3KYhEBAAAA6uob0QEAA
ADvoHZJAQAAAurFb7EBAAAA8n1duQEAAADyxe2JAQAAAOrZh9UBAAAA8Rgo+QEAAADwscOxAQAAA
PBAoYw==
      </set>
      <set id="src_75132" fmt="ptset">
AAAACXNyY183NTEzMgAAAAAAAAACAAAAhkCAAAA7ldagQIAAADv0XZ9AgAAAPAwDykCAAAA8arOn
QIAAADmmcDtAgAAAO44q6ECAAAA6EHhGQIAAADurTHRAgAAAO6IZskCAAAA7yLXlQIAAADtBDEBA
gAAAPAdArECAAAA88r8UQIAAADx05bxAgAAAu5YbQECAAAA8MfUzQIAAADu2dpVAgAAAOsWDGECA
AAA8HMnOQIAAALsO6ChAgAAAuy+DuUCAAAA7NuZfQIAAALrsMaxAgAAAuuR0DUCAAAA82rsRQIAA
ALluz4tAgAAAPAYPnUCAAAA8BrJVQIAAALsINIJAgAAAu1YvnECAAAA6Q9HKQIAAADyuV4FAgAAA
utAxYUCAAAC7g2aQQIAAALqqMZVAgAAAt/B9WUCAAAA7sI4PQIAAALsbWjRAgAAAOsfBk0CAAAC5
/XHdQIAAALu3eYNAgAAAuxAgcUCAAAA8d+qiQIAAADsp3SFAgAAAO+yBRUCAAAA7xcjwQIAAADnF
iWtAgAAAOtNZW0CAAAC7IAQDQIAAADt5vOdAgAAAPDkwUUCAAAA7NcaDQIAAADu3zqZAgAAAu3Ai
9ECAAAA8I6FnQIAAADwJHa1AgAAAOsFPLUCAAAA7tAcHQIAAADwR6D9AgAAAubdjZUCAAAA7417u
QIAAADxJpARAgAAAOrOexECAAAA8I3wFQIAAADt7z2hAgAAAu3S8NECAAAC7m+xLQIAAALs2GDtA
gAAAPCcbrkCAAAA6nWeoQIAAADsm2hVAgAAAuxaAHECAAAA6okitQIAAAD1Q52tAgAAAO0IoJECA
AAA8LDfYQIAAADwdrbBAgAAAuyfyxkCAAAA7UKZAQIAAAD2HephAgAAAPLJzQ0CAAAA93eKRQIAA
ADu/OUtAgAAAPGiEJ0CAAAC5xXlXQIAAALuhzRBAgAAAuqcIV0CAAAA7sPKgQIAAADuH1E5AgAAA
O109fkCAAAA8yCv1QIAAADxLNMBAgAAAOxxZ9kCAAAA80qYoQIAAAD1Ug5BAgAAAPdqXQkCAAAA8
L9zuQIAAADxl9iZAgAAAO15ZqUCAAAA8P+rpQIAAAD0mbbBAgAAAPMneP0CAAAA7D73aQIAAADsC
d2pAgAAAOjzBCkCAAAA7mZDIQIAAADyANNVAgAAAPEIYNUCAAAA9BCgnQIAAADunOhlAgAAAPIOG
T0CAAAA9FyJfQIAAALoSK45AgAAAO18ICECAAAA70GEBQIAAADrHephAgAAAOrwfWUCAAAA3+TQe
QIAAADxvNyVAgAAAPEMiukCAAAC7QsvmQIAAADyl70FAgAAAPP/cXUCAAAA5Ab3rQIAAADuF7llA
gAAAu0f5SkCAAAC704A0QIAAALqxkLdAgAAAOUvq70CAAAA4Z9mXQIAAADkaZX9AgAAAuxcdkUCA
AAC7A6l/QIAAADrGL3k=
      </set>
      <set id="src_31" fmt="series">
AAAABnNyY18zMQAAAAJCSAAAw8eAAAAAAAIAAAAguITPaToab0W6PibiOhbmEborSlo6C1bmOZ7w
HzorB5y5WmWiOiZ7bznidQI6OcXIuZ5xtzobruC4jvFAOht0pzoFcao6Kn3vOR0dtTorLxm5z41M
OhrcsDur8y07CGZLO5TQSTq4Tww7sCCuOobVAzwI2yY6yNKQO+YItjrCuzI7rgxXOpR8ETvTGuM6
nOMgO5xX9DqQny07J+HhOnccKTtPYBA6bJg0O6HkIDqYAoE7GPYrOlEpyzsJGI86R7cWO2DpsTp2
pXo7P1OBOlZ19zsbsZg6X4j5OtjoXTpUvAg7EPpeOlBXWTreKZY6UqgPOw1gDjqH8zc6kwvfOk6J
lw==
      </set>
      <set id="src_SNR" fmt="series">
AAAAB3NyY19TTlIAAAACQkgAAMPHgAAAAAACAAAAILoEuWU6JoYxugXWYjoez0+4JRI+OjufFDlj
Or86M2XLuISCCzolV4C6mckjOhsDTrnhgD06LIzEuLmP5zpMUIu64XVBOh82EDsrxxA6e8xIPbvw
uzxeBTU9vHcGPFzMYz1LfLU8F2KYPSgQ5zvs49s9ClFmO9gK+zzqbLI7rdWtPJkyCztgRoU8I5wZ
OwkNUjxO4hY7GswoPBtpkTrpa6c8LO15Ovo9sDve7z86viPqPAOsPDrXBEU75xHGOsJXjDvrF/I6
5u9MO/YndDrUG847uamsOr/XOjur8Zk6uba7O5kCNjquRZs7FcqbOoX0ijtOe+46iPUzOyXV4Dpy
zGk=
      </set>
      <set id="src_CRB" fmt="series">
AAAAB3NyY19DUkIAAAACQkgAAMPHgAAAAAACAAAAILkccHU6XHfiugKE4TpDcyC5nGXrOl0/Q7mU
eKA6hmOouJW8dDpuJWK6R+JkOlcQvTlmv0c6cXfGOkR+djqSKqA6hqEnOnnffjprpr06iT6oPCsN
aDuBjHE8nT+nO8StMzyJdCs7YjLpPDFMMDsOpTY8N+PtOyeeXzweZ9g7CSX0O8qgkTrYDQc7w/VA
OsomyzvrFfw62mFvO3RDmzqrbJk7sgWJOsZZHTs0lpw6iJaLOxvMDDqZxm07O2MlOqOIbDuGcS06
vBk+O07lOTqmgQM7aD0oOq8pOzsLbdk6nBS9OsfysjqTmxk6/QJoOrHPSzq9S4w6lnzHujuZ2DpM
Z2g=
      </set>
      <set id="src_72" fmt="series">
AAAABnNyY183MgAAAAJCSAAAw8eAAAAAAAIAAAAgOk/u1jqXbVa60YHrOoW1xLmkAFY6jXsMuhH9
0zqbYUq56HnjOpIiD7oVJl06jQB1tnXpGDqFo766xR1NOoEKHjqIv9k6tEpouNtooTqZzys7sRiD
OvIYSTyL8tY7lXyyPK7nlTufzpg8yOpTO8ZUBzybs9Q7i+LoPE/ZyTtXwP88Gvm/O4FEgTuIGB47
IJFVPCJ8SztPTcs7jmxIOx7rJzvkLOo7Yc10O92pLztDMSc7qY3POzI/5TtZ+bI7Jqs1O6siSjsc
K2k7jow3OwjwwTsf7JI6919qO4lj3jrjLO87F+s+Osv9KTqexyE6snd2OnntADqUip87Xxw1OsYn
SQ==
      </set>
   </ref>
</figure>
