# Supplementary material for: Organization of reward and movement signals in the basal ganglia and cerebellum
Source: Nat Commun. 2024 Mar 8;15:2119. doi: 10.1038/s41467-024-45921-9 (PMC10923830; doi:10.1038/s41467-024-45921-9)
Supplement: Supplementary file 4 — Source Data [file 41467_2024_45921_MOESM4_ESM.zip › VBG_fig3.fyp]

<?xml version="1.0" encoding="us-ascii" standalone="yes"?>
<?fyp appVersion="5.4.4" schemaVersion="25"?>
<figure xmlns="http://www.keck.ucsf.edu/datanav/namespace/schema25"
   strokeWidth="0.01in" strokeJoin="miter" loc="0.5in 0.5in" strokePat="solid" psFont="Helvetica" fontStyle="plain" fillColor="000000" altFont="serif" strokeCap="butt" width="3.5in" fontSize="12" strokeColor="000000" font="Arial" height="3.6in">
   <graph loc="0.6in 2.3in" width="1in" fontSize="8" title="PSTH" clip="true" height="1in">
      <axis labelOffset="0.2in" lineHt="1" start="-200" spacer="0.03in" end="1200">
         <ticks intv="400" perLogIntv="1" start="0" end="1200" fmt="f1"/>
      </axis>
      <axis labelOffset="0.3in" start="0" spacer="0.03in" end="0.3" title="Direction effect size&#xa;&#xa;">
         <ticks intv="0.1" perLogIntv="1" fmt="f1"/>
      </axis>
      <colorbar cmapnan="ffffff" gap="0.2in" start="0" spacer="0.1in" end="100" title="Z AXIS">
         <ticks intv="10"/>
      </colorbar>
      <gridline />
      <gridline />
      <legend loc="0.015in 0.844in" labelOffset="0.03in" hide="false" len="0.12in" spacer="0.12in" mid="true"/>
      <label loc="-7% 115%" fontSize="13" valign="center" align="center" title="a|0:w"/>
      <trace fillColor="0000ff" mode="errorband" src="#src_72212" legend="false" strokeColor="0000ff" title="Cerebellar Purkinje Cells">
         <symbol fillColor="none" size="0pt" type="circle"/>
         <ebar fillColor="640000ff" cap="xhair"/>
      </trace>
      <trace fillColor="008000" mode="errorband" src="#src_CRB212" legend="false" strokeColor="008000" title="Cerebellar Local Neurons">
         <symbol fillColor="none" size="0pt" strokeColor="64008000" type="circle"/>
         <ebar fillColor="64008000" cap="xhair"/>
      </trace>
      <trace fillColor="ff0000" mode="errorband" src="#src_SNR21" legend="false" strokeColor="ff0000" title="Basal Ganglia SNpr">
         <symbol fillColor="none" size="0pt" strokeColor="0000ff" type="circle"/>
         <ebar fillColor="64ff0000" cap="xhair"/>
      </trace>
      <trace fillColor="ffa500" mode="errorband" src="#src_3121" legend="false" strokeColor="ffa500" title="Basal Ganglia Caudate">
         <symbol fillColor="none" size="0pt" strokeColor="0000ff" type="circle"/>
         <ebar fillColor="64ffa500" cap="xhair"/>
      </trace>
      <label loc="4.9% 111.4%" title="Pursuit Direction"/>
      <label loc="120% -37.9%" align="center" title="Time from target motion (ms)"/>
   </graph>
   <graph loc="2in 2.3in" width="1in" fontSize="8" title="PSTH" clip="true" height="1in">
      <axis labelOffset="0.2in" lineHt="1" start="-200" spacer="0.03in" end="1200">
         <ticks intv="400" perLogIntv="1" start="0" end="1200" fmt="f1"/>
      </axis>
      <axis labelOffset="0.3in" start="0" spacer="0.03in" end="0.3" title="&#xa;">
         <ticks intv="0.1" perLogIntv="1" fmt="f2"/>
      </axis>
      <colorbar cmapnan="ffffff" gap="0.2in" start="0" spacer="0.1in" end="100" title="Z AXIS">
         <ticks intv="10"/>
      </colorbar>
      <gridline />
      <gridline />
      <legend loc="0.024in 0.601in" labelOffset="0.03in" hide="false" len="0.12in" spacer="0.12in" mid="true"/>
      <label loc="-7% 115%" fontSize="13" valign="center" align="center" title="b|0:w"/>
      <trace fillColor="0000ff" mode="errorband" src="#src_72211" strokeColor="0000ff" title="Vermis Purkinje Cells">
         <symbol fillColor="none" size="0pt" type="circle"/>
         <ebar fillColor="640000ff" cap="xhair"/>
      </trace>
      <trace fillColor="008000" mode="errorband" src="#src_CRB211" strokeColor="008000" title="Vermis Local Neurons">
         <symbol fillColor="none" size="0pt" strokeColor="64008000" type="circle"/>
         <ebar fillColor="64008000" cap="xhair"/>
      </trace>
      <trace fillColor="ff0000" mode="errorband" src="#src_SNR211" strokeColor="ff0000" title="Basal Ganglia SNpr">
         <symbol fillColor="none" size="0pt" strokeColor="0000ff" type="circle"/>
         <ebar fillColor="64ff0000" cap="xhair"/>
      </trace>
      <trace fillColor="ffa500" mode="errorband" src="#src_31211" strokeColor="ffa500" title="Basal Ganglia Caudate">
         <symbol fillColor="none" size="0pt" strokeColor="0000ff" type="circle"/>
         <ebar fillColor="64ffa500" cap="xhair"/>
      </trace>
      <label loc="4.9% 111.4%" title="Saccade Direction"/>
   </graph>
   <graph loc="0.6in 0.5in" width="1in" fontSize="8" title="CS scatter" height="1in">
      <axis labelOffset="0.2in" lineHt="1" start="-0.05" spacer="0.03in" end="0.8">
         <ticks intv="0.4" perLogIntv="1" start="0" end="0.8" fmt="f2"/>
      </axis>
      <axis labelOffset="0.3in" start="-0.05" spacer="0.03in" end="0.8" title="Direction effect size &#xa; saccade task&#xa;&#xa;">
         <ticks intv="0.4" perLogIntv="1" start="0" end="0.8" fmt="f1"/>
      </axis>
      <colorbar cmapnan="ffffff" gap="0.2in" start="0" spacer="0.1in" end="100" title="Z AXIS">
         <ticks intv="10"/>
      </colorbar>
      <gridline />
      <gridline />
      <legend loc="0.294in 1in" labelOffset="0.05in" size="0.04in" len="0.15in" spacer="0.12in" mid="true"/>
      <trace fillColor="0000ff" strokeWidth="0pt" src="#src_7514" strokeColor="4169e1" title="PC ">
         <symbol fillColor="644169e1" strokeWidth="0.5pt" size="3pt" strokeColor="640000ff" type="circle"/>
         <ebar hide="true"/>
      </trace>
      <trace fillColor="0000ff" strokeWidth="0pt" src="#src_7511" strokeColor="0000ff" title="CRB">
         <symbol fillColor="64008000" strokeWidth="0.5pt" size="3pt" strokeColor="64008000" type="circle"/>
         <ebar hide="true"/>
      </trace>
      <label loc="-7% 115%" fontSize="13" valign="center" align="center" title="c|0:w"/>
      <label fillColor="0000ff" loc="60% 90%" title="r = 0.66"/>
      <label fillColor="008000" loc="60% 75%" title="r = 0.65"/>
      <label loc="120% -37.9%" align="center" title="Direction effect size - pursuit task"/>
   </graph>
   <graph loc="2in 0.5in" width="1in" fontSize="8" title="CS scatter" height="1in">
      <axis labelOffset="0.2in" lineHt="1" start="-0.05" spacer="0.03in" end="0.8">
         <ticks intv="0.4" perLogIntv="1" start="0" end="0.8" fmt="f2"/>
      </axis>
      <axis labelOffset="0.3in" start="-0.05" spacer="0.03in" end="0.8" title="&#xa;">
         <ticks intv="0.4" perLogIntv="1" start="0" end="0.8" fmt="f1"/>
      </axis>
      <colorbar cmapnan="ffffff" gap="0.2in" start="0" spacer="0.1in" end="100" title="Z AXIS">
         <ticks intv="10"/>
      </colorbar>
      <gridline />
      <gridline />
      <legend loc="0.294in 1in" labelOffset="0.05in" size="0.04in" len="0.15in" spacer="0.12in" mid="true"/>
      <trace fillColor="ff4500" strokeWidth="0pt" src="#src_7515" strokeColor="64ff0000" title="SNrp">
         <symbol fillColor="64ff4500" strokeWidth="0.5pt" size="3pt" type="circle"/>
         <ebar hide="true" capSize="0in"/>
      </trace>
      <trace fillColor="64ffa500" strokeWidth="0pt" src="#src_751" strokeColor="64ffa500" title="MSN">
         <symbol strokeWidth="0.5pt" size="3pt" type="circle"/>
         <ebar hide="true"/>
      </trace>
      <label loc="-7% 115%" fontSize="13" valign="center" align="center" title="d|0:w"/>
      <label fillColor="ff0000" loc="60% 90%" title="r = 0.5"/>
      <label fillColor="ffa500" loc="60% 75%" title="r = 0.62"/>
   </graph>
   <ref >
      <set id="src_751" fmt="ptset">
AAAAB3NyY183NTEAAAAAAAAAAgAAAGI72pO9PB5T6rtjAN67KMpDPFhngDrw3SC6iPSjuKkklLsZ
qMo7gxG1O9+KbzyYVji6qoDNOe+vqzynftA7niAqu/b7zjxeIXA8l4vePI12YzwUq+W79NuIPJ+m
yjwPiuU87AcvPO/U2DzXLFs8AcvJPom4wz33C4Y70e0uPEL4Jz0wBFY8r3povIxN4byUB6E8tFwB
O8yQTzyKQVq7mrUGPKKXeDvRJNo8kVktPDG10DvQI6M+UF+9PNQk3j09czQ8Mpoau0bFqzylcmk+
qZKePQOb4DwqO+89lf+kPRQ/LTw3q4M8vNw2PhGXSjvJ1N87igBLPRB0tbs7X3C6Rx4qPC3Fdz2N
sBk8Q0rAunBchD6VcLQ9tYr8PDFCBLppKrE8/Eciu6jsFroe3F+7BV6nvIL64jtCqzw9GOzCPImQ
3jyS83I6IugIvBuOLTq2a+M80cuLPMwh57sVOei7SCMqu+38y7tbpBK6/gYJO69WPzuLAzq7pnk3
PZTwSTyDUl47keiCPJ/6eLvJ/e060WM/O5CZ/juv/so8qTEmPSSolTzimM088BpMOufaKzua/CA9
v2D6PYOu1zw0CJY8UNovPO36mz1FSGU88X/RPQrQvTuqI6i6B2KIvB6yarv6Y8g8vXgzPAxky7yB
ye+5n/tnu/KcbT2fQ248nAPkOzPYTDo7AFu7c7H2vIHJ77mf+2c+G1wDPgGe1zzBD0A9C/4COoqU
YLwWxaE+Wa24PXuKuD21cso8a2VyurelMLqMW6I7pVEqO/y6Fz0ZVLM9tX5dPiYPfz4G/086gYOq
PJjsoTxWqTQ8glrKO7ErHDxp10U9GVSzPbV+XT0F2W490EBSO9Q6mzvCrl68HdcmO4Mi7jxX/3w8
zhgiOtIkNT0Pcne7rPqpuwIJqzycIOc8JQxDPKomeDxDyYA8DjR3PAg8sT1KITQ88TyqurHFfLtP
KKY8sM8SPFq2cDyimww7iTnLPIkPxzxCLPg89uswPGpwVLuwIHa8jxCyPCb2LTtL5RQ6MGc5uz5W
kTttEs075m+S
      </set>
      <set id="src_7515" fmt="ptset">
AAAACHNyY183NTE1AAAAAAAAAAIAAABVPe/CeT3jnG89DNciPkrLYD2W8DQ+TpRXPJa+8zyAx1g7
YpSNPPmMYj6DcyA+TuQDPv4lCj6mEcY8c/2PPVPKkj1/xYY9p/XHPaJAsj6hHUc8xfROPckaEjz6
SPc9TgMpPEKsMj4OYg09+6qLPcKY3T8XVf8+egK5PyS5NT6HuFw9hLP5PawRSj5LiKs+Ju6tPhQH
JD43L5s+4y7zPm/zNz8OOdQ+QksSPiarhD4TrRc9lxaAPRu+fz3u0vM9duQdPRGM8T1YFug+kM/T
Pchq1D2PMGg+CsNOPiBjDT8nfYc/C8muPj5AEz49NHY85EroPuBkEz4VssY8NRMlPiXHqTxKbbM9
iN3kPtI+OD6z67u7PDpZPEwvkz2WAJW7l6YkPLGrxTxNgGG6JkKXPPU9eDv6Fks83/mLPN9Oc7nh
VeM9qMUGPmCwMz5W5wQ+xU52PK+mxT45MTE9t1lRPbpGcDyiVhI+JjEOPKhaJT1uT1U7hfPnO8Gv
LT3pGY49nE/mPLvMVD1VsOQ9VSqIPdP/DTz04v89tvOfPQhbRD3awSk82en7PSETTTzoocQ745r/
PhmmHz49Ey4+NyufPjg7cDygPzg96bFJO6oZHT2JDgg8pgrDPmP1ZDxx6kI+XZ77Ph8ZzT6ISS89
LArnPliFgT0RfYk953wgPlrbJT6hvGo8y5+vPfOy7DzbOWU+SDNDPOW1hD5bg2I8ldFaPnhEUjyP
8l08LczPPd8fYz2z1Rw8qsW3Pk4yBT0oj/k+LZgmPFzG6j1tLXo8IutGPhd8WT3WRqE9w66QPgES
GT6tqlE7K/V6u5kLKrunpzK8S9R1PByy0LwkACY9lHKwPQk9cD2LmGQ9afhZPakd4z00Io49oThc
PXKUuj3OoN88a8ONPhw8+D3dlwA=
      </set>
      <set id="src_7511" fmt="ptset">
AAAACHNyY183NTExAAAAAAAAAAIAAAA4PJqwuj4DxDm7iWZcucsLkT5PnAY+rN3/Pn6teD6Jqlo7
z505O7gwgz8JB9s93dsiPhzlrj2ScpE+2rbyPBk9vjtk1SM9bMlcPIdAFz4HgVo9XKAoPOGmkbvm
xOM6LnN5PSE5qTzqKMc9C9JBPW+bnruTNv46suhGPFhh0Ds0deS6QHD8vSxCMz0ngtI+smO+u7Hn
azstQNw+QTu1PrUoEDwKb7U9B4BbO+WC1jz7DG8+RdPlPY2vkzyKH9U7IWD7Prx0uDyZf8w8OTr4
vF7dEj0oiLs9IUi7PkSwzj2HqsM9Np5XPLh7LD2GwNs8fX+uOS35grwCUJQ4++apPKOlqz4TeRM+
IbdaPdN+BD3h50g9NSvKPc8RmD3Rcbw8qemKPHvtlzwtYDW7gZijvD4ucz4LH0k+Acw+PZHsKz2J
ga678PNnu3AbzDtcIz+6fe8ZPRC3cj2ZHbs8ebLxPF3RtLwkNxA8TmKjPOCAoz0c1ao9kG3OPLkV
Dj8Ne749H1WBPB1zqT4QQaW7J6Ciu6T/b7p5nKa7TeDqPDHk1rxmAH27R1C1PDdfkzsuBgc8Q2CL
u5GOmzx5H/W4e0NSPQMIoQ==
      </set>
      <set id="src_7514" fmt="ptset">
AAAACHNyY183NTE0AAAAAAAAAAIAAAAuPMyz3D28KeA8CVpJPV3fQT08ClU8TXu+OlpWw7xa4/A8
2aPnPbDwV7vZt2q8hu2mPEy1YD0M7rw9U9XAPcSs8DyjFF89UKBzPHxTUT0gC8s9lNsPPc4Hw7ow
XQC61Quyu3sPAjxCLLm8RWPrusW3UTv/gIW8b9CIPPXvcbzJJKa8fcdHvDjK5TwkKKo8IDnHvIHO
LzuyEo+9DgnevGTg3zyln2Q8NuMVPRcevjyAcDQ7qguTPZg6f7xZmpw8HXo5upy+gDziO+U8+9cG
PdysszusUFI9KyW+Pb1TMD4qeSc9ES4uPacpzjyZv3c9NMASu9dBdrwCKR0+KWZNPi36wz0aePM8
lRjfPKc4wj19x+o+GEGLPhsRRjykDQM9AANjPEwyizygc+s8BmU1O1SwLDvk5Kw8MLG+OU+i+jsq
n/C6nrCDO4QkTTzG6SQ9nrKWPMbs2TtLBCU8w6E3PMbneTyh47Y7dymGPJg0STwczr0=
      </set>
      <set id="src_31211" fmt="series">
AAAACXNyY18zMTIxMQAAAAJCSAAAw8eAAAAAAAIAAAAguS9hSTsH6Be4rPkZOwGcLbrSg5M7BZ8G
ulTz+jsCZsM6PDBfOwagOTuXb087GsLMO2wgfTsQ95S6xfs0OxW0n7sba007CrIGuW88kTsEw7Y7
ue0XO3A9ozxBZNc7kIeHPGMMWDuaVSs8eCWaO7DiWjw2Y3k7eBYePKKllzuEP+48p4a0O261TDzG
csY7nfPAPNxoMjukAX888egZO7eGWTysZEY7j8gIPK+jNDuJOrw8hYrQO4jKbDyCwBw7Y6pvPJEI
3zttZd48iixoO4CR5jxjQqI7Yf3bO+lEfDs/YRs8YL9cO0Toxzwu9107WAbtPA0u2TtVsYM8ZfUi
O1wfYQ==
      </set>
      <set id="src_SNR211" fmt="series">
AAAACnNyY19TTlIyMTEAAAACQkgAAMPHgAAAAAACAAAAILsHsr87Elgqu2qqUjsWR2M7B9ppOxUO
KDstDPE7GRIQOoMNYDsQgym7A0+mOxFRC7tPUa87A/HeuZ2NozsVSL65nvbqOw8UCjzVv0c8EG4J
PaLEujxwyrw9oggTPGkEgT3AQqw8cqm3PfnRjDyDdJ0+Ax1QPFNSTz3mbhs8HXXSPb7LtjwV3ag9
rwqZO/166j2JHUE78Q+KPYWzjjv/8bM9fILQPArJAD1s3Fk7+HGIPWt2Wjvp5WI9S8nYO9xfwT1Q
tGM72GZzPUWPCDvxYok9THMEO+J7qj1SSgo73VMkPUOdiTvcyPY9N+42O97LGj1Xakg78n1NPSzB
zzvbDh0=
      </set>
      <set id="src_CRB211" fmt="series">
AAAACnNyY19DUkIyMTEAAAACQkgAAMPHgAAAAAACAAAAIDsF3WU7Zcctu2le1jtMRQ66MjurO1Jc
ijnKLY87PG2LOuSoNDtNwLq6/cy9OxmYu7tCxPE7Hc5SO27YcDtPjVO7a2roOzTATzwTlNM8CYXF
PThZZTxkCBE9qAuXPIqZoj23Dyg8j8a8PYJegDxPPEk9LhMFPCA2IT0JFls76aYpPNbOyDvjs7w8
42mjO+mTKjz64/07+F7WPNEf/Tv5X9o9GQ4QPBCfBD0XDjk8GDq3PR19bDwkRAg83wX4PBY1wD0D
7ds8G92aPPZIWDwWoJk875bjPBVJEDzpY1g8GNZ4POokTjwU43Q9AOejPBl9Hz0BRHg8I7qxPP0m
jTwbF/E=
      </set>
      <set id="src_72211" fmt="series">
AAAACXNyY183MjIxMQAAAAJCSAAAw8eAAAAAAAIAAAAgOddU3Dty25S8AUeoO24RdbvLWrw7OPiY
uz6vVzuCdxU6vPnuO4bFD7qejUs7hV8iu8Novztt1bY7oocSO3jfIrw7APw7WDcNuyterjuBklo8
jPetO8Iv7z06oFg8LozWPWzsBjwtOzE9MR86PBnI6z0GWM08HYznPKffJDv3MEI87aRMPASKFTzk
Flc73jklPLDhQzwJnuc8rtB2O/0KpDy7V3A74ZduPEEh0Tuq3Ls8pB4RO90KIjyDcBE7uqPUPKwY
3Tvac6U79v4uO69mpDymt0c7sIdDPHKO2zu7gzQ8F3hvO7IyozyF5gU7sJ1/PHDAOTuoxhU8jy+N
O8Uq8A==
      </set>
      <set id="src_3121" fmt="series">
AAAACHNyY18zMTIxAAAAAkJIAADDx4AAAAAAAgAAACA5tak+OxhuHzuXwUY7Jv7fu4eNWTr/Tr87
oPRiO1DB3jtCmPE7JNkZuw6P3DsOP3m6BwgjOwyYljoeMH07GjJkOhtrmjsiFJA65NfVO1Ifhzvy
QFA7QKjAO6wGdjtXiP88S1JPO4KFrzwcG5g7gS4VPJzxFDuskPU8rcjAO8D9WjzZYQA7xSrrPQMP
rTu/hOc83SgCO8w8aDzlp1Q7o5lWPLGsnDusNYE897YJO8kZ+jzMW547urZZPOj9fzvD6cI8/X6Z
O8tE7D0LZSs7vUNiPN+L9ju2wOA83HoIO7O5LjzorT87nDMdPL4ylzuc+Og8yLQ2O5cOgTyPqPM7
ipAM
      </set>
      <set id="src_SNR21" fmt="series">
AAAACXNyY19TTlIyMQAAAAJCSAAAw8eAAAAAAAIAAAAgupafJzsWOSK7sw8EOzNBbDmDdkY7K2HL
OljGMzsg9747CWuOOx+cvTnPlmQ7NAfuOfOdDDsUU6Q5gR5TOx7xsbpCwho7I01OPQe9YzwMieM9
hh/9PDiZyz2Bf708JXAAPX9oyzwQ52w9ojilPByWOj299ks8IUiPPch01DwhWoE91BYcPCS9hz4E
5NM8NQefPgAWcDxEfy0+ABNzPDlMdz4QTv88OrNlPhf20DxFvZ4+FX8DPDbZSj4tGUg8Rz0tPkTZ
dDxgosE+SDitPHe9Vz41v1o8bKcCPgVUjDwsuEk9yxBVPBqGbT2wLcs8D8B2PY/Xuzv/XXA9d1A2
O/NM2w==
      </set>
      <set id="src_CRB212" fmt="series">
AAAACnNyY19DUkIyMTIAAAACQkgAAMPHgAAAAAACAAAAIDrz42Q7cGobOjJg1js0/xs6nS4WO1Gs
rzuezE07RZwCO3OY7ztUdVW7bzMoOzG35LsNqIA7KpX0uQlO/jteXfM5emRcOylIlTuA+e87Wiw+
PGa2/TuxCBA9LClYPAPNbD0xgeM8CKXjPT7UMzwUnVc9Rkb8PCbjnj1GSnw8Ks8GPS1HXTwNPNw9
MvCJO/4sTz1CERA8GcKZPT/6RDwZRyA9XfgHPCo1oz1Yzdc8J/EdPUv9aTwkRn09eiRJPDEzyj2Y
Txg8V3CtPaWd5zxreXE9inlFPFViVD1ojvE8RIPuPSe6LjwV+849BgDBO/Hxuz0S4iE8BjyGPSoY
CDwR1Lc=
      </set>
      <set id="src_72212" fmt="series">
AAAACXNyY183MjIxMgAAAAJCSAAAw8eAAAAAAAIAAAAgOhhDdzuXOmo7XqFEO5BwSrsuoaI7bHDe
u2mLYTtVcRs75MsnO4haGzswAu87ylF5O493nDupfgo6jrgQO4ny9juWAGI7mAXtupER8DtY/VM8
nzfEO7+5vz1INfQ8J0UvPWhKpjxK/iA9bKprPEjXAT1wGNo8Mj5dPSB1nDwGwx09aGG0PByQ5T0k
vcs8DIoGPS8Fszwl4gw9RHBSPBJBhT0tpAM8HUYCPUxc6DxHvs89XQ4GPDCo2j14TzI8VtXlPV1H
0Dxh2989dUN0PFWDHT2IHB88c+0vPVDPqDxGce89Fx2sPAiaJj0ENOI75dvsPQauaTv8XAY8/mWk
O/izDw==
      </set>
   </ref>
</figure>
