# Supplementary material for: Organization of reward and movement signals in the basal ganglia and cerebellum
Source: Nat Commun. 2024 Mar 8;15:2119. doi: 10.1038/s41467-024-45921-9 (PMC10923830; doi:10.1038/s41467-024-45921-9)
Supplement: Supplementary file 4 — Source Data [file 41467_2024_45921_MOESM4_ESM.zip › VBG_fig4.fyp]

<?xml version="1.0" encoding="us-ascii" standalone="yes"?>
<?fyp appVersion="5.4.4" schemaVersion="25"?>
<figure xmlns="http://www.keck.ucsf.edu/datanav/namespace/schema25"
   strokeWidth="0.01in" strokeJoin="miter" loc="0.5in 0.5in" strokePat="solid" psFont="Helvetica" fontStyle="plain" fillColor="000000" altFont="serif" strokeCap="butt" width="7in" fontSize="12" strokeColor="000000" font="Arial" height="2in">
   <graph loc="2.604in 0.5in" width="0.33in" fontSize="8" title="CS scatter" height="1in">
      <axis labelOffset="0.2in" lineHt="1" start="-0.02" spacer="0.03in" end="0.3" title="&#xa;">
         <ticks intv="0.3" perLogIntv="1" start="0" end="0.3" fmt="f2"/>
      </axis>
      <axis labelOffset="0.4in" start="-0.03" spacer="0.03in" end="0.9" title="Direction effect size">
         <ticks intv="0.3" perLogIntv="1" start="0" end="0.9" fmt="f2"/>
      </axis>
      <colorbar cmapnan="ffffff" gap="0.2in" start="0" spacer="0.1in" end="100" title="Z AXIS">
         <ticks intv="10"/>
      </colorbar>
      <gridline />
      <gridline />
      <legend loc="0.294in 1in" labelOffset="0.05in" size="0.04in" len="0.15in" spacer="0.12in" mid="true"/>
      <trace fillColor="0000ff" strokeWidth="0pt" src="#src_751221" strokeColor="4169e1" title="Monkey B">
         <symbol fillColor="644169e1" strokeWidth="0.5pt" size="3pt" strokeColor="640000ff" type="circle"/>
         <ebar hide="true"/>
      </trace>
      <label loc="-7% 108.5%" fontSize="13" align="center" title="b|0:w"/>
      <function strokePat="dashed" dx="0.003" x0="-0.02" x1="0.3">
         <symbol size="0in" type="circle"/>
         
         
         
         
         
         
         
         x
      
      
      
      
      
      
      
      </function>
   </graph>
   <graph loc="3.204in 0.5in" width="0.33in" fontSize="8" title="CS scatter" height="1in">
      <axis labelOffset="0.2in" lineHt="1" start="-0.02" spacer="0.03in" end="0.3" title="&#xa;">
         <ticks intv="0.3" perLogIntv="1" start="0" end="0.3" fmt="f2"/>
      </axis>
      <axis fillColor="ffffff" labelOffset="0.3in" start="-0.03" spacer="0.03in" end="0.9">
         <ticks intv="0.3" perLogIntv="1" start="0" end="0.9" fmt="f1"/>
      </axis>
      <colorbar cmapnan="ffffff" gap="0.2in" start="0" spacer="0.1in" end="100" title="Z AXIS">
         <ticks intv="10"/>
      </colorbar>
      <gridline />
      <gridline />
      <legend loc="0.294in 1in" labelOffset="0.05in" size="0.04in" len="0.15in" spacer="0.12in" mid="true"/>
      <function strokePat="dashed" dx="0" x0="-0.02" x1="0.5">
         <symbol size="0in" type="circle"/>
         
         
         
         
         
         
         
         
         
         
         
         x
      
      
      
      
      
      
      
      
      
      
      
      </function>
      <trace fillColor="0000ff" strokeWidth="0pt" src="#src_751321" strokeColor="0000ff" title="Monkey B">
         <symbol fillColor="64008000" strokeWidth="0.5pt" size="3pt" strokeColor="64008000" type="circle"/>
         <ebar hide="true"/>
      </trace>
      <label loc="181.8% -37%" align="center" title="Reward probability effect size"/>
      <function strokePat="dashed" dx="0.003" x0="-0.02" x1="0.3">
         <symbol size="0in" type="circle"/>
         
         
         
         
         
         
         
         x
      
      
      
      
      
      
      
      </function>
   </graph>
   <graph loc="3.904in 0.5in" width="0.33in" fontSize="8" title="CS scatter" height="1in">
      <axis labelOffset="0.2in" lineHt="1" start="-0.02" spacer="0.03in" end="0.3" title="&#xa;&#xa;&#xa;">
         <ticks intv="0.3" perLogIntv="1" start="0" end="0.3" fmt="f2"/>
      </axis>
      <axis fillColor="ffffff" labelOffset="0.3in" start="-0.03" spacer="0.03in" end="0.9">
         <ticks intv="0.3" perLogIntv="1" start="0" end="0.9" fmt="f1"/>
      </axis>
      <colorbar cmapnan="ffffff" gap="0.2in" start="0" spacer="0.1in" end="100" title="Z AXIS">
         <ticks intv="10"/>
      </colorbar>
      <gridline />
      <gridline />
      <legend loc="0.294in 1in" labelOffset="0.05in" size="0.04in" len="0.15in" spacer="0.12in" mid="true"/>
      <function strokePat="dashed" dx="0" x0="-0.02" x1="0.5">
         <symbol size="0in" type="circle"/>
         
         
         
         
         
         
         
         
         
         
         
         x
      
      
      
      
      
      
      
      
      
      
      
      </function>
      <trace fillColor="64ffa500" strokeWidth="0pt" src="#src_75111" strokeColor="64ffa500" title="Monkey B">
         <symbol strokeWidth="0.5pt" size="3pt" type="circle"/>
         <ebar hide="true"/>
      </trace>
      <function strokePat="dashed" dx="0.003" x0="-0.02" x1="0.3">
         <symbol size="0in" type="circle"/>
         
         
         
         
         
         
         
         x
      
      
      
      
      
      
      
      </function>
   </graph>
   <graph loc="4.504in 0.5in" width="0.33in" fontSize="8" title="CS scatter" height="1in">
      <axis labelOffset="0.2in" lineHt="1" start="-0.02" spacer="0.03in" end="0.3" title="&#xa;&#xa;">
         <ticks intv="0.3" perLogIntv="1" start="0" end="0.3" fmt="f2"/>
      </axis>
      <axis fillColor="ffffff" labelOffset="0.3in" start="-0.03" spacer="0.03in" end="0.9">
         <ticks intv="0.3" perLogIntv="1" start="0" end="0.9" fmt="f1"/>
      </axis>
      <colorbar cmapnan="ffffff" gap="0.2in" start="0" spacer="0.1in" end="100" title="Z AXIS">
         <ticks intv="10"/>
      </colorbar>
      <gridline />
      <gridline />
      <legend loc="0.294in 1in" labelOffset="0.05in" size="0.04in" len="0.15in" spacer="0.12in" mid="true"/>
      <function strokePat="dashed" dx="0" x0="-0.02" x1="0.5">
         <symbol size="0in" type="circle"/>
         
         
         
         
         
         
         
         
         
         
         
         x
      
      
      
      
      
      
      
      
      
      
      
      </function>
      <trace fillColor="ff4500" strokeWidth="0pt" src="#src_75161" strokeColor="64ff0000" title="Monkey B">
         <symbol fillColor="64ff4500" strokeWidth="0.5pt" size="3pt" type="circle"/>
         <ebar hide="true" capSize="0in"/>
      </trace>
      <function strokePat="dashed" dx="0.003" x0="-0.02" x1="0.3">
         <symbol size="0in" type="circle"/>
         
         
         
         
         
         
         
         x
      
      
      
      
      
      
      
      </function>
   </graph>
   <graph loc="5.6in 0.5in" width="1in" fontSize="8" title="PSTH" clip="true" height="1in">
      <axis labelOffset="0.25in" lineHt="1" start="-200" spacer="0.03in" end="800" title="Time from target motion (ms)">
         <ticks intv="400" perLogIntv="1" start="0" end="800" fmt="f1"/>
      </axis>
      <axis labelOffset="0.4in" start="-0.01" spacer="0.03in" end="0.12" title="Reward probability x direction effect size">
         <ticks intv="0.06" perLogIntv="1" start="0" end="0.12" fmt="f2"/>
      </axis>
      <colorbar cmapnan="ffffff" gap="0.2in" start="0" spacer="0.1in" end="100" title="Z AXIS">
         <ticks intv="10"/>
      </colorbar>
      <gridline />
      <gridline />
      <legend loc="0.077in 0.595in" labelOffset="0.03in" len="0.12in" spacer="0.12in" mid="true"/>
      <label loc="-7% 115%" fontSize="13" valign="center" align="center" title="c|0:w"/>
      <trace fillColor="0000ff" mode="errorband" src="#src_72111" strokeColor="0000ff" title="Vermis Purkinje Cells">
         <symbol fillColor="none" size="0pt" type="circle"/>
         <ebar fillColor="640000ff" cap="xhair"/>
      </trace>
      <trace fillColor="64008000" mode="errorband" src="#src_CRB111" strokeColor="64008000" title="Vermis Local Neurons">
         <symbol fillColor="none" size="0pt" type="circle"/>
         <ebar cap="xhair" strokeColor="008000"/>
      </trace>
      <trace fillColor="ff0000" mode="errorband" src="#src_SNR111" strokeColor="ff0000" title="Basal Ganglia SNpr">
         <symbol fillColor="none" size="0pt" strokeColor="0000ff" type="circle"/>
         <ebar fillColor="64ff0000" cap="xhair"/>
      </trace>
      <trace fillColor="ffa500" mode="errorband" src="#src_31111" strokeColor="ffa500" title="Basal Ganglia Caudate">
         <symbol fillColor="none" size="0pt" strokeColor="0000ff" type="circle"/>
         <ebar fillColor="64ffa500" cap="xhair"/>
      </trace>
   </graph>
   <graph loc="0.6in 0.5in" width="1in" fontSize="8" title="PSTH" clip="true" height="1in">
      <axis labelOffset="0.25in" lineHt="1" start="-200" spacer="0.03in" end="800" title="Time from target motion (ms)">
         <ticks intv="400" perLogIntv="1" start="0" end="800" fmt="f1"/>
      </axis>
      <axis labelOffset="0.4in" start="-0.01" spacer="0.03in" end="0.12" title="Reward probability effect size&#xa;&#xa;">
         <ticks intv="0.06" perLogIntv="1" start="0" end="0.12" fmt="f2"/>
      </axis>
      <colorbar cmapnan="ffffff" gap="0.2in" start="0" spacer="0.1in" end="100" title="Z AXIS">
         <ticks intv="10"/>
      </colorbar>
      <gridline />
      <gridline />
      <legend loc="0.077in 0.595in" labelOffset="0.03in" hide="false" len="0.12in" spacer="0.12in" mid="true"/>
      <label loc="-7% 115%" fontSize="13" valign="center" align="center" title="a|0:w"/>
      <trace fillColor="0000ff" mode="errorband" src="#src_7211" strokeColor="0000ff" title="Vermis Purkinje Cells">
         <symbol fillColor="none" size="0pt" type="circle"/>
         <ebar fillColor="640000ff" cap="xhair"/>
      </trace>
      <trace fillColor="64008000" mode="errorband" src="#src_CRB11" strokeColor="64008000" title="Vermis Local Neurons">
         <symbol fillColor="none" size="0pt" type="circle"/>
         <ebar cap="xhair" strokeColor="008000"/>
      </trace>
      <trace fillColor="ff0000" mode="errorband" src="#src_SNR11" strokeColor="ff0000" title="Basal Ganglia SNpr">
         <symbol fillColor="none" size="0pt" strokeColor="0000ff" type="circle"/>
         <ebar fillColor="64ff0000" cap="xhair"/>
      </trace>
      <trace fillColor="ffa500" mode="errorband" src="#src_3111" strokeColor="ffa500" title="Basal Ganglia Caudate">
         <symbol fillColor="none" size="0pt" strokeColor="0000ff" type="circle"/>
         <ebar fillColor="64ffa500" cap="xhair"/>
      </trace>
   </graph>
   <ref >
      <set id="src_3111" fmt="series">
AAAACHNyY18zMTExAAAAAkJIAADDx4AAAAAAAgAAACA7ZZkDOnGrHzsNAB46e4nfOzpufjp1SxU7
I/nBOmgpBjsnkGE6V58tOzS1azqMrBU641hkOlXA6TtCsVs6dQu/OxElLjpJMc06lxsQOmobHTr1
mY86Sw3DOzCRnTpvdSQ7QydnOnrf1TsG2A86YbndOxBWrzpQdG46vW66Okw9XTsmpDw6dLNhOqWW
VzpW3Xw5gXLEOjDySjs7Ytg6bQXyuWDqzjotpz86eyYyOkiM1jojsdA6L1aWOsPgkzo/hLc7BUme
OkKznblG+iQ6DZoLOzjQsDqP5WE6lc4SOkUFiTq9TIQ6WSrcOooDpjp333E6otK6OmMXCTsLwnU6
hMlS
      </set>
      <set id="src_SNR11" fmt="series">
AAAACXNyY19TTlIxMQAAAAJCSAAAw8eAAAAAAAIAAAAgO8dJMDrLAI48A9y+OsGDtDvtsoY6x8dN
O6PfQzrFqkQ70Ut+Os//CDvOIks6yQg0O8MFKDrDGP87tmmaOrX0bTvd9dc61KHaO441JDqsaBY7
eZdlOsNREzu4xr86tZ80O5zYijqrtZ07iE7DOp/tmDwIL8I6/yEEO+5b2jr3nJk8Kl03Oyfv0zxC
YYE7DN9CPBcCMDsG03M8WBnOOyTgtDw54i87Evw9PGsvxDs4YGc8P/gwOx1WFzwqJhY7DKRiPCem
RzsJsD48Ibo3OxcmnjxTQxg7Ky3YPDj9ADsVS0U8P6u7OyaGfTweq807BIOlPBrbSDsFIuM8GNeJ
OvUgVQ==
      </set>
      <set id="src_CRB11" fmt="series">
AAAACXNyY19DUkIxMQAAAAJCSAAAw8eAAAAAAAIAAAAgO8uQPDrHBRg7ScpVOo89Wzsc9xI6iwq4
O4AITzqtLnU7cKaMOqCAyTrEc4A6kVPDO4TwNTrEzRE7TfAKOrENcDsR2nM6zByyOzyVXzrPFkc7
DiYGOqIe6zmB35g6csTzOnCEnDqB3NE7IBrLOrDmsDsJG406pTU3O1wt6zq948w6syl6OqomUDrG
sR06mV8bO0CgRDq37C07f0Z/OropGjqLBEE6lP1DOmsCsDp5HGk6m9jGOo0qIroX44Y6YwgxOxrx
Qzqhch47i0hXOqzMmTuY7hU60RonO4ae0zqycHA69EvROqLryzsH8ZU6pWTwOwnSNjqZigE7Uy2X
OpDFaQ==
      </set>
      <set id="src_7211" fmt="series">
AAAACHNyY183MjExAAAAAkJIAADDx4AAAAAAAgAAACA7Wo9xOvszrDurMi87K09cO7HVFzsdM+w7
RXsJOtx5czty/Bc61BfWO5XIqTrrVlA7uDsZOzgEdDsk8lY645viOxKu+zq5Hsc6zYX9OsdpDzrp
w7E6qloAOw/YCjrWlHI7I6xFOs82Dzou8Cs6nK2FOxzhXzrEC0E7qIAoOxiruzs+WQs62MJcO2YW
uzsUPHA7KQa7OrkSLjq86bA6ynBZOeahwjqOtkQ6mb2sOrt7AjoHqus6mLyhOd/OyjqU8A47Cnig
OrokETtX5kk7B6ngOzLy6TrcJhw7eSc+Ou4E4DuW1W47BwukO4MDQjrpGsI6i5kUOrVnqjsd+no6
xkW1
      </set>
      <set id="src_31111" fmt="series">
AAAACXNyY18zMTExMQAAAAJCSAAAw8eAAAAAAAIAAAAgOprNXjr50xc6xEEOOxCZtjsMdm467kqx
OwmgwzskwhI6kgsiOwdKDTsBJO069WFpOtCFLDsdRlq7O6svOuhN2zrX5S47AwgnuuNPkzsIk4Q6
lS6DOwNcuzqvU5U7Ef8Yu4sP5zrgsgm7TCZwOuZu+jr/k/k7AT4ROrcptDscbaq68IbiOxElEzt1
Qfg7CmV7uzJ/3zsaVvm6qwFJOztu0bsipNs67SzDulCosjsGAwE7HmM3Ow4rqjiqNfw7ASkrutf4
ETsBWmm5uk3JOwZsajqZ1iU7FwKEuxvYXjr2YSO7FC6UOw4z57mgX807GZlvOm8dwDs10qS6I5kM
OvKOqg==
      </set>
      <set id="src_SNR111" fmt="series">
AAAACnNyY19TTlIxMTEAAAACQkgAAMPHgAAAAAACAAAAIDnW8RM6/E38ukQzojr0AdM46hi7Ov/L
nTttQt86+QAhOduKYDrwulW7W7CoOuueajoIb18683aLObSnPDsAaQS7GFR4Ou2TJTlp8no678Ex
Oy7W7jsTz4+7BHeeOwicjTsCmQ07AZ32ukcqcDsNkKE6uWM1Ow7O6jqK/OU7DVa1O4Z8JTsYkEs7
kxg7OxcC+TtGSnM7EptUOmwQcDsM87U7Y2joOwX5krsejxI6/VFWOedbBjsIq7K6jywXOu9VpzqM
rPI7BaxNO5gZTTsRpvg7WQF6OyrAgzsQ8ww7C2qAOk1CuDsekcU7ZghlOwnPkjrT5dQ7DfVAOe+S
Rzr/agI=
      </set>
      <set id="src_CRB111" fmt="series">
AAAACnNyY19DUkIxMTEAAAACQkgAAMPHgAAAAAACAAAAIDuNMy47OYmBOaUnODst0hO7g8W2OxcM
LjosSzY7MjlIusHx+Tsl/v8613X+OzjBbjpW8bA7LWBjOuc8ZTsoZUW7EczOOxw1BTuaJyY7Ph7D
O33f7js4WDU7Vs1xOymB7btojkI7HrkPufATPjsuOEw6uyM8OxnScztGTNI7Ro5ZurlXkjslTEY7
j/U8OzI3I7q5JqA7J6rguxXNMzsoieU5pjyzOzzEwrqmFzM7LibQO2D2MztNlhY588X3Ox/qXjqX
IGQ7QhElOyfYUTs6kb25Jw7AOyxtO7oyWj07KqA2O51eUjsvr/05Ab3XO0A3Arlj42w7NKlJupNN
VzsS1do=
      </set>
      <set id="src_72111" fmt="series">
AAAACXNyY183MjExMQAAAAJCSAAAw8eAAAAAAAIAAAAgupWkNDs8X3a6RhjHO1Gu6DuFnYI7cdMj
uxuuPDt2LMw7EhEDO2UO+LpC4Zk7TnXbO2JK7TtJ+a86jPD9OzO64LnCCWA7VLMnu224IjtdK0a7
PiVEO1dTILh9uCA7QvwAOwFxcTtWB4Y7NAX6O3XNBrqna2w7MyRoO1t8eDs+TyS6hlz9O0fznTqN
FzY7RUuMONVkzztVZPG5s0QmO38s9zpF3FU7Vn39OqERnDtBv+Q7Xs5EO0uxjLqGXDs7OsOSOube
Sjtkr0u7GjOeO2B+prpolhw7QZ1ruVoiCDtkiv47Aql9O2ckxLjbSec7adCHPB4niDtXotO6ETwJ
O0Cehw==
      </set>
      <set id="src_75161" fmt="ptset">
AAAACXNyY183NTE2MQAAAAAAAAACAAAA5ztHwFA978J5u4N57TyV2wO7+whhPeOlHTsSyB49DNci
ODJnoT2W8DQ8FHllPIDHWDuuthU8+Yxiu2PYqD5QNyq6C0HYPoNzIDvkV7k+/iUKO69yCz22Hss7
7vjoPh+DBD3ghAU85decOzbZYz1TypI8B9MrPjoQy7kQJQY9vZXeumhugT2R7XU9Cj9TPaf1xz1F
mCY9fgLnO4S7MD2iQLI9i5xEPSuIFT2fsX09yRoSu9K0Ez5SNVY8jrLHPPpI9z3/FUU9gO0YPXWl
KD0ITF078i+SPT6OZj0NwD0+DmINPQeYpz37qou5nSe6PxdV/7q3xWE+h7hcuid6ez5Id60868jA
PawRSrtd7PE+Ju6tOxxM7T43L5s5IUc7PXOr+TwBV6c+SxqcOxqUNj5v8zc6AdkVPw451LseYzs+
JquEOvwCPz4ziLE7M2UtvBsM0TgMCzI9tLHIu3l1dD6rAKg9sqyFPUq69jv0tLY9dL9Rucz8GD0b
vn+62BC+PXbkHTz2xRs89sSVPTlJzD1YFug6NtiYPpDP07rzbhQ9jzBoO4XV7T8nfYe6lH4gPwvJ
rj0cZxw9AjqHOQbD2zymKu+6Ffcju5nt0TvFbI885Erourunqj7gZBM7NbevPiXHqbt8bd09iN3k
O50GsD55dG48vMdIPrPruzrbs90+Ixz3O4NYFz2i5Vc8bnf7Pf9UYjulm5I71CjruiDrvrr/EWG7
K674PAk31jttgYq7PDpZOlL00D2WAJU7hug+PDQ1JznBdFw8TYBhOncpPjz1PXg8Cwp0PcsrkLqt
OjY8YGYsOL177TvETGO7iAjtufGHyDuKwnI7+hZLuk8hKzzfTnM6V0sfPJA9ITq43P49BhX8uY1X
Ejy7Gng7Rb2DPCvP1TsCKN08hCFouKm58Dyc3w474dajPJc3qLtQjEs9IRT5u2hsxD3s2Ds7y0IG
Pc5b9jpwkuc9JzNJuxeTBD1H7TU7qQuIPmCwMzrJO2Y+xU52O4rXRD4NBku6lUZfPlcxXTvxCCo8
UAk3O6h4Dj370D06IYcPPf+Itzri6J4+shToO4ferT36sXO7TzQpPgu86LrjOqA9U9hEuySJNzy5
PZc7WQ6OPSgdBrtnRW8+TWVGunPY7jyvpsW7AVORPbdZUTuptbU+JjEOO30eVjyoWiU8VoQXPn/b
srvK6DY86YzOuvJYVLi0gkQ5k+J4O4Xz57s3LTU83OABOf//kj3pGY67Xqu2PVVXpDs0qXA9auSL
O34Z9j1VsOS6wgDCPdP/DThk9wQ9tvOfu4LK+D8G3Lu65PRAPdrBKbsViOc82en7O6A4VTzWIVI6
mDh2O+Oa/zwJ0j09RejOOzDnlD49Ey47IGs0Pjg7cDty3XA9xnR/O5sIaT7Lu0I7f3y4PKA/OLqa
ieo80tplOuPXJD2JDgg6h/FmPShVGzvXvPU+AjieOPvAnzuVxZK7J7dmPRJG/Lst8z0+Mbi8Oqvn
Oz48CVE6c5E3PmP1ZLrP+Bo8cepCOY0MLj4fGc06OR/OPU4KwjunNtg+LD8bOqeYJj0sCue6sB9D
Pi0UkTr4g/w9EX2Jukn75T0KRb053cE+Pe4+ZTqfYdg+obxqutSkqz3NQb26uS82PfOy7Dpg9a4+
l2V8u3z/ujzbOWW6zf9oPOW1hDsEsRI+MIjTO42+Tz4pZ1a5+YRnPkP6Nzlgikw+eERSur+BazyP
8l07yC4XPd8fY7q+VCA80kBmOy2FjD5OMgU8DMyEPeL4WLqevVU8/gxOOR2FMz0oj/k60NuNPmOs
IztdMJg9/ZmtusirHj2v4wW6pELtPU0rWTogITo8XMbquLUVmT4XfFk6oekUPNp1VjpmINs91kah
ujuCKz4BEhk78Rq9PVebQD10Njs7kT/ZOEA3jDw+ExU8aujMPJcIsjtNYkc7jdxYPP91vruZCyo7
FxrGPP4Xh7qoFwY8t8Pkuqf0Y7xL1HU8wL+yPByy0DrAMPE9lHKwuzbJTTyPA6W5kXl2PqYKfTt3
/mM+96cHOqpyxDzOYXE7WjF4PA5UZbrVmFi7hiR9uzZoDD2hhxi6dHRQO831qT0G7Mg9sr4EPfCn
izy6wIw8qT3UvAI3ATuCBn09pPI/PdDLdD2I/tS6BfB7PSyNQTtzbxM8SfiCPF0m/T2LmGQ8BC8/
PXB0eT2PN809NCKOPTbqiD3tpH+6qmbfPgm4hju3L0w8v0yMPQWUcz2hOFy7HVwIPMD8YzoIN1Q7
zPp8PSSFAT5gOOk9G4abPkI7ST0C2s89MucoPPfh6jxrw426AvLvPO9r7TzECj48ItHTPgxYeD13
wGw9i8iEPTCW5jutEM8+1Eh1PCbCDT605Ls6qCoQPO/Nmj3WQT09+5xkO6/jej3dlwA7SGgyPi1d
I7ojnyc+d+Eku4lYTrzxWrc8oApUO4nt4jtMGAc8Uq3SPY9jET3Wkks8KmMWvDvYEQ==
      </set>
      <set id="src_75111" fmt="ptset">
AAAACXNyY183NTExMQAAAAAAAAACAAAA6LrNklA852/XPA53b7sybEi6zVPAPB5T6jv1V6q7BB3i
OuzjV7soykO7AKbtPALNLLuvtte72vwAOxvSZjwq5SM7k0zPOfu4cDrumeI7uV2sOtr6Tjv0Tu07
fv4SPFhngDuLyoO4qSSUO0l4ozuDEbW56r06O9+Kbzr1Sna6qoDNuhiz07v3k1q7DhLuO15FwTth
Hjc7niAquyZleDxeIXC5sPeHPI12YztY7ta79NuIulDH+zsTk/k5uQkGPA+K5bY5ZxY7G1tru2LX
jTzsBy+7A9mqO67rEjvPACW7DwGmOsGmuDxxfZo6+pX8PNUA3DoRtnW7oFcCuhtTEDxbLKy7Wxs/
PIO9LLqTFw6746WPO4Bhbbtnv9S7dRBGPAHLyTe/Xp09HNbWuaGUODqFlaE68Eknu6eH5jvIjtK7
xod9OUdsTDyO1IY6deTfPom4wzoWOnw7a6OKO0V4OTvR7S46PtROPGOX57qx/6w8r3poutMUwLwo
H1o6kimGO24dQztrXHu8jE3hu3TmNbu66S86061yuq6+4rpKU4G7pPsFuwpzrDydrrI6rA2eO2fy
ozsp6kw7zJBPOiOunDzERU27Cbb1PV3hI7uKlzG8gOogObeM7buatQY7ehDduZATgTvL2H244DF+
uDlvmTy3ssY8GCfwPW7uHjsT+rU8opd4O/JvmTzApTu7QIpIPDG10Dsm7rg+UF+9O8C6Ij1I7dG6
JBP3vBsi5LrJyxA+jVqTuSY3oD09czS7nT+APLisPrtsx7U5+i9LO3MNELtGxas74C+xPqmSnjnx
TgY8KjvvuoIsXj0UPy26LSNTPLzcNrs2TLy8Hie+u0hrrDz0Kz86ALBGPhQ/lzrNXzw7ydTfusvI
oT27Ri86TcXuO4oAS7rwX2u7O19wu5EQAz6iaXE8AP5yPD/sZzsrNWa66mx+Oz0hED2NsBk7PFl8
uk8UgrqiRpQ8K3pDuRa6GLpwXIQ6lBBSPWJy6jq8O4K6k65Bu894wzw+5+I704WPOzNLvrsDUAK6
0zkgutUv3D4iFQI8CJUTPpVwtLlipCM9CX5Bu0DMXDy9g7M6d7qcPDFCBDpf3Yo6gS1kOsfprjtZ
5267mIe/vIPXfzopolY5bamkO1UMaTz8RyI6mqkDuh7cXzsWaVI7Qqs8u/IKjbugGI27hYbBPK7p
RLqNz/k+anU5OWwCwDuoC9Q8AKrTPRjswrlWFP08iKQRu6+o5DyS83K7EaTqvBuOLbuGLhA8zCHn
uhln+bsVOei50nc1u+38y7pqgrg7r1Y/uuAKTTuLAzq7J6mwPSYj8ToW+qk9lPBJPConaT24YTA6
qFSSPI1gnjuAkSq8FFHburjC5Tyf+ng6vsBOOtFjPzyIFre7uVH8OgPLSDuQmf47Ta6rOyaLv7so
4kk8qTEmukrGXTzwGky7LBfwPee6TDvnwtI8lA0xOrXesDrn2is6rpaPvAAjejstPgA9g67XOj5i
Lzw0CJY7KIPYPEQhozwgbr68GsVLO5H2Kj1FSGW6TTzuPPF/0bqRfhA7qiOoOTnp8by0oPQ7JHoE
vB6yarqn1XI8DGTLOq835bmf+2c7wCPAu/KcbbuTBJE7M9hMOZpeeDo7AFs7Vbk8O/O3szvG3086
vTFfOq835bmf+2c8npINPhtcAzt2edc8wQ9AuzkuoTqKlGA82lGgvKCUODwfoBE+Wa24PW3nfbsr
+wy61EtMPbVyyj0MJHC8UswZu38b1z0lnO07oBnfO6ETtzw2J7s8qnsAuyEuwbq3pTA56M7OO6VR
Kjusr9g9GVSzux+bwz4mD3+6TPT9PJjsoTv5r0k8Vqk0OzPT4jyyRh88Ur6nO7ErHDusr9g9GVSz
O3znGT0F2W66vySrPCDEfDxng4g92pqduwSqWTvCrl67BFetO4Mi7jpnOCs8V/98OiBnZzz9Bay7
rEcSOtIkNbtXJLo865P5OsxDvLqiCno7InjXvDLiFbklGJG8fBmDOrPITjzv7DI66MOUOnKotjtp
1Ok8UDd/O8RQAD6GdXE7W759u6z6qTuZ5Hc8nCDnuvT0TLpPLxg8L9vLPEPJgLtIh5o8l9aiuvzs
zTyp7Z874rPXPJ/1ybqxxVw8wAysOclxgzu8FvY71/XwPH5Mzjvv8QU8fprIuu5CfDwQ0ek9DZq7
PMhsaD0+8Nm7Kw7euiR/YDwIPLE8ETVhu/7ypTtliR+8UY80O8RKqTzxPKo6CA5VurHFfDtrlOg8
sM8SOrOr6DzzB267KivRPXl/8rsMXSW8K/DFumYyZztKNk07CO6YPOj8kjvnSQU8opsMO/HCzDx8
f6O78BRPvMonlLtk0mI8vQQbO0QI9zyJD8c8FzzfO/2P3jtI42a7UNacOpEmlDz26zC7TnsNu7Ag
drrCM027TdrfPE2LPTwaB6+68uGyPCb2Lbse/CA6MGc5OmsqrzttEs08AtO5OaFaI7viiQI8WAVj
      </set>
      <set id="src_751321" fmt="ptset">
AAAACnNyY183NTEzMjEAAAAAAAAAAgAAAIa6pIrBPYNxZrtcrlk+A8Q5u6478rnLC5G7dTotPJaH
rbo7HKQ+rN3/u1GZAz31mym6tL5lPn6teDtb4FA7uDCDurjZKTq3URA7SMBOPdLI5TrxCF895Ots
OiKsUT8JB9s7DUgKPhzlrjuHmd09M29zu5TJN7vZ1jM8BcNFPUG6yzwPm+c79padu0fi2z4Exg66
2pRnPaB9ELtS84M+2rbyugqppztk1SM5mw0oPQF4frrfD0A+B4FauYb5JTzhppG6sGc2PF/liTrB
Lbs6LnN5u67AprygMr26yewSvB08t7sfsy68MB+cuoRQNDuVfr26EmMIPSE5qTyP1SM9C9JBO6Co
LDw3QS+7OULPvB3HXDuCKG08plXcuiw0BTxDRfy7f8PLPTiwkrwD6lI6G9BUOq8jpDqy6Ea7I3Hi
OzR15DvZjeu6QHD8PGHlyDzzmI47HggMPhxcfriwEOI+smO+u5nOmT7Sq9w6BaCJOy1A3LtLWPk+
QTu1OqoKwjxaF3a5fSZUu7GtzDsW/dg9NNEGtz6L5TxQuFO7pDJoPApvtbr6ps88+wxvu0maGTxS
5Fm7HUP4PkXT5bvWWw85rv39u6jPfDx97+67AijNPIof1brjn0c76mc6OyWTmjxUi9O7WfcwPrx0
uDurQa89VGAFu12Z1zt0rzc8LiWlPuVQfjtm8MS70yB7u40ulTzCpHi7urZaPNfIqLswnN28Xt0S
uqhBGjuuGBI6jYjbPaQRKzuZ2d07p7qHu0Qqoj0CH1g9JltyPSiIu7nS+Kk+RLDOOsXMk7yBOjk7
mw8UusF/BTwlFW27pbgPOZNr5bvQC5g8nNF4u6fH0DxK1+k9IJE7uypg57yGY3E8V9wAPLh7LDun
Rgo8fX+uPMi4kD3rIzE5fboSOS35gjvJN5G8UlhCu2yNVDwDpyo6MaFkOPvmqTxL0bQ7mcucuzxY
CD2mM2u7ei8GPRXe8Twb48M+IbdaPB8cgz3DPuQ8j1LYPeHnSDyBdDk9NSvKun2Gsj3Rcbw7lno0
PC1gNTu5mpM72k9LO6DqfzwHOw86v58dPqaxbDqXyaM7rT5BO6pKKzve2Lo7E7A8O581YDtfj3E+
CSpauw2uwDvPDyI5vIbbu4GYozwCFdQ+Acw+O+p/vD1lSmM7gPgJPcvOEj0DtHs8vfk3OUlJ4j2R
7Cs6v1vgPmpTk7pwOYq78PNnuo54dbp97xk7jKA1PZkdu7sF6EA8ebLxOycbgTxOYqM4k49aPRzV
qjnWGIo9kG3OuhXneT2tP8471mtYuzLCqblcKYc/DXu+uawiPD4QQaU6G5RnuyegojsVYtI7CDuV
u2B2GrtN4Oo7sQNsu1Cb5DtA8AK8ZgB9OoDr6TuePSa7ECqxu0dQtTsv4w87LgYHuynMN7uRjpu7
hrFFuHtDUjnnlvw7YLhH
      </set>
      <set id="src_751221" fmt="ptset">
AAAACnNyY183NTEyMjEAAAAAAAAAAgAAAFq5lLbfvGq04rkVtKs9vCngO5JJ4jzjY8W5WCFDPAla
SbsMTOI95AO8PFE6kj34cuO6+Y1YPcDjbToldMA8TXu+uq4OOLxa4/A7cPrGu5pqpjrH+ww+XZ+o
OkjGfDxnFeY7ApPePbDwV7sAWc672bdqO6UEarskznm6wQNyO7CLvrtdUQI8TLVgOq1bST2D/U26
1eOHPYBU9bqiYbM89hfwu4LU8DlS2og6Ff27PPnO0TsQGlc90IfnOjj8AT3ErPA5x+aWPVCgczyB
Zc49BgAAOgMeWD1nkLA7OgNmPSALy7s/ldM9M5T7PDL3QT2U2w86WEUgutULsrrL0yW7ED3COhMM
B7t7DwI7WaRNusW3UTp9DWI+C8MOu5j2gLxv0Ii6tNSQPPXvcbuHtUS8fcdHusxzqzrf56A7I+xY
PCA5x7sTbte75r1FPOgFj7qwOxy7snG5O7ISj7rpTXa9DgneuqWGOzw24xW7NB5QOjIkRLutRl07
guELuwprFT0XHr47oWSXPAv1zLtCFS49mDp/O6Op1TybhKI7v2VWuTcC4jm/Tde8MoBtPAtX5Twd
ejk7LFvOPOI75TsgIRI7LD57t7Aj9j3crLO7k7F9PXtCLrvO+l07rFBSOq+JeT2WAv47/A6uPcQJ
rzxcEVQ9vVMwPEx+SD0RLi48F4oCPTTAEjwvmve710F2PJilfT6k50I8hC/nPXh7orsx0vo+KWZN
uaBB9j4dONc7M7bMu+beRbrcPzI8lRjfOzwl1jynOMI7XM3lPhsRRjtj8d49AANjO7MaSjygc+s7
jix+O1SwLLtuOQk7cBvwu4uB77sHCCo7cpRnO+TkrDgSCcg9HvzRun/vCzlPovo6qykmu9WO57qn
YIs7hCRNuw6tRDrHy288ET61PMbpJDtvSBE+cTY4ut6AzjtLBCU7dztCPMbneTvd95E8oeO2uogy
2DyYNEk=
      </set>
   </ref>
</figure>
