# Supplementary material for: Organization of reward and movement signals in the basal ganglia and cerebellum
Source: Nat Commun. 2024 Mar 8;15:2119. doi: 10.1038/s41467-024-45921-9 (PMC10923830; doi:10.1038/s41467-024-45921-9)
Supplement: Supplementary file 4 — Source Data [file 41467_2024_45921_MOESM4_ESM.zip › VBG_fig5.fyp]

<?xml version="1.0" encoding="us-ascii" standalone="yes"?>
<?fyp appVersion="5.4.4" schemaVersion="25"?>
<figure xmlns="http://www.keck.ucsf.edu/datanav/namespace/schema25"
   strokeWidth="0.01in" strokeJoin="miter" loc="0.5in 0.5in" strokePat="solid" psFont="Helvetica" fontStyle="plain" fillColor="000000" altFont="serif" strokeCap="butt" width="5.7in" fontSize="12" strokeColor="000000" font="Arial" height="3.7in">
   <label loc="12.9% 110%" title="Cerrebelar PCs"/>
   <graph loc="0.6in 2.4in" width="1in" fontSize="8" title="PSTH" clip="true" height="1in">
      <axis labelOffset="0.2in" lineHt="1" start="-200" spacer="0.03in" end="800" title="Time from outcome (ms)">
         <ticks intv="400" perLogIntv="1" start="0" end="800" fmt="f1"/>
      </axis>
      <axis labelOffset="0.4in" start="-0.03" spacer="0.03in" end="0.15" title="Reward probability effect size&#xa;&#xa;">
         <ticks intv="0.05" perLogIntv="1" start="0" end="0.15" fmt="f3"/>
      </axis>
      <colorbar cmapnan="ffffff" gap="0.2in" start="0" spacer="0.1in" end="100" title="Z AXIS">
         <ticks intv="10"/>
      </colorbar>
      <gridline />
      <gridline />
      <legend loc="3.698in 0.714in" labelOffset="0.03in" hide="false" len="0.12in" spacer="0.12in" mid="true"/>
      <label loc="-7% 115%" fontSize="13" valign="center" align="center" title="a|0:w"/>
      <trace fillColor="0000ff" mode="errorband" src="#src_7232" strokeColor="0000ff" title="Vermis Purkinje Cells">
         <symbol fillColor="none" size="0pt" type="circle"/>
         <ebar fillColor="640000ff" cap="xhair"/>
      </trace>
      <trace fillColor="008000" mode="errorband" src="#src_CRB32" strokeColor="008000" title="Vermis Local Neurons">
         <symbol fillColor="none" size="0pt" strokeColor="64008000" type="circle"/>
         <ebar fillColor="64008000" cap="xhair"/>
      </trace>
      <trace fillColor="ff0000" mode="errorband" src="#src_SNR32" strokeColor="ff0000" title="Basal Ganglia SNpr">
         <symbol fillColor="none" size="0pt" strokeColor="0000ff" type="circle"/>
         <ebar fillColor="64ff0000" cap="xhair"/>
      </trace>
      <trace fillColor="ffa500" mode="errorband" src="#src_3132" strokeColor="ffa500" title="Basal Ganglia Caudate">
         <symbol fillColor="none" size="0pt" strokeColor="0000ff" type="circle"/>
         <ebar fillColor="64ffa500" cap="xhair"/>
      </trace>
   </graph>
   <graph loc="0.6in 0.5in" width="1in" fontSize="8" title="PSTH" clip="true" height="1in">
      <axis labelOffset="0.2in" lineHt="1" start="-200" spacer="0.03in" end="800" title="Time from outcome (ms)">
         <ticks intv="400" perLogIntv="1" start="0" end="800" fmt="f1"/>
      </axis>
      <axis labelOffset="0.4in" start="-0.03" spacer="0.03in" end="0.15" title="Probability x outcome effect size&#xa;">
         <ticks intv="0.05" perLogIntv="1" start="0" end="0.15" fmt="f3"/>
      </axis>
      <colorbar cmapnan="ffffff" gap="0.2in" start="0" spacer="0.1in" end="100" title="Z AXIS">
         <ticks intv="10"/>
      </colorbar>
      <gridline />
      <gridline />
      <legend loc="0.565in 0.824in" labelOffset="0.03in" len="0.12in" spacer="0.12in" mid="true"/>
      <label loc="-7% 115%" fontSize="13" valign="center" align="center" title="d|0:w"/>
      <trace fillColor="0000ff" mode="errorband" src="#src_72311" strokeColor="0000ff" title="Cerebellar PCs">
         <symbol fillColor="none" size="0pt" type="circle"/>
         <ebar fillColor="640000ff" cap="xhair"/>
      </trace>
      <trace fillColor="008000" mode="errorband" src="#src_CRB311" strokeColor="008000" title="Cerebellar LCNs">
         <symbol fillColor="none" size="0pt" strokeColor="64008000" type="circle"/>
         <ebar fillColor="64008000" cap="xhair"/>
      </trace>
      <trace fillColor="ff0000" mode="errorband" src="#src_SNR311" legend="false" strokeColor="ff0000" title="BG SNrp">
         <symbol fillColor="none" size="0pt" strokeColor="0000ff" type="circle"/>
         <ebar fillColor="64ff0000" cap="xhair"/>
      </trace>
      <trace fillColor="ffa500" mode="errorband" src="#src_31311" strokeColor="ffa500" title="BG Caudate">
         <symbol fillColor="none" size="0pt" strokeColor="0000ff" type="circle"/>
         <ebar fillColor="64ffa500" cap="xhair"/>
      </trace>
   </graph>
   <graph loc="2.4in 2.4in" width="1in" fontSize="8" title="PSTH" clip="true" height="1in">
      <axis labelOffset="0.2in" lineHt="1" start="-200" spacer="0.03in" end="800" title="Time from outcome (ms)">
         <ticks intv="400" perLogIntv="1" start="0" end="800" fmt="f1"/>
      </axis>
      <axis labelOffset="0.4in" start="-0.03" spacer="0.03in" end="0.15" title="Direction effect size&#xa;">
         <ticks intv="0.05" perLogIntv="1" start="0" end="0.15" fmt="f3"/>
      </axis>
      <colorbar cmapnan="ffffff" gap="0.2in" start="0" spacer="0.1in" end="100" title="Z AXIS">
         <ticks intv="10"/>
      </colorbar>
      <gridline />
      <gridline />
      <legend loc="0.565in 0.824in" labelOffset="0.03in" len="0.12in" spacer="0.12in" mid="true"/>
      <label loc="-7% 115%" fontSize="13" valign="center" align="center" title="b|0:w"/>
      <trace fillColor="0000ff" mode="errorband" src="#src_7231" strokeColor="0000ff" title="Cerebellar PCs">
         <symbol fillColor="none" size="0pt" type="circle"/>
         <ebar fillColor="640000ff" cap="xhair"/>
      </trace>
      <trace fillColor="008000" mode="errorband" src="#src_CRB31" strokeColor="008000" title="Cerebellar LCNs">
         <symbol fillColor="none" size="0pt" strokeColor="64008000" type="circle"/>
         <ebar fillColor="64008000" cap="xhair"/>
      </trace>
      <trace fillColor="ff0000" mode="errorband" src="#src_SNR31" legend="false" strokeColor="ff0000" title="BG SNrp">
         <symbol fillColor="none" size="0pt" strokeColor="0000ff" type="circle"/>
         <ebar fillColor="64ff0000" cap="xhair"/>
      </trace>
      <trace fillColor="ffa500" mode="errorband" src="#src_3131" strokeColor="ffa500" title="BG Caudate">
         <symbol fillColor="none" size="0pt" strokeColor="0000ff" type="circle"/>
         <ebar fillColor="64ffa500" cap="xhair"/>
      </trace>
   </graph>
   <graph loc="4.2in 2.4in" width="1in" fontSize="8" title="PSTH" clip="true" height="1in">
      <axis labelOffset="0.2in" lineHt="1" start="-200" spacer="0.03in" end="800" title="Time from outcome (ms)">
         <ticks intv="400" perLogIntv="1" start="0" end="800" fmt="f1"/>
      </axis>
      <axis labelOffset="0.4in" start="-0.03" spacer="0.03in" end="0.15" title="Reward outcome effect size">
         <ticks intv="0.05" perLogIntv="1" start="0" end="0.15" fmt="f3"/>
      </axis>
      <colorbar cmapnan="ffffff" gap="0.2in" start="0" spacer="0.1in" end="100" title="Z AXIS">
         <ticks intv="10"/>
      </colorbar>
      <gridline />
      <gridline />
      <legend loc="0.565in 0.824in" labelOffset="0.03in" len="0.12in" spacer="0.12in" mid="true"/>
      <label loc="-7% 115%" fontSize="13" valign="center" align="center" title="c|0:w"/>
      <trace fillColor="0000ff" mode="errorband" src="#src_723" strokeColor="0000ff" title="Cerebellar PCs">
         <symbol fillColor="none" size="0pt" type="circle"/>
         <ebar fillColor="640000ff" cap="xhair"/>
      </trace>
      <trace fillColor="008000" mode="errorband" src="#src_CRB3" strokeColor="008000" title="Cerebellar LCNs">
         <symbol fillColor="none" size="0pt" strokeColor="64008000" type="circle"/>
         <ebar fillColor="64008000" cap="xhair"/>
      </trace>
      <trace fillColor="ff0000" mode="errorband" src="#src_SNR3" legend="false" strokeColor="ff0000" title="BG SNrp">
         <symbol fillColor="none" size="0pt" strokeColor="0000ff" type="circle"/>
         <ebar fillColor="64ff0000" cap="xhair"/>
      </trace>
      <trace fillColor="ffa500" mode="errorband" src="#src_313" strokeColor="ffa500" title="BG Caudate">
         <symbol fillColor="none" size="0pt" strokeColor="0000ff" type="circle"/>
         <ebar fillColor="64ffa500" cap="xhair"/>
      </trace>
   </graph>
   <graph loc="2.4in 0.5in" width="1in" title="CS scatter" height="1in">
      <axis labelOffset="0.2in" lineHt="1" start="-0.06" spacer="0.03in" fontSize="8" end="0.4" title="Reward outcome effect size">
         <ticks intv="0.2" perLogIntv="1" start="0" end="0.6" fmt="f2"/>
      </axis>
      <axis labelOffset="0.4in" start="-0.06" spacer="0.03in" fontSize="8" end="0.4" title="Probability x outcome effect size">
         <ticks intv="0.2" perLogIntv="1" start="0" end="1.2" fmt="f2"/>
      </axis>
      <colorbar cmapnan="ffffff" gap="0.2in" start="0" spacer="0.1in" end="100" title="Z AXIS">
         <ticks intv="10"/>
      </colorbar>
      <gridline />
      <gridline />
      <legend loc="0.294in 1in" labelOffset="0.05in" size="0.04in" len="0.15in" spacer="0.12in" mid="true"/>
      <trace fillColor="0000ff" strokeWidth="0pt" src="#src_7515111" fontSize="8" strokeColor="4169e1" title="SNrp">
         <symbol fillColor="644169e1" strokeWidth="0.5pt" size="3pt" strokeColor="640000ff" type="circle"/>
         <ebar hide="true"/>
      </trace>
      <line p0="0% 0%" p1="100% 100%" strokePat="dashed"/>
      <trace fillColor="0000ff" strokeWidth="0pt" src="#src_751211" fontSize="8" strokeColor="0000ff" title="crb">
         <symbol fillColor="64008000" strokeWidth="0.5pt" size="3pt" strokeColor="64008000" type="circle"/>
         <ebar hide="true"/>
      </trace>
      <label loc="-7% 115%" fontSize="13" valign="center" align="center" title="e|0:w"/>
   </graph>
   <graph loc="4.2in 0.5in" width="1in" title="CS scatter" height="1in">
      <axis labelOffset="0.2in" lineHt="1" start="-0.06" spacer="0.03in" fontSize="8" end="0.4" title="Reward outcome effect size">
         <ticks intv="0.2" perLogIntv="1" start="0" end="0.6" fmt="f2"/>
      </axis>
      <axis labelOffset="0.4in" start="-0.06" spacer="0.03in" fontSize="8" end="0.4" title="Probability x outcome effect size">
         <ticks intv="0.2" perLogIntv="1" start="0" end="1.2" fmt="f2"/>
      </axis>
      <colorbar cmapnan="ffffff" gap="0.2in" start="0" spacer="0.1in" end="100" title="Z AXIS">
         <ticks intv="10"/>
      </colorbar>
      <gridline />
      <gridline />
      <legend loc="0.294in 1in" labelOffset="0.05in" size="0.04in" len="0.15in" spacer="0.12in" mid="true"/>
      <trace fillColor="ff4500" strokeWidth="0pt" src="#src_751511" strokeColor="64ff0000" title="SNrp">
         <symbol fillColor="64ff4500" strokeWidth="0.5pt" size="3pt" type="circle"/>
         <ebar hide="true" capSize="0in"/>
      </trace>
      <line p0="0% 0%" p1="100% 100%" strokePat="dashed"/>
      <trace fillColor="64ffa500" strokeWidth="0pt" src="#src_75121" strokeColor="64ffa500" title="MSN">
         <symbol strokeWidth="0.5pt" size="3pt" type="circle"/>
         <ebar hide="true"/>
      </trace>
      <label loc="-7% 115%" fontSize="13" valign="center" align="center" title="f|0:w"/>
   </graph>
   <ref >
      <set id="src_75121" fmt="ptset">
AAAACXNyY183NTEyMQAAAAAAAAACAAAA6LsMpka6rJjuus7ePbngcu66af4IOuQN9ztXnOq7DLzI
PAV52jondaw7Hdmnux0P0joAh+y6i3IOOwd34jogy5O7X35vuxm4jDuwRTu7CgHyOvHPt7q9TvE6
nUyIuSzTLjsr66m6byfFOi1fMLr6FVK7C+iYOrRB6zx3dRu60R9mOwadqrs5hUU9hSlDu25xzzvP
tC264lgruPWyALsrQN47SRsnuvGfJbtt7re4li9qO0AeuDsLpwk7cDxlumwfLbq+Zs27K5wlOoO+
RjuS2DE7QC7Quoek1D2uKDm7adOTurDnortSMaQ8iawmPAN6y7rBeB86nXcrO69gwzne+2C5zjUA
OwDelbqwZXu6UiulO8UJGzv7t625ERl6u6Eeu7slj9G7rejOPUBOL7n1j983Ri28Oy3sVTuoA9k6
prP4PFTmujmvQJE8oGNtuzlBlrl2wkK7L6gXuvY4ybmE/us7F8OAOygAbD0kvR+7B09ZPBvT57qH
ey88jd29OwSv8juXn/U5gzDFOx0O+7sdc1O6MfrRuuyuHzsRLhe6hzSwO/JvrLrqOGQ5kVz3Oraj
2TsLISy7oKN8PFe2WjsKoMK7XJsXPCv24jqdYSW7DL90OweQKzuMfAg8ePWCOyFWYTpSxG06baEn
u4l8iruZiVm5zXSWOoObYTxTKYK6kg8yPJXfPjuDX9A8poN0upDXFLqOnj06iflSOmDp3DqFdOC5
zwb8t/0A97swQhC7FXplOqHSerro0Nu7qorquz53ADrOeJ067GN5u5SdK7wAkH47voi6u47RAbuS
wEi66qmDO2/sGbsWGBs6tORXuuFERTtl4Ke7A0xVuboJqTp5ix+6ydccuyyzQjroPL07IN0TPCr3
wrot6wU6xO2vuosc67sa6JC7E9PgPGlIWDrhhKI6kxZju0vZObsSW4q7C01SOrWoE7udjM27DKtx
O38u/Ls0wL26ZqviPEOeebq8XZm6/fjDOy8ImDu5D4O6ugjSO+5VkrqQy527Vf8sOu5HtLvPP/C7
J9PCO5zu3bqniZI6ilfMupDVSDtMMXG6xdFtO9mNJDvx/IM8RbwLOkMs4D1jdzI7SNtWPARcKzoX
Qhk7JLwgOhn4eDvZhMU74pn7PAJPbLoiivY6gOCWu1htZrrvfCg7hTFyu5lXdrvP0QW7LvVWuyfy
fru7kw44jevzu+A6KrvJinY8OAH3OoKh1jve55a7IJSJPLOm1rvA3Fo6+jHHuzPpzDyuZOE8X08u
PJFnSzujJWy6u0eWurieYTtGDTe7HFZxurPKD7puDYc7BO5uuh1+mbuh31S7ziWoPTsSpzwqYQw7
tFV9ul/tTTxuRa87i6+dOzbMIbrNpC88Enf5uprUzzxsLCg6hUrqOxhLXjjcDSQ6zh/ZuxItvzwH
1806gOJXO0ljYrszZB46yvdkuxcmTrs9gvk6y+e6O4pnrrsQtGA8Kw+ePJf+ojuQvSi6JsB2OcUf
OjvdWps8Jlylt4jq/7uhNBy7qdWDu0HIOLtosZ+6vTh0uxMDdzor4Ua7ThJqupBM1rvDnxS7FcaI
uoUKnTuIZ266iDGjO2iRezsMwu+7W58du637eruz9JS3vSSDPPUVuro+4Jo8UZQqOwdAAjySXzk8
iRNDO2iRezsMwu+64cF/OprzR7qTWco5PKb5usQA+7s4Bgy7dIUFu4zjeroxekq7iaTwO7Idbzwm
0JY7/mDtOkVxRjyNwP08iP1Du5No3btdkGM7RTIjOpychTvWr7k8HjKsull5ljqOg087qFKcuwr5
kruexHg6iW68O63IOTWiuL07osNUOoJdDzo6LQw6eegDutyHUjqC7Qo6kEktO24fJbuexHg6iW68
unOQyjoWeH06jHBZOekwPzt5A947kUVsu1SLwrtn/DQ8IzyTu49JjbtOfeU6yk2Ju2kUgbutDRs7
gQoSOmxbij2ydW89AkGZuyUiwbtbZaY75XIDuqQIeTsdlNQ7pDEJOw1SXDxzbBW7VBAqPDK/QDrp
Ifw52nxmO8a05bsX11Y7mAafuxjvqjsPMhw7n5IIPEa+WjuxJws9onU1PHPmerspMqg8FPMjPCSV
jzmjD2c7MB0jOsmrzju9gvQ75pgePEjY3zwCxyq7xL3wu6Ugkbvgoka7sB6gu332r7ts7pC7qNDh
u67FTTo2viA7HcHhPfEcdjt1YLo83gS1PM1BUjrzum+6OWY5OsGQLjxEUEc7cySYOv/g1jwFGlo7
gk5BOmH9YLsUBUo9IB8ZPEhNH7rjEL26sXxauwNwPbm92tW5/JHCu8lPXj0mL608bEqCPVlT0zkF
ziQ8dskJPhnBVDyeE/q66K3zuIQdWbpLhS67XYB2u23btDv9StY7hNOkuyUC+DqF1fU9mKmnPJ6s
3TywNf081ddOO6HZnruLG6Q6uKVeOoy80js3uAK63pI1O6NeEjsM/rU8hrtLusB8dz0YlPk8X+zQ
      </set>
      <set id="src_751511" fmt="ptset">
AAAACnNyY183NTE1MTEAAAAAAAAAAgAAAOe6P/W0uwAysj6L8xc89sWIPIa+fbnap0g5bnw8OtyS
qTf0tI06awhqO5YviLtffFQ+Ap9Xu1S8VzyiLaA5gJmsPO/H/zuWRtc7rEzfOxn5D7uMRkq4+T6c
uoJLvDqO08k9Cd0POhBa+zwkP++6YJDpPHxDbrtCmX07huAiut9DPzstndS65D3lPIxuGzsp5+A8
zFhVOvcAjbnlS2I6suMQPUh30DzPucY78fOCO7atwTxS9ci7YALYux/U6TumFpI7s7xTugWdSri6
02i7PKKjOv9OELnB7Do7OngzO1rxV7rfR5+7bePvuyeLNzpXvRI8NA5tOjqWYTrvar27Yi5luPA6
PbtFI0Y83PiVO9yhFT0SaOg8YIuvuVDuFTqQL+u8CHh+O/YS2D0mXc48ExyJO7LzRbr5ICc9kofW
OJkgozwQT6W6nF5fOjNQkzveg/67pRNJPK/vA7sYyay7BgBHOZfFcbrOh2m7T682uxlKUTs2JPm7
QwEOOhxPoLmx7wi7MXh7u8F21jmJCS07rrfEO7NBwDunK9e6s4D1uuC0erqTWQc8DBPsu4Xohzu/
rvw8EDCoO119bTrJzIC7Rl2AuqTP0TuzIRE7hZgnuw79ijzX6iy7ppfwPAaYRLtYt947D+Kdu8Xy
xzypPpE80xakPLdzPrmF4PU8nXk6O0/BnjzDZdc6YiVnPQUKYzuB7+k7tsy2O2sbwztfCfQ7cZ1l
OoOlGjrT4Em6iq+aOxD7vLrS9+A67SO4uvPiWToyiRs7aLkHu21okruSPVy7dWy/PMAg9LuVyKG7
JmE7uagJXzoKm4W7kECKukbIlLnaM9S69hxuOqXPwLsQPqc6oh07uxiqCztQBPc7MX7+umeM5TsD
ojK66IGtO6OZKzvKAym66liuuqbjXDmSnpg7vNr1uxf3GLslC+i6mclJO0g8p7tVTcY7anpJu3yd
lzs3LFe6aZ5nO20m1LscIBM7LrPpO9Ofmjmu3dc76cW9u5FeH7oPlzA7xmS7uY3+UzmFntg7lzdY
u6akBDqZA6+632XIOoi+h7toT708vWvWu9LEHbsTe0e6SbMguymn17uEM6m7wK47OrO9PrmW6c66
RkoUOs0IsTsPqp85pcBxO3CgyjrPZEa7DhqnOmVHGTuPOP06s2Q2O7XKADq6SQa6R8xEuyZYd7ik
Bag6P08FOu7x0DtBXdg7XsOpO5Z0C7rVNPI7YYwYusGtiLpMHZE49F1uurXCaDtB/aI7h90SOpoc
VzxMVKo57PpMOwKWODtTr+Y6eXV8uw0H8TuNl/Q7Qn+vOvMBbToTqUI8trUoO3XtGjuZlzO6JU1f
uluHyLpHl8q5ghjTuh93iTwOcV865UTrugLTcbrOuIc6JJSOu74VYTwcJZ67ICpYO91p8DtSUne7
Yg+cu269mzvEcA+5nlF/uw6O87r4Zpe6FE4/uP0Scz0hIhk60fxrOj4uAjoJqxQ71nqpO74M6Dt3
rzU7htOlOWjgZzsiegY6YQ55uhXYvztUIv07Jl7juWYl2rqrvPw8FjkVPGg+3jqnejg64eioO/Pj
xbttQSu7CQdAuf1jr7rAhWU69aA3Oyuorrs2MPu7NpfcOZ/uXzwIAws7rlw6OZ4pTzrFyjS4hznu
Ozg/aTsrGXg7hw9WO5+Y6LsIzQ06fkvFuUTXTTo+Y925m0IyusxaHDjD2F266g5Quvdv6zvWKku6
86Z1uzTJhDwx+PG7EmfHu9oV/zumKci7IqzDOlzT0rpitGw7BmrUu24eejruxgy7EewNPQKHUzr5
9ak3JWcwuuM5xDnv0bg7KU/vN9IzNLrBbNu635vNu2JdXjsoxDg6ye3bumsMwbn5CNg6Evl4OzKO
Pz5tjF67Pv0gPLo63Lm01Fo9rmhqPJM0Sj27y608zSFdO6nN2Dvbct85olE2utSeoDvJCC+6+UdY
PMTZwTwAF387rL7QuqUpvD17xvE8CD+uPmQleTvKZMu6aRJdOwmx6LurVjO6q4EnOjos1zm/WvE7
gRtNOwH83Tt74wa63PzqO2dXbDvze2c5DkzEuudsoTtfwXg7WUFMPCkgs7rS3HM87qDTPAbTqjys
MF+7amGruF0c0Lr6T0w8Qoh8u2t5ZTqu9rM6Ax9cO+ixzjwb3zU8xMCJPFN0szusHgc6pVNeOcf1
mDvpsv49R9B/u1WOVjxTsJ87jcc0PDWaDzwdWaM8hkW/ObEQOD3aPXY8IW/muuC8z7pp7VI8M1qy
O1Y8DLtW1Ta6DTOHPD3QRjrdTyY9YY9PPChSBT0GWXs7hLlaPQ0K4TsNqJ89i0qtO53zNDuthEG7
hcZiO4M4DLqjW8k8JiY8O7kmkz0Nia08SMvPPHZDpz0l5g+50HV3OwZtEjwgHog6U5+8PJhaRjqW
RAA8JyJ6uWNAlDunV2A6LwQ9PALLPrv+5fk8nKBNuYwQ3Dug4KO4h4dRO0PlnLtdvMM=
      </set>
      <set id="src_751211" fmt="ptset">
AAAACnNyY183NTEyMTEAAAAAAAAAAgAAAFo9XPcCu8dTOjvJ20o6py1WPCNYLjumL6A7aoBYuhLC
kDtgofu7WnxFPJHMrbvFgJw8Dzhbu5eDmTwxjOu7oLxSPNE6eruCLMU8CjRiuxgDJDxk8Bq65R85
Ou8dhjkNg3s71rdOuy7voT2QK+q6qRZEPOTwJTpL22k8t1nAu3Bi3z1sOKm6Fi/zO4BklTqyAYg7
PLqUPBbJizwUKNM5kFv7PDcPPDnMi/Q9BaZpulkc/zuotqA7uBK/OqdQRjtUtQk9St4GOu4VBjw2
pyG7pUsAO8daFDwmCY488UjtucoPrzw1rka6PymwPBOl4ruDlHI8/4D3ut1KNz07SZK6ukL6uwoo
vDu2UDE9DFz1u9DXdTnqllK7UdsiPIWPfjsnG4s59qQGO17NqDtVcpa6rthtOxYqnrsUW2K5hGnR
PALamTpArrS7Pst9O/Yahrr7RA88s9NNu9Ikiz07E167ePtdPJi9y7qvskI8LoH4O+X04zysYOG7
jaUzPOJ3BTmde2c7oGMXOtQqIj0Oy6s7lDXuPRJ6bzp/4RY9IocKO43uTTyQvYo7pPbWO6SrMztD
nE083Fksu0zorjvvrY08JQw/PP0ZKTuutC48wIUlO1k6QTizKbw717ZlPHohCjudlE86jSt4u2/H
wzsizBy6a6xuPhbsGzywFSy5UOfzO/FZYzxAXOq7DHk3ufrd/DuujFs8K1QfOTbqOTqscGE7fZHe
PMMvJTsA0QM8jeZpuzt9fTzbs/c753Q6PZ5HwDv7GjE7N3FpO9zU/z1qZ4s7aRo7O9DI0TuDySA+
OwKaO5sg2Dx2Fq+6rLNqPGSFrTmx+2Q7llN6OxGHajxAd0i7Rl+KO/7BjzrWrcY8zCFAOMtqgzup
jFK7Ot5IO3o5rDn0lUE9v73SuorARjuKLGo7NanGuwUkf7tG32s9Ds/huh52bj2LLeo5rYo1OZqp
3jkhBNQ=
      </set>
      <set id="src_7515111" fmt="ptset">
AAAAC3NyY183NTE1MTExAAAAAAAAAAIAAACGPHyHMLtehZU7X3JjuusYwDxzpPw7R0dkPoVnDDqn
Xsu5lje1uS5ikjs/Rvq7kyswOws8LDtUOeE8njOrO/n/0btJrLG6GTGjPC+KNLs1obk8GmnuO3We
fbuApSc7Z9/cPJBbbbqHQm07mjXwu8xEHD2N2007tTIQPR8h0zslnZM90FFvO4kXHj2P3CQ7bVXv
PYadmbp4gbc65fb3OqPd3LcL5Ck7HIa3uxmBxztc91u6y0/zuv2c1TqgqqS5b62aPC+oQrugWbC6
+cPHus5YFjsejCA8T0c2Ow6CsbrnDKY7JAVMOqSOqzz31LQ8HPwDO3jrbbgCjSw8Qc9QOhdv+TyG
R/I62oMFO4I7qbuPLI27NRSrO/HtoTzofDi7JYAXO7Jurbp0Nxw9WfkBuy4ClTwIfpQ6gO9/PDDj
0jnUWLs9PY47uuvbIz1ezui6sdxJPbbbiboPSVS6IG7AO4V7O7qc3b27RNStPEdHhDqQq/49ECkQ
uxJe9jwPNrI7AgBkO38jszou7eU74huwuKJCXTwDpIa7ntBMO/He4LssbMm6lgfbPABFZjwnYpQ7
G6XuO9Wi9LtdK1Q846TNO2ehXDzXVlo7fIIxPERC4Tpz/hU7QRw6OkeEi7oh3i07MkCeuywCO7tR
VLg8ptDfupkcDboE7Ve7LOVXPLqPNLpkurm7Bk/Fuz2nYLte5Vi7MPZVO7yOObsR93k7tLYmOrbb
5j6yABA7CRKGPBM16jsKjbk8x+0oOqsYs7svD4+7x2q9PYsEDjtfOS46lo/QOhqKSjvGS8o644Vl
PLjNvbmideA9nj92PKoWKTxSn5U7ncV0PMo/rDo1KSw8SJtWuphaVz01QMU7uDNXPM39mTwTrTA8
OwL0OhMCCT6P0+071gRNPMQ9z7nOusQ8iKZ4OsgHhTxpUXK6y/8kOre0bzrN1Ec8sTZfO91onDzJ
mLQ6EqtfPKg5XrmS5oA8jLuOuoFEkD2N5J08EsBbO/RNHjtiODQ9BPlUO73D+z1qn/w8NfkDPaSJ
tDmT5O890fqIO9btIjxl37A6v1rVOsMdyLqYO4Q8LAwlPAVzZT2REyY7wyvlPQ35MTpUH/Y75ti6
u1bhzDkxPtu6o6w3OwFevTsVZZm6smczOiucezwqg+y5D0kOuh3+jbmS+yo9+N/QPOy1CjyZMb84
jgMkPJm+W7tu9IK6Jj5NOg6lhTw0Wgo7htiTPQ1WFjuQ04o8PQXsu6EZnTrrAMg5LO8fuhJFZrqJ
NRE8rIEOO+5YlT01aWs82pONuxSp7zrist07omMhO7B/gTxvwDS7H2xLuf+IdzpNSXe6X/Iru0NU
prtfaWU6Gm7DPATZlLv9m6A7zoCAPAU/QD0Lxe86OGPStwO0kjuFy4w61pIgOwwc0zvZaxg6iyTm
O2pPybpr/vo7elHuuyjdPg==
      </set>
      <set id="src_313" fmt="series">
AAAAB3NyY18zMTMAAAACQkgAAMPHgAAAAAACAAAAIDub9X47mj1BPFJvOzvcVq47xONwO571ezos
ViE6T5ulPGObxDwKo/Q699M0On/GWzuXNm87nfugO7cnQzukx6Y7CZHWOm00vjsVUwk60cyzt3qk
Ajo9R6c659nlOopHpzwWRUk7pmwZOy/AiTq45fQ8d370O9/VvzvRIaI7AxjePF5g0Duk7U48OkVv
O6GplTv7G1c65kiEO9mm4DrL9fk8AUeHOtPSajvFFc467wwNPEXbxDugkMc8J8PSOwK3szwyG7s7
nmPFPBr3zTr5UCY8nCs/O97tkDwA4iM7Cg2+PF/Upzufgr87j0P1OrsHrzv7f8g67Pe+O8iPGzr2
3wk=
      </set>
      <set id="src_SNR3" fmt="series">
AAAACHNyY19TTlIzAAAAAkJIAADDx4AAAAAAAgAAACA5uwOgOjNyQjhB5Pk6J4q6uY52uzpujkS4
DbLrOj4nzjoiA/o6QxQ4uh+hyjo11S44rg8SOjHT6bqFfs06GpmxOyqlITqiTfI4vizAOn3QxDrg
sys6m+M0PFSPIjuoVYY8ROVaO3KybTyXla07t2Y+PDdW1jtfKB88fTyXO2IVFjxHB5M7Mw7mPC++
aTsjrps8Wc0PO0DTvzxKqRM7H28IPDYSvjsN5248XKc/OxHNmDwnPLs69kBkPB0AmDru1u08H2cK
Ov5DUTwLUAk6/SukPABJuzrUeqM7/tbnOt0LmjvyiV0631iQO9FpbDq+41U7vtz+OrJBUDui3YI6
ugIa
      </set>
      <set id="src_CRB3" fmt="series">
AAAACHNyY19DUkIzAAAAAkJIAADDx4AAAAAAAgAAACA6jrMWOnrv17mkeXU6Tv38ujF4Djpg96O6
lQEtOkQv37k7Nbk6ZuTzumtY2TpnHuA6qFd3Oo9SLDruyY06jkR3OYpAMjpl8iw8RlgXPALckjwu
mXk7+2rOPGvjgjtmmx48zoZ+O8UDDz0PgdI8GIiZPSXWATweDrs8/uK7O73y4TzlUFU7w8piPNF1
rTu9QcQ8m2DYO6wjrzy8s6s7p/l/PNTnyTukfak8p7qpO4jfezykB0E7cjf0PIFZ+DtsTCE8lctS
O1awlzyVEks7g+SYPIXK7DteiwE8n/JJO1USBzyMHSI7VH3ZPJSMKDuAEZo8ccVFO2GmLzyBmHs7
YcvZ
      </set>
      <set id="src_723" fmt="series">
AAAAB3NyY183MjMAAAACQkgAAMPHgAAAAAACAAAAILp/lpU6ZMfFukKJJDp6vA+6sRlJOnAAt7rp
5O86UYizusqZ6zpRdPG6549ZOlpv6zpUAkA6hmn2upVBLjqB+SE7BvokOp0BqDo0OiA6l7jkO43G
qzsU1as8fAj9O4+4VDzaXXg71/tNPQBSRzve4Wo8+uX4O+CwtzzJxnM7r7l5PLOtejuXa2U8qy9F
O4CsujzI0Sg7nIeOPKSktjuRnHY8r8h7O5HnaDy3Gnc7fCLwPIwX+juITSw8ju/pO4R9oTyRfaw7
gMfCPEQ7sztT1Y48hewHO1Fmwjw1cWo7KP45PDTOKzs1gpI8XVydO4ArTDxp2TE7bZoaPDbsiztR
VGw=
      </set>
      <set id="src_3131" fmt="series">
AAAACHNyY18zMTMxAAAAAkJIAADDx4AAAAAAAgAAACA8peMfO7ZBWjzFmv478DUtPH+Y4zuvQk48
PWRWO0zdRTzrZWY8D0VgPCw/FzszvdM8pmtvO7dTqTxqWGg7tLOGPIhgMjtNXGg8ZL15O1+9ejxb
Uh07RK7nPCocWztMhrk8raHZO8i/ljyRpuM7ZQKoPM87VjvxZJk8HybeO0D0mDxuULI7rigzPFxV
sju9yA48HsSROy9alTvpIhs7DutBPCcvLjskvew7fO36OwJq8DxmylA7r3ZyO4hEgzsRLQY8VIPD
O6cOPzq9LOQ6+54WPGGZjzvejew7ddlOOyqqrDw2rK87rwjjOjj7RTrinmE7M+y1OyHjHTuElMw7
CoBm
      </set>
      <set id="src_SNR31" fmt="series">
AAAACXNyY19TTlIzMQAAAAJCSAAAw8eAAAAAAAIAAAAgPZoIWzvcPj09iJX/O9e/Iz1xLdg701kR
PV8rbTvF13U9Z5N6O8e6az1C5Ug7vF5qPUB+RDu2lIU9TlWmO7NyWz04Cz07qB5IPUJtxzu8DGY9
kzODO8cghT2fwfU8ADerPYeUsjvY/Qg9hh2jO/h4xT1c90Y7uR2FPSma/zuapaA9AdjFO4ccozy4
cq87ZeE/PLs5MjtpeJc8uRR4O2POrDyE2+c7VTlPPDVW6TstUrE8IoWYOxgonDwtpN87MIHTPEBB
tDseUjI74rNWOxd7vzuUsI07DI3HO26SlzsmzQA7VZCPOwenUzuoru87B6jXOiJgazr7uVM59S6x
Owl5LQ==
      </set>
      <set id="src_CRB31" fmt="series">
AAAACXNyY19DUkIzMQAAAAJCSAAAw8eAAAAAAAIAAAAgPQhEQDv5z6Q8ufUqO9TqDjztpAg73CFF
POVdazvkieI8/AzQO+BVIDzk1qE73uaUPNI5xzvzc+g8zhPVO9OT8j0BoQo78CW2PSTw4Twm08g9
FFokPDK8vD0UVYk7+cOFPReC2jv552U9JcvmPCqS8z0CRc48FFyPPIDEyDuSxAc8KUgJO3OebDyF
UqA7eDibO+IhHztJvTM8RPHrO3iB0DwjNjM7RymNPBcOtDtOWI08CO3AO3NTTTwBHDg7bGGFPA1Q
eDtWhG88N1ysO2JOmTsnMpc7K+DbO9QcDDtlpkM7pPyVO0Kuzzs1euI7J/S4O1W/kTs0zPo699b4
Oy1uDw==
      </set>
      <set id="src_7231" fmt="series">
AAAACHNyY183MjMxAAAAAkJIAADDx4AAAAAAAgAAACA8zJaIO8ckCjyRpok7l3RvPJIIUDuivIE8
tDfPO6k+Lzy36qM7o28HPOBqQDvAxYo81/IaO7o7Fzyy8nM7o2QFPNLZmDvTIdY9Chd8O8zpTDzt
O/07rhTSPMRYdju8fZ880lopO63FrDyzZpk7s2/jPIae+DuFGf48wyxlO6q+WTyCzPc7pni7PITU
xTuT7Xw8Nu4XO4Dl3zwKwKc7gvbSPAGfuzuVpk07fubGO2yUMTteZpA7aLKJudqG7ztAe3A8HD8x
O2bNKzqlZ507W+pDum4+jjtNnL07pwQiO03mkTwh/X47UGR3OtgiNDtUY5g7hXcJO3vP8TwwV2U7
g1U8
      </set>
      <set id="src_31311" fmt="series">
AAAACXNyY18zMTMxMQAAAAJCSAAAw8eAAAAAAAIAAAAgO9E+Szud0348RSVVO9+E5juj7BE7n2xt
ucZgSjo/pzU8fM91PAqJ8Trem/g6jDz8O6LWizueJ1E7lYRZO6M+KDsi64066ghMuZkBUTpYAYC6
kWPiOhc7irqjBFg6KAUjO7lgMjuj90y62wDJOjpxkTxB6Xk72uO2Oshf1zqXuGA77V0nO55vljvR
Sw47nazqOu4xkTqEYtk7V4GwOpf5/TsB6eM6mnRMOutK8TqEzL47/TrqO59j5jrH19k6jHQ6O6Js
fTubYmE6Lsg6OnR98jxMiQ473i8WO5Kk0DsOtTk7slBFO5qCbzmVGw86T51bOl0vkzqNQgI6onEC
OoTrkg==
      </set>
      <set id="src_SNR311" fmt="series">
AAAACnNyY19TTlIzMTEAAAACQkgAAMPHgAAAAAACAAAAILn52ik6HXxOugErfzorbVY6HDlQOkTr
67nBosA6MBOJOd3/+jpn2EI7D8uqOmCegToUeEo6WZevOrPgzzprr265Rs6jOkbuUTqDqVU6cOVq
uaFNNTpNMBw7u1BwO5BQ3TsyFNA6y8coO6Bbcjsfu/k7aH4KOpXA2Dt9D7Q6xfXTOvyB+TqJfyE7
D1WCOmblXzn2vuE6TgnyOtQP1jqEQsE528rkOloi4jrP5Mw6X5FEOqKTjzpl+Kg6/6WLOnBcDjrB
2eg6SOHFuSV+Ujo27bQ6QdQ0OmEvETqaYJo6XujaObl47jo7iKO5nJwbOkE0rjiicTw6XsuPOISN
3zo2CFA=
      </set>
      <set id="src_CRB311" fmt="series">
AAAACnNyY19DUkIzMTEAAAACQkgAAMPHgAAAAAACAAAAIDqxW9o6gWUIuj2WrjpEp6Q4ab+XOm9x
i7qBgQs6RjJNOpOadTqjfOM6J/GTOsUQCjocraM6bCcXuFQ77zpswQA6o7CfOohfgDwgXFo8Agip
O+0haTv65xY7Lq8ROqZeejni/KQ6eNYEPCaI3Tv4VX88AImfO/dsgjqRjaw6kYilO5pDeTsHua07
WzY4OwQlSDqRZQ46lhb9ueCVNjpSLEI644tEOps6Dzo/Me46fjMlOsTg0DqS58w7cp78Ore2qztH
vaA6z5U4OyUmITqWLZo5vZeBOoNtsTsIrbw6yrwBObPZXzqMWJY6nZkaOqRzZ7mhBCI6ROK4OpeI
CjqhLb4=
      </set>
      <set id="src_72311" fmt="series">
AAAACXNyY183MjMxMQAAAAJCSAAAw8eAAAAAAAIAAAAgupDhQjpjpa67Icy2OkxyuboYxm46a+uQ
uW7+GTqVfbe5UzLROpCVgjoLU/I6kuh0uE0n0zqN8Gm6sOrFOm3UMzlUZmc6i/+ju0M2ZjpMFwG6
a+lpOpONljnorRM6qRvWOxtm5TrPWFI7E+nyOqFS1DrHr4I6rO4eOkbFjDrDlEM7J+zwOsfCojo+
kEc6pDgmO1PJ2DrkG/46aOwgOp7NtTrPhUk65ChvO0OHjTrCyVu6LtW0OozifLab6Tg6peeluoYo
PzqF/gI62K0COpYdRjtK82464FObuc/6fDp2Ss87AQ38OsZOnjph6ds6vGkdOurMljr5kQ26F1Lt
OqJUEw==
      </set>
      <set id="src_3132" fmt="series">
AAAACHNyY18zMTMyAAAAAkJIAADDx4AAAAAAAgAAACA71WYnO5yImzxPOXU72S6gO+NRvTuf2fU6
+wg5Oq+jBjyLFZw8CpcfOyYwCzqLK6s7pj6TO55zQjv4/Ao7o3v4O6cnkDqmHBE7fhHTOsR65zsK
zpU6l7UeOweRqTqHvT08EjIXO6i7wDoC5VU6gT1GPGRIXDvdgMA7PQtNOrIcajvx7yc7nzttPAUG
Szue9ns7KcplOrtnfzsKMdA6kecaOyum2DqlAA86v2xZOoRMkjvQ3EM7m1M7Oy8KFjqWkKk70Y3G
O5mzijonigY6XQVWPFQ5JDvaMxE7bWWOOsYAPTvljiY7nEH/uc21DTpCKbg5sM3kOj+iaDhM0Ik6
SSv1
      </set>
      <set id="src_SNR32" fmt="series">
AAAACXNyY19TTlIzMgAAAAJCSAAAw8eAAAAAAAIAAAAgO+NezDrUqWI7xOJ3OrDbEDu/eQ46tn0A
O7ieujrVKSI7v+MGOskl6DvH7ao65WLyPBk5mTsCqgs78VNsOtaN0jwm7wY7ElV4PFDNpDs2y6c8
V8xFO0Ozajxedrg7pT/jO/NvLjsYCMs73qd0O5HLujuB2xE6q3dTOwwX1zqSpH46iOJsOkOYZzq+
qDk6bK+XOwdRLDpcIw87OxDIOpxTbTsiakE6cReSOsuHWzpaloE7SULIOp+erzthaU46ry6xuf4W
aTop17s6X6g8OkQVgDsN+Xc6jKvkOw8L2zqDXBi5G3r9Oi90WbijK386ODuJOFANGTo/Mm66GZIV
OjVDZA==
      </set>
      <set id="src_CRB32" fmt="series">
AAAACXNyY19DUkIzMgAAAAJCSAAAw8eAAAAAAAIAAAAgOyuGPjqq/Gc6EAUZOo95NDspCLc6mtzp
Oz+DdTqhTMs7LMoQOqVcvjuPZcQ6xuceO5C/EzrdxoM7/04pOvezKzwYe5Q7IvvQPIfh/zwEM/k8
k6uYPAQE5DwZP9c7L377OvVGbTqhsuk8duxKO/5mLDw1Cac7+QBCOpYt8zqOVdM7yNPgOx8IPzti
eZk68vrkO1NZgjqluPE5/0v7OqI1SDstVLU6qghWOxjRaDrBfpw7P3TCOt/gkjsEi/o6lf/4OYJD
yDqCWZg6Z/dMOnX5rjqBdvc6nnfjOqLn1DqWs/M6Y6v5Oq9CRzpsNSQ6svUIOmS/ujqVkVM6t4hh
OpEM/w==
      </set>
      <set id="src_7232" fmt="series">
AAAACHNyY183MjMyAAAAAkJIAADDx4AAAAAAAgAAACA7A8EZOqkwzbp4VVw6UEWJOlONuzqyfaI7
DP2XOvZ5ujuFZeo67aqMO0Rncjq1JDE7o9RUOunraTuEfX46yhloO4//Bjr8uSM7ulQ5OxtNlzvi
H5Y7L5VRO76Lwjr+cw87XpAHOq3ANjuhMvM7Bh6KO504gjrz2u07WyedOwHSFDsXrck61PtDOr75
Zzra5Rw6UJutOpQqJ7jzrAg6qGWSO0i7ujrRPYo7gmIIOwtheTrhvC86qoK3Oyw8ejrIzVo68Iqz
Oqc0VbgHwj86rU9XOaHBdTqboyS57K+JOo9R+jnHvhw6m4PtOt8srzqs1/K52szVOoGu6zpCg9w6
qosD
      </set>
   </ref>
</figure>
