# Supplementary material for: Organization of reward and movement signals in the basal ganglia and cerebellum
Source: Nat Commun. 2024 Mar 8;15:2119. doi: 10.1038/s41467-024-45921-9 (PMC10923830; doi:10.1038/s41467-024-45921-9)
Supplement: Supplementary file 4 — Source Data [file 41467_2024_45921_MOESM4_ESM.zip › VBG_fig6.fyp]

<?xml version="1.0" encoding="us-ascii" standalone="yes"?>
<?fyp appVersion="5.4.4" schemaVersion="25"?>
<figure xmlns="http://www.keck.ucsf.edu/datanav/namespace/schema25"
   strokeWidth="0.01in" strokeJoin="miter" loc="0.5in 0.5in" strokePat="solid" psFont="Helvetica" fontStyle="plain" fillColor="000000" altFont="serif" strokeCap="butt" width="7in" fontSize="12" strokeColor="000000" font="Arial" height="3.6in">
   <graph loc="0.6in 2.3in" width="1in" fontSize="8" title="PSTH" clip="true" height="1in">
      <axis labelOffset="0.25in" lineHt="1" start="-200" spacer="0.03in" end="800" title="Time from cue (ms)">
         <ticks intv="400" perLogIntv="1" start="0" end="800" fmt="f1"/>
      </axis>
      <axis labelOffset="0.4in" start="-0.03" spacer="0.03in" end="0.1" title="Reward probablity effect size">
         <ticks intv="0.05" perLogIntv="1" start="0" end="1" fmt="f2"/>
      </axis>
      <colorbar cmapnan="ffffff" gap="0.2in" start="0" spacer="0.1in" end="100" title="Z AXIS">
         <ticks intv="10"/>
      </colorbar>
      <gridline />
      <gridline />
      <legend loc="0.02in 0.811in" labelOffset="0.03in" hide="false" len="0.12in" spacer="0.12in" mid="true"/>
      <label loc="-7% 115%" fontSize="13" valign="center" align="center" title="a|0:w"/>
      <trace fillColor="0000ff" mode="errorband" src="#src_72" strokeColor="0000ff" title="Simple spikes">
         <symbol fillColor="none" size="0pt" type="circle"/>
         <ebar fillColor="640000ff" cap="xhair"/>
      </trace>
      <trace mode="errorband" src="#src_20111" title="Complex spikes">
         <symbol fillColor="none" size="0pt" strokeColor="0000ff" type="circle"/>
         <ebar fillColor="32000000" cap="xhair" capSize="0in"/>
      </trace>
      <graph loc="1.4in 0in" width="0.33in" title="CS scatter" height="1in">
         <axis labelOffset="0.25in" lineHt="1" start="-0.02" spacer="0.03in" end="0.1" title="Complex spikes&#xa;">
            <ticks intv="0.1" perLogIntv="1" start="0" end="0.1" fmt="f2"/>
         </axis>
         <axis labelOffset="0.2in" start="-0.03" spacer="0.03in" end="0.3" title="Simple spikes&#xa;&#xa;">
            <ticks intv="0.3" perLogIntv="1" start="0" end="0.3" fmt="f2"/>
         </axis>
         <colorbar cmapnan="ffffff" gap="0.2in" start="0" spacer="0.1in" end="100" title="Z AXIS">
            <ticks intv="10"/>
         </colorbar>
         <gridline />
         <gridline />
         <legend loc="0.294in 1in" labelOffset="0.05in" size="0.04in" len="0.15in" spacer="0.12in" mid="true"/>
         <trace fillColor="0000ff" strokeWidth="0pt" src="#src_7512213" strokeColor="4169e1" title="Monkey B">
            <symbol fillColor="64404040" strokeWidth="0.5pt" size="3pt" strokeColor="64404040" type="circle"/>
            <ebar hide="true"/>
         </trace>
         <function strokePat="dashed" dx="0" x0="-0.02" x1="0.05">
            <symbol size="0in" type="circle"/>
            
            
            
            
            
            
            
            
            
            
            x
         
         
         
         
         
         
         
         
         
         
         </function>
         <function strokePat="dashed" dx="0.001" x0="-0.02" x1="0.05">
            <symbol size="0in" type="circle"/>
            
            
            
            
            
            
            
            x
         
         
         
         
         
         
         
         </function>
      </graph>
      <label loc="4.9% 111.4%" title="Cue"/>
   </graph>
   <graph loc="3in 2.3in" width="1in" fontSize="8" title="PSTH" clip="true" height="1in">
      <axis labelOffset="0.25in" lineHt="1" start="-200" spacer="0.03in" end="800" title="Time from target motion (ms)">
         <ticks intv="400" perLogIntv="1" start="0" end="800" fmt="f1"/>
      </axis>
      <axis labelOffset="0.4in" start="-0.01" spacer="0.03in" end="0.1" title="Direction effect size&#xa;">
         <ticks intv="0.05" perLogIntv="1" start="0" end="0.3" fmt="f2"/>
      </axis>
      <colorbar cmapnan="ffffff" gap="0.2in" start="0" spacer="0.1in" end="100" title="Z AXIS">
         <ticks intv="10"/>
      </colorbar>
      <gridline />
      <gridline />
      <legend loc="0.037in 0.61in" labelOffset="0.03in" len="0.12in" spacer="0.12in" mid="true"/>
      <label loc="-7% 115%" fontSize="13" valign="center" align="center" title="c|0:w"/>
      <trace mode="errorband" src="#src_2011" legend="false" title="Complex spikes">
         <symbol fillColor="none" size="0pt" strokeColor="0000ff" type="circle"/>
         <ebar fillColor="32000000" cap="xhair" capSize="0in"/>
      </trace>
      <label loc="4.9% 111.4%" title="Saccade Direction"/>
      <trace fillColor="0000ff" mode="errorband" src="#src_72211" strokeColor="0000ff" title="Cerebellar Purkinje Cells">
         <symbol fillColor="none" size="0pt" type="circle"/>
         <ebar fillColor="640000ff" cap="xhair"/>
      </trace>
      <graph loc="1.4in 0in" width="0.33in" title="CS scatter" height="1in">
         <axis labelOffset="0.25in" lineHt="1" start="-0.02" spacer="0.03in" end="0.1" title="Complex spikes&#xa;">
            <ticks intv="0.1" perLogIntv="1" start="0" end="0.5" fmt="f2"/>
         </axis>
         <axis labelOffset="0.2in" start="-0.03" spacer="0.03in" end="0.3" title="Simple spikes&#xa;&#xa;">
            <ticks intv="0.3" perLogIntv="1" start="0" end="0.3" fmt="f2"/>
         </axis>
         <colorbar cmapnan="ffffff" gap="0.2in" start="0" spacer="0.1in" end="100" title="Z AXIS">
            <ticks intv="10"/>
         </colorbar>
         <gridline />
         <gridline />
         <legend loc="0.294in 1in" labelOffset="0.05in" size="0.04in" len="0.15in" spacer="0.12in" mid="true"/>
         <trace fillColor="0000ff" strokeWidth="0pt" src="#src_7512212" strokeColor="4169e1" title="Monkey B">
            <symbol fillColor="64404040" strokeWidth="0.5pt" size="3pt" strokeColor="64404040" type="circle"/>
            <ebar hide="true"/>
         </trace>
         <function strokePat="dashed" dx="0.001" x0="-0.02" x1="0.05">
            <symbol size="0in" type="circle"/>
            
            
            
            
            
            
            
            x
         
         
         
         
         
         
         
         </function>
      </graph>
   </graph>
   <graph loc="0.6in 0.6in" width="1in" fontSize="8" title="PSTH" clip="true" height="1in">
      <axis labelOffset="0.25in" lineHt="1" start="-200" spacer="0.03in" end="800" title="Time from outcome (ms)">
         <ticks intv="400" perLogIntv="1" start="0" end="800" fmt="f1"/>
      </axis>
      <axis labelOffset="0.4in" start="-0.03" spacer="0.03in" end="0.1" title="Reward outcome effect size&#xa;&#xa;">
         <ticks intv="0.05" perLogIntv="1" start="0" end="0.15" fmt="f2"/>
      </axis>
      <colorbar cmapnan="ffffff" gap="0.2in" start="0" spacer="0.1in" end="100" title="Z AXIS">
         <ticks intv="10"/>
      </colorbar>
      <gridline />
      <gridline />
      <legend loc="-3.028in 2.344in" labelOffset="0.03in" len="0.12in" spacer="0.12in" mid="true"/>
      <label loc="-7% 115%" fontSize="13" valign="center" align="center" title="b|0:w"/>
      <trace mode="errorband" src="#src_201" title="Complex spikes">
         <symbol fillColor="none" size="0pt" strokeColor="0000ff" type="circle"/>
         <ebar fillColor="32000000" cap="xhair" capSize="0in"/>
      </trace>
      <label loc="4.9% 111.4%" title="Outcome"/>
      <trace fillColor="0000ff" mode="errorband" src="#src_723" strokeColor="0000ff" title="Simple spikes">
         <symbol fillColor="none" size="0pt" type="circle"/>
         <ebar fillColor="640000ff" cap="xhair"/>
      </trace>
      <graph loc="1.4in 0in" width="0.33in" title="CS scatter" height="1in">
         <axis labelOffset="0.25in" lineHt="1" start="-0.02" spacer="0.03in" end="0.1" title="Complex spikes&#xa;">
            <ticks intv="0.1" perLogIntv="1" start="0" end="0.1" fmt="f2"/>
         </axis>
         <axis labelOffset="0.2in" start="-0.03" spacer="0.03in" end="0.3" title="Simple spikes&#xa;&#xa;">
            <ticks intv="0.3" perLogIntv="1" start="0" end="0.3" fmt="f2"/>
         </axis>
         <colorbar cmapnan="ffffff" gap="0.2in" start="0" spacer="0.1in" end="100" title="Z AXIS">
            <ticks intv="10"/>
         </colorbar>
         <gridline />
         <gridline />
         <legend loc="0.294in 1in" labelOffset="0.05in" size="0.04in" len="0.15in" spacer="0.12in" mid="true"/>
         <trace fillColor="0000ff" strokeWidth="0pt" src="#src_7512211" strokeColor="4169e1" title="Monkey B">
            <symbol fillColor="64404040" strokeWidth="0.5pt" size="3pt" strokeColor="64404040" type="circle"/>
            <ebar hide="true"/>
         </trace>
         <function strokePat="dashed" dx="0" x0="-0.02" x1="0.05">
            <symbol size="0in" type="circle"/>
            
            
            
            
            
            
            
            
            
            
            x
         
         
         
         
         
         
         
         
         
         
         </function>
         <function strokePat="dashed" dx="0.001" x0="-0.02" x1="0.05">
            <symbol size="0in" type="circle"/>
            
            
            
            
            
            
            
            x
         
         
         
         
         
         
         
         </function>
      </graph>
   </graph>
   <graph loc="3in 0.6in" width="1in" fontSize="8" title="PSTH" clip="true" height="1in">
      <axis labelOffset="0.25in" lineHt="1" start="-200" spacer="0.03in" end="1200" title="Time from target motion (ms)">
         <ticks intv="400" perLogIntv="1" start="0" end="1200" fmt="f1"/>
      </axis>
      <axis labelOffset="0.4in" start="-0.03" spacer="0.03in" end="0.1" title="Direction effect size&#xa;&#xa;">
         <ticks intv="0.05" perLogIntv="1" start="0" end="0.3" fmt="f2"/>
      </axis>
      <colorbar cmapnan="ffffff" gap="0.2in" start="0" spacer="0.1in" end="100" title="Z AXIS">
         <ticks intv="10"/>
      </colorbar>
      <gridline />
      <gridline />
      <legend loc="0.015in 0.844in" labelOffset="0.03in" len="0.12in" spacer="0.12in" mid="true"/>
      <label loc="-7% 115%" fontSize="13" valign="center" align="center" title="d|0:w"/>
      <trace mode="errorband" src="#src_CRB21" title="Flocculus Purkinje Cells">
         <symbol fillColor="none" size="0pt" strokeColor="0000ff" type="circle"/>
         <ebar fillColor="32000000" cap="xhair" capSize="0in"/>
      </trace>
      <label loc="4.9% 111.4%" title="Pursuit Direction"/>
      <trace fillColor="0000ff" mode="errorband" src="#src_72212" legend="false" strokeColor="0000ff" title="Cerebellar Purkinje Cells">
         <symbol fillColor="none" size="0pt" type="circle"/>
         <ebar fillColor="640000ff" cap="xhair"/>
      </trace>
      <graph loc="1.4in 0in" width="0.33in" title="CS scatter" height="1in">
         <axis labelOffset="0.25in" lineHt="1" start="-0.02" spacer="0.03in" end="0.1" title="Complex spikes&#xa;">
            <ticks intv="0.1" perLogIntv="1" start="0" end="0.5" fmt="f2"/>
         </axis>
         <axis labelOffset="0.2in" start="-0.03" spacer="0.03in" end="0.3" title="Simple spikes&#xa;&#xa;">
            <ticks intv="0.3" perLogIntv="1" start="0" end="0.3" fmt="f2"/>
         </axis>
         <colorbar cmapnan="ffffff" gap="0.2in" start="0" spacer="0.1in" end="100" title="Z AXIS">
            <ticks intv="10"/>
         </colorbar>
         <gridline />
         <gridline />
         <legend loc="0.294in 1in" labelOffset="0.05in" size="0.04in" len="0.15in" spacer="0.12in" mid="true"/>
         <trace fillColor="0000ff" strokeWidth="0pt" src="#src_751221" strokeColor="4169e1" title="Monkey B">
            <symbol fillColor="64404040" strokeWidth="0.5pt" size="3pt" strokeColor="64404040" type="circle"/>
            <ebar hide="true"/>
         </trace>
         <function strokePat="dashed" dx="0" x0="-0.02" x1="0.05">
            <symbol size="0in" type="circle"/>
            
            
            
            
            
            
            
            
            
            
            x
         
         
         
         
         
         
         
         
         
         
         </function>
         <function strokePat="dashed" dx="0.001" x0="-0.02" x1="0.05">
            <symbol size="0in" type="circle"/>
            
            
            
            
            
            
            
            x
         
         
         
         
         
         
         
         </function>
      </graph>
   </graph>
   <graph loc="5.4in 2.3in" width="1in" fontSize="8" type="loglog" height="1in">
      <axis labelOffset="0.25in" lineHt="1" start="0.1" spacer="0.03in" end="200" title="Firing rate (spike/s)">
         <ticks intv="0" perLogIntv="1" start="0.1" end="200" fmt="f2"/>
         <ticks intv="0" start="0" end="70"/>
         <ticks intv="10" start="190" end="200"/>
      </axis>
      <axis labelOffset="0.35in" start="0" spacer="0.03in" end="2" title="Waveform width (ms)">
         <ticks intv="0.4" perLogIntv="1" start="0" end="1" fmt="f3"/>
         <ticks intv="0" start="2" end="2" fmt="f2"/>
      </axis>
      <colorbar hide="false" labelOffset="0.3in" size="0.05in" cmapnan="ffffff" gap="0.01in" cmap="autumn" start="-0.3" spacer="0in" end="0.6" title="Direction effect size" reverse="true">
         <ticks intv="0.3" fmt="f2"/>
      </colorbar>
      <gridline />
      <gridline />
      <legend loc="0in 0in" labelOffset="0.05in" size="0.04in" len="0.15in" spacer="0.12in" mid="true"/>
      <scatter strokeWidth="0.4pt" mode="colorBubble" size="2.5pt" src="#src_711" legend="false" strokeColor="808080"/>
      <label loc="-7% 115%" fontSize="13" valign="center" align="center" title="e|0:w"/>
      <label loc="4.9% 111.4%" title="Local neurons"/>
   </graph>
   <graph loc="5.4in 0.6in" width="1in" fontSize="8" type="loglog" height="1in">
      <axis labelOffset="0.25in" lineHt="1" start="0.1" spacer="0.03in" end="300" title="Firing rate (spike/s)">
         <ticks intv="0" perLogIntv="1" start="0" end="200" fmt="f2"/>
      </axis>
      <axis labelOffset="0.35in" start="0.01" spacer="0.03in" end="2" title="Waveform width (ms)">
         <ticks intv="0.4" perLogIntv="1" start="0" end="10" fmt="f3"/>
      </axis>
      <colorbar hide="false" labelOffset="0.3in" size="0.05in" cmapnan="ffffff" gap="0.01in" cmap="autumn" start="-0.3" spacer="0in" end="0.6" title="Direction effect size" reverse="true">
         <ticks intv="0.3" fmt="f2"/>
      </colorbar>
      <gridline />
      <gridline />
      <legend loc="0in 0in" labelOffset="0.05in" size="0.04in" len="0.15in" spacer="0.12in" mid="true"/>
      <scatter strokeWidth="0.4pt" mode="colorBubble" size="2.5pt" src="#src_71" legend="false" strokeColor="808080"/>
      <label loc="-7% 115%" fontSize="13" valign="center" align="center" title="f|0:w"/>
      <label loc="4.9% 111.4%" title="Simple spikes"/>
   </graph>
   <ref >
      <set id="src_71" fmt="xyzset">
AAAABnNyY183MQAAAAYAAAADAAAAWkMSOtU+TMzNvGq04kJS59A+8zMzPbwp4EIkiuM+ZmZmPONj
xUI/s+w+zMzNPAlaSUIc+t0+jMzNPeQDvEHXy3Y+MzMzPfhy40KYy0k+jMzNPcDjbUK779w+GZma
PE17vkKqszk+TMzNvFrj8EKuCW4+ZmZmu5pqpkMGz9w+gAAAPl2fqEL+LKo+szMzPGcV5kJP9hF/
wAAAPbDwV0Kgw5N/wAAAu9m3akKZz4s/nMzNuyTOeUI7mH8+MzMzO7CLvkMqA8c+jMzNPEy1YEKp
UIM+2ZmaPYP9TUJNIog+szMzPYBU9UKhoeM+TMzNPPYX8EL4TJE+TMzNOVLaiEIEFx8+AAAAPPnO
0UJWu0k+MzMzPdCH50JVVq4+TMzNPcSs8EKSOTU+TMzNPVCgc0JuR18+GZmaPQYAAEKsjh4+GZma
PWeQsEKQ1LA+MzMzPSALy0KkEvU+GZmaPTOU+0IWTzs+szMzPZTbD0Lz7LY+MzMzutULskJFRcI+
GZmauxA9wkLzK1B/wAAAu3sPAkGA04k+GZmausW3UUKkJzk+ZmZmPgvDDkE0YwM/JmZmvG/QiEI9
jqM+TMzNPPXvcUHoeyw/eZmavH3HR0Iy+QQ+MzMzOt/noEKl0aB/wAAAPCA5x0GwkKQ+TMzNu+a9
RUIYWxk+5mZmurA7HEKfxOA+MzMzO7ISj0LV6Pg+ZmZmvQ4J3kLOsmo+2ZmaPDbjFUHMJRM+AAAA
OjIkREJjgsk+TMzNO4LhC0LV444/BmZmPRcevkKjKag+MzMzPAv1zEL2xl4/eZmaPZg6f0KY7xA/
eZmaPJuEokLO9iE+TMzNuTcC4kJJS2A+TMzNvDKAbUGCTsY+5mZmPB16OUKnjME/MzMzPOI75UJM
2R4+TMzNOyw+e0JDiyA+2ZmaPdyss0MC+H4+5mZmPXtCLkHtz5Q+MzMzO6xQUkMCPb0+ZmZmPZYC
/kKnuXA+MzMzPcQJr0KshO4+TMzNPb1TMEIiahg+2ZmaPREuLkIJ8CQ+5mZmPTTAEkKbsi0+5mZm
u9dBdkMgw/8+szMzPqTnQkKu6Tc+pmZmPXh7okJNyz0/DMzNPilmTUKrUwZ/wAAAPh0410MoyAF/
wAAAu+beRUL+2+l/wAAAPJUY30JBWXd/wAAAPKc4wkLXgal/wAAAPhsRRkJyzHd/wAAAPQADY0K3
wVJ/wAAAPKBz60LG5zV/wAAAO1SwLELZzt9/wAAAO3Ab8ELLBr9/wAAAuwcIKkJWWjE/LMzNO+Tk
rEGwJjV/wAAAPR780UMzhDd/wAAAOU+i+kIHv/Z/wAAAu9WO50L2ShR/wAAAO4QkTULcn2c+szMz
OsfLb0LfVyg+jMzNPMbpJEKKOnd/wAAAPnE2OEJfxjt/wAAAO0sEJUKEVac/TMzNPMbneUL3dw4/
eZmaPKHjtkJD+fZ/wAAAPJg0SQ==
      </set>
      <set id="src_711" fmt="xyzset">
AAAAB3NyY183MTEAAAAGAAAAAwAAAIZCyfOjPuZmZj2DcWZBigViPsAAAD4DxDlCAJsBPkzMzbnL
C5FCicfiPkzMzTyWh61BGTbBPjMzMz6s3f8/o8MiPqZmZj31mylBIKMMP/zMzT5+rXhBBi9qf8AA
ADu4MINBUnrRPrMzMzq3URBCKLhNPtmZmj3SyOVA6XMfPuZmZj3k62xAdA7+PczMzT8JB9tBFH5e
PoAAAD4c5a5BnGgMPrMzMz0zb3NB1WwsPmZmZrvZ1jNCBQP7PjMzMz1BustCUpVjPjMzMzv2lp1C
NPo8PgAAAD4Exg5CKW3PPgAAAD2gfRA/3ri7PhmZmj7atvJAsY5LPoAAADtk1SNBV/i+PuZmZj0B
eH5CJ/EVPjMzMz4HgVpAVhSKPszMzTzhppFBv8aaPwZmZjxf5Yk/CVQOPoAAADouc3lBMf0oPhmZ
mrygMr1As8Z5PoAAALwdPLdAs2soPozMzbwwH5xCeqqZPjMzMzuVfr1BeZNfPqZmZj0hOalC0rlJ
PjMzMz0L0kFBIDEhPrMzMzw3QS9C/td6PmZmZrwdx1w/jl4UPkzMzTymVdxCM/OHP5zMzTxDRfxC
q8xZPkzMzT04sJJCmnCiP5zMzTob0FRBrAmGf8AAADqy6EZB1I6pPgAAADs0deRBoe+aPrMzM7pA
cPxBp0MfPhmZmjzzmI5ApvxLPmZmZj4cXH5BKNkHPmZmZj6yY75AQLqSPkzMzT7Sq9xBDTk1PkzM
zTstQNxBWc79PgAAAD5BO7VBkjQsP3mZmjxaF3ZB87mmPozMzbuxrcxCqcDKPmZmZj000QZCLGUS
f8AAADxQuFNCZiYIf8AAADwKb7VB2awfPwAAADz7DG9CjyDQPpmZmjxS5FlArvxnPZmZmj5F0+VC
BMGwP3mZmjmu/f1A5P6rP3mZmjx97+5BjWiaPhmZmjyKH9VBXM/7PvMzMzvqZzpBg3IkPpmZmjxU
i9M/nGHPPhmZmj68dLhBLbIoPhmZmj1UYAVBA1KyPuZmZjt0rzdA61ohP3mZmj7lUH5CBa05PoAA
ALvTIHtA25DHPsAAADzCpHhBTLLBPoAAADzXyKhBCCYaPkzMzbxe3RJBjUMEPczMzTuuGBJCGUuU
PwZmZj2kEStCVGNsPyZmZjunuodCMZOYPgAAAD0CH1hCMmEwPjMzMz0oiLtCIU4PPjMzMz5EsM5B
ja1eP0zMzbyBOjlCfs4RPhmZmrrBfwVB/k07PgAAALuluA8/ZtKVPjMzM7vQC5hCMxHUPjMzM7un
x9BCJo1RPjMzMz0gkTtBqR4tPgAAALyGY3FCd0iTPhmZmjy4eyxCA7uhPjMzMzx9f65Chykxf8AA
AD3rIzFBFWdlPpmZmjkt+YJB1KzjPhmZmrxSWEJCJv5fPuZmZjwDpypBv5/4PczMzTj75qlB6OCS
PhmZmjuZy5w/iSRaPsAAAD2mM2tB2fwCf8AAAD0V3vFBEnvLPgAAAD4ht1pBnd6xPrMzMz3DPuRC
Gx+hPwZmZj3h50hCB+l4PrMzMz01K8pBTQHEPwzMzT3RcbxBBDYCPuZmZjwtYDVBkBREPwAAADva
T0tBkNuRPqZmZjwHOw9BZ7XaPjMzMz6msWxBIvRHPhmZmjutPkFB7leSP3mZmjve2LpBMEASPrMz
MzufNWBBgglAPkzMzT4JKlpBX/ZlPrMzMzvPDyJBN2WAPpmZmruBmKNBJkFvPozMzT4BzD5BM0QG
PsAAAD1lSmNB66c1PuZmZj3LzhJCBsyAPsAAADy9+Tc/6NTFPjMzMz2R7CtBXbYPPczMzT5qU5NB
D414PtmZmrvw82dBkPEYPtmZmrp97xlBmQhiPrMzMz2ZHbtAkIvtPtmZmjx5svFA4NqkPpmZmjxO
YqNAkwhfPjMzMz0c1apBR8AUPgAAAD2Qbc5AG66DPkzMzT2tP85BlMk2P3mZmrsywqk/pkQjPgAA
AD8Ne75CMzeXPpmZmj4QQaVBO6kAP3mZmrsnoKJBg4hVPyzMzTsIO5VBNnJ1PzMzM7tN4OpCOFtw
P3mZmrtQm+RBBG6PP3mZmrxmAH1CiZN4PwZmZjuePSZAlGLNPrMzM7tHULVBY1MVPxmZmjsuBgdB
sw7WPxMzM7uRjptBMimSPyzMzbh7Q1JCl+LsPszMzTtguEc=
      </set>
      <set id="src_751221" fmt="ptset">
AAAACnNyY183NTEyMjEAAAAAAAAAAgAAADs7MPkFvGq04joUoJQ9vCngPDt3Uj1d30E8B6ZWPeQD
vLtvxSM8TXu+u43++Lxa4/A8FC9uu5pqpjysEaE+XZ+ouifdzDxnFeY8VIgbPbDwVzuOLQa8hu2m
PBmlnjuwi7666qqjPQzuvDzy35o9gFT1PMtPUjz2F/C7r/a+OVLaiLt9FR49xKzwushjKD1QoHO6
/xNoPQYAADuiIfQ9Z5CwPBTivj0gC8u7i6i1PTOU+zzjvBI9zgfDO6FvhLrVC7K58cNnPEIsubtt
SUq6xbdROmnXgLxv0Ig8nUEQvMkkprui+TK8OMrlO6wbEjwgOcc52vqbu+a9RbwShFe6sDscPEbf
IjuyEo+8n8ysvGTg37s88mU8NuMVvLggVToyJES8KEkcPIBwNDxRL6M9mDp/OxPb1zwdejm8hw9q
POI75Twsxi493KyzPIgOaD4qeSe7LOmoPTTAEjuNYGa8Aikduxanlz14e6K8TIF7Pi36wzsW4jA8
lRjfu2V2ZD19x+o8OOfaPhsRRjoA5JA9AANjOzM87Dygc+s7lXY+PDCxvjt/JIs9HvzRPC+3S7vV
juc8Lv9xO4QkTbw2zl4+cTY4PGrvzTtLBCU8ECj7PMbnebv5ZPw8HM69
      </set>
      <set id="src_72212" fmt="series">
AAAACXNyY183MjIxMgAAAAJCSAAAw8eAAAAAAAIAAAAgOhhDdzuXOmo7XqFEO5BwSrsuoaI7bHDe
u2mLYTtVcRs75MsnO4haGzswAu87ylF5O493nDupfgo6jrgQO4ny9juWAGI7mAXtupER8DtY/VM8
nzfEO7+5vz1INfQ8J0UvPWhKpjxK/iA9bKprPEjXAT1wGNo8Mj5dPSB1nDwGwx09aGG0PByQ5T0k
vcs8DIoGPS8Fszwl4gw9RHBSPBJBhT0tpAM8HUYCPUxc6DxHvs89XQ4GPDCo2j14TzI8VtXlPV1H
0Dxh2989dUN0PFWDHT2IHB88c+0vPVDPqDxGce89Fx2sPAiaJj0ENOI75dvsPQauaTv8XAY8/mWk
O/izDw==
      </set>
      <set id="src_CRB21" fmt="series">
AAAACXNyY19DUkIyMQAAAAJCSAAAw8eAAAAAAAIAAAAgOe9qRjtPq0E71aj+O0y6NLsou947Mg0n
OxEgPztarXy6nvlsO16HuTmNkCw7Sg+Iu3wekTs5X6E7jdzwO3OTobgvV6k7WMWBOwEmYDs7W7c8
R6Q3O4t4KjyDq/g7n/2MPAEg4juI9Gi6uxLIO0q89jsUNNI7NoTAuPjv7ztbF5k6a1OOO4WzYTqF
64c7Nyo/O2EtxTuD0dc6dbf9O21zbDsO5m07a8rBOgBAVDtJCWQ7KyjDO3I/HTvDbqA7bKObPDjz
FTuChts7uGgBO33gXjxlYeM7pNxuO7KcfztfWJc7AysNO4W5EjuD2bk7Z1Dqu3OVjztWIWQ7p24I
O4TfGg==
      </set>
      <set id="src_7512211" fmt="ptset">
AAAAC3NyY183NTEyMjExAAAAAAAAAAIAAABDOyAF1D1c9wK6W1DZO8nbSjok6vc7aoBYOgEFTjtg
ofs6qKscPJHMrTp/AV48MYzruZW37jxk8Bo7zshZOu8dhjxL1rQ71rdOO2B+Lj2QK+q7DK2HPOTw
JbthtAM8t1nAOyNfvDs8upQ7tvHzPBQo0zoCBKE8Nw88O1UXgD0Fpmm6yPZAOqdQRjoN6Z89St4G
u0ODKjw2pyG7ZQoeO8daFDrEfWk88UjtOuFKmTw1rkY6kOytPBOl4rmZzMw8/4D3uibXQT07SZI7
Pp+9uwoovLnBCLg9DFz1urfzaTyFj347NtdeOfakBrqKkZk7Fiqeuy3/armEadE6jkVMOkCutLuG
2+g79hqGORARrDyz0006i87yPTsTXjv1jUw8mL3LPAa8GTwugfg4yQM3PKxg4btLh847oGMXO8te
8D0Oy6s73WuEPRJ6bzuUc4o9IocKPPF3kTyQvYq6RUR4O6SrMzsmxF483Fksu0JU+Tz9GSk7YfQf
OLMpvDpTZsQ8eiEKuzrXCDsizBy561mRuVDn8zoLwf88QFzque3uiDwrVB85sc2OOqxwYTst8Dk8
wy8luzkbDjyN5mk7cuOvPNuz97rsY3g9nkfAONJoRjs3cWk69sesPWpnizqyxcA70MjRukUGxjxA
d0g7Kx0aO/7Bj7k5ASM8zCFAOnSG2TupjFI6nviHO4osajqIpgE9Ds/hu2qsvjmaqd4=
      </set>
      <set id="src_723" fmt="series">
AAAAB3NyY183MjMAAAACQkgAAMPHgAAAAAACAAAAILp/lpU6ZMfFukKJJDp6vA+6sRlJOnAAt7rp
5O86UYizusqZ6zpRdPG6549ZOlpv6zpUAkA6hmn2upVBLjqB+SE7BvokOp0BqDo0OiA6l7jkO43G
qzsU1as8fAj9O4+4VDzaXXg71/tNPQBSRzve4Wo8+uX4O+CwtzzJxnM7r7l5PLOtejuXa2U8qy9F
O4CsujzI0Sg7nIeOPKSktjuRnHY8r8h7O5HnaDy3Gnc7fCLwPIwX+juITSw8ju/pO4R9oTyRfaw7
gMfCPEQ7sztT1Y48hewHO1Fmwjw1cWo7KP45PDTOKzs1gpI8XVydO4ArTDxp2TE7bZoaPDbsiztR
VGw=
      </set>
      <set id="src_201" fmt="series">
AAAAB3NyY18yMDEAAAACQkgAAMPHgAAAAAACAAAAILl7J9A6hIkUOjBqiTqtRDE6hOtkOo67rjk+
vVA6gN9lOn27hzqKEOO6CG6SOo0K6bn3+746poGOuX/9azqSwe86gCroOo7VVjwtjcU8FSYlPLuA
qjxbZa07pTtcOyFtYjuUJbU6wXheOhm4dDqYBhI8GEpZPBZf/TsKm8w6zPgqOmqMCTqgtQY6kqcw
OsDmlTrE+/c7Dfi/OwxBvDrcf3C6/2m+OkOL+zsG75c6ptsNPAMLxDwWnxY6EVShOnnu/DooxLQ6
opjIOJO8kjqKlF88E7LuPBfYfLmXZh06lWqAPBALFTwVUZ66jeAkOl/yJjpeKE06lq5EPCq8dDwY
zOY=
      </set>
      <set id="src_7512212" fmt="ptset">
AAAAC3NyY183NTEyMjEyAAAAAAAAAAIAAAA1OwujGjzMs9w8zyQIPONjxTykJUY8CVpJPKRmsj34
cuO8Wll/PTwKVbwiJtk6WlbDOyqM9DzZo+e6KbCiu9m3arpKrby7JM55O9b5JDxMtWA9AhkgPPnO
0TsrTgA9U9XAu0Sb5DyjFF+6XU/YPHxTUT0Bh1I9lNsPPId3wLowXQA7/LaAuxA9wjuJl4m7ew8C
u4jRx7xFY+s7cm2VO/+AhT09NiI89e9xu58PDLx9x0e8ZM5TOt/noDwxuyU8JCiqOhvqo70OCd46
HeypPKWfZDtashw7guELvGGYEz0XHr68MDOEPAv1zDuZVsg8m4SiPDWSmrk3AuK6/i/pvDKAbTsG
PJ28WZqcu6+DwrqcvoA7pYkKPPvXBjxSacc7rFBSO5vPrz2WAv48Im39Pb1TMLxlmam710F2PLQN
Kz4pZk28UNYaPh041zwJXnO75t5FukfOrz0aePO7EFwPPKc4wrtJaz0+GEGLvA/waTykDQO7quY6
PEwyiztd/i475OSsO5C/6TlPovo7t4hZup6wgzwXLrQ8xuzZu8aAxDzDoTc74z28PJg0SQ==
      </set>
      <set id="src_72211" fmt="series">
AAAACXNyY183MjIxMQAAAAJCSAAAw8eAAAAAAAIAAAAguv0ujzuG6HK8Euj8O4Nf4LsXgqs7mdab
uw0jojux11m7i6IpO5Tx87suC3E7iKHwu3ROVTuCxOo7AUJpO5rjxrwTDEY7eguQuWP5ETuRiJQ8
gmWaO8Jj1j0wQWg8Mp4EPXVRbDwkBTA9OSxoPBjl6jzae2M8I9WSPLPp+jvrOWo9GHnrPAjjSDze
EqU8AqpFPKZ6rTwOtnw8ylt8PAi5BjzDIvE72PwvPHrtkzu+N6c8+fxsPBEN1zy9d9w73bIbPL8S
sjvgyXw8HhR5O7kJaDygPns7w8zVPIbhoDvKfzo73ENeO8Slzjxc8LM7zHM+PFzMOzupCN08nrIV
O+OIiw==
      </set>
      <set id="src_2011" fmt="series">
AAAACHNyY18yMDExAAAAAkJIAADDx4AAAAAAAgAAACC6EMX1O13rZjry2Ko7YzImOxwFCDsoJoc6
2VhtO2p2WDwCg647fqdrOs1HxTtjH3e6es/DO2HTGTqknJs7SkAbOmzl1DuCFGk5kixSO3cwijxb
cL872IFMPCrP2zuMOfg7ycWMO4hb+juRhss7YmYTOnQJIDtQon47Ak1sO0Qr2DuCul07cjJ9uvL9
WjskbnC6O9soO1K03bnnVXg7X2nhO666pDt0gjQ6obfBO3zDvrrIqU47Xjo7OcipfztsV5a7d7yx
Oz9DFDu3UIM7aXuiu4irEDslvGq7mq4fOzS/hrsYkoM7QnjzO8KotDtwybW7AH0xO0SApzqCjXQ7
Y1EN
      </set>
      <set id="src_7512213" fmt="ptset">
AAAAC3NyY183NTEyMjEzAAAAAAAAAAIAAABDupoCR7efl0Q6Vte2PMHvrTqQBsM8x5IcOzcmbjxE
jkc64hCrPSKp9Dr6scS7WjBCO9MIMzwzMsi7HdJsOod7mDtspOK7bzm/Olh+PLmSOdI7LhWpuvEB
pTqhy7w47KaXO4l1DjzOTsK5vTA/PVo8trng1CO7ILqaPEx8mT0B8Yw7h7CkPbEqA7qVt7g6ll5Y
u1kwgD2Iiv67xhvRO8tdtzqV+2U7LTgluouGHjrMZlc7syJuPd52Bzswxiy7IMHNu4BQRzmITpQ7
zyYuOnLqYruG68k7qy/Zugd8obqXKFc7GW7dObCeqzviHa871mjiOuyjDDwnf/67MLe0PMkuLrm4
pPW7IBDAOcu6mzof+1u7wKpOu+dv+7rbnKc8ApVwO8RrHztnz8k7p0x5O8TBgLmBQCE7CECvOYwx
cDtJ/Mc7BiRpupYhcTok5bU7udU3Or926TuH8Cw6/CknPRVoHLsNJf88AnoHuxodkj1V3Kw7l5qN
u5lqJzuD8YQ8bDqJOzjNnDxKcx267LygPAgGAzvlnF47YkNSO8+xdj0BxNu6mlxVPoHQpLuVqUw7
LmjAujljq7sAo1m6ubDcPFF8MrqQ6r48i9dTO15pMTxXm6m5puVzPgp+Hbgb1dg8EQwrOy9b3TzP
WPs7UVGdO8eVgjpNoIi7RkHrO8VjDDsxFIU7TueZO6CjyTuCGGA9vcFDOwmFCziHkHE=
      </set>
      <set id="src_20111" fmt="series">
AAAACXNyY18yMDExMQAAAAJCSAAAw8eAAAAAAAIAAAAgumOdozpYhS26rOqvOmDwNDmuXcs6lJoh
OrLfGTqNKFu6fHX9Ol6GSTrUt3E6jb5quejszjp4ZKW5ViddOnFg9jnZEwk6iiFWuYGQ4jqAZXO5
ub1QOn01kTt5thQ6uu3JOyEFSTqkHZM5ExVMOomHwTkpED86h4nwOtSndzqgy4Q4tUq7OoU2HjrJ
pDI6dqOeOw6tpDqJLgu4xQQTOlaEZboHXCs6WqRFOjwHZDqMpbC5m0I4Op2eKbpR7vw6NJPgOWMx
GTqPgDu5LmxgOoSALTn5ak06jeuGOebbqjqSrnc6Ha22Op3t6bnpw5I6W2KtOq8lazp2Wsk5ldB0
OnSsmw==
      </set>
      <set id="src_72" fmt="series">
AAAABnNyY183MgAAAAJCSAAAw8eAAAAAAAIAAAAgOk/u1jqXbVa60YHrOoW1xLmkAFY6jXsMuhH9
0zqbYUq56HnjOpIiD7oVJl06jQB1tnXpGDqFo766xR1NOoEKHjqIv9k6tEpouNtooTqZzys7sRiD
OvIYSTyL8tY7lXyyPK7nlTufzpg8yOpTO8ZUBzybs9Q7i+LoPE/ZyTtXwP88Gvm/O4FEgTuIGB47
IJFVPCJ8SztPTcs7jmxIOx7rJzvkLOo7Yc10O92pLztDMSc7qY3POzI/5TtZ+bI7Jqs1O6siSjsc
K2k7jow3OwjwwTsf7JI6919qO4lj3jrjLO87F+s+Osv9KTqexyE6snd2OnntADqUip87Xxw1OsYn
SQ==
      </set>
   </ref>
</figure>
