# Supplementary material for: Organization of reward and movement signals in the basal ganglia and cerebellum
Source: Nat Commun. 2024 Mar 8;15:2119. doi: 10.1038/s41467-024-45921-9 (PMC10923830; doi:10.1038/s41467-024-45921-9)
Supplement: Supplementary file 4 — Source Data [file 41467_2024_45921_MOESM4_ESM.zip › VBG_sup10.fyp]

<?xml version="1.0" encoding="us-ascii" standalone="yes"?>
<?fyp appVersion="5.4.3" schemaVersion="25"?>
<figure xmlns="http://www.keck.ucsf.edu/datanav/namespace/schema25"
   strokeWidth="0.01in" strokeJoin="miter" loc="0.5in 0.5in" strokePat="solid" psFont="Helvetica" fontStyle="plain" fillColor="000000" altFont="serif" strokeCap="butt" width="3.5in" fontSize="12" strokeColor="000000" font="Arial" height="3.5in">
   <graph loc="2.25in 0.5in" width="1in" fontSize="8" title="PSTH" clip="true" height="1in">
      <axis labelOffset="0.2in" lineHt="1" start="-400" spacer="0.03in" end="800" title="Time from outcome (ms)">
         <ticks intv="400" perLogIntv="1" fmt="f1"/>
      </axis>
      <axis labelOffset="0.4in" start="-10" spacer="0.03in" end="20" title="&#xa;&#xa;">
         <ticks intv="10" perLogIntv="1" fmt="f2"/>
      </axis>
      <colorbar cmapnan="ffffff" gap="0.2in" start="0" spacer="0.1in" end="100" title="Z AXIS">
         <ticks intv="10"/>
      </colorbar>
      <gridline />
      <gridline />
      <legend loc="0.446in 0.823in" labelOffset="0.03in" len="0.12in" spacer="0.12in" mid="true"/>
      <label loc="-7% 115%" fontSize="13" valign="center" align="center" title="d|0:w"/>
      <trace mode="errorband" src="#src_SNR4" title="Basal Ganglia SNpr">
         <symbol fillColor="none" size="0pt" strokeColor="0000ff" type="circle"/>
         <ebar fillColor="64808080" cap="xhair" strokeColor="64808080"/>
      </trace>
      <trace fillColor="ff0000" mode="errorband" strokePat="dashed" src="#src_314" title="Basal Ganglia Caudate">
         <symbol fillColor="none" size="0pt" strokeColor="0000ff" type="circle"/>
         <ebar fillColor="64808080" cap="xhair" strokeColor="64808080"/>
      </trace>
      <label loc="5% 110%" title="Basal Ganglia Caudate"/>
   </graph>
   <graph loc="0.6in 0.5in" width="1in" fontSize="8" title="PSTH" clip="true" height="1in">
      <axis labelOffset="0.2in" lineHt="1" start="-400" spacer="0.03in" end="800" title="Time from outcome (ms)">
         <ticks intv="400" perLogIntv="1" fmt="f1"/>
      </axis>
      <axis labelOffset="0.4in" start="-10" spacer="0.03in" end="20" title="&#x394; Firing rate (spikes/s)&#xa;">
         <ticks intv="10" perLogIntv="1" fmt="f2"/>
      </axis>
      <colorbar cmapnan="ffffff" gap="0.2in" start="0" spacer="0.1in" end="100" title="Z AXIS">
         <ticks intv="10"/>
      </colorbar>
      <gridline />
      <gridline />
      <legend loc="0.446in 0.823in" labelOffset="0.03in" len="0.12in" spacer="0.12in" mid="true"/>
      <label loc="-7% 115%" fontSize="13" valign="center" align="center" title="c|0:w"/>
      <trace mode="errorband" src="#src_SNR3" title="Basal Ganglia SNpr">
         <symbol fillColor="none" size="0pt" strokeColor="0000ff" type="circle"/>
         <ebar fillColor="64808080" cap="xhair" strokeColor="64808080"/>
      </trace>
      <trace fillColor="ff0000" mode="errorband" strokePat="dashed" src="#src_313" title="Basal Ganglia Caudate">
         <symbol fillColor="none" size="0pt" strokeColor="0000ff" type="circle"/>
         <ebar fillColor="64808080" cap="xhair" strokeColor="64808080"/>
      </trace>
      <label loc="5% 110%" title="Basal Ganglia SNpr"/>
   </graph>
   <graph loc="2.25in 2.2in" width="1in" fontSize="8" title="PSTH" clip="true" height="1in">
      <axis labelOffset="0.2in" lineHt="1" start="-400" spacer="0.03in" end="800" title="Time from outcome (ms)">
         <ticks intv="400" perLogIntv="1" fmt="f1"/>
      </axis>
      <axis labelOffset="0.4in" start="-10" spacer="0.03in" end="20" title="&#xa;&#xa;">
         <ticks intv="10" perLogIntv="1" fmt="f2"/>
      </axis>
      <colorbar cmapnan="ffffff" gap="0.2in" start="0" spacer="0.1in" end="100" title="Z AXIS">
         <ticks intv="10"/>
      </colorbar>
      <gridline />
      <gridline />
      <legend loc="0.446in 0.823in" labelOffset="0.03in" len="0.12in" spacer="0.12in" mid="true"/>
      <label loc="-7% 115%" fontSize="13" valign="center" align="center" title="b|0:w"/>
      <trace mode="errorband" src="#src_SNR2" title="Basal Ganglia SNpr">
         <symbol fillColor="none" size="0pt" strokeColor="0000ff" type="circle"/>
         <ebar fillColor="64808080" cap="xhair" strokeColor="64808080"/>
      </trace>
      <trace fillColor="ff0000" mode="errorband" strokePat="dashed" src="#src_312" title="Basal Ganglia Caudate">
         <symbol fillColor="none" size="0pt" strokeColor="0000ff" type="circle"/>
         <ebar fillColor="64808080" cap="xhair" strokeColor="64808080"/>
      </trace>
      <label loc="5% 110%" title="Vermis Local Neurons"/>
   </graph>
   <graph loc="0.6in 2.2in" width="1in" fontSize="8" title="PSTH" clip="true" height="1in">
      <axis labelOffset="0.2in" lineHt="1" start="-400" spacer="0.03in" end="800" title="Time from outcome (ms)">
         <ticks intv="400" perLogIntv="1" fmt="f1"/>
      </axis>
      <axis labelOffset="0.4in" start="-10" spacer="0.03in" end="20" title="&#x394; Firing rate (spikes/s)&#xa;&#xa;">
         <ticks intv="10" perLogIntv="1" fmt="f2"/>
      </axis>
      <colorbar cmapnan="ffffff" gap="0.2in" start="0" spacer="0.1in" end="100" title="Z AXIS">
         <ticks intv="10"/>
      </colorbar>
      <gridline />
      <gridline />
      <legend loc="0.089in 0.823in" labelOffset="0.03in" hide="false" len="0.12in" spacer="0.12in" mid="true"/>
      <label loc="-7% 115%" fontSize="13" valign="center" align="center" title="a|0:w"/>
      <trace fillColor="ff0000" mode="errorband" strokePat="dashed" src="#src_SNR1" title="Low rate condition">
         <symbol fillColor="none" size="0pt" strokeColor="0000ff" type="circle"/>
         <ebar fillColor="64808080" strokePat="solid" cap="xhair" strokeColor="64808080"/>
      </trace>
      <trace mode="errorband" src="#src_311" title="High rate condition">
         <symbol fillColor="none" size="0pt" strokeColor="0000ff" type="circle"/>
         <ebar fillColor="64808080" cap="xhair" strokeColor="64808080"/>
      </trace>
      <label loc="5% 110%" title="Vermis Purkinje cells"/>
   </graph>
   <ref >
      <set id="src_311" fmt="series">
AAAAB3NyY18zMTEAAAACP4AAAMPHgAAAAAACAAAEsD45Kws/eoh3PjMyKz95tgk+LWP9P3jggz4n
xsI/eAgbPiJgsz93LQk+HTgPP3ZPhz4YUvk/dW/VPhO3sD90jjI+D2xqP3Oq4j4Ld3o/csYqPgff
Bz9x4FM+BKjWP3D5pj4B2qw/cBJwPf70Wj9vKvw9+xmwP25DmD34L58/bVyTPfZAXj9sdjs99VV7
P2uQ3z31d5Q/aqzMPfauKz9pyk49+QFjP2jprz38eAo/aAs5PgCL0T9nLzI+A3LVP2ZV3j4G8to/
ZX97PgsNvj9krEc+D8SgP2Pcdj4VGGw/YxA+PhsJMT9iR8w+IZblP2GDRz4owOY/YMLTPjCFxT9g
Bog+OOPjP19OfD5B2OA/Xpq+PktiFz9d61M+VXxYP11AOT5gI/I/XJloPmtUoj9b9tA+dwnVP1tY
Vz6BnxA/Wr3ePof2Dz9aJz4+jobuP1mURj6VTns/WQTCPpxJZz9YeHM+o3QiP1fvEz6qyu0/V2hb
PrJJ0j9W4/g+uezZP1Zhlj7Br+c/VeDbPsmOzz9VYWs+0YUjP1Ti4T7ZjoE/VGTZPuGmYD9T5uw+
6chZP1NosD7x7/E/Uum9PvoYij9Saak/AR7RP1HoCj8FLWk/UWR5Pwk10T9Q3o0/DTXTP1BV5T8R
K0k/T8ogPxUUEz9POuQ/GO4dP06n1z8ct2o/ThCnPyBuAz9NdQc/JBAHP0zUrj8nm7A/TC9dPysP
TD9LhNk/LmkzP0rU7j8xp98/Sh9vPzTJ0T9JZDw/N822P0ijOD86skI/R9xLPz12Rj9HD2o/QBis
P0Y8jj9CmIw/RWO8P0T1Ej9EhP0/Ry1yP0OgYj9JQQQ/QrYAP0svRj9Bxfk/TPfOP0DQbz9OmjM/
P9WOP1AWPz8+1Yc/UWvVPz3Qjz9SmuI/PMbhP1Ojbj87uLo/VIWmPzqmWj9VQbU/OZAGP1XX/D84
dgU/VkjPPzdYoD9WlK0/NjgiP1a8HT81FNQ/Vr/IPzPvAT9WoFw/Msb0P1Zenz8xnPc/VftfPzBx
UT9Vd4o/L0RLP1TUGD8uFio/VBIGPyznLT9TMmo/K7eYP1I2YD8qh6c/UR8GPylXkj9P7ZI/KCeP
P06jPz8m980/TUFoPyXIfj9LyV4/JJnKP0o8ez8ja9g/SJw9PyI+yz9G6gc/IRK/P0UnVD8f59A/
Q1WXPx6+FD9BdlU/HZWePz+LGD8cbn4/PZVpPxtIwT87ltQ/GiRvPzmQ7D8ZAZE/N4VGPxfgKj81
dYM/FsA+PzNjJz8Voc4/MU/QPxSE2z8vPQE/E2ljPy0sWj8ST2Q/Kx9cPxE22T8pF4Y/EB/BPycW
UT8PCho/JR04Pw314j8jLZ0/DOMYPyFI6T8L0bw/H3CCPwrBzj8dpaY/CbNTPxvpiD8IplA/Gj1T
PweazD8YojM/BpDOPxcZND8FiGE/FaNMPwSBlD8UQWs/A3x3PxL0Wj8CeRw/EbzQPwF3mT8Qm3U/
AHgDPw+Q0z7+9PE/Dp1nPvz+KT8NwX8++wvwPwz9Vz75Hoo/DFEuPvc2QT8LvQc+9VNkPwtA5T7z
dko/CtyhPvGfRz8Kj/I+7866PwpafT7uBQI/CjvWPuxCgT8KM2c+6oebPwpAkD7o1Lc/CmKOPucq
Pz8KmH0+5YibPwrhhz7j8DQ/CzynPuJhdj8LqMQ+4NzKPwwkpD7fYpc/DK8SPt3zRD8NRsM+3I81
Pw3qaz7bNsk/DpiUPtnqWz8PT9E+2KpHPxAOnD7Xdtw/ENNuPtZQYz8RnLE+1TcpPxJo1D7UK28/
EzZWPtMtcj8UA50+0j1jPxTPDT7RW3M/FZcRPtCHzT8WWjA+z8KRPxcW3z7PC98/F8ufPs5jzj8Y
duo+zcp0PxkXUT7NP+I/Gat/PszEID8aMis+zFc3PxqqAz7L+Sg/GxHZPsup9z8baJM+y2mlPxut
Ij7LOC0/G96HPssViz8b+9s+ywG/PxwEUD7K/Lw/G/cmPssGgj8b06Y+yx8EPxuZTj7LRj0/G0eI
Pst8ID8a3fk+y8ChPxpcQj7ME7M/GcItPsx1QT8ZD5I+zOU2PxhEWz7NY3w/F2CQPs3v9j8WZDg+
zop/PxVPcj7PMu4/FCJzPs/pED8S3Yk+0KysPxGBBD7RfYM/EA1ZPtJbST8Ogvg+00WpPwziaz7U
PEc/Cyw6PtU+uz8JYPg+1kyXPweBXz7XZV4/BY4dPtiIiz8Dh+w+2bWQPwFvnD7a69k+/ovFPtwq
yT76FzQ+3XG6PvWDID7ev/8+8NFFPuAU5z7sA1o+4W++PucbBj7iz8s+4hokPuQ0VT7dAnI+5Zye
PtfVqD7nB/E+0pWVPuh1kz7NQ+4+6eTMPsfihT7rVOo+wnMIPuzFQD689z4+7jUkPrdwzT7vo/c+
seFyPvERGj6sSsA+8nv8PqauTT7z5A4+oQ27PvVI1j6baoE+9qnXPpXGNT74BqM+kCJYPvle0T6K
gFs++rIKPoThrT77//o+fo9PPv1IVz5zZ4Q+/orhPmhOlT7/x2A+XUcRPwB+1D5SUz8/ARbJPkd1
qT8Bq4A+PLDwPwI87T4yBxM/AssHPid6kz8DVcw+HQ1oPwPdOj4Swaw/BGFTPgiZkT8E4hk9/S4W
PwVflj3peBc/BdnSPdYVFj8GUNY9wwhLPwbEsz2wVRk/BzV2PZ3+/z8HozE9jAluPwgN9T107rg/
CHXaPVKXcD8I2vM9MRKOPwk9WT0QZhc/CZ0jPOEsgD8J+m48o1LSPwpVVDxOj+E/Cq30O7RR4j8L
BGm6s/KyPwtY1bwDVdc/C6tcvGxKuT8L/B68qKdvPwxLQbzZK5w/DJjpvQPVNT8M5T+9Gg/IPw0w
bb0vQm4/DXqevUNqaj8Nw/69VoWcPw4Mu71okWc/DlUCvXmL6D8OnQe9hLltPw7k+72MIhM/Dy0T
vZL+oD8PdYG9mU7OPw++er2fEaU/EAg1vaRGZj8QUum9qOu1PxCezb2tAJg/EOwavbCEij8ROwe9
s3ajPxGLzb211dE/Ed6gvbeg6z8SM7i9uNbmPxKLSr25do0/EuWHvbl+Qj8TQqG9uOyWPxOix723
wDk/FAYnvbX31T8UbOm9s5FqPxTXNr2wiu0/FUUxvazjET8Vtvm9qJe7PxYsq72jpnM/FqZhvZ4M
sz8XJDC9l8giPxemJ72Q1oE/GCxSvYk1sj8Ytri9gOLoPxlFXb1vtsU/Gdg+vVw6oz8ab1m9R0xZ
PxsKpL0w5qM/G6oSvRkEuz8cTZW8/0V9Pxz1GLzJeWk/HaCHvJCbUj8eT8q8KVDsPx8Cxbssw9U/
H7ldO7JdDz8gc3Q8Y9WRPyEw6Ty6Y0I/IfGgPQL/lT8itXk9Kl22PyN8Uj1TSWU/JEYOPX3AbT8l
Eo89lN8tPyXhuD2rnnM/JrNsPcMagj8nh5E9209MPyheDj30N5c/KTbKPgbnCj8qEbM+FAZUPyru
sz4hdik/K824Pi8yvD8srrQ+PTeiPy2RmD5LgDs/LnZWPloHkj8vXOM+aMhBPzBFND53vOY/MS8+
PoNvuT8yGvs+ixTdPzMIYT6SynY/M/dnPpqNLD806AU+olmCPzXaMz6qK8g/Ns3lPrIAVD83wxI+
udNTPzi5rz7BoPY/ObGvPsllYj86qwQ+0RyjPzulnj7Ywuo/PKFsPuBUTz89nlw+580hPz6cWT7v
KYg/P5tOPvZl9D9AmyI+/X7jP0GbvT8COHQ/Qp0EPwWcaz9Dnts/COnEP0ShJD8MHwk/RaPAPw86
8D9GppM/Ejw+P0epfj8VIeE/SKxkPxfq1z9JryU/GpZHP0qxpD8dI4g/S7PCPx+SGT9MtWM/IeGH
P022bD8kEY0/TrbGPyYiJD9Ptlc/KBNVP1C1CT8p5Vk/UbLKPyuYnj9Sr4c/LS2oP1OrMj8upSI/
VKW+Py//3T9VnyI/MT7OP1aXVz8yYyQ/V45aPzNuED9YhCk/NGDxP1l4xj81PUA/Wmw2PzYEmz9b
Xn0/NrinP1xPpT83Wy8/XT+6PzfuBT9eLsk/OHMXP18c4T847Fk/YAoWPzlb0z9g9ng/OcOTP2Hi
Hj86JbI/Ys0dPzqEQT9jt4k/OuFJP2Shez87Pto/ZYsKPzufCT9mdE8/PAPLP2ddYj88by0/aEZa
PzzjFD9pL08/PWFeP2oYVz8969M/awGIPz6EIT9r6vc/PyvxP2zUuj8/5LQ/bb7jP0Cv5z9uqYI/
QY7XP2+UqD9Cgr4/cIBjP0OMtD9xbMA/RK3HP3JZyD9F5tM/c0eEP0c4jD90Nf0/SKOcP3UlOD9K
KIY/dhU3P0vHtT93BgA/TYFsP3f3jj9PVeM/eOniP1FFLD953Pk/U09BP3rQzj9Vc/g/e8VaP1ez
Fz98upQ/WgxUP32wdD9cf0A/fqbvP18LXz9/nfk/YbAuP4BKwz9kbQc/gMbDP2dBQz+BQvg/aiwb
P4G/WT9tLMs/gjvfP3BCiz+CuIM/c2yNP4M1Pj92qfE/g7IKP3n5yD+ELt4/fVtKP4SrtD+AZsk/
hSiGP4In3D+FpUw/g/BtP4YiBD+FwBQ/hp6oP4eWaD+HGzM/iXL8P4eXpD+LVXo/iBP3P409fT+I
kCs/jyqyP4kMQT+RHMQ/iYg3P5MTZz+KBBE/lQ5bP4p/zz+XDWg/ivt5P5kQWj+LdxI/mxb4P4vy
oT+dISA/jG4uP58utz+M6cI/oT+jP41laD+jU9g/jeEsP6VrTz+OXRs/p4YEP47ZRT+po/s/j1W4
P6vFRj+P0oc/ren9P5BPxT+wEjk/kM2HP7I+JD+RS+U/tG3bP5HK9D+2oZE/kkrPP7jZdT+Sy5E/
uxW+P5NNVz+9VqY/k9A/P7+ceD+UVGg/weduP5TZ9j/EN9M/lWELP8aN5z+V6cs/yOnzP5Z0YD/L
TEI/lwDwP821HD+Xj6Y/0CTQP5ggrj/Sm6o/mLQ0P9UZ8j+ZSmk/15/vP5njfj/aLeQ/mn+kP9zE
Gz+bHxA/32LPP5vB9z/iCkE/nGiQP+S6rD+dExM/53RCP53Btz/qNzw/nnS4P+0Dyz+fLFA/79oU
P5/ouT/yujs/oKowP/WkWz+hcO8/+JiMP6I9MT/7lus/ow80P/6fgj+j5zBAANkqP6TFXkACZ7Q/
pan3QAP7Xj+mlS9ABZQgP6eHPEAHMfY/qIBQQAjU0z+pgJpACnynP6qIRkAMKWA/q5d9QA3a7T+s
rmNAD5E5P63NGkARTC0/rvO+QBMLqD+wImZAFM+QP7FZJUAWl8A/spgIQBhkFz+z3xdAGjRvP7Uu
VUAcCKE/toW+QB3ghT+35UhAH7vtP7lM40Ahmq0/urx6QCN8lz+8M+9AJWF6P72zIUAnSSU/vznn
QCkzZD/AyBJAKyADP8JdcEAtDtE/w/nFQC7/mD/FnNJAMPIhP8dGUUAy5jQ/yPX6QDTbmD/Kq31A
NtIZP8xmh0A4yXw/zibCQDrBjD/P69JAPLoPP9G1WkA+ssw/04L3QECrkT/VVEZAQqQjP9co4kBE
nEo/2QBiQEaT0T/a2l1ASIqDP9y2aUBKgCk/3pQbQEx0jT/gcwdATmd/P+JSw0BQWNA/5DLiQFJI
TD/mEvpAVDXCP+fyo0BWIQU/6dF0QFgJ5z/rrwlAWfA9P+2K/UBb09k/72TuQF20lT/xPH1AX5JJ
P/MRT0BhbNA/9OMHQGNECT/2sVJAZRfMP/h720Bm5/o/+kJUQGi0ej/8BHFAan0oP/3B6UBsQe8/
/3p6QG4CuEAAlvJAb79qQAFt9UBxd/FAAkIsQHMsPEADE31AdNw+QAPh0EB2h+hABK0RQHgvL0AF
dS5AedINQAY6FkB7cHtABvu6QH0KdUAHuhBAfp/7QAh1DECAGIlACSypQIDe3kAJ4N9AgaMBQAqR
rUCCZPVACz8QQIMkwkAL6QtAg+JtQAyPnkCEngBADTLPQIVXhUAN0qRAhg8GQA5vJECGxJJADwhb
QId4NEAPnlFAiCn+QBAxFECI2f9AEMCxQImISkARTThAijTvQBHWuECK4ARAEl1CQIuJn0AS4OhA
jDHYQBNhvECM2MRAE9/SQI1+f0AUWzxAjiMiQBTUEECOxslAFUphQI9pkEAVvkRAkAuVQBYvzkCQ
rPZAFp8TQJFN1EAXDChAke5NQBd3IkCSjoNAF+ATQJMul0AYRxFAk86vQBisLkCUbu1AGQ98QJUP
dUAZcQ9AlbBtQBnQ90CWUfZAGi9FQJb0OEAajApAl5dYQBrnVUCYO3xAG0E1QJjgykAbmbhAmYdn
QBvw6UCaL3hAHEbUQJrZIUAcm4ZAm4SGQBzvB0CcMc1AHUFiQJzhF0Adkp5AnZKGQB3iw0CeRjtA
HjHXQJ78V0Aef+BAn7T6QB7M40CgcEFAHxjjQKEuRkAfY+RAoe8iQB+t6ECisvBAH/byQKN5xUAg
PwFApEO0QCCGF0ClEM5AIMwyQKXhI0AhEVNAprTCQCFVeECni7RAIZigQKhmAkAh2shAqUOvQCIb
7kCqJLpAIlwQQKsJJEAimytAq/DqQCLZPUCs3ARAIxZBQK3KakAjUjVArrwMQCONF0CvsNtAI8bi
QLCowkAj/5VAsaOrQCQ3K0CyoX1AJG2kQLOiGEAkovtAtKVeQCTXMUC1qypAJQpCQLazVkAlPCxA
t725QCVs70C4yihAJZyJQLnYcUAlyvpAuuhkQCX4QUC7+cxAJiRfQL0MdUAmT1NAviAkQCZ5H0C/
NJ1AJqHCQMBJpEAmyT5AwV76QCbvlUDCdF5AJxTGQMOJjkAnONVAxJ5FQCdbw0DFsj5AJ32RQMbF
NEAnnkJAx9bfQCe910DI5vZAJ9xSQMn1LkAn+bVAywFBQCgWAEDMCuRAKDE3QM0Ry0AoS1lAzhWu
QChkZ0DPFkFAKHxjQNATOUAok01A0QxNQCipJEDSATNAKL3nQNLxokAo0ZdA091TQCjkMEDUw/xA
KPWyQNWlWEApBhtA1oEfQCkVZ0DXVxBAKSOSQNgm50ApMJpA2PBhQCk8eEDZsz9AKUcpQNpvQkAp
UKdA2yQsQClY7EDb0cJAKV/xQNx3zEApZbBA3RYUQClqIkDdrGVAKW0+QN46i0Apbv5A3sBZQClv
WEDfPaFAKW5EQN+yOUApa7pA4B36QClnskDggL9AKWIhQODaZUApWwFA4SrQQClSR0DhceVAKUft
QOGvjUApO+pA4eO3QCkuNUDiDlNAKR7IQOIvUkApDZxA4kavQCj6q0DiVGVAKOXuQOJYdUAoz2JA
4lLiQCi3AUDiQ7VAKJzIQOIq+kAogLVA4gjDQChixkDh3SdAKEL7QOGoP0AoIVVA4WonQCf91UDh
Iv9AJ9h+QODS8EAnsVVA4HohQCeIXkDgGMJAJ12hQN+vBEAnMSRA3z0aQCcC8kDewzxAJtMUQN5B
p0AmoZZA3biXQCZuhUDdKE5AJjnuQNyRDkAmA+JA2/MdQCXMb0DbTsNAJZOoQNqkRkAlWaBA2fPw
QCUeaEDZPg5AJOIXQNiC7EAkpMBA18LSQCRmeUDW/g5AJCdaQNY060Aj53hA1WeyQCOm7UDUlq1A
I2XQQNPCJEAjJDtA0upgQCLiRUDSD6NAIqAHQNEyL0AiXZxA0FJDQCIbG0DPcBtAIdigQM6L8UAh
lkFAzaX7QCFUGEDMvmpAIRI+QMvVbkAg0MpAyusyQCCP1UDJ/91AIE91QMkTkkAgD8JAyCZxQB/Q
0EDHOJJAH5K2QMZKDkAfVYdAxVr2QB8ZWUDEa1VAHt48QMN7N0AepERAwoqhQB5rgEDBmZdAHjQC
QMCoFUAd/ddAv7YWQB3JDkC+w5BAHZWzQL3QdEAdY9NAvNy0QB0zdkC76D1AHQSoQLry+EAc129A
ufzPQByr1EC5BadAHIHcQLgNYkAcWYxAtxPmQBwy50C2GRNAHA3wQLUcyEAb6qdAtB7mQBvJDkCz
H0pAG6kjQLId00AbiuRAsRpgQBtuTkCwFNJAG1NdQK8NCEAbOgxArgLjQBsiVECs9kVAGwwwQKvn
FEAa95dAqtU1QBrkgkCpwJBAGtLnQKipD0AawrxAp46fQBqz90CmcS9AGqaNQKVQsUAamnNApC0a
QBqPn0CjBmRAGoYDQKHcikAafZVAoK+LQBp2SECff2pAGnARQJ5MK0AaauNAnRXaQBpmtECb3IJA
GmN4QJqgN0AaYSRAmWELQBpfrUCYHxZAGl8JQJbadEAaXy5AlZNDQBpgFUCUSaRAGmGzQJL9vUAa
ZAJAka+2QBpm+kCQX7tAGmqWQI8N+EAabtBAjbqeQBpzo0CMZd1AGnkMQIsP7UAafwdAibkCQBqF
kkCIYVdAGoysQIcJJEAalFNAhbCkQBqciECEWBNAGqVKQIL/rUAarptAgaewQBq4fECAUFhAGsLw
QH3zykAazfhAe0klQBrZl0B4oT1AGuXQQHX8jEAa8qdAc1uKQBsAH0BwvqxAGw46QG4mZUAbHPxA
a5MoQBssZ0BpBV9AGzx/QGZ9eEAbTUZAY/vcQBtev0BhgO5AG3DqQF8ND0Abg8lAXKCfQBuXXkBa
O/VAG6unQFffaEAbwKVAVYtFQBvWVkBTP91AG+y5QFD9dUAcA8tATsRTQBwbiEBMlLlAHDPtQEpu
6kAcTPRASFMcQBxmmEBGQYhAHIDSQEQ6YUAcm5tAQj3WQBy260BATBlAHNK5QD5lVUAc7vxAPImx
QB0LqkA6uVVAHSi4QDj0ZUAdRhpANzsFQB1jxEA1jVZAHYGpQDPrc0Adn75AMlWAQB299EAwy5tA
Hdw8QC9N20Ad+opALdxfQB4Yz0Asd0FAHjb7QCsemEAeVQFAKdJ+QB5y0UAokw5AHpBbQCdgXEAe
rZJAJjqDQB7KZ0AlIZZAHubLQCQVqkAfAq9AIxbYQB8eBUAiJTZAHzjAQCFA1UAfUtNAIGnIQB9s
MEAfoCFAH4TMQB7j8EAfnJpAHjVFQB+zkUAdlCxAH8mlQB0AskAf3s1AHHrgQB/zAUAcAr9AIAY4
QBuYVEAgGGtAGzumQCAplUAa7LRAIDmvQBqrgEAgSLdAGngDQCBWqEAaUjdAIGOAQBo6FEAgbz5A
Gi+MQCB54UAaMpBAIINqQBpDDEAgi9lAGmDtQCCTMkAajBdAIJl4QBrEbEAgnq1AGwnPQCCi2UAb
XB1AIKX+QBu7LUAgqCVAHCbXQCCpVEAcnuxAIKmTQB0jO0AgqOpAHbOPQCCnYUAeT7RAIKUEQB73
cUAgodpAH6qHQCCd7UAgaLdAIJlJQCExvEAgk/dAIgVUQCCOAkAi4zdAIId1QCPLHUAggFpAJLy2
QCB4vEAlt7ZAIHCkQCa7zEAgaB9AJ8ilQCBfNEAo3e5AIFXvQCn7VUAgTFhAKyCBQCBCeUAsTRxA
IDhYQC2AyEAgLf9ALrswQCAjdEAv+/hAIBi+QDFCxUAgDeRAMo87QCAC60Az4PxAH/fYQDU3rUAf
7K5ANpLvQB/hc0A38mVAH9YoQDlVskAfys9AOrx3QB+/bEA8JldAH7P9QD2S90AfqIVAPwH2QB+d
A0BAcv1AH5F3QEHlqUAfheBAQ1mlQB96PEBEzpJAH26KQEZEGkAfYsdAR7niQB9W80BJL5JAH0sK
QEqk0EAfPwlATBlJQB8y7kBNjKlAHya3QE7+nUAfGmFAUG7VQB8N6UBR3QBAHwFNQFNIz0Ae9ItA
VLH3QB7nokBWGC1AHtqPQFd7KUAezVFAWNqlQB6/6UBaNl1AHrJVQFuODkAepJVAXOF9QB6Wq0Be
MG1AHoiYQF96pkAeel5AYL/xQB5r/UBiABxAHl17QGM69kAeTtlAZHBUQB5AHUBloApAHjFLQGbJ
9UAeImdAZ+3xQB4TeUBpC+RAHgSGQGojsEAd9ZVAazVDQB3mr0BsQIVAHdfaQG1FakAdyR5AbkPi
QB26hkBvO+hAHawZQHAteEAdneFAcRiQQB2P6EBx/TVAHYI5QHLbbUAddNxAc7NDQB1n3UB0hMlA
HVtGQHVQEEAdTyJAdhUqQB1De0B21DFAHThcQHeNQEAdLdBAeEB3QB0j4UB47fJAHRqZQHmV10Ad
EgJAejhKQB0KJ0B61XFAHQMPQHttd0Ac/MZAfACGQBz3UkB8jspAHPK9QH0Yb0Ac7w5AfZ2iQBzs
TUB+HpJAHOp/QH6baUAc6atAfxRYQBzp1UB/iYtAHOsDQH/7LUAc7TlAgDS2QBzwd0CAajlAHPTC
QICeNkAc+hpAgNC/QB0Af0CBAeVAHQfxQIExu0AdEG9AgWBSQB0Z9kCBjblAHSSDQIG5/UAdMBNA
geUqQB08n0CCD0tAHUokQII4aUAdWJlAgmCKQB1n90CCh7hAHXg2QIKt9EAdiU1AgtNAQB2bMkCC
95xAHa3bQIMbCEAdwTxAgz2CQB3VSkCDXwNAHen5QIN/hkAd/ztAg58EQB4VBECDvXBAHitFQIPa
wUAeQfJAg/bqQB5Y+0CEEd1AHnBTQIQrjkAeh+pAhEPrQB6fskCEWuVAHrecQIRwaUAez5pAhIRl
QB7nnECElsdAHv+UQISnfEAfF3NAhLZyQB8vLECEw5VAH0axQITO0kAfXfNAhNgXQB9050CE31JA
H4t+QITkcUAfoa5AhOdkQB+3akCE6BxAH8ymQITmiEAf4VlAhOKbQB/1eECE3EtAIAj5QITTi0Ag
G9VAhMhTQCAuA0CEuplAID97QISqV0AgUDdAhJeJQCBgMUCEgitAIG9kQIRqPEAgfctAhE+9QCCL
YkCEMq9AIJgmQIQTFkAgpBZAg/D3QCCvL0CDzFpAILlwQIOlSUAgwttAg3vKQCDLb0CDT+pAINMs
QIMhskAg2hZAgvEzQCDgLkCCvndAIOV4QIKJj0Ag6fhAglKLQCDtsUCCGXdAIPCoQIHeZ0Ag8uNA
gaFqQCD0aECBYo9AIPU8QIEh5UAg9WZAgN96QCD07UCAm11AIPPXQIBVnEAg8i1AgA5EQCDv9UB/
isFAIO03QH71+EAg6fxAfl4/QCDmSkB9w6dAIOIqQH0mOEAg3aNAfIYAQCDYvkB74wBAINOCQHs9
PUAgzfdAepS3QCDII0B56WVAIMIOQHk7QkAgu79AeIpDQCC1PUB31lpAIK6NQHcfdUAgp7VAdmV/
QCCgvEB1qGNAIJmmQHToBEAgkndAdCRFQCCLNUBzXQdAIIPiQHKSK0AgfIJAccORQCB1GUBw8RZA
IG2oQHAalUAgZjNAbz/rQCBeuUBuYPdAIFc9QG19kUAgT8BAbJWaQCBIQUBrqOxAIEDBQGq3Z0Ag
OUBAacDsQCAxvEBoxV9AICo0QGfEpUAgIqhAZr6lQCAbFkBls0pAIBN7QGSig0AgC9ZAY4xBQCAE
JUBicHhAH/xmQGFPHkAf9JZAYCgzQB/sskBe+7VAH+S4QF3JqEAf3KVAXJIVQB/Ud0BbVQZAH8wq
QFoSikAfw71AWMq7QB+7LEBXfa1AH7J1QFYrfUAfqZZAVNRMQB+gjUBTeDxAH5dWQFIXc0AfjfFA
ULIZQB+EXEBPSF9AH3qTQE3ad0AfcJdATGiWQB9mZkBK8uxAH1v9QEl5skAfUV1AR/0nQB9Gg0BG
fYhAHztwQET7EkAfMCNAQ3YFQB8km0BB7qJAHxjYQEBlJUAfDNlAPtnUQB8AoEA9TPZAHvQrQDu+
zkAe53xAOi+eQB7akkA4n6tAHs1vQDcPO0AewBJANX6NQB6yfUAz7eVAHqSwQDJdikAelq1AMM25
QB6Ic0AvPrVAHnoGQC2wukAea2RALCQGQB5ckEAqmNRAHk2LQCkPX0AePlZAJ4fnQB4u8UAmAp9A
Hh9fQCR/uUAeD59AIv9vQB3/tEAhge9AHe+dQCAHa0Ad31tAHpAQQB3O8EAdHApAHb5bQBurh0Ad
rZxAGj6uQB2ctEAY1aNAHYujQBdwiUAdemhAFg+HQB1pAkAUsrpAHVdxQBNaPkAdRbRAEgY1QB0z
yUAQtrZAHSGuQA9r3kAdD2BADiXDQBz83kAM5HtAHOomQAuoHUAc1zJACnC4QBzEAUAJPmBAHLCN
QAgRJ0AcnNRABukcQByI0EAFxkxAHHR8QASoxkAcX9RAA5CWQBxK0kACfcxAHDVwQAFwdUAcH6lA
AGibQBwJdz/+zJdAG/LSP/zTJkAb27U/+uT2QBvEGj/5AiFAG6v5P/cqxkAbk0w/9V74QBt6DT/z
ntBAG2A2P/HqaUAbRcE/8EHdQBsqqD/upU9AGw7lP+0U2UAa8nM/65CZQBrVTj/qGKpAGrdyP+it
KkAamNo/5040QBp5gz/l++tAGllqP+S2bUAaOI4/433cQBoW7z/iUlJAGfSKP+Ez7kAZ0WA/4CLJ
QBmtcj/fHvhAGYjEP94om0AZY1Y/3T/FQBk9LT/cZH9AGRZOP9uW2UAY7r0/2tbZQBjGgD/aJIhA
GJ2gP9l/40AYdCQ/2OjiQBhKEz/YX3tAGB95P9fjoUAX9F4/13UvQBfIzj/XFABAF5zTP9a/8UAX
cHk/1njPQBdDzT/WPltAFxbcP9YQUEAW6bE/1e5lQBa8Wj/V2D5AFo7mP9XNgEAWYWA/1c2+QBYz
1T/V2I1AFgZUP9XtdEAV2Ok/1gvtQBWrnz/WM3BAFX6EP9Zjb0AVUaM/1ptFQBUlBj/W2ldAFPi4
P9cf/kAUzMI/12uLQBShLj/XvEZAFHYCP9gRfkAUS0Y/2Gp3QBQhAD/YxnZAE/c0P9kkvEATzeY/
2YSMQBOlGT/Z5SZAE3zOP9pF0kATVQU/2qXXQBMtvz/bBIFAEwb6P9thI0AS4LE/27sZQBK64w==
      </set>
      <set id="src_SNR1" fmt="series">
AAAACHNyY19TTlIxAAAAAj+AAADDx4AAAAAAAgAABLC/G5SuP23mor8cFkA/bRTLvxyU9D9sRfm/
HQ+1P2t6O78dhU4/arGevx30lT9p7Cq/HlxhP2kp5L8eu5A/aGrOvx8RCD9nruW/H1uzP2b2Ir8f
mnk/ZkB+vx/MWD9ljeu/H/BXP2TeWr8gBYk/ZDG1vyALBD9jh+e/IAAIP2Lg1L8f480/Yjxfvx+1
rT9hmme/H3UEP2D6x78fIUM/YF1avx66AD9fwfe/Hj7dP18ocL8dr5M/XpCZvx0L6T9d+kG/HFO6
P11lNr8bhvs/XNFDvxqlsD9cPjW/Ga/1P1ur1L8YpgM/WxnovxeIFj9aiDe/FlaNP1n2i78VEcw/
WWSnvxO6Uj9Y0lO/ElCiP1g/Vr8Q1V4/V6tzvw9JLD9XFnK/DazCP1aAG78MAPQ/Veg5vwpGgz9V
TpW/CH40P1Sy/L8GqOY/VBU6vwTHdz9TdSC/AtrGP1LSgL8A48M/Ui0vvv3Gqj9RhQW++bSyP1DZ
2771k1E/UCuRvvFkRj9Pegi+7SlYP07FJb7o5Aw/TgzQvuSV/z9NUPi+4EDVP0yRi77b5f8/S85+
vteG2j9LB8m+0ySYP0o9Z77OwIc/SW9Xvspbrj9InZy+xfcpP0fIP77Bk+A/Ru9Hvr0ymD9GEsO+
uNQkP0UyxL60eSY/RE9bvrAiHj9DaKC+q8+eP0J+q76nghQ/QZGXvqM58D9AoYK+nveAPz+uhr6a
uvU/PrjGvpaEoD89wGK+klSpPzzFfb6OKzk/O8g4vooIfj86yLa+heyYPznHGr6B17U/OMOHvnuT
9z83viK+c4c7Pza3Dr5ricw/Na5wvmOcMz80pGm+W78jPzOZH75T86Y/Moyuvkw6jj8xfzu+RJT2
PzBw6L49BFI/L2HUvjWJ3T8uUiK+LickPy1B8b4m3iE/LDFhvh+w7z8rIJC+GKHEPyoPn74Rswo/
KP6tvgrndj8n7dm+BEGMPybdQb37iPQ/Jc0Eve7nFj8kvUG94qQdPyOuF73WxpQ/Ip+kvctV4D8h
kgW9wFlfPyCFV7212PY/H3m5vavcKD8eb0e9omtgPx1mHb2Zjpk/HF5YvZFNlD8bWBK9ibCRPxpT
Zb2CvyQ/GVBpvXkCvz8YTza9bf1yPxdP4b1kfZk/FlJ+vVyRiz8VVx+9Vkc6PxRd1b1Rq4U/E2av
vU7KcT8Scbm9Ta7pPxF+/b1OYzs/EI6HvVDwlj8PoFm9VV7fPw60d71btI8/DcrjvWP3QD8M4529
bitSPwv+or16Ubk/CxvtvYQ2JT8KO3e9jD2MPwldNr2VPc0/CIEgvZ80vT8Hpyi9qiBEPwbPQL21
/IQ/BflZvcLFAz8FJV+90HUfPwRTQ73fBwA/A4Lwve50FD8CtFK9/rUaPwHnVb4H4O4/ARvjvhDI
9D8AUeW+Gg3XPv8Si74jqpI+/YPdvi2Z8T7795K+N9ZYPvptfb5CWf4++OV0vk0e5j73X0a+WB7T
PvXayr5jU3Y+9FfUvm62Xj7y1kC+ekCtPvFV5L6C9ds+79acvojYSj7uWEa+jsRKPuzaxL6UtoQ+
6135vpqrkT7p4cq+oKAMPuhmI76mkLo+5uryvqx6TD7lcCy+slmtPuP1yb64K7c+4nvFvr3tkj7h
AiC+w5xSPt+I6L7JNTk+3hAkvs61pD7cl+q+1BsVPtsgVL7ZY0M+2amCvt6L/z7YM5q+45NZPta+
xb7od5M+1Us5vu026z7T2S6+8c/sPtJo5b72QWA+0PqivvqKDT7PjrC+/qkCPs4lXr8BTsI+zL8E
vwMzfD7LW/u/BQJwPsn8pL8Gu3Y+yKFbvwhejD7HSoi/CeurPsX4j78LYtg+xKvcvwzEQj7DZNa/
DhAXPsIj6r8PRp8+wOl/vxBoHj6/tgG/EXTxPr6J1b8SbW8+vWVfvxNSED68SQS/FCNBPrs1I78U
4Xs+uioWvxWNKz65KDS/FibNPrgv0L8Wrtk+t0Ezvxclyj62XKi/F4wQPrWCbr8X4iQ+tLLGvxgo
dD6z7d+/GF9uPrMz6L8Yh3Y+soUMvxig7D6x4W6/GKwkPrFJK78YqWU+sLxavxiZCT6wOw+/GHtE
Pq/FVr8YUFA+r1s2vxgYVD6u/LS/F9N4Pq6pyr8Xgdw+rmJzvxcjiD6uJqe/FriHPq32Xb8WQOs+
rdGBvxW8rT6tuAG/FSvOPq2pxb8Ujk8+raa7vxPkGT6trsa/Ey0RPq3By78SaSw+rd+xvxGYYj6u
CFa/ELqhPq47nL8Pz+o+rnlgvw7YIz6uwYO/DdNLPq8T4b8MwW0+r3Bbvwuikj6v1su/CnbAPrBH
C78JPhs+sMD7vwf4vD6xRHi/BqbUPrHRY78FSJU+smeYvwPeSz6zBvq/AmhDPrOvar8A5tM+tGDK
vv603D61GwC++4cCPrXd+b74RSI+tqmfvvTwTD63feO+8Ym1Prhavr7uEpk+uUAlvuqMdj66Lhq+
5viePrskn77jWMQ+vCPBvt+ubT69K5C+2/tAPr48Ir7YQQA+v1WUvtSBdj7AeAy+0L5xPsGjsr7M
+co+wti5vsk1cz7EF1i+xXM6PsVfzL7BtQ4+xrJWvr38zT7ID0K+ukxYPsl23762pYM+yul8vrMK
Hz7MZ3K+r3wZPs3xGL6r/QI+z4bJvqiOjT7RKOC+pTJyPtLXuL6h6hI+1JOsvp628D7WXRK+m5pV
Ptg0Qr6YlY8+2hmLvpWp1T7cDTe+ktgwPt4Pib6QIag+4CDCvo2G5T7iQRK+iwivPuRwpL6Ip6w+
5q+YvoZkXz7o/gO+hD8kPutb7r6COG4+7clVvoBQVj7wRia+fQ4IPvLSQL55uJI+9W11vnagCD74
F4u+c8PLPvrQNL5xI2g+/Zccvm697z8ANe6+bJJcPwGm/r5qn1s/Ax59vmjjuz8EnCO+Z13NPwYf
o75mDCs/B6imvmTtMD8JNtC+Y/7/PwrJw75jP7g/DGEavmKtVD8N/Gm+YkWqPw+bRL5iBvA/ET0z
vmHuwT8S4cW+YfsyPxSIgL5iKiE/FjDpvmJ5VD8X2oK+Yub0PxmEzb5jcOA/Gy9NvmQVID8c2YC+
ZNHnPx6C5r5lpVI/ICsBvmaNkj8h0VK+Z4j0PyN1W75oldg/JRajvmmy+z8mtLG+at6xPyhPEb5s
F9w/KeVNvm1dSj8rdvi+bq3/Py0Dqb5wCPk/Lor2vnFtbz8wDH6+ctqNPzGH5r50T8Y/MvzSvnXM
cz80avS+d1B2PzXR/r5424E/NzGsvnptVj84ib6+fAXZPznZ+r59pQY/OyIuvn9Kwj88YjG+gHuc
Pz2Z4L6BVTE/PskcvoIyQj8/79G+gxLmP0EN8r6D90g/QiN6voTfmj9DMGy+hcvCP0Q00b6Gu/4/
RTC7voewZD9GJEW+iKj1P0cPj76Jpdk/R/LDvoqnGT9IzhC+i6zMP0mhr76Mtv8/Sm3gvo3FmT9L
Mum+jtiVP0vxF76P7+0/TKi+vpELfj9NWji+kis4P04F5b6TTw4/TqwrvpR2yD9PTXS+laIcP0/q
Lb6W0M4/UILMvpgCnT9RF8W+mTdVP1GplL6abpo/Uji3vpuoHz9Sxay+nOOeP1NQ876eIOA/U9sN
vp9fcj9UZHy+oJ8HP1Ttxb6h31U/VXdmvqMgDj9WAeC+pGDdP1aNr76loW4/VxtPvqbhkj9Xqzm+
qCD2P1g94r6pX3Y/WNO5vqqc3D9ZbSu+q9j7P1oKoL6tE6E/Wqx7vq5MyD9bUxa+r4Q5P1v+xr6w
ugM/XK/cvrHt9j9dZqC+syAjP14jVL60UII/XuYzvrV/ID9fr26+tqv7P2B/Mb631xE/YVWgvrkA
bz9iMtO+uigwP2MW4b67Tlk/ZAHWvrxy5T9k87S+vZXfP2Xsd76+t0w/ZuwUvr/XGj9n8ni+wPU0
P2j/iL7CEXg/ahMfvsMrzD9rLRe+xEPyP2xNQ77FWZo/bXNqvsZslj9un1C+x3x/P2/Qtb7IiOs/
cQdPvsmRZT9yQtS+ypVAP3OC877Lk+Y/dMdXvsyMpD92D6q+zX7gP3dbkL7Oab8/eKquvs9MQz95
/KO+0CV8P3tREL7Q9Hs/fKeQvtG4Cj99/8a+0m8lP39ZT77TGJk/gFnmvtOzWj+BB3G+1D4xP4G1
F77Ut/w/gmKuvtUfXj+DEAq+1XMUP4O9Ab7Vsfk/hGlrvtXa4j+FFSS+1eyPP4XACb7V5c8/hmn6
vtXFiz+HEti+1YquP4e6i77VNEo/iGD7vtTBcD+JBhS+1DFUP4mpxb7Tgzg/ikwAvtK2WT+K7Lq+
0copP4uL7b7QvjU/jCmUvs+SCT+Mxa6+zkVsP41gPb7M2CI/jflFvstKPD+OkM++yZutP48m5L7H
zJw/j7uQvsXdYD+QTuK+w85YP5Dg6b7Bn/I/kXG5vr9SyT+SAWS+vOdyP5KP/766XsQ/kx2fvre5
fT+Tqlm+tPiNP5Q2RL6yHOo/lMF0vq8nkT+VTAC+rBmXP5XV/b6o9AU/ll98vqW4CD+W6JO+omax
P5dxUr6fAQw/l/nGvpuIOD+YggC+l/1hP5kKC76UYYo/mZHuvpC1yz+aGbG+jPshP5qhWb6JMnw/
myjmvoVcuD+bsFi+gXqtP5w3q757GfI/nL7YvnMogz+dRda+ayIPP53Mmr5jB7A/nlMVvlraCT+e
2Te+UpmUP59e7L5KRtY/n+QgvkHhpz+gaL2+OWnvP6Dsqr4w33c/oW/OvihBez+h8g++H49MP6Jz
UL4Wx+o/ovN3vg3qET+jcme+BPReP6PwBr33ylU/pGw3veV1Oz+k5uO90uWRP6Vf773AFzc/pddH
va0FsD+mTNW9mavsP6bAib2GBLM/pzJTvWQVvT+noii9O3EDP6gQAL0SD7Y/qHvXvM/Lhj+o5a68
c50CP6lNi7uIQBc/qbN4O94rMT+qF4Q8kxs5P6p5xjzwuiU/qtpXPSg/3D+rOVk9WUNMP6uW8j2F
ucc/q/NQPZ9uxz+sTqQ9ucbDP6ypKD3Ux5s/rQMZPfB20T+tXL4+Bm0kP622Xz4U+4g/rhBOPiPp
OD+uat8+Mzh+P67Gaj5C658/ryNPPlMEmT+vge8+Y4VmP6/irz50b5s/sEX4PoLiVD+wrDU+i8Lx
P7EV0j6U2iw/sYM6Pp4oXz+x9No+p625P7JrHz6xanc/suZ1Prtejj+zZ0I+xYnPP7Pt7z7P69w/
tHrcPtqEWT+1Dmk+5VKsP7Wo7D7wVfs/tkq5PvuNYD+29Bw/A3vmP7elWz8JSfw/uF6zPw8wOT+5
IFs/FS3cP7nqfz8bQgE/ur1FPyFrtz+7mMc/J6n0P7x9Gj8t+6s/vWpHPzRfrT++YE4/OtSsP79f
Jz9BWVs/wGbCP0fsWT/BdwY/TowjP8KP0D9VNzc/w7D5P1vsAD/E2k4/YqjeP8YLmj9pbB8/x0Sg
P3A0CT/IhR0/dv7JP8nMyD99yo8/yxtYP4JKxD/McHw/ha7oP83L4j+JELo/zy01P4xvQT/QlCE/
j8mKP9IATT+THpY/03FjP5ZtbT/U5ws/mbUTP9Zg8D+c9JQ/1968P6Aq8D/ZYBs/o1c0P9rkvz+m
eGA/3GxXP6mNiz/d9pg/rJXDP9+DOz+vkB8/4RH8P7J7vT/iopg/tVe7P+Q01D+4IzY/5ch2P7rd
YT/nXUo/vYVtP+jzHz/AGo0/6onHP8KcAD/sIRo/xQkNP+249D/HYQc/71EyP8mjQj/w6bk/y88e
P/KCbj/N5Ag/9Bs8P8/hdD/1tA0/0cbWP/dM0z/Tk7U/+OV+P9VHnz/6fgQ/1uI1P/wWXT/YYxQ/
/a5/P9nJ7D//RmY/2xZ4QABvBz/cSH9AATq5P91f0EACBkk/3lxNQALRtT/fPdtAA5z+P+AEcUAE
aCI/4LAIQAUzIj/hQLBABf37P+G2ekAGyK8/4hGTQAeTOz/iUilACF2dP+J4e0AJJ9U/4oTUQAnx
4D/id4JACru7P+JQ7EALhWE/4hGBQAxO0D/hubxADRgDP+FKJkAN4PQ/4MNLQA6pnD/gJcdAD3H2
P99yRkAQOfk/3ql0QBEBnj/dzBRAEcjbP9za40ASj6g/29a0QBNV+j/awFxAFBvHP9mYu0AU4QI/
2GC3QBWloT/XGThAFmmXP9XDL0AXLNc/1F+XQBfvUz/S72VAGLD/P9Fzm0AZccs/z+05QBoxqT/O
XTpAGvCLP8zEpEAbrmE/yyRyQBxrHD/JfaRAHSarP8fRNkAd4QA/xiAnQB6aCz/Ea2VAH1G7P8Kz
3kAgB/8/wPp9QCC8xz+/QBxAIXADP72FlEAiIaM/u8u3QCLRlj+6E0hAI3/LP7hdAUAkLDE/tqmO
QCTWuT+0+ZBAJX9QP7NNoUAmJec/saZHQCbKbD+wA/5AJ2zOP65nMkAoDP8/rNA8QCiq6z+rP2pA
KUaDP6m0/0Ap37c/qDEtQCp2dj+mtBxAKwqvP6U90EArnFI/o85SQCwrTj+iZZlALLeUP6EDjEAt
QRQ/n6gBQC3HvT+eUr9ALkuAP50Dh0AuzE0/m7oEQC9KFT+addxAL8TJP5k2qUAwPFs/l/v4QDCw
uz+WxUlAMSHcP5WSE0Axj7E/lGHIQDH6Kz+TM9RAMmE/P5IHjUAyxOA/kNxTQDMlAj+PsXxAM4Gc
P46GWkAz2qI/jVo5QDQwDD+MLGlANIHRP4r8MEA0z+g/icjSQDUaTD+IkZpANWD2P4dV0UA1o+I/
hhTEQDXjCj+Ezb1ANh5tP4OACEA2Vgk/gir2QDaJ3T+AzeJANrnpP37QWUA25jA/e/JjQDcOsz95
AK9ANzN4P3X6G0A3VII/ct2aQDdx2j9vqh9AN4uFP2xerUA3oY4/aPplQDez/T9lfGhAN8LfP2Hj
9kA3zj4/XjBSQDfWKD9aYNhAN9qrP1Z08EA329c/UmwNQDfZuz9ORb1AN9RoP0oBpkA3y/E/RZ9q
QDfAZj9BHsBAN7HcPzx/f0A3oGY/N8F/QDeMGD8y5KJAN3UHPy3ozEA3W0c/KM4LQDc+7j8jlGVA
NyAQPx478EA2/sQ/GMTNQDbbHj8TLytANrU0Pw17PUA2jRw/B6k5QDZi6T8BuVNANjawPvdXuUA2
CIY+6wIxQDXYfj7ecrVANaasPtGp70A1cyI+xKh8QDU98j63bwNANQcvPqn+S0A0zug+nFbzQDSV
Lz6OebtANFoRPoBnUkA0HZ4+ZEDXQDPf4z5HSxVAM6DuPinuvkAzYMs+DC0OQDMfhj3cDmZAMt0p
PZ79BEAymb89Qk/CQDJVUjyKQetAMg/pvGY4bEAxyY69OboSQDGCSb2dr8VAMTogvd891kAw8Rq+
EMMjQDCnP74yQ7pAMFyUvlQghUAwER++dljGQC/E5b6MdiZAL3fsvp3taUAvKjq+r5IoQC7b077B
ZEFALoy8vtNjo0AuPPu+5ZBGQC3slb736j1ALZuPvwU4xkAtSe6/DpMoQCz3ub8YBE1ALKTzvyGM
O0AsUaS/KysLQCv90L804NFAK6l/vz6tl0ArVLa/SJFxQCr/fL9SjHxAKqnYv1yevUAqU9G/ZshM
QCn9br9xCUFAKaa1v3thokApT62/gujBQCj4YL+ILH1AKKDTv418A0AoSRC/ktdbQCfxHL+YPn9A
J5kBv52xbkAnQMW/ozAoQCbocr+ouqRAJpAPv65Q1EAmN6O/s/KtQCXfN7+5oBhAJYbSv79ZAkAl
Ln2/xR1RQCTWPr/K7OpAJH4ev9DHqUAkJiW/1q1cQCPOWr/cndtAI3bEv+KY8kAjH2u/6J5jQCLI
WL/urfRAInGQv/THWkAiGx2/+upMQCHFBMAAizZAIW9OwAOltkAhGgPABsR1QCDFKsAJ50BAIHDK
wA0N4EAgHOrAEDgcQB/Jk8ATZbVAH3bLwBaWbEAfJJrAGcn4QB7TCMAdABZAHoIcwCA4fUAeMdzA
I3LhQB3iUMAmru9AHZOAwCnsW0AdRXHALSrNQBz4KsAwae5AHKu0wDOpaEAcYBLANujhQBwVTcA6
J/9AG8towD1mY0AbgmrAQKOtQBs6WMBD339AGvM2wEcZeUAarQnASlE/QBpn1cBNhm1AGiOdwFC4
pkAZ4GTAU+eJQBmeLMBXErtAGVz3wFo530AZHMfAXVyVQBjdnMBgeoZAGJ94wGOTVUAYYlrAZqav
QBgmQcBptD9AF+stwGy7skAXsR3Ab7y3QBd4DcBytwBAFz/8wHWqQ0AXCObAeJY6QBbSyMB7eqBA
Fp2gwH5XMUAWaWjAgJXZQBY2HcCB+/ZAFgO6wINd0kAV0jvAhLtRQBWhmsCGFFxAFXHUwIdo3kAV
QuHAiLjAQBUUvcCKA+9AFOdjwItKWUAUuszAjIvuQBSO88CNyJ9AFGPSwI8AXUAUOWTAkDMdQBQP
osCRYNJAE+aHwJKJdEATvg3Ak6z5QBOWLsCUy1pAE27kwJXkkEATSCjAlviWQBMh9cCYB2ZAEvxE
wJkQ+kAS1xDAmhVPQBKyUcCbFGFAEo4CwJwOLEASahzAnQKsQBJGmcCd8eFAEiNxwJ7bx0ASAJ7A
n8BbQBHeGMCgn5lAEbvawKF5f0ARmdvAok4JQBF4FcCjHTVAEVZ/wKPnAEARNRLApKtkQBETx8Cl
al1AEPKXwKYj50AQ0XjAptf8QBCwZMCnhpZAEI9TwKgvr0AQbjzAqNNAQBBNGcCpcUBAECvhwKoJ
qUAQCo3AqpxzQA/pFcCrKZVAD8dxwKuxBkAPpZzArDK8QA+DjcCsrq5AD2E9wK0k0kAPPqfArZUd
QA8bxMCt/4RADviPwK5j/UAO1QDArsJ9QA6xFcCvGvpADozGwK9taUAOaBDAr7nCQA5C8MCv//lA
Dh1gwLBABkAN91/AsHngQA3Q6cCwrX9ADan8wLDa2EANgpbAsQHoQA1atsCxIqdADTJawLE9EkAN
CYPAsVEnQAzgMcCxXuFADLZjwLFmQkAMjBvAsWdKQAxhWcCxYftADDYgwLFWWUAMCnLAsURqQAve
UMCxLDNAC7G/wLENv0ALhMHAsOkZQAtXWcCwvk5ACymLwLCNbUAK+1zAsFaJQArMz8CwGbNACp3p
wK/XAUAKbq7Ar46LQAo/JMCvQGpACg9PwK7svEAJ3zTArpObQAmu18CuNSdACX49wK3RhEAJTWvA
rWjSQAkcZsCs+zdACOsywKyI20AIudPArBHnQAiITcCrloVACFajwKsW3kAIJNnAqpMeQAfy8sCq
C3RAB8DvwKmADkAHjtPAqPEZQAdcoMCoXsRABypWwKfJQUAG9/XApzC+QAbFfsCmlWtABpLvwKX3
ekAGYEjApVcYQAYth8CktHdABfqpwKQPxUAFx6zAo2kuQAWUjMCiwN9ABWFGwKIXA0AFLdXAoWvE
QAT6NMCgv0xABMZfwKARwkAEklDAn2NMQAReA8CetA9ABClwwJ4ELUAD9JTAnVPFQAO/aMCcovZA
A4nlwJvx3EADVAjAm0CQQAMdy8CajyxAAucowJndxkACsBzAmSxxQAJ4o8CYez5AAkC5wJfKPUAC
CFvAlxl9QAHPiMCWaQhAAZY+wJW45UABXH3AlQkdQAEiRcCUWbdAAOeWwJOqtkAArHTAkvwcQABw
48CSTetAADTmwJGgID//8QbAkPK8P/93gcCQRbk//v1MwI+ZEz/+gnnAjuzFP/4HHMCOQMc//YtL
wI2VEz/9DxzAjOmhP/ySqcCMPmc//BYQwIuTXD/7mW3Aiuh3P/sc4MCKPaw/+qCJwImS8z/6JIrA
iOhAP/mpB8CIPYs/+S4mwIeSyD/4tA3AhuftP/g64cCGPPA/98LLwIWRxT/3S/LAhOZiP/bWgMCE
OsA/9mKdwIOO1j/18HDAguKZP/WAJMCCNf8/9RHgwIGJAz/0pczAgNucP/Q8DsCALcM/89TOwH7+
4j/zcC/AfaE9P/MOWMB8Qo8/8q9qwHrizD/yU4fAeYHoP/H60cB4H9o/8aVmwHa8nD/xU2PAdVgl
P/EE48Bz8m0/8LoCwHKLdD/wctXAcSMxP/AvdMBvuaQ/7+/ywG5Oyz/vtGLAbOKkP+9808BrdTA/
70lUwGoGcj/vGfDAaJZrP+7ussBnJSE/7segwGWymz/upMHAZD7eP+6GGMBiyfQ/7munwGFT5z/u
VW3AX9zEP+5DZ8BeZJg/7jWRwFzrdT/uK+PAW3FwP+4mU8BZ9ps/7iTYwFh7DD/uJ2TAVv7YP+4t
6MBVgh4/7jhUwFQE9z/uRpTAUoeCP+5YlMBRCeE/7m4+wE+MOD/uh3rATg6wP+6kLcBMkW8/7sQ8
wEsUoj/u54rASZh1P+8N+cBIHRk/7zdpwEaiwD/vY7nARSmbP++SxsBDseA/78RtwEI7yz/v+InA
QMeUP/Au9cA/VXY/8GeLwD3lrz/woiPAPHh9P/Del8A7DiM/8Ry+wDmm4T/xXHHAOEL6P/GdhsA2
4rI/8d/UwDWGTT/yIzXANC4NP/Jnf8Ay2jc/8qyKwDGLET/y8i7AMEDgP/M4RMAu++k/836nwC28
bj/zxTDALIKzP/QLusArTvs/9FIhwCohhz/0mETAKPqVP/Td/8An2mE/9SMzwCbBKD/1Z8LAJa8j
P/WrjMAkpIo/9e53wCOhkj/2MGfAIqZwP/ZxRsAhs1c/9rD7wCDIcz/273LAH+XzP/csl8AfDAI/
92hZwB46wD/3oqnAHXJVP/fbecAcst8/+BK9wBv8fz/4SGzAG09QP/h8fMAaq20/+K7nwBoQ7D/4
36vAGX/fP/kOw8AY+Fg/+TwvwBh6ZT/5Z+7AGAYRP/mSA8AXm2Y/+bpxwBc6aj/54TzAFuMjP/oG
asAWlZM/+ioDwBZRuT/6TA7AFheXP/psk8AV5yY/+oudwBXAXj/6qTXAFaM1P/rFZsAVj6U/+uA5
wBWFnj/6+bnAFYUNP/sR88AVjeQ/+yjxwBWgDT/7PrzAFbtzP/tTYcAV3/0/+2bnwBYNlD/7eVnA
FkQWP/uKv8AWg2Q/+5siwBbLXD/7qojAFxvYP/u4+MAXdK0/+8Z4wBfVsT/70wzAGD6wP/veucAY
r3o/++mAwBkn1T/782PAGaeIP/v8ZcAaLlQ//ASFwBq79D/8C8LAG1AmP/wSG8Ab6p4//BeOwByL
CT/8HBjAHTEUP/wftsAd3Gs//CJkwB6MrD/8JB3AH0F0P/wk3cAf+l4//CSfwCC2/z/8I2DAIXbo
P/whGcAiOag//B3FwCL+xD/8GWHAI8XHP/wT58AkjjM//A1UwCVXhj/8BaPAJiE7P/v80cAm6s0/
+/LbwCezsT/758DAKHtcP/vbfcApQUQ/+84RwCoE3T/7v33AKsWbP/uvwsArgvI/+57gwCw8WT/7
jNrALPFDP/t5tMAtoSs/+2VxwC5LjD/7UBXALu/jP/s5psAvjbc/+yIrwDAkjj/7CavAMLP0P/rw
LsAxO3w/+tW9wDG6vj/6umLAMjFYP/qeJ8AynvI/+oEZwDMDOT/6Y0LAM13oP/pErsAzrr0/+iVr
wDP1gj/6BYbANDIKP/nlDsA0ZDI/+cQQwDSL3z/5opzANKkEP/mAwcA0u5g/+V6PwDTDoD/5PBbA
NMEsP/kZZMA0tFU/+PaMwDSdPT/405vANHwVP/iwo8A0URQ/+I2zwDQcfD/4atnAM96WP/hIJcAz
l7Q/+CWnwDNIMT/4A2vAMvByP/fhgcAykOA/97/1wDIp7T/3ntTAMbwPP/d+KcAxR8M/913/wDDN
iz/3PmHAME3rP/cfV8AvyW8/9wDrwC9AoD/24yTALrQPP/bGCcAuJEo/9qmfwC2R4T/2jerALP1j
P/Zy8cAsZ18/9li0wCvQZD/2PzfAKzj7P/Yme8Aqoa8/9g6AwCoLBD/190fAKXV8P/Xgz8Ao4ZQ/
9csXwChPvz/1th3AJ8BsP/Wh3sAnNAw/9Y5YwCaq/z/1e4fAJiWiP/VpaMAlpEs/9Vf4wCUnSD/1
RzPAJK7jP/U3FsAkO1Y/9SecwCPM2j/1GMTAI2OYP/UKiMAi/7s/9PzowCKhXz/0797AIkiaP/Tj
acAh9Xk/9NeGwCGoBD/0zDPAIWA3P/TBb8AhHgs/9Lc4wCDhbD/0rY3AIKpDP/SkbsAgeHM/9Jvb
wCBL2T/0k9LAICRKP/SMVMAgAZc/9IVgwB/jjj/0fvnAH8n3P/R5HsAftJY/9HPQwB+jKj/0bw/A
H5VxP/Rq3cAfiyw/9Gc6wB+EEz/0ZCbAH3/eP/RhosAffkc/9F+twB9/AT/0XknAH4HCP/Rdc8Af
hkU/9F0rwB+MQz/0XXHAH5N3P/ReQcAfm5k/9F+awB+kaj/0YXnAH62pP/Rj28Aftx0/9Ga7wB/A
hj/0ahXAH8mvP/Rt5MAf0mI/9HIiwB/acT/0dsfAH+GsP/R7z8Af5+c/9IEwwB/s/z/0huLAH/DO
P/SM3MAf8zc/9JMUwB/0Hj/0mX/AH/NtP/SgE8Af8RM/9KbEwB/s/D/0rYXAH+cWP/S0SsAf31k/
9LsFwB/VvT/0wajAH8o7P/TII8AfvMw/9M5qwB+tbz/01GvAH5wnP/TaGMAfiPM/9N9gwB9z1z/0
5DPAH1zaP/Tof8AfQ/4/9Ow1wB8pSz/070XAHwzCP/Txm8Ae7m8/9PMpwB7OVD/089zAHqx5P/Tz
pcAeiOc/9PJywB5jnz/08DXAHjynP/Ts3MAeFAU/9OhawB3puD/04qDAHb3EP/Tbn8AdkCo/9NNL
wB1g6j/0yZfAHTADP/S+ecAc/XQ/9LHmwBzJNz/0o9TAHJNLP/SUPcAcW6U/9IMZwBwiPT/0cGU=
      </set>
      <set id="src_312" fmt="series">
AAAAB3NyY18zMTIAAAACP4AAAMPHgAAAAAACAAAEsD+v/WI++VfMP6747z7492I/rfaZPviWsz+s
9mw++DWcP6v4dj730/c/qvzAPvdxnz+qA04+9w5vP6kMJz72qj4/qBdHPvZE5T+nJKQ+9d46P6Y0
OT71dhM/pUX3PvUMSD+kWcw+9KCtP6Nvpz70Mxw/ooduPvPDaT+hoQk+81FrP6C8Vz7y3Pk/n9lB
PvJl7D+e96M+8ewcP54XWj7xb2Q/nThDPvDvnT+cWjY+8GyjP5t9Dz7v5lM/mqCkPu9cij+ZxM4+
7s8nP5jpZz7uPgw/mA5EPu2pGT+XMz8+7RAxP5ZYNT7sczg/lX0BPuvSFT+UoYI+6yyuP5PFlD7q
guo/kukaPunUtD+SC/Y+6SH1P5EuDT7oapg/kE9OPueuiz+Pb58+5u28P46O8z7mKBo/ja1APuVd
mD+Myns+5I4pP4vmnT7jub8/iwGlPuLgUD+KG5k+4gHWP4k0gD7hHkg/iExkPuA1oj+HY1c+30fl
P4Z5bT7eVQ8/hY68Pt1dJD+Eo2M+3GAsP4O3fj7bXi8/gssyPtpXPD+B3qY+2UtjP4DyBD7YOro/
gAV2PtclVz9+Ml0+1gtXP3xawD7U7N0/eoR3PtPKCz94r/E+0qMMP3bdmj7ReA4/dQ3dPtBJRD9z
QSY+zxbjP3F34D7N4SY/b7J5PsyoSz9t8Vw+y2yXP2w06z7KLk0/an2NPsjttz9oy5o+x6sgP2cf
ZD7GZtY/ZXlDPsUhKj9j2Xg+w9pwP2JAQj7Ckvk/YK3bPsFLGj9fImc+wAMoP12eCz6+u3U/XCDc
Pr10VT9aqt0+vC4aP1k8Bz666RE/V9RNPrmliT9Wc4w+uGPLP1UZmz63JB4/U8Y7PrXmxj9SeR0+
tKwCP1Ex6j6zdAs/T/A+PrI/Fz9Os6w+sQ1YP017sz6v3vo/TEfBPq60JD9LF0Q+rYz4P0nplT6s
aZM/SL4GPqtKDD9Hk94+qi52P0ZqXT6pFt8/RUC6PqgDUT9EFh4+pvPQP0Lptz6l6F8/QbqpPqTg
+j9AiBc+o92cPz9RIT6i3jg/PhTnPqHixD880pE+oOsxPzuJQT6f92w/OjgaPp8HYj843kU+nhr+
Pzd6/D6dMiY/Ng1wPpxMxD80lOY+m2q7PzMQrT6ai+8/MYAhPpmwRz8v4qQ+mNelPy43sz6YAew/
LH7JPpcu+z8qt3M+ll62PyjhWD6VkPs/JvwqPpTFrT8lB68+k/yrPyMDuz6TNdQ/IPA5PpJxCT8e
zSU+ka4pPxyakD6Q7RQ/GliVPpAtqj8YB2k+j2/HPxWnTj6Os0o/EzigPo34Ez8Qu8M+jT3/Pw4x
MD6MhO8/C5luPovMwz8I9RU+ixVcPwZEyj6KXps/A4k4PomoZT8AwyM+iPKbPvvmqj6IPSM+9jUw
PoeH5T7wc4s+htLJPuqjej6GHbo+5Ma/PoVopD7e3y8+hLN3Ptjunz6D/ic+0vbxPoNIqT7M+e8+
gpL3Psb5dD6B3Q4+wPdVPoEm7z669VU+gHCePrT1LD5/dEU+rviMPn4HFj6pASU+fJnPPqMQhj57
LJs+nSgvPnm/rj6XSZQ+eFNGPpF2Cz5256M+i67ePnV9FT6F9S0+dBPwPoBKFT5yrI8+dV05PnFH
Vz5qR18+b+SzPl9UOz5uhRI+VIVDPm0o7T5J260+a9C8Pj9Ynj5qfP4+NPz5PmkuNj4qyVI+Z+Tm
PiC+Wz5moZI+FtxzPmVkwD4NI+o+ZC7zPgOUvD5jALA99F3WPmHadj3h5Gs+YLzDPc+8mD5fqAs9
veWPPl6cxD2sXk4+XZtYPZslfT5cpCs9ijndPlu3mz1zM4g+WtX7PVKG9T5Z/5k9MmoNPlk0tz0S
2OE+WHWOPOed8z5Xwko8qpAPPlcbDjxc/kw+Vn/0O82Ggz5V8Qi6WkWtPlVuULwATGI+VPfEvHFI
cT5UjVO8sFarPlQu4rznSA4+U9xOvQ7BkD5TlWq9KYkfPlNaAb1EAO0+UynUvV4t5z5TBKC9eBWN
PlLqG72I3v0+UtnyvZWWYT5S08y9ojPiPlLXUr2uuk0+UuQhvbsssT5S+di9x44uPlMYEb3T4cc+
Uz5lveAqbT5TbGa97GspPlOhq734p0w+U93IvgJw8D5UIE++CI8lPlRo0L4Or8c+VLbfvhTUbD5V
Cg++Gv6zPlVh7b4hMEk+Vb4Pvidq1T5WHgu+La/2PlaBdb40AS4+VufnvjpgJD5XUPi+QM5+Ple8
Q75HTdg+WClnvk3fyT5YmAS+VIXTPlkHvb5bQY8+WXg4vmIUcz5Z6SG+aQAMPlpaJb5wBcg+Wsr5
vncm/D5bO1S+fmUIPluq976C4Jo+XBmnvoaeaj5chzO+imyJPlzzcr6OS34+XV5BvpI7zD5dx4q+
lj4DPl4vP76aUoM+XpVfvp55wz5e+e++orQfPl9dB76nAeg+X77HvqtjYj5gH1y+r9jSPmB+/760
YlY+YN34vrkACT5hPJm+vbH4PmGbRL7CeCY+YfpkvsdSgT5iWnC+zEDdPmK76b7RQxU+Yx9ZvtZY
6j5jhVS+24IIPmPueL7gvgg+ZFtnvuYMaD5kzMa+62yaPmVDQL7w3gY+Zb9/vvZf8z5mQiy++/GU
PmbL8b8AyQQ+Z112vwOgNT5n91W/Bn3WPmiaKL8JYVs+aUaBvwxKMD5p/Oa/Dze0Pmq90r8SKTo+
a4m0vxUeCD5sYO+/GBVdPm1D1b8bDnI+bjKtvx4IeD5vLbC/IQKRPnA1Br8j+90+cUjHvybzdD5y
aQW/KehkPnOVwb8s2bY+dM7vvy/Gaj52FHi/Mq19PndmPb81jeM+eMQWvzhmmD56LdG/OzaLPnuj
Ob89/K8+fSQSv0C38D5+sBy/Q2c/PoAjjL9GCY8+gPRjv0id0j6BynS/SyL/PoKlnb9NmBU+g4XC
v0/8FT6EasW/Uk4JPoVUi79UjQI+hkL+v1a4GT6HNgO/WM5zPogth79azz4+iSl6v1y5tD6KKcy/
Xo0jPosucb9gSOI+jDddv2HsXT6NRIm/Y3cKPo5V7r9k6Hg+j2uHv2ZAOj6QhVG/Z34BPpGjSb9o
oY4+ksVuv2mqtz6T68C/aplkPpUWPr9rbZM+lkTmv2wnVz6Xd7m/bMbWPpiutL9tTEY+menUv223
8j6bKRa/bgo9Ppxsc79uQ50+nbPlv25knj6e/2S/bm3cPqBO5L9uYAI+oaJZv247zT6i+bS/bgIO
PqRU479ts58+pbPSv21Rcz6nFmq/bNyAPqh8k79sVcw+qeYyv2u+YD6rUym/axddPqzDWL9qYeY+
rjabv2mfIz6vrM6/aNBCPrElyb9n9ng+sqFkv2cS/j60H3S/Zib+PrWfzL9lM7I+tyI9v2Q6Tj64
ppi/YzwGProsrr9iOgY+u7RKv2E1bD69PTu/YC9fPr7HTr9fKPI+wFJSv14jOT7B3hO/XR8zPsNq
YL9cHdo+xPcFv1sgGD7Gg9S/WibQPsgQnL9ZMtA+yZ0wv1hE3T7LKWO/V12kPsy1C79Wfcg+zkAD
v1Wl2T7PyiS/VNZbPtFTSr9UD74+0ttXv1NSXj7UYi6/Up6NPtXnt79R9IM+12vav1FUcz7Y7oW/
UL5+Ptpvqb9QMq8+2+87v0+xBT7dbTG/TzlvPt7phr9Oy80+4GQ5v05n8T7h3Uu/Tg2kPuNUwr9N
vJk+5Mqov010hD7mPwi/TTT/Puex7r9M/ak+6SNsv0zODj7qk5e/TKWyPuwChr9MhBk+7XBRv0xo
wT7u3RS/TFMbPvBI6r9MQpo+8bPyv0w2rT7zHku/TC6/PvSIF79MKjs+9fF4v0wohT73WpC/TCkD
PvjDgr9MKyU++ixxv0wuVT77lYC/TDIGPvz+1L9MNaY+/miQv0w4rj7/0tS/TDqcPwCe4L9MOvE/
AVS7v0w5Mz8CCwi/TDTsPwLB1r9MLbE/A3k1v0wjHj8EMTC/TBTUPwTp079MAn0/BaMqv0vrxj8G
XT6/S9ByPwcYGL9LsEE/B9PAv0uK+j8IkD2/S2BzPwlNk79LMIQ/CgvJv0r7ED8KyuK/Sr//PwuK
4b9Kf0M/DEvHv0o41j8NDZa/Sey6Pw3QT79Jmvg/DpPwv0lDpT8PWHi/SObSPxAd5b9IhKM/EOQ1
v0gdPD8Rq2K/R7DGPxJza79HP3Y/EzxJv0bJgD8UBfm/Rk8ePxTQdL9F0JY/FZu0v0VOKj8WZ7K/
RMgoPxc0aL9EPtw/GAHPv0Oylz8Yz+C/QyOyPxmekr9Ckog/Gm3fv0H/dj8bPb2/QWrYPxwOI79A
1RE/HN8Kv0A+ij8dsGe/P6ekPx6CMr8/EMc/H1Rgvz56Vj8gJum/PeS/PyD5wb89UGw/Iczgvzy9
yD8ioDm/PC03PyNzxb87nyg/JEd3vzsUBD8lG0a/OowqPyXvJ786CAM/JsMQvzmH8j8nlvi/OQxb
Pyhq1r84lZk/KT6gvzgkCj8qEk6/N7gAPyrl2L83Ucw/K7k3vzbxxD8sjGS/NpguPy1fW782RVI/
LjIWvzX5dj8vBJO/NbTLPy/W0L81d4s/MKjKvzVB7z8xeoO/NRQfPzJL/r807j0/Mx1AvzTQaT8z
7k2/NLq+PzS/LL80rU0/NY/ovzSoHD82YIq/NKs2PzcxIL80tqk/OAG3vzTKZz840mG/NOZmPzmj
Mb81Cpk/OnQ7vzU25j87RZa/NWs6PzwXW781p3E/POmjvzXrZj89vIy/NjbvPz6QM782ieA/P2S3
vzbkCj9AOju/N0U4P0EQ4L83rSY/QejNvzgboT9Cwie/OJBqP0OdFr85C0A/RHnDvzmL2D9FWFe/
OhHnP0Y4/L86nSU/RxvhvzstPz9IATG/O8HrP0jpG788Wso/SdPOvzz3hz9KwXe/PZfBP0uySb8+
OxI/TKZzvz7hHz9Nnia/P4l4P06ZlL9AM68/T5juv0DfUD9QnGa/QYvkP1GkLb9COO4/UrBzv0Ll
5T9TwWq/Q5I+P1TXQL9EPWc/VfImv0TmwT9XEkm/RY2yP1g31b9GMY8/WWL2v0bRlz9ak9W/R20O
P1vKmb9IAzE/XQdnv0iTKz9eSmK/SRwcP1+Tp79JnSA/YONUv0oVSz9iOYG/SoOfP2OWQr9K5xg/
ZPmpv0s+nj9mY8O/S4kZP2fUlr9LxWU/aUwnv0vyWj9qynK/TA69P2xPcL9MGUs/bdsWv0wQvj9v
bVG/S/PDP3EGCb9LwQU/cqUjv0t3KT90Snq/SxTMP3X15r9KmIQ/d6c5v0oA6j95XkC/SUyTP3sa
wr9IehM/fNyCv0eH/j9+oz2/RnTsP4A3Vr9FP3E/gR9Bv0PmLT+CCTi/QmfCP4L1Er9Awto/g+Kk
vz72Ij+E0cC/PQBaP4XCOr864EE/hrPhvziUpj+Hpoe/NhxmP4iZ/L8zdmk/iY4PvzChoD+Kgo+/
LZ0WP4t3TL8qZ+c/jGwXvycBNT+NYMG/I2hHP45VGr8fnGg/j0j2vxuc+T+QPCi/F2l4P5Euhb8T
AW4/kh/jvw5kfz+TEB2/CZJiP5P/C78EiuQ/lOyLvv6b0z+V2Hq+87baP5bCur7oZvs/l6svvtys
gD+Ykb6+0IfUP5l2T77D+ak/mljPvrcCyD+bOSm+qaQiP5wXT76b3tE/nPM1vo20GD+dzM++fkqc
P56kGL5gaBU/n3kLvkHD3j+gS6a+ImGFP6Eb6r4CROw/oencvcLkJT+itYK9f7TRP6N+57zt1Ys/
pEYUO6QcBj+lCxk9IoM4P6XOBj2ZgH8/po7uPeL0Wj+nTec+FsmdP6gLBj48qVg/qMZnPmMUQz+p
gCI+hQKRP6o4Vj6Yu1Q/qu8gPqyxxz+rpKA+wONdP6xY9j7VTW0/rQxFPuntXz+tvq4+/sCdP65w
VT8J4lE/ryFdPxR7cD+v0ew/HypyP7CCJT8p7iI/sTIsPzTFVz+x4iY/P67oP7KSNj9KqbY/s0J+
P1W0qD+z8yE/YM6rP7SkPz9r9rc/tVX5P3crzz+2CGs/gTZ5P7a7tD+G3Jo/t2/tP4yH1j+4JTE/
kje8P7jblT+X6+A/uZMuP52j1j+6TBA/o185P7sGST+pHaY/u8HoP67evT+8fvY/tKIdP709fD+6
Z2k/vf1/P8AuSD++vwI/xfZjP7+CAz/Lv2M/wEZ/P9GI7j/BDHA/11KuP8HTzj/dHEs/wpyKP+Ll
bz/DZpg/6K3GP8Qx5T/udPQ/xP5dP/Q6pD/Fy+k/+f56P8aacD//wBY/x2nWQAK/jz/IOf1ABZ2X
P8kKxUAIefM/ydwLQAtUbT/Kra1ADizRP8t/g0ARAu0/zFFoQBPWhz/NIzFAFqdiP830tUAZdUY/
zsXJQBw/9j/Plj9AHwcyP9Bl7UAhyrw/0TSiQCSKUD/SAjFAJ0WtP9LOa0Ap/Iw/05kgQCyupz/U
YiBAL1uzP9UpO0AyA2g/1e5BQDSlej/WsQJAN0GdP9dxTUA514Q/2C7zQDxm4D/Y6cJAPu9fP9mh
jEBBcLA/2lYhQEPqgT/bB1BARlyCP9u060BIxl4/3F7DQEsnwD/dBKlATYBWP92mbkBPz8k/3kPj
QFIVxz/e3NtAVFH7P99xKEBWhBE/4ACcQFirtT/giwlAWsiQP+EQQkBc2lM/4ZAbQF7gqT/iCmVA
YNs/P+J+9kBiycQ/4u2gQGSr5T/jVjdAZoFTP+O4kEBoSb8/5BSAQGoE2D/kadxAa7JPP+S4eUBt
Udo/5QAvQG7jLD/lQNNAcGX6P+V6PkBx2fs/5axJQHM+5j/l1sxAdJR0P+X5okB12mA/5hSnQHcQ
ZD/mJ7hAeDY+P+Yys0B5S6s/5jV6QHpQbD/mL+9Ae0RCP+Yh9EB8JvA/5gtxQHz4Oj/l7E1Afbfm
P+XEc0B+Zbs/5ZPQQH8Bhj/lWlRAf4sSP+UX8kCAARY/5MyfQIAzUz/keFRAgFwoP+QbDkCAe4A/
47TLQICRRj/jRY5AgJ1oP+LNXUCAn9M/4kxBQICYdz/hwklAgIdHP+EvhUCAbDQ/4JQLQIBHND/f
7/JAgBg7P99DV0B/vog/3o5aQH84jz/d0R9Afp6EP90LzEB98GU/3D6OQH0uMj/baZJAfFfyP9qN
CUB7ba8/2akqQHpvdz/YvixAeV1iP9fMS0B4N4Y/1tPFQHb+Bj/V1NpAdbEHP9TPz0B0ULQ/08To
QHLdQD/StG9AcVbkP9GerEBvvds/0IPtQG4Saz/PZH1AbFTdP85ArUBqhYM/zRjLQGiktD/L7SpA
ZrLOP8q+G0BksDY/yYvwQGKdWT/IVvtAYHqmP8cfkUBeSJg/xeYDQFwHrT/EqqRAWbhoP8NtxkBX
W1M/wi+7QFTxAD/A8NJAUnoDP7+xXEBP9vc/vnGmQE1ofT+9Mf9ASs83P7vyskBIK9E/urQJQEV+
9z+5dk1AQslZP7g5xEBAC6g/tv6zQD1GnT+1xVxAOnrwP7SOAUA3qVw/s1jgQDTSnD+yJjRAMfdu
P7D2N0AvGIw/r8khQCw2tD+unyVAKVKgP614d0AmbQw/rFVGQCOGsj+rNcBAIKBHP6oaDkAdun8/
qQJYQBrWCz+n7sRAF/OWP6bfdEAVE8o/pdSIQBI3Sj+kzh5AD160P6PMT0AMiqQ/os80QAm7qz+h
1uJABvJWP6DjbEAELyo/n/TiQAFyqD+fC1I//XqNP54myD/4Hu8/nUdNP/LTSD+cbOc/7ZheP5uX
mj/obuM/msdqP+NXfj+Z/FY/3lLDP5k2XT/ZYTo/mHV6P9SDUD+Xuac/z7lyP5cC3T/LA/o/llET
P8ZjLT+VpD4/wddGP5T8Uj+9YHE/lFlAP7j+zj+Tuvo/tLJxP5Mhbz+we18/koyPP6xZlj+R/EY/
qE0DP5FwgT+kVYk/kOksP6BzAT+QZjI/nKVCP4/nfT+Y7Bc/j2z4P5VHQD+O9os/kbZ5P46EID+O
OXg/jhWgP4rP7j+NqvE/h3mIP41D/j+ENe4/jOCtP4EExD+MgOY/e8tcP4wkkz91sJQ/i8uZP2+4
cT+LdeI/aeIpP4sjVT9kLP4/itPaP16YJD+Kh1o/WSLUP4o9vD9TzE8/ifbrP06TzD+Jss4/SXiL
P4lxTz9Eec4/iTJWPz+W2z+I9c4/Os75P4i7oD82IXM/iIO1PzGNoD+ITfo/LRLTP4gaWD8osGY/
h+i6PyRltz+HuQs/IDIhP4eLOD8cFQo/h18rPxgN3T+HNNM/FBwLP4cMGT8QPwY/huTtPwx2RD+G
vzo/CMFCP4aa7z8FH3o/hnf5PwGQdT+GVkg+/CdyP4Y1yT71UZw/hhZsPu6ekT+F+CE+6A11P4Xa
1j7hnYs/hb59PttOBD+FowY+1R4uP4WIYj7PDV8/hW6DPska7j+FVVo+w0ZNP4U82j69juI/hST2
Prf0RD+FDaE+snYNP4T2zj6tE94/hOByPqfNcj+EyoE+oqKEP4S08D6dku0/hJ+0PpielT+EisQ+
k8VqP4R2FT6PB4E/hGGdPoplDT+ETVU+hd49P4Q5ND6Bc2U/hCUxPnpJ3j+EEUY+ceaaP4P9az5p
vjM/g+mZPmHR4D+D1cs+WiMWP4PB+T5Ss3I/g64gPkuEoD+Dmjk+RJiVP4OGQT498Xk/g3I0PjeR
gD+DXg0+MXrrP4NJyz4rsDY/gzVpPiY0Aj+DIOc+IQjJP4MMQT4cMVY/gvd2PhewUz+C4oU+E4iZ
P4LNbj4PvOs/grgvPgxQKj+Cosk+CUUIP4KNPT4GnlA/gneKPgReoz+CYbM+AoinP4JLuD4BHtk/
gjWcPgAjrT+CH2E9/zLNP4IJCT3/BE4/gfKYPf+/uz+B3BA+ALQ0P4HFdT4CALU/ga7LPgPGxD+B
mBc+BgdoP4GBXT4Iw2s/gWqhPgv7RD+BU+k+D69HP4E9Oz4T32o/gSacPhiLeT+BEBM+HbK1P4D5
pj4jVEo/gONcPilvFT+AzTs+MAF6P4C3Sz43CbU/gKGTPj6Fpz+AjBo+RnLoP4B26D5Ozrs/gGIE
PleWRD+ATXY+YMYyP4A5RT5qWwQ/gCV4PnRRBz+AEhY+fqRmP3/+TT6EqG8/f9lfPoopDD9/tW4+
j9HCP3+ShD6VoD4/f3CrPpuSEz9/T+w+oaTJP38wTj6n1dA/fxHVPq4ipj9+9IU+tIioP37YXz67
BUI/fr1jPsGV4T9+o48+yDfsP36K3T7O6MI/fnNFPtWlyz9+XL8+3GyLP35HPj7jOoU/fjK1PuoN
Tz9+HxE+8OJ8P34MQD73t8Y/ffosPv6K9T996L4/AqzwP33X2j8GETo/fcdkPwlxZD99t0A/DMx7
P32nTD8QIaU/fZdpPxNwBz99h3I/FrbgP313RD8Z9X4/fWa6Px0rND99Va8/IFdyP31D+j8jea0/
fTF4PyaRbj99HgE/KZ5HP30JcD8sn94/fPOePy+V7D983Gc/MoApP3zDqT81Xm0/fKlAPzgwmD98
jQs/OvaSP3xu7D89sFk/fE7GP0Bd8z98LH4/Qv9yP3wH/D9FlPk/e+ErP0geqz97t/g/SpzBP3uM
VD9ND3Y/e14xP093ED97LYc/UdPZP3r6Tz9UJic/esSHP1ZuWj96jDA/WKzOP3pRTj9a4fA/ehPq
P10OKD951A4/XzHnP3mRyz9hTZ8/eU0zP2NhyT95Bl0/ZW7gP3i9Yz9ndVs/eHJhP2l1wj94JXg/
a3CHP3fWzT9tZiM/d4aFP29XEz93NMo/cUPTP3bhyD9zLNo/do2tP3USoz92OKs/dvWfP3Xi9T94
1kg/dYzAP3q1CD91NkI/fJJJP3Tfsz9+bng/dIlNP4Ak/T90M0c/gRKUP3Pd3j+CADM/c4lLP4Lu
BT9zNcg/g9w3P3LjkT+EyvI/cpLeP4W6Xj9yQ+g/hqqeP3H25T+Hm9Q/cawMP4iOHT9xY5A/iYGS
P3Edoz+KdlQ/cNpzP4tsdz9wmi4/jGQQP3Bc/D+NXTY/cCMFP45X9z9v7Gw/j1ReP2+5UD+QUnc/
b4nPP5FSSz9vXf8/klPdP2819D+TVzE/bxG/P5RcRT9u8Ww/lWMXP27VAj+Wa50/bryDP5d1zD9u
p+8/mIGSP26XQD+Zjt4/bopsP5qdmT9ugWM/m62nP258FD+cvus/bnpoP53RRT9ufEM/nuSKP26B
hz+f+JI/booQP6ENKj9ulbk/oiIhP26kVz+jNzw/brW8P6RMOj9uybo/pWDWP27gGj+mdMs/bvio
P6eHyz9vEys/qJmDP28vaT+pqZ4/b00kP6q3vj9vbB8/q8OBP2+MGj+szII/b6zTP63SVz9vzgs/
rtSOP2/vfj+v0rg/cBDpP7DMWj9wMgo/scD8P3BSnz+ysBw/cHJlP7OZOD9wkR0/tHvMP3CuhT+1
V1I/cMpeP7YrPj9w5Gw/tvcFP3D8cj+3uhk/cRI1P7hz7D9xJX4/uSPuP3E2Fj+5yZA/cUPJP7pk
Qj9xTmg/uvN2P3FVwj+7dp4/cVmsP7vtLz9xWfs/vFahP3FWiz+8smo/cU82P70ACD9xQ9w/vT71
P3E0Xz+9brg/cSCmP72O1j9xCJY/vZ7ZP3DsHT+9nlQ/cMsoP72M3j9wpak/vWoNP3B7lD+9NYY/
cEzfP7zu7D9wGYM/vJXyP2/hfz+8Kks/b6TRP7ursD9vY3o/uxnoP28dgD+6dLo/btLqP7m7+D9u
g8I/uO95P24wEz+4DyI/bdfsP7ca2z9te14/thKRP20afD+09kA/bLVaP7PF4j9sTBA/soF/P2ve
tz+xKSg/a21pP6+89D9q+EQ/rj0AP2p/ZT+sqXI/agLvP6sCdD9pgwE/qUg8P2j/vz+newc/aHlO
P6WbFT9n79U/o6ivP2djeT+hpCY/ZtRlP5+N0T9mQsA/nWYHP2WutD+bLS0/ZRhtP5jjpz9kgBU/
loniP2Pl2j+UIE4/Y0nmP5GnYD9irGg/jx+QP2INiz+MiV0/YW1+P4nlSD9gzG0/hzPTP2AqhD+E
dYc/X4fyP4Gq8z9e5OA/falCP15BfT935kM/XZ3yP3IOCj9c+ms/bCG5P1xXET9mInw/W7QMP2AR
dz9bEYU/We/XP1pvoj9Tvsg/Wc6HP01/dj9ZLlo/RzMGP1iPPT9A2qc/V/FSPzp3fz9XVLg/NAqx
P1a5jj8tlWE/Vh/wPycYpz9Vh/k/IJWmP1Txwj8aDXg/VF1kPxOBLT9TyvQ/DPHgP1M6iD8GYJ0/
UqwwPv+cxj9SH/8+8nhuP1GWAj7lViw/UQ5IPtg35T9QiNw+yx+SP1AFyD6+Dxg/T4UVPrEIRj9P
Bsk+pAzjP06K6j6XHqs/ThF6Poo/RD9Nmn0+euC/P00l8z5hZxQ/TLPbPkgUvD9MRDQ+LuzHP0vW
+j4V8jo/S2wqPfpP9T9LA8A9ySGGP0qdtD2YXpE/SjoBPVAYkD9J2J484L57P0l5gzuM2nA/SRym
vJhUDj9Iwf+9KOdqP0hpgr2CShs/SBMmva+UNT9Hvt+93E3oP0dsor4EObE/RxxjvhoAjj9Gzhe+
L3ncP0aBsb5EpBY/Rjcmvll9zz9F7mm+bgWMP0Wnbr6BHQo/RWIrvosNLT9FHpK+lNKpP0Tcl76e
bRA/RJwxvqfcCD9EXVK+sR85P0Qf8b66Nm4/Q+QDvsMhcD9DqX6+y+AjP0NwV77UcoM/QziGvtzY
ij9DAgK+5RJcP0LMwr7tIBk/Qpi+vvUB9j9CZfG+/LhDP0I0U78CIao/QgPevwXRyD9B1I2/CWyt
P0GmW78M8qY/QXlGvxBj+z9BTUq/E8D5P0EiZb8XCfM/QPiWvxo/Pj9Az92/HWFCP0CoOL8gcFg/
QIGqvyNs7D9AXDO/JldnP0A3178pMDY/QBSZvyv3yD8/8nq/Lq6SPz/RgL8xVQE/P7GwvzPrhj8/
kw2/NnKOPz91nb846os/P1lmvztT6z8/Pmy/Pa8XPz8kt78//Ho/PwxKv0I8ej8+9Su/RG94Pz7f
X79Glco/Psrrv0iv0z8+t9O/Sr3lPz6mG79MwEk/PpXFv063Sz8+htO/UKMpPz55SL9ShBw/Pm0j
v1RaXT8+YmO/ViYaPz5ZB79X530/PlEMv1meqT8+Sm+/W0u2Pz5FKr9c7r8/PkE4v16H1D8+PpC/
YBb/Pz49LL9hnEA/Pj0Av2MXnD8+PgO/ZIkQPz5AKb9l8Is/PkNnv2dOBz8+R66/aKFxPz5M8L9p
6rU/PlMev2spvT8+Wie/bF5xPz5h/b9tiLo/PmqMv26ogD8+c8S/b72rPz59kb9wyCc/Pofiv3HH
2D8+kqK/cry1Pz6dwL9zpqg/Pqknv3SFpD8+tMS/dVmZPz7Ag792In8/PsxSv3bgWj8+2Bu/d5Mn
Pz7jy794OvE/Pu9Qv3jXyT8++pW/eWnFPz8FiL958Po/PxAVv3pthT8/Gim/et+NPz8jsr97R0M/
Pyyev3uk1D8/NNi/e/h5Pz88UL98Qnk/P0Lzv3yDGD8/SK+/fLqdPz9NdL986WA/P1Etv30PtT8/
U8y/fS30Pz9VP799RH8/P1V0v31TuT8/VFq/fVwKPz9R4r99XeM/P036v31ZtD8/SJO/fU/vPz9B
nr99QQU/PzkLv30tZz8/Ls2/fRWEPz8i1b98+dQ/PxUXv3zawz8/BYW/fLjGPz70Fr98lE8/PuC+
v3xtyj8+y3O/fEWlPz60Lr98HEg/Pprmv3vyEz8+f5e/e8dsPz5iPL97nKw/PkLTv3tyLj8+IVq/
e0hKPz391L97H1E/PdhCv3r3kz89sKm/etFNPz2HEL96rL8/PVt/v3qKKj89LgK/emnMPzz+pA==
      </set>
      <set id="src_SNR2" fmt="series">
AAAACHNyY19TTlIyAAAAAj+AAADDx4AAAAAAAgAABLA/t+FtPu5dOj+26Ao+7e+kP7XrpT7thFU/
tOxFPu0bPj+z6ek+7LRPP7Lkmz7sT3A/sdxlPuvsiD+w0U0+64t2P6/DXT7rLBc/rrKfPurORT+t
nyI+6nHTP6yI9T7qFpg/q3AvPum8Xz+qVOc+6WL4P6k3NT7pCiw/qBc3Puixwz+m9Qg+6FmCP6XQ
xz7oATE/pKqYPueokT+jgqI+509nP6JZCz7m9XY/oS37Puaagz+gAZ0+5j5SP57UGz7l4Ko/naWh
PuWBVD+cdl0+5SAZP5tGfD7kvMQ/mhYrPuRXJT+Y5Zg+4+8PP5e07T7jhFg/loRZPuMW1z+VVAU+
4qZqP5QkGz7iMvI/kvTAPuG8UT+Rxhs+4UJyP5CYTj7gxUE/j2t2PuBErz+OP7Y+38CzP40VJD7f
OUU/i+vYPt6uZj+Kw+g+3iAXP4mdZT7djlw/iHhfPtz5QD+HVOA+3GDRP4Yy8T7bxSA/hRKTPtsm
Pz+D88w+2oRFP4LWmz7Z30o/gbr9Ptk3az+AoOg+2IzHP38Qrj7X33s/fOJ9PtcvqD96tyU+1n1v
P3iOkj7VyPQ/dmiePtUSWT90RTE+1Fm+P3IkJz7Tn0Y/cAVfPtLjFj9t6LE+0iVMP2vOAT7RZgs/
abUjPtClcj9nnfY+z+OcP2WIWT7PIKY/Y3QpPs5cqD9hYU8+zZe7P19PpD7M0fE/XT8OPswLYT9b
L3Y+y0QYP1kgxj7KfCM/VxLqPsmzjj9VBcg+yOpeP1L5Uj7IIJk/UO13PsdWQT9O4io+xotVP0zX
XT7Fv88/Ss0KPsTzqj9IwyE+xCbcP0a5nz7DWVk/RLB2PsKLEz9Cp5w+wbv4P0CfFT7A6/c/PpbU
PsAa+j88jso+v0jrPzqG8z6+dbE/OH89Pr2hND82d58+vMtaPzRwCT679Ak/MmhtPrsbJT8wYLg+
ukCVPy5Y2D65ZDs/LFCrPriF/j8qSBw+t6XFPyg/Bj62w3Q/JjVHPrXe9T8kKrs+tPgvPyIfNz60
Dw8/IBKOPrMjfz8eBI4+sjVtPxv1CD6xRMg/GePCPrBRgT8X0IE+r1uNPxW7DT6uYuA/E6MiPq1n
cj8RiHk+rGk6Pw9qyz6raDc/DUnPPqpkZT8LJTM+qV3DPwj8sD6oVFQ/Bs/2PqdIHD8EnrQ+pjkf
PwJolz6lJ2c/AC1KPqQS/D772QE+ovvqPvdLxT6h4kI+8rI9PqDGEj7uC8g+n6dvPulXxj6ehms+
5JWUPp1jHj7fxJo+nD2fPtrkPz6bFgw+1fP0PpnsgD7Q8zE+mMEePsvhdT6XlAc+xr4/PpZlYT7B
iSQ+lTVVPrxBzD6UBA8+tufPPpLRvj6xetU+kZ6TPqv6oz6QasU+pmcPPo82ij6gv/k+jgIfPpsF
QT6MzcQ+lTbtPouZtz6PVQE+imY/PolfhD6JM6M+g1a3PogCKz56dY8+htIkPm4YFD6Fo9w+YZXO
PoR3oj5U75c+g03KPkgmcD6CJqI+Ozt0PoECfD4uMBk+f8NTPiEFwz59iPM+E74LPntWeT4GWrE+
eSyBPfG7QD53C5w91pGQPnT0XD27PJs+cudLPZ/ApD5w5OU9hCJ2Pm7tnz1QzZc+bQHoPRklhj5r
Ih08wq3vPmlOljwlst4+Z4eZu2jnMz5lzWW8jR55PmQgI7z9FBY+Yn/6vTZzsz5g7Pm9bkBWPl9n
KL2S8gU+Xe6Bva6prD5cgvK9ykFEPlskXb3lswc+WdKYvgB8gD5YjW6+DgauPldUor4bdSs+Vifv
vijFND5VBwu+NfQFPlPxoL5C/uo+UudYvk/jMz5R59G+XJ5VPlDyrr5pLeM+UAeQvnWPVT5PJhW+
gOBAPk5N2b6G34Y+TX59vozEcD5Mt6a+ko3zPkv4+r6YOxI+S0Ievp3K6T5Kkr++ozyaPknqjb6o
j1Q+SUk+vq3CTz5Iro6+stTaPkgaP763xk4+R4wbvryWHT5HA+2+wUOrPkaBib7FzoQ+RgTIvso2
Pz5FjYu+znp9PkUbvL7Smug+RK9GvtaXPz5ESB2+2m9QPkPmOL7eIug+Q4mZvuGx7D5DMke+5RxV
PkLgSr7oYh4+QpO4vuuDUT5CTKa+7oAPPkILMb7xWHg+Qc93vvQMsj5BmaC+9p0DPkFp2r75Cag+
QUBUvvtS9j5BHUO+/XlPPkEA3L7/fQ4+QOtZvwCvUz5A3Pm/AY9GPkDV+r8CXqI+QNaivwMdqj5A
3zG/A8yvPkDv678Ea/Y+QQkWvwT7zT5BKvO/BXyJPkFVxb8F7nw+QYnLvwZR/D5Bx0C/BqdhPkIO
Y78G7wc+Ql9pvwcpRj5CuoG/B1Z9PkMf178Hdwo+Q4+RvweLSz5ECc+/B5OjPkSOrr8HkHI+RR4/
vweCFT5FuI6/B2jmPkZdob8HRUg+Rw1zvwcXkz5Hx/y/BuAsPkiNLL8Gn2c+SVzsvwZVnz5KNyW/
BgMxPksbs78FqHA+TApxvwVFtT5NAzK/BNtTPk4Fx78EaZ0+TxH9vwPw6j5QJ56/A3GLPlFGcL8C
69I+Um46vwJgDD5TnsG/Ac6IPlTXyL8BN5M+VhkRvwCbej5XYmC+//UUPlizeL7+qhs+Wgwdvv1W
sj5bbBa++/ttPlzTJ776mOY+XkEdvvkvtD5ftbu+98B3PmEwyr72S98+YrIXvvTSij5kOXC+81UP
PmXGn77x1Bc+Z1l3vvBQVD5o8cO+7spbPmqPV77tQvY+bDIFvuu6xT5t2Z++6jJ4Pm+F977oqsg+
cTbjvuckYT5y7Dq+5Z/6PnSl0r7kHkY+dmOBvuKgAz54JSa+4SXePnnqnb7fsI8+e7PDvt5Ayz59
gHi+3NdCPn9Qn77bdKY+gJIRvtoZlD6BfXW+2MazPoJqc77XfKk+g1kEvtY8Bz6ESSK+1QVjPoU6
y77T2Uo+hi4AvtK4Pj6HIsS+0aK1PogZHb7QmR4+iRERvs+b5T6KCq6+zqtrPosF/77Nx/8+jAMU
vszx8D6NAf++zCltPo4C177LbqM+jwWyvsrBwD6QCqi+yiLePpER1L7JkhE+khtQvskPXz6TJze+
yJrBPpQ1qL7INCI+lUbAvsfbbj6WWpm+x5B6PpdxUL7HUxs+mIr/vscjFD6Zp8C+xwBEPprHqr7G
6lc+m+rPvsbhFT6dEUO+xuQ2Pp47Fr7G83Q+n2hRvscOdT6gmP6+xzTePqHNIb7HZl4+owS5vsei
pT6kP8K+x+lZPqV+Nr7IOiE+psAJvsiUoz6oBSu+yPiKPqlNir7JZYw+qpkNvsnbSz6r55q+yll1
Pq05FL7K370+ro1Zvstt1T6v5Ea+zANtPrE9ub7MoEE+spmHvs1EBT6z94u+ze5xPrVXmr7Ony8+
trmNvs9WAT64HTy+0BKYPrmCfb7Q1Js+uukpvtGbwj68URm+0mfEPr26LL7TOE8+vyQ9vtQNAj7A
jy2+1OVwPsH6377VwTs+w2c4vtaf7z7E1CG+14EkPsZBh77YZFw+x69ZvtlJDT7JHYu+2i6wPsqM
Er7bFKU+y/rpvtv6Uj7Nag6+3N8dPs7Zgr7dwkU+0ElGvt6jGT7RuWG+34DXPtMp3b7gWrc+1JrF
vuEv5z7WDCa+4f+JPtd+Eb7iyL0+2PCYvuOKlz7aY8y+5EQuPtvXwr7k9Ig+3UyOvuWarz7ewke+
5jWqPuA5Ab7mxIU+4bDTvudGQz7jKc++57ntPuSkD77oHog+5h+jvuhzKT7nnKC+6LbdPukbF77o
6LU+6psZvukH2z7sHLW+6RNrPu2f+L7pCpo+7yTwvujsoT7wq6e+6LjHPvI0Jr7oblU+8750vugM
rj71SpS+55NLPvbYjL7nAZ8++GhbvuZXOz75+gK+5ZPDPvuNgL7ktuc+/SLRvuPAXj7+ufC+4q/4
PwApa77hhZ4/APa/vuBBRj8BxO6+3uL0PwKT9L7dasI/A2PMvtvY0j8ENHC+2i1qPwUF2b7YaOE/
BdgCvtaLmD8GquK+1JX9Pwd+dL7SiJc/CFKvvtBj7T8JJ46+ziimPwn9CL7L13s/CtMWvslxJD8L
qbK+xvZ/PwyA077EaGc/DVhyvsHHuz8OMIi+vxVzPw8JDb68Uo8/D+H7vrmAGj8Qu0q+tp8sPxGU
876zsOM/Em7wvrC2VT8TSTm+rbC9PxQjyb6qoU4/FP6XvqeJMz8V2Z6+pGmvPxa02L6hQ/w/F5A+
vp4ZVz8Ya8q+muryPxlHdL6XuhI/GiM3vpSH+D8a/wy+kVXYPxva7r6OJN4/HLbXvor2Pj8dksG+
h8sePx5upr6EpJs/H0qBvoGDzT8gJky+fNNlPyECAr52rqI/Id2fvnCbKz8iuR6+apq1PyOUe75k
ruQ/JG+zvl7ZNz8lSsS+WRrwPyYlqr5TdWE/JwBkvk3paz8n2vG+SHf0Pyi1Ub5DIZQ/KY+Fvj3m
3j8qaY6+OMgEPytDcL4zxTE/LB0uvi7eOj8s9sy+KhMAPy3QUr4lYxA/LqnEviDNuz8vgyy+HFIQ
PzBck74X7zQ/MTYDvhOj/D8yD4e+D28JPzLpK74LTt0/M8L+vgdByD80nRC+A0YLPzV3cL3+s0M/
NlIvvfb1Gz83LWG97004PzgJGb3ntyA/OOVqveAuHj85wmu92K13PzqgMr3RMFU/O37Wvcmx4z88
Xm+9wi0sPz0/GL26nUY/PiDpvbL9cD8/A/+9q0jFPz/odb2jeoA/QM5nvZuOCT9BtfW9k37/P0Kf
PL2LSU4/Q4pdvYLowT9Ed3m9dLOvP0Vmsr1jMZU/RlgsvVFEnj9HTAu9PubVP0hCdb0sEpk/STuT
vRjC3T9KN4y9BPM2P0s2jLzhPzo/TDi/vLeKUj9NPlO8jMH2P05HeLxBwqQ/T1Rgu8+PuT9QZT66
OOn3P1F6Rjul2mI/UpOyPDOumj9Tsbg8i1uHP1TUlDy+BIY/VfyBPPHSZD9XKb89E2MFP1hciz0u
b98/WZUnPUoQOj9a09M9ZkTrP1wY0j2Bh04/XWRmPZA3Sj9ettI9nzNEP2AQWT2ufFY/YXE/Pb4U
DD9i2cQ9zfxIP2RKKT3eNxQ/ZcKsPe7HRD9nQ4s9/6/yP2jNAD4Iel4/al9EPhFMzD9r+oo+GlGk
P22fBD4ji5Y/b0zcPiz9cD9xBDw+NqptP3LFRD5Alh8/dJASPkrEWz92ZL4+VTkwP3hDWT5f+Rg/
eivtPmsI0z98Hn0+dm16P34bBz6BFic/gBC/Poclcz+BGOo+jWeTP4Il9j6T36I/gzfTPpqQxz+E
Tm0+oX5XP4VprD6oq7U/hol1PrAcVT+Hrak+t9POP4jWJD6/1bs/igLCPsgl1T+LM1g+0MfHP4xn
vD7Zv2M/jZ++PuMQcz+O2y0+7L6yP5AZ1T72zek/kVuBPwCg6j+Sn/g/Bg8XP5PnAT8Ls1A/lTBi
PxGPYD+We94/F6UEP5fJOj8d9fk/mRg4PySD7D+aaJw/K1BxP5u6Jz8yXRU/nQyePzmrUz+eX8U/
QTyUP5+zYD9JEic/oQc3P1EtTD+iWxE/WY80P6Outz9iOPA/pQH1P2srgD+mVJc/dGfKP6emcD99
7p4/qPdRP4PgVj+qRxI/iO9KP6uViz+OJG4/rOKZP5N/+T+uLhw/mQIUP693+D+eqtg/sMAVP6R6
VT+yBmA/qnCPP7NKxj+wjX0/tI0/P7bRCz+1zcI/vTsVP7cMTD/Dy24/uEjfP8qB4D+5g4M/0V4n
P7q8QT/YX/I/u/MpP9+G6z+9KE8/5tKoP75bzT/uQr4/v42/P/XWsj/AvkY//Y4CP8HtiUACtA8/
wxuxQAayOj/ESOtACsEzP8V1aEAO4KM/xqFcQBMQMz/HzP5AF0+EP8j4iEAbnjQ/yiQ1QB/73D/L
UENAJGgUP8x88UAo4mo/zap/QC1qbD/O2SxAMf+jP9AJOUA2oZQ/0TrmQDtPvz/Sbm9AQAmhP9Ok
EEBEzrQ/1NwFQEmeaz/WFoJATng3P9dTukBTW4Y/2JPdQFhHvz/Z1xVAXTxLP9sdhUBiOIg/3GdM
QGc71j/dtIJAbEWPP98FOUBxVQw/4Fl8QHZpoD/hsUtAe4KbP+MMpECAT6c/5Gt4QILfgj/lzbJA
hXCDP+czNECIAk4/6JvZQIqUhj/qB3JAjSbNP+t1ykCPuMU/7OagQJJKDz/uWbBAlNpJP+/Oq0CX
aRc/8UU8QJn2GD/yvQpAnIDuP/Q1sUCfCTk/9a7KQKGOmz/3J+pApBC4P/ign0CmjzM/+hh0QKkJ
rz/7jvFAq3/UP/0Dm0Ct8Uo//nX2QLBduT//5YJAssTOQACo4kC1JjZAAV0cQLeBoUACDzJAuda/
QAK+5EC8JUZAA2v1QL5s7UAEFihAwK1tQAS9QkDC5oRABWEJQMUX8EAGAUZAx0F0QAadw0DJYtdA
BzZMQMt74EAHyrBAzYxcQAhawUDPlBlACOZRQNGS6kAJbThA04ijQAnvTUDVdRxACmxuQNdYMkAK
5HhA2THBQAtXTUDbAatAC8TQQNzH00AMLOhA3oQiQAyPf0DgNoBADOyAQOHe2EANQ9tA430aQA2V
f0DlETdADeFgQOabIEAOJ3VA6BrMQA5ntEDpkDJADqIXQOr7TEAO1pxA7FwUQA8FQEDtsohADy4E
QO7+pkAPUOhA8EBuQA9t8UDxd+FAD4UkQPKlA0APlodA88fXQA+iJUD04GJAD6gFQPXurEAPqDRA
9vK8QA+ivkD37JtAD5exQPjcUUAPhx1A+cHqQA9xEkD6nXFAD1WjQPtu8UAPNOFA/DZ5QA8O4kD8
9BZADuO7QP2n10AOs4JA/lHKQA5+TkD+8gBADkQ4QP+IiUAOBVpBAAq7QA3Bz0EATG1ADXmxQQCJ
ZEANLR5BAMGpQAzcMUEA9UdADIcKQQEkSEAMLchBAU62QAvQiUEBdJ1AC29uQQGWCEALCphBAbMD
QAqiKUEBy5tACjZBQQHf3EAJxwRBAe/RQAlUk0EB+4lACN8QQQIDEUAIZp9BAgZ1QAfrYkECBcRA
B218QQIBDEAG7Q5BAfhaQAZqPEEB675ABeUmQQHbRkAFXe1BAccBQATUskEBrv5ABEmWQQGTS0AD
vLVBAXP5QAMuMUEBURVAAp4kQQEqsEACDKxBAQDZQAF55EEA06BAAOXmQQCjFEAAUMtBAG9EP/91
VkEAOEE//kc5QP/8NT/9F2pA/4G+P/vmEED/AT0/+rNSQP560D/5f1JA/e6YP/hKMUD9XLI/9xQO
QPzFPj/13QRA/ChbP/SlLED7hiY/82yfQPrevj/yM3JA+jJBP/D5t0D5gM4/77+BQPjKgz/uhN5A
+A9+P+1J30D3T94/7A6OQPaLwD/q0vdA9cNEP+mXJkD09oY/6FskQPQlpz/nHvhA81DDP+XirEDy
d/o/5KZGQPGbaj/jac9A8LsyP+ItTUDv13E/4PDHQO7wRj/ftERA7gXRP953zEDtGDI/3TtmQOwn
iD/b/xtA6zPzP9rC80DqPZU/2Yb4QOlEjj/YSzRA6Ej/P9cPsUDnSwo/1dR8QOZK0T/UmaFA5Uh4
P9NfL0DkRCA/0iUzQOM97D/Q68BA4jYAP8+y5EDhLII/znqzQOAhlD/NQ0FA3xVbP8wMoUDeB/0/
ytbpQNz5nj/JojBA2+plP8hujkDa2nc/xzwdQNnJ+T/GCvZA2LkTP8TbNEDXp+o/w6z2QNaWpT/C
gFZA1YVqP8FVdEDUdGA/wCxvQNNjrD+/BWdA0lN2P73gfEDRQ+U/vL3SQNA1HD+7nYhAzydCP7p/
wkDOGn0/uWSkQM0O8T+4TFFAzATDP7c27UDK/Bg/tiSbQMn1Ez+1FYJAyO/XP7QJxEDH7Ic/swGG
QMbrRD+x/OxAxewxP7D8GkDE720/r/80QMP1Fz+vBlxAwv1OP64RtUDCCDA/rSFfQMEV2T+sNX1A
wCZoP6tOLUC/Ofc/qmuNQL5Qnz+pjbxAvWp7P6i01UC8h6I/p+DyQLuoKz+nEi1AuswtP6ZInUC5
874/pYRYQLke8T+kxXJAuE3aP6QL/kC3gIs/o1gLQLa3FT+iqahAtfGIP6IA4UC1L/M/oV3BQLRy
ZD+gwFBAs7joP6AolECzA4s/n5aSQLJSWT+fCkxAsaVbP56DwUCw/Jo/ngLxQLBYHz+dh9ZAr7fw
P50SbUCvHBM/nKKrQK6EjT+cOIlArfFhP5vT+kCtYpM/m3TzQKzYJD+bG2NArFITP5rHO0Cr0GI/
mnhoQKtTDT+aLthAqtoTP5nqdECqZXA/maspQKn1Hz+ZcN9AqYkaP5k7fUCpIVs/mQrqQKi92j+Y
3wtAqF6NP5i3xUCoA2k/mJT9QKesZD+YdpRAp1lxP5hcbkCnCoE/mEZtQKa/hz+YNHBApnhyP5gm
WkCmNTI/mBwLQKX1tj+YFWFApbnqP5gSPUClgbo/mBJ/QKVNEj+YFgRApRvdP5gcrUCk7gU/mCZX
QKTDcT+YMuNApJwLP5hCLUCkd7s/mFQXQKRWaT+YaH1ApDf6P5h/QUCkHFU/mJhAQKQDYT+Ys1tA
o+0DP5jQc0Cj2SA/mO9nQKPHoD+ZEBhAo7hoP5kyaUCjq10/mVY8QKOgZj+Ze3JAo5dpP5mh70Cj
kE0/mcmYQKOK+T+Z8lFAo4dUP5ob/0CjhUc/mkaJQKOEuz+acdZAo4WZP5qdz0Cjh80/mspcQKOL
QT+a92dAo4/hP5sk3ECjlZs/m1KmQKOcXT+bgLFAo6QXP5uu7UCjrLg/m91HQKO2Mj+cC7BAo8B3
P5w6GUCjy3w/nGhzQKPXND+clrJAo+OWP5zEykCj8Jg/nPKuQKP+MT+dIFVApAxaP51NtkCkGw4/
nXrHQKQqRz+dp4JApDoBP53T30CkSjY/nf/XQKRa5j+eK2ZApGwOP55WhkCkfa0/noE0QKSPwz+e
q2pApKJQP57VJ0CktVU/nv5nQKTI0z+fJydApNzLP59PZkCk8UA/n3chQKUGND+fnldApRusP5/F
BkClMag/n+suQKVILj+gEM5ApV9AP6A140ClduM/oFptQKWPGT+gfmtApafnP6Ch3EClwVM/oMS+
QKXbYD+g5xJApfYSP6EI1kCmEW4/oSoHQKYtdz+hSqZApkozP6FqsUCmZ6U/oYomQKaF0z+hqQRA
pqTCP6HHSECmxHY/oeTzQKbk8z+iAgFApwZCP6IecUCnKGY/ojpDQKdLZD+iVXVAp29EP6JwBECn
lAo/oonxQKe5vT+iozpAp+BkP6K730CoCAc/otPfQKgwqz+i6zlAqFpbP6MB7kCohR0/oxf+QKiw
/D+jLWpAqN3/P6NCMUCpDDI/o1ZXQKk7nz+jad1AqWxQP6N8xUCpnlM/o48SQKnRtD+joMdAqgaA
P6Ox50CqPMM/o8J3QKp0jT+j0ntAqq3rP6Ph90Cq6Ow/o/DxQKsloj+j/29Aq2QcP6QNd0CrpGk/
pBsOQKvmnT+kKDxArCrJP6Q1B0CscP4/pEF3QKy5Tj+kTZRArQPMP6RZZECtUIo/pGTxQK2fmz+k
cEJArfERP6R7X0CuRP0/pIZSQK6bcT+kkSFArvR/P6Sb10CvUDk/pKZ7QK+urD+ksRVAsA/qP6S7
sECwdAE/pMZUQLDbAD+k0QlAsUTzP6Tb2ECxseU/pObJQLIh4T+k8eZAspTxP6T9NkCzCxs/pQjC
QLOEZT+lFJNAtADTP6UgsUC0gGY/pS0kQLUDHz+lOfNAtYj7P6VHKEC2EfY/pVTJQLaeCT+lYt5A
ty0tP6VxcEC3v1Q/pYCFQLhUcj+lkCRAuOx1P6WgVUC5h0s/pbEeQLok3z+lwoVAusUWP6XUkkC7
Z9Y/pedIQLwNAj+l+q9AvLR5P6YOykC9Xhc/piOfQL4Jtj+mOTFAvrcvP6ZPhEC/ZlY/pmabQMAW
/j+mfnhAwMj3P6aXHUDBfA8/prCLQMIwEj+mysJAwuTKP6blwUDDmf0/pwGGQMRPcj+nHhBAxQTu
P6c7WkDFujI/p1lgQMZvAD+neB1AxyMXP6eXiUDH1jc/p7eeQMiIHj+n2FNAyTiJP6f5nEDJ5zU/
qBtwQMqT3j+oPcBAyz5BP6hggUDL5ho/qIOjQMyLJj+opxZAzS0hP6jKyUDNy8o/qO6pQM5m3T+p
EqRAzv4aP6k2o0DPkUI/qVqUQNAgFz+pfl1A0KpZP6mh6UDRL9A/qcUfQNGwQD+p5+ZA0itxP6oK
JEDSoS0/qiu/QNMRQT+qTJxA03t6P6psoUDT36o/qouxQNQ9oj+qqbNA1JU4P6rGiUDU5kQ/quIY
QNUwoj+q/EZA1XQwP6sU+EDVsMw/qywSQNXmXD+rQXxA1hTEP6tVHUDWO+4/q2bdQNZbxT+rdqNA
1nQ4P6uEW0DWhTo/q4/uQNaOvz+rmUpA1pC/P6ugXEDWizU/q6UUQNZ+Hz+rp2FA1ml+P6unN0DW
TVQ/q6SJQNYpqD+rn01A1f6EP6uXekDVy/M/q40LQNWSBD+rf/lA1VDIP6twQkDVCFM/q13lQNS4
uT+rSOFA1GIVP6sxO0DUBIA/qxb0QNOgGT+q+hVA0zT+P6rao0DSw08/qrinQNJLLz+qlC1A0czD
P6ptQUDRSDI/qkPvQNC9oj+qGEdA0C09P6nqWEDPly4/qbozQM77nz+ph+pAzlq8P6lTj0DNtLU/
qR03QM0Jtz+o5PRAzFnyP6iq3kDLpZY/qG8IQMrs1T+oMYhAyi/cP6fydUDJbt8/p7HkQMiqDj+n
b+xAx+GcP6cso0DHFbk/pugfQMZGlz+monhAxXRoP6ZbwkDEn10/phQTQMPHpz+ly4FAwu14P6WC
IUDCEQA/pTgHQMEycD+k7UlAwFH4P6Sh+UC/b8g/pFYsQL6MDz+kCfNAvab9P6O9YkC8wMA/o3CK
QLvZhj+jI3tAuvF+P6LWR0C6CNU/ooj+QLkfuT+iO69AuDZVP6HuaEC3TNY/oaE5QLZjaD+hVC5A
tXo3P6EHVEC0kW0/oLq3QLOpNT+gbmVAssG5P6AiZ0Cx2yQ/n9bIQLD1nT+fi5JAsBFNP59AzkCv
Ll0/nvaFQK5M8z+erMBArW02P55jhkCsj00/nhrdQKuzWz+d0s1AqtmFP52LW0CqAe0/nUSNQKks
tz+c/mdAqFoBP5y47UCniew/nHQlQKa8lT+cMA9ApfIaP5vsr0ClKpQ/m6oIQKRmGz+baBpAo6TI
P5sm50Ci5q8/muZwQKIr4j+aprRAoXRyP5pns0CgwG8/miluQKAP4j+Z6+JAn2LYP5mvEECeuVU/
mXL0QJ4TXj+ZN45AnXD2P5j83ECc0ho/mMLbQJw2xz+YiYlAm571P5hQ40CbCpw/mBjnQJp5rj+X
4ZNAmewdP5eq5ECZYdY/l3TYQJjaxj+XP2xAmFbVP5cKn0CX1eo/ltZvQJdX6D+WotlAltyzP5Zv
3UCWZCk/lj16QJXuKT+WC69AlXqQP5Xae0CVCTY/laneQJSZ9T+VedlAlCymP5VKbUCTwR8/lRua
QJNXNj+U7WJAku7BP5S/xUCSh5U/lJLHQJIhhz+UZmlAkbxtP5Q6rkCRWBw/lA+XQJD0aT+T5SlA
kJEsP5O7ZkCQLjo/k5JQQI/Lbj+TaepAj2ihP5NCOECPBa4/kxs7QI6idD+S9PZAjj7SP5LPbECN
2qc/kqqfQI111z+ShpFAjRBJP5JjQ0CMqeI/kkC2QIxCjj+SHutAi9o5P5H94UCLcNM/kd2ZQIsG
TD+RvhFAipqaP5GfSUCKLbI/kYE8QIm/jz+RY+lAiVArP5FHTUCI34g/kStjQIhtpT+REChAh/qG
P5D1lUCHhjE/kNukQIcQrj+QwlFAhpoFP5Cpk0CGIkM/kJFkQIWpdz+QebtAhS+wP5BikECEtP8/
kEvaQIQ5dj+QNY9Ag70pP5AfpkCDQC4/kAoVQILCmj+P9NJAgkSEP4/f0UCBxgM/j8sIQIFHLz+P
tmtAgMgfP4+h8UCASOo/j42MQH+TUT+PeTFAfpTkP49k1UB9lr0/j1BrQHyZCD+PO+lAe5vwP48n
QkB6n58/jxJrQHmkPT+O/VhAeKnxP47n/kB3sN8/jtJRQHa5KD+OvEZAdcLqP46l0kB0zj4/jo7p
QHPbQD+Od4JAcuoCP45fkEBx+pg/jkcLQHENEj+OLedAcCF5P44UG0BvN9U/jfmeQG5QLD+N3mZA
bWp/P43Ca0Bshs4/jaWjQGulEj+NiAhAasVEP41pkEBp51k/jUo1QGkLSD+NKe9AaDD+P40IukBn
WGo/jOaOQGaBeD+Mw2dAZawTP4yfP0Bk2CI/jHoSQGQFjT+MU9xAYzQ5P4wsnEBiZAk/jARNQGGU
4z+L2u5AYMapP4uwf0Bf+T8/i4T9QF8shz+LWGlAXmBlP4sqxUBdlL8/ivwQQFzJeT+KzE5AW/53
P4qbf0BbM6A/immpQFpo3j+KNs9AWZ4aP4oC9UBY00A/ic4gQFgIPD+JmFdAVzz/P4lhn0BWcXw/
iSoAQFWlpT+I8YBAVNlxP4i4KUBUDNo/iH4BQFM/2z+IQxJAUnJyP4gHZkBRpJ8/h8sFQFDWZj+H
jfpAUAfLP4dQT0BPONY/hxIPQE5pkj+G00NATZoMP4aT+EBMylQ/hlQ5QEv6ez+GFBBASyqTP4XT
iUBKWrQ/hZKwQEmK8z+FUY9ASLtrP4UQM0BH7DU/hM6mQEcdbT+EjPNARk8xP4RLJkBFgZw/hAlI
QES0zT+Dx2VAQ+jkP4OFhkBDHf0/g0O2QEJUOT+DAfxAQYu2P4LAZEBAxJI/gn70QD/+6D+CPbY=
      </set>
      <set id="src_313" fmt="series">
AAAAB3NyY18zMTMAAAACP4AAAMPHgAAAAAACAAAEsL9DCZI+6j8Dv0Eh6j7oqIy/Pz8aPucVDL89
YMA+5YSYvzuGhD7j90G/ObARPuJtE7833Rg+4OYYvzYNRj7fYla/NEBLPt3hz78ydeI+3GSFvzCt
yz7a6nO/LufHPtlzlL8tI5s+1//hvythCz7Wj06/KZ/pPtUh0b8n3/0+07dcvyYhHD7ST9+/JGMe
PtDrS78ipdg+z4mPvyDpJD7OKpi/HyzkPszOVb8dcPg+y3S0vxu1Pz7KHaO/GfmiPsjJEL8YPgg+
x3bqvxaCVT7GJx+/FMZ4PsTZnr8TCmE+w45avxFN+j7CRUS/D5EyPsD+T78N0/0+v7lwvwwWTz6+
dpy/ClgbPr01zL8ImVU+u/b5vwbZ9z66uhy/BRn5Prl/Mb8DWVc+uEY3vwGYFj63Dy2+/6xSPrXa
Er78Jyo+tKbnvviguz6zda++9RkIPrJGbb7xkB4+sRkmvu4GBj6v7d++6nraPq7Enb7m7qw+rZ1n
vuNhjz6seEO+39OiPqtVN77cRRM+qjRLvti2ED6pFYK+1Sa/Pqf45r7Rl0w+pt57vs4H8D6lxkW+
ynjdPqSwSb7G6kg+o5yKvsNccD6iiwu+v8+APqF7z768Q7Y+oG7Xvri5Vj6fZCK+tTCePp5bsr6x
qcA+nVWDvq4k+j6cUZW+qqJ6PptP5L6nIn4+mlBuvqOlJj6ZUy6+oCqOPphYIr6cstM+l19Cvpk+
Ej6WaIy+lcxRPpVz+r6SXZQ+lIGGvo7x2j6TkSy+i4kcPpKi6L6IIz4+kbayvoTAET6QzIi+gV9l
Po/kZb58Aeg+jv5HvnVI8T6OGim+bpMzPo04Cb5n3/M+jFfjvmEuXT6Lebi+Wn1pPoqdhr5TzB4+
icNKvk0ZVz6I6we+RmQCPogUvL4/qtU+h0BqvjjsmT6GbhK+MifhPoWdtr4rW0M+hM9XviSFZz6E
Ave+HaTdPoM4mb4WuDE+gnBAvg+99z6Bqe6+CLTMPoDlp74Bm18+gCNsvfTguz5+xoO95mU2Pn1K
Vb3XweY+e9JVvcj0hT56Xoe9uftPPnju872q1Jg+d4OdvZt+5T52HIu9i/kbPnS5xL14hQE+c1tM
vVi1fT5yASm9OIN4PnCrYL0X7yQ+b1n1vO3zoj5uDO68q0qbPmzETbxP0KA+a4AXu49QkD5qQE87
g6NhPmkE+TxMiNI+Z84YPKwy/T5mm6088qdUPmVtvj0cyJ4+ZERKPUBwsz5jH1Q9ZEKiPmH+3D2E
Gj4+YOLlPZYd2j5fy249qCaQPl64ej26Low+XaoKPcwvxT5coBs93iOxPluarj3wA7Q+WpnBPgDk
ej5ZnVI+CbYvPlilYT4Sc2M+V7HsPhsYcj5WwvI+I6GbPlXYcD4sCwo+VPJkPjRQ8D5UEMw+PG+b
PlMzqD5EY04+UlryPkwoRj5RhqY+U7rBPlC2wz5bFxo+T+tEPmI5rT5PJCU+aR7tPk5hYj5vw30+
TaL4PnYj/z5M6OA+fD0rPkwzFj6BBgM+S4GPPoPGxT5K1EU+hl91PkorMT6Izrg+SYZKPosTWj5I
5YQ+jSwoPkhI1D6PGBo+R7AvPpDWOT5HG4c+kmWdPkaKzj6TxYM+Rf31PpT1Pz5FdOo+lfQ+PkTv
nT6Wwho+RG38PpdedT5D7/Y+l8kYPkN1eD6YAeQ+Qv5vPpgI2D5Cisg+l94gPkIacD6XgeQ+Qa1W
Ppb0ij5BQ2k+ljaEPkDclz6VSGQ+QHjTPpQq4D5AGAw+kt61Pj+6Nz6RZNg+P19IPo++TD4/BzU+
jewtPj6x+z6L77I+Pl+RPonKOD4+D/U+h300Pj3DJj6FCi0+PXkiPoJytz49Mes+f3EWPjzthT55
us8+PKvzPnPGVD48bTo+bZeIPjwxXz5nMk0+O/hqPmCaxD47wmE+WdUwPjuPTD5S5dM+O18vPkvR
Aj47Mg8+RJsmPjsH8j49SMA+OuDXPjXeVj46vL8+LmBVPjqbqT4m00g+On2SPh87qD46YnQ+F535
PjpKST4P/oI+OjUEPghhlD46Ipg+AMt2PjoS9D3ygLI+OgYFPeOIVz45+7c91LWNPjnz8T3GD7c+
Oe6cPbed/D4565s9qWcWPjnq0j2bcVE+OewhPY3CoT4572w9gGBrPjn0kz1mnxM+Oft3PU0pID46
A/w9NGb/PjoOBD0cX6I+Ohl0PQUYrz46JjE83S3CPjo0IjyxuwA+OkMyPIfeLj46U048PzQZPjpk
aTvju2I+OnZ1Ox7QtD46iWy6+noFPjqdSrvGcf4+OrIOvCQaNj46x728YgdqPjreYbyOjDU+OvYE
vKq0vj47Dri8xY12PjsokbzfJ7o+O0OovPeWZz47YBq9B3caPjt+Br0Sols+O52NvR1YSz47vta9
J6TsPjviBb0xlHQ+PAdCvTszjT48Lrq9RI9LPjxYlr1NtMU+PIT/vVaxWT48tB+9X5HgPjzmH71o
Y24+PRsnvXEzGT49U169eg30Pj2O5L2BgBw+Pc3cvYYK9j4+EGG9iq2hPj5Wjb2PbYw+PqB3vZRQ
Gj4+7i69mVooPj8/v72ekIE+P5UzvaP3sz4/7ou9qZPUPkBLyb2vaGE+QKznvbV4nj5BEd29u8ds
PkF6nL3CVzs+QecTvckp/T5CVzC90EFMPkLK2r3XnlU+Q0H2vd9B1D5DvGi95yv6PkQ6E73vXP0+
RLrVvffUfz5FPpC+AEjCPkXFI74EyW8+Rk5vvglraT5G2la+Di3JPkdou74TD3A+R/mDvhgPFz5I
jJW+HStpPkkh2r4iYtE+SblAviezzz5KUra+LRyTPkruMr4ym1s+S4urvjguPD5MKx2+PdNXPkzM
ib5DiKY+TW/zvklMLD5OFWa+TxvaPk68775U9Ys+T2aevlrXRT5QEoe+YL77PlDAwL5mqqw+UXFo
vmyYaT5SJJa+coY1PlLacL54ciQ+U5MWvn5aYz5UTqu+gh6QPlUNU76FDFU+Vc8xvof1pj5WlGu+
itm/PlddIL6Nt9w+WCl0vpCPRT5Y+Ye+k19KPlnNdr6WJz8+WqVdvpjmmD5bgVW+m5y7Plxhcb6e
SSA+XUXEvqDrQT5eLle+o4KhPl8bNr6mDtg+YAxivqiPfz5hAdq+qwQpPmH7mb6tbHs+YvmUvq/I
ED5j+7u+shacPmUB9760V8Y+ZgwuvraLMT5nGkS+uLCUPmgsE766x6Q+aUF3vrzQED5qWkW+vsmI
Pmt2T77As70+bJVhvsKOZz5tt0a+xFkzPm7byr7GE8g+cAKvvse92T5xK7q+yVcLPnJWrr7K3w0+
c4NMvsxVez50sVO+zbn8PnXgg77PDEQ+dxCdvtBL+D54QV2+0Xi/PnlyhL7SkkI+eqPNvtOYLT57
1Pq+1Io4Pn0Fyb7VaB0+fjX5vtYxkz5/ZUy+1uZfPoBJwr7XhkI+gOAyvtgRFz6Bdde+2IbAPoIK
lb7Y5yc+gp5NvtkyQD6DMOO+2WgMPoPCPb7ZiKM+hFI8vtmULD6E4Mi+2YrZPoVtw77ZbPw+hfkV
vtk66T6GgqO+2PUEPocKVb7Ym9w+h5AQvtgwCz6IE76+17IzPoiVRr7XIxs+iRSSvtaDmj6JkYu+
1dSgPooMGr7VFy0+ioQrvtRMTz6K+aq+03U+Potsgb7Sky4+i9yfvtGnaz6MSfO+0LNTPoy0bb7P
uE0+jRv/vs633z6NgJq+zbOWPo3iM77MrPo+jkDBvsulqD6OnDu+yp9BPo70m77Jm3Q+j0nfvsib
7T6PnAK+x6JePo/rB77GsGU+kDbxvsXHuD6Qf8a+xOnwPpDFkb7EGKA+kQhcvsNVYD6RSDi+wqGw
PpGFNr7B/xE+kb9svsFu6T6R9vC+wPKBPpIr4b7AixQ+kl5cvsA51j6SjoS+v//WPpK8fL6/3hY+
kuhuvr/Vbj6TEoW+v+arPpM67L7AEnI+k2HVvsBZTj6Th3O+wLupPpOr+r7BOdY+k8+jvsHT+z6T
8qa+woosPpQVPr7DXGk+lDelvsRKgT6UWhi+xVQ7PpR81L7GeTg+lKAWvse49D6UxB2+yRLhPpTp
JL7Khkc+lQ9qvswSZz6VNye+zbZePpVgmL7PcUU+lYvzvtFCED6VuW6+0yepPpXpPr7VIPg+lhuR
vtcs1T6WUJW+2UoQPpaIdL7bd2s+lsNWvt2zpj6XAVu+3/1yPpdCpb7iU40+l4dMvuS0pj6Xz2e+
5x+DPpgbCL7pkug+mGo6vuwNnz6YvQe+7o56PpkTc77xFFw+mW18vvOeLD6ZyyC+9irlPposVL74
uYg+mpEOvvtJLT6a+Tq+/dkAPptkxb8ANCA+m9OZvwF7HD6cRZq/AsElPpy6rb8EBfU+nTKxvwVJ
UD6drYW/BosFPp4rCL8Hyu8+nqsUvwkI7D6fLYW/CkTiPp+yOL8LfsY+oDkFvwy2kD6gwcm/DexI
PqFMYL8PH/I+odinvxBRpT6iZn2/EYF4PqL1wb8Sr4g+o4ZYvxPb8T6kGCS/FQbXPqSrD78WMGQ+
pT8AvxdYwj6l0+e/GIAcPqZptb8ZpqI+pwBdvxrMhj6nl9i/G/H3PqgwI78dFyM+qMk9vx48ND6p
Yyy/H2FYPqn9+L8ghrY+qpmxvyGsbz6rNmi/ItKjPqvUN78j+XM+rHM4vyUg+j6tE4+/JklMPq21
Yr8ncnc+rljgvyichj6u/jm/KceBPq+lpb8q82o+sE9hvywgPz6w+7C/LU30PrGq2b8ufHk+sl0q
vy+rvj6zEva/MNuqPrPMlb8yDCI+tIpjvzM9AD61TMW/NG4dPrYUIL81n08+tuDgvzbQYj63s3e/
OAEoPriMWb85MWk+uWv/vzpg4z66UuS/O49WPrtBhr88vIE+vDhovz3oGT69OAy/PxHUPr5A+79A
OWI+v1O6v0Fecz7AcNK/QoC0PsGYzb9Dn8g+wsw1v0S7Vj7EC5G/RdMAPsVXa79G5mU+xrBKv0f1
JD7IFrW/SP7PPsmLLr9KAwE+yw45v0sBUT7MoFS/S/lUPs5B/L9M6pY+z/Osv03UpD7Rtdm/TrcL
PtOI9b9PkU0+1W1xv1Bi/T7XY7S/USudPtlsJ79R6rY+24cqv1Kf0D7dtRq/U0ptPt/2T79T6hM+
4ksbv1R+RD7ks8y/VQaJPucwqb9Vgm0+6cH0v1Xxfj7sZ+a/VlNHPu8itL9Wp1s+8fKKv1btSz70
14+/VyS3PvfR379XTUI++uGQv1dmlj7+Bq6/V3BmPwCgn79Xam8/Akibv1dUdT8D+0W/Vy5HPwW4
j79W98I/B4Bnv1awyD8JUra/VllTPwsvXr9V8WE/DRY8v1V5AT8PBym/VPBaPxEB9r9UV50/EwZx
v1OvED8VFF+/UvcHPxcrgr9SL+w/GUuWv1FaNT8bdFS/UHZ4Px2lbL9PhVQ/H96Lv06HfD8iH1y/
TX24PyRng79MaOA/Jragv0tJ7D8pDFK/SiHfPytoM79I8dI/Lcnav0e65j8wMN+/Rn5cPzKc1L9F
PX0/NQ1Mv0P5oz83gdi/QrQ3Pzn6Cb9BbrA/PHVwv0AqkD8+856/PulqP0F0JL89rNY/Q/aUvzx2
dj9GeoO/O0fyP0j/hL86Ivc/S4UwvzkJOT9OCx+/N/xmP1CQ7L82/i8/UxY3vzYQSz9Vmp+/NTRm
P1gdx780bCk/Wp9XvzO5Mz9dHve/Mx0hP1+cVL8ymYg/YhcdvzIv5j9kjwW/MeGyP2cDwr8xsFU/
aXUNvzGdJD9r4qK/MalmP25MP78x1k4/cLGmvzIk+j9zEpq/MpZ0P3Vu5L8zK7g/d8ZNvzPlnD96
GKC/NMTpP3xlq781yk0/fq0+vzb2XT+Ad5a/OEmZP4GVpb85xGc/grC2vztnFj+DyLa/PTHbP4Td
kL8/JNI/he8yv0FABT+G/Yu/Q4NiP4gIh79F7sY/iRAYv0iB7z+KFC2/SzyIP4sUtb9OHi8/jBGi
v1EmaT+NCuS/VFSuP44Ab79XqF8/jvIzv1sgzj+P4CS/Xr1FP5DKNL9ifPg/kbBXv2ZfFT+SkoK/
amK6P5Nwp79uhv4/lEq+v3LK6j+VILq/dy2GP5Xykr97rc8/lsA9v4AlYz+XibK/goGvP5hO6L+E
60Q/mQ/Yv4dhnT+ZzHq/ieQ0P5qEyL+Mcn8/mzi8v48L+T+b6FK/kbAaP5yThb+UXl4/nTpRv5cW
Qz+d3LO/mddHP556qr+coOo/nxQ0v59ysT+fqVG/okwkP6A6Ab+lLMk/oMZFv6gUMT+hTh+/qwHp
P6HRkr+t9Yo/olCiv7DupT+iy1K/s+zWP6NBqb+277k/o7Otv7n28z+kIWW/vQIqP6SK2L/AEQU/
pPAPv8MjMT+lURO/xjhdP6Wt7r/JUDs/pgasv8xqgz+mW1i/z4btP6ar/b/SpTk/pvipv9XFJD+n
QWm/2OZyP6eGTL/cCOU/p8dfv98sSD+oBLK/4lBiP6g+VL/ldQM/qHRWv+iZ+T+opsi/678UP6jV
ur/u5Ck/qQE9v/IJBj+pKWS/9S2CP6lOP7/4UXQ/qW/hv/t0rz+pjlu//pcRP6mpwcAA3Dk/qcIj
wAJsVD+p15XAA/vJP6nqKcAFioQ/qfnywAcYdD+qBwLACKWHP6oRa8AKMao/qhlAwAu8yz+qHpPA
DUbVP6ohd8AOz7g/qiH9wBBXXz+qIDfAEd25P6ocN8ATYrE/qhYOwBTmNT+qDc/AFmgvP6oDicAX
6Iw/qfdPwBlnOD+p6TDAGuQbP6nZPsAcXyE/qceIwB3YMz+ptCDAH089P6mfFMAgxCc/qYh0wCI2
2T+pcFDAI6c7P6lWt8AlFTc/qTu5wCaAtD+pH2TAJ+mYP6kBxsApT8w/qOLvwCqzNT+owu3ALBO7
P6ihzcAtcUM/qH+gwC7Lsz+oXHHAMCLxP6g4UMAxduQ/qBNKwDLHcT+n7W7ANBR9P6fGyMA1Xe8/
p59mwDajqz+nd1fAN+WYP6dOqMA5I5o/pyVmwDpdlz+m+5/AO5N2P6bRYcA8xR0/pqa5wD3ycj+m
e7TAPxtdP6ZQYcBAP8Q/piTMwEFfjj+l+QPAQnqlP6XNFMBDkPA/paENwESiWT+ldPnARa7KP6VI
6MBGti0/pRznwEe4bz+k8QLASLV8P6TFSMBJrT4/pJnFwEqfpj+kbobAS4yiP6RDmsBMdCM/pBkN
wE1WGz+j7uvATjJ8P6PFQ8BPCTs/o5wgwE/aTT+jc5DAUKWpP6NLoMBRa0o/oyRawFIrKD+i/c3A
UuVCP6LYA8BTmZQ/orMJwFRIHz+ijurAVPDlP6JrssBVk+o/oklswFYxNT+iKCLAVsjNP6IH4MBX
Wr8/oeivwFfnFz+hyprAWG3lP6GtqMBY7z0/oZHkwFlrMD+hd1bAWeHWP6FeBcBaU0Y/oUX6wFq/
nD+hLzvAWybzP6EZz8BbiWw/oQW6wFvnKT+g8wPAXEBJP6DhrcBclPI/oNG9wFzlSj+gwzXAXTF4
P6C2GMBdeaU/oKpnwF29+T+goCTAXf6gP6CXT8BeO8M/oI/mwF51kD+gienAXqwvP6CFVsBe38w/
oIIpwF8QkT+ggGDAXz6nP6B/9cBfajg/oIDlwF+TbT+ggyrAX7ppP6CGvcBf31E/oIuXwGACRz+g
kbLAYCNtP6CZBMBgQt4/oKGGwGBgtT+gqy/AYH0KP6C19MBgl/A/oMHMwGCxdz+gzq3AYMmvP6Dc
i8Bg4J8/oOtcwGD2Tz+g+xTAYQq/P6ELqMBhHe0/oR0LwGEv0T+hLzLAYUBiP6FCEMBhT5I/oVWZ
wGFdTD+hacDAYWl8P6F+eMBhdAc/oZO1wGF8zz+hqWrAYYO0P6G/isBhiI0/odYHwGGLNT+h7NXA
YYt/P6ID58BhiT0/ohswwGGEPj+iMqPAYXxOP6JKM8BhcTo/omHSwGFiyT+ieXXAYVDGP6KRDcBh
OvY/oqiPwGEhIT+iv+7AYQMNP6LXHcBg4H8/ou4PwGC5PD+jBLnAYI0OP6MbDcBgW74/ozEBwGAl
Ez+jRofAX+jYP6NblMBfpt0/o3AcwF9e8T+jhBXAXxDmP6OXccBevJE/o6oowF5hyz+jvC7AXgBx
P6PNecBdmGI/o93/wF0pgD+j7bbAXLO0P6P8lsBcNuk/pAqVwFuzDD+kF6zAWygUP6Qj0sBalfc/
pC8BwFn8sz+kOTLAWVxIP6RCXsBYtL0/pEqBwFgGGT+kUZbAV1BsP6RXmcBWk8c/pFyGwFXQQT+k
YFrAVQX0P6RjFcBUNP4/pGS0wFNdgj+kZTnAUn+kP6RkosBRm4w/pGLywFCxZz+kYCvAT8FkP6Rc
UMBOy7M/pFdlwE3QiT+kUW7ATNAZP6RKccBLypw/pEJ1wErASz+kOYLASbFgP6QvnsBInhY/pCTU
wEeGqT+kGSzARmtVP6QMssBFTFY/o/9xwEQp7D+j8XXAQwRRP6PiycBB28I/o9N9wECweT+jw57A
P4KxP6OzOsA+UqM/o6JgwD0ghz+jkSDAO+yUP6N/icA6tv0/o22twDl/9T+jW5vAOEeuP6NJZcA3
DlY/ozccwDXUGz+jJNHANJkmP6MSlcAzXaE/owB6wDIhsj+i7pHAMOV8P6Lc68AvqSE/osuZwC5s
vj+iuq3ALTBwP6KqNsAr9FM/oppEwCq4ez+iiujAKX0AP6J8McAoQfc/om4twCcHcD+iYOvAJc18
P6JUd8AklCo/okjgwCNbhD+iPjDAIiOWP6I0csAg7Go/oiuywB+2CT+iI/jAHoB5P6IdTcAdS78/
ohe5wBwX4D+iE0LAGuTgP6IP7cAZssM/og3AwBiBiz+iDL7AF1E6P6IM6sAWIdE/og5FwBTzUz+i
ENDAE8XCP6IUisASmR4/ohlzwBFtaj+iH4fAEEKlP6Imw8APGNI/oi8jwA3v8T+iOKPADMgFP6JD
PMALoRA/ok7pwAp7FT+iW6HACVYUP6JpXcAIMhI/ongVwAcPDz+ih8HABe0QP6KYVcAEzBY/oqnL
wAOsJT+ivBbAAo0/P6LPLsABb2g/ouMJwABSoj+i95y//m3jP6MM3b/8OK0/oyLCv/oFpz+jOUO/
99TWP6NQVb/1pjs/o2fwv/N52j+jgAy/8U+xP6OYob/vJ74/o7Gnv+0B/z+jyxm/6t5zP6Pk8L/o
vRM/o/8ov+ad2j+kGby/5IC/P6Q0qb/iZbk/pE/tv+BMuT+ka4e/3jW0P6SHdb/cIJk/pKO5v9oN
Wj+kwFS/1/vhP6TdSL/V7B4/pPqYv9Pd+z+lGEm/0dFlP6U2X7/PxkA/pVTgv828dT+lc9K/y7Ps
P6WTPb/JrI0/pbMov8emPj+l05q/xaDiP6X0nr/DnGA/phY7v8GYoD+mOHu/v5WJP6ZbZ7+9kv8/
pn8Iv7uQ7j+mo2i/uY8+P6bIj7+3jdw/pu6Gv7WMtj+nFVW/s4u6P6c9BL+xitc/p2Wbv6+KAD+n
jx+/rYkrP6e5lr+riFM/p+UFv6mHbj+oEW+/p4aAP6g+2L+lhYU/qG1Av6OEgj+onKi/oYOAP6jN
D7+fgoo/qP5yv52Bqj+pMM2/m4D1P6lkHL+ZgH0/qZhXv5eAWj+pzXe/lYClP6oDcb+TgX4/qjo7
v5GDBD+qcci/j4VaP6qqCb+NiKw/quLvv4uNHj+rHGi/iZLgP6tWY7+Hmh8/q5DLv4WjDj+ry4u/
g63fP6wGjb+Busk/rEG4v3+UAj+sfPS/e7d7P6y4KL934HI/rPM3v3QPXT+tLge/cES0P61oe79s
gO8/raJ2v2jEhj+t29m/ZQ/1P64Uh79hY7Q/rkxgv13ARD+ug0a/WiYcP665GL9Wla4/ru25v1MP
cT+vIQi/T5PVP69S5r9MI00/r4M1v0i+Rz+vsdW/RWUyP6/eqb9CGHM/sAmTvz7YcD+wMne/O6WI
P7BZN784gBg/sH26vzVodj+wn+W/Ml77P7C/n78vY/A/sNzPvyx3nD+w92C/KZpEP7EPPL8mzCI/
sSROvyQNcT+xNoW/IV5hP7FF0L8evyM/sVIfvxwv2z+xW2S/GbCtP7FhlL8XQbg/sWSkvxTjGD+x
ZIu/EpTeP7FhQr8QVxo/sVrFvw4p1T+xURC/DA0SP7FEIb8KANg/sTP4vwgFID+xIJe/BhnkP7EK
Ar8EPxc/sPA+vwJ0qD+w01K/ALqIP7CzRb7+IUg/sJAjvvrtuj+wafa+99o4P7BAzL705og/sBSz
vvISaD+v5bq+712VP6+z8r7sx8w/r39uvupQxz+vSEG+5/g/P68Ofr7lvd0/rtI7vuOhTz+uk46+
4aJHP65Sjr7fwG4/rg9Svt37Zz+tyfO+3FLUP62Cir7axlQ/rTkvvtlVmD+s7f2+2AA2P6yhDb7W
xcY/rFJ6vtWl4T+sAl++1KAZP6uw1b7TtAY/q134vtLhOz+rCeK+0ic/P6q0rr7RhY8/ql53vtD7
sz+qB1W+0IkjP6mvZL7QLVU/qVa9vs/nuj+o/Xq+z7fKP6ijs77PnOE/qEmAvs+WWD+n7vq+z6OD
P6eUOL7Pw8M/pzlRvs/2UD+m3lu+0DpqP6aDa77Qj0U/piiYvtD0Hj+lzfW+0WghP6Vzlb7R6nI/
pRmMvtJ6Jz+kv+u+0xZXP6Rmxb7TvhQ/pA4qvtRwaT+jtiq+1SxWP6Ne077V8NQ/owg1vta86T+i
sl2+14+EP6JdV77YZ5E/ogkvvtlD/j+htfG+2iO9P6FjqL7bBbo/oRJcvtvo4j+gwhe+3MwjP6By
4b7drlg/oCTBvt6Obz+f176+32tcP5+L3r7gQ/w/n0ElvuEXQT+e95i+4eQcP56vPL7iqYI/nmgS
vuNmZz+eIh6+5BnOP53dYb7kwqw/nZncvuVgCD+dV5C+5fDhP50Wfb7mdEM/nNaivubpOz+cl/6+
507bP5xaj77npDw/nB5UvufoYz+b40m+6Bp4P5upa77oOZA/m3C4vuhEwz+bOSq+6DsvP5sCv77o
G/U/ms1xvufmOT+amTy+55kSP5pmGr7nM68/mjQHvua1Ij+aAv2+5hyJP5nS977laPQ/maPuvuSZ
gT+Zdd6+461CP5lIv77iozg/mRyNvuF6eT+Y8UG+4DIBP5jG1b7eyNQ/mJ1Dvt09+D+YdIW+25Bl
P5hMlr7Zvw0/mCVvvtfI5j+X/wy+1azVP5fZZr7Taco/l7R3vtD+rD+XkDy+zmpdP5dsrr7Lq8Y/
l0nIvsjBvT+XJ4a+xasxP5cF4r7CZv8/luTZvr70GD+WxGW+u1FfP5akgr63fcY/loUtvrN4ST+W
ZmC+rz/WP5ZIGb6q04M/lipTvqYyXD+WDQu+oVt+P5XwPr6cThk/ldPmvpcJYD+VuAO+kYyPP5Wc
j76L1wk/lYGIvoXoNz+VZuu+f39DP5VMtL5yub8/lTLhvmV/ND+VGW6+V88wP5UAWL5JqWY/lOed
vjsNyz+Uzzm+K/yIP5S3Kr4cdfA/lJ9svgx6hD+Uh/29+BZRP5Rw2L3WUbg/lFn8vbOpmT+UQ2W9
kCDGP5QtEL1XdSs/lBb6vQz1pj+UASC8gZZeP5PrgDtQEDs/k9YVPLjJpj+TwNw9LVXCP5Or0z1/
yDM/k5b3PanX8D+TgkQ91H/8P5NtuD3/1Zk/k1lQPhXo1D+TRQg+LDaHP5Mw3j5C0Bg/kxzRPlmx
uD+TCNw+cNd4P5L0/T6EHq0/kuEzPo/vqj+SzXs+m9ypP5K51D6n45Q/kqY7PrQCXD+Skq8+wDby
P5J/Lz7Mf0Q/kmu7PtjZSz+SWFA+5UL/P5JE8D7xunM/kjGaPv49qz+SHk0/BWVdP5ILDD8Lr+M/
kffVPxH9gT+R5Ks/GE1XP5HRjz8enoo/kb6DPyTwST+Rq4k/K0HSP5GYoz8xkmc/kYXVPzfhVz+R
cyE/Pi3wP5FgjD9Ed5M/kU4YP0q9qT+RO8s/UP+jP5EpqD9XPP0/kRe0P111Pj+RBfU/Y6fzP5D0
bz9p1L0/kOMoP2/7Nz+Q0ic/dhsPP5DBbz98M/c/kLEJP4Ei1z+QoPk/hCf4P5CRRT+HKUY/kIH1
P4omqT+Qcw4/jSANP5Bklz+QFWA/kFaVP5MGkz+QSRA/lfOYP5A8DD+Y3GU/kC+QP5vA8z+QI6E/
nqE7P5AYRT+hfTo/kA2BP6RU6z+QA1k/pyhNP4/50z+p91s/j/DxP6zCGD+P6Lk/r4iIP4/hLT+y
Sqg/j9pQP7UIfz+P1CM/t8INP4/OqT+6d1Q/j8nkP70oWj+PxdI/v9UhP4/CdT/Cfaw/j7/LP8Ui
Aj+PvdM/x8InP4+8jD/KXiA/j7vxP8z19T+PvAE/z4moP4+8tz/SGT8/j74OP9Skvj+PwAE/1yww
P4/Cij/Zr5k/j8WjP9wu/T+PyUQ/3qpnP4/NZj/hIdw/j9IAP+OVZT+P1wo/5gUJP4/cez/ocNE/
j+JKP+rYxT+P6Gs/7TzuP4/u1j/vnVM/j/V+P/H6AD+P/Fs/9FL5P5ADYD/2qEk/kAqDP/j59j+Q
Ebk/+0gFP5AY9z/9kn8/kCAyP//Zaj+QJ15AAQ5lP5AuckACLlA/kDVjQANMeT+QPCZABGjeP5BC
s0AFg4E/kEj+QAacYT+QTwBAB7N8P5BUr0AIyNE/kFoDQAncWj+QXvVACu4TP5BjfUAL/fU/kGeU
QA0L+D+QazVADhgUP5BuWkAPIkA/kHD9QBAqcj+QcxxAETCdP5B0sUASNLM/kHW6QBM2pj+QdjNA
FDZnP5B2HEAVM+U/kHVwQBYvDT+QdDFAFyfNP5ByXEAYHhI/kG/xQBkRyT+QbPFAGgLdP5BpWw==
      </set>
      <set id="src_SNR3" fmt="series">
AAAACHNyY19TTlIzAAAAAj+AAADDx4AAAAAAAgAABLC/NXJjPuSN+b8znEs+4yk9vzG87T7hxDi/
L9QkPuBe9r8t4co+3vmFvyvlvj7dk/S/Kd/pPtwuVL8n0D8+2si2vyW2tz7ZYy2/I5NNPtf9zr8h
Zgk+1pitvx8u/T7VM+C/HO4/PtPPf78ao/E+0muivxhQNz7RCGO/FfNJPs+l3b8TjV8+zkQrvxEe
vD7M42m/DqekPsuDtr8MKGs+yiUxvwmhZz7Ix/m/BxL5PsdsL78EfYQ+xhH1vwHhdj7EuW6+/n5/
PsNivb75LrI+wg4JvvPUfj7Au3e+7nDfPr9rLr7pBOU+vh1WvuORnT680he+3hgfPruJmr7YmYI+
ukQLvtMW6T65AZK+zZF1PrfCWr7ICkE+toaPvsKCcj61Tlq+vPsvPrQZ6L63dZY+suljvrHyxT6x
vPS+rHPWPrCUx76m+dU+r3EAvqGFzz6uUcm+nBjSPq03SL6Ws9k+rCGgvpFX2j6rEPS+jAXNPqoF
Zr6Gvpo+qP8UvoGDGD6n/hu+eKhAPqcCk75uZO4+pgyUvmQ9uD6lHDC+WjQNPqQxeb5QSTM+o0x7
vkZ+dD6ibUC+PNTuPqGTzr4zTcA+oMAovinp7D6f8ky+IKpQPp8qNL4Xj8I+nmfXvg6bAz6dqye+
Bcy5Ppz0FL36Svg+nEKJvelLuz6blmq92JytPprvnL3IPoA+mk39vbgx9D6ZsWm9qHfQPpkZuL2Z
EHk+mIbAvYn8UT6X+FK9dncrPpduPL1ZnPI+luhKvT1psz6WZkW9Id2UPpXn9L0G+II+lW0dvNl0
xT6U9YO8pkT4PpSA6bxowv4+lA8QvAeQAD6Tn7i7I7VXPpMyojtMohI+kseLPAy18T6SXjU8Y7+i
PpH2YDycJWo+kY/LPMUuID6RKjo87P1uPpDFbj0Jy4w+kGErPRx/BT6P/Tc9LptBPo+ZWj1AIlM+
jzVdPVEWaz6O0Q09YXn1Po5sOD1xT2o+jgavPYBMtz6NoEU9h624Po040D2OzCs+jNAoPZWpyT6M
Zio9nEg9Pov6sz2iqZk+i42kPajP1j6LHuI9rr0UPoquUz20c6Y+ijvhPbn2ED6Jx3g9v0bMPolR
BD3EaHc+iNh4Pcld4j6IXcY9zin5Pofg4z3Sz/E+h2HGPddTET6G4Go927ayPoZcyD3f/l8+hdbd
PeQtkj6FTqg96Ef3PoTEJz3sUX0+hDdcPfBOMD6DqEg99EIpPoMW7j34MYQ+goNSPfwgcz6B7Xs+
AAmOPoFVbT4CBuo+gLsxPgQKaz6AHs0+BhZCPn8Alz4ILHw+fb9qPgpPOj58eis+DICePnsw8D4O
ws8+eePVPhEX1z54kvY+E4GXPnc+cT4WAfY+deZmPhiazj50ivo+G03XPnMsVD4eHK8+ccqePiEI
zj5wZgY+JBOnPm7+uz4nPmg+bZTyPiqKQT5sKN4+LfgoPmq6vT4xiQE+aUrKPjU9bD5n2Ug+ORXk
PmZmfT49ErE+ZPKuPkEz9D5jfiU+RXmTPmIJLj5J41Y+YJQcPk5w0T5fHz8+UyFfPl2q6z5X9C4+
XDd1PlzoTj5axTI+YfxxPllUeD5nLz8+V+WePmx/Nz5WePo+ceqiPlUO4D53b5M+U6ehPn0MAT5S
Q48+gV7fPlDi/D6EQUQ+T4Y0Pocr7T5OLYE+ih2TPkzZKj6NFOg+S4lwPpAQhz5KPpI+kw8JPkj4
yz6WDvg+R7hSPpkO2j5GfVg+nA0oPkVIDD6fCG0+RBiXPqH/IT5C7yE+pO/FPkHLyz6n2OU+QK60
Pqq5BD4/l/o+rY6uPj6Hsz6wWHk+PX36PrMVAT48euA+tcL1Pjt+fT64YQg+OojkPrrt/T45miw+
vWimPjiyZz6/z+U+N9GsPsIiuT42+BI+xGApPjYltz7Gh0k+NVq6PsiXQz40lzo+yo9dPjPbYD7M
buo+MydVPs41Xj4ye0c+z+I8PjHXbj7RdRg+MTwCPtLtmj4wqUM+1EuHPjAfdj7VjsA+L57mPta3
KD4vJ+Q+18S+Pi66xj7Yt5I+LlfkPtmP2D4t/50+2k26Pi2yUD7a8YQ+LXBiPtt7mj4tOjc+2+xt
Pi0QNT7cRHU+LPLAPtyERj4s4js+3KxzPizfCD7cvaE+LOmCPty4iD4tAf4+3J3lPi0ozD7cboI+
LV4xPtwrLT4tom4+29TIPi31sT7bbDU+LlgiPtryTD4uydc+2mgKPi9K2j7Zzls+L9slPtkmNz4w
eqQ+2HCTPjEpLT7XrmU+MeaJPtbgsz4ysnA+1gh3PjOMhz7VJp4+NHRjPtQ8Mj41aYo+00ooPjZr
bz7SUYI+N3l5PtFTIj44kv8+0FACPjm3ST7PSQs+OuWYPs4/LT48HSI+zTNNPj1dEz7MJkk+PqSO
PssY+D4/8rI+ygwzPkFGmz7JAM0+Qp9iPsf3fj5D/B0+xvEEPkVb5j7F7iU+Rr3XPsTvkT5IIQs+
w/XpPkmEpz7DAdc+SufVPsIT8T5MScU+wSzQPk2psD7ATO4+TwbWPr901z5QYIY+vqT8PlG2GD69
3dc+UwbuPr0f0z5UUng+vGtUPlWYMT67wLQ+VtegPrsgQD5YEFw+uoo+PllCBz65/uo+WmxNPrl+
fj5bjus+uQktPlyprD64nyM+XbxgPrhAhz5exuw+t+1xPl/JOj63pfA+YMNDPrdqDz5htQk+tznZ
PmKemT63FUk+Y4ALPrb8Xj5kWYI+tu73PmUrJT627Pw+ZfUqPrb2SD5mt8w+twq7PmdzUz63Kik+
aCgHPrdUXD5o1j4+t4kaPml+UD63yCE+aiCfPrgRIj5qvZI+uGPCPmtVlT64v7o+a+kbPrkkmz5s
eJw+uZH3Pm0Ekj66B2Y+bY1/PrqEbD5uE+M+uwiEPm6YRT67kyY+bxspPrwjyj5vnR4+vLnRPnAe
rD69VJ0+cKBePr3zjD5xIr4+vpX2PnGmVT6/OyA+ciupPr/iST5ysz4+wIq3PnM9lT7BM50+c8sn
PsHcNj50XGc+woOrPnTxxj7DKTA+dYuoPsPL3z52Kms+xGrjPnbOYz7FBVk+d3fdPsWaWD54JxY+
xikAPnjcQj7GsG4+eZeJPscvxT56WQc+x6YjPnsgyj7IEqE+e+7UPsh0aj58wxw+yMqnPn2diz7J
FIA+fn3+PslRKz5/ZEg+yX/ZPoAoFz7Jn8w+gKC2PsmwTD6BG9k+ybCyPoGZVz7JoFk+ghj+Psl+
pj6Cmp4+yUsHPoMd/z7JBPk+g6LrPsisFz6EKSc+yD/xPoSweT7HwDY+hTinPscslz6FwXM+xoTc
PoZKpT7FyNk+htQEPsT4cT6HXVg+xBONPofmbT7DGjI+iG8QPsIMfD6I9xI+wOqCPol+Rz6/tHg+
igSGPr5qmz6Kiaw+vQ03PosNmj67nK4+i5AzProZbj6MEWI+uIPvPoyRFT623Lo+jQ86PrUkaT6N
i8o+s1ujPo4GwD6xgxc+joAaPq+bgj6O99o+raW8Po9uCD6ropM+j+KvPqmS4j6QVdw+p3eZPpDH
nz6lUa8+kTgLPqMiKT6RpzY+oOoMPpIVOD6eqmk+koIqPpxkWT6S7ic+mhj2PpNZSD6XyXI+k8Os
PpV29T6ULW0+kyK7PpSWqj6Qze8+lP98Po552z6VaAA+jCe4PpXQUD6J2MM+ljiCPoeOSz6WoLE+
hUmcPpcI8j6DC/8+l3FXPoDWtT6X2fQ+fVYhPphC1z55FKs+mKwOPnTrdj6ZFaE+cN0DPpl/mj5s
6+M+men+PmkaeD6aVNA+ZWsWPprAEj5h4AI+myu+Pl57lD6bl9M+Wz/bPpwERz5YLwc+nHERPlVL
BD6c3ic+UpWuPp1Lej5QEMI+nbj8Pk295z6eJpw+S56/Pp6URz5JtKk+nwHrPkgA2z6fb3Q+RoRj
Pp/czj5FQCY+oEnkPkQ0+z6gtqM+Q2N0PqEi9j5CzAU+oY7JPkJu7T6h+go+QkxAPqJkpz5CY9o+
os6TPkK1cz6jN74+Q0CnPqOgHj5EBM0+pAepPkUBET6kblk+RjRpPqTULT5HnZE+pTkhPkk7LT6l
nTs+SwuuPqYAgj5NDVg+pmMAPk8+TD6mxMM+UZyKPqcl3j5UJe8+p4ZnPlbX/D6n5nc+WbBdPqhG
Lj5crHY+qKWrPl/Jjz6pBRQ+YwTsPqlkkz5mW6Q+qcRSPmnKuT6qJH8+bU8UPqqFTD5w5bU+qubq
PnSLcz6rSY4+eD0LPqutbj5791Q+rBK+Pn+3Iz6sebY+gbyiPqziiz6DnUI+rU1vPoV73T6tupU+
h1bePq4qLj6JLLw+rpxkPor78T6vEWE+jMMEPq+JSz6OgIM+sAQ/PpAy/D6wglg+kdkdPrEDqT6T
cZU+sYg/PpT7ID6yECA+lnSDPrKbSz6X3Js+sym4PpkyVT6zu1Y+mnSvPrRQDT6boqo+tOe9Ppy7
bz61gj0+nb4nPrYfXT6eqhM+tr7lPp9+hz63YJc+oDrbPrgELz6g3oA+uKlgPqFo/j65T9s+odnv
Prn3SD6iMP4+up9PPqJt6T67R5Q+opBuPrvvtT6imHM+vJdVPqKF2T69PhA+oliqPr3jiT6iEPA+
vodfPqGuyz6/KTk+oTJmPr/Ivj6gm/o+wGWePp/r2T7A/4s+nyJTPsGWQz6eP9M+wimJPp1EyT7C
uSo+nDG4PsNFAD6bBys+w8zsPpnFtz7EUN4+mG3/PsTQ0z6XALw+xUzVPpV+qz7FxP0+k+iSPsY5
dD6SP0Q+xqpvPpCDnT7HGDY+jraQPseDIT6M2Qw+x+uYPorsED7IUhI+iPC8Psi3Gz6G6CE+yRtK
PoTTYD7Jf0o+grOsPsnj0z6Aij4+ykmuPnywzT7KsbQ+eD8BPsscyj5zwcA+y4vjPm871z7L//8+
arBBPsx6KT5mIgs+zPt4PmGUaz7NhQs+XQp5Ps4YCT5Yh34+zrWgPlQO+T7PXwM+T6RaPtAVaT5L
Syk+0NoMPkcHAT7RriU+QtuvPtKS7D4+zP0+04mZPjre0z7Uk14+NxUUPtWxZz4zc8k+1uTbPi/+
1j7YLtQ+LLpVPtmQZz4pqmI+2wqYPibTGT7cnmI+JDiZPt5MsT4h3vQ+4BZiPh/KMj7h/EE+Hf5a
PuP/Cj4cf3M+5h9pPhtRgD7oXfQ+GnhNPuq7Mj4Z940+7TeSPhnS9j7v03Y+Gg4XPvKPKT4arE0+
9WrjPhuw5z74Zss+HR7bPvuC9D4e+RQ+/r9dPiFCLj8BDfo+I/yiPwLMTD4nKpc/BJqIPirOBD8G
eI0+LuiFPwhmLz4ze2g/CmM8PjiH1T8Mb3o+Pg6KPw6KqT5EEAI/ELSAPkqMXD8S7LI+UYNaPxUy
6j5Y9Fw/F4bPPmDecT8Z6AI+aUBBPxxWID5yGBo/HtDAPntj5T8hV3Y+gpCqPyPp0j6HpsI/Jodh
PozyqT8pL60+knKjPyviPD6YJLo/Lp6SPp4G0j8xZDM+pBapPzQyoD6qUcg/NwlZPrC1kj85590+
tz8+PzzNqT696+0/P7o8PsS4iT9CrRM+y6H0P0WlrT7SpNw/SKOIPtm92T9LpiM+4Ol1P06s/j7o
JCM/UbecPu9qND9UxX0+9rf6P1fWKD7+CbI/WukgPwKtyT9d/e4/BlTpP2EUHD8J+E0/ZCs1Pw2W
Dz9nQsY/ESxHP2paXz8UuRI/bXGTPxg6mj9wh/Q/G68HP3OdGj8fFIY/drCfPyJpWj95whw/JavM
P3zRMD8o2jA/f916Pyvy7z+Bc08/LvR7P4L2Hz8x3V8/hHcAPzSsMD+F9cg/N1+ZP4dySz859lg/
iOxhPzxvPT+KY+A/PsktP4vYoj9BAyo/jUp/P0McSD+OuVM/RRO2P5Ak+T9G6LM/kY1OP0iamz+S
8i8/SijgP5RTez9Lkw8/lbESP0zYzT+XCtM/TfnNP5hgoT9O9eI/mbJdP0/M9T+a/+s/UH8DP5xJ
MD9RDCQ/nY4QP1F0hD+eznI/UbhkP6AKPj9R2Bc/oUFbP1HUAT+ic7M/UayhP6OhMD9RYoA/pMm+
P1D2Pj+l7Uk/UGiMP6cLvj9PuiY/qCUMP07r2T+pOSM/Tf6BP6pH9D9M8v4/q1FwP0vKRT+sVYk/
SoVXP61UND9JJTY/rk1mP0eq8T+vQRU/RheYP7AvOD9EbEg/sRfGP0KqJj+x+rk/QNJaP7LYDD8+
5gg/s6+5PzzmWT+0gb0/OtR4P7VOFT84sZM/thS/PzZ+1T+21bo/ND1hP7eRBj8x7lo/uEalPy+S
4T+49pc/LSwVP7mg4D8quwc/ukWDPyhAwj+65IY/Jb5LP7t97D8jNKY/vBG7PyCkwT+8n/w/Hg+G
P70otD8bddA/vavtPxjYcT++Ka4/FjgtP76iAz8Tlbg/vxT1PxDxwT+/go4/DkziP7/q2z8Lp6o/
wE3nPwkCmD/Aq78/Bl4SP8EEcT8Dun4/wVgKPwEYLD/Bppk+/O62P8HwLD73sHs/wjTTPvJ17T/C
dJ0+7T8oP8Kvmj7oDD8/wuXcPuLdDT/DF3M+3bFyP8NEcT7YiSY/w2znPtNjwD/DkOk+zkDHP8Ow
iD7JH6k/w8vXPsP/wD/D4uo+vuBPP8P11T65wIo/xASqPrSfoT/ED38+r3yqP8QWaD6qVro/xBl5
PqUs3j/EGMg+n/4ZP8QUaT6ayXQ/xAxxPpWN5T/EAPY+kEpyP8PyDT6K/ho/w9/MPoWn8D/Dykk+
gEcGP8Oxmz51tN4/w5XWPmrCuD/DdxE+X7YAP8NVYz5UjT4/wzDhPklHJj/DCaI+PeKIP8LfvD4y
Xnw/wrNFPia6Dj/ChFQ+GvSnP8JS/z4PDaU/wh9cPgME1j/B6YE97bQhP8GxhD3VGp8/wXd7Pbw9
sT/BO309ox5AP8D9nj2JvVU/wL31PWA5Mz/AfJc9LHv5P8A5mTzwjyU/v/USPIdCbj+/rxU7aOtW
P79nuLwbpnc/vx8QvLmA2D++1TK9Eu54P76KMb1Ja7A/vj4ivYAXpD+98Rm9m5g2P72jKb23MwE/
vVRnvdLjKj+9BOW97qPNP7y0tr4FN9s/vGPuvhMg1j+8Ep++IQo5P7vA2r4u8VM/u26zvjzTaj+7
HDq+Sq27P7rJgr5YfXA/unaavmY/2D+6I5W+c/I3P7nQgr6AyOc/uX1xvoeN8D+5KnK+jkbcP7jX
lb6U8kk/uITovpuO6D+4Mnq+ohtlP7fgWr6olmk/t46Uvq7+pT+3PTi+tVLcP7bsUb67kcc/tpvs
vsG6Ij+2TBa+x8q8P7X8277Nwl0/ta5FvtOfzj+1YGC+2WHlP7UTNr7fB4c/tMbRvuSPkT+0ezy+
6fjjP7Qwfr7vQnY/s+agvvRrPj+znay++XIxP7NVqL7+Vk8/sw6cvwGLTT+yyI+/A9kRP7KDiL8G
FAY/sj+Lvwg7tT+x/J6/Ck+wP7G6x78MT5A/sXoJvw469T+xOmm/EBF/P7D76b8R0tk/sL6NvxN+
rj+wgli/FRSzP7BHSr8WlKE/sA1nvxf+ND+v1K6/GVE0P6+dIL8ajWo/r2a/vxuyqj+vMYi/HMDL
P679fL8dt7Q/rsqZvx6XTj+umN6/H1+IP65oSb8gEF0/rjjXvyCpzz+uCoa/ISvkP63dUr8hlqw/
rbE5vyHqOz+thja/Iia1P61cRL8iTEI/rTNhvyJbDz+tC4e/IlNVP6zksr8iNVA/rL7bvyIBRj+s
mf+/IbeAP6x2Fr8hWE0/rFMdvyDkCz+sMQy/IFsQP6wP3r8fvcQ/q++Ovx8Mkj+r0BO/HkfiP6ux
ar8dcCI/q5OLvxyFyj+rdnC/G4lKP6taE78aeyE/qz5tvxlb0D+rI3m/GCvMP6sJML8W65o/qu+M
vxWbuD+q1oe/FDymP6q+G78SzuY/qqZCvxFS8j+qjvi/D8lVP6p4Nb8OMok/qmH1vwyPDD+qTDO/
Ct9aP6o26r8JI+s/qiIUvwddOT+qDa2/BYuyP6n5sb8Dr8k/qeYcvwHJ6z+p0um+/7UNP6nAFb77
xAQ/qa2cvvfBez+pm3y+8648P6mJsL7vivQ/qXg3vutYUD+pZw6+5xb4P6lWMb7ix4Y/qUWhvt5q
jz+pNVm+2gCcP6klWr7VijA/qRWhvtEHvj+pBi6+zHm0P6j2/77H4G4/qOgVvsM8RD+o2W2+vo2A
P6jLCL651GI/qLzlvrUREj+orwS+sEPCP6ihZb6rbIo/qJQIvqaLgT+ohu6+oaCqP6h6Fb6cq/g/
qG1/vpetTT+oYSq+kqSPP6hVGL6NkYs/qElIvohz9j+oPbq+g0uDP6gybr58L6A/qCdlvnGw1T+o
HJ2+ZxmgP6gSFr5caOg/qAfQvlGddj+n/cu+RrXwP6f0Bb47sMM/p+p+vjCMVj+n4Ta+JUb8P6fY
K74Z3tU/p89cvg5R9D+nxsm+Ap4oP6e+cL3tgnw/p7ZRvdVx1z+nrmq9vQWAP6emur2kOIA/p59B
vYsFqj+nl/29Ys8YP6eQ7r0usVg/p4oUvPNOJz+ng2y8h0mcP6d8+LtJ6zQ/p3a3PC3blT+ncKg8
yU50P6dqzT0e/m0/p2UlPVqIGT+nX7I9i6fZP6dadD2qsFY/p1VtPcpjOT+nUJ096sYRP6dMCD4F
7vU/p0euPhbX/D+nQ5M+KCCMP6c/uD45ytw/pzwiPkvZDT+nONI+Xk0ZP6c1zD5xKMs/pzMVPoI2
4z+nMK8+jA6tP6cunz6WHGA/pyzpPqBgez+nK5E+qttjP6cqnT61jUw/pyoQPsB2Xz+nKe8+y5ac
P6cqPz7W7eE/pysFPuJ76j+nLEY+7kBNP6cuBj76OoY/pzBLPwM09j+nMxg/CWbYP6c2cz8PsnM/
pzphPxYXRD+nPuU/HJS5P6dEBT8jKio/p0nEPynW5j+nUCg/MJoqP6dXND83cy0/p17sPz5hEz+n
Z1U/RWL3P6dwcj9Md+k/p3pHP1Oe8z+nhNg/WtcUP6eQKT9iH0c/p5w/P2l2ez+nqRw/cNudP6e2
xT94TZI/p8U9P3/LRz+n1Ik/g6nSP6fkrj+HcsY/p/WwP4s/9j+oB5M/jxDXP6gaXT+S5Nw/qC4U
P5a7fj+oQrw/mpQ5P6hYXD+eboo/qG77P6JJ8T+ohp8/piX3P6ifUD+qAiI/qLkVP63eAj+o0/g/
sbkpP6jwAT+1ky0/qQ05P7lrrD+pK6o/vUJHP6lLYD/BFqU/qWxkP8TodD+pjsM/yLdmP6myiD/M
gzI/qdfBP9BLlD+p/nk/1BBNP6omvj/X0SM/qlCeP9uN4D+qfCY/30ZUP6qpZD/i+lU/qthmP+ap
tz+rCTo/6lRUP6s77j/t+hA/q3CQP/Gayz+rpyw/9TZnP6vf0T/4zMw/rBqKP/xd4j+sV2I//+mQ
P6yWZkABt+M/rNefQAN4Nj+tGxZABTW5P61g0kAG8GA/rajbQAioIz+t8zVAClz4P64/5EAMDtQ/
ro7qQA29qz+u4EZAD2lzP68z+EAREiA/r4n6QBK3pD+v4khAFFn0P7A82kAV+QA/sJmlQBeUuT+w
+J1AGS0NP7FZtEAawew/sbzYQBxTRD+yIfVAHeD+P7KI90AfawY/svHFQCDxRz+zXEVAInOpP7PI
WkAj8hU/tDXmQCVscD+0pMhAJuKiP7UU3EAoVJA/tYX+QCnCHj+1+AdAKysvP7Zqz0Asj6c/tt4s
QC3vaT+3UfJAL0pVP7fF9EAwoEw/uDoFQDHxMD+4rfVAMzzhP7khlkA0gz8/uZS1QDXEKj+6ByRA
Nv+DP7p4sEA4NSk/uukoQDlk+z+7WFxAOo7cP7vGGkA7sqo/vDIyQDzQRz+8nHVAPeeTP70EsUA+
+HE/vWq7QEACwz+9zmRAQQZrP74vgEBCA04/vo3mQEL5Tj++6WxAQ+hRP79B6kBE0Dw/v5c7QEWw
+T+/6TxARopvP8A3y0BHXIg/wILIQEgnMD/AyhZASOpUP8ENmkBJpeA/wU06QEpZxT/BiOBASwX0
P8HAeUBLqmE/wfPyQExHAT/CIzxATNvMP8JOS0BNaLk/wnUUQE3txD/Cl49ATmrrP8K1t0BO4C4/
ws+JQE9NkD/C5QVAT7MUP8L2K0BQEMM/wwMBQFBmpj/DC4xAULTKP8MP1UBQ+z4/ww/mQFE6FD/D
C8tAUXFhP8MDk0BRoTo/wvdPQFHJuz/C5w9AUer/P8LS5kBSBSg/wrrrQFIYVD/CnzJAUiSqP8J/
1EBSKlA/wlzoQFIpbz/CNolAUiI1P8IM0EBSFM8/wd/aQFIBaz/Br8FAUeg+P8F8o0BRyX4/wUac
QFGlXz/BDcpAUXwaP8DSS0BRTeg/wJQ8QFEbBT/AU7tAUOOrP8AQ50BQqBg/v8vcQFBojj+/hLpA
UCVJP787nUBP3os/vvCiQE+UlD++o+ZAT0ejP75VhkBO9/w/vgWfQE6l3j+9tEpATlGLP71hpEBN
+0E/vQ3GQE2jQz+8uMtATUnOP7xizEBM7yI/vAviQEyTez+7tCRATDcXP7tbqkBL2i4/uwKKQEt8
/D+6qNxASx+4P7pOtEBKwps/ufQnQEpl2j+5mUpASgmpP7k+L0BJrjk/uOLqQElTuz+4h45ASPpf
P7gsK0BIolI/t9DVQEhLvT+3dZpAR/bJP7cai0BHo58/tr+4QEdSZD+2ZS9ARwM8P7YLAUBGtks/
tbE6QEZrrz+1V+pARiOJP7T/HEBF3fY/tKbfQEWbEz+0Tz5ARVr5P7P4R0BFHcE/s6IFQETjhT+z
TIRARKxbP7L3z0BEeFk/sqPwQERHkj+yUPJARBocP7H+4UBD8Ag/sa3EQEPJaD+xXaZAQ6ZNP7EO
kUBDhsk/sMCMQENq6j+wc6FAQ1LAP7An10BDPls/r903QEMtyD+vk8dAQyEVP69LjUBDGE8/rwSR
QEMThD+uvtlAQxK+P656aUBDFgs/rjdHQEMddD+t9XZAQykFP620/EBDOMg/rXXZQENMyD+tOBJA
Q2UNP6z7qUBDgZ8/rMCeQEOiiD+shvJAQ8fNP6xOpUBD8XY/rBe3QEQfhz+r4iZARFIGP6ut70BE
iPQ/q3sRQETEVD+rSYhARQQoP6sZUEBFSHE/qupkQEWRLD+qvL9ARd5ZP6qQXEBGL/I/qmUzQEaF
8z+qOz1ARuBWP6oSc0BHPxE/qerOQEeiGj+pxERASAloP6mezEBIdOw/qXpdQEjkmT+pVu1ASVhb
P6k0c0BJ0CE/qRLkQEpL2D+o8jZASstqP6jSXUBLTsA/qLNQQEvVwT+olQRATGBSP6h3bkBM7lg/
qFqCQE1/tD+oPjZAThRGP6gif0BOq+4/qAdTQE9GjD+n7KdAT+P9P6fScUBQhBo/p7imQFEmvj+n
nzxAUcvFP6eGK0BScwc/p21oQFMcXT+nVOlAU8edP6c8p0BUdKE/pySYQFUjPz+nDLRAVdNOP6b0
80BWhKY/pt1NQFc3HT+mxbtAV+qMP6auNUBYnss/ppa1QFlTsj+mfzVAWgkdP6ZnrkBavuU/plAa
QFt05z+mOHRAXCsAP6YguEBc4Q4/pgjgQF2W9D+l8OdAXkyUP6XYykBfAdI/pcCFQF+2kz+lqBRA
YGrBP6WPdUBhHkg/pXakQGHRFD+lXaBAYoMVP6VEZ0BjND8/pSr2QGPkhj+lEU1AZJPiP6T3a0Bl
QlA/pN1PQGXvyz+kwvlAZpxUP6SoakBnR/A/pI2iQGfypD+kcqNAaJx6P6RXbUBpRX4/pDwEQGnt
wT+kIGhAapVRP6QEnEBrPEY/o+ilQGvitD+jzIRAbIi3P6OwPUBtLms/o5PWQG3T7j+jd1FAbnlf
P6NatUBvHuE/oz4FQG/EmT+jIUhAcGqrP6MEhEBxET8/oue+QHG4fD+iyvxAcmCOP6KuRUBzCZ0/
opGgQHOz1T+idRRAdF9iP6JYqEB1DG0/ojxjQHW7Iz+iIExAdmuwP6IEbEB3Hj0/oejKQHfS9T+h
zW1AeIoBP6GyXUB5Q4c/oZeiQHn/rz+hfURAer6cP6FjSkB7gHE/oUm7QHxFTz+hMKBAfQ1VP6EY
AEB92J0/oP/iQH6nQD+g6E1Af3lWP6DRR0CAJ3g/oLrYQICUDj+gpQVAgQJ1P6CP1kCBcrE/oHtO
QIHkwj+gZ3VAglirP6BUTkCCzmo/oEHeQINF+j+gMCpAg79XP6AfNkCEOng/oA8EQIS3VD+f/5lA
hTXeP5/w9ECFtgg/n+MaQIY3wj+f1gpAhrr5P5/Jx0CHP5g/n75QQIfFiT+fs6RAiEyxP5+pxECI
1Pc/n6CtQIlePD+fmF5AiehiP5+Q1ECKc0c/n4oMQIr+yD+fhAJAi4rCP59+skCMFws/n3oYQIyj
fj+fdi5AjS/xP59y7kCNvDg/n3BRQI5IJz+fblFAjtORP59s5kCPXkc/n2wJQI/oGj+fa7BAkHDa
P59r00CQ+FY/n2xqQJF+Xj+fbWlAkgK/P59uyECShUg/n3B8QJMFxz+fcnlAk4QMP590tUCT/+U/
n3ckQJR5IT+febtAlO+RP598bkCVYwU/n38wQJXTUD+fgfVAlkBDP5+EsECWqbM/n4dUQJcPdj+f
idVAl3FkP5+MJkCXz1U/n445QJgpJT+fkAFAmH6wP5+RcUCYz9U/n5J8QJkcdT+fkxVAmWR1P5+T
LkCZp7o/n5K7QJnmLD+fkbBAmh+4P5+P/0CaVEw/n42bQJqD1z+finpAmq5NP5+Gj0Ca06Y/n4HN
QJrz2z+ffCtAmw7oP591nkCbJM0/n24aQJs1jD+fZZZAm0ErP59cCECbR7I/n1FoQJtJLj+fRa0=
      </set>
      <set id="src_314" fmt="series">
AAAAB3NyY18zMTQAAAACP4AAAMPHgAAAAAACAAAEsL1js8Y+HrXMvWJO/D4eWz+9YOE8Ph3/Qb1f
a9c+HaHSvV3wET4dQve9XG81PhzitL1a6sg+HIEPvVlkPD4cHg69V90XPhu5uL1WVxE+G1QTvVTT
1T4a7Se9U1U2PhqE/71R3Tk+GhujvVBtxz4ZsR69Twj1PhlFer1NsPE+GNjDvUxoBj4YawS9SzCe
Phf8Sb1KDSQ+F4yfvUkAJT4XHBO9SAwNPhaqsb1HM5o+FjiJvUZ5hj4Vxaa9ReCHPhVSGL1Fa0k+
FN3tvUUcnD4UaTK9RPdYPhPz971E/lQ+E35LvUU0Xj4TCDu9RZxfPhKR1r1GOQ8+EhssvUcNIz4R
pEm9SBs7PhEtPL1JZgk+ELYTvUrv+j4QPtq9TLtpPg/Hob1OyqE+D1ByvVEfxT4O2Vq9U7zVPg5i
Zb1Wo30+DeucvVnVXT4NdQy9XVPCPgz+vb1hH+4+DIi4vWU6zz4MEwS9aaUEPgudp71uXw0+Cyio
vXNo7z4KtAu9eMJ7Pgo/071+a1Q+CcwBvYIxUT4JWJe9hVOyPgjlk72InB8+CHLxvYwJsj4IAK+9
j5t7PgeOxL2TUEY+Bx0pvZcmvz4Gq9S9mx1hPgY6uL2fMow+BcnJvaNkcz4FWPa9p7EnPgToLb2s
Fpw+BHdbvbCSrD4EBmq9tSMLPgOVQ725xUg+AyPLvb527T4Csem9wzVTPgI/gL3H/dk+AcxxvczN
tD4BWJ+90aIsPgDj573WeGM+AG4pvdtNfj3/7oW94B6mPf7+I73k6QE9/grnvempuT39FIm97l4M
Pfwax73zA0I9+x1avfeWoD36HAO9/BWfPfkWgL4APt89+AyUvgJmSz32/gW+BH/tPfXqnb4GirY9
9NIpvgiFqj3ztHy+Cm/dPfKRbr4MSHM98Wjdvg4OsD3wOq2+D8HuPe8GyL4RYZQ97c0gvhLtMj3s
jau+FGRfPetIar4VxtQ96f1hvhcUYj3orJ6+GEz4PedWNL4ZcJk95fo+vhp/Wj3kmN6+G3lwPeMy
Pb4cXyg94caJvh0w6D3gVfi+He8kPd7gw74emmk93Wcsvh8zWT3b6XW+H7qnPdpn6r4gMRE92OLS
viCXaz3XWn2+IO6SPdXPOr4hN3k91EFdviFzFz3SsTa+IaJqPdEfHL4hxnU9z4tgviHgQj3N9lS+
IfDfPcxgSb4h+Vw9ysmMviH6wz3JMme+IfYdPcebI74h7HQ9xgQBviHeyT3EbUO+Ic4OPcLXJL4h
uzA9wUHZviGnFT2/rZK+IZKTPb4afL4hfnM9vIi9viFraT26+He+IVogPblpxL4hSzI9t9y8viE/
ID22UXG+ITZZPbTH8L4hMUE9s0BCviEwGT2xumq+ITMcPbA2a74hOms9rrRBviFGDj2tM+a+IVX9
Pau1Ub4hahU9qjh5viGCHz2ovVC+IZ3WPadDxr4hvOI9pcvMviHezT2kVVC+IgMWPaLgQr4iKSk9
oWyPviJQXj2f+iS+IngEPZ6I8L4in2M9nRjiviLFpT2bqeS+IunzPZo75b4jC2w9mM7VviMpKT2X
Yp++I0IyPZX3NL4jVYs9lIyBviNiMT2TInW+I2cpPZG5Ar4jY2U9kFAXviNV5T2O56W+Iz2lPY1/
nL4jGac9jBfuviLo6z2KsI6+IqqAPYlJcL4iXXQ9h+KHviIA3D2Ge82+IZPVPYUVOL4hFY09g67D
viCFPD2CSG6+H+IbPYDiN74fK4E9fvhGvh5gvj18LHu+HYE8PXlhKL4cjHo9dpZ4vhuB9D1zzJ6+
GmFFPXED3r4ZKhA9bjyMvhfcCT1rdwm+Fnb0PWiz0L4U+qg9ZfNlvhNnBT1jNmO+EbwCPWB9er4P
+Z49Xclsvg4f7D1bGxS+DC8SPVhzXb4KJ0I9VdNKvggItT1TO+6+BdO4PVCuar4DiKs9Tiv9vgEn
6D1Lteu9/WPAPUlNib34TiI9RvQ1vfMQCD1Eq1W97aqJPUJ0Vb3oHts9QFChveJuRD0+Qaa93Joq
PTxIyr3Wo+g9OmdpvdCM9j04ntG9ylbMPTbwOb3EAvo9NVzIvb2TFz0z5Ye9twi/PTKLZr2wZY49
MU8svamrMj0wMYC9ottfPS8y5L2b97M9LlOuvZUB6j0tlA+9jfu9PSz0Cr2G5uU9LHN8vX+KGD0s
Eha9cS/PPSvPZr1iwkc9K6rUvVRE2D0ro6S9RbrDPSu5Ar03JzY9K+n7vSiNez0sNYW9GfCbPSya
hb0LU7E9LRfRvPlzdD0trDW83Es8PS5Wcby/NH89LxVLvKI0sD0v54e8hVDmPTDL7rxRHH89McFO
vBfjCT0yxn+7vf2GPTPaZLsZ4qs9NPvuOo02zT02KiM7kq+nPTdkFDwAkvA9OKjnPDdQqz059888
bYqbPTtQFjyRnWQ9PLEZPKwtzz0+GkY8xnQDPT+LJTzgbaE9QQNOPPoYOz1Cgmo9CbkBPUQINz0W
PIE9RZSDPSKV4T1HJzE9LsREPUjAMz06xwY9Sl+MPUadnj1MBVE9Ukd5PU2xpz1dxAs9T2S+PWkS
4z1RHtE9dDOtPVLgLD1/Jec9VKknPYT0lj1WeiQ9ij6FPVhTjT2PcIw9WjXSPZSKcz1cIWs9mYwG
PV4W2D2edPw9YBaZPaNFED1iISw9p/v5PWQ3Ej2smWQ9ZljQPbEc7j1oht49tYYoPWrBrD251Js9
bQmqPb4Hwj1vXzo9wh8NPXHCtj3GGek9dDRhPcn3rj12tHM9zbejPXlDEz3RWQo9e+BXPdTbGj1+
jEM92DzrPYCjYT3bfa49ggfXPd6cdD2Dc2M94Zg5PYTl2D3kcAo9hl8BPeci3D2H3ps96a+jPYlk
Wz3sFUo9iu/nPe5StD2MgNw98GbCPY4WzD3yUGA9j7FEPfQOaT2RT8Q99Z/LPZLxxz33A3A9lJa+
Pfg4SD2WPhY9+T1RPZfnMz36EZ09mZF8Pfq0Mj2bPFE9+yQzPZznEj37YMg9npEZPftpOz2gOcY9
+zzhPaHgeT362xc9o4STPfpDZj2lJXc9+XVdPabCkD34cLA9qFtKPfc1NT2p7xo99cLGPat9ej30
GXA9rQXtPfI5Uz2uh/s98CKpPbADOD3t1dE9sXdCPetTVT2y47o96JvMPbRIUT3lr/Q9taS/PeKQ
tj22+Mc93z8GPbhEOj3bvAo9uYbtPdgJAT26wMg91CdAPbvxuD3QGEQ9vRmxPcvdtT2+OLw9x3k8
Pb9O4j3C7Kw9wFw9Pb458D3BYO09uWMVPcJdGj20ajI9w1D5Pa9RfD3EPMY9qhs8PcUgxD2kyds9
xf0/PZ9fuz3G0oU9md9jPceg7z2US0k9yGjXPY6mDz3JKqI9iPJWPcnmsj2DMsY9yp1yPXrUCT3L
T089bzWPPcv8tT1jj4k9zKYTPVfnLj3NS9U9TEHlPc3uaz1ApPw9zo5DPTUVzT3PK8c9KZlnPc/H
Yj0eNPM90GF6PRLtdz3Q+nU9B8emPdGSqzz5kFs90ip3POPnOT3SwjA8zpyyPdNaJDy5uTU90/Kf
PKVEgj3Ui+E8kUZKPdUmKjx7i3s91cGxPFWTED3WXqc8MK98Pdb9NjwM61s9152DO9Shyz3YP6s7
kdIVPdjjyTsi78g92YnuOh0FDj3aMia6nqVHPdrcdbtAuK0924jgu5Zyuj3cN2S7yefWPdzn+rv6
uyE93ZqXvBR24z3eTyy8KkGbPd8Fpbw+wEc9373wvFH3KT3gd/O8Y+sUPeEzk7x0or094fCyvIIS
pz3irzK8iT2OPeNu8byP1rY95C/MvJXjkT3k8Z+8m2m2PeW0Qrygbyk95neSvKT6Vz3nO2W8qRIW
Pef/lLysvbQ96MP0vLAEcT3piFu8su34PepMnLy1glQ96xCMvLfJkT3r0/68ucwCPeyWxby7kiQ9
7Vi0vL0kcj3uGZy8votoPe7ZUry/z70975emvMD54j3wVGu8whIePfEPdbzDILI98ciZvMQttz3y
f6i8xUESPfM0eLzGYnQ98+bfvMeZYj30lra8yOzgPfVD17zKY7w99e4dvMwEZz32lWm8zdTuPfc5
l7zP2rk999qLvNIbHj34eCu81JqzPfkSXrzXXYk9+akSvNpnWT36PDa83bshPfrLu7zhW2s9+1eb
vOVKJD3738+86YihPfxkVbzuF6c9/OUwvPL3UD39Ymm8+CcHPf3cC7z9pdw9/lIjvQG5Ej3+xMa9
BMS9Pf80Db0H9JA9/6ASvQtG2T4ABHm9DrmCPgA3Z70SSkI+AGjnvRX2iD4AmQu9GbuCPgDH6r0d
lhE+APWZvSGC4T4BIjC9JX5nPgFNx70phOE+AXh1vS2SUz4BolS9MaK4PgHLe701sag+AfQEvTm6
vz4CHAi9PblrPgJDnL1BqQI+AmrYvUWExz4CkdK9SUf2PgK4nr1M7aM+At9QvVBw9z4DBfm9U80p
PgMsqb1W/Uo+A1NsvVn8pz4DelC9XMaFPgOhXL1fVk4+A8iYvWGnlj4D8Am9Y7YePgQXsL1lfcM+
BD+NvWb6jj4EZ569aCi+PgSP3b1pBOU+BLhFvWmL6D4E4Mq9abrWPgUJYb1pjwE+BTH9vWkGKT4F
Wo69aB5GPgWDBb1m1d0+BatOvWUrhz4F01e9Yx5+PgX7Cb1grkI+BiJQvV3atT4GSRi9WqQvPgZv
Sb1XC3E+BpTNvVMRqT4GuY+9TrhPPgbdeb1KAVs+BwB3vUTvNT4HInW9P4TIPgdDYL05xRQ+B2Ml
vTOzsz4HgbO9LVSqPgee+L0mrB0+B7rqvR++rT4H1Xu9GJFWPgfunr0RKWc+CAZJvQmMbD4IHHS9
AcACPggxF7zzlJs+CEQtvONjCD4IVbC80vgdPghlm7zCYLI+CHPsvLGqDT4IgKC8oOGAPgiLtryQ
FG4+CJUsvH6hED4InQK8XUZCPgijN7w8Mv0+CKfLvBuB9j4Iqr+79pl5PgisEru3Waw+CKvEu3Lp
5T4IqdS69GobPgimQ7id8fk+CKEQOtkeYT4Imjs7WfcOPgiRwzuhfd4+CIeqO9Ortj4Ie/E8AbJx
PghumTwYRZY+CF+lPC2CXz4ITxg8QV2+Pgg89zxTzZg+CClIPGTJ0T4IFBQ8dExDPgf9ZjyBKAM+
B+VKPIdpPD4Hy9I8jOkKPgexDzyRp7Q+B5UaPJWmgz4HeAw8mOc7PgdaBDybbKs+BzslPJ06JD4H
G5U8nlP7Pgb7fzyevwk+BtsTPJ6Awj4GuoU8nZ8wPgaaDzycILg+BnnsPJoMnD4GWmA8l2pSPgY7
sDyUQck+Bh4oPJCbQD4GAhQ8jH82PgXnyTyH9oI+Bc+aPIMJ8T4FueA8e4UoPgWm8zxwUu8+BZcy
PGSPPj4Fivo8WExyPgWCqTxLnGc+BX6fPD6Qlz4Ffzs8MTpNPgWE2zwjqkk+BY/bPBXwrj4FoJc8
CB1+PgW3Zzv0f58+BdShO9jMjj4F+Jg7vTzJPgYjmDuh6VU+BlXsO4brsz4Gj9g7WLUfPgbRmzsk
lKM+BxtvOuM+BD4HbYo6f9jGPgfIGzl7qSM+CCtHufe4Nj4IlzK6mAovPgkL+Lrus0s+CYmtuyDi
jT4KEF+7SI7zPgqgGLtuUXE+Czjau4kPcT4L2qG7mfe+PgyFZbup3a0+DTkWu7i/0D4N9Z+7xpzJ
Pg665rvTdLo+D4jOu99H3j4QXzC76hglPhE95rvz53A+EiTDu/y41D4TE5W8AkeVPhQKKbwFtvg+
FQhHvAis7j4WDbK8CysgPhcaLLwNNBw+GC10vA7KEz4ZR0S8D++GPhpnVrwQptk+G41fvBDyZz4c
uRa8ENUIPh3qK7wQUTU+HyBPvA9pej4gWzK8Dh/NPiGagbwMdu8+It3ovApxzz4kJRK8CBL7PiVv
rLwFXOs+Jr1cvAJRxz4oDc+7/ehRPilgrLv2jXI+KrWdu+6YCz4sDEy75g5ZPi1kYrvc9Gc+Lr2L
u9NPlT4wF3G7ySV6PjFxwru+e9U+Mswqu7NYPz40Jlu7p8CSPjWABrubupc+Ntjdu49NUT44MJi7
gn8wPjmG7LtqrQg+OtuWu0+z/j48LlK7NCDLPj1+4rsYAbY+Ps0HuvbHpz5AGIm6vKzoPkFhMbqB
1ZA+QqbMugy6LT5D6Sq4pkrjPkUoHznH3+8+RmODOl0sSz5HmzA6q1YNPkjPBTroGB4+Sf7kOxJd
sj5LKrM7MJD2PkxSWTtOlEI+TXXEO2xZpj5OlOI7hOkNPk+vpzuTdr4+UMYJO6HPEz5R2AE7r+rT
PlLliDu9w60+U+6eO8tS2T5U80Q72JJBPlXzfTvle4Q+Vu9MO/IIxT5X5rk7/jTEPljZzDwE/RQ+
WciOPAqqoz5asww8ECD+PluZUDwVXhs+XHtpPBpgpj5dWWQ8HycCPl4zTzwjsBI+Xwk5PCf7Lj5f
2zI8LAfPPmCpSDwv1cE+YXOIPDNklj5iOgE8NrRzPmL8vzw5xfc+Y7vPPDyZkD5kdzw8PzC/PmUv
ETxBjKU+ZeNYPEOudz5mlBg8RZhNPmdBWTxHTGM+Z+sfPEjNEz5okW48ShytPmk0SjxLPiY+adO0
PEw0UD5qb6s8TQKJPmsILTxNrHU+a504PE41Rz5sLsg8TqFEPmy81TxO9Ds+bUdaPE8yRD5tzk48
T1+FPm5RpjxPgAE+btFaPE+YNz5vTV88T6yiPm/FpzxPwZA+cDonPE/bbD5wqtE8T/7TPnEXmTxQ
L1Y+cYBvPFBxTz5x5Uc8UMi5PnJGEjxROYY+cqLBPFHHrj5y+0g8UnZIPnNPmDxTSHg+c5+lPFRB
dD5z62I8VWMuPnQywzxWsHw+dHW9PFgrET50tEY8WdSYPnTuVTxbrms+dSPhPF25fj51VOQ8X/Zv
PnWBVjxiZR0+dak0PGUFNz51zHo8Z9WZPnXrJTxq1Rk+dgU0PG4B7z52GqY8cVnXPnYrgDx02ik+
djfDPHiADD52P3Q8fEf+PnZCmTyAF1E+dkE6PIIXyj52O2E8hCNQPnYxFzyGN4s+diJqPIhR6z52
D2U8inAQPnX4GTyMjxQ+ddyWPI6sOz51vPA8kMSLPnWZODyS1TQ+dXGFPJTbTD51Re08ltOnPnUW
hzyYu1k+dONtPJqPUz50rLo8nEyDPnRyijyd7+g+dDT7PJ92mD5z9Co8oN3lPnOwOTyiIwo+c2lH
PKNDOD5zH3g8pDu3PnLS7jylCe4+coPPPKWrtz5yMkE8ph6IPnHeaTymYHk+cYhvPKZu+j5xMHs8
pkgtPnDWtjyl6lE+cHtKPKVTqj5wHmE8pIJ9Pm/AJjyjdTk+b2DDPKIqYz5vAGU8oKB4Pm6fNTye
1i0+bj1hPJzKXT5t2xQ8mnusPm14eDyX6N0+bRW4PJUQ2j5ssv88kfJuPmxQdjyOjIE+a+5IPIre
Dz5rjJs8huXzPmsrlzyCoxA+astiPHwoAz5qbCE8cm83PmoN9zxoGZU+abEFPF0kZD5pVWs8UYzj
Pmj7STxFUE4+aKK5PDhsNz5oS9g8Kt0mPmf2vjwcn+I+Z6OAPA2xvz5nUjE7/B7gPmcC5jvba0s+
ZrWsO7lAmD5mapI7lZi/PmYhojtg2Xk+ZdrkOxNs4j5llmA6hbuHPmVUG7mHCIU+ZRQWus+4Cj5k
1lG7QiA3PmSayruP3K8+ZGF9u8BY2D5kKmW78omJPmP1eLwTOWg+Y8KuvC4MlT5jkfy8Sb/IPmNj
U7xmVJA+YzamvIHl5T5jC+W8kRK4PmLjALygsPw+YrvlvLDAhD5iloC8wUC7PmJyvrzSMS8+YlCK
vOORGD5iL8289V70PmIQdL0DzLI+YfJnvQ0fdz5h1ZC9FqapPmG5170gYUs+YZ8nvSpOHz5hhWa9
NGvLPmFsf70+uN4+YVRbvUkzyj5hPOO9U9rJPmEmAr1erC4+YQ+gvWmmFD5g+aq9dMZxPmDkC72A
BZg+YM6vvYW5Gj5guYO9i3yhPmCkdb2RTxE+YI9zvZcvOj5gem69nRvyPmBlV72jFAI+YFAhvakW
LT5gOr+9ryFKPmAlJb21NB8+YA9LvbtNbD5f+Sm9wWwCPl/iuL3HjqY+X8v0vc20JD5ftNm909tL
Pl+dZr3aAuc+X4WcveAp2j5fbXy95k70Pl9VCb3scRw+XzxKvfKPPz5fI0W9+KhTPl8KA73+u08+
XvCOvgJjlT5e1vK+BWV2Pl69PL4IYsY+XqN8vgtbFD5eicK+Dk3rPl5wIL4ROtY+XlanvhQhaD5e
PWu+FwEzPl4kgb4Z2dI+Xgv+vhyq3j5d8/e+H3PwPl3chL4iNK0+XcW6viTstj5dr7C+J5urPl2a
fb4qQTc+XYY2vizdAD5dcvG+L26nPl1gxL4x9dg+XU/DvjRyOT5dQAK+NuN4Pl0xk745STw+XSSH
vjujLz5dGO++PfD9Pl0O175AMk4+XQZOvkJmzT5c/1++RI4jPlz6E75Gp/g+XPZyvkiz+j5c9IK+
SrHOPlz0SL5MoRk+XPXFvk6Bgj5c+Pq+UFK0Plz95b5SFEs+XQSEvlPF9D5dDNC+VWdHPl0WxL5W
9+o+XSJYvlh3gT5dL4O+WeWuPl0+Ob5bQg8+XU5xvlyMQj5dYBy+XcPmPl1zLb5e6JI+XYeYvl/5
5T5dnU2+YPeAPl20Pb5h4QI+XcxavmK2BT5d5ZW+Y3YsPl3/4L5kIRg+XhstvmS2az5eN22+ZTXG
Pl5Ulb5lntI+XnKXvmXxNT5ekWi+ZiyZPl6w/75mULA+XtFRvmZdMz5e8lW+ZlHcPl8UBb5mLmo+
XzZbvmXyoj5fWVG+ZZ5VPl98475lMVI+X6EOvmSrdD5fxdG+ZAylPl/rKr5jVNY+YBEZvmKD+z5g
N56+YZoTPmBevL5glzQ+YIZzvl97dj5grse+XkcIPmDXuL5c+hs+YQFLvluU8z5hK4K+WhfjPmFW
X75Yg0k+YYHmvlbXkD5hrhm+VRU6PmHa+r5TPNU+YgiJvlFO/z5iNsi+T0xaPmJlt75NNaU+YpVU
vksLqD5ixZ6+SM84PmL2k75GgT8+YyguvkQiqz5jWmu+QbR9PmONRb4/N8I+Y8C0vjytjj5j9LC+
OhcBPmQpMb43dUs+ZF4tvjTJoz5kk5m+MhU/PmTJar4vWW0+ZP+SviyXaz5lNgW+KdCLPmVstb4n
Bho+ZaOVviQ5bz5l2pS+IWvbPmYRpr4enrg+Zki5vhvTUT5mf8C+GQr2Pma2rb4WRvY+Zu1wvhOI
lz5nI/u+ENEYPmdaQb4OIbQ+Z5A1vgt7mz5nxcy+CN/4Pmf6+b4GT+c+aC+0vgPMgT5oY/O+AVbJ
PmiXrr39320+aMrfvfkweD5o/YG99KKGPmkvj73wNzI+aWEHvevwFj5pkei9586hPmnCMr3j1C4+
afHlveAB+z5qIQS93FkrPmpPkr3Y2sY+an2VvdWHtz5qqxG90mC6PmrYDb3PZnk+awSPvcyZlz5r
MKC9yfqLPmtcRr3HibU+a4eLvcVHaj5rsnS9wzPXPmvdCb3BTxE+bAdTvb+ZHj5sMVi9vhHhPmxb
Hb28uTA+bISpvbuOyT5srf69upJbPmzXIL25w3c+bQAPvbkhlj5tKM29uKwkPm1RWL24Yn4+bXmt
vbhD4T5toci9uE9/Pm3Jor24hIY+bfEyvbjh9D5uGHC9uWbTPm4/Ub26EhI+bmXGvbrijD5ui8K9
u9cAPm6xNL287iU+btYMvb4mpj5u+jW9v38cPm8dnL3A9hU+b0AsvcKKCj5vYc+9xDlYPm+Cb73G
AmQ+b6H1vcfjgT5vwEi9ydr0Pm/dUr3L5vY+b/j9vc4Ftj5wEzG90DVKPnAr173Sc9k+cELbvdS/
ez5wWCa91xY/PnBrpr3Zdio+cH1IvdvdUj5wjPm93knGPnCarL3guYg+cKZSveMquD5wr9695Ztt
PnC3R73oCb0+cLyEvepzyT5wv5G97NfWPnDAZ73vNBs+cL8GvfGG6z5wu269886mPnC1ob32Cdc+
cK2lvfg3FT5wo3+9+lUHPnCXOr38Yng+cIjhvf5eRz5weH++ACO6PnBmJb4BDpQ+cFHjvgHvUT5w
O8u+AsWoPnAj8b4DkWM+cApqvgRSWj5v70y+BQh8Pm/Srr4Fs8o+b7SnvgZUUz5vlVG+BupDPm90
xL4Hdc4+b1Mavgf3QD5vMGu+CG76Pm8M0L4I3Ws+buhivglDDz5uwzm+CaB2Pm6da74J9kA+bncQ
vgpFGj5uUDy+Co3EPm4pAr4K0QE+bgF3vgsPnD5t2au+C0pqPm2xrr4LglM+bYmMvgu4OD5tYVO+
C+z8Pm05Db4MIYg+bRDBvgxWxT5s6He+DI2ZPmzAM74MxuU+bJf5vg0DiD5sb8m+DURUPmxHpL4N
ihQ+bB+Hvg3Viz5r92++DidmPmvPV74OgEo+a6c6vg7gyT5rfw++D0liPmtW0L4PuoE+ay51vhA0
gz5rBfO+ELelPmrdQr4RRBk+arRXvhHZ8j5qiyu+EnkzPmphsr4TIcI+ajfkvhPTbj5qDbm+FI3v
PmnjKb4VUOM+abgsvhYbzT5pjL++Fu4gPmlg274XxzI+aTR9vhimST5pB6O+GYqRPmjaS74acyk+
aKx2vhtfGD5ofiW+HE1cPmhPXL4dPNs+aCAfvh4scj5n8HO+HxrzPmfAX74gByg+Z4/rviDvzj5n
XyG+IdOhPmcuCr4isVg+ZvyxviOHsj5myyC+JFVmPmaZZL4lGUE+ZmeIviXSBT5mNZm+Jn58PmYD
o74nHYM+ZdGyvieuBz5ln9G+KC72PmVuDb4on1g+ZTxxvij+Sz5lCwe+KUsBPmTZ2L4phMU+ZKju
vimq9D5keE++Kb0GPmRIBL4puo8+ZBgSvimjQj5j6H2+KXbsPmO5Sr4pNXo+Y4p7vije8z5jXBC+
KHOAPmMuC74n82c+YwBqvidfDT5i0y2+Jrb9PmKmT74l+9E+YnnNviUuQz5iTaK+JE8uPmIhyr4j
X5M+YfY9viJgfj5hyvS+IVMYPmGf6b4gOKE+YXUTvh8SbD5hSmm+HeHmPmEf474cqJA+YPV4vhtn
8z5gyx2+GiGkPmCgy74Y10s+YHZ1vheKlD5gTBS+Fj01PmAhm74U8O4+X/cCvhOndz5fzD++EmKF
Pl+hR74RI9I+X3YSvg/tET5fSpa+Dr/pPl8ezL4NnfM+XvKqvgyIyT5exii+C4HpPl6ZQL4KisY+
XmvqvgmkxD5ePh++CNErPl4P274IESg+XeEZvgdl2D5dsdS+BtA9Pl2CCr4GUTs+XVG5vgXplD5d
IOG+BZnuPlzvgb4FYtw+XL2cvgVEyj5cizO+BUAFPlxYS74FVL4+XCTpvgWDAz5b8RO+BcrDPlu8
074GK88+W4gwvgal1D5bUze+BzhsPlsd874H4w0+WuhyvgilDz5assO+CX25Plp8974KbC8+Wkce
vgtviT5aEUy+DIa9PlnblL4NsK8+WaYLvg7sNj5ZcMa+EDgXPlk73L4Rkwk+WQdjvhL7tT5Y03K+
FHC2PligIL4V8J4+WG2Evhd5/z5YO7e+GQtpPlgKz74ao2Y+V9rjvhxAfT5XrAe+HeE4Pld+VL4f
hC0+V1HcviEn8j5XJrS+IssiPlb87b4kbGo+VtSaviYKez5Wrcm+J6QXPlaIir4pOA8+VmTnvirF
Pz5WQu++LEqVPlYiq74txxY+VgQivi852D5V51y+MKIHPlXMXb4x/uM+VbMpvjNPwj5Vm8K+NJQH
PlWGKL41yzk+VXJcvjb07D5VYFu+OBDQPlVQIb45Hqk+VUGrvjoeUD5VNPO+Ow+5PlUp9L478uo+
VSClvjzIBz5VGP++PY9DPlUS+r4+SOY+VQ6Mvj71Tj5VC66+P5TqPlUKVL5AKD0+VQp0vkCv2j5V
DAa+QSxkPlUO/r5Bno8+VRNSvkIHGT5VGPi+QmbcPlUf5b5CvrI+VSgPvkMPgT5VMWq+Q1o/PlU7
7b5Dn+A+VUeNvkPhZD5VVD++RB/KPlVh+b5EXBw+VXCwvkSXXz5VgFq+RNKePlWQ7L5FDuk+VaJa
vkVNQz5VtJu+RY6qPlXHpL5F1CI+VdtpvkYeoj5V79++Rm8UPlYE/L5GxmE+Vhq0vkclXj5WMP2+
R4zcPlZHy75H/ZQ+Vl8Tvkh4OT5Wdsy+SP1nPlaO6r5Jja4+Vqdjvkopgz5WwC6+StFTPlbZQr5L
hWg+VvKWvkxF/z5XDCK+TRM9Plcl3b5N7Sw+Vz/Dvk7TyT5XWc2+T8bzPldz9r5Qxnc+V446vlHR
+j5XqJe+UukaPlfDCr5UC1U+V92TvlU4Ej5X+DK+Vm6rPlgS6L5Xrlc+WC25vlj2QD5YSKe+WkV5
Plhjtr5bmwI+WH7uvlz1yj5YmlS+XlSwPli18L5ftoQ+WNHLvmEaBz5Y7e2+Yn3tPlkKYb5j4Oc+
WScxvmVBmD5ZRGi+Zp6bPlliEb5n9og+WYA3vmlH+z5Znui+apGGPlm+Lr5r0cY+Wd4Wvm0HUj5Z
/qy+bjDKPlof+75vTN4+WkIPvnBaPz5aZPK+cVetPlqIsL5yQ+0+Wq1SvnMd3j5a0uG+c+RpPlr5
Zr50lpI+WyDpvnUzYj5bSW++dbn6PltzAL52KZo+W52fvnaBjD5byVK+dsE4Plv2G7526B0+XCP8
vnb10j5cUvW+duoFPlyDB752xH4+XLQuvnaFHj5c5mq+divhPl0Ztb51uNc+XU4LvnUsJz5dg2a+
dIYRPl25v75zxu8+XfEOvnLvLD5eKUm+cf9LPl5iZ75w99o+Xpxdvm/ZgT5e1x++bqT5Pl8SoQ==
      </set>
      <set id="src_SNR4" fmt="series">
AAAACHNyY19TTlI0AAAAAj+AAADDx4AAAAAAAgAABLC9Wn+ePg5Ilb1dFS8+DfosvV+XlD4Nq229
YgYPPg1cRb1kX8k+DQynvWakAz4MvIC9aNH3Pgxrwr1q6OQ+DBpdvWzn/D4LyEW9bs5kPgt1a71w
mzo+CyHEvXJNoz4KzUO9c+TAPgp33r11X64+CiGOvXa9Zz4Jykm9d/z9PglyCb15HXs+CRjIvXod
6D4IvoG9ev1KPghjM717urE+CAbcvXxVCz4HqXq9fMs8PgdLD719HEs+BuuevX1HTj4Giyi9fUs8
PgYpsr19Jy8+BcdBvXzaGD4FY9y9fGMuPgT/iL17wa4+BJpNvXr05z4ENDG9efw9PgPNPL141wI+
A2V3vXeEsj4C/Oi9dgTjPgKTlr10V0I+AimHvXJ7pz4BvsG9cHH6PgFTSb1uOkI+AOcjvWvUuT4A
elG9aUGxPgAM1L1mgcE9/z1bvWOVYz3+X7W9YH1mPf2Asb1dOrs9/KBHvVnOjD37vmm9VjoKPfrb
CL1Sfp89+fYTvU6d4j35D3O9SpmBPfgnEb1Gc2M99zzSvUItoz32UJu9PcpWPfViTb05S9s99HHJ
vTS0lD3zfu29MAccPfKJmb0rRhk98ZGqvSZ0YD3wlwG9IZTLPe+Ze70cqlA97pj4vRe4GT3tlVm9
EsFGPeyOgr0NyPQ964RZvQjScD3qdsS9A+EQPellr7z98BM96FEEvPQ1Zj3nOLS86pkCPeYcsrzh
IYg95Pz0vNfVuj3j2XO8zrxAPeKyK7zF29E94YccvL06yz3gWEa8tN+yPd8lsbys0RE93e9ivKUU
9j3ctWO8nbGYPdt3v7yWrO492jaEvJAM2z3Y8cO8iddBPdepibyEEZk91l3pvH2CaD3VDvW8c9YJ
PdO8vrxrKAs90mdXvGOB9j3RDtO8XOyVPc+zQ7xXcE89zlS6vFMVKj3M80y8T+JuPcuPCLxN3uU9
yigBvE0Q2D3Ivki8TX5QPcdR6rxPLDU9xeL6vFIeij3EcYe8VllnPcL9n7xb36s9wYdUvGKzdT3A
Dre8atZ7Pb6T2Lx0SUw9vRbJvH8LrD27l528hY5nPboWZ7yMPXY9uJNAvJORiT23Dj+8m4j1PbWH
fbykIXM9s/8VvK1X+T2ydSW8tylYPbDp0LzBkY09r107vMyMZD2tz4q82BTTPaxA57zkJZk9qrGB
vPC4rT2pIYW8/cfCPaeRJ70Fpek9pgCbvQyewj2kcB29E8pOPaLf570bJDA9oVA2vSKn+z2fwUq9
KlDlPZ4zaL0yGhA9nKbSvTn+LT2bG829QffuPZmSob1KAbw9mAuXvVIV4j2Whve9Wi5lPZUFCb1i
RVA9k4YTvWpUnj2SCl+9clYHPZCSMr16Q1k9jx3QvYELIz2NrX69hORAPYxBer2IqeM9itoGvYxY
6T2Jd1m9j+5APYgZq72TZtg9hsEzvZa/uT2Fbh69mfYMPYQgm72dBv09gtjTvZ/v3z2Blue9oq4a
PYBa+L2lPzk9fkpDvaeg6z176va9qdETPXmYML2rzcE9d1IPva2VHD11GKy9ryWGPXLsGb2wfZs9
cMxivbGcGz1uuYm9soAQPWyzj72zKKs9arpyvbOVUz1ozi69s8WtPWbuvL2zuZI9ZRwSvbNxID1j
Viu9suywPWGdAL2yLM49X/CQvbEyRT1eUNu9r/4QPVy96L2ukWY9WzfAvaztvD1ZvnK9qxSwPVhS
Fb2pCBE9VvLLvabJ1T1VoLi9pFw2PVRcDL2hwY49UyT6vZ78Vj1R+8K9nA83PVDgrr2Y/Pw9T9QJ
vZXIlT1O1im9knTtPU3nar2PBSs9TQgrvYt8dT1MONO9h938PUt5xr2ELQc9SsttvYBs5T1KLi+9
eUHaPUmidL1xmMs9SSidvWnlRz1IwQe9Yi3IPUhsC71aeM49SCn1vVLMqT1H+wm9Sy9mPUffhr1D
pw89R9eVvTw5fT1H41G9NOwvPUgCyr0txF89SDYEvSbHJD1IfOm9H/kzPUjXX70ZXt89SUUxvRL8
Mz1JxiK9DNTlPUpZ4L0G7D49SwAPvQFFJD1LuEe898RAPUyCEbztirU9TVzvvOPgvz1OSGC82slA
PU9D0rzSRbg9UE6zvMpXQT1RaHK8wv3OPVKQeLy8OFo9U8Y2vLYFaz1VCRi8sGKWPVZYlryrTNo9
V7QsvKbAED1ZG168ord4PVqNt7yfLcg9XArPvJwc4j1dkke8mX3mPV8jyLyXSbQ9YL8KvJV4ST1i
Y9O8lAE+PWQR8LyS28s9Zck6vJH+nj1niZa8kWBfPWlS7ryQ9sU9ayU5vJC3yT1tAHC8kJjdPW7k
l7yQj1U9cNGwvJCQiz1yx8O8kJG0PXTG2byQiBA9ds76vJBovT144C+8kCkjPXr6eLyPvr09fR3V
vI8fJT1/SkC8jkBhPYC/0byNGFY9gd7zvIudcz2DAne8icY7PYQqQryHidA9hVY5vITfij2Ghj+8
gb9NPYe6Krx8Qm49iPHOvHP71D2KLPm8apzOPYtrdbxgGOU9jK0EvFRkFj2N8Wi8R3MLPY84Wbw5
O/s9kIGTvCm1hT2RzMe8GNfQPZMZp7wGm3s9lGfnu+X0xD2Vtzi7u93iPZcHSruO6lg9mFfMuz4l
wj2ZqHG6sUb/PZr48zmVw9k9nEkGOwPzKj2dmGY7ew0cPZ7m1zu8AfE9oDQfO/1o2j2hgA08INtf
PaLKbzxEczM9pBMjPGl4Rz2lWgo8h/NqPaafDjyb3So9p+IjPLB2sT2pI0Q8xb0HPapicTzbrN09
q5+4PPJCsj2s2ys9BL1rPa4U6z0QqKc9r00cPRzg5T2wg+49KWPQPbG5lj02Lwg9su5QPUNACj20
ImE9UJQzPbVWED1eKL89tomvPWv6zj23vZA9egdQPbjyCj2EJZM9uid3PYthij27XjM9krXhPbyW
mz2aIOA9vdELPaGguz2/Dd49qTOePcBNcj2w16M9wZAYPbiK3D3C1iM9wEtKPcQf4j3IFt09xW2Z
Pc/rhD3Gv4g918cRPcgV4j3fp1c9yXDXPeeKKz3K0Is9721CPcw1FT33Tlc9zZ6HPf8rIz3PDOQ+
A4CuPdCAJj4HZ0s90fg5PgtIQz3TdP0+DyJqPdT2Sz4S9Io91nvqPha9dz3YBZg+GnwHPdmTDD4e
LxM92yPvPiHVbz3ct+I+JW36Pd5OfT4o94493+dPPixxFj3hgeE+L9l4PeMdtD4zL6U95LpHPjZy
kT3mVxE+OaFCPefziT48ur096Y8jPj++Ez3rKVI+QqpaPezBhT5Ffro97lcvPkg6YD3v6cg+StyI
PfF4xz5NZHQ98wOpPk/Rcj30ie0+UiLhPfYLGj5UWCY994a8PlZwvj34/GI+WGwnPfprpj5aSfY9
+9QvPlwJxD39NaY+XatIPf6Pvj5fLjU9/+I0PmCSTD4AlmY+YddqPgE3rD5i/W4+AdTVPmQETz4C
bdY+ZOwEPgMCoD5ltJk+A5MwPmZeLD4EH4Q+ZujmPgSnnz5nVPI+BSuIPmeilz4Fq0k+Z9IcPgYm
8D5n4+Q+Bp6PPmfYWT4HEj0+Z6/wPgeCEj5nay4+B+4qPmcKmj4IVqU+Zo7RPgi7oD5l+HQ+CR0/
PmVIND4Je6c+ZH7QPgnW/T5jnQo+Ci9qPmKjuj4KhRU+YZO6PgrYKD5gbfA+CyjNPl8zUD4Ldy0+
XeTNPgvDcT5cg2o+DA3EPlsQLj4MVlA+WYwrPgydPT5X+Hg+DOK1PlZWOD4NJuA+VKaRPg1p4j5S
6q8+DavhPlEjwD4N7QM+T1L7Pg4taT5NeZc+Dm0zPkuY0j4OrIA+SbHiPg7rbj5HxgM+DyoYPkXW
dT4PaJY+Q+RxPg+m/z5B8TI+D+VqPj/97z4QI+c+PgvaPhBiiD48HCA+EKFZPjov7T4Q4Gg+OEhk
PhEfvT42ZqA+EV9gPjSLtT4Rn1Y+MrisPhHfoz4w7oE+EiBFPi8uLz4SYTw+LXikPhKihT4rzrw+
EuQbPioxST4TJfc+KKEPPhNoEj4nHr8+E6pgPiWrAj4T7NU+JEZ6PhQvZz4i8bI+FHIIPiGtKT4U
tKk+IHlKPhT3PD4fVnU+FTmvPh5E9z4Ve/Q+HUUZPhW9+T4cVxE+Ff+vPht7AD4WQQM+GrEDPhaB
5z4Z+R8+FsJJPhlTWj4XAhg+GL+nPhdBRT4YPew+F3/CPhfOCz4XvYA+F2/UPhf6cj4XIxI+GDaK
PhbnhT4Ycb0+FrzuPhisAD4WowI+GOVGPhaZbz4ZHYc+Fp/fPhlUuj4Wtf4+GYrYPhbbdT4Zv9k+
Fw/jPhnztz4XUvY+GiZwPhekUz4aV/4+GAOdPhqIXj4YcHw+GreOPhjqoD4a5Y0+GXG0PhsSWT4a
BW0+Gz30PhqlhT4baF8+G1G3PhuRnD4cCck+G7mtPhzNij4b4Jg+HZzMPhwGYD4ed2Q+HCsLPh9d
Oj4cTp8+IE41PhxxIz4hSkY+HJKfPiJRbT4csx0+I2OlPhzSpj4kgP8+HPFFPiWphz4dDwQ+Jt1Y
Ph0r8D4oHI8+HUgUPilnSz4dY34+Kr3BPh1+Oz4sICM+HZhdPi2Opz4dsfE+LwmMPh3LCT4wkQ4+
HeO0PjIlcj4d/AM+M8cAPh4UCD41dfo+HivUPjcyqT4eQ3g+OP1NPh5bCD461jE+HnKVPjy9lD4e
ijA+PrO4Ph6h6j5AuM8+HrnTPkLNFD4e0fw+RPC/Ph7qdT5HI/A+HwNLPklmzD4fHI4+S7llPh82
SD5OG9A+H1CHPlCODz4fa1Q+UxAUPh+GuD5Voc4+H6K5PlhDIT4fv14+WvPdPh/cqj5ds8w+H/qh
PmCCnT4gGUI+Y1/0PiA4iz5mS2s+IFh6PmlEjz4geQk+bErZPiCaMj5vXbU+ILvuPnJ8gT4g3jE+
daaLPiEA8T542xM+ISQjPnwZUD4hR7g+f2BiPiFroz6BV7A+IY/UPoMCrD4htD0+hLClPiHY0D6G
YRc+If1/PogTeT4iIjw+icc8PiJG+D6Le9A+ImuoPo0woT4ikEI+juUYPiK0vT6QmJo+ItkVPpJK
kj4i/Uc+k/plPiMhUz6Vp3k+I0U8PpdRND4jaQs+mPcBPiOMzT6amE0+I7CQPpw0hT4j1Go+ncsf
PiP4dT6fW5A+JBzRPqDlVj4kQaE+omfzPiRnET6j4vA+JI1PPqVV2j4ktI4+psBGPiTdCj6oIdE+
JQb+Pql6IT4lMrA+qsjePiVgZz6sDcA+JZBtPq1IhT4lwxQ+rnjxPiX4rT6vntE+JjGOPrC6AT4m
bg0+scpfPiauhT6yz9U+JvNNPrPKUz4nPMA+tLnVPieLNz61nlY+J98JPrZ33j4oOIg+t0Z/PiiY
CD64Ck0+KP3XPrjDYz4paj4+uXHnPindfz66Ff0+KlfaPrqvzj4q2YQ+uz+PPitirz67xXA+K/OC
PrxBpz4sjB8+vLRsPi0snT69Hfk+LdULPr1+jD4uhXI+vdZhPi89zz6+JbQ+L/4YPr5sxD4wxjg+
vqvOPjGWFT6+4wY+Mm2JPr8Spz4zTGg+vzrsPjQygT6/XAg+NR+bPr92Lj42E3I+v4mOPjcNwj6/
llU+OA48Pr+cqz45FJE+v5y4Pjogaj6/lqA+OzFuPr+Khj48R0E+v3iKPj1hhT6/YMk+Pn/aPr9D
XD4/odw+vyBaPkDHKT6+994+Qe9fPr7J9z5DGho+vpa8PkRG9j6+XkA+RXWVPr4glj5GpZQ+vd3N
PkfWlj69lfo+SQg+Pr1JMD5KOjI+vPeDPktsHD68oQo+TJ2mPrxF3z5Nzn0+u+YePk7+Uj67geU+
UCzbPrsZVj5RWc0+uqybPlKE4z66O9s+U63bPrnHRT5U1HY+uU8MPlX4eD6402c+VxmqPrhUlT5Y
N9k+t9LXPllS0j63TnY+WmpnPrbHwD5bfm8+tj8JPlyOxD61tKk+XZs/PrUo/T5eo8A+tJxnPl+o
Kj60D1E+YKhjPrOCLT5hpFI+svVqPmKb4z6yaXs+Y48GPrHe4T5kfao+sVYZPmVnwj6wz6k+Zk1H
PrBMFz5nLjE+r8vuPmgKfD6vT78+aOIlPq7YFT5ptSw+rmWDPmqDlT6t+J4+a01lPq2R+j5sEqI+
rTIvPmzTVj6s2dU+bY+LPqyJgz5uR08+rEHNPm76rz6sA0o+b6m9PqvOkT5wVIo+q6Q0PnD7Kj6r
hMc+cZ2yPqtw2T5yPDo+q2j3PnLW2j6rba0+c22rPqt/hj50AMo+q58FPnSQUT6rzKw+dRxfPqwI
+T51pRI+rFRiPnYqiT6sr14+dqzmPq0aWz53LEk+rZW+Pneo1T6uIe0+eCKtPq6/Rj54mfU+r24e
PnkO0j6wLsc+eYFnPrEBij558d0+seaqPnpgWD6y3l8+es0APrPo2z57N/s+tQZKPnuhcT62NsU+
fAmKPrd6Zz58cGo+uNE9PnzWOz66O0o+fTskPru4iz59n0w+vUjvPn4C2T6+7F8+fmXzPsCitT5+
yL4+wmvAPn8rXz7ER0c+f436PsY1Bz5/8LM+yDSvPoAp1T7KReQ+gFuAPsxoPj6AjWk+zptKPoC/
oD7Q3o0+gPIwPtMxfj6BJSg+1ZONPoFYkj7YBB0+gYx5PtqCiz6BwOQ+3Q4nPoH13D7fpjg+gitm
PuJJ/j6CYYY+5PixPoKYQD7nsXs+gs+UPupzgj6DB4E+7T3sPoNABj7wD88+g3kfPvLoRD6DssU+
9cZdPoPs8T74qSg+hCecPvuPrz6EYrg+/nj5PoSeOj8Asgg+hNoUPwIn/D6FFjY/A53aPoVSjz8F
Eyk+hY8NPwaHbT6Fy5w/B/osPoYIJz8Jauw+hkSZPwrZNz6GgNo/DESYPoa80z8NrJ8+hvhsPw8Q
3j6HM4w/EHDnPoduGT8RzFQ+h6f8PxMiwT6H4Rk/FHPOPogZWD8VvyA+iFCgPxcEXD6Ihtc/GEM0
Poi75j8Ze1g+iO+0PxqsgT6JIio/G9ZsPolTMj8c+Ns+iYK1Px4Tlj6JsKA/HyZpPonc3z8gMSk+
igdePyEzrT6KMA0/Ii3UPopW3D8jH4E+inu7PyQInT6Knp4/JOkYPoq/eD8lwOU+it4/PyaP/z6K
+ug/J1ZlPosVbj8oFBw+iy3JPyjJLT6LQ/Q/KXWoPotX6z8qGaM+i2muPyq1ND6LeTo/K0h9PouG
kD8r058+i5GzPyxWwj6LmqY/LNIUPouhbD8tRcE+i6YMPy2yAT6LqI0/LhcLPouo9T8udRw+i6dQ
Py7Mcz6Lo6U/Lx1RPoueAD8vZ/4+i5ZtPy+swj6LjPc/L+voPouBrT8wJb4+i3SaPzBakj6LZc4/
MIq2PotVVj8wtn0+i0NCPzDeOT6LL6A/MQI+PosagD8xIuQ+iwPxPzFAfT6K7AM/MVtePorSxT8x
c9w+irhGPzGKTD6KnJc/MZ7+Pop/xj8xskU+imHjPzHEcT6KQvw/MdXPPoojIT8x5qc+igJfPzH3
Qj6J4MQ/MgfoPom+YD8yGNY+iZs+PzIqTT6Jd24/MjyEPolS+z8yT7U+iS3yPzJkDj6JCGE/Mnm/
PojiUj8ykO4+iLvSPzKpwj6IlO0/MsRXPohtrz8y4Mo+iEYiPzL/MT6IHlI/Mx+aPof2Sj8zQg8+
h84UPzNmlT6Hpbs/M40wPod9ST8ztdg+h1TIPzPghj6HLEI/NA0rPocDwD80O7Y+httNPzRsEj6G
svA/NJ4jPoaKtD800cs+hmKhPzUG6T6GOr4/NT1WPoYTFD81dO0+heuqPzWtgz6FxIc/NebsPoWd
sz82IPw+hXczPzZbgz6FUQ0/NpZRPoUrSD820TY+hQXnPzcMAz6E4PA/N0aJPoS8Zj83gJo+hJhO
Pze6CD6EdKs/N/KnPoRRfz84Kk4+hC7NPzhg1z6EDJc/OJYbPoPq3z84yfs+g8mlPzj8WT6DqOs/
OS0aPoOIsj85XCc+g2j5PzmJcT6DScE/ObTpPoMrCT853oQ+gwzQPzoGPz6C7xY/OiwZPoLR2T86
UBU+grUZPzpyPT6CmNQ/OpKdPoJ9Bz86sUk+gmGzPzrOVD6CRtQ/OunaPoIsaD87A/o+ghJtPzsc
0z6B+OI/OzSMPoHfwj87S08+gccNPzthRD6Brr8/O3aaPoGW1j87i4A+gX9OPzugKT6BaCQ/O7TG
PoFRVT87yYw+gTrfPzvesD6BJL0/O/RlPoEO7D88Ct8+gPloPzwiUz6A5C4/PDr0PoDPOT88VPI+
gLqFPzxwfT6Apg8/PI3APoCR0j88rOY+gH3LPzzOFj6AafM/PPF1PoBWSD89FyY+gELFPz0/RT6A
L2U/PWnsPoAcJT89lzI+gAj+Pz3HKj5/690/PfnhPn/F4j8+L2I+f6AEPz5nsz5/ejk/PqLVPn9U
fT8+4MY+fy7HPz8hfj5/CRE/P2T0Pn7jVT8/qxo+fr2OPz/z3D5+l7c/QD8mPn5xzT9AjN0+fkvN
P0Dc5j5+JbM/QS8jPn3/gT9Bg3A+fdk0P0HZrT59ss4/QjGxPn2MTz9Ci1Q+fWW8P0LmbD59Pxg/
Q0LPPn0YZj9DoFI+fPGtP0P+yD58yvU/RF4EPnykRD9Evdg+fH2kP0UeGT58Vx4/RX6aPnwwvT9F
3y8+fAqMP0Y/rT575Jg/Rp/vPnu+7j9G/8w+e5mbP0dfHD57dK8/R72+PntQNj9IG48+eyxAP0h4
cT57CN4/SNRGPnrmHz9JLvU+esQSP0mIZz56osk/SeCFPnqCUj9KN0M+emK9P0qMkz56RBs/SuBp
PnomeT9LMr8+egnoP0uDkj557nc/S9LjPnnUMz9MILU+ebsqP0xtDj55o2o/TLf7PnmNAD9NAYg+
eXf3P01Jyj55ZFs/TZDTPnlSNz9N1rs+eUGVP04boD55Mn4/Tl+dPnkk+j9OotU+eRkSP07lbT55
Dsw/TyeNPnkGMD9PaV4+eP9CP0+rDj54+gg/T+zIPnj2hz9QLsE+ePTDP1BxJz549L4/ULQvPnj2
fD9Q+A8+ePn9P1E8/j54/0U/UYMwPnkGVD9RyuA+eQ8qP1IUQz55GcY/Ul+SPnkmKj9SrQU+eTRT
P1L80j55REE/U08vPnlV8z9TpFE+eWllP1P8bT55fpY/VFeyPnmVgz9UtlE+ea4oP1UYez55yIU/
VX5aPnnklD9V6Bc+egJSP1ZV1z56Ib0/Vse8PnpC0T9XPeY+emWJP1e4cD56ieI/WDdyPnqv2T9Y
uwE+etdqP1lDLD57AJE/Wc/+PnsrSz9aYYA+e1eUP1r3tD57hWg/W5KYPnu0xT9cMiU+e+WnP1zW
UD58GAo/XX8KPnxL7D9eLDw+fIFIP17d0D58uBw/X5OmPnzwYz9gTZ0+fSocP2ELjD59ZUE/Yc1L
Pn2h0D9ikqk+fd/DP2Nbcz5+Hxg/ZCdyPn5fxz9k9ms+fqHOP2XIHz5+5SU/ZpxMPn8pxj9ncq8+
f2+rP2hK/T5/tsk/aSTuPn//Gj9qADc+gCRJP2rciT6ASZQ/a7mTPoBvZz9slwQ+gJW7P210ij6A
vIs/blHRPoDjzD9vLoc+gQt3P3AKWD6BM4I/cOTzPoFb5D9xvgE+gYSRP3KVMj6BrX8/c2o0PoHW
oD90PLk+gf/pP3UMcD6CKUw/ddkOPoJSuz92okc+gnwmP3dn1T6CpYA/eClzPoLOtz945t0+gve+
P3mf1T6DIII/elQgPoNI9D97A4Q+g3EDP3utyT6DmJ4/fFLAPoO/tD988jo+g+Y0P32MCz6EDA0/
fiALPoQxLj9+rhc+hFWIP382ED6EeQo/f7fXPoSbpT+AGas+hL1JP4BUOz6E3ec/gIuVPoT9cj+A
v68+hRvdP4DwhT6FORo/gR4TPoVVHT+BSFc+hW/cP4FvUj6FiU0/gZMCPoWhZj+Bs2s+hbgfP4HQ
kT6FzW8/gep4PoXhUj+CASM+hfO/P4IUnD6GBLI/giTrPoYUKT+CMhg+hiIfP4I8LT6GLpM/gkM2
PoY5hD+CRz0+hkLwP4JIUD6GSto/gkZ8PoZRQz+CQc8+hlYsP4I6Vj6GWZs/gjAiPoZbkT+CI0M+
hlwVP4ITyT6GWy0/ggHHPoZY3j+B7Uw+hlUwP4HWbj6GUCo/gb0+PoZJ1z+BodE+hkI/P4GEPD6G
OWw/gWSTPoYvaT+BQu0+hiRCP4EfYj6GGAM/gPoIPoYKuT+A0vg+hfxwP4CqSz6F7Tg/gIAaPoXd
HT+AVH4+hcwwP4AnlD6Fun8/f/LuPoWoGz9/lIc+hZUSP380Kj6FgXY/ftIWPoVtVz9+boU+hVjF
P34Jsz6FQ9I/faPgPoUujz99PUk+hRkNP3zWLD6FA1s/fG7HPoTtjT98B1o+hNewP3ugJj6EwdY/
ezlnPoSsDz96010+hJZqP3puRT6EgPU/egpZPoRrvz95p9g+hFbWP3lG+D6EQkc/eOfvPoQuHj94
ivQ+hBpmP3gwPD6EByo/d9f1PoP0dD93glA+g+JNP3cvdT6D0Lw/dt+OPoO/yD92krw+g694P3ZJ
IT6Dn9A/dgLbPoOQ1T91wAE+g4KJP3WAqT6DdO8/dUThPoNoCT91DLg+g1vWP3TYNj6DUFc/dKde
PoNFij90ei4+gzttP3RQoj6DMf4/dCqxPoMpOD90CEw+gyEZP3PpYj6DGZs/c83bPoMSuj9ztZw+
gwxuP3OgiD6DBrI/c459PoMBfz9zf1Q+gvzOP3Ny5j6C+Jg/c2kIPoL00z9zYYs+gvF5P3NcPj6C
7oA/c1jwPoLr4D9zV2c+gumPP3NXcD6C54Q/c1jQPoLltT9zW08+guQaP3Nesj6C4qc/c2LAPoLh
Uz9zZzs+guATP3Nr6T6C3t8/c3CRPoLdqT9zdPU+gtxpP3N44D6C2xQ/c3wYPoLZnz9zfmc+gtf+
P3N/lj6C1ig/c392PoLUEz9zfdQ+gtGyP3N6gz6Czvw/c3VUPoLL5j9zbiA+gshmP3NkwD6CxHE/
c1kNPoK//j9zSuY+grsCP3M6MD6CtXU/cybQPoKvTT9zEK0+gqiCP3L3sj6CoQs/ctvPPoKY4T9y
vPc+go/8P3KbHD6ChlY/cnY3PoJ76T9yTkQ+gnCvP3IjPz6CZKQ/cfUqPoJXwz9xxAc+gkoLP3GP
3z6CO3k/cVi2PoIsCj9xHpg+ghvAP3Dhkz6CCpo/cKG1PoH4mj9wXw0+geXBP3AZsD6B0hQ/b9Gw
PoG9lj9vhyM+gahMP286ID6Bkj4/buq9PoF7cT9umRA+gWPuP25FMD6BS70/be83PoEy5z9tlzw+
gRl3P209WD6A/3g/bOGiPoDk9T9shDA+gMn7P2wlFj6ArpU/a8RtPoCS0j9rYkY+gHa9P2r+tD6A
WmY/apnJPoA92j9qM5E+gCEnP2nMHT6ABFs/aWN4Pn/PCD9o+a0+f5VhP2iOwj5/W9o/aCK9Pn8i
kT9ntaM+fumeP2dHdT5+sRs/ZtgvPn55ID9mZ9I+fkHEP2X2Vz5+Cx4/ZYO4Pn3VQj9lD+s+faBF
P2Sa5z59bDc/ZCScPn05Kj9jrPs+fQcsP2Mz8z581kw/Yrl0PnymlT9iPWk+fHgRP2G/vD58Sso/
YUBbPnwexz9gvyw+e/QOP2A8Gz57yqU/X7cQPnuikD9fL/Y+e3vQP16mtT57Vmg/Xhs2PnsyWD9d
jWg+ew+hP1z9ND567kM/XGqIPnrOPD9b1VM+eq+MP1s9gz56ki8/WqMOPnp2JT9aBec+elttP1lm
BT56QgQ/WMNiPnop6T9YHf0+ehMcP1d10j55/Zw/VsrnPnnpaj9WHUI+edaFP1Vs6z55xPA/VLnw
Pnm0qj9UBGA+eaW4P1NMTz55mBo/UpHUPnmL1j9R1Q0+eYDuP1EWFD55d2U/UFULPnlvQD9Pkhg+
eWiDP07NYT55YzM/TgcQPnlfUz9NP1Q+eVzmP0x2XT55W+4/S6xdPnlcbj9K4Yc+eV5nP0oWEz55
Ydo/SUo3Pnlmwz9Ifiw+eW0gP0eyLT55dO0/RuZ1Pnl+Iz9GGz8+eYi4P0VQxj55lKQ/RIdHPnmh
2D9Dvv0+ebBGP0L4Jj55v9w/QjL7PnnQhj9Bb7Y+eeIwP0CukD559L8/P+/BPnoIGj8/M3w+ehwm
Pz55+T56MMM/PcNlPnpF0T89D/Q+elswPzxf0z56cL0/O7MrPnqGUz87CiU+epvQPzpk6D56sQ4/
OcOZPnrF6D85JlU+eto7PziNPT567eI/N/hsPnsAuz83Z/g+exKkPzbb+T57I34/NlSAPnszKD81
0Z8+e0GJPzVTYz57ToY/NNnUPntaCT80ZPs+e2P9PzP03T57bFE/M4l8Pnty+D8zItg+e3fpPzLA
7T57exs/MmO5Pnt8jj8yCzI+e3xBPzG3Tz57ejo/MWgHPnt2fz8xHUk+e3EdPzDXBj57aiE/MJUr
Pnthnz8wV6c+e1esPzAeYj57TF8/L+lFPns/1D8vuDc+ezInPy+LHT57I3c/L2HZPnsT5j8vPE8+
ewOWPy8aXz568qs/LvvpPnrhSj8u4Ms+es+YPy7I4z56vbs/LrQOPnqr2T8uoiU+epoWPy6TBD56
iJc/LoaCPnp3gT8ufHk+emb2Py50wj56Vxc/Lm81PnpIBD8ua6Y+ejnbPy5p7j56LLg/LmnjPnog
tD8ua1w+ehXnPy5uLz56DGY/LnIyPnoEQz8udzw+ef2PPy59Ij55+Fc/LoO+Pnn0qD8uiuc+efKJ
Py6SdT558gE/LppDPnnzEz8uoi4+efXDPy6qDT55+hA/LrG/Pnn/9j8uuSQ+egdyPy7AGj56EH8=
      </set>
   </ref>
</figure>
