# Supplementary material for: Organization of reward and movement signals in the basal ganglia and cerebellum
Source: Nat Commun. 2024 Mar 8;15:2119. doi: 10.1038/s41467-024-45921-9 (PMC10923830; doi:10.1038/s41467-024-45921-9)
Supplement: Supplementary file 4 — Source Data [file 41467_2024_45921_MOESM4_ESM.zip › VBG_sup11.fyp]

<?xml version="1.0" encoding="us-ascii" standalone="yes"?>
<?fyp appVersion="5.4.4" schemaVersion="25"?>
<figure xmlns="http://www.keck.ucsf.edu/datanav/namespace/schema25"
   strokeWidth="0.01in" strokeJoin="miter" loc="0.5in 0.5in" strokePat="solid" psFont="Helvetica" fontStyle="plain" fillColor="000000" altFont="serif" strokeCap="butt" width="3.7in" fontSize="12" strokeColor="000000" font="Arial" height="5.2in">
   <graph loc="0.5in 2.2in" width="1in" fontSize="8" title="PSTH" clip="true" height="1in">
      <axis labelOffset="0.3in" lineHt="1" start="-400" spacer="0.03in" end="800">
         <ticks intv="400" perLogIntv="1" fmt="f1"/>
      </axis>
      <axis labelOffset="0.35in" start="0" spacer="0.03in" end="9" title="Firing rate (spike/s)">
         <ticks intv="3" perLogIntv="1" start="0" end="9" fmt="f1"/>
      </axis>
      <colorbar cmapnan="ffffff" gap="0.2in" start="0" spacer="0.1in" end="100" title="Z AXIS">
         <ticks intv="10"/>
      </colorbar>
      <gridline />
      <gridline />
      <legend loc="0.533in 0.595in" labelOffset="0.03in" len="0.12in" spacer="0.12in" mid="true"/>
      <trace mode="errorband" strokePat="dashed" src="#src_45116" strokeColor="0000ff" title="P=0.75 Null">
         <symbol fillColor="ffffff" size="0pt" type="circle"/>
         <ebar fillColor="649696ff" strokeWidth="0.001in" cap="linethru" capSize="0in"/>
      </trace>
      <trace mode="errorband" src="#src_451171" strokeColor="0000ff" title="P=0.75 PD">
         <symbol fillColor="ffffff" size="0pt" type="circle"/>
         <ebar fillColor="649696ff" strokeWidth="0.001in" cap="linethru" capSize="0in"/>
      </trace>
      <label loc="-7% 115%" fontSize="13" valign="center" align="center" title="c|0:w"/>
      <label loc="9.1% 110%" title="Pursuit"/>
      <trace mode="errorband" src="#src_451151" fontSize="12" strokeColor="e1ff0000" title="P=0.25 PD">
         <symbol fillColor="ffffff" size="0pt" type="circle"/>
         <ebar fillColor="64ff9696" strokeWidth="0.001in" cap="linethru" capSize="0in" strokeColor="ff0000"/>
      </trace>
      <trace mode="errorband" strokePat="dashed" src="#src_451141" fontSize="12" strokeColor="e1ff0000" title="P=0.25 Null">
         <symbol fillColor="ffffff" size="0pt" type="circle"/>
         <ebar fillColor="64ff9696" strokeWidth="0.001in" cap="linethru" capSize="0in" strokeColor="ff0000"/>
      </trace>
      <label loc="67.7% -37%" title="Time from target motion (ms)"/>
   </graph>
   <graph loc="2.05in 0.5in" width="1in" fontSize="8" title="Direction (deg)" height="1in">
      <axis labelOffset="0.3in" lineHt="1" start="-180" spacer="0.03in" end="180">
         <ticks intv="90" perLogIntv="1" fmt="f1"/>
      </axis>
      <axis labelOffset="0.35in" start="0" spacer="0.03in" end="3">
         <ticks intv="1" perLogIntv="1" fmt="none"/>
      </axis>
      <colorbar cmapnan="ffffff" gap="0.2in" start="0" spacer="0.1in" end="100" title="Z AXIS">
         <ticks intv="10"/>
      </colorbar>
      <gridline />
      <gridline />
      <legend loc="0.362in 0.756in" len="0.1in" spacer="0.12in" mid="true"/>
      <trace strokeWidth="0.5pt" src="#src_19411" strokeColor="ff0000" title="p=0.25">
         <symbol fillColor="ffffff" size="0pt" type="circle"/>
         <ebar cap="linethru" capSize="2pt"/>
      </trace>
      <trace strokeWidth="0.5pt" src="#src_20111" strokeColor="0000ff" title="p=0.75">
         <symbol fillColor="ffffff" size="0pt" type="circle"/>
         <ebar cap="linethru" capSize="2.5pt"/>
      </trace>
      <trace strokeWidth="0pt" src="#src_19311" legend="false" strokeColor="ff0000" title="P=0.25">
         <symbol fillColor="ffffff" strokeWidth="0.5pt" size="3.5pt" type="circle"/>
         <ebar hide="true" cap="linethru" capSize="0.05in"/>
      </trace>
      <trace strokeWidth="0in" src="#src_2021" legend="false" strokeColor="0000ff" title="P=0.75">
         <symbol fillColor="ffffff" strokeWidth="0.5pt" size="3.5pt" type="circle"/>
         <ebar cap="linethru" capSize="0.036in"/>
      </trace>
      <label loc="-7% 115%" fontSize="13" valign="center" align="center" title="f|0:w"/>
   </graph>
   <graph loc="0.5in 0.5in" width="1in" fontSize="8" title="Direction (deg)" height="1in">
      <axis labelOffset="0.3in" lineHt="1" start="-180" spacer="0.03in" end="180">
         <ticks intv="90" perLogIntv="1" fmt="f1"/>
      </axis>
      <axis labelOffset="0.35in" start="0" spacer="0.03in" end="3" title="Firing rate (spike/s)">
         <ticks intv="1" perLogIntv="1" fmt="f1"/>
      </axis>
      <colorbar cmapnan="ffffff" gap="0.2in" start="0" spacer="0.1in" end="100" title="Z AXIS">
         <ticks intv="10"/>
      </colorbar>
      <gridline />
      <gridline />
      <legend loc="0.362in 0.756in" len="0.1in" spacer="0.12in" mid="true"/>
      <trace strokeWidth="0.5pt" src="#src_1941" strokeColor="ff0000" title="p=0.25">
         <symbol fillColor="ffffff" size="0pt" type="circle"/>
         <ebar cap="linethru" capSize="2pt"/>
      </trace>
      <trace strokeWidth="0.5pt" src="#src_2011" strokeColor="0000ff" title="p=0.75">
         <symbol fillColor="ffffff" size="0pt" type="circle"/>
         <ebar cap="linethru" capSize="2.5pt"/>
      </trace>
      <trace strokeWidth="0pt" src="#src_1931" legend="false" strokeColor="ff0000" title="P=0.25">
         <symbol fillColor="ffffff" strokeWidth="0.5pt" size="3.5pt" type="circle"/>
         <ebar hide="true" cap="linethru" capSize="0.05in"/>
      </trace>
      <trace strokeWidth="0in" src="#src_202" legend="false" strokeColor="0000ff" title="P=0.75">
         <symbol fillColor="ffffff" strokeWidth="0.5pt" size="3.5pt" type="circle"/>
         <ebar cap="linethru" capSize="0.036in"/>
      </trace>
      <label loc="-7% 115%" fontSize="13" valign="center" align="center" title="e|0:w"/>
      <label loc="67.7% -37%" title="Angle from preferred direction"/>
   </graph>
   <graph loc="2.05in 2.2in" width="1in" fontSize="8" title="PSTH" clip="true" height="1in">
      <axis labelOffset="0.3in" lineHt="1" start="-400" spacer="0.03in" end="800">
         <ticks intv="400" perLogIntv="1" fmt="f1"/>
      </axis>
      <axis labelOffset="0.35in" start="0" spacer="0.03in" end="9">
         <ticks intv="3" perLogIntv="1" start="0" end="9" fmt="none"/>
      </axis>
      <colorbar cmapnan="ffffff" gap="0.2in" start="0" spacer="0.1in" end="100" title="Z AXIS">
         <ticks intv="10"/>
      </colorbar>
      <gridline />
      <gridline />
      <legend loc="0.5in 0.6in" labelOffset="0.03in" hide="false" len="0.12in" spacer="0.12in" mid="true"/>
      <trace mode="errorband" src="#src_451131" strokeColor="0000ff" title="P=0.75 PD">
         <symbol fillColor="ffffff" size="0pt" type="circle"/>
         <ebar fillColor="649696ff" strokeWidth="0.001in" cap="linethru" capSize="0in"/>
      </trace>
      <trace mode="errorband" strokePat="dashed" src="#src_451121" strokeColor="0000ff" title="P=0.75 Null">
         <symbol fillColor="ffffff" size="0pt" type="circle"/>
         <ebar fillColor="649696ff" strokeWidth="0.001in" cap="linethru" capSize="0in"/>
      </trace>
      <label loc="-7% 115%" fontSize="13" valign="center" align="center" title="d|0:w"/>
      <label loc="9.1% 110%" title="Saccade"/>
      <trace mode="errorband" src="#src_451111" fontSize="12" strokeColor="e1ff0000" title="P=0.25 PD">
         <symbol fillColor="ffffff" size="0pt" type="circle"/>
         <ebar fillColor="64ff9696" strokeWidth="0.001in" cap="linethru" capSize="0in" strokeColor="ff0000"/>
      </trace>
      <trace mode="errorband" strokePat="dashed" src="#src_45114" fontSize="12" strokeColor="e1ff0000" title="P=0.25 Null">
         <symbol fillColor="ffffff" size="0pt" type="circle"/>
         <ebar fillColor="64ff9696" strokeWidth="0.001in" cap="linethru" capSize="0in" strokeColor="ff0000"/>
      </trace>
   </graph>
   <graph loc="2.05in 3.9in" width="1in" fontSize="8" title="PSTH" clip="true" height="1in">
      <axis labelOffset="0.25in" lineHt="1" start="-400" spacer="0.03in" end="800" title="Time from outcome (ms)&#xa;">
         <ticks intv="400" perLogIntv="1" fmt="f1"/>
      </axis>
      <axis labelOffset="0.35in" start="0" spacer="0.03in" end="3">
         <ticks intv="1" perLogIntv="1" start="0" end="9" fmt="f2"/>
      </axis>
      <colorbar cmapnan="ffffff" gap="0.2in" start="0" spacer="0.1in" end="100" title="Z AXIS">
         <ticks intv="10"/>
      </colorbar>
      <gridline />
      <gridline />
      <legend loc="0.559in 0.669in" labelOffset="0.03in" hide="false" len="0.12in" spacer="0.12in" mid="true"/>
      <label loc="-7% 115%" fontSize="13" valign="center" align="center" title="b|0:w"/>
      <label loc="9.1% 110%" title="Outcome"/>
      <trace mode="errorband" src="#src_45113" strokeColor="0000ff" title="P=0.75 Reward">
         <symbol fillColor="ffffff" size="0pt" type="circle"/>
         <ebar fillColor="649696ff" strokeWidth="0.001in" cap="linethru" capSize="0in"/>
      </trace>
      <trace mode="errorband" src="#src_45111" fontSize="12" strokeColor="e1ff0000" title="P=0.25 Reward">
         <symbol fillColor="ffffff" size="0pt" type="circle"/>
         <ebar fillColor="64ff9696" strokeWidth="0.001in" cap="linethru" capSize="0in" strokeColor="ff0000"/>
      </trace>
      <trace mode="errorband" strokePat="dashed" src="#src_45112" strokeColor="0000ff" title="P=0.75 No Reward">
         <symbol fillColor="ffffff" size="0pt" type="circle"/>
         <ebar fillColor="649696ff" strokeWidth="0.001in" cap="linethru" capSize="0in"/>
      </trace>
      <trace mode="errorband" strokePat="dashed" src="#src_4511" fontSize="12" strokeColor="e1ff0000" title="P=0.25 No Reward">
         <symbol fillColor="ffffff" size="0pt" type="circle"/>
         <ebar fillColor="64ff9696" strokeWidth="0.001in" cap="linethru" capSize="0in" strokeColor="ff0000"/>
      </trace>
   </graph>
   <graph loc="0.5in 3.9in" width="1in" fontSize="8" title="PSTH" clip="true" height="1in">
      <axis labelOffset="0.25in" lineHt="1" start="-400" spacer="0.03in" end="800" title="Time from cue (ms)&#xa;">
         <ticks intv="400" perLogIntv="1" fmt="f1"/>
      </axis>
      <axis labelOffset="0.35in" start="0" spacer="0.03in" end="3" title="Firing rate (spike/s)">
         <ticks intv="1" perLogIntv="1" start="0" end="9" fmt="f2"/>
      </axis>
      <colorbar cmapnan="ffffff" gap="0.2in" start="0" spacer="0.1in" end="100" title="Z AXIS">
         <ticks intv="10"/>
      </colorbar>
      <gridline />
      <gridline />
      <legend loc="0.546in 0.835in" labelOffset="0.03in" hide="false" len="0.12in" spacer="0.12in" mid="true"/>
      <trace mode="errorband" src="#src_45117" strokeColor="0000ff" title="P=0.75">
         <symbol fillColor="ffffff" size="0pt" type="circle"/>
         <ebar fillColor="649696ff" strokeWidth="0.001in" cap="linethru" capSize="0in"/>
      </trace>
      <label loc="-7% 115%" fontSize="13" valign="center" align="center" title="a|0:w"/>
      <label loc="9.1% 110%" title="Cue"/>
      <trace mode="errorband" src="#src_45115" fontSize="12" strokeColor="e1ff0000" title="P=0.25">
         <symbol fillColor="ffffff" size="0pt" type="circle"/>
         <ebar fillColor="64ff9696" strokeWidth="0.001in" cap="linethru" capSize="0in" strokeColor="ff0000"/>
      </trace>
   </graph>
   <ref >
      <set id="src_45115" fmt="series">
AAAACXNyY180NTExNQAAAAI/gAAAw8eAAAAAAAIAAASwP1BMSD3WSnw/UDBcPdX0Gz9QBck91X58
P0/NAD3U608/T4aOPdQ8oD9PMxQ903SZP07TQj3SlaA/TmfYPdGibj9N8a090J3mP01xoT3Pixo/
TOiiPc5tRT9MV6s9zUfFP0u/wz3MHhc/SyH6Pcrzyj9Kf2I9ycx6P0nZGD3Iq8Q/STA5PceVOz9I
heY9xoxfP0fbQz3FlJo/RzFxPcSxJz9GiYk9w+ULP0Xkoj3DMww/RUPSPcKdqT9EqCM9wicGP0QS
lD3B0Ow/Q4QZPcGcuD9C/Zg9wYthP0J/5j3BnWA/QgvUPcHS2T9Bohw9wit0P0FDaj3Cpmo/QPBX
PcNCkj9AqWY9w/5iP0BvDz3E1/8/QEGzPcXNNT9AIZ89xtuXP0APDT3IAHo/QAopPck5Hj9AEwc9
yoKPP0ApqD3L2c0/QE4BPc070z9Af+89zqWiP0C/Qj3QFEw/QQu5PdGE9T9BZQY90vToP0HKzj3U
YZM/QjylPdXIlT9Cuhs91yfHP0NCsD3YfTM/Q9XYPdnHGj9Ecwg92wQMP0UZqj3cMuE/RcknPd1S
rj9GgOI93mLTP0dAMj3fYvQ/SAZ8PeBTCT9I0x494TNPP0mleT3iBEg/SnzvPeLGzT9LWOQ943vj
P0w4wz3kJN0/TRv6PeTDUj9OAf495VkZP07qSz3l6Dw/T9RgPeZy/D9Qv8Y95vvDP1GsET3nhSw/
UpjZPegR+z9ThcE96KUNP1Rybz3pQUk/VV6XPenpqT9WSfI96qEtP1c0RD3ratA/WB1TPexJez9Z
BPA97UATP1nq8j3uUUs/Ws80Pe9/yT9bsZQ98M3iP1yR+j3yPdo/XXBRPfPRpj9eTIc99Yr7P18m
iD33a0M/X/5DPflzjz9g06w9+6S+P2Gmsz39/1U/YndMPgBBvD9jRWM+AZiDP2QQ5j4DA8U/ZNm7
PgSDFz9ln8w+BhX0P2Zi+z4Hu6o/ZyMjPglzYj9n4CE+CzwpP2iZyT4NFOo/aU/oPg78dD9qAko+
EPF4P2qwtD4S8o0/a1rnPhT+Mz9sAJs+FxLZP2yhgT4ZLt4/bT1MPhtQjT9t06k+HXYkP25kOj4f
ndU/bu6lPiHFzT9vcok+I+wrP2/vgT4mDw4/cGUuPigskD9w0yA+KkLFP3E49j4sT9E/cZZJPi5R
2j9x6rU+MEcIP3I11D4yLYg/cndIPjQDoD9yrrA+NceYP3LbsT43d8s/cv36PjkSrz9zFTw+OpbK
P3MhKD48ArQ/cyF+Pj1VKj9zFgg+Po0CP3L+kT4/qSw/ctrzPkCouD9yqwo+QYrZP3JuxD5CTuA/
ciYXPkL0Rz9x0P8+Q3qmP3FvhT5D4bs/cQG6PkQpaT9wh74+RFHBP3ABuD5EWu4/b2/bPkRFRj9u
0mo+RBFGP24prT5Dv4c/bXX1PkNQxT9st5w+QsXSP2vvDz5CH7E/axzBPkFfcj9qQSg+QIZFP2lc
xz4/lWw/aHAfPj6OOT9ne8I+PXIWP2aASD48Qnk/ZX5IPjsA2z9kdmI+Oa7BP2NpOz44Ta4/Yld3
PjbfJT9hQcg+NWSrP2Ao2T4z378/Xw1ePjJR1T9d8AQ+MLxOP1zRfj4vIII/W7J6Pi1/uT9ak60+
K9slP1l1yz4qM+s/WFmAPiiLDz9XP3k+JuGMP1YoYT4lOD4/VRTjPiOP7D9UBZ8+IelEP1L7PT4g
ROk/UfZcPh6jZT9Q95c+HQUuP0//hz4baqo/Tw6/PhnUMj9OJc4+GEIRP01FPj4WtIc/TG2aPhUr
0D9Ln2U+E6geP0rbHD4SKaA/SiE6PhCwiT9Jcjs+Dz0QP0jOkT4Nz2U/SDapPgxnvz9Hquk+CwZa
P0crvj4Jq38/RrmJPghXdz9GVKo+BwqXP0X9eD4FxTk/RbRKPgSHvD9FeXM+A1KIP0VNQT4CJgw/
RS//PgECuD9FIfE9/9H8P0UjVT39spE/RTRnPfuoCz9FVWI9+bNAP0WGdz331Os/RcfPPfYNrD9G
GZI99F4LP0Z73j3yxmg/Ru7OPfFHET9HcnU97+AjP0gG3j3ukYw/SKwKPe1bDT9JYfk97Dw/P0oo
oD3rNHo/Sv/nPepC4z9L57I96WaIP0zf2z3onkY/TegvPefowj9PAHM950ScP1AoZT3msEk/UV+2
PeYqLj9Spgw95bCgP1P7BD3lQfg/VV4rPeTcjz9Wzwo95H7KP1hNGj3kJzM/WdfKPePUbT9bboY9
44VFP10QpT3jOLw/Xr16PeLuFj9gdFM94qTOP2I0Zj3iXLI/Y/zqPeIV2j9lzQw94dC7P2ej7j3h
jjE/aYCsPeFPZT9rYlw94RXgP21IDT3g45g/bzDKPeC63D9xG5g94J5SP3MHdz3gkQE/dPNlPeCW
Lj923mA94LF0P3jHYz3g5pM/eq1rPeE5fz98j2094a5EP35sbj3iSOg/gCG0PeMNZz+BCbE94/+f
P4HtsT3lIzE/gs06PeZ7az+Dp9Y96AtCP4R9Ez3p1Rk/hUyBPeva0z+GFbc97h2/P4bYTz3wnos/
h5PqPfNdNT+ISC099lkJP4j0wT35kJI/iZlYPf0BzT+KNag+AFUCP4rJcD4CQvY/i1R2PgRI2D+L
1oQ+BmR3P4xPbj4Ik3A/jL8OPgrTMz+NJUg+DSD/P42CBD4Pefc/jdU2PhHbLD+OHtQ+FEGWP45e
4D4WqjA/jpVgPhkR6D+OwmY+G3W4P47mCz4d0qU/jwBsPiAluD+PEaw+ImwWP48Z+z4kovM/jxmM
PibHoz+PEJ4+KNeeP47/cj4q0Hw/juZPPiyv9j+OxYU+LnPtP46dZj4wGmk/jm5OPjGhnz+OOJk+
MwfwP438qT40S+k/jbrnPjVsRz+Nc78+Nmf4P40nnz43Phw/jNb8PjfuBj+Mgkk+OHc9P4wp/T44
2Xw/i86NPjkUqj+LcHc+OSjzP4sQND45Fqw/iq5APjjecj+KSxc+OIEIP4nnMz43/3E/iYMLPjda
3z+JHxU+NpS9P4i7xj41rqo/iFmOPjSqez+H+Nw+M4o6P4eaGj4yUCQ/hz2sPjD+qj+G4/I+L5hs
P4aNSD4uIDk/hjoDPiyZEz+F6m8+KwYXP4We0z4paoo/hVdyPifJ3j+FFIU+JiegP4TWPz4kh20/
hJzGPiLs9D+EaEE+IVvsP4Q4xj4f2AM/hA5oPh5k7T+D6TA+HQZEP4PJHz4bv3w/g64uPhqT2T+D
mEs+GYZtP4OHYD4YmgI/g3tOPhfREj+Dc+w+Fy21P4NxDT4WsaI/g3J6PhZeIz+Dd/o+FjQPP4OB
Sj4WM8Y/g44jPhZdLj+Dnjk+Fq+1P4OxOz4XKl0/g8bUPhfLuj+D3q0+GJIAP4P4aj4Zewo/hBOv
PhqEbT+EMB0+G6uHP4RNVz4c7X4/hGsAPh5HVD+EiLo+H7X3P4SmJz4hNkY/hMLuPiLFJj+E3rk+
JF+CP4T5MT4mAlM/hRIFPieqrT+FKOk+KVXGP4U9lD4rAPc/hU/FPiypwT+FXz0+Lk3PP4VrxD4v
6v0/hXUpPjF/Vz+Fe0A+MwkPP4V93z40ho0/hXzvPjX2dT+FeFY+N1eOP4VwBD44qNA/hWPvPjnp
Xz+FVBQ+OxiGP4VAdz48NcA/hSkhPj1AsD+FDiM+PjkYP4TvkD4/HuE/hM2EPj/yCz+EqCA+QLK4
P4R/iD5BYSU/hFPmPkH9oj+EJWY+QoiUP4P0Oz5DAnA/g8CXPkNrvT+DirE+Q8UKP4NSwj5EDuo/
gxkDPkRKAj+C3bA+RHbuP4KhBz5Elk8/gmNEPkSoxT+CJKM+RK7vP4HlYT5EqWc/gaW5PkSYwD+B
ZeU+RH2FP4EmHj5EWDs/gOaZPkQpWj+Ap44+Q/FTP4BpLj5DsI0/gCunPkNnYT9/3kw+QxYgP39n
qz5CvRo/fvO4PkJcjj9+grw+QfSwP34U9T5Bhbs/faqcPkEP2D99Q+U+QJMxP3zhAD5AD+8/fIIP
Pj+GMT98Jzc+PvYdP3vQkD4+X9I/e34rPj3Dcz97MBc+PSElP3rmWD48eQ0/eqD3PjvLWz96X+s+
Oxg8P3ojLT46X+c/eeqwPjmikT95tmA+OOB1P3mGKD44GdY/eVnxPjdO+j95MZs+NoAoP3kNCD41
ra8/eOwSPjTX2D94zo8+M/7zP3i0Uz4zI1A/eJ0yPjJFOT94iPk+MWUAP3h3eD4wguk/eGh8Pi+f
PD94W9A+Lro0P3hRNz4t1BI/eEh3PiztCT94QVE+LAU9P3g7hj4rHNc/eDbWPioz8j94MwE+KUqj
P3gvxj4oYPc/eCzhPid29D94Kgw+JoyaP3gnAT4lodo/eCN6PiS2qj94HzA+I8r3P3gZ3z4i3q0/
eBM6PiHxrz94Cvg+IQPkP3gA2D4gFTc/d/SOPh8lkj935dQ+HjTgP3fUZD4dQxA/d7/7PhxQGj93
qFg+G1v9P3eNMT4aZr4/d25PPhlwaz93S3M+GHkdP3ckXj4XgPM/dvjcPhaIHD92yLQ+FY7UP3aT
uj4UlV0/dlm/PhOcBD92Gpg+EqMkP3XWIT4RqyQ/dYwzPhC0bj91PLU+D7+BP3TnjT4OzOA/dIyn
Pg3dEz90K/U+DPC1P3PFbz4MCGQ/c1kOPgskwT9y5tM+CkZ9P3JuyT4Jbko/cfD2Pgic4T9xbWo+
B9MAP3DkOT4HEWY/cFV3PgZY1j9vwUE+BaodP28nuT4FBgc/bokCPgRtYD9t5UQ+A+D8P208pT4D
YbA/bI9dPgLwTT9r3Zg+Ao2nP2snjT4COok/am1vPgH3wT9pr3U+AcYRP2jt2D4Bpj0/aCjNPgGY
8j9nYJA+AZ7aP2aVWj4BuJE/ZcdmPgHmnT9k9uU+AilzP2QkET4CgXA/Y08hPgLu2T9ieEo+A3HY
P2GfvT4ECno/YMWpPgS4pz9f6kA+BXwpP18Nrz4GVKQ/XjAiPgdBmz9dUcE+CEJtP1xytT4JVlY/
W5MjPgp8bz9asyw+C7OsP1nS9D4M+uQ/WPKbPg5Qzz9YEjs+D7QMP1cx9T4RIx0/VlHmPhKcej9V
cic+FB56P1SS1D4Vp3Q/U7QGPhc1rT9S1dQ+GMdoP1H4XT4aWuI/URu5PhvuWD9QQAY+HYAPP09l
YT4fDlg/TovoPiCXiD9Ns70+IhoMP0zc+j4jlFo/TAfIPiUFAz9LNEk+JmqrP0pipD4nxBE/SZMC
PikQCz9IxYs+Kk2TP0f6aj4re7s/RzHKPiyZrz9Ga98+LabMP0Wo1j4uooo/ROjfPi+Mdz9ELCo+
MGRLP0Ny6D4xKd4/Qr1LPjHdKD9CC4Q+Mn5DP0FdxT4zDWg/QLQ7PjOK7T9ADw0+M/c4Pz9uaj40
Utk/PtJ0PjSedT8+O1E+NNrCPz2pIT41CJA/PRwAPjUowj88lAE+NTxGPzwRNj41RBg/O5OnPjVB
Oz87G1o+NTS/PzqoSj41H7Q/OjpuPjUDKz850bM+NOA3PzluAT40t98/OQ80PjSLLD84tSM+NFsW
Pzhfmj40KI4/OA5hPjP0dD83wTQ+M7+WPzd3zD4zirM/NzHSPjNWbj827us+MyNaPzautz4y8fk/
NnDNPjLCsD82NLk+MpXIPzX6DD4ya34/NcBGPjJD8D81huc+Mh8oPzVNbD4x/RM/NRNGPjHdjD80
1/A+McBnPzSa2D4xpVU/NFtvPjGMAD80GSQ+MXP9PzPTZT4xXNY/M4mhPjFGDT8zO0o+MS8ePzLn
0j4xF30/Mo61PjD+mT8yL2g+MOPZPzHJbj4wxq8/MVxPPjCmhj8w55Y+MILQPzBq2z4wWv0/L+W3
PjAujz8vV9E+L/0IPy7A1D4vxfI/LiB9Pi+I6T8tdpA+L0WLPyzC2D4u+4c/LAUwPi6qkT8rPYA+
LlJsPyprtj4t8uc/KY/WPi2L4T8oqeg+LR1HPye6Bz4spwU/JsBOPiwpGD8lvPc+K6OSPySwQz4r
FpA/I5p/PiqCND8ifAI+KeavPyFVMj4pRDg/ICZ/PiibDj8e8Go+J+t6Px2zej4nNc4/HHBCPiZ6
bD8bJ2A+Jbm2PxnZfT4k9Bg/GIdHPiQqBD8XMXs+I1vuPxXY3T4iilc/FH43PiG1vj8TIlk+IN60
PxHGGj4gBcU/EGpWPh8riT8PD+4+HlCWPw23xD4ddY0/DGK6PhybEz8LEbs+G8HQPwnFrj4a6nI/
CH95PhoVqD8HQAI+GUQtPwYILj4Ydro/BNjePheuET8DsvM+FurxPwKXQz4WLiE/AYahPhV4ZT8A
gds+FMqJPv8TbT4UJVM+/T3tPhOJkD77hJ8+EvgHPvno4j4ScX0++Gv7PhH2tD73Dx0+EYhlPvXT
Zz4RJ0U+9LnkPhDUBD7zw4o+EI9BPvLxNT4QWZM+8kOpPhAzhD7xu5I+EB2LPvFZfz4QGA4+8R3r
PhAjYD7xCTU+ED+7PvEbqD4QbUo+8VV6PhCsGz7xtr4+EPwqPvI/dz4RXVk+8u+PPhHPbD7zxt4+
ElIUPvTFGD4S5OY+9enrPhOHYD73NOs+FDjoPviljj4U+Mk++jtGPhXGPz779XM+FqByPv3TXT4X
hnc+/9Q+Phh3Uz8A+6I+GXH3PwIdxT4adU4/A1ATPhuAMj8EkhE+HJF+PwXjPz4dqAM/B0MSPh7C
jD8IsQg+H9/oPwoskT4g/uM/C7UgPiIeST8NShw+IzzoPw7q9z4kWZc/EJcbPiVzOj8STfQ+Joi6
PxQO6z4nmQM/FdlqPiijGD8XrN0+KaYEPxmIrD4qoOE/G2xEPiuS1z8dVxM+LHsePx9Ihj4tWQE/
IUAOPi4r2j8jPR0+LvMVPyU/KD4vrjM/J0WnPjBcxD8pUBU+MP5wPytd8D4xkuw/LW63PjIZ/z8v
ge0+MpOLPzGXHD4y/4A/M63HPjNd3D81xX8+M664Pzfd1j4z8jo/OfZZPjQomT88Dqk+NFIdPz4m
YD40byA/QD0fPjSADT9CUoo+NIVfP0RmSj40f58/RngJPjRvZD9Ih3w+NFVMP0qUVj40Mgk/TJ5Q
PjQGUj9OpSk+M9LuP1Copj4zmK0/UqiHPjNYYT9UpJo+MxLtP1acrT4yyTE/WJCSPjJ8FD9agB8+
MiyFP1xrMz4x23U/XlGtPjGJ1D9gM3A+MTiKP2IQYz4w6Is/Y+h3PjCawz9lu5g+MFAXP2eJuD4w
CWc/aVLOPi/HiD9rFtM+L4tLP2zVyD4vVXY/bo+vPi8mwD9wRI0+Lv/YP3H0Zz4u4V4/c59BPi7L
2D91RSI+Lr/EP3bmGz4uvZU/eII2Pi7FpT96GYI+Ltg6P3usCD4u9Yg/fTnZPi8dsD9+wwM+L1DD
P4Ajyj4vjrU/gOPMPi/XbD+BoY4+MCq9P4JdEz4wiGg/gxZfPjDwHz+DzXI+MWGEP4SCUT4x3CM/
hTT4PjJfez+F5WY+MusAP4aTlD4zfhs/hz9+PjQYJj+H6Rk+NLhwP4iQWz41XkQ/iTU0PjYI5z+J
15Y+NreUP4p3cT43aXw/ixStPjgdzT+LrzE+ONO4P4xG4j45imE/jNulPjpA8j+NbVo+OvaWP437
3z47qnU/jocOPjxbtD+PDsA+PQl0P4+SzD49st4/kBMIPj5XGj+Qj0g+PvVXP5EHXT4/jMM/kXsZ
PkAcjD+R6ks+QKPjP5JUwz5BIf4/krpPPkGWFz+TGr0+Qf9nP5N13j5CXTM/k8uCPkKuwz+UG3k+
QvNgP5RlmD5DKmI/lKmzPkNTJj+U56A+Q20MP5UfOj5Dd38/lVBbPkNx8D+VeuQ+Q1vpP5Wetj5D
NO4/lbu9PkL8nz+V0eM+QrKfP5XhFj5CVqU/lelPPkHoej+V6oQ+QWfyP5XktT5A1PU/ldfnPkAv
hD+VxCU+P3euP5Wpfz4+rZI/lYgKPj3RbT+VX98+POOQP5UxHz475GI/lPvzPjrUWD+UwIM+ObQE
P5R+/T44hAQ/lDeXPjdFGD+T6oo+NfgNP5OYFT40nc8/k0B4PjM3Vj+S4/k+McWyP5KC4D4wSfw/
kh14Pi7FZD+RtA4+LTkiP5FG8T4rpoA/kNZzPioOyz+QYuM+KHNTP4/slT4m1W4/j3PaPiU2eT+O
+QI+I5fOP458Xj4h+sE/jf49PiBgmD+Nfug+HsqOP4z+qT4dOdM/jH3JPhuvhD+L/Ig+GiylP4t7
Jz4YsiA/ivnhPhdAwj+KePA+FdlFP4n4hz4UfDw/iXjTPhMqGz+I+gA+EeMxP4h8Mj4Qp7Q/h/+G
Pg93qj+HhBk+DlMEP4cKAj4NOYs/hpFRPgwq7j+GGhU+Cya9P4WkVD4KLHE/hTASPgk7dD+EvVA+
CFMcP4RMCT4Hcq0/g9w0PgaZZD+Dbco+BcZ+P4MAvD4E+TU/gpT6PgQwxz+CKnI+A2yAP4HBEz4C
q6s/gVjIPgHtrD+A8Xs+ATH9P4CLGD4AeCk/gCWJPf9/sT9/gW89/hGYP365Iz38pcQ/ffIKPfs8
Nj99LAM9+dU5P3xm8D34cTo/e6KzPfcRAT963zU99bV5P3occj30X/A/eVpZPfMRyT94mPE98czF
P3fYQT3wkrs/dxhRPe9lsT92WTg97kfSP3WbET3tO3E/dN4CPexC5D90IjI962CkP3Nn0z3qlyg/
cq8XPeno5D9x+D496VhBP3FDkD3o54M/cJFXPeiY5D9v4eE96G5vP281hD3oafc/boyXPeiNLz9t
53U96Nl7P21Ggz3pUAM/bKojPenxqz9sErc96r8LP2uApD3ruHw/avROPezeBD9qbho97i9lP2nu
Zz3vrBw/aXWUPfFTXj9pBAM98yQ+P2iaDz31HZM/aDgRPfc99j9n3lI9+YPVP2eNIz377YM/Z0TJ
Pf55Mj9nBYE+AJJ7P2bPiD4B93I/ZqMIPgNqdD9mgCw+BOp3P2ZnFT4Gdnc/ZlfXPggNZj9mUn8+
Ca43P2ZXDz4LV+Y/ZmWFPg0Jaj9mfdE+DsG+P2af2j4Qf+E/Zst/PhJC1j9nAJA+FAmhP2c+2z4V
01A/Z4YhPhee6j9n1ho+GWuAP2gueD4bOB8/aI7iPh0D1D9o9vk+Hs2tP2lmWj4glL8/adyWPiJY
FD9qWTM+JBa1P2rbvz4lz7g/a2O9PieCKj9r8Ks+KS0UP2yCCD4qz4A/bRdMPixodz9tr+o+LfcA
P25LVz4veiY/bukFPjDw8T9viGY+MlptP3Ao8T4ztao/cMoZPjUBvj9xa1M+Nj3EP3IMHj43aNo/
cqv5PjiCJz9zSmI+OYjjP3Pm4T46fEw/dID9Pjtbqj91GEM+PCZUP3WsRD4827Y/djybPj17Tz92
yOw+PgSrP3dQ3T4+d20/d9QXPj7TSD94Uk4+PxgFP3jLQj4/RYY/eT6rPj9bvj95rFU+P1rGP3oU
ET4/QsU/enW1Pj8T+T960Ro+Ps6yP3smKj4+c2E/e3TLPj4ChD97vOo+PXyvP3v+fz484o0/fDmG
Pjw02j98bfk+O3RfP3yb4j46ofk/fMNJPjm+jj985Dw+OMsPP3z+zz43yHs/fRMUPja3yj99ISs+
NZoPP30pLz40cE4/fStDPjM7mT99J4w+Mfz7P30eKz4wtXc/fQ9PPi9mFD98+yU+Lg/NP3zh3T4s
s5w/fMOpPitSbD98oL4+Ke0gP3x5Tj4ohI0/fE2VPicZfT98HdE+Jay4P3vqPT4kPvM/e7MaPiLQ
3D97eKk+IWMbP3s7Mj4f9k8/evr8Ph6LET96uFY+HSH0P3pzjD4bu4k/eizzPhpYZD955N0+GPkc
P3mbpT4XnkY/eVGlPhZIhT95Bz4+FPh9P3i81z4Trtw/eHLGPhJsXT94KX8+ETHQP3fhZj4QABc/
d5rqPg7YGT93Vnw+DbrSP3cUkD4MqVA/dtWZPguktj92mg0+Cq4xP3ZiZT4Jxv0/di8gPgjwZj92
ALY+CCvGP3XXoj4Hen0/dbRbPgbd6z91l1k+Bld3P3WBFj4F6IM/dXIDPgWSZj91apI+BVZtP3Vr
Mj4FNdE/dXRIPgUxrD91hjk+BUsHP3WhZD4FgsI/dcYlPgXZnT919Mo+BlAtP3YtoD4G5to/dnDn
Pged3T92vtc+CHVAP3cXoD4JbNg/d3toPgqEQD936ko+C7r3P3hkWD4NEEQ/eOmXPg6DPz95egI+
EBLYP3oViT4RvdQ/erwMPhOC0j97bWY+FWBTP3wpYD4XVLk/fO+4PhleTD99wCY+G3s9P36aVD4d
qak/f33fPh/nmz+ANS0+IjMMP4CvqD4kieo/gS4dPibqHT+BsEg+KVGGP4I13j4rvf8/gr6RPi4t
Yj+DSg0+MJ2EP4PX/D4zDDY/hGgDPjV3Uz+E+cc+N9y5P4WM6j46OkM/hiEKPjyN1T+GtcM+PtVh
P4dKsT5BDt4/h99vPkM4Sj+Ic5U+RU+wP4kGvT5HUys/iZiAPklA2T+KKHg+SxbyP4q2Qj5M08c/
i0F7Pk51sz+LycQ+T/sqP4xOvT5RYrA/jNAKPlKq5D+NTVI+U9J4P43GQD5U2Dw/jjp8PlW7FD+O
qbg+VnoRP48TqD5XFFs/j3gEPleJLz+P1ow+V9fyP5AvAD5YACs/kIEoPlgBgj+QzM4+V9vCP5ER
vz5Xjto/kU/TPlca3z+RhuU+VoAIP5G20j5VvrM/kd+APlTXXz+SANw+U8rBP5Ia1D5SmaY/ki1f
PlFFDT+SOHY+T84IP5I8Gj5ONd0/kjhOPkx+AD+SLR8+Sqf+P5Ianj5ItYs/kgDePkaofT+R3/k+
RILKP5G4ET5CRo8/kYlIPj/2Az+RU8U+PZN8P5EXtj47IWo/kNVOPjiiVT+QjMI+NhjdP5A+Sz4z
h6w/j+olPjDxfj+PkJA+LlkTP48x0z4rwTg/js41PikstD+OZgE+Jp5GP435gj4kGKc/jYkIPiGe
eT+NFOU+HzJDP4ydbz4c1ms/jCL8PhqNLz+LpeM+GFiaP4smfD4WOok/iqUiPhQ0jT+KIjA+Ekf+
P4meAj4QdeQ/iRjyPg6+/j+Ik1w+DSO4P4gNmT4LpC8/h4gFPgpAKT+HAvc+CPcdP4Z+yD4HyDQ/
hfvMPgayQz+Felo+BbPvP4T6xD4Ey5k/hH1YPgP3aT+EAmg+AzVpP4OKPD4Cg34/gxUbPgHfcz+C
o0g+AUcKP4I1BD4AuAE/gcqJPgAwHD+BZA89/1pjP4EByj3+Wk0/gKPnPf1cED+ASow9/Fv3P3/r
wD37Vq8/f0wBPfpJNT9+tgw9+TDjP34qDz34C5g/faghPfbXfj99MFY99ZNCP3zCtj30Pfk/fF84
PfLXHz98Bc098V6iP3u2Vj3v1Ng/e3CsPe46ej97NJg97JCrP3sB3j3q2OI/etgwPekU7D96tz09
50boP3qepj3lcT4/eo39PeOWjT96hM494bm5P3qCoT3f3cQ/eobxPd4F0j96kTA93DUiP3qgyj3a
bvU/erUkPdi2iT96zZ891w8OP3rplD3Ve5E/ewhVPdP+7T97KTg90pvaP3tLjD3RVMI/e26aPdAr
wj97kbA9zyKhP3u0FD3OOsQ/e9UQPc11IT978/c9zNJYP3wQFT3MUpg/fCi8Pcv1nD98PT09y7q3
P3xM9T3LoN4/fFdFPcumqT98W5E9y8pVP3xZQj3MCcw/fE/FPcxixT98Pp09zNK4P3wlTz3NVvA/
fANnPc3snD972Hw9zpDSP3ukMD3PQJs/e2YvPc/5Bj97HjI90LcmP3rL+T3ReCs/em9QPdI5OD96
CBM90vfBP3mWIz3TsUg/eRl1PdRjfz94kgY91Qw/P3f/2D3VqY4/d2MCPdY5mT92u6o91rrZP3YJ
9z3XK9s/dU4iPdeLdT90iG4919iiP3O5ID3YEpc/cuCPPdg4sj9x/x092EqJP3EVMT3YR9c/cCNA
Pdgwgj9vKcE92ASbP24pMj3XxFU/bSIdPddwET9sFQ491whNP2sClj3WjaI/aetNPdYAzD9oz8k9
1WKeP2ewsD3UtAo/Zo6mPdP2Ej9lalI90ynTP2REWD3SUGs/Yx1iPdFrGT9h9hc90HsoP2DPID3P
ge4/X6kpPc6Azz9ehNY9zXk1P11izj3MbIs/XEOyPctcQz9bKCE9yknUP1oQuj3JNq0/WP4XPcgk
QD9X8NA9xxPtP1bpdj3GBzA/VeiUPcT/YT9U7rA9w/3dP1P8TT3DA+0/UxHpPcISyj9SL/09wSur
P1FW+T3AT6w/UIdEPb9/zD9PwUU9vr0HP08FWD2+CDE/TlPXPb1iDT9NrRE9vMtKP00RUj28RGs/
TIDdPbvN4T9L+/E9u2f8P0uCxT27Euo/SxWMPbrOuz9KtG09uptYP0pfjj26eIw/ShcNPbpmET9J
2wM9umN6P0mrgD26cDc/SYiPPbqLoD9JcjY9urUBP0lodD26648/SWtFPbsuaj9JeqE9u3ylP0mW
ej271Us/Sb6/Pbw3Yz9J81c9vKHxP0o0Jz29E/s/SoEKPb2MiD9K2eE9vgq8P0s+hj2+jbQ/S67J
Pb8UsT9MKn49v58HP0yxcD3ALBo/TUNpPcC7Zz9N4DA9wUySP06Hij3B31U/Tzk0PcJziD9P9PE9
wwkuP1C6eT3DoGc/UYmGPcQ5fz9SYdA9xNTXP1NDBz3FcuE/VCzfPcYURD9VHwk9xrm4P1YZMT3H
ZAg/Vxr9PcgUDD9YJB89yMqsP1k0OD3JiM4/WkrrPcpPZT9bZ949yx9vP1yKsz3L+dE/XbMGPczf
cz9e4HY9zdEmP2ASnj3Oz6g/YUkaPc/bnz9ig4M90PWYP2PBbT3SHfM/ZQJsPdNU9T9mRhU91JrN
      </set>
      <set id="src_45117" fmt="series">
AAAACXNyY180NTExNwAAAAI/gAAAw8eAAAAAAAIAAASwPzMMXz4UmaY/MvcePhLRVT8y4Ig+EPKg
PzLJWD4O/ys/MrJMPgz4sD8ynDM+CuEUPzKH3D4IulQ/MnYcPgaGhT8yZ8w+BEfVPzJdyD4CAIo/
MljrPf9mAz8yWhM9+sNKPzJiGT32Hd4/MnHVPfF6zz8yih097N9BPzKrvD3oUFk/Mtd6PePTRT8z
DhI9320ZPzNQPT3bIvI/M56mPdb5zT8z+es90vaCPzRinz3PHbc/NNlKPctz3D81Xl89x/0YPzXy
SD3EvTs/NpVcPcG3tT83R+E9vu+ePzgKED28Z5E/ONwLPbohvT85vec9uB/VPzqvoz22YxM/O7Ev
PbTsMz88wmg9s7t8Pz3jGj2y0ME/PxL+PbIrYT9AUbo9scplP0Ge5j2xrHw/QvoHPbHQBj9EYpA9
sjM1P0XX5z2y0/w/R1lkPbOwIz9I5k89tMVuP0p93z22EYA/TB9FPbeR7D9NyaQ9uUROP098GT27
JjQ/UTWtPb01KT9S9Ws9v27EP1S6UD3B0Jc/VoNYPcRYND9YT3M9xwMdP1odkz3Jztc/W+ymPcy4
2T9du5g9z76HP1+JUj3S3T4/YVTDPdYSPD9jHNg92VqyP2Tggz3cs70/Zp62PeAaZz9oVm0944uY
P2oGpj3nBCw/a65nPeqA9z9tTLk97f7EP27gtz3xejg/cGl/PfTwBz9x5kA9+FzhP3NWKT37vWo/
dLh7Pf8OXD92DHw+ASY3P3dRij4Cujs/eIcDPgRBpj95rFk+Bbr9P3rBCj4HJM4/e8SgPgh9tD98
trM+CcRoP32W6D4K97M/fmT1PgwWcj9/IJQ+DR+ZP3/JmT4OEkA/gC/uPg7tkz+AcaM+D7DZP4Cp
5D4QW3Q/gNiyPhDs4z+A/hQ+EWTIP4EaFD4Rwts/gSzGPhIG9j+BNkE+EjEHP4E2oT4SQSA/gS4H
PhI3Zz+BHJk+EhQhP4ECgT4R16w/gN/vPhGCdT+AtRM+ERT9P4CCKD4Qj+o/gEdnPg/z7z+ABQ0+
D0HOP392rD4Oelc/ftUOPg2ebz9+Jck+DK8CP31pbD4LrQ4/fKCIPgqZmj97y60+CXW1P3rrcz4I
QnI/egB2PgcA9D95C1E+BbJiP3gMoT4EV+I/dwUAPgLyoz919Q4+AYPXP3TdZj4ADLM/c76lPf0c
5j9ymWw9+hSeP3FuVT33Awc/cD36PfPqmz9vCPU98M3iP23P2D3tr2Y/bJM+PeqRrz9rU7w953dK
P2oR4j3kYtE/aM5APeFW0z9niWI93lXxP2ZD0D3bYsM/ZP4SPdh/5T9juKk91a/yP2J0GT3S9Xw/
YTDdPdBTED9f73I9zcsxP16wSz3LYEU/XXPfPckUrj9cOpw9xuqiP1sE8T3E5Dg/WdNIPcMDXT9Y
pgs9wUnSP1d9nD2/uQw/VlpaPb5SWj9VPKQ9vRakP1Qk0D28Bog/UxM4PbsiXT9SCDA9umocP1EE
CT253Vo/UAcLPbl7Wz9PEYE9uUL6P04jsz25MsY/TT3hPblI5D9MYEo9uYM7P0uLLz2532M/Sr7F
Pbpasz9J+0I9uvJIP0lA2T27oww/SI+zPbxpxj9H5/w9vUMfP0dJ2T2+K68/RrVrPb8gBj9GKs09
wBytP0WqFj3BHkE/RTNcPcIhcT9Exqs9wyMBP0RkCz3EH9I/RAuCPcUU7z9DvQw9xf+YP0N4pT3G
3Tc/Qz4+PcerZz9DDck9yGgIP0LnJj3JESw/Qso9PcmlMj9CtuM9yiKoP0Ks6j3KiGw/QqwdPcrV
mz9CtEQ9ywmqP0LFGj3LJEc/Qt5aPcsleT9C/7Q9yw2KP0Mo0z3K3RY/Q1lcPcqU/T9DkOs9yjZq
P0PPFD3Jwss/RBNuPck74z9EXYA9yKOvP0Ss0z3H/H0/RQDlPcdI0j9FWTQ9xotuP0W1Mz3Fxzw/
RhRWPcT/ZT9Gdg89xDczP0bZzj3Dcg0/Rz78PcKzfT9HpP89wf8JP0gLQj3BWDE/SHEuPcDCbj9I
1io9wEEbP0k5oj2/120/SZr+Pb+IYz9J+bE9v1azP0pVKj2/RMw/SqzfPb9UsD9LAEw9v4f4P0tO
7z2/39g/S5hRPcBdDz9L2/49wP/LP0wZjD3Bx9A/TFCXPcK0XT9MgMM9w8RAP0ypwj3E9dI/TMtO
PcZHBT9M5Sw9x7V2P0z3Kj3JPms/TQEiPcre4z9NAvQ9zJOqP0z8lT3OWU8/TO3+PdAsUT9M1zo9
0gkcP0y4Wj3T7Bc/TJGBPdXRsT9MYtU917ZjP0wskT3ZlsU/S+7wPdtvpz9LqkU93T3zP0te6T3e
/r0/Sw1BPeCvWD9Ktbk94k1YP0pYyj3j1n4/SfbvPeVI1j9JkLI95qKvP0kmoz3n4pQ/SLlXPekH
Vz9ISWs96hAKP0fXgD3q/AM/R2Q9PevK2z9G8Es97HxcP0Z8VD3tEKI/RgkQPe2H/z9Flyo97eL6
P0UnUj3uIkg/RLo5Pe5G1z9EUI497lHAP0PrAT3uREg/Q4o4Pe4f0z9DLtk97eXsP0LZgD3tmEM/
QorFPe04pj9CQzw97Mj/P0IDcD3sSz8/QcvnPevBcz9BnRg96y2rP0F3dz3qkhI/QVtlPenwzj9B
SUA96UwUP0FBVz3oph8/QUPwPegBIz9BUT89519VP0FpcT3mwuQ/QYyiPeYt+j9BuuY95aKvP0H0
OT3lIxE/QjiWPeSxPz9Ch+Y95E8sP0LiBT3j/r0/Q0bBPePByD9Dtdw945oEP0QvDD3jiRk/RLH4
PeOQhj9FPj8947GsP0XTcT3j7c8/RnESPeRGAj9HFqI95LtFP0fDkz3lTlQ/SHdNPeX/yT9JMTI9
5tAIP0nwnD3nv0I/SrTdPejNdz9LfUY96fpoP0xJIz3rRZ4/TRe4Peyucj9N6Es97jQFP066HT3v
1T0/T4xtPfGQxD9QXn8982UaP1Evlz31UHs/Uf75PfdREj9Sy+w9+WTBP1OVvz37iU8/VFvCPf28
Xz9VHUw9//txP1XZuT4BIfU/VpB0PgJJjz9XQOQ+A3MfP1fqhj4EnUY/WIzbPgXGlj9ZJ3A+Bu2h
P1m52D4IEPg/WkO1PgkvLj9axLM+CkbeP1s8jT4LVqQ/W6sBPgxdJz9cD98+DVkVP1xrBT4OSTA/
XLxZPg8sQT9dA88+EAEhP11BZj4QxrQ/XXUnPhF78z9dny0+Eh/zP12/mj4SsdY/XdaePhMw1D9d
5G8+E5w7P13pTj4T824/XeWDPhQ14T9d2WQ+FGMxP13FTz4Uewg/XamoPhR9MD9dhto+FGmHP11d
Wj4UQAs/XS2gPhQA1D9c+Co+E6wSP1y9dz4TQhI/XH4MPhLDPD9cOnc+EjAVP1vzRT4RiUE/W6kG
PhDPdD9bXEc+EAOBP1sNmT4PJlc/Wr2TPg45CT9abMM+DTy0P1obvz4MMps/WcsVPgscED9Ze1I+
Cfp5P1ktBT4Iz1k/WOC2PgecQz9Ylu4+BmLXP1hQNz4FJMo/WA0RPgPj4T9Xzfk+AqHlP1eTaj4B
YLE/V13aPgAiFT9XLbo9/c/RP1cDeD37aAA/Vt96PfkQXD9WwiY99sxeP1ar1j30n3A/VpzgPfKM
yT9WlZo98JeAP1aWUD3uwmQ/Vp9FPe0QDT9WsMA964LJP1bK+T3qHIo/Vu4pPejfAz9XGn8958uK
P1dQIj3m4xU/V48zPeYmSz9X18495ZV6P1gqCT3lMJ4/WIXwPeT3ZD9Y64Y95OksP1lazT3lBSE/
WdO+PeVKLT9aVks95bcZP1riWT3mSn8/W3fJPecC3T9cFnc9597AP1y+Mj3o3Jk/XW7EPen66T9e
J/I96zhEP17pcj3sk0M/X7L3Pe4KsT9ghCY9751kP2Fcoz3xSnI/YjwHPfMRCT9jIeE99PCBP2QN
uT326F0/ZP8RPfj4Qz9l9WU9+yACP2bwJD39X38/Z+67Pf+2wT9o8Iw+ARLuP2n08j4CVno/avtK
PgOmGj9sAuI+BQHaP20LCD4GacY/bhMCPgfd4D9vGhQ+CV4cP3AfgT4K6mA/cSKBPgyCcj9yIlY+
DiYNP3MeNz4P1Mo/dBVjPhGOJD91BxE+E1F4P3Xyfz4VHgU/dtbmPhby4T93s4o+GM8NP3iHrT4a
sWI/eVKZPhyYnT96E6A+HoNgP3rKED4gcCo/e3VIPiJdaj98FKk+JEl2P3ynoT4mMo8/fS2oPigW
6j99pj0+KfSxP34Q6T4rygM/fm0+Pi2VBT9+uuc+L1PTP375jT4xBI8/fyjuPjKlYj9/SNQ+NDSE
P39ZGT41sDw/f1mfPjcW1z9/Slo+OGbSP38rUD45nrQ/fvyPPjq9Hz9+vjQ+O8DeP35wbT48qNQ/
fhN5Pj10ET99p50+PiHCP30tMj4+sTg/fKSTPj8h8T98Djw+P3OjP3tqqz4/piI/erpmPj+5bj95
/gQ+P624P3k2Hz4/g1c/eGNgPj860D93hnc+PtTRP3agGT4+Ujk/dbEIPj20DT90ugg+PPt2P3O7
4z48Kcs/crdoPjtAgD9xrW0+OkEyP3Cexz45LZ8/b4xNPjgHnj9udtg+NtElP21fPD41jEA/bEZR
PjQ7Cz9rLOs+Mt+4P2oT4T4xfIc/aPwDPjATwD9n5hw+LqetP2bS7j4tOpU/ZcM7PivOuz9kt7k+
KmZiP2OxID4pA7o/YrAcPieo2D9htUs+Jle9P2DBST4lElk/X9SnPiPabz9e7+w+IrGiP14TlT4h
mXA/XUASPiCTKT9cdc0+H5/zP1u1IT4ewMY/Wv5cPh32aD9aUcY+HUFsP1mvnj4coj8/WRgQPhwZ
Fj9Yi0M+G6YIP1gJTT4bSPg/V5I/PhsBqz9XJhk+Gs+5P1bE2j4asqA/Vm5pPhqpyT9WIq4+GrR/
P1XhgD4a0gQ/VaqwPhsBiT9VfgY+G0I0P1VbOD4bkyM/VUIDPhvzfD9VMg8+HGJYP1UrBj4c3t4/
VSyIPh1oNj9VNi4+Hf2OP1VHkD4enhg/VWA8Ph9JED9Vf8I+H/25P1Wlqz4gu18/VdF/PiGBUz9W
AsM+Ik7oP1Y4+z4jI3Q/VnOsPiP+VD9Wsl8+JN7iP1b0mz4lxHY/VznuPiauYj9XgeY+J5v4P1fM
Ej4ojII/WBgKPil/QD9YZWw+KnNsP1iz2z4raDA/WQMBPixcrD9ZUpI+LU/2P1miSz4uQRw/WfHu
Pi8vHz9aQUY+MBjvP1qQKT4w/Xs/Wt6APjHbpz9bLDU+MrJKP1t5Rz4zgEM/W8W6PjREZD9cEZ8+
NP2EP1xdGD41qoA/XKhMPjZKLj9c83M+NttzP10+0z43XT0/XYq4PjfOgD9d14M+OC5KP14lmj44
e7Y/XnVxPji18T9ex4I+ONw/P18cXT447gQ/X3SOPjjqtT9f0Lc+ONHwP2AxeD44o2k/YJd/Pjhe
+j9hA38+OASaP2F2LT43lGU/YfBLPjcOoD9icpY+NnOrP2L91D41xBQ/Y5LKPjUAiz9kMjw+NCng
P2Tc8j4zQRI/ZZOyPjJHPT9mVz0+MT2eP2coSD4wJYw/aAeQPi8Ajz9o9cI+LdBGP2nzgT4slmg/
awFqPitUwD9sIA8+Kg04P21P9z4owb4/bpGXPid0Vz9v5Vw+JicUP3FLnz4k3Ac/csSrPiOVRz90
ULU+IlTmP3Xv6T4hHPI/d6JaPh/vcj95aAo+Hs5YP3tA4j4du4E/fSy2Phy4rT9/K0w+G8d/P4Ce
Jj4a6X0/ga+rPhogBj+CyfQ+GWxMP4PsuD4Yz1c/hRejPhhKBD+GSlY+F90AP4eEZD4XiMI/iMVd
PhdNkj+KDMM+FyuNP4taDj4XIp8/jKyvPhcyiT+OBA0+F1riP49fiD4Xmxg/kL54PhfygD+SIC8+
GGBFP5OD+D4Y43I/lOkWPhl7CD+WTs4+GiXzP5e0Wz4a4ws/mRj5PhuxHT+ae98+HI7yP5vcRj4d
e1E/nTliPh509D+ekmo+H3qiP5/mmD4giyM/oTUmPiGlRz+ifU8+IsfbP6O+Wj4j8cY/pPeLPiUh
8D+mKC8+JldTP6dPmT4nkPg/qG0kPijN9D+pgDM+Kg1vP6qILz4rTp8/q4SMPiyQyT+sdMs+LdNK
P61YdT4vFZw/ri8hPjBXRT+u+G4+MZfcP6+0Cj4y1w8/sGGoPjQUmT+xARc+NVBfP7GSJD42iko/
shSwPjfCYD+yiKk+OPi9P7LuCT46LY8/s0TaPjthFz+zjS4+PJOxP7PHJj49xcI/s/LwPj73vj+0
EMQ+QCouP7Qg6j5BXa4/tCOxPkKS3T+0GXU+Q8pkP7QCnT5FBPM/s9+WPkZDNT+zsNk+R4XgP7N2
6T5IzZ8/szJPPkobGz+y45o+S27wP7KLYT5Myac/sio9Pk4ruz+xwM8+T5WQP7FPvD5RB3U/sNer
PlKBnT+wWUY+VAQdP6/VOT5VjuQ/r0wwPlchxz+uvtQ+WLxvP64t0T5aXmo/rZnRPlwHID+tA3s+
XbXNP6xrdD5faY8/q9JdPmEhZj+rOM4+YtwnP6qfYD5kmIw/qgajPmZVMj+pbyE+aBCeP6jZXj5p
yTw/qEXTPmt9Yj+ntPs+bStgP6cnPj5u0Wk/pp0CPnBtsj+mFqM+cf5uP6WUcj5zgcU/pRa4PnT1
4D+knbc+dlj2P6QppD53qUQ/o7qrPnjlCz+jUO8+egqgP6Lsij57GHE/oo2MPnwM+T+iM/w+fObQ
P6Hf0z59pKI/oZEJPn5FOj+hR4Q+fsd/P6EDKz5/Kn4/oMPSPn9tWT+giUw+f49dP6BTYz5/j/g/
oCHXPn9uvT+f9GI+fytgP5/KuT5+xcc/n6SKPn499T+fgX8+fZQQP59hOz58yHA/n0NfPnvbjz+f
J4Y+es4MP58NTD55oK0/nvRGPnhUXT+e3Ak+duoqP57EKD51Y0I/nqw1PnPA+D+ek8U+cgS8P556
aT5wMBs/nl+0Pm5Etj+eQz0+bERWP54knj5qMNA/ngNxPmgMDD+d31Q+ZdgBP5236z5jlrY/nYze
PmFKND+dXdc+XvSNP50qiD5cl9Q/nPKqPlo2Ej+ctfc+V9FDP5x0Nj5Va1w/nC00PlMGRD+b4MI+
UKPFP5uOuD5ORZI/mzb0PkvtNz+a2WI+SZwnP5p17z5HU6U/mgySPkUU1T+ZnUk+QuCpP5koGz5A
t+g/mK0TPj6bKj+YLEU+PIraP5elzT46hzM/lxnIPjiQQz+WiGA+NqXyP5Xxwj40yAU/lVYhPjL2
GT+UtbU+MS+sP5QQuj4vdCQ/k2dzPi3C1T+SuiM+LBsFP5IJFz4qe/c/kVSVPijk4j+QnO0+J1UP
P4/ibz4ly8U/jyVsPiRIYj+OZjc+IspcP42lIz4hUUI/jOKAPh/cvj+MHqI+HmyjP4tZ1j4dAOk/
ipRsPhuZsT+Jzq8+GjdFP4kI6D4Y2ho/iENfPheC1j+Hflo+FjJFP4a6FD4U6Vc/hfbLPhOpLT+F
NLc+EnMFP4R0Cj4RSDk/g7TzPhAqQD+C95o+DxqjP4I8JD4OGvU/gYKwPg0s0D+Ay1s+DFHOP4AW
Oj4Li4A/fsa5PgrbXT99ZZ0+CkLEP3wJKj4JwvY/erFoPglc/z95Xlc+CRHJP3gP5z4I4f8/dsYG
PgjOED91gJs+CNY0P3Q/gj4I+l8/cwKZPgk6RT9xybQ+CZVZP3CUpz4KCtE/b2M+PgqZrT9uNUQ+
C0CzP20Kgz4L/oA/a+LIPgzRfT9qvd0+Dbf/P2mbjD4OsDg/aHukPg+4Rj9nXfQ+EM44P2ZCTj4R
8Bs/ZSiLPhMb9j9kEIQ+FE/VP2L6HT4VidQ/YeU/PhbIFj9g0dc+GAjTP1+/2j4ZSlg/Xq9EPhqL
Bz9doBo+G8llP1ySYD4dBAE/W4YtPh45oD9ae5k+H2kUP1lyvj4gkU0/WGvIPiGxXz9XZuQ+Ish9
P1ZkQz4j1e0/VWQhPiTZHj9UZr8+JdGUP1NsYT4mvuw/UnVPPieg2T9RgdU+KHcrP1CSRD4pQcE/
T6byPioAkD9OwDI+KrOXP03eWz4rWvI/TQG/Piv2xT9MKr4+LIdDP0tZqD4tDJk/So7VPi2HDz9J
ypk+LfbtP0kNQz4uXIA/SFcePi64Dz9HqHc+LwntP0cBkD4vUmw/RmKsPi+Rzj9FzAU+L8heP0U9
0D4v9mI/RLg9PjAcFj9EO3o+MDm3P0PHqz4wT3E/Q1zwPjBddz9C+2I+MGPqP0KjFD4wYu8/QlQY
PjBaoD9CDnk+MEsVP0HSOD4wNFs/QZ9SPjAWfz9BdcI+L/GLP0FVfT4vxYc/QT50Pi+Sfz9BMJU+
L1h6P0EryT4vF4E/QS/7Pi7PpT9BPQ4+LoD+P0FS5T4uK6E/QXFgPi3PtT9BmFs+LW1lP0HHsz4t
BOc/Qf9LPiyWej9CPv8+LCJqP0KGpT4rqP4/QtYfPisqoj9DLUg+KqfDP0OL+j4qIM8/Q/IWPimW
Tj9EX3s+KQjMP0TUAz4oeNs/RU+QPifnGT9F0gA+J1QiP0ZbMD4mwJw/Rur+PiYtLj9HgUo+JZp/
P0gd8T4lCTY/SMDSPiR59j9Jacs+I+1ZP0oYtj4jY/M/Ss1qPiLeUD9Lh8s+IlzxP0xHsD4h4Ew/
TQztPiFoyD9N11U+IPa8P06muz4gim0/T3ruPiAkBz9QU7w+H8OvP1Ew8T4faXg/UhJUPh8VWj9S
96w+HsdEP1PguT4efxA/VM06Ph48hD9VvOc+Hf9fP1avdT4dx0o/V6SePh2T4j9YnBQ+HWS+P1mV
hD4dOWo/WpCbPh0RbT9bjQQ+HOxHP1yKZj4cyXE/XYhqPhyobD9ehrI+HIisP1+E3z4cabI/YIKV
PhxK/z9hf3k+HCwdP2J7Lj4cDJw/Y3VbPhvsET9kbaA+G8oeP2VjpD4bpm0/ZlcOPhuAtj9nR4o+
G1i4P2g0xD4bLkI/aR5rPhsBLj9qBDY+GtFlP2rl3j4ants/a8McPhppjj9sm7U+GjGIP21vdT4Z
9t8/bj4nPhm5tD9vB5s+GXorP2/LrD4ZOHc/cIpAPhj00D9xQzk+GK9xP3H2hD4YaJY/cqQXPhgg
gj9zS+4+F9dxP3PuDT4XjZ0/dIqAPhdDRj91IVI+FvijP3Wynj4WreE/dj6APhZjIT92xRo+Fhh/
P3dGlz4Vzhc/d8MpPhWD8D94OwE+FToJP3iuXD4U8FU/eR1+PhSmrj95iKE+FFzpP3nwET4UEtQ/
elQWPhPILz96tPw+E3yrP3sTET4TL/c/e26jPhLhtD97yAQ+EpGGP3wfgj4SPwI/fHVwPhHpwD98
yhs+EZFdP30dzz4RNXQ/fXDZPhDVqj99w38+EHGlP34WAT4QCRk/fmiiPg+bzj9+u5s+DymUP38P
Jz4Osk4/f2N1Pg418z9/uLE+DbSRP4AHfj4NLkc/gDM8PgyjUz+AX50+DBQJP4CMqj4LgNc/gLpo
PgrqQj+A6Ng+ClDrP4EX9z4JtYw/gUe+PgkY9D+BeCQ+CHwIP4GpHD4H38Y/gdqUPgdFNT+CDHg+
Bq1rP4I+sD4GGYs/gnEhPgWKvz+Co7E+BQI7P4LWQT4EgSk/gwivPgQIsD+DOtg+A5ntP4Nslj4D
Nek/g53FPgLdoj+Dzj4+ApH1P4P92T4CU6M/hCxwPgIjVD+EWdw+AgGIP4SF+T4B7pc/hLCjPgHq
vj+E2bc+AfYFP4UBEz4CEE8/hSadPgI5Xz+FSjY+AnDJP4VryT4Ctgo/hYtBPgMIcz+FqI0+A2dE
P4XDoT4D0aM/hdx5PgRGoD+F8w4+BMU6P4YHZz4FTHc/hhmLPgXbUj+GKYY+BnDIP4Y3aj4HC9g/
hkNPPgerlT+GTVI+CE8eP4ZVkz4I9aM/hlw7Pgmecj+GYXg+CkjxP4Zldj4K9KM/hmhrPguhGz+G
apI+DE4ZP4ZsKD4M+3w/hm1uPg2pPj+GbqU+Dld6P4ZwFT4PBmU/hnIFPg+2TT+GdL0+EGebP4Z4
hT4RGs4/hn2nPhHQcT+GhG8+EokoP4aNJD4TRZc/hpgNPhQGaj+GpWw+FMxMP4a1gj4Vl+Q/hsiM
PhZp0T+G3sU+F0KpP4b4Xz4YIuk/hxWKPhkK/D+HNnA+Gfs8P4dbMz4a8+M/h4PxPhv1BT+HsL4+
HP6eP4fhpj4eEII/iBavPh8qZT+IT9U+IEvUP4iNDz4hdD0/iM5JPiKi6j+JE2s+I9cJP4lcUD4l
D6Q/iajOPiZLrj+J+LE+J4n9P4pLvj4oyVU/iqG0PioIYz+K+ks+K0XIP4tVMj4sgBc/i7ISPi21
2j+MEJA+LuWeP4xwTz4wDeo/jNDrPjEtSj+NMfk+MkJIP42TEj4zS4Q/jfPJPjRHnj+OU7I+NTVL
P46yXT42E0o/jw9cPjbgaj+PakA+N5uOP4/Coj44Q7g/kBgXPjjX+z+Qajs+OVeBP5C4rD45wYU/
kQMPPjoVYD+RSQ4+OlKOP5GKVz46eJs/kcadPjqHJj+R/Z0+On31P5IvHD46XN8/klrmPjoj0z+S
gMw+OdLYP5KgrD45ag0/krpqPjjptT+SzfI+OFIcP5LbOT43o60/kuI/Pjbe6T+S4wY+NgRiP5Ld
nz41FLQ/ktIfPjQQoD+SwKQ+MvjuP5KpVT4xzoA/koxcPjCSSD+Saew+L0VEP5JCPD4t6IY/khWF
Pix9Lj+R5Aw+KwRsP5GuEz4pf3w/kXPkPifvpj+RNcY+JlY3P5D0BT4ktJQ/kK7uPiMMKj+QZs8+
IV5pP5Ab8j4frMc/j86mPh34vz+Pfy8+HEPOP48t2D4aj3Y/jtrlPhjdMz+OhpU+Fy6CP44xJT4V
hNU/jdrNPhPhlz+Ng74+EkYhP40sJT4Qs7w/jNQpPg8rqj+Me+s+Da8NP4wjiD4MPu4/i8sSPgrc
Oj+Lcpk+CYe7P4saIj4IQiI/isGyPgcL+T+KaUI+BeWgP4oQxz4Ez0o/ibgxPgPJED+JX2c+AtLT
P4kGTz4B7FU/iKzGPgEVLz+IUqc+AEzRP4f3yT3/JRc/h5v9Pf3LFz+HPxU9/InJP4bg2z37XxI/
hoEYPfpIsz+GH5Q9+UROP4W8HD34T2U/hVZxPfdnXz+E7l499omkP4SDqj31s6E/hBYdPfTiwT+D
pYQ99BSAP4MxrD3zRnQ/grpkPfJ2Tz+CP3498aHkP4HA0T3wxy8/gT43Pe/kST+At4897veVP4As
vT3t/5M/fztVPez69j9+FIo96+i5P3zlAD3qx/g/e6ymPemYGj96a3o96Fi5P3khhz3nCZg/d87j
PeWqwD92c7I95DxxP3UQIT3ivxA/c6RtPeEzRD9yMNs935naP3C1vj3d89U/bzNyPdxCWT9tql09
2oa3P2wa9D3YwmM/aoWyPdb29z9o6yI91SYrP2dLzz3TUdQ/ZahTPdF74z9kAU49z6ZdP2JXZz3N
01U/YKtMPcwE5j9e/bM9yj04P11PVT3Ifm8/W6DvPcbKtj9Z80M9xSQzP1hHED3DjPA/Vp0iPcIG
+j9U9kE9wJRIP1NTNT2/NrM/UbTHPb3v/D9QG789vMG6P06I5T27rWU/TP0CPbq0Pj9LeN09uddx
P0n9NT25F/M/SIrEPbh2gj9HIkk9t/OvP0XEdD23j+w/RHH2PbdLVT9DK3g9tyXuP0HxnD23H44/
QMUCPbc32T8/pkM9t25JPz6V7z23wjU/PZSKPbgy0T88opc9uL8xPzvAjj25ZlE/Ou7gPbonEj86
LfU9uwBIPzl+Jz278LI/ON/RPbz2/j84U0Q9vhHTPzfYxD2/P9s/N3CKPcB/sz83Gs09wdADPzbX
tT3DL2k/NqdhPcSciD82iek9xhYNPzZ/Xj3Hmqs/NofFPckpFT82oxk9ysARPzbRTT3MXmQ/NxJK
Pc4C6z83ZfI9z6yKPzfMGz3RWiI/OESWPdMKtD84zyo91L1GPzlrkj3WcOk/OhmIPdgkuD862Lg9
2dflPzuoxz3biaw/PIlSPd05WT89ee093uY+Pz56Kj3gj9U/P4mNPeI1jj9Ap5I949bzP0HTsD3l
c50/Qw1XPecLMT9EU/A96J1vP0Wm3z3qKho/RwWCPeuxDD9Iby097TItP0njMD3urWk/S2DZPfAi
yT9M52498ZJTP052MT3y/CY/UAxfPfRgXj9RqTQ99b8fP1NL6D33GKM/VPOpPfhtEj9Wn7A9+byw
P1hPLT37B7A/WgFNPfxOPz9btT49/ZCSP11qLT3+zs4/Xx9JPgAEiz9g078+AJ/BP2KGwj4BORE/
ZDeIPgHQeT9l5UM+AmX0P2ePLj4C+XQ/aTSGPgOK3z9q1I0+BBoWP2xuhT4EpvI/bgHEPgUxPj9v
jZ0+Bbi8P3ERaj4GPSk/coyGPga+Oz9z/mA+BzueP3VmaD4HtPQ/dsQaPggp3T94Fv4+CJnzP3le
nj4JBM4/epqVPglp/z97yoI+CckWP3zuFD4KIac/fgT8PgpzPD9/DwM+Cr10P4AF+z4K/+M/gH3S
Pgs6Kz+A7vg+C2vqP4FZZT4LlNM/gb0UPgu0mD+CGgc+C8r/P4JwRD4L19Q/gr/XPgva8D+DCM4+
C9Q8P4NLOz4Lw6g/g4cyPgupOj+DvNA+C4UFP4PsNz4LVy0/hBWJPgsf5D+EOOw+Ct9xP4RWiz4K
liU/hG6QPgpEXz+EgSo+CeqQP4SOhT4JiTQ/hJbVPgkg0T+Emk0+CLIDP4SZHz4IPWA/hJOBPgfD
nT+Eiac+B0VrP4R7xz4Gw4M/hGoSPgY+pD+EVL0+BbeEP4Q7+z4FLuU/hCAAPgSlgD+EAPk+BBwN
      </set>
      <set id="src_4511" fmt="series">
AAAACHNyY180NTExAAAAAj+AAADDx4AAAAAAAgAABLA/dXfhPdBAbj92GDw90XJOP3a8tT3Sk9E/
d2UtPdOjHT94EYQ91J6IP3jBnj3VhIU/eXVVPdZTtj96LIY91wrjP3rnDD3XqPM/e6TGPdgtCz98
ZYw92JZvP30pOz3Y5KI/fe+pPdkXST9+uLg92S5JP3+EPz3ZKa8/gCkNPdkJtj+AkRU92M7KP4D6
Jj3YeY0/gWQxPdgKyz+BzyY914N7P4I69T3W5L4/gqeSPdYv6j+DFO491WZ7P4OC+j3UihA/g/Gp
PdOcXD+EYPI90p9JP4TQyD3RlNQ/hUEgPdB/ET+Fse49z2AwP4YjKD3OOms/hpTFPc0QAj+HBrk9
y+NEP4d4+T3Ktnc/h+t7PcmL4j+IXjI9yGXMP4jRFT3HRl8/iUQVPcYvrz+Jtyk9xSO8P4oqQT3E
JGU/ip1OPcMzXz+LEEM9wlI7P4uDED3Bglo/i/WiPcDE5T+MZ+k9wBrfP4zZzz2/hRA/jUtCPb8E
Dz+NvCw9vpg8P44sdD2+QcU/jpwGPb4Apj+PCsg9vdSuP494oj29vYA/j+V3Pb26mj+QUS09vctU
P5C7pD297uc/kSTCPb4kgz+RjGc9vms8P5HydT2+who/klbPPb8oFT+SuVY9v5wuP5MZ6j3AHWQ/
k3hqPcCqtz+T1Lc9wUMpP5QusT3B5eA/lIY6PcKR+D+U2zA9w0agP5Utcz3EAyc/lXznPcTG3D+V
yW09xZEbP5YS5j3GYWY/llk1Pcc3PD+WnEA9yBIsP5bb5z3I8dA/lxgSPcnV1T+XUKY9yr3sP5eF
hz3Lqco/l7acPcyZJj+X4889zYu6P5gNBT3OgTg/mDIpPc95XT+YUyc90HPaP5hv6D3RcFg/mIhZ
PdJugz+YnGU9023rP5ir+j3Ubic/mLcGPdVuvz+YvXo91m8wP5i/RT3Xbus/mLxXPdhtXT+YtKE9
2WncP5ioFz3aY9E/mJasPdtajD+YgFU93E1WP5hlCj3dO3Y/mES/Pd4kNz+YH2893wbeP5f1Ez3f
4qk/l8WnPeC26D+XkSc94YLsP5dXkj3iRg4/lxjoPeL/nz+W1Sw9468OP5aMYD3kU8k/lj6LPeTt
VT+V67Q95XtDP5WT5z3l/Sg/lTctPeZywT+U1Zg95tvNP5RvOD3nOCI/lAQlPeeHuT+TlHE958qS
P5MgOj3oAMk/kqebPegqkT+SKrU96Eg5P5Gpqz3oWh8/kSSkPehgxz+Qm8k96FzNP5APRz3oTuQ/
j39OPeg32T+O7BE96BiRP45Vxj3n8gw/jbymPefFWz+NIO8955OuP4yC3T3nXjs/i+K1PecmYj+L
QL495u2OP4qdPT3mtSw/ifh8PeZ+wz+JUss95kvZP4isdz3mHf8/iAXSPeX2zz+HXzE95dfaP4a4
5z3lwq4/hhNLPeW4zD+FbrM95buqP4TLdj3lzKQ/hCnuPeXtBj+DinM95h4PP4LtXT3mYLo/glMG
Pea1/D+Bu8U95x6eP4En7z3nmzI/gJfZPegsID+AC9c96NGxP38Idj3pi/k/fgKlPepa0T99Btk9
6z3qP3wVoD3sNMM/ey+GPe0+sD96VRI97lrNP3mGvT3viB0/eMT9PfDFcz94EDg98hGHP3dozz3z
avI/ds8XPfTQND92Q1899j+8P3XF5j33t+k/dVbhPfk3GD909nk9+rueP3SkyT38Q9g/dGHiPf3O
JD90Lcg9/1jtP3QIcD4AcVU/c/HEPgE09z9z6aM+Afa1P3Pv3z4CtfA/dAQ5PgNyGT90Jmw+BCq5
P3RWIj4E32M/dJL5PgWPwD903IM+BjuQP3UyTD4G4qU/dZPMPgeE3T92AH4+CCI4P3Z3yT4Iur0/
dvkTPglOjj93g7A+Cd3bP3gW8j4KaN4/eLIkPgrv7j95VIk+C3NmP3n9YT4L868/eqvnPgxxPD97
X1M+DOyGP3wW2z4NZgk/fNGyPg3eSj99jwk+DlXEP35OFD4OzPY/fw4IPg9EVj9/zhc+D7xXP4BG
vj4QNV0/gKW5PhCvvj+BA54+ESvQP4FgDz4Rqc4/gbq1PhIp4T+CEzo+EqweP4JpTD4TMIs/gryg
PhO3GD+DDO0+FD+eP4NZ7z4UyeI/g6NoPhVVlT+D6R8+FeJSP4Qq4D4Wb58/hGh9Phb89T+EodE+
F4mzP4TWvD4YFTM/hQciPhieuj+FMvA+GSWCP4VaGD4ZqLo/hXySPhonjj+Fml8+GqEfP4WzhD4b
FI0/hcgNPhuA9T+F2As+G+V1P4Xjlj4cQSU/herJPhyTLT+F7ck+HNq2P4Xsuz4dFvA/hefMPh1H
FT+F3yw+HWplP4XTDz4dgDU/hcOvPh2H4T+FsUc+HYDPP4WcFz4dano/hYRiPh1EaD+Famw+HQ44
P4VOfD4cx5I/hTDZPhxwMT+FEcw+HAffP4Txnj4bjns/hNCaPhsD9j+Erwo+GmhKP4SNOT4Zu5A/
hGtxPhj96z+ESfw+GC+NP4QpIj4XUL4/hAkoPhZh1D+D6lQ+FWM2P4PM6j4UVVw/g7ErPhM4zD+D
l1U+Eg4WP4N/pT4Q1d4/g2pYPg+Q0j+DV6U+Dj+wP4NHwD4M4z4/gzrfPgt8Vj+DMS8+CgvVP4Mq
3z4Ikqs/gygaPgcR0j+DKQo+BYpIP4Mt0j4D/Rs/gzaZPgJrYD+DQ30+ANY1P4NUnj3+fXs/g2oZ
PftMVT+DhAg9+BtkP4Oihz307Sw/g8WrPfHEOT+D7Yo97qMiP4QaNj3rjH4/hEvCPeiC+z+Egjs9
5YlIP4S9sz3iogk/hP42Pd/P9z+FQ9E93RW7P4WOjD3ade4/hd5wPdfzIz+GM4Q91Y/dP4aNzT3T
Tn8/hu1NPdExSj+HUgc9zzpgP4e7+D3Na7Y/iCsgPcvHCz+In3k9yk3sP4kY+j3JAZY/iZebPcfj
Dj+KG049xvMQP4qkAz3GMgU/izGkPcWf/z+LxBs9xTzSP4xbTj3FB/M/jPcdPcUAlD+Nl2Y9xSWb
P448AD3Fdao/juTAPcXvIT+PkXQ9xpAlP5BB5j3HVrA/kPXbPchAlT+RrRI9yUuFP5JnRT3KdRU/
kyQoPcu61T+T42w9zRpJP5Skuz3OkPk/lWe5PdAcdj+WLAY90bpjP5bxOz3TaGw/l7bqPdUkbD+Y
fKc91uxHP5lB/D3YvgY/mgZxPdqX2T+ayYg93HgTP5uKwT3eXSw/nEmXPeBFuz+dBYU94jCBP52+
AD3kHFQ/nnJ9PeYIPz+fInA95/NbP5/NSz3p3OY/oHKDPevEND+hEYk97aixP6Gp1j3vidg/ojre
PfFnOD+ixBo980BoP6NFBz31FQc/o70jPfbkrD+kK/M9+K8bP6SRAT36c/M/pOvcPfwy6D+lPBo9
/eujP6WBWD3/ndc/pbs5PgCkkj+l6Ws+AXaSP6YLpD4CRLk/piGjPgMO1D+mKzA+A9SsP6YoHT4E
lgs/phhFPgVSuj+l+48+Bgp9P6XR7D4GvR8/pZtaPgdqcj+lV+A+CBJKP6UHjz4ItHk/pKqGPglQ
3D+kQO4+CedWP6PK/T4Kd9k/o0jwPgsCWT+iuxE+C4bXP6Ihsj4MBVo/oX00Pgx99j+gzf4+DPDR
P6AUgT4NXhg/n1E1Pg3GAD+ehJw+DijRP52vPT4OhtM/nNGqPg7gZz+b7HM+DzXtP5sANj4Ph8s/
mg2VPg/WdD+ZFTQ+ECJfP5gXuz4QbAU/lxXTPhCz4T+WECo+EPpyP5UHbT4RQC8/k/xJPhGFlj+S
720+EcscP5Hhgz4SESg/kNM5PhJYKj+PxTo+EqCAP464KT4S6n0/jayqPhM2aj+Mo1s+E4SCP4uc
1z4T1PI/ipmyPhQn2T+Jmnk+FH1GP4iftD4U1Ts/h6nmPhUvqz+GuYg+FYx5P4XPEz4V63k/hOrx
PhZMcT+EDYU+Fq8YP4M3LD4XExw/gmg7Phd4Gz+BoP0+F92oP4Dhtz4YQ08/gCqjPhiokT9+9+g+
GQzoP32rqD4Zb8c/fHDJPhnQoT97R30+Gi7iP3ov6D4aifQ/eSoiPhrhRD94Nio+GzQ3P3dT9j4b
gjw/doNsPhvKwz91xGE+HA1AP3UWpD4cSSk/dHnvPhx9/T9z7fM+HKtAP3NyUz4c0IE/cwarPhzt
Uj9yqog+HQFTP3JdcT4dDDQ/ch7lPh0NpT9x7lQ+HQVgP3HLMT4c8zQ/cbTiPhzW9z9xqsY+HLCH
P3GsNj4cf80/cbiHPhxEwD9xzw0+G/9fP3HvFz4br7s/chfvPhtV6D9ySOM+GvIOP3KBPT4ahFg/
csBEPhoNAD9zBUM+GYxJP3NPhz4ZAoA/c55bPhhv+T9z8RE+F9UVP3RG+z4XMkE/dJ9vPhaH6T90
+ck+FdaIP3VVZz4VHqI/dbGtPhRgvz92Dgc+E51wP3Zp4D4S1Uo/dsS0PhII8T93HgM+ETkHP3d1
Tz4QZj0/d8omPg+RRD94HCA+DrrRP3hq3T4N46M/eLYDPg0Mej94/UA+DDYfP3lATT4LYV0/eX7y
PgqPCD95uPc+Cb/zP3nuND4I9PM/eh6GPggu6D96SdY+B26wP3pwEj4GtSg/epE0PgYDOz96rUM+
BVnLP3rEST4EucA/etZZPgQj/z9645M+A5ltP3rsGD4DGvY/evAVPgKpgT96770+AkXtP3rrSD4B
8Ro/euL6PgGr4z961xU+AXcdP3rH5T4BU5c/erW7PgFCFz96oOk+AUNSP3qJxT4BV/Q/enCpPgGA
lz96VfU+Ab3MP3o6CD4CEBE/eh1DPgJ3yT96AAI+AvVAP3nipz4DiK0/ecWSPgQyLD95qR8+BPG6
P3mNrD4Fxz0/eXOQPgaydj95WyQ+B7MIP3lEuT4IyHs/eTCfPgnyLz95Hx4+Cy9kP3kQfT4Mf0M/
eQT9Pg3gzT94/Nc+D1LnP3j4QT4Q1FU/ePdvPhJjxz94+oU+E//NP3kBqz4VpuI/eQz6PhdXbD95
HIg+GQ+8P3kwZD4azhQ/eUiXPhyQoj95ZSU+HlWTP3mGDT4gGwg/eatCPiHfGT951Lo+I5/kP3oC
XT4lW4E/ejQXPicQFD96acc+KLvGP3qjTD4qXMs/euCFPivxZT97IUQ+LXfsP3tlZD4u7sk/e6yy
PjBUgD979wE+MaezP3xEIz4y5yc/fJPmPjQRwD985hc+NSaNP306gj42JME/fZDzPjcLwD996Tg+
N9soP35DIj44kso/fp6FPjkyrj9++zE+ObsXP39Y+j46LIg/f7e3PjqHyj+AC6A+Os3qP4A7uD47
ADs/gGwUPjsgXD+AnJ8+OzAyP4DNTT47MfQ/gP4MPjsoHj+BLs0+OxV8P4FfhD46/R4/gZAlPjri
XD+BwKI+OsjNP4Hw7j46tEQ/giD5PjqowD+CULY+OqpsP4KAGT46vZA/gq8QPjrmgz+C3Yw+Oyme
P4MLej47iyI/gzjGPjwPMj+DZVk+PLm9P4ORHD49jmY/g7vwPj6Qdj+D5bo+P8LBP4QOWj5BJ6w/
hDWuPkLBFj+EW5E+RJBEP4R/2j5Gldo/hKJbPkjR5j+Ewuc+S0PRP4ThST5N6mc/hP1MPlDD4T+F
Frg+U83oP4UtUj5XBaU/hUDZPlpnyz+FURE+XfCjP4VdtT5hnCM/hWaBPmVl9j+FazE+aUmJP4Vr
fj5tQiE/hWcjPnFK4z+FXdg+dV7iP4VPWT55eSk/hTtkPn2UxD+FIbQ+gNZiP4UCCj6C3jA/hNwr
PoTfcD+Er9w+htfYP4R85z6IxTE/hEMbPoqlWz+EAk0+jHZNP4O6WT6ONhw/g2sfPo/i8j+DFIY+
kXsYP4K2fD6S/Po/glD5PpRnHD+B4/o+lbgnP4Fvhz6W7uE/gPOyPpgKND+AcJE+mQkjP3/MkD6Z
6tg/fqoGPpqunz99eew+m1PkP3w8vD6b2i8/evMHPpxBKz95nW4+nIioP3g8oD6csIw/dtFkPpy4
5T91XIw+nKHcP3Pe+z6ca7Y/clmhPpwW2D9wzXo+m6O7P287lD6bEvs/baUEPpplTz9sCuw+mZuE
P2pucD6Ytn0/aNC8Ppe3NT9nMwQ+lp67P2WWgj6Vbjg/Y/xsPpQm4z9iZfk+ksoDP2DUXz6RWPI/
X0jPPo/VFz9dxHQ+jj/iP1xIdz6Mmtg/WtX2Pornfz9ZbgQ+iSdoP1gRpz6HXCo/VsHZPoWHYT9V
f4U+g6qvP1RLhj6Bx7A/UyalPn/ADj9SEZg+e+qfP1ENAj54EkM/UBl0PnQ6ID9PN2U+cGVIP05n
Oz5slro/TalDPmjRXj9M/bM+ZRf7P0xkqz5hbUI/S94zPl3TuD9LakM+Wk3GP0sIsT5W3aE/SrlG
PlOFVD9Ke7E+UEa9P0pPjT5NI4U/SjRgPkodIj9KKZg+RzTNP0oulz5Ea5Y/SkKpPkHCTT9KZRA+
PzmPP0qU9T480bk/StF3PjqK+z9LGag+OGVKP0tsjz42YHA/S8kpPjR8AD9MLms+MrdhP0ybQj4x
EdY/TQ6TPi+KdT9Nhz8+LiA3P04EKD4s0fU/ToQoPiuecD9PBiE+KoRWP0+I9T4pgkM/UAuFPiiW
wj9QjLc+J8BaP1ELfz4m/YU/UYbSPiZMuz9R/aw+JaxoP1JvGT4lGws/UtomPiSXFz9TPe8+JB8I
P1OZnj4jsV4/U+xpPiNMmD9UNZo+Iu9AP1R0gj4il+E/VKiDPiJFCz9U0RE+IfVXP1Ttrj4hp2I/
VP3uPiFZzj9VAXM+IQtDP1T3/D4gumw/VOFLPiBl/T9UvT0+IAysP1SLvT4frT0/VEzFPh9Gbz9U
AGY+HtcLP1Omuz4eXeQ/Uz/6Ph3Z0z9SzGI+HUm3P1JMST4crHw/UcASPhwBIj9RKDQ+G0atP1CF
Lz4afC4/T9eZPhmgxz9PIBI+GLOqP05fSD4XtBo/TZX3PhahaD9MxOk+FXsAP0vs9T4UQGM/Sw76
PhLxKT9KK+U+EYz+P0lEqT4QE6g/SFpAPg6FCj9HbbI+DOEiP0aACT4LKAo/RZJUPglZ+D9Epas+
B3dAP0O7MD4FgGA/QtP7PgN16z9B8S0+AViTP0ET6D3+Ums/QD1IPfnRjT8/bmw99TDNPz6odj3w
crM/Pex6PeuaBD89O4495qnWPzyWvD3hpYA/O/8LPdyQsz87dXc9129iPzr6+D3SRdI/OpBxPc0Y
lz86NsA9x+yiPznuuD3Cxys/ObkbPb2tyD85lp09uKZbPzmH4D2ztxE/OY15Pa7maD85p+g9qjse
PznXmT2lvCw/OhzsPaFwtj86eCo9nV/4Pzrpiz2ZkSo/O3EsPZYLXT88Dxo9ktVdPzzDSj2P9Xw/
PY2aPY1xZD8+bdk9i03vPz9juj2Jjt4/QG7cPYg2yT9Bjsg9h0bqP0LC+D2GvyM/RArMPYad4z9F
ZZI9huA8P0bSgT2HggI/SFDAPYh96D9J3189ic3LP0t9YD2LatY/TSm5PY1NyT9O40c9j28eP1Co
4j2RxzI/UnlQPZROlT9UU009lv4CP1Y1iT2ZzoQ/WB6sPZy5gT9aDVE9n7jHP1wAFD2ixpk/XfWG
PaXdpD9f7Dk9qPkDP2Hiuj2sFD4/Y9eXPa8rNz9lyV09sjo4P2e2mz21PdQ/aZ3qPbgy+z9rfeM9
uxbgP21VKD295vw/byJkPcChAT9w5E09w0LfP3KZpT3FyrE/dEE7Pcg2wz912eo9yoWOP3dimT3M
tZw/eNpNPc7FxD96QBM90LTrP3uTDD3SghY/fNJtPdQsZj99/YM91bMrP38Trj3XFdI/gAoxPdhT
zD+Af5c92WzKP4Dp2z3aYJI/gUjbPdsvDj+BnIE929hGP4Hkwj3cXGc/giGdPdy7wz+CUx893Pbf
P4J5Yj3dDlg/gpSIPd0C+z+CpL493NXFP4KqPz3ch9A/gqVNPdwaXT+Cljk9247qP4J9WT3a5xo/
glsPPdoktT+CL8U92Um9P4H76z3YWEg/gb/8PddSnD+BfHc91jsZP4Ex4j3VFD8/gODJPdPgqD+A
ib490qL/P4AtVD3RXgI/f5hAPdAUbT9+zX89zskNP337mT3NfqY/fSPOPcw38j98R1Q9yveNP3tn
Zz3JwAQ/eoVCPciTvz95oho9x3T4P3i/HT3GZbo/d913PcVn0z92/ko9xHzkP3Yirz3Dpjg/dUu6
PcLk6D90enE9wjnFP3OvzT3BpVM/cuzAPcEn1j9yMi09wMFFP3GA5T3AcV0/cNmtPcA3mT9wPTw9
wBM5P2+sNz3AA1U/byc5PcAGyz9ursk9wBxdP25DXD3AQqY/beVbPcB4ND9tlRs9wLt8P21S3z3B
Cu0/bR7YPcFk8D9s+TE9wcgCP2zh/D3CMqM/bNlCPcKjYD9s3vY9wxjaP2zzAD3Dkcg/bRU0PcQM
/D9tRWA9xIlnP22DQD3FBh0/bc6FPcWCTD9uJtM9xf1JP26Lwz3GdoU/bvzfPcbtnD9vea89x2JO
P3ABrj3H1Hw/cJRKPchEJz9xMPI9yLGEP3HXBz3JHNc/coXmPcmGkD9zPOg9ye87P3P7Xz3KV4E/
dMCdPcrAKD91i+o9yyoRP3Zckj3LljM/dzHZPcwFlz94Cwo9zHleP3jnaj3M8qQ/ecZGPc1ypD96
pus9zfqUP3uIoz3Oi7A/fGrCPc8nKD99TJo9z84kP34thj3QgcU/fwzgPdFDBT9/6g890hLXP4Bi
QD3S8gc/gM3QPdPhNz+BN3g91ODbP4Ge+D3V8Uo/ggQWPdcSoz+CZpw92ETTP4LGWT3Zh5I/gyMf
PdraXD+DfMg93DxzP4PTMT3drOY/hCY+Pd8qjT+EddY94LQEP4TB6j3iR70/hQpsPePj/T+FT1c9
5YbfP4WQpz3nLlU/hc5iPejYNT+GCI896oI+P4Y/Pj3sKhs/hnKBPe3NaT+GonE972m7P4bPJz3w
/Jk/hvjFPfKDqT+HH3E98/yKP4dDUj31ZOk/h2SWPfa6jz+Hg2g99/tZP4ef/D35JT4/h7qFPfo2
Xj+H0zU9+yzmP4fqRT38B0k/h//tPfzEFT+IFGQ9/WICP4gn4j393/k/iDqePf49CT+ITNA9/niI
P4herz3+kd4/iHBvPf6Iuz+IgkE9/lztP4iUWD3+Dnw/iKbgPf2dkT+IugQ9/QqOP4jN7T38VfI/
iOK+PfuAfD+I+Jc9+or9P4kPkz35dm4/iSfKPfhD9T+JQVI99vTZP4lcNz31in0/iXiFPfQGXz+J
lkE98mocP4m1bD3wt2g/idYEPe7wFj+J+AI97RYMP4obWj3rK0c/ij/8Pekx3j+KZdY95yv1P4qM
0D3lG8I/irTRPeMDmD+K3b494OXYP4sHdD3exPg/izHUPdyjfD+LXLg92oP+P4uH/T3YaSs/i7N5
PdZVsz+L3wg91ExpP4wKgT3SUCU/jDW9PdBjzT+MYJM9zopRP4yK3D3Mxqc/jLRyPcsbwz+M3TA9
yYyTP40E9D3IHAE/jSufPcbM5D+NUQ49xaH1P411Jz3Encc/jZfSPcPCwj+NuPg9wxMdP43YhT3C
kMY/jfZoPcI9YD+OEpI9whoxP44s+j3CKDI/jkWaPcJn7z+OXGo9wtl3P45xaz3DfIA/joSiPcRQ
Rz+OlhE9xVOaP46lwD3GhNw/jrO3PcfiBz+OwAU9yWivP47KuD3LFgw/jtPhPcznDD+O25I9zthX
P47h3j3Q5lQ/jubaPdMNOD+O6p091UkhP47tPD3Xlg4/ju7OPdnv7z+O72w93FK2P47vKz3eulA/
ju4hPeEiwj+O7GU944glP47qDT3l5rM/jucvPeg6xD+O49w96oDkP47gKz3stdA/jtwpPe7WcD+O
1+c98N/mP47Tdj3yz50/js7hPfSjNj+OyjQ99liPP47Fej337cw/jsC7PflhTj+Ou/o9+rG/P463
Pj373gs/jrKIPfzlaj+Ords9/cddP46pNj3+g5U/jqSZPf8aFT+OoAM9/4sSP46bbz3/1vs/jpbX
Pf/+jT+OkjY+AAFaP46Ngz3/5IY/joi1Pf+lUD+Og8c9/0abP45+rD3+ygs/jnlaPf4xbj+Oc8o9
/X6xP45t8T38s+g/jmfDPfvTND+OYTQ9+t7JP45aOD352OU/jlLEPfjDyj+OSsw996G3P45CQj32
dOs/jjkdPfU/nT+OL1A99APyP44k0D3yw/Y/jhmRPfGBmj+ODYg98D6oP44AqT3u/M4/jfLtPe29
lT+N5Ec97IJVP43Uqz3rTDQ/jcQSPeocLT+NsnE96PMGP42fwj3n0VI/jYv8Pea3dj+Ndxc95aWg
P41hDT3km9Y/jUnYPeOZ5z+NMXA94p96P40X1T3hrBg/jP0APeC/Jz+M4O8939fqP4zDoD3e9Zw/
jKUPPd4XWD+MhT093TwyP4xkKz3cYzw/jEHbPduLfT+MHlA92rQLP4v5jD3Z3A0/i9OWPdkCrT+L
rHI92Cc3P4uEKT3XSQo/i1rDPdZnoT+LMEs91YKWP4sEyz3UmZ0/ithPPdOspD+KquM90rucP4p8
lz3Rxrw/ik14PdDOUj+KHZg9z9LQP4ntBT3O1Mw/ibvTPc3VAT+JihI9zNRGP4lX1T3L04s/iSUv
PcrT0T+I8jM9ydY2P4i+8z3I2+g/iIuFPcfmGT+IV/g9xvX9P4gkXz3GDNI/h/DPPcUrwz+HvVc9
xFP1P4eKBT3Dhnc/h1bsPcLEUj+HJBs9wg5tP4bxoT3BZZI/hr+LPcDKaD+GjeU9wD16P4ZcuD2/
vys/hiwNPb9PuT+F++k9vu9AP4XMVD2+nbM/hZ1UPb5a4D+Fbuc9viZ0P4VBED29//Y/hRPOPb3m
yD+E5yI9vdpUP4S7CT292do/hI9+Pb3kfD+EZH49vflsP4Q6Aj2+F74/hBAEPb4+iT+D5ns9vmzb
P4O9YD2+oc4/g5SqPb7cez+DbFQ9vxwMP4NEUj2/X6s/gxybPb+mjj+C9So9v/AAP4LN9z3AO1k/
gqb9PcCIAD+CgDc9wNVyP4JZnj3BIz4/gjMvPcFw+z+CDOs9wb5YP4Hmzz3CCw8/gcDePcJW8z+B
mx49wqHpP4F1kj3C69U/gVBCPcM0rz+BKzc9w3x6P4EGez3Dw0c/gOIbPcQJHT+Avic9xE4sP4Ca
rz3Ekpw/gHfGPcTWoT+AVYE9xRpuP4Az8j3FXkU/gBM0PcWibD9/5rk9xecbP3+pDz3GLLM/f22d
PcZzgT9/NJk9xrvWP37+Oj3HBg0/fsq3PcdSfD9+mkQ9x6GAP35tFz3H83A/fkNkPchIrT9+HWA9
yKGMP337Oj3I/mE/fd0iPclfdT99w0M9ycUZP32txD3KL4o/fZzJPcqe+z99kG49yxOeP32Izj3L
jZE/fYX0PcwM2z99h/Y9zJF6P32O3T3NG14/fZqwPc2qYT99q2k9zj5RP33BAT3O1t4/fdtmPc9z
qj99+oc90BRCP34eSj3QuCs/fkaMPdFeyD9+cyk90gd2P36j9D3SsYE/fti+PdNcIj9/EU091AaH
P39NaD3Ur+M/f4zVPdVXUz9/z1A91fv1P4AKST3WnOI/gC4tPdc5Qj+AUy0919A4P4B5KD3YYPI/
gJ/4Pdjqrz+Ax3Y92WyqP4Dvfz3Z5kI/gRfuPdpW1z+BQJ492r3sP4FpcD3bGxM/gZJFPdtt+z+B
uv0927ZjP4Hjez3b9Bk/ggunPdwnHD+CM2U93E9sP4Jaoz3cbTo/goFSPdyAzD+Cp2A93Ip4P4LM
wz3ciq0/gvF2PdyB6T+DFXQ93HDMP4M4vT3cWAE/g1tSPdw4Sz+DfTo93BJ+P4OehD3b53A/g789
Pdu4CD+D33k924U0P4P/TD3bT+0/hB7TPdsZLj+EPik92uHxP4RdcD3aqzU/hHzKPdp18T+EnF09
2kMUP4S8VD3aE5I/hNzaPdnoTT+E/h092cIhP4UgTD3Zod0/hUOaPdmIUT+FaDo92XYdP4WOXT3Z
a+o/hbY7PdlqTT+F4AY92XHLP4YL8T3Zgtg/hjovPdmd2z+GavU92cMtP4aedD3Z8ww/htTgPdot
wD+HDmc92nN0P4dLNT3axEg/h4t3PdsgWj+Hz1I924e5P4gW7j3b+mc/iGJrPdx4dT+Isek93QHr
P4kFgT3dlss/iV1IPd43Bj+JuVA93uKsP4oZpj3fmbc/in5TPeBcNz+K51s94SoyP4tUuj3iA7Q/
i8ZrPeLozT+MPGE949mQP4y2iT3k1go/jTTPPeXeYT+NtxU95vKyP449PD3oEw4/jscbPek/hj+P
VIc96ngoP4/lUD3rvPg/kHlAPe0N9z+REB097msXP5GpqT3v1D8/kkWiPfFJOT+S48E98snEP5OD
uD30VYY/lCU9PfXsCz+Ux/8994zLP5Vrqj35Nxw/lg/sPfrqQz+WtGw9/KVnP5dY0z3+Z4g/l/zJ
PgAXyz+Yn/M+AP4uP5lB+T4B5kY/meKDPgLPYT+agTk+A7i+P5sdxj4EoZY/m7fTPgWJGT+cTxE+
Bm5wP5zjLz4HULw/nXPgPggvGz+eANw+CQiqP56J3z4J3IU/nw6nPgqpxz+fjvg+C2+TP6AKmT4M
LQw/oIFZPgzhXz+g8ws+DYvGP6FfhT4OK3o/ocakPg6/xz+iKEw+D0gLP6KEZT4Pw6c/otrcPhAy
FT+jK6g+EJLjP6N2vz4Q5ak/o7whPhEqFz+j+84+EV/yP6Q10T4Rhwk/pGo2PhGfRj+kmRE+Eaij
P6TCdj4Roy4/pOZ/PhGPCz+lBUw+EWx1P6Ue/D4RO7w/pTO2PhD9OT+lQ6E+ELFgP6VO5z4QWLQ=
      </set>
      <set id="src_45112" fmt="series">
AAAACXNyY180NTExMgAAAAI/gAAAw8eAAAAAAAIAAASwP4Y72D4fPo0/hbnjPiLnFj+FRA0+Jr2a
P4TZ+D4qupw/hHtFPi7W3T+EJ4c+MwthP4PeSD43UYU/g58NPjui+T+DaVA+P/nHP4M8jD5EUFk/
gxgsPkihcT+C+6E+TOg0P4LmUT5RIBc/gtekPlVE7D+Czvw+WVLWP4LLuz5dRk8/gs1APmEcGz+C
0ug+ZNFBP4LcFz5oYyk/gugxPmvPdz+C9pc+bxQOP4MGsT5yLyg/gxflPnUfKT+DKaI+d+K+P4M7
XT56eNw/g0yPPnzgpT+DXLY+fxl0P4NrVD6AkWw/g3fzPoF+RD+DgiU+glM9P4OJhT6DEGY/g42v
PoO13z+DjlE+hEPeP4OLGT6Euqc/g4PCPoUakD+DeAw+hWP9P4Nnwz6Fl2I/g1K5PoW1Nj+DOMo+
hb3+P4MZ1z6FskI/gvXQPoWSnT+CzKc+hV+kP4KeXz6FGfc/gmr8PoTCOD+CMog+hFkCP4H1HD6D
3v8/gbLVPoNU0T+Ba9Y+grsVP4EgTD6CEnI/gNBqPoFbhz+AfGg+gJbzP4Akhz5/iqQ/f5IQPn3O
bT9+1Gs+e/p0P34Qwz56D+E/fUfEPngP2D98ehc+dft2P3uodT5z09E/etOlPnGaCz95/Go+b08y
P3kjjT5s9Fw/eEnkPmqKpD93cEM+aBMbP3aXhj5ljtk/dcCCPmL++j907BU+YGSbP3QbFT5dwOI/
c05qPlsVBj9yhu8+WGJCP3HFeD5Vqdo/cQrjPlLtGT9wWAs+UC1oP2+tuz5NbDA/bwzCPkqq9D9u
deU+R+tBP23p5D5FLro/bWl7PkJ3FT9s9U4+P8YWP2yODD49Has/bDRUPjp/zT9r6Lo+N+6LP2ur
xD41bAo/a33yPjL6iT9rX64+MJxTP2tRXD4uU88/a1NdPiwjbj9rZes+Kg26P2uJPz4oFT0/a72F
PiY8hz9sAtM+JIYpP2xZLD4i9KQ/bMCRPiGKgT9tOOg+IEoeP23CCT4fNbo/blu9Ph5PaD9vBbk+
HZkIP2+/pz4dFDw/cIkbPhzCVT9xYZ0+HKRYP3JIpT4cuvQ/cz2ePh0Gbz90P+A+HYauP3VOtT4e
Ozc/dmlgPh8jHj93jw0+ID0VP3i+6z4hh3Y/efgaPiMAND97Oa0+JKT1P3yCtD4mcwQ/fdI3Pihn
Zj9/JzY+Kn7nP4BAWD4sth0/gO7LPi8JaD+BnnM+MXUTP4JOyj4z9UQ/gv9OPjaGET+Dr3c+OSN7
P4ReyD47yYg/hQy/Pj50OD+FuOE+QR+NP4ZitT5Dx5o/hwnFPkZofz+HrZ4+SP5lP4hN2D5LhaE/
iOoPPk36mD+JgeA+UFnCP4oU8T5Sn9Q/iqLyPlTJmT+LK5k+VtQLP4uunz5YvEs/jCvHPlp/oj+M
ot4+XBuhP40Tsj5djfc/jX4ePl7Ukz+N4gE+X+2OP44/QT5g11U/jpXQPmGQjj+O5aI+YhgaP48u
tz5ibRw/j3ELPmKO+j+PrKg+Yn1eP4/hmj5iOCk/kA/5PmG/oD+QN98+YRQ2P5BZZT5gNrA/kHSn
Pl8oDz+Qicc+XemfP5CY7D5cfPg/kKI9Plrj7z+QpeU+WSCbP5CkCj5XNVI/kJzYPlUkpz+QkHo+
UvFnP5B/Fz5Qnps/kGjaPk4veT+QTeY+S6daP5AuZz5JCds/kAp9PkZaqT+P4ks+Q52iP4+18T5A
1rE/j4WMPj4J1T+PUTY+OzsRP48ZBj44bnE/jt0KPjWn4D+OnVg+MutTP45aAT4wPJs/jhMLPi2f
ZD+NyIE+KxcpP416aT4opyY/jSjFPiZSVD+M05c+JBtaP4x63z4iBIg/jB6bPiAPzj+Lvso+Hj62
P4tbZT4ckls/ivRpPhsLbj+KidM+GaowP4oboD4Ybns/ianLPhdXpz+JNFI+FmTKP4i7Nj4VlJU/
iD55PhTlYj+Hvh0+FFU+P4c6LD4T4g8/hrKwPhOJhT+GJ7g+E0krP4WZVD4THng/hQeZPhMG2D+E
cpw+Ev+1P4PafT4TBok/gz9gPhMY3z+CoWo+EzRXP4IAxT4TVrc/gV2hPhN95j+AuDI+E6fxP4AQ
sj4T0xE/fs65PhP9rT99eOk+FCZXP3wggD4US9g/esYNPhRtFT95aic+FIksP3gNdj4Un2U/drCe
PhSvNz91VEc+FLg+P3P5Kj4UukQ/cp/yPhS1KD9xSVY+FKkSP2/2FT4Uljo/bqbsPhR8+T9tXI8+
FF3PP2wXvj4UOVU/atk1PhQQRz9poZ8+E+N0P2hxtz4Ts80/Z0ooPhOCVz9mK6c+E1AoP2UWzj4T
Hm4/ZAw4PhLuZj9jDHc+EsFYP2IYGT4SmJQ/YS+dPhJ1bj9gU3k+EllBP1+EGD4SRWA/XsHYPhI7
GT9eDQc+EjugP11l9j4SSDQ/XMzYPhJh8j9cQdY+EongP1vFED4SwN8/W1acPhMHuD9a9nU+E178
P1qklj4Txyg/WmDnPhRAhj9aK0U+FMsuP1oDdT4VZwg/Wek9PhYTzz9Z3E8+FtEOP1ncWD4Xnh4/
Wej0Phh6KT9aAbY+GWQzP1omLD4aWxc/WlXUPhtdiz9akCg+HGonP1rUoT4df2o/WyKnPh6btj9b
eaQ+H71eP1vZAz4g4q8/XEAmPiIJ6j9crm8+IzFXP10jQD4kVzo/XZ4FPiV57j9eHiM+JpfZP16j
CT4nr3I/XywsPii/Sj9fuQE+KcYSP2BJBj4qwpk/YNvIPiuz2T9hcM8+LJj3P2IHvD4tcUI/YqA1
Pi48NT9jOe4+Lvl+P2PUoT4vqP8/ZHAYPjBKzj9lDBk+MN8oP2WojT4xZpE/ZkVtPjHh1D9m4rI+
MlHaP2eAZz4yt8I/aB6dPjMU5T9ovXI+M2rEP2ldEj4zuw8/af2yPjQHoT9qn48+NFJ2P2tC7T40
naM/a+gePjTrZT9sj3Y+NT4FP205TT41l9I/beX4PjX7JD9uld0+NmpJP29JXT4254U/cADWPjd1
BD9wvKY+OBTcP3F9ID44yO8/ckKfPjmS8D9zDXI+OnRqP3Pd1z47bpY/dLQLPjyCdT91kD8+PbC/
P3ZymT4++eM/d1svPkBd/z94Sg8+QdzoP3k/Mj5DdiM/ejqCPkUo7D97O+I+RvQ5P3xDGD5I1rk/
fU/fPkrO3T9+Yd0+TNrhP394rD5O+M0/gEnmPlEmcj+A2V8+U2GQP4FqcT5Vp70/gfzKPlf2gD+C
kA8+WktJP4Mj3z5co30/g7fQPl78gz+ES3g+YVO9P4TeYz5jppY/hXAePmXygj+GADE+aDUEP4aO
Iz5qa7I/hxl2PmyUQD+Hoa8+bqxyP4gmVj5wsio/iKbzPnKjYz+JIw4+dH5JP4maNz52QSE/igwB
PnfqVT+KeAM+eXhzP4rd3D566jE/iz0zPnw+bD+Llbo+fXQlP4vnJz5+io0/jDE5Pn+A6D+Mc78+
gCtmP4yukD6Aheo/jOGPPoDP6j+NDK0+gQlnP40v5D6BMnI/jUs6PoFLMT+NXsA+gVPdP41qmT6B
TMI/jW7wPoE2QT+Na/s+gRDJP41iBD6A3Nk/jVFXPoCbAj+NOk8+gEvmP40dSz5/4Fc/jPrDPn8R
Kz+M0zI+fivbP4ynFz59MgU/jHb8PnwlWj+MQ28+ewedP4wNCT552ps/i9RoPnigJz+Lmis+d1oh
P4te+D52Cl8/iyNuPnSywD+K6Dc+c1UgP4qt9z5x80o/inVTPnCPCD+KPus+byoRP4oLYz5txg8/
idtVPmxknj+Jr1g+awdAP4mH/T5pr3A/iWXTPmhejD+JSVw+ZxXfP4kzFT5l1qI/iSNwPmSh7z+J
GtU+Y3jNP4kZqz5iXC0/iSBDPmFM6T+JLu0+YEvSP4lF7T5fWaU/iWV4Pl53BD+Jjbw+XaSDP4m+
2z5c4qU/ifjsPlwx4T+KO/s+W5KeP4qICz5bBTY/it0TPlqJ+D+LOwE+WiEYP4uhuD5Zysk/jBET
PlmHOz+MiOQ+WVaIP40I9z5ZOLo/jZEQPlktzj+OIOc+WTWyP464ND5ZUEo/j1alPll9ZT+P++I+
WbzBP5CnkD5aDgw/kVlUPlpw6D+SEMk+WuTjP5LNjj5baX4/k485Plv+Ij+UVV0+XKIkP5UflD5d
VOA/le1vPl4VmD+WvoU+XuOAP5eSbT5fvcI/mGi7PmCjfz+ZQQg+YZPSP5oa6z5ijc8/mvX/PmOQ
hz+b0eA+ZJsJP5yuKT5lrGA/nYp/PmbDoj+eZoM+Z9/TP59B2z5pABs/oBwvPmojmD+g9Sc+a0lx
P6HMdT5scNE/oqHKPm2Y/z+jdNY+bsFDP6RFUD5v6O8/pRLyPnEPYj+l3Xs+cjQFP6akpT5zVlM/
p2gwPnR1zT+oJ94+dZIEP6jjbj52qpI/qZqoPne/IT+qTVU+eM9eP6r7NT552wA/q6QYPnrh1T+s
R8Y+e+OrP6zmDD584FY/rX60Pn3XsT+uEY4+fsmaP66eZj5/tfY/ryUKPoBOVj+vpUc+gL7OP7Ae
8T6BLFU/sJHWPoGW5D+w/cY+gf5qP7FikD6CYtY/scAKPoLEFj+yFgU+gyIUP7JkVj6DfLQ/sqrR
PoPT1D+y6U8+hCdTP7Mfpz6Edwk/s02xPoTCxj+zc0Y+hQpLP7OQRz6FTWA/s6SWPoWLvz+zsBM+
hcUaP7OypT6F+Rs/s6w3PoYnYD+znLE+hk+JP7OEAD6GcSU/s2IWPoaLwz+zNvE+hp7qP7MChD6G
qhw/ssTVPoas0z+yfeI+hqaGP7Ittj6Glqg/sdRjPoZ8qz+xcf4+hlf+P7EGnz6GKBI/sJJnPoXs
VD+wFX0+haQ1P6+QDj6FTyk/rwJJPoTsoT+ubGs+hHwfP63Osz6D/Sc/rSloPoNvQD+sfNQ+gtH+
P6vJTD6CJP0/qw8qPoFn5j+qTtM+gJptP6mIrT5/eK4/qL0mPn2a6z+n7K8+e5tWP6cXwz55edI/
pj7mPnc2eT+lYqQ+dNGRP6SDhj5yS4k/o6IjPm+lCj+ivxA+bN74P6Ha7z5p+ns/oPZaPmb4/T+g
Efo+Y9w8P58uez5gpk8/nkyJPl1ZrT+dbNE+Wfk4P5yQCD5WiF0/m7bgPlMLCz+a4hI+T4XPP5oS
Vj5L/dw/mUhdPkh5Hz+YhOQ+RP5UP5fInj5BlRU/lxQ9Pj5F5D+WaHc+Oxo9P5XF/D44HJg/lS1z
PjVYWT+Un4g+MtnkP5Qc3T4wrl0/k6YNPi7jej+TO7E+LYdeP5LeVz4sqB0/ko6JPixTbT+STMk+
LJYrP5IZjj4te9U/kfVFPi8OJD+R4FA+MVSvP5HbCz40VKQ/keW/PjgQsj+SALA+PIkLP5IsFD5B
u4g/kmgUPkej8T+StMg+TjxSP5MSQj5VfVg/k4CCPl1eoT+T/3g+ZdcPP5SPCT5u3RY/lS8NPnhm
9D+V304+gTVnP5afgj6Gb28/l29UPovcwD+YTmU+kXifP5k8Qz6XPnA/mjhtPp0psz+bQlk+ozYF
P5xZbD6pXx8/nX0EPq+g1z+erG4+tfcbP5/m7D68Xe0/oSu1PsLRaD+iefk+yU28P6PQ3j7Pzys/
pS96PtZSBD+mlOM+3NKuP6gAKD7jTZ4/qXBOPum/XT+q5FY+8CSFP6xbOD72ebc/rdP1Pvy7vT+v
TYM/AXO2P7DG2T8EfNc/sj7yPwd3wT+ztME/CmMBP7UnQT8NPSw/tpVzPxAE7D+3/lM/Erj2P7lg
6T8VWBE/urxBPxfhDz+8D24/GlLXP71Zhj8crFc/vpmwPx7snj+/zxg/IRLFP8D49T8jHfc/whaE
PyUNaz/DJxg/JuB+P8QqCz8olpk/xR7FPyovNj/GBLY/K6nlP8bbYD8tBkw/x6JUPy5EIT/IWSw/
L2MtP8j/kz8wY1c/yZVGPzFEkj/KGgs/MgbkP8qNvD8yqms/yvA9PzMvVT/LQX4/M5XeP8uBhj8z
3ls/y7BjPzQJLT/Lzi0/NBa7P8vbGD80B5E/y9dXPzPcPD/LwzI/M5VYP8ue9D8zM4k/y2r7PzK3
iD/LJ6k/MiIOP8rVcj8xc+g/ynTLPzCt5z/KBjM/L9DhP8mKMj8u3bc/yQFaPy3VTj/IbD8/LLiR
P8fLez8riGw/xx+tPypF1T/GaXc/KPG/P8WpgT8njSE/xOByPyYY9j/EDvU/JJY1P8M1sT8jBdk/
wlVNPyFo2j/BbnI/H8A0P8CBwz8eDOM/v4/lPxxP3j++mXc/GooeP72fFz8YvJg/vKFXPxboQD+7
oMY/FQ4MP7qd6z8TLu8/uZlMPxFL2D+4k2I/D2WyP7eMoz8NfW8/toV5PwuT9j+1fkg/CaoxP7R3
az8HwQY/s3EvPwXZVj+ya9g/A/P9P7Fnpj8CEdw/sGTHPwAzyD+vY2Y+/LUpP65jnz75Dho/rWWD
PvVz6D+saSE+8egTP6tucz7ubAM/qnVwPusBDj+pfgQ+56hxP6iIDT7kY04/p5NoPuEysz+mn+Y+
3heKP6WtTz7bEqA/pLtlPtgkmj+jyeQ+1U35P6LYgD7Sjxc/oebqPs/oJz+g9Mw+zVksP6AByD7K
4fk/nw2CPsiCPT+eF6E+xjl7P50fwz7EBwo/nCWGPsHqED+bKI0+v+GSP5ooeD697G0/mSToPrwJ
Wj+YHYU+ujbxP5cR9z64c64/lgHqPra98z+U7RU+tRQSP5PTNz6zdFU/krQKPrHc6j+Rj1c+sEwH
P5Bk7T6uv9w/jzSpPq02oD+N/m8+q66PP4zCJj6qJeo/i3/JPqibDz+KN1w+pwxqP4jo7D6leHw/
h5SRPqPd4D+GOmw+ojtEP4Tarz6gj38/g3WWPp7Zhz+CC2U+nRhuP4CcbD6bS2g/flINPplxyD97
Yz4+l4sLP3htRj6Vlsk/dXEgPpOUvT9yb84+kYTGP29qaj6PZuI/bGIgPo07Lz9pWBw+iwHmP2ZN
qj6Iu2s/Y0QWPoZoNj9gPLw+hAjfP104/D6BnhM/WjpCPn5RJz9XQfU+eVKSP1RRjz50Qls/UWp9
Pm8imj9Ojjc+afWQP0u+Lj5kvaQ/SPvVPl99Xj9GSI8+WjdvP0OlvT5U7p8/QRS6Pk+l0j8+ltw+
SmAJPzwtYD5FIGU/Odl7Pj/qFT83nFw+OsBkPzV3Iz41prQ/M2rePjCgcT8xeIs+K7EgPy+hFj4m
3FU/LeVZPiIltz8sRiA+HZD1PyrEJj4ZIck/KWAIPhTb9z8oGlU+EMNFPybzkT4M23s/JewfPgko
Uj8lBFs+Ba2HPyQ8jT4CbrA/I5TgPf7enT8jDXY9+WVyPyKmYD30eDE/Il+dPfAclj8iORU97FfR
PyIypz3pLlM/IkwfPeaj8D8ihT895LufPyLduj3jd48/I1U0PeLZCT8j60E94uCXPySfbz3jjgQ/
JXE+PeTgcT8mYCU95tZ2PydrkT3pbjU/KJLjPeyleD8p1XQ98HnHPysylj306JQ/LKmYPfnvOT8u
Ob89/4sJPy/iTT4C3K0/MaJ6PgY7xj8zeXk+CeGAPzVmeT4NzIk/N2idPhH7gj85fxI+Fm0QPzuo
+j4bH74/PeVwPiAR/T9AM44+JUIdP0KSaz4qrlM/RQEWPjBUmD9HfqE+NjK6P0oKGD48RlU/TKJ/
PkKM0D9PRuA+SQNWP1H2Rj5PpuE/VK+vPlZ0Hz9Xch4+XWeOP1o8kz5kfXU/XQ4JPmux6T9f5X0+
cwDKP2LB4D56ZcI/ZaI4PoDuMj9ohXw+hLAJP2tqpz6Idgg/blC1Pow9xD9xNqE+kATHP3QbZj6T
yJY/dv4EPpeGrz953Xo+mzyTP3y4yz6e58I/f479PqKFxT+BL4w+phQqP4KUFj6pkI4/g/SpPqz4
oj+FUM4+sEocP4aoET6zgs8/h/oFPragpj+JRjs+uaGbP4qMTT68g9o/i8vUPr9Foz+NBG8+weVW
P441vz7EYXc/j19oPsa4qj+QgRQ+yOm7P5GabD7K85o/kqsXPszVST+TstM+zo4cP5SxUz7QHXg/
laZTPtGC5z+WkYk+0r4RP5dytz7Tzsw/mEmiPtS1HT+ZFhE+1XElP5nXxz7WAyM/mo6PPtZreT+b
OjY+1qqlP5vaiz7WwUQ/nG9cPtawCz+c+Ho+1nfBP511vD7WGVM/neb3PtWVuj+eTAM+1O3+P56k
uT7UIzg/nvDxPtM2jT+fMIQ+0ikoP59jUj7Q/EI/n4k7Ps+xFj+foh4+zkjiP5+t4T7MxOU/n6xn
PssmXj+fnZg+yW6LP5+BXj7HnqQ/n1enPsW32z+fIGI+w7tdP57bhz7Bqk8/nokPPr+Fzz+eKPg+
vU7vP527Rj67Brs/nUABPriuNT+ctz8+tkZeP5whFz6z0CI/m32pPrFMaD+azRo+rrwSP5oPlj6s
H/o/mUVZPql49j+YbqM+psfWP5eLwD6kDWo/lp0EPqFKfD+Vosk+nn/QP5SdeT6brj0/k42LPpjW
lT+Sc3c+lfmtP5FPxT6TGFg/kCMEPpAzdz+O7dQ+jUwIP42w3T6KYwQ/jGzLPod5cj+LIlo+hJBm
P4nSST6BqQk/iH1jPn2JKz+HJHk+d8ipP4XIYT5yE0o/hGn2Pmxr7z+DCh4+ZtWoP4Gpvz5hU6o/
gEnGPlvpUz991jw+VpoiP3sdbD5Rabw/eGr1Pkxb3D91wLc+R3RcP3MgjD5CtyI/cIxGPj4oFj9u
BbM+OcsZP2uOlT41o/Y/aSijPjG2Tz9m1Yg+LgWNP2SW3z4qlM0/Ym4yPidmyD9gXPY+JH2/P15k
kT4h22g/XIZKPh+A1z9aw18+HW5+P1kc6j4bpAk/V5PzPhogbz9WKWg+GOHkP1TeGT4X5eU/U7K8
PhcpQD9Sp+w+FqglP1G+KT4WXjo/UPXYPhZGtj9QT0M+Flx5P0/KmD4WmiQ/T2fsPhb6PD9PJzY+
F3c4P08IWD4YC54/TwsUPhiyIz9PLxg+GWWkP09z+j4aIUU/T9k4PhrgdT9QXkA+G58GP1ECaD4c
WSU/UcT7Ph0LZz9SpSE+HbLFP1Oh/j4eTLI/VLqmPh7XCD9V7hs+H1APP1c7Uj4ftn4/WKE4PiAJ
ej9aHrA+IEiNP1uylD4gc7o/XVuuPiCLZT9fGMU+IJBWP2Dolz4gg7Q/YsnhPiBnDD9ku08+IDwx
P2a7mj4gBWo/aMlyPh/FPj9q44A+H354P20Icj4fNCQ/bzbvPh7piD9xbZ0+HqITP3OrJj4eYVE/
de4wPh4q5z94NWc+HgJ+P3p/dj4d67E/fMsFPh3qBT9/Fso+HgDUP4Cwtj4eM0U/gdTPPh6EMz+C
9ww+HvYbP4QWzD4fixY/hTNsPiBEyj+GTE4+ISRqP4dg0z4iKqE/iHBoPiNXnT+Jeng+JKr/P4p+
cD4mI+w/i3vDPifBCz+Mcec+KYCTP41gWT4rYEo/jkabPi1dnz+PJDI+L3WqP4/4pj4xpUU/kMON
PjPpAT+RhIA+Nj1jP5I7Iz44nsU/kucbPjsJdT+TiBg+PXm5P5Qd1D4/698/lKgOPkJcPz+VJpE+
RMdOP5WZND5HKaE/lf/UPkl/7j+WWls+S8cWP5aovj5N/CY/lur4PlAcYj+XIRY+UiVBP5dLKD5U
FG4/l2lNPlXn0z+Xe7E+V52bP5eCgT5ZNBk/l34BPlqp+T+Xbns+W/4NP5dURT5dL3k/ly/BPl49
oj+XAVg+XygXP5bJeT5f7q4/loifPmCRdD+WP0g+YRC1P5XuCD5hbPk/lZVrPmGnAj+VNgU+Yb/D
P5TQdz5huHE/lGVgPmGSaD+T9Wc+YU89P5OBMD5g8Lc/kwllPmB40T+SjrE+X+mgP5IRtz5fRWY/
kZMkPl6OlD+RE58+Xce2P5CTyT5c83Q/kBRFPlwUlz+PlbA+Wy31P48Ynz5aQns/jp2gPllVHT+O
JTk+WGjHP42v7j5XgIA/jT43PlafOD+M0IQ+VcfQP4xnOz5U/RQ/jAK3PlRBsD+Lo0k+U5guP4tJ
Oj5TAuc/ivTDPlKEAT+Kphc+Uh1oP4pdXT5R0MU/ihqtPlGfeD+J3hc+UYqVP4mnoD5RkuA/iXdA
PlG4xj+JTOk+UfxnP4kofD5SXYE/iQnXPlLbgz+I8Mw+U3WOP4jdJT5UKnI/iM6mPlT4sT+IxQg+
Vd6LP4i//j5W2gI/iL81Plfo3j+IwlU+WQi7P4jJAT5aNww/iNLVPltxHT+I328+XLQlP4juaj5d
/VE/iP9dPl9JsT+JEd8+YJZyP4kliz5h4LQ/iTn3PmMlqD+JTrs+ZGKEP4ljcz5llKU/iXe+Pma5
fT+Jizo+Z86VP4mdjz5o0aY/ia5mPmnAiz+JvW0+aplKP4nKVz5rWhM/idTdPmwBQj+J3L0+bI1m
P4nhtz5s/TA/ieOZPm1Pjj+J4jY+bYOrP4ndZz5tmNk/idUKPm2Omj+JyQU+bWSgP4m5RD5tGso/
iaW5PmyxKT+Jjlo+bCgBP4lzJj5rf6o/iVQiPmq4wj+JMVc+adP8P4kK1T5o0j0/iOCuPme0gT+I
sv4+ZnvuP4iB3j5lKb4/iE1vPmO/Qz+IFdY+Yj30P4fbOj5gp1o/h53DPl79CT+HXZ0+XUCoP4ca
8z5bc+U/htXzPlmYgj+Gjss+V7A4P4ZFpz5VvMg/hfq4PlO/9D+FriY+UbtuP4VgIT5PsPY/hRDR
Pk2iQD+EwGA+S5D0P4Ru9j5Jfqs/hBy3Pkds8z+DycM+RV1GP4N2OT5DURU/gyI7PkFJuj+CzeA+
P0hyP4J5QD49Tno/giRuPjtc7z+Bz3w+OXTdP4F6eD43lz0/gSVwPjXE8D+A0Gs+M/7JP4B7bj4y
RYE/gCZ7PjCZyD9/oyM+Lvw7P375ZD4tbWY/fk+pPivtzj99peo+Kn3nP3z8Dj4pHg8/fFIKPifO
sz97p8k+JpA1P3r9Mz4lYvI/elI2PiRHRD95pq0+Iz19P3j6fT4iRe8/eE2IPiFg7T93n7E+II7N
P3bw0j4fz+Q/dkDaPh8khz91j7Q+Ho0LP3TdRT4eCb4/dClsPh2a7z9zdBs+HUDnP3K9RD4c++E/
cgTYPhzMEz9xSsU+HLGjP3CPAz4crKQ/b9GHPhy9Dz9vEkc+HOLOP25RTD4dHa0/bY6YPh1tWD9s
yjE+HdFZP2wEJT4eSR0/azx/Ph7T5T9qc04+H3DSP2mopD4gHtk/aNyWPiDcyT9oD0U+IalaP2dA
2T4igxY/ZnFrPiNoaD9loSE+JFefP2TQJz4lTuw/Y/6rPiZMbj9jLN0+J04sP2Ja9j4oUiU/YYku
PilWSz9gt8I+KliKP1/m9T4rVtA/XxcGPixPDT9eSEQ+LT8/P116/T4uJW8/XK+BPi7/tj9b5iQ+
L8w+P1sfQT4wiVg/Wls8PjE1aT9Zmm8+Mc7yP1jdQj4yVKI/WCQePjLFQz9Xb2w+Mx/EP1a/nz4z
Yzw/VhUrPjOO7T9VcI0+M6JJP1TSPT4znOM/VDq3PjN+eD9Tqn8+M0bwP1MiGD4y9l4/UqIBPjKM
+j9SKrk+MgsUP1G8yT4xcT0/UViwPjDAET9Q/vU+L/hbP1CwHD4vGvw/UGyjPi4o9T9QNQo+LSNa
P1AJzT4sC1Y/T+thPiriKT9P2jM+KakXP0/Wtj4oYYA/T+FRPicMxD9P+mU+JaxHP1AiTD4kQW8/
UFlbPiLNnT9Qn9U+IVIqP1D1+j4f0G0/UVwAPh5JsD9R0hg+HL8tP1JYXj4bMgc/Uu7oPhmjUT9T
lbo+GBQAP1RM1z4WhP8/VRQuPhT3Fz9V66M+E2sCP1bTCj4R4VU/V8onPhBakD9Y0Lk+DtcZP1nm
aj4NV0U/WwrWPgvbQj9cPYs+CmM8P11+Cz4I70Y/XsvGPgd/Yz9gJiA+BhOKP2GMaj4Eq6c/Yv3w
PgNHpT9keeg+AedrP2X/gz4AiuM/Z43hPf5j+D9pJBU9+7leP2rBHz35Few/bGP6PfZ50D9uC509
8+VwP2+27T3xWUI/cWTDPe7V9T9zE+w97FxsP3TDOz3p7b4/dnFuPeeLUT94HT095TanP3nFYT3i
8Yk/e2iGPeC9+j99BVk93p4xP36ahT3clJU/gBNZPdqjtj+A1EE92M5JP4GPUj3XFw4/gkPiPdWA
1T+C8Ug91A5oP4OW3j3Swok/hDP/PdGfvD+EyBE90Kh5P4VSeD3P3to/hdKgPc9EtT+GR/Y9zttq
P4ax9D3Oo/Y/hxAZPc6eyT+HYes9zsv0P4em/z3PKt4/h97tPc+6aT+ICV490HjtP4gmAT3RZD8/
iDSSPdJ5pz+INNk907YAP4gmpj3VFak/iAndPdaUyD+H3nA92C8jP4ekWT3Z4E0/h1ujPdujkj+H
BGI93XRUP4aexT3fTeA/hisBPeErhj+FqVg94wijP4UaID3k4No/hH23Peav/T+D1I096HIhP4Mf
Gj3qI5g/gl3kPevBKD+BkYU97UfjP4C6nz3utVA/f7O3PfAHZz993+g98TybP3v7Tz3yU+A/egdz
PfNMoT94BgA99CblP3X4pj304zQ/c+EmPfWCoj9xwUQ99gbbP2+ayj32cgQ/bW+IPfbGyz9rQVk9
9wh/P2kSFj33OtY/ZuOXPfdh+z9kt7M994KYP2KQOD33oao/YG7tPffEej9eVY099/ChP1xF1D34
K+Y/WkFpPfh8Fj9YSeI9+ObzP1Zg0D35cjw/VIeqPfojaz9Sv9k9+v+iP1EKsD38C5o/T2lvPf1L
Zj9N3UM9/sKBP0xnPj4AOdY/SwhgPgEwaj9JwZc+AkWNP0iTtT4DeVo/R39vPgTLcT9GhXQ+Bjsa
      </set>
      <set id="src_45111" fmt="series">
AAAACXNyY180NTExMQAAAAI/gAAAw8eAAAAAAAIAAASwP32NzT5Rvzc/fPTNPlG/4T98XbQ+Ubob
P3vIQD5RrhQ/ezQ5PlGcFD96oWs+UYR3P3oPqj5RZ7A/eX7aPlFGQz947t8+USC1P3hfpT5Q96s/
d9E5PlDL7T93Q6M+UJ46P3a29z5Qb1g/ditSPlBAEj91oNo+UBEyP3UXvz5P44Y/dJA6Pk+32j90
Coc+T47mP3OG7j5PaVs/cwW8Pk9H3T9yh0c+Tyr/P3IL4z5PE0A/cZPkPk8BBj9xH6o+TvSmP3Cv
kT5O7mA/cEP7Pk7uXD9v3Ug+TvSpP297zz5PAUA/bx/rPk8UBT9uyfE+TyzIP256Lz5PS0U/bjDp
Pk9vJD9t7mQ+T5gEP22y3T5PxXU/bX6CPk/3Bj9tUXs+UCw9P20r3D5QZJE/bQ26PlCfgD9s9xo+
UNyJP2zn7j5RGyk/bOAkPlFa4j9s35g+UZs+P2zmFz5R28w/bPNkPlIcIj9tBzU+UlvcP20hMT5S
mqY/bUDzPlLYLj9tZgo+UxQqP22P/j5TTlk/bb5IPlOGhT9t8Fc+U7x7P24ljz5T8As/bl1TPlQh
CT9ulvQ+VE9RP27RvD5Uers/bwz+PlSjJT9vR/4+VMhnP2+CBD5U6lg/b7pNPlUI0D9v8B8+VSOk
P3Aivj5VOpk/cFFlPlVNaD9we2Q+VVvjP3CgBT5VZcQ/cL6RPlVquD9w1mU+VWpgP3Dm4T5VZHA/
cO9uPlVYhj9w74A+VUYzP3DmjT5VLQE/cNQiPlUMgT9wt9w+VOQ2P3CRUj5Us5Y/cGAxPlR6ED9w
JDI+VDcWP2/dID5T6hg/b4rTPlOSfz9vLTY+Uy+uP27ERD5SwQs/blAGPlJF+j9t0I4+Ub3gP21G
CD5RKB0/bLCmPlCEFz9sEKo+T9E6P2tmaj5PDvk/arJGPk48xj9p9LM+TVofP2kuKT5MZog/aF82
PkthjD9niG4+SkrKP2aqeT5JIes/ZcYEPkfmrT9k28Y+RpjSP2Psij5FOEk/YvkdPkPFCj9iAlY+
Qj8iP2EJFT5ApsU/YA5CPj78Pz9fEsw+PT/5P14Xmj47coA/XR2vPjmUjj9cJf4+N6b6P1sxgz41
qsk/WkE9PjOhJj9ZViU+MYtmP1hxOD4vaxI/V5N5Pi1B5D9WveA+KxHHP1XxXD4o3M4/VS7kPial
Qz9Ud1g+JG2UP1PLpz4iOG0/UyysPiAImz9Smz4+HeEVP1IYJz4bxOw/UaQhPhm3Uz9RP+M+F7uP
P1DsET4V1O0/UKlBPhQGvD9QeAc+ElREP1BY3D4QwK0/UEwqPg9O9j9QUk8+DgHrP1BrmD4M3BY/
UJhBPgvfqD9Q2HI+Cw5zP1EsRj4Kadg/UZPDPgnywj9SDt8+CamYP1KdhT4JjkY/Uz+HPgmgKT9T
9J8+Cd4aP1S8fD4KRng/VZbAPgrXNT9Wgvw+C43bP1eAsD4MZ5k/WI9PPg1hVT9Zrjc+Dne3P1rc
wz4Pp0c/XBpBPhDscD9dZfQ+EkOOP16/Bz4TqQY/YCSoPhUZST9hlf8+FpDmP2MSIT4YDJA/ZJgk
PhmJJT9mJxQ+GwO8P2e9/T4ceao/aVvmPh3oej9q/9E+H04AP2yowz4gqEw/blW6PiH1vj9wBbs+
IzUBP3G3wz4kZPw/c2rNPiWE2D91Hek+JpQfP3bQHj4nko4/eIB8PiiALj96Lgs+KV1EP3vX5T4q
KlA/fX0mPiroAj9/HOM+K5c+P4BbIj4sOSY/gSQ7PizO9j+B6VI+LVoMP4KqAD4t2+A/g2XkPi5V
+j+EHJ0+LsnpP4TNzj4vOT0/hXkaPi+leD+GHi0+MBAfP4a8sz4wepE/h1RcPjDmDT+H5No+MVOp
P4ht5D4xxEk/iO80PjI4mD+JaIY+MrEOP4nZnD4zLdw/ikI5PjOu8z+KoiY+NDQAP4r5Lz40vG4/
i0cgPjVHTz+Li9M+NdOZP4vHIT42X/Y/i/jrPjbq3D+MIRM+N3KPP4w/hj439SQ/jFQxPjhwlz+M
Xww+OOLFP4xgFD45SXk/jFdLPjmicz+MRLo+Oet3P4wobT46IkA/jAKCPjpEtT+L0xs+OlDJP4ua
YD46RI8/i1iCPjoePz+LDbk+Odw9P4q6RT45fRw/il5tPjj/qT+J+oQ+OGLvP4mO5j43pjg/iRvv
PjbJCz+Iogo+Ncs9P4ghqj40rOU/h5tFPjNuXz+HD1w+MhBQP4Z+cT4wk6M/hekSPi75mT+FT9E+
LUOpP4SzRj4rc6M/hBQJPimLhz+Dcrk+J42rP4LP+j4lfJU/gixtPiNbDj+BiLU+ISwOP4DleT4e
8r4/gENbPhyyez9/Rfw+Gm7EP34KAj4YKzU/fNQEPhXrhz97pTQ+E7N+P3p+tz4Rhuk/eWGpPg9p
lj94Txc+DV9CP3dIAj4La5Q/dk1ZPgmSDT91X/Q+B9X7P3SAnj4GOnA/c7ANPgTCND9y7uE+A2+/
P3I9oj4CRSc/cZy9PgFEFT9xDIw+AG3DP3CNRz3/he8/cB8dPf6IDT9vwiE9/eGQP292Pz39kUY/
bztaPf2VND9vETw9/eqFP273kD3+jbI/bu3tPf96qj9u89g+AFZkP28Iuz4BD4Q/byvzPgHmDz9v
XMY+Atc5P2+abD4D4Cs/b+QMPgT+CD9wOMQ+Bi35P3CXpD4HbS8/cP+vPgi45D9xb+w+Cg6BP3Hn
VT4La38/cmTnPgzNdT9y55c+DjIhP3NuYD4Pl2U/c/hCPhD7Tj90hEA+ElwGP3URZj4Tt+k/dZ7J
PhUNdz92K4M+FltaP3a2vj4XoGY/dz/EPhjboD93xeA+Ggw0P3hIbT4bMXM/eMblPhxK5z95QNI+
HVg6P3m10T4eWUc/eiWRPh9OBT96j+I+IDarP3r0oT4hE5E/e1PFPiHlJD97rWU+IqwYP3wBrj4j
aTM/fFDYPiQdYD98mzs+JMmtP3zhPz4lb1A/fSNmPiYPkz99Yj8+JqvKP32ecT4nRWU/fdiuPifd
6z9+Ea8+KHbaP35KUj4pEc8/foNsPimwXT9+vdw+KlQLP376kj4q/lw/fzqAPiuwuD9/fpo+LGx7
P3/HzD4tMuE/gAuDPi4E+z+ANqE+LuPQP4Blrz4v0CY/gJkcPjDKnz+A0VI+MdOrP4EOtT4y64k/
gVGhPjQSQz+Bmmc+NUezP4HpVD42i30/gj6jPjfdET+Cmow+OTu4P4L9Oj46poc/g2bKPjwcaD+D
108+PZwaP4ROyz4/JEQ/hM0zPkCzXT+FUnM+QkfTP4XeZz5D3/c/hnDcPkV6BT+HCZY+RxQuP4eo
RD5IrJc/iEyRPkpBaD+I9hg+S9DBP4mkaj5NWMw/ilcNPk7XuT+LDXk+UEvCP4vHHD5RszM/jINg
PlMMaD+NQaU+VFXQP44BRT5Vjf0/jsGSPlazkD+Pgdw+V8VMP5BBbT5Ywgw/kP+LPlmoxT+Ru4E+
WnikP5J0lz5bMPY/kyoWPlvRHj+T20s+XFisP5SHgT5cx0c/lS4RPl0c0D+VzlI+XVlGP5Znpj5d
fMg/lvl3Pl2Hoz+Xgzc+XXo+P5gEZD5dVSs/mHyBPl0ZDz+Y6yE+XMaxP5lP6D5cXww/map/Plvj
KD+Z+qE+W1QiP5pAGD5aszo/mnq6PloBvz+aqms+WUERP5rPHD5Ycp8/mujPPleX5T+a95M+VrJm
P5r7hz5Vw64/mvTVPlTNST+a47Q+U9DDP5rIaz5Sz6U/mqNIPlHLcT+adKY+UMWhP5o86z5Pv6A/
mfyLPk66zT+Zs/0+TbhyP5ljwD5MucI/mQxfPku/5T+YrmM+SsviP5hKWT5J3qk/l+DaPkj5FD+X
cno+SBveP5b/yz5HR6Y/loljPkZ86z+WD9g+RbwXP5WTuj5FBXA/lRWWPkRZKz+UlfI+Q7dQP5QV
UD5DH+I/k5QtPkKSuz+TEvc+Qg+kP5KSGD5Blk0/khHvPkEmTz+RktA+QL82P5EVBT5AYG4/kJjJ
PkAJWj+QHlE+P7lQP4+lwD4/b5g/jy8zPj8rbj+OurM+Puv8P45IRj4+sHw/jdffPj54Fz+NaWg+
PkHzP4z8wz4+DTA/jJHBPj3Y9D+MKCo+PaRpP4u/uz49brs/i1guPj03HD+K8S8+PPzAP4qKZD48
vuQ/iiNvPjx81D+Ju+4+PDXuP4lTdz476YY/iOmePjuXBz+IffY+Oz3sP4gQDT463b0/h59xPjp2
DT+HK7o+OgaKP4a0ej45juQ/hjlFPjkO1D+FubU+OIYmP4U1bD439NI/hKwPPjdazT+EHUk+Nrgb
P4OI0T42DNA/gu5ePjVZCT+CTbQ+NJz7P4Gmoj4z2OM/gPj+PjMNDj+ARKc+MjndP38TCD4xX6A/
fY8dPjB+yj97/Yk+L5fRP3peVD4uqy0/eLGmPi25Xj9298A+LMLkP3Uw8T4ryEQ/c12fPirJ/T9x
fjg+KciFP2+TSz4oxGA/bZ13Pie+Ez9rnWY+JrX9P2mTzz4lrIQ/Z4F7PiSiAj9lZ0Q+I5a9P2NG
ED4iivw/YR7MPiF+6z9e8nQ+IHKqP1zCCT4fZks/Wo6YPh5Z0D9YWTY+HU05P1Yi/T4cQGg/U+0L
PhszOz9RuIQ+GiWIP0+Gkj4ZFyc/TVhcPhgH3z9LLww+Fvd+P0kLzD4V5dI/Ru/HPhTSsj9E3Cg+
E73+P0LSEj4Sp6Q/QNKtPhGPoT8+3x0+EHYUPzz4hT4PWzk/Ox/+Pg4/ZT85Vqc+DSMYPzedjT4M
BvQ/NfW9PgrryT80YD0+CdKWPzLeCT4IvIg/MXAjPgerBz8wF3U+Bp+rPy7U6T4FnEI/LaldPgSi
xz8slag+A7V5PyuamT4C1rk/KrjxPgIJHD8p8W4+AU9dPylEuz4ArFM/KLNtPgAi3T8oPiI9/2v6
PyflXT3+0WA/J6mVPf57wz8nizc9/nDKPyeKnj3+tcw/J6gbPf9Prz8n4+s+ACFyPyg+PD4AyZg/
KLctPgGh3j8pTs0+AqtyPyoFEz4D5xY/KtnrPgVVLj8rzS0+BvW2Pyzeoj4IyEY/Lg4BPgrMJz8v
WuM+DQA6PzDE5D4PYyU/MkuDPhHzTj8z7io+FK7nPzWsND4Xk/8/N4TwPhqgij85d5Q+HdJ2PzuD
SD4hJ6c/PacpPiSeCj8/4kI+KDOdP0IzhD4r5nA/RJnhPi+0tT9HFDc+M5y+P0mhXT43nQs/TEAa
Pju0ND9O7x4+P+D/P1GtIT5EImA/VHjJPkh3dD9XULU+TN96P1ozgT5RWdw/XR+/PlXmIj9gE/U+
WoPvP2MOqT5fMwE/Zg5gPmPzKT9pEZQ+aMRCP2wWyT5tpjE/bxxzPnKYyT9yIRk+d5v5P3UjOT58
r44/eCFFPoDplj97GdI+g4NDP34LaT6GJI0/gHpMPojNHD+B6fs+i3yDP4NUEj6OMjw/hLfhPpDt
qD+GFMI+k64IP4dqDz6WcoM/iLcsPpk6Hz+J+4I+nAPFP4s2fz6ezkE/jGeaPqGYQT+NjlQ+pGBX
P46qKz6nJPY/j7qxPqnkhT+Qv4A+rJ1PP5G4Mj6vTYs/kqR7PrHzYz+ThAk+tIz2P5RWnz63GFc/
lRwCPrmTmT+V1Ag+u/zLP5Z+kT6+Uf0/lxuJPsCRSz+XquU+wrjWP5gspT7ExsA/mKDePsa5Xj+Z
B6Y+yI8FP5lhKT7KRiU/ma2ZPsvdSj+Z7Tk+zVMfP5ogUz7OpnA/mkc7Ps/WKz+aYlU+0OFlP5py
Ej7Rx18/mnbtPtKHfD+acWE+0yEzP5piBD7TlFA/mkltPtPgtj+aKD4+1AZ2P5n/HT7UBck/mc67
PtPfCz+Zl9Q+05LUP5lbJD7TIeA/mRlwPtKNED+Y038+0dVuP5iKGT7Q/B8/mD4TPtACfj+X8Dw+
zuoCP5ehYz7NtD8/l1JUPsxi3j+XA+M+yvezP5a23z7JdKo/lmwUPsfbvz+WJEc+xi8EP5XgOj7E
cJs/laCpPsKisT+VZkg+wMeEP5UxxT6+4VU/lQPDPrzycT+U3N8+uv0hP5S9qj65A7E/lKaqPrcI
aj+UmFw+tQ2MP5STMT6zFU4/lJeRPrEh2T+Upc8+rzVHP5S+PD6tUaA/lOEVPqt41T+VDo4+qay8
P5VGyj6n7xM/lYnfPqZBdD+V19s+pKVaP5Ywuj6jHBc/lpRxPqGm3j+XAuY+oEa1P5d78D6e/HQ/
l/9ePp3IyD+YjPM+nKwyP5kkZj6bpwU/mcVpPpq5aj+ab58+meNUP5sioj6ZJJM/m94HPph8vT+c
oVk+l+tFP51sHT6Xb3o/nj3WPpcIiD+fFfw+lrV5P5/0Bj6WdTM/oNdlPpZGgj+hv4Q+ligbP6Kr
0j6WGKE/o5uwPpYWmD+kjok+liCQP6WDyT6WNQU/pnrVPpZSaz+ncxM+lnc2P6hr7T6WodY/qWTM
PpbQwT+qXRo+lwJxP6tUSD6XNWY/rEnIPpdoLD+tPQo+l5lYP64thj6Xx4o/rxq2PpfxcD+wBBc+
mBXDP7DpMj6YM1c/scmOPphJAz+ypLg+mFW0P7N6Qj6YWGc/tEm/PphQHz+1Esw+mDwBP7XVDz6Y
G0M/tpAvPpftKj+3Q9Y+l7ENP7fvuD6XZlM/uJONPpcMdz+5LxE+lqMEP7nCAz6WKZw/ukwuPpWf
8D+6zWI+lQXEP7tFcD6UWvQ/u7QwPpOfaj+8GYA+ktMnP7x1QT6R9jY/vMdZPpEIvj+9D74+kAr7
P71OXD6O/Tk/vYMxPo3f1z+9rjs+jLNHP73Pfz6LeA4/vecFPoouwT+99Ns+iNgJP735FD6HdJ8/
vfPKPoYFST+95Rg+hIrhP73NID6DBk0/vawLPoF4fj+9gfo+f8THP71PIj58iic/vRO4PnlDMj+8
z/c+dfIeP7yEHT5ymSA/vDBoPm86cz+71R8+a9hOP7tyhj5odOU/uwjxPmUSaD+6mKo+YbL4P7oi
BT5eWKg/uaVaPlsFcD+5Iv8+V7s6P7ibTD5Ue9A/uA6bPlFI4D+3fVI+TiP4P7bnzj5LDoo/tk5w
PkgJ4j+1sZc+RRcrP7URrD5CN3M/tG8NPj9rpz+zyh0+PLSbP7MjPj46EwY/snrTPjeHjz+x0Tg+
NRLTP7EmzT4ytWs/sHvtPjBv6z+v0PI+LkLpP68mND4sLwY/rnwIPio0+D+t0rg+KFV7P60qkj4m
kXw/rIPgPiTp+z+r3uk+I2AZP6s75T4h9RM/qpsRPiCqWD+p/J4+H4FmP6lgvT4ee+E/qMeYPh2b
eD+oMU0+HOHmP6eeAD4cUOc/pw3BPhvqOT+mgKM+G695P6X2rz4boiE/pW/nPhvDdz+k7Ek+HBSF
P6Rryz4clgg/o+5fPh1IYD+jc+o+HiuAP6L8Uj4fPwU/ood0PiCCED+iFSk+IfNXP6GlSD4jkR4/
oTefPiVZOD+gy/s+J0kQP6BiIT4pXbE/n/nVPiuT0T+fktc+LefZP58s6D4wVe0/nsfGPjLZ+z+e
Yys+NW/PP53+0z44ExM/nZp5Pjq/YD+dNdc+PXBBP5zQrT5AIVQ/nGq7PkLOLz+cA8U+RXKUP5ub
jj5IClk/mzHiPkqRfT+axo0+TQQjP5pZYj5PXqY/meo8PlGdmj+ZePY+U73DP5kFdz5VvDs/mI+s
PleWYD+YF4s+WUnQP5edDj5a1IY/lyAwPlw0vT+WoQM+XWkaP5YfmD5ecI4/lZwJPl9KVz+VFn0+
X/YuP5SPHT5gdBk/lAYYPmDEfD+Te6g+YOgpP5LwED5g4E8/kmOXPmCufj+R1ok+YFScP5FJOj5f
1Qw/kLwAPl8yhj+QLzU+XnAeP4+jOz5dkUE/jxhxPlyZsz+Ojzo+W416P44H/D5acPw/jYMYPllI
zj+NAPQ+WBnKP4yB+D5W6O4/jAZ9PlW7TT+LjuE+VJYIP4sbgD5Tfjk/iqyqPlJ44T+KQqw+UYrX
P4ndzj5QuK8/iX5JPlAGnD+JJFo+T3h4P4jQLT5PEZQ/iIHqPk7UrD+IOa0+TsPkP4f3hD5O4Ko/
h7t5Pk8ruT+HhYc+T6UPP4dVoT5QS+8/hyusPlEe7z+HB4U+UhvyP4bo/z5TQDw/hs/iPlSIgD+G
u+0+VfD0P4as1T5XdVw/hqJDPlkRKD+Gm90+Wr+GP4aZQT5ce2s/hpoBPl4/xj+Gnas+YAduP4aj
xj5hzUg/hqvZPmOMRj+GtWI+ZT+IP4a/4D5m4l8/hsrRPmhwVT+G1bA+aeU0P4bf9j5rPQ8/huki
Pmx0RD+G8Kw+bYd2P4b2HD5uc8U/hvj2Pm82hz+G+MY+b82EP4b1Fz5wNss/hu2CPnBwzD+G4aI+
cHpQP4bRHT5wUnI/hrucPm/4nT+GoNk+b2ycP4aAlD5uroU/hlqTPm2+sD+GLqg+bJ3CP4X8tz5r
TLE/hcSnPmnMrj+Fhms+aB8oP4VCAT5mRcE/hPdwPmRCSz+Eps4+YhbXP4RQOz5fxZQ/g/PePl1Q
5T+Dkes+Wrs/P4Mqmz5YBzU/gr45PlU3gT+CTRA+Uk7gP4HXej5PUCo/gV3VPkw+QT+A4Ig+SRwF
P4BgAz5F7Fg/f7lvPkKyGD9+rkQ+P3AhP32ffj48KTg/fI4kPjjgFz97e0M+NZdiP3pn8D4yUaI/
eVU6Pi8RRT94RDw+K9iZP3c2GT4oqcY/divrPiWG1j91Jsw+InGoP3Qn1D4fa+8/czAQPhx3LD9y
QJQ+GZS+P3FaaT4Wxdc/cH6RPhQLej9vrgQ+EWaDP27psz4O16E/bjJ3PgxfYj9tiTA+Cf42P2zu
rz4HtG0/bGOwPgWCPT9r6OI+A2fKP2t+6T4BZSs/ayZSPf705j9q35s9+09VP2qrNj332eY/aomF
PfSU6j9qetM98YDTP2p/WD3unk0/apdAPevuPT9qwqE96XHIP2sBfz3nKnE/a1PLPeUZ7z9ruV49
40JXP2wyBD3hpgM/bL10PeBHiT9tW1o93ymwP24LRD3eT3c/bsy1Pd275T9vnxk93XH+P3CB0T3d
dKc/cXQsPd3Goj9ydXM93mpiP3OE1T3fYdw/dKF0PeCulj91ymU94lGAP3b+uj3kSv0/eD1oPeaa
jj95hWY96T8QP3rVnD3sNqM/fCzsPe9+nD99iiw98xOrP37sND328c4/gCjmPfsUYD+A3No9/3Y0
P4GRWz4CCMk/gkXFPgRwJT+C+X8+Bu4IP4Or5j4JfxQ/hFxaPgwf1j+FCj8+DszJP4W0+z4Rgl4/
hlvyPhQ9CD+G/o8+Fvk0P4ecPD4Zs24/iDRsPhxoSD+IxpU+HxRuP4lSLz4htKM/ida8PiRFyz+K
U8E+JsTsP4rI0D4pLzU/izV6PiuB/D+LmV8+LbrAP4v0JT4v1zg/jEV4PjHVQT+MjQ4+M7LtP4zK
oz41bn4/jP4FPjcGej+NJwg+OHmTP41Fhz45xrk/jVlsPjrtET+NYqc+O+v6P41hOD48wwo/jVUl
Pj1yEj+NPn4+Pfj8P40dZz4+WCM/jPIGPj6P+j+MvJE+PqEqP4x9QT4+jIw/jDRlPj5TLj+L4k8+
PfY8P4uHYD49dx8/iyP7PjzXWD+KuJM+PBiNP4pFpj47PJM/icu5PjpFTz+JS1Y+OTSzP4jFFT44
DM4/iDmQPjbPuT+HqW4+NX+QP4cVVD40HnU/hn30PjKuhz+F5AI+MTHaP4VIOD4vqno/hKtUPi4a
ZT+EDhQ+LIOEP4NxOT4q56E/gtWIPilIcz+CO8g+J6ePP4GkvT4mBmk/gREqPiRmVj+AgdI+IsiI
P3/u5z4hLgg/fuWZPh+Xyj996S4+HgaXP3z7Bz4cexQ/fByCPhr13j97TvA+GXdsP3qTjz4YACI/
eeuQPhaQUz95WAw+FShDP3jaEz4TyDI/eHKiPhJwYT94Ipc+ESEHP3fqwT4P2mU/d8vPPg6cvz93
xl8+DWh7P3fa8D4MPgc/eAnkPgsd5T94U4Q+CgiyP3i3+z4I/yM/eTdZPggCDT950ZA+BxJcP3qG
cT4GMSA/e1WvPgVffj98PuU+BJ64P31BhT4D8CY/flzqPgNVMT9/kFQ+As9OP4BtbT4CYAU/gR26
PgII1T+B2IY+Acs8P4KdNj4BqK8/g2siPgGikD+EQZE+AbojP4UfyD4B8JA/hgT0PgJGzD+G8Dw+
Ar2dP4fgwT4DVZw/iNWZPgQPHz+Jzc8+BOo9P4rIaT4F5tY/i8RtPgcEgj+MwNg+CEKUP428pT4J
oCo/jrbMPgscID+PrkM+DLUbP5CiAj4OaYw/kZEEPhA3tT+SekY+Eh2mP5Ncyz4UGVU/lDeXPhYo
oD+VCbg+GElKP5XSRT4aeQM/lpBcPhy1bT+XQyg+HvwkP5fp4D4hSsQ/mIPCPiOe2j+ZECQ+JfYW
P5mOZj4oTiM/mf34Piqkuj+aXlo+LPekP5qvHz4vRLc/mu/qPjGJ3T+bIHQ+M8UcP5tAiT419I4/
m1ADPjgWZT+bTtE+OijkP5s89T48Km0/mxqJPj4ZjD+a57s+P/TfP5qkxT5BuyU/mlH4PkNrLz+Z
77o+RQP1P5l+gD5GhIc/mP7SPkfsFz+YcUU+STn0P5fWfj5KbYc/ly80PkuGXj+WfCw+TIQhP5W+
Mz5NZpY/lPYiPk4tmT+UJN0+TtktP5NLVT5PaW8/kmp8Pk/eij+Rg1A+UDjdP5CW1D5QeNU/j6YM
PlCe/T+Osf4+UKvtP427sz5QoFo/jMQyPlB9Dj+LzIA+UELrP4rVoD5P8uM/ieCRPk+N+z+I7ko+
TxVFP4f/vj5Oid8/hxXZPk3s+j+GMXo+TT/KP4VTeT5Mg48/hHylPku5iz+Drbs+SuL5P4LncD5K
ASA/gipuPkkVRD+Bd1A+SCCoP4DOnz5HJH4/gDDYPkYh8j9/PNM+RRojP34vZz5EDhw/fToIPkL+
5D98XTM+Qe1pP3uZTD5A2oY/eu6TPj/HAT96XSk+PrOKP3nlFD49oLg/eYY4PjyPDj95QFc+O37j
P3kTJj46cJk/eP44PjlkaD95AQY+OFp7P3ka7z43Utc/eUs6PjZNdD95kRY+NUo0P3nroj40SOo/
elnkPjNJVD962tc+MkstP3ttXT4xTho/fBBXPjBRxD98wo8+L1XEP32CyD4uWbY/fk+7Pi1dMz9/
KBo+LF/ZP4AFST4rYUY/gHrkPiphMT+A9C8+KV9RP4FwgT4oW3g/ge8pPidVeT+Cb38+Jk1SP4Lw
2z4lQxE/g3KUPiQ24z+D9Ak+IykRP4R0mT4iGgk/hPOrPiEKWT+FcKo+H/q7P4XrBz4e7Ak/hmI5
Ph3fSj+G1b0+HNWrP4dFFz4b0IQ/h6/XPhrRWT+IFZE+GdnKP4h13j4Y65o/iNBkPhgIvj+JJNM+
FzMuP4ly3T4WbQk/ibpDPhW4dD+J+sc+FReUP4o0PT4UjJk/imZ3PhQZkj+KkVk+E8CHP4q0zz4T
g2E/itDHPhNj0T+K5T0+E2NQP4ryMj4Tgxk/ivevPhPEDz+K9cI+FCbLP4rsfj4Uq4k/itwEPhVS
LT+KxHk+Fho6P4qmBj4XAtU/ioDcPhgKyD+KVTA+GTCHP4ojOD4acjo/ies4PhvNwD+JrXI+HUC7
P4lqLT4eyJs/iSGyPiBiqD+I1E8+IgwPP4iCVT4jweg/iCwWPiWBSj+H0eY+J0dOP4d0Gj4pERU/
hxMHPirbzT+GrwU+LKTSP4ZIbz4uaaU/hd+dPjAn4z+FdOM+Md1bP4UImT4ziA8/hJsTPjUmMT+E
LKg+NrYzP4O9qj44Nqw/g05sPjmmgj+C3zk+OwTLP4JwXj48UNA/ggIiPj2KET+BlMs+PrArP4Eo
mz4/ww4/gL3VPkDCzj+AVLE+Qa+gP3/a0T5Cie0/fxBePkNSPT9+SmQ+RAkzP32JNz5Er5U/fM0p
PkVGPD98Fno+Rc4WP3tlaT5GSB4/eroePka1Zj96FMU+RxcEP3l1dj5HbhY/eNxFPke7wT94ST4+
SAEsP3e8Yj5IP3g/dzWjPkh3vD92tPY+SKsgP3Y6Qz5I2rg/dcVnPkkHmD91Vjc+STLJP3Tsgz5J
XU0/dIgdPkmIGz90KLY+SbQnP3POEj5J4lc/c3fmPkoTiD9zJeI+SkiVP3LXtT5KgjU/co0GPkrB
MT9yRXg+SwY9P3IAqj5LUf8/cb5BPkulDT9xfds+S//xP3E/FT5MYxw/cQGGPkzO6D9wxNY+TUO7
P3CIpz5NwdU/cEyXPk5JUD9wEE4+TtpJP2/TdD5PdLY/b5W3PlAYdD9vVsQ+UMVDP28WWj5Reso/
btQqPlI4jj9uj/c+Uv37P25Jgz5TylQ/bgCbPlSc0D9ttSA+VXSPP21m7j5WUI4/bRXpPlcvtD9s
wf8+WBDUP2xrIj5Y8q0/bBFUPlnT7z9rtJg+WrM7P2tU/j5bjyg/avKdPlxmRT9qjZg+XTcbP2om
Fz5eADU/abxRPl7AFz9pUIA+X3VQP2ji5j5gHn0/aHPAPmC6Lj9oA20+YUceP2eSPj5hw/0/ZyCS
PmIvmD9mrtI+YojMP2Y9bj5izo4/ZczTPmL/4T9lXXg+YxvcP2Tv0z5jIaM/ZIRjPmMQiz9kG60+
YufwP2O2Lz5ip0c/Y1RlPmJOHT9i9tA+YdwIP2Kd+T5hUNE/YkpnPmCsQz9h/Jg+X+5DP2G1CD5f
FsY/YXQzPl4l4D9hOpI+XRuxP2EInD5b+HA/YN67Plq8Zz9gvV0+WWfvP2Ck3T5X+3Q/YJWTPlZ3
gj9gj9c+VNyyP2CT7j5TK6A/YKIgPlFlET9guqc+T4nXP2DdsT5Nmto/YQtqPkuZIj9hQ+U+SYW7
      </set>
      <set id="src_45113" fmt="series">
AAAACXNyY180NTExMwAAAAI/gAAAw8eAAAAAAAIAAASwP5HCAD2/5JQ/keMSPb7gMT+SBVw9vfZP
P5IoyT29JEk/kk1FPbxnOz+Scrg9u7v4P5KZEj27HzA/ksA8PbqNbT+S6CE9ugMyP5MQrj25fP0/
kznLPbj3Wj+TY2I9uG70P5ONWj234JI/k7ecPbdJNj+T4go9tqYbP5QMjj219Mw/lDcJPbUzKT+U
YV49tF9ZP5SLbD2zd+I/lLUQPbJ7pz+U3ic9sWnyP5UGjD2wQm8/lS4VPa8FNz+VVJg9rbLMP5V5
6T2sTA4/lZ3ZParSUT+VwDo9qUdMP5Xg1j2nrR4/lf98PaYGOz+WG/c9pFV+P5Y2DT2inhE/lk2G
PaDjaz+WYiY9nylHP5Zzsz2dc6g/loHwPZvGuj+WjKA9mibFP5aThj2YmCU/lpZnPZcfND+WlQM9
lcBCP5aPID2Uf2w/loSCPZNgoz+WdPE9kmd/P5ZgNT2RlzE/lkYZPZDybD+WJmc9kHtpP5YA8D2Q
M7o/ldWGPZAcVD+Vo/89kDWDP5VsNz2QfvA/lS4KPZD3nz+U6Vo9kZ38P5SeDz2Sb+M/lEwUPZNq
sj+T81k9lItiP5OT0j2Vzo8/ky18PZcwlj+SwFw9mK2yP5JMcz2aQfE/kdHRPZvpYz+RUIU9naAX
P5DIpz2fYjk/kDpUPaEsCj+Ppa89ovoBP48K3j2kyLg/jmoMPaaVAT+Nw2w9qFvxP40XMz2qGuA/
jGWfPavPWz+Lruw9rXcgP4rzXj2vEEY/ijM5PbCZCT+Jbso9sg/vP4imXD2zc7I/h9pAPbTDPD+H
Csg9tf2tP4Y4ST23IlI/hWMZPbgwoj+Ei489uSg5P4OyAz26CN4/gtbPPbrSdj+B+kw9u4T+P4Ec
1T28IJE/gD7CPbylXT9+wNY9vROhP30EUD29a6g/e0ikPb2t1T95jn09vdqPP3fWhT298j8/diFk
Pb31YD90b749veRoP3LCND29v9Q/cRlgPb2IHT9vdeA9vT3FP23YQz284UY/bEEcPbxzKD9qsPc9
u/PiP2koWD27Y/A/Z6fFPbrD3z9mL709uhQ5P2TAuT25VYo/Y1svPbiIbj9h/5M9t62DP2CuUz22
xX0/X2fTPbXRGD9eLHc9tNEjP1z8mT2zxoE/W9iYPbKyOD9awMY9sZVlP1m1dT2wcUM/WLbxPa9H
NT9XxXk9rhi+P1bhVj2s55A/VgrDPau1hT9VQfU9qoSeP1SHHD2pVwo/U9pnPagvMz9TO/o9pw+c
P1Kr8z2l+wM/UipvPaT0RD9Rt4Q9o/5dP1FTPT2jHGM/UP2jPaJRhz9QtrY9oaEHP1B+az2hDho/
UFS3PaCb7T9QOYE9oE2NP1Asrz2gJeY/UC4bPaAnpT9QPZw9oFUpP1Ba/T2gsHs/UIYEPaE7SD9Q
vnI9ofbKP1ED/T2i470/UVZVPaQCXz9RtSc9pVJrP1IgFz2m0xI/Upa5PaiDAT9TGKs9qmBvP1Ol
ej2saRM/VDy5Pa6aQz9U3ew9sPDmP1WIlj2zaZA/Vjw3PbYAkz9W+Ew9uLIDP1e8Tz27ecE/WIe6
Pb5Tmj9ZWgQ9wTs3P1oyoT3ELDw/WxEIPcciRj9b9LI9yhkIP1zdET3NDD8/XcmkPc/3zD9euek9
0teoP1+tYT3Vp/c/YKOMPdhlCT9hm/g92wtbP2KWLj3dl6M/Y5HFPeAG0j9kjlI94lYPP2WLej3k
grs/ZojfPeaKgj9nhjE96GtQP2iDHz3qI0Q/aX9qPeuw4D9qetQ97RLPP2t1LT3uSCE/bG5EPe9Q
Gz9tZfc98CpRP25cKz3w1qA/b1DMPfFVJz9wQ8w98aZDP3E1JT3xyqs/ciTYPfHDUj9zEu898ZFn
P3P/eD3xNmA/dOqGPfCz5z911DA98AvjP3a8kT3vQH4/d6PSPe5UFz94ihY97UkyP3lviD3sIn8/
elRQPeri4j97OJ896Y1VP3wcoz3oJPI/fQCLPeas4T995Iw95ShmP37I1D3jmrw/f62VPeIHMD+A
SXs94HEAP4C8lz3e22g/gTAvPd1Jfj+BpFk9275FP4IZJT3aPI8/go6kPdjHET+DBOQ912BGP4N7
8z3WCnI/g/PYPdTHmj+EbJw905l8P4TmRT3SgYI/hWDVPdGA3z+F3E890Jh5P4ZYsj3PyNo/htX4
Pc8SRT+HVB89znS5P4fTHD3N7+Y/iFLmPc2DPj+I03A9zS3tP4lUrT3M7u8/idaLPczFET+KWPw9
zK7vP4rb6j3MqwI/i19CPcy3rD+L4u49zNM/P4xm1j3M+/E/jOrmPc0v+z+NbwQ9zW2QP43zFz3N
svI/jncGPc3+Zz+O+rg9zk49P49+ED3OoNc/kAD1Pc70qj+Qg0o9z0g+P5EE9D3Pmjo/kYXZPc/p
Wj+SBds90DRwP5KE4D3QenA/kwLNPdC6aT+Tf4U90PNyP5P66z3RJNI/lHTjPdFN5D+U7VI90W4T
P5VkGj3RhOc/ldkcPdGR+j+WTDw90ZUKP5a9XD3RjeE/lyxdPdF8Yj+XmR090WB8P5gDfD3ROkc/
mGtZPdEJ5T+Y0JI90M+UP5kzAj3Qi5w/mZKFPdA+bD+Z7vY9z+iAP5pILz3Pimg/mp4KPc8k1j+a
8GA9zriHP5s/CD3ORlo/m4nZPc3PPD+b0Ko9zVQ1P5wTUD3M1l0/nFGhPcxW6D+ci3Q9y9cjP5zA
nz3LWGk/nPD6PcrcHz+dHFw9ymO/P51CnT3J8Mw/nWOXPcmExj+dfyc9ySFKP52VKj3Ix+A/naWA
Pch6ET+dsAg9yDlWP520qj3IByc/nbNNPcfk5j+dq989x9PbP52eTT3H1TU/nYqMPcfqDT+dcJI9
yBNFP51QWT3IUaQ/nSnmPcilyj+c/T49yRAmP5zKaj3JkPs/nJF9PcooYj+cUos9ytY6P5wNrD3L
mkM/m8MDPcx0CD+bcrU9zWLuP5sc6z3OZjs/msHXPc98/T+aYa090KYyP5n8pz3R4LM/mZMEPdMr
Rj+ZJQg91ISoP5iy/D3V63o/mD0sPddeXz+Xw+s92Nv0P5dHiT3aYtY/lshfPdvxnT+WRsg93Ybt
P5XDID3fIXw/lT3GPeDABT+Utxk94mFYP5QvfD3kBFY/k6dRPeWn/D+THv0950tbP5KW4D3o7Zg/
kg9ePeqN6j+RiNo97CuxP5EDtT3txlc/kIBOPe9dbD+P/wA98PCMP4+AKT3yf3M/jwQgPfQJ7T+O
izk99Y/PP44Vxj33ERM/jaQVPfiNvD+NNnA9+gXbP4zNHT37eYk/jGhaPfzo7D+MCGM9/lQnP4ut
cD3/u3E/i1ezPgCPeD+LB1Y+AT9oP4q8gz4B7aA/indZPgKaMD+KN/I+A0UjP4n+ZD4D7n8/icq+
PgSWRj+JnQs+BTxyP4l1Tj4F4PA/iVOEPgaDqz+JN6Q+BySDP4khoT4Hw0s/iRFnPghf0j+JBt0+
CPncP4kB5T4JkSI/iQJcPgolWD+JCBg+CrYmP4kS7z4LQzE/iSKsPgvMFz+JNxo+DFBwP4lP/j4M
z9E/iW0bPg1Jxj+JjjA+Db3mP4my+D4OK8E/idsuPg6S6j+KBoY+DvLzP4o0tj4PS3Q/imVyPg+c
Dz+KmGo+D+RqP4rNUT4QJDI/iwPWPhBbHj+LO6s+EIjwP4t0gD4QrXM/i64GPhDIgj+L5+0+ENn9
P4wh7D4Q4dU/jFu2PhDgED+MlQM+ENS5P4zNjT4Qv+w/jQUPPhCh1D+NO0Q+EHqiP41v8T4QSp4/
jaLbPhASGz+N08g+D9F1P44ChD4PiRg/ji7fPg85dT+OWKk+DuMLP45/vT4Ohlo/jqPyPg4j8z+O
xSk+DbxjP47jQj4NUDU/jv4kPgzgCD+PFbs+DGxvP48p8T4L9f8/jzq2Pgt9Sz+PR/8+CwLlP49R
wD4Kh1U/j1f1PgoLGz+PWpo+CY62P49ZrD4JEpQ/j1UvPgiXGj+PTSQ+CByoP49Bjz4Ho4w/jzJ0
PgcsBz+PH90+BrZVP48Jzz4GQqI/jvBVPgXRCz+O03g+BWGlP46zQD4E9HM/jo+2PgSJdT+OaOQ+
BCCdP44+0z4DudU/jhGKPgNU9z+N4RI+AvHfP42tbj4CkGA/jXanPgIwQj+NPME+AdFKP4z/vz4B
czw/jL+mPgEV2D+MfHU+ALjYP4w2LT4AW/U/i+zPPf/91j+LoFc9/0LuP4tQxT3+hqg/iv4YPf3I
gT+KqEs9/QfvP4pPWj38RGw/ifNEPft9cz+JlAQ9+rKFP4kxmD354yM/iMv8PfkO0z+IYzE9+DUk
P4f3Mz33VaQ/h4gDPfZv5D+HFaI99YNrP4agET30j8s/hidYPfOUpj+Fq3s98pGXP4UshD3xhkM/
hKqAPfByTz+EJXs971VeP4Odhz3uLyo/gxK5Pez/bj+ChSg968XqP4H07D3qgmY/gWIkPek0vT+A
zPE959zZP4A1dj3meqQ/fze1PeUOGT9+AJM945dIP3zF6D3iFkc/e4gOPeCLRj96R3A93vaHP3kE
gD3dWGU/d7+yPduxQj92eYI92gGSP3UybT3YSeM/c+r2PdaK0T9yo6Y91MUNP3FdCj3S+VU/cBeu
PdEodj9u1CI9z1NSP22S+j3NetA/bFTLPcuf4D9rGic9ycN9P2njoz3H5qk/aLHQPcYKYz9nhTw9
xC+kP2ZeeT3CV20/ZT4TPcCCsz9kJJU9vrJsP2MSfz2853s/YghRPbsiuD9hBoI9uWTqP2ANhj23
rsQ/Xx3HPbYA4z9eN6s9tFvXP11bjT2ywB8/XInCPbEuFT9bwpc9r6YJP1sGVD2uKCQ/WlUwPay0
jT9Zr149q0tSP1kVBT2p7Gk/WIZGPaiXvD9YAzQ9p00uP1eL3D2mDKA/VyBCPaTV6j9WwFw9o6jc
P1ZsHT2ihWA/ViNsPaFrYD9V5is9oFrYP1W0MT2fU+E/VY1PPZ5WtD9VcU49nWOjP1Vf8j2cezs/
VVj1PZueLz9VXA89ms1mP1Vo7j2aCgw/VX9EPZlVjj9Vnrw9mLGNP1XHAD2YIAc/VfeuPZejNz9W
MGg9lz2pP1Zw0j2W8jk/VriJPZbECj9XBy09lrZ+P1dcXz2WzTs/V7e+PZcMHD9YGO89l3ceP1h/
kz2YEl8/WOtVPZjiDD9ZW9o9mepPP1nQzj2bLy4/WknlPZy0hT9axtI9nn3zP1tHSz2gjsU/W8sN
PaLp3j9cUdg9pZGwP1zbcT2oiDQ/XWegPavO0T9d9i09r2ZiP16G8D2zT0I/XxnAPbeJOT9frng9
vBOKP2BE+D3A7PI/YN0fPcYTsj9hdtU9y4WwP2ISCD3RQGI/Yq6jPddA6z9jTJo93YQXP2Pr3T3k
BmQ/ZIxjPerEKD9lLig98bl8P2XRJz344kg/ZnVbPgAdLT9nGsE+A96rP2fBUj4Hs1w/aGkOPguY
+z9pEe8+D401P2m79D4Tjas/amcYPheX/D9rE1U+G6m/P2vApD4fwIU/bG7+PiPZ3D9tHlY+J/NO
P23Onz4sCmI/bn/LPjAcpD9vMcg+NCeZP2/kfT44KMo/cJfYPjwdxj9xS7c+QAQaP3IAAD5D2WM/
crSVPkebQD9zaVA+S0dWP3QeDD5O21M/dNKiPlJU8z91huY+VbIEP3Y6rD5Y8F4/du3BPlwN5z93
n/U+XwidP3hRGj5h3o0/eQD5PmSN3D95r14+ZxTGP3pcGT5pcaA/ewb4Pmui1z97r8U+bab5P3xW
Tj5vfK0/fPpiPnEivT99m9A+cpgOP346az5z27E/ftYEPnTs0D9/bng+dcq3P4AB0T52dO4/gEqv
PnbrEj+Akcc+dyzlP4DXDD53OlE/gRp0PncTej+BW/c+drigP4GbkT52Ki4/gdk8PnVosT+CFPc+
dHTrP4JOwz5zT7o/goalPnH6Mz+CvKI+cHWKP4Lwxj5uwxo/gyMcPmzkZT+DU7M+atsRP4OCmj5o
qOc/g6/iPmZPzD+D26A+Y9HOP4QF6j5hMRY/hC7ZPl5v7z+EVoY+W5C5P4R9DT5Yleg/hKKKPlWC
DD+Exxs+UlfCP4Tq3D5PGbc/hQ3sPkvKqj+FMGw+SG1gP4VSej5FBKQ/hXQ0PkGTPz+Flbo+PhwF
P4W3LD46ocA/hdimPjcnND+F+kY+M68UP4YcJz4wPA4/hj5mPizQvj+GYRw+KW+gP4aEYT4mGxk/
hqhMPiLVcD+GzPI+H6DJP4byZT4cfyA/hxi2PhlyUD+HP/U+FnwCP4doMD4TnbA/h5FyPhDYpj+H
u8M+Di3+P4fnKz4Lnp4/iBOwPgkrMz+IQVM+BtRBP4hwFT4EmhM/iJ/2PgJ8xD+I0PU+AHw9P4kD
DD39MIo/iTY2Pfmg6z+Jams99kiQP4mfoD3zJjc/idXNPfA4bD+KDOI97X2YP4pE0j3q9BQ/in2Q
PeiaKD+Ktwo95m4qP4rxMT3kbn8/iyvzPeKZnD+LZzw94O4dP4ui+z3fas4/i98ePd4Opz+MG5E9
3NjfP4xYQT3byOU/jJUaPdreZj+M0go92hlKP40PAD3Zebk/jUvnPdkAHD+NiK492K0OP43FRj3Y
gVk/jgGbPdh98z+OPaE92KPrP455SD3Y9G0/jrSCPdlwtT+O70Q92hn6P48pgj3a8Wo/j2MyPdv4
Hj+PnEw93S8DP4/UyD3eluw/kAyfPeAwaz+QQ8894fvdP5B6Uz3j+V4/kLAsPeYosz+Q5Vo96IlY
P5EZ3j3rGn0/kU26Pe3a9T+RgPE98MlJP5GziD3z48A/keWEPfcoSj+SFuw9+pSZP5JHyD3+Jhw/
kngePgDtBz+Sp/k+Ata1P5LXXj4Ezos/kwZXPgbS4T+TNOw+COIHP5NjJT4K+kQ/k5EJPg0Z0D+T
vp8+Dz7qP5Pr6j4RZ9U/lBjxPhOSzT+URbI+Fb4YP5RyMj4X6Ac/lJ5tPhoO9j+UymE+HDFPP5T2
Bj4eTYo/lSFUPiBiMD+VTEA+Im3aP5V2uj4kbzs/laCvPiZlDz+Vygo+KE40P5XytD4qKZo/lhqV
Piv2TD+WQYw+LbNoP5Znej4vYB8/low4PjD7vj+Wr6E+MoWsP5bRiT4z/Vw/lvHDPjViaT+XEB8+
NrR2P5csbD438zo/l0Z3PjkehT+XXgg+OjY6P5dy6j47Oko/l4TiPjwquz+Xk7w+PQefP5efPD49
0Rs/l6ctPj6HYD+Xq1Y+PyqnP5ergT4/uzw/l6d1PkA5bT+XnwI+QKWWP5eR+z5BACA/l4AyPkFJ
eD+XaX4+QYIOP5dNuz5Bqlk/lyzHPkHC0D+XBog+Qcv7P5ba6j5BxmU/lqnbPkGyjz+Wc1M+QZEM
P5Y3Tz5BYnA/lfXUPkEnST+Vru0+QOAyP5Viqj5AjcE/lRElPkAwlD+Uun4+P8lDP5Re3T4/WHU/
k/5xPj7ezz+TmXI+Plz6P5MwHz4905s/ksK8Pj1DXz+SUZY+PKz6P5Hc/z48ERY/kWVRPjtwZj+Q
6us+OsuaP5BuMT46I2I/j++NPjl4bz+Pb20+OMtsP47uQz44HQQ/jmyCPjdt1D+N6qU+Nr59P41p
Iz42D48/jOh3PjVhlT+MaR8+NLUHP4vrlD40Clc/i3BUPjNh6z+K99U+MrwOP4qCkD4yGQA/ihD5
PjF47z+Jo4E+MNvzP4k6kz4wQgs/iNaaPi+rJz+Id/Y+LxceP4gfBz4uhbI/h8wjPi32jz+Hf5Y+
LWlGP4c5qj4s3WE/hvqgPixSUj+Gwq0+K8d1P4aSAz4rPCE/hmjJPiqvkj+GRxs+KiD8P4YtDz4p
j48/hhqyPij6bj+GEAg+KGC5P4YNDD4nwY8/hhGvPiccCj+GHds+Jm9KP4Yxcz4lunU/hkxQPiT8
sz+GbkM+JDU6P4aXGz4jY04/hsaaPiKGPz+G/IM+IZ1sP4c4jT4gqEM/h3puPh+mSj+Hwdc+Hpca
P4gOdD4demA/iF/uPhxP5z+ItfA+GxeJP4kQHD4Z0UI/iW4aPhh9Kz+Jz44+FxtxP4o0HD4VrGE/
iptrPhQwZj+LBSE+EqgBP4tw6j4RE9g/i95vPg90qD+MTWE+DctTP4y9bz4MGNE/jS5QPgpeOj+N
n7s+CJy6P44RbT4G1aE/joMqPgUKWz+O9Ls+AzxnP49l5z4BbVo/j9aAPf89uz+QRls9+6VqP5C1
UT34FVo/kSM/PfSRPT+RkAo98RzrP5H7lz3tvDo/kmXQPepy9z+SzqU950TrP5M2Bz3kNc8/k5vo
PeFJNj+UAEE93oKLP5RjCz3b5Pw/lMRAPdlzdj+VI9491zCIP5WB4T3VHmU/ld5GPdM+3j+WOQc9
0ZNEP5aSIz3QHHk/lumWPc7a4j+XP1g9zc5hP5eTZD3M9lQ/l+WvPcxRpz+YNi09y97EP5iE0D3L
m7o/mNGHPcuGNz+ZHD89y5uTP5lk3z3L2OU/matOPcw7ET+Z7289zL7VP5oxID3NYN4/mnA9Pc4d
0j+arJ89zvJbP5rmGz3P2z0/mxyFPdDVXT+bT6w90d3CP5t/Xj3S8ak/m6tlPdQOhT+b04091TIO
P5v3nz3WWjU/nBdiPdeFIz+cMp892LFVP5xJGD3Z3W4/nFqWPdsIYD+cZuE93DFhP5xtwT3dV8U/
nG8BPd57ID+cam8935tDP5xf2D3guAc/nE8RPeHRjD+cN/A94ufzP5waTj3j+4o/m/YMPeUMnz+b
yws95huOP5uZND3nKLc/m2B1Peg0fT+bIMA96T88P5raET3qSUk/moxkPetS6T+aN8I97FxSP5nc
NT3tZa8/mXnTPe5vFT+ZELQ973iDP5ig+T3wgeU/mCrKPfGLJT+XrlY98pQWP5cr0D3znH8/lqNz
PfSkET+WFYE99ap+P5WCPz32r24/lOn9PfeyjD+UTQk9+LNtP5OrvD35sc8/kwZyPfqtaT+SXYo9
+6X2P5GxaD38m0o/kQJ0Pf2NQD+QURg9/nvJP4+dvT3/ZuQ/jujPPgAnVT+OMr4+AJmiP417+j4B
Cnw/jMTyPgF6DD+MDhM+AeiKP4tXzT4CVjQ/iqKJPgLDVD+J7rI+AzA7P4k8rz4DnUU/iIzkPgQK
0T+H37A+BHlBP4c1cD4E6P4/ho58PgVabj+F6yY+Bc39P4VLuz4GRBc/hLCDPga9JT+EGcI+BzmQ
P4OHtD4HubY/gvqNPgg99T+Ccn0+CMagP4Hvqz4JVAI/gXI8PgnmZj+A+ko+Cn4EP4CH7j4LGw4/
gBs0Pgu9pz9/aE4+DGXsP36ljz4NE+k/fe4iPg3Hnj99Qfc+DoEDP3yg6z4PP/s/fArdPhAEYz97
f5U+EM4JP3r+3T4RnKo/eohuPhJv+D96G/4+E0eYP3m5PD4UIyE/eV/TPhUCGj95D2c+FeQCP3jH
nT4WyEs/eIgTPheuUj94UF8+GJV0P3ggGj4ZfPs/d/bgPhpkKz931Ek+G0o5P3e37j4cLlg/d6Fu
Ph0PrD93kGg+He1YP3eEej4exnU/d31LPh+aFj93eok+IGdOP3d72T4hLSo/d4D3PiHqvT93iZ4+
Ip8aP3eVij4jSVA/d6SCPiPodj93tlA+JHuoP3fKxD4lAgs/d+G3PiV6yT93+wg+JeUfP3gWnz4m
QFU/eDRjPiaLvj94VEc+JsbCP3h2Qz4m8Ng/eJpVPicJiz94wH0+JxB4P3jowz4nBVU/eRMwPibn
7j95P9Q+JrgqP3luwD4mdgo/eaAMPiYhpD9508w+JbslP3oKGD4lQto/ekMWPiS5NT96fuE+JB63
P3q9kT4jdAA/ev9LPiK5xz97RCg+IfDeP3uMSD4hGjE/e9fHPiA2wj98Jr0+H0epP3x5QT4eThI/
fM9iPh1LMz99KTc+HEBeP32Gzj4bLuo/feg1PhoYOj9+TXI+GP26P362hz4X4NM/fyNuPhbC8j9/
lCE+FaV5P4AESD4Uicw/gEBZPhNxPT+AfjQ+El0VP4C9zj4RToQ/gP8WPhBGpj+BQfg+D0ZxP4GG
YD4OTsw/gcw2Pg1gdT+CE18+DHwKP4Jbvj4LogE/gqU0PgrSrD+C76E+Cg41P4M64D4JVJ0/g4bN
Pgilvj+D00A+CAFLP4QgET4HZtA/hG0XPgbVuz+Euig+Bk1SP4UHFj4FzMs/hVO4PgVTPT+Fn+I+
BN+tP4XraD4EcQo/hjYcPgQGOj+Gf9Q+A54ZP4bIYz4DN4Q/hw+hPgLRWD+HVWI+Amp3P4eZgj4C
Ac4/h9vZPgGWXD+IHEQ+AScnP4haoz4As1g/iJbYPgA6Jz+I0Mg9/3XbP4kIXD3+ajc/iT1+Pf1Q
hz+JcB49/Cg6P4mgLT368PM/ic2kPfmqtj+J+Hs9+FW4P4ogtj328o0/ikZVPfWB/D+KaWA99AUW
P4qJ5D3yfUE/iqf0PfDsHz+Kw6Q971OSP4rdDj3ttbc/ivRSPewU5j+LCZQ96nOlP4sc9z3o1J4/
iy6mPec6qj+LPtM95ai7P4tNrz3kIdQ/i1twPeKo/j+LaE494UFKP4t0hD3f7bs/i4BPPd6xPD+L
i+093Y6nP4uXoT3ciKE/i6OtPduhqz+LsFM92tv8P4u91z3aOZM/i8x7Pdm8JT+L3IA92WUSP4vu
Jj3ZNXQ/jAGrPdkuAD+MF0w92U8kP4wvQz3ZmPg/jEnIPdoLRD+MZw092qV8P4yHQT3bZtY/jKqL
PdxOPD+M0RI93VpuP4z69z3eie8/jShWPd/bIT+NWUI94UxBP42Nyz3i23c/jcX4PeSG1j+OAcs9
5kxgP45BPj3oKhc/joRIPeod/j+OytU97CYjP48Uyz3uQIw/j2ILPfBrXz+Psm498qTKP5AFxT30
6wM/kFvgPfc8UD+QtII9+ZcMP5EPbj37+ZI/kWxgPf5iUz+Ryw4+AGfjP5IrKj4BoDk/koxfPgLZ
cD+S7lo+BBLTP5NQwD4FS64/k7M0PgaDUD+UFVc+B7kIP5R2zD4I7Cc/lNcwPgob+z+VNiQ+C0fT
P5WTQj4Mbvs/le4uPg2QxT+WRoc+DqyAP5ab7z4PwXk/lu4MPhDPAj+XPII+EdRoP5eG/D4S0Pc/
l80uPhPEBz+YDsg+FKzxP5hLgz4Viws/mIMfPhZdtT+YtVw+FyRRP5jiBD4X3lE/mQjoPhiLJT+Z
Kd0+GSpMP5lEvz4Zu1E/mVlxPho9wD+ZZ9s+GrE0P5lv7z4bFVk/mXGnPhtp5z+ZbQQ+G66jP5li
CT4b42U/mVDFPhwIDz+ZOUs+HByUP5kbtT4cIPc/mPgjPhwVST+Yzrs+G/mwP5ifqj4bzmA/mGsh
PhuTnz+YMVY+G0m9P5fyhT4a8Sc/l67tPhqKUj+XZtA+GhXGP5cadj4ZlB8/lsopPhkGAz+WdjY+
GGwrP5Ye6T4Xx14/lcSSPhcYbD+VZ4E+FmA5P5UIBj4Vn7I/lKZ0PhTX0D+UQxo+FAmUP5PeRz4T
Ng0/k3hKPhJeSj+TEXM+EYNrP5KqCj4Qpow/kkJaPg/Izz+R2qc+DutbP5FzOD4OD1E/kQxLPg01
0T+Qphs+DF/xP5BA4T4LjsI/j9zTPgrDST+Peh8+Cf6EP48Y8T4JQVo/jrlxPgiMpT+OW8M+B+Eq
P44ABD4HP5o/jaZPPgaoiD+NTrk+BhxwP4z5Uz4Fm7A/jKYqPgUmkj+MVUY+BL08P4wGrT4EX7o/
i7phPgQN+z+LcFw+A8fTP4somz4DjPk/iuMTPgNdDD+Kn7Y+AzePP4pedD4DG/U/ih8/PgMJnz+J
4gI+Av/dP4mmpD4C/eo/iW0PPgMC/T+JNSs+Aw5CP4j+3z4DHuI/iMoOPgM0AT+Ilp8+A0zFP4hk
dT4DaFc/iDN0PgOF4D+IA4A+A6SVP4fUgD4Dw7M/h6ZaPgPifD+HePQ+BABCP4dMNj4EHGM/hyAJ
PgQ2ST+G9Fs+BE1pP4bJFj4EYUc/hp4mPgRxcz+Gc3o+BH2AP4ZJAj4EhR4/hh60PgSIAj+F9IU+
BIXtP4XKbz4Efqw/haBlPgRyFz+FdmQ+BGAMP4VMZz4ESHI/hSJtPgQrNz+E+HQ+BAhUP4TOfz4D
380/hKSOPgOxoz+EeqY+A33lP4RQzD4DRKY/hCcHPgMF/z+D/V0+AsIOP4PT1j4CePY/g6p7PgIq
3z+DgVU+Adf7P4NYbj4BgIc/gy/QPgEkuD+DB4c+AMTUP4LfnT4AYR8/grgdPf/zzj+CkRA9/x7+
P4JqhD3+RIE/gkSAPf1lCD+CHxM9/IFcP4H6RT37mjo/gdYfPfqwcD+Bsqk9+cTJP4GP7z342BY/
gW37PffrGz+BTNM99v6cP4Esgz32E1Y/gQ0TPfUp+j+A7os99EMqP4DQ9D3zX28/gLRWPfJ/Qz+A
mLc98aMNP4B+Ij3wyxc/gGSfPe/3jj+ATDY97yiOP4A08T3uXfs/gB7bPe2Xsj+ACf497NVdP3/s
zT3sFp4/f8g/Peta8j9/pm896qG8P3+Hdz3p6kY/f2tzPekzyj9/UoI96H1tP388wz3nxks/fypd
PecNdz9/G3Q95lIDP38QMz3lkvs/fwjCPeTPdT9/BUs95AaOP38F+j3jN3U/fwsCPeJhbj9/FI49
4YPJP38i1D3gnfk/fzYEPd+vkD9/TlM93rhJP39r9j3dt/U/f48ePdyukT9/t/4925xAP3/mxD3a
gT4/gA3TPdleBz+AK2g92DMiP4BMOD3XAVA/gHBZPdXJdT+Al9w91IyGP4DC1D3TS5s/gPFPPdIH
8T+BI1k90MLKP4FY+T3PfYQ/gZI4Pc45hj+Bzxc9zPg3P4IPlz3Luwg/glOuPcqDWT+Cm1Q9yVKL
      </set>
      <set id="src_45114" fmt="series">
AAAACXNyY180NTExNAAAAAI/gAAAw8eAAAAAAAIAAASwP1wF0D5eWcg/W6LMPlyEfD9bSsg+WqQP
P1r+KD5YvKA/Wr1ePlbSwz9aiME+VOsHP1pgnT5TChA/WkUsPlE0jT9aNpo+T28zP1o1DD5Nvo8/
WkCRPkwnDj9aWSw+SqzoP1p+zT5JVAY/WrFcPkgf8T9a8LM+RxPFP1s8lz5GMh4/W5TDPkV9DT9b
+Oc+RPYHP1xopj5EneQ/XOOZPkR01D9daU8+RHplP135Tj5ErYE/XpMLPkUMdD9fNgc+RZUIP1/h
tD5GRH8/YJV4PkcXpT9hUMM+SAr4P2IS+z5JGqM/YtuLPkpCnz9jqdM+S369P2R9Oj5MysA/ZVUl
Pk4ibz9mMQI+T4GjP2cQOj5Q5Fw/Z/I6PlJGvD9o1nM+U6UnP2m8Tz5U/CM/aqNbPlZIxj9rixw+
V4hNP2xzEj5YuFM/bVrJPlnWzT9uQdM+WuIHP28nxT5b2K0/cAw0Ply5tz9w7tA+XYSVP3HPOj5e
OP8/cq0OPl7W8z9zh/4+X17ZP3Rftz5f0VU/dTPpPmAvUz92BEY+YHn4P3bQdT5gsp8/d5g4PmDa
3j94Wzw+YPRiP3kZMT5hAPs/edHGPmECjT96hLE+YPsCP3sxlz5g7E0/e9ghPmDYVD98d/s+YMDq
P30QxD5gp8s/faIdPmCOkD9+K6Q+YHanP36s8z5gYTk/fyWjPmBPXj9/lUo+YEHjP3/7iT5gOV8/
gCv1PmA2JT+AVQA+YDg7P4B4rz5gP3Q/gJbOPmBLZT+AryQ+YFtpP4DBhD5gbqw/gM29PmCEKT+A
06U+YJqwP4DTET5gsPk/gMvbPmDFoj+Avds+YNcuP4Co+z5g5DI/gI0jPmDrOD+AakQ+YOrVP4BA
Vz5g4a4/gA9YPmDOij9/rp8+YLBUP38wmD5ghhY/fqTJPmBPBz9+C2U+YAqIP31kyD5fuFg/fLFW
Pl9YWz978Yg+Xuq0P3sl6z5eb8U/ek8dPl3oMD95bdI+XVTZP3iCwz5cts8/d47MPlwPfD92kt0+
W2B/P3WP6D5aq6I/dIcAPlny6D9zeUQ+WTh4P3Jn2D5YfqM/cVPpPlfHxz9wPs0+VxZ3P28pxj5W
bTo/bhYsPlXOnz9tBVw+VT0sP2v4uD5Uu1g/avGqPlRLgT9p8Z8+U+/fP2j6BD5Tqn4/aAw+PlN9
Pj9nKbY+U2nCP2ZT0D5TcWo/ZYvuPlOVUz9k02Y+U9ZQP2QriD5UNO0/Y5WZPlSxbT9jEtI+VUvL
P2KkXz5WA70/YktcPlbYuD9iCNc+V8n3P2Hdyz5Y1n8/YcsjPln9Jz9h0bY+WzygP2HyRD5ck3k/
Yi2CPl4AJT9ig/8+X4ESP2L2PD5hFJw/Y4SZPmK5Ez9kL3I+ZGzYP2T3AD5mLks/ZdtqPmf70z9m
3LI+adPmP2f6vz5rtOk/aTVwPm2dkT9qjIE+b4yDP2v/iz5xgHA/bY4iPnN4KT9vN7w+dXJ9P3D7
rD53blo/ctkxPnlqtD90z3I+e2aKP3bdfT59YOU/eQJJPn9Y1j97PLw+gKa4P32LmT6Bnug/f+2V
PoKUiz+BMKk+g4cwP4JyrT6EdmY/g7wQPoVhvj+FDAM+hkjHP4Zhsz6HKxI/h7xBPogIMD+JGso+
iN+yP4p8Xz6JsSo/i+ANPop8LT+NRN0+i0BdP46pzj6L/U8/kA3hPoyyqD+RcAo+jWAHP5LPPD6O
BRQ/lCptPo6hhT+VgJI+jzUWP5bQnT6Pv4g/mBl/PpBAqD+ZWi4+kLhFP5qRmD6RJjM/m761PpGK
Wz+c4Io+keSvP532FD6SNSY/nv5bPpJ7uj+f+G0+krhtP6DjXj6S60Q/ob5OPpMUSD+iiFs+kzN4
P6NAvD6TSOw/o+atPpNUrj+keXY+k1bHP6T4ZT6TTzU/pWLiPpM9/D+luF0+kyMTP6X4UT6S/ms/
piJRPpLP6j+mNfo+kpdsP6Yy+z6SVMM/phkYPpIHqj+l6CE+ka/oP6Wf+T6RTSw/pUCVPpDfHT+k
yfo+kGVYP6Q8Rz6P33E/o5epPo9M9j+i3GE+jq1vP6IKwT6OAGA/oSMuPo1FTz+gJh8+jHvBP58U
Fz6Lozs/ne2wPoq7Rz+cs5o+icN+P5tmkT6Iu4U/mgddPoejBD+Yltg+hnm5P5cV6D6FP3Q/lYV+
PoP0Gj+T5qA+gpemP5I6VD6BKic/kIGxPn9XnT+Ovdg+fDnYP4zv+T54+9c/ixk8PnWewz+JOtQ+
ciP8P4dV+z5ujSk/hWvqPmrcPD+Dfd4+ZxNxP4GNEz5jNVQ/fzWOPl9EwD97UGo+W0TvP3dtGz5X
OUs/c44GPlMloT9vtXk+Tw4NP2vluz5K9vc/aCEAPkblEz9kaW8+Qt1XP2DA/z4+5Os/XSmtPjsB
Vj9ZpVA+Nzg8P1Y1pT4zj10/UtxJPjAMjT9Pmr0+LLWcP0xyXz4pkEA/SWRzPiah9T9GchU+I+/1
P0OcOz4hfv0/QOO8Ph9TPT8+SUs+HXA2PzvNdz4b2Jk/OXCrPhqOMj83MzE+GZHRPzUVLj4Y40I/
MxatPhiBSz8xN40+GGmsPy93kj4YmTY/LdZiPhkL3T8sU4U+GbzZPyruaD4apsU/KaZePhvDxT8o
eqM+HQ2oPydqXD4efg8/JnSePiAOhT8lmGs+IbikPyTUrD4jdjY/JChGPiVBNz8jkgY+JxPfPyMQ
xD4o6OA/IqNMPiq7Rj8iSFs+LIZ6PyH+sT4uRl4/IcUUPi/3QD8hmkA+MZXuPyF87z4zH40/IWwE
PjSR5T8hZkk+NesZPyFqmz43Kb0/IXflPjhM0D8hjRY+OVPCPyGpMz46PmU/IctNPjsM+z8h8n0+
O8AYPyId8z48WLA/IkztPjzYDz8ifr0+PT/OPyKyxz49kdA/Iuh9Pj3QQD8jH2U+Pf2CPyNXED4+
HCU/I48wPj4u+j8jx4A+PjjVPyP/xT4+PL4/JDfqPj491D8kb9s+Pj8vPySnoz4+Q+Y/JN9IPj5O
/T8lFt8+PmNgPyVOnj4+g88/JYauPj6y8T8lv08+PvMvPyX4yT4/Rrg/JjN0Pj+vgD8mb6k+QC8i
PyatwT5AxwA/Ju4mPkF4Lj8nMUM+QkNyPyd3iD5DKUg/J8FqPkQp5T8oD1w+RUU9Pyhh2j5GewY/
KLlVPkfKtj8pFkU+STOYPyl5Hz5KtMs/KeJdPkxNRT8qUmo+TfvqPyrJtz5Pv4E/K0ixPlGWvz8r
z78+U4BMPyxfRT5Vesg/LPekPleEzz8tmSg+WZzKPy5ENz5bwYE/LvkjPl3xjj8vuDs+YCuHPzCB
yT5ibgY/MVYOPmS3oD8yNUc+ZwbpPzMfrj5pWm8/NBV4Pmuwuj81FtQ+bghLPzYj5T5wX48/Nzzd
PnK09j84Yd0+dQbmPzmS+z53U68/OtBRPnmZlj88GfM+e9bWPz1v7z5+CZ8/PtJWPoAYDj9AQS4+
gSQzP0G8dT6CKE8/Q0QsPoMjbj9E2Es+hBSlP0Z4wz6E+wg/SCV3PoXVpT9J3lo+hqOqP0ujUD6H
ZEc/TXQ3PogWuj9PUOY+iLpRP1E5MD6JTm8/UyzjPonSiT9VK8A+ikYyP1c1dz6KqRM/WUnQPor6
/j9baGw+izvTP12Q7T6La5o/X8LpPouKez9h/e0+i5jBP2RBcz6Lls8/Zoz8PouFPz9o3+0+i2TH
P2s5oz6LNj0/bZluPor6mT9v/pI+irL0P3JoQz6KYII/dNWoPooElT93RdE+iaCMP3m3yT6JNe4/
fCqRPojGTT9+nRY+iFNIP4CHHD6H3og/gb5iPodpsT+C870+hvZpP4Qmhj6Ghkw/hVYTPoYa5z+G
ga8+hbWyP4eooj6FWA8/iMotPoUDQD+J5Y0+hLheP4r5/D6EeFo/jAatPoRD8z+NCtM+hBu4P44F
nz6EAAM/jvZAPoPw8z+P2+I+g+50P5C1uT6D+DQ/kYL2PoQNrj+SQs8+hC4jP5L0fj6EWKI/k5dF
PoSMCz+UKmU+hMcWP5StKz6FCFI/lR7vPoVOLj+Vfw8+hZb9P5XM+T6F4Po/lggnPoYqUD+WMBI+
hnETP5ZEWT6Gs3M/lkSgPobviz+WMJg+hyN5P5YIDj6HTXA/lcrXPodrqT+VeOA+h3xvP5USLz6H
fi4/lJbZPodvZT+UBws+h06xP5NjAz6HGs4/kqsYPobSmD+R37Y+hnUSP5EBXD6GAWQ/kBCkPoV2
4D+PDjU+hNT6P436zT6EG1M/jNdHPoNJtj+LpIQ+gmAjP4pjfT6BXr8/iRUxPoBF1D+HusU+fivg
P4ZVYT57n4k/hOYwPnjoSD+Dbn4+dghUP4Hvlj5zAik/gGrNPm/YoT99wv0+bI71P3qqEz5pKLo/
d42lPmWp4D90cH0+YhazP3FVZD5ec9U/bj8fPlrGPT9rMGo+VxMyP2gr9j5TYEE/ZTRjPk+zPT9i
TEA+TBIuP192Az5Ig0k/XLQJPkUM4j9aCJI+QbVVP1d1vz4+gvw/VP2LPjt8DD9Soc8+OKaDP1Bk
Oj42CAs/TkZbPjOlzj9MSYY+MYR0P0pu8D4vqAI/SLePPi4Thj9HJDM+LMlFP0W1ez4ryo8/RGvX
PisXtT9DR4Q+KrAGP0JIkT4qkdQ/QW7bPiq6hT9Aug8+KyalP0AprD4r0gA/P70HPiy3xz8/c0E+
LdKqPz9LVD4vHQA/P0QTPjCQ7D8/XCk+Mih4Pz+SHz4z3bU/P+RYPjWq1T9AURM+N4o+P0DWhj45
dqY/QXK+PjtrGj9CI7I+PWMJP0LnRz4/Wk0/Q7tRPkFNND9EnZk+QziCP0WL1j5FGW8/RoO6Pkbt
rD9HgvY+SLNgP0iHNj5KaSU/SY4pPkwOAz9KlXg+TaFmP0ua6D5PIzE/TJw/PlCToT9NlzY+UfMV
P06JwT5TQqs/T3HRPlSDlz9QTWw+VbdTP1Eaqz5W35Q/UdfHPlf+Rz9Sgwg+WRWBP1Ma1z5aJ3o/
U525Pls2gz9UClI+XEUAP1RfZj5dVVc/VJvZPl5p7j9Uvq4+X4UdP1THDz5gqSk/VLREPmHYNT9U
hbI+YxRAP1Q65j5kXx0/U9OGPmW6ZT9TT2w+Zyd/P1KuiD5op5E/UfDrPmo7fT9RFrs+a+PTP1Ag
RD5toOU/Tw4CPm9y1j9N4H0+cVltP0yYWT5zVC0/SzZUPnViVj9Ju0Q+d4LpP0goFT55tKg/Rn3G
Pnv2ID9EvWo+fkWrP0LoKD6AULk/QP8uPoGDvj8/A7s+grrTPzz3Gj6D9No/OtqdPoUwpz84r5I+
hmzvPzZ3ZT6HqIs/NDN2PojiOj8x5So+ihi2Py+N4z6LSrw/LS7/Pox3CD8qydo+jZxZPyhf0j6O
uXY/JfIpPo/NJz8jgik+kNY+PyERDj6R05c/HqAAPpLEGD8cMCc+k6a0PxnClD6UemU/F1hJPpU+
Nj8U8jo+lfE+PxKRTD6WkqQ/EDZTPpchmj8N4hE+l51kPwuVND6YBVU/CVBaPphY0D8HFA0+mJdI
PwTgxz6YwEA/ArbwPpjTTT8Alss+mM/5Pv0BTD6YthQ++OllPpiFYj705jM+mD25PvD3vD6X3wE+
7R4BPpdpMT7pWQI+ltxOPuWoZz6WOHI+4gvePpV9wj7egvw+lKx0PtsNQT6TxMw+16oVPpLHHj7U
WNM+kbPJPtEYwT6Qiz0+zekbPo9N9D7KyQ4+jfx2Pse3wD6Ml1U+xLRQPosfMT7BvdY+iZSxPr7T
aD6H+Ig+u/QnPoZLcD65HyQ+hI4uPrZTeT6CwYw+s5BHPoDmXD6w1Lc+ffrnPq4f+j56D2A+q3FN
PnYL4T6ox9s+cfH/PqYjFT5tw7c+o4JhPmmC1D6g5TE+ZTElPp5LDD5g0Hg+m7OJPlximD6ZHlI+
V+lLPpaLLz5TZlM+k/nrPk7bbT6Ramo+SkpLPo7cqT5FtJg+jFC1PkEb9D6JxrM+PIHzPoc+2T43
6B8+hLl1PjNP8z6CNuQ+LrrgPn9vMD4qKkc+engrPiWffj51ieQ+IRvOPnCltD4coHM+a8zkPhgu
kD5nARA+E8dcPmJD2z4Pa/I+XZb/Pgsdaz5Y/GM+BtzUPlR12j4Cqzw+UAVrPf0TXT5LrQk99PJz
Pkduwz3s9d8+Q0ysPeUf1T4/SN493XKfPjtlhD3V8KI+N6SkPc6cbT40CFU9x3i6PjCSxz3AiHA+
LUXZPbnOwz4qI4U9s08fPictuz2tDTs+JGZWPacNHT4hzyA9oVMXPh9pzD2b488+HTf1PZbELj4b
Ox89kflhPhl0sD2NiLo+F+XzPYl3oT4WkBU9hctqPhV0JD2CiS0+FJMPPX9rKz4T7aE9eqlLPhOE
iD120wc+E1hOPXPshj4TaWc9cfeUPhO4Bz1w8wo+FERUPXDbKT4VDk49camHPhYV6z1zVUE+F1rv
PXXTdT4Y3NA9eResPhqbDz19FDo+HJUMPYDdZj4eygw9g35pPiE5Mj2GZfU+I+GHPYmNDz4mwfk9
jO0UPinZXD2Qf8o+LSZpPZQ/az4wp8Y9mCasPjRb/z2cMLs+OEGNPaBZPT48VtU9pJxFPkCaQz2o
9ks+RQn7Pa1kLz5JpDE9seMePk5nKD22cI4+U1DlPbsKQT5YX3Y9v64uPl2Q4D3EWn4+YuMcPckN
gj5oVBw9zcWtPm3hrj3SgW8+c4nQPdc/ij55Slw92/6wPn8hPz3gvaw+goYdPeV7OD6FhI896jYc
PoiK2j3u7R8+i5fiPfOfBj6Oqok9+EqPPpHBsD387nM+lNw3PgDEsT6X+Pw+Aw0CPpsW3D4FT3s+
njS1PgeLaT6hUWI+CcASPqRryT4L7LY+p4K2Pg4QmD6qlQI+ECr2Pq2hiD4SOwo+sKcfPhRADj6z
pKA+Fjk7PraY0D4YJbE+uYKnPhoEwD68YPQ+G9WmPr8yjz4dl6M+wfZSPh9J+j7Eqxg+IOvyPsdP
vT4ifNk+yeMiPiP8AD7MZCg+JWjAPs7RtT4mwno+0SqyPigIkz7Tbg0+KTp8PtWavD4qV6k+16+5
PitfmD7ZrAM+LFHSPtuOrT4tLeY+3VbPPi3zaj7fA5M+LqH4PuCUID4vOTc+4ge0Pi+40z7jXZg+
MCB+PuSVNT4wb+8+5a3nPjCm6j7mpzE+MMU3PueApj4wyqI+6DnwPjC3AD7o0s8+MIorPulLHT4w
RAU+6aK2Pi/kaz7p2bg+L2tcPunwVD4u2M8+6ebPPi4syD7pvX8+LWdaPul03j4siKM+6Q2FPiuQ
zz7oiCs+KoAXPuflpT4pVsw+5ybtPigVSj7mTQ4+JrwNPuVZNT4lS6Y+5EytPiPEwz7jKNQ+Iigk
PuHvMT4gdsI+4KFgPh6xqz7fQRM+HNoXPt3QBD4a8U8+3FAkPhj49j7aw1c+FvK8Ptkrsj4U4JU+
14tRPhLEnD7V5FA+EKEkPtQ43D4OeLI+0os2PgxN+z7Q3ZI+CiPxPs8yLj4H/bI+zYtYPgXeiD7L
60Y+A8ntPspUMz4Bw3g+yMhTPf+dvj7HSdw9+9/OPsXa5j34VKg+xH2EPfUDvT7DM7Y98fRFPsH/
bD3vLRY+wOKBPey0gT6/3rg96pAhPr71zD3oxLg+vilbPedWFD69es495kbhPrzriz3lmJ0+vHzh
PeVLfD68L+c95V5rPrwFpT3lzxg+u/8EPeaZ/z68HNE957qFPrxfuj3pKxk+vMhPPerlXD69VwY9
7OJKPr4MNj3vGmg+vugdPfGF7D6/6t499BzrPsEUhD32130+wmUCPfmt4D7D3Dc9/JiTPsV56z3/
kHQ+xz3VPgFHaT7JJ5w+AsbBPss22D4EQ3I+zWsSPgW6+z7Pw8k+BystPtJAcj4Ikik+1OB8Pgnu
Zz7Xo0w+Cz6zPtqIRj4Mgi0+3Y6zPg24KT7gtgg+DuCLPuP9pD4P+2I+52TmPhEJDD7q6y8+Egos
Pu6P5z4S/6c+8lJ6PhPqnT72MmE+FMxlPvovEz4Vpp0+/kfwPhZ64j8BPkY+F0saPwNmPj4YGTQ/
BZuqPhjnNj8H3lw+GbcpPwouHD4aiyI/DIq7PhtlKz8O9A8+HEc6PxFp8j4dMyw/E+w8Ph4qvj8W
ess+Hy+BPxkVhT4gQtY/G7xCPiFl6j8ebuM+IpmtPyEtRj4j3tE/I/dMPiU1yD8mzNE+Jp7BPymt
uT4oGac/LJncPimmMD8vkQE+K0OvPzKTDT4s8X4/NZ/NPi6upT84two+MHn+PzvYjT4yUj8/PwQV
PjQ1/z9COVw+NiO9P0V4Fz44GeU/SL/5PjoW1j9MEKI+PBj3P09prj4+Hq8/UsqzPkAmcD9WMz0+
Qi68P1miyj5ENiQ/XRjcPkY7Wz9glOI+SD0yP2QWPT5KOos/Z5xUPkwygT9rJns+TiRCP260AT5Q
DyU/ckQnPlHynD911io+U84+P3lpRD5Vob4/fPyfPlds6z+AR64+WS+kP4IQTT5a6d0/g9e4Plyb
lz+FnXo+XkTSP4dhGT5f5Zs/iSITPmF96z+K3+4+Yw22P4yaMz5klOU/jlBmPmYTQT+QAgo+Z4h1
P5Guoz5o9Ag/k1W6PmpVWT+U9tU+a6udP5aRhT5s9d0/mCVaPm4y+j+Zseg+b2GeP5s2zj5wgFs/
nLOnPnGNfD+eKBk+cocyP5+T0z5za4o/oPaLPnQ4dz+iT/4+dOvYP6Of8z51g34/pOY5PnX9Nz+m
IqY+dlbUP6dVJj52jjM/qH2kPnahWj+pnBQ+do5lP6qwgT52U7U/q7r7PnXv3j+su5Q+dWGfP62y
dD50qEc/rp/KPnPDZz+vg84+crL7P7BevT5xd2g/sTDsPnARoT+x+qs+boMkP7K8VT5szfk/s3ZM
Pmr0wj+0KPk+aPq9P7TUyz5m48s/tXoyPmS0UD+2GaA+YnGJP7azlT5gIVQ/t0iLPl3KGz+32PY+
W3LcP7hlWT5ZIx0/uO4xPlbi1T+5c/A+VLpVP7n3Cj5SsiY/unfuPlDS6D+69wc+TyUeP7t0tT5N
sRI/u/FVPkx+jT+8bTk+S5SrP7zorj5K+aA/vWP3PkqyiT+9300+SsNCP75a4T5LLkE/vtbYPkv0
gz+/U1A+TRV+P7/QWz5Ojyw/wE4DPlBeHT/AzEc+Un2RP8FLHz5U56I/wcp5PleVdD/CSj0+Wn9j
P8LKSD5dnTs/w0p0PmDmYj/DypY+ZFINP8RKeD5n12Q/xMnlPmttqj/FSKQ+bwxbP8XGej5yq0E/
xkMtPnZCnD/Gvn4+ecsWP8c4Kj59Pc4/x6/2PoBKTj/IJbI+geTvP8iZJT6DbEU/yQocPoTeFT/J
eGg+hjh/P8nj4T6Heds/ykxvPoig+z/KsfU+iazfP8sUXT6KnN8/y3ObPotwnT/Lz6U+jCgHP8wo
fD6Mw1c/zH4ePo1DBj/M0KA+jafhP80gFj6N8vQ/zWybPo4lkj/Ntkk+jkFKP839RD6OR+o/zkGr
Po47fD/Og64+jh5GP87Dez6N8sE/zwE2Po27mD/PPRM+jXupP893Pj6NNfg/z6/iPoztrj/P5yo+
jKYRP9AdPD6MYns/0FI6PowmWT/Qhjo+i/UPP9C5Wj6L0hM/0OurPovAvz/RHTY+i8RUP9FN/j6L
3+U/0X39PowWWT/RrR4+jGpRP9HbSj6M3ic/0ghkPo1z3z/SNDw+ji0TP9JenT6PCvg/0odHPpAO
VD/SrfM+kTd2P9LSUz6Shjo/0vQHPpP6AD/TEq4+lZG+P9Mt5T6XS/c/00U+Ppkmxj/TWEQ+mx/m
P9NmgD6dNLs/0290Pp9iXT/TcqU+oaWjP9Nvkz6j+yk/02W5PqZfXz/TVJc+qM6PP9M7sz6rRPE/
0xqSPq2+qj/S8ME+sDfZP9K9zD6yrJk/0oFKPrUZFj/SOts+t3mGP9HqKz65yj0/0Y7nPrwHpz/R
KNM+vi5UP9C3uD7AOvs/0DtsPsIqfT/Ps9M+w/nvP88g4D7Fppw/zoKRPscuAT/N2PQ+yI3aP80k
Kz7JxB8/zGRXPsrO8T/Lmbg+y6zsP8rEmj7MXNQ/yeVMPszduD/I/DM+zS7wP8gJyT7NUB0/xw6M
Ps1BND/GCwQ+zQJsP8T/xj7MlE8/w+10Psv3rz/C1Ko+yy2YP8G2IT7KN5I/wJKQPskXVj+/arI+
x87lP74/Rj7GYIk/vREPPsTO0D+74M0+wxx+P7qvSj7BTKs/uX1GPr9ioD+4S4A+vWHcP7catT67
Tg8/teuXPrkrDz+0vtI+tvzUP7OVFD60x3s/sm78PrKPLT+xTSA+sFgfP7AwCD6uJno/rxg5Pqv+
cT+uBig+qeQXP6z6QD6n22I/q/TcPqXoCT+q9kg+pA2OP6n+yD6iTyk/qQ6OPqCvuT+oJcI+nzG+
P6dEfD6d10o/pmrKPpyh/z+lmKs+m5L/P6TOFD6aqvU/pAruPpnqCT+jTxc+mU/qP6KaYz6Y28w/
oeydPpiMeD+hRYk+mGBNP6Ck4z6YVVE/oAphPphpPj+fdbI+mJmMP57mhT6Y44U/nlx/PplETj+d
10Q+mbj3P51WgT6aPo4/nNnhPprSKj+cYQs+m3DhP5vrpD6cF/A/m3lePpzErT+bCeU+nXSZP5qc
8T6eJWQ/mjI7Pp7U7D+ZyXo+n4E6P5liez6gKKM/mP0LPqDJpj+YmP4+oWL5P5g2Lz6h84o/l9R+
PqJ6ez+Xc9k+ovcmP5cUKj6jaRM/lrVjPqPP8j+WV4A+pCu1P5X6ij6kfHY/lZ6NPqTCcD+VQ5g+
pP4HP5Tpuj6lL8g/lJEJPqVYWz+UOZ8+pXiHP5Pjlz6lkSs/k48MPqWjOz+TPB4+pa+/P5Lq6D6l
t84/kpuJPqW8iD+STho+pb8UP5ICtj6lwKQ/kbluPqXCWT+RclI+pcVWP5Etaz6lyrc/kOrAPqXT
hD+Qqk8+peC+P5BsEj6l80o/kC/5PqYL9T+P9eM+pitmP4+9uT6mUjs/j4dTPqaA5T+PUn4+prew
P48fAz6m9sY/juycPqc+FD+OuwQ+p42HP46J5z6n5M4/jljqPqhDdT+OJ6k+qKjfP431vD6pFE4/
jcK0PqmE3D+Njh4+qfmGP41Xfz6qcSs/jR5YPqrqjT+M4io+q2RWP4yibj6r3Rw/jF6hPqxTaD+M
Fj4+rMW0P4vIwT6tMnI/i3WqPq2YFj+LHHc+rfUCP4q8rD6uR6I/ilXRPq6Oaz+J53g+rsfaP4lx
Mz6u8no/iPKhPq8M5T+Ia2k+rxXJP4fbPT6vC+Y/h0HSPq7uBj+GnvQ+rrssP4XyeD6ucmc/hTwx
Pq4S4j+EfBY+rZvoP4OyHT6tDO0/gt5QPqxlgT+CAMQ+q6VWP4EZoT6qzEQ/gCkPPqnaST9+Xps+
qM96P3xZWD6nrDQ/ekMQPqZw6j94HIs+pR41P3Xmuj6jtNY/c6KRPqI1vD9xUSo+oKH4P27zsj6e
+sg/bItjPp1BkD9qGYw+m3fdP2efkD6Zn2g/ZR7WPpe6BD9imMo+lcmrP2AO+T6T0IQ/XYLrPpHQ
2D9a9iw+j80KP1hqUD6Nx54/VeDiPovDMz9TW28+icJ6P1Dbgj6HyDc/TmKiPoXXQT9L8kQ+g/Jj
P0mL2z6CHG4/RzDAPoBYGT9E4lQ+fVBMP0Kh3z56HlY/QHCYPncfJj8+T6I+dFcvPzxADz5xymg/
OkLZPm98Nj84WOk+bW9dPzaDDz5rpew/NMILPmohKz8zFnw+aOGiPzGA8T5n5wQ/MAHgPmcwNj8u
mbA+ZrtmPy1IpT5mheQ/LA71PmaMYD8q7L0+ZsrnPyniCz5nPQI/KO7WPmfdxz8oEws+aKfvPydO
fj5plfs/JqDtPmqiRz8mCg8+a8caPyWJjD5s/sM/JR8FPm5DqD8kygA+b5A1PySKFj5w31U/JF7H
PnIsGz8kR5M+c3HjPyRD8z50rGU/JFNWPnXXuz8kdTU+dvBcPySpAj538ys/JO4tPnjdcz8lRDI+
eazlPyWqiT56X6A/JiCqPnr0MD8mphk+e2mGPyc6WT57vvc/J9zvPnv0QT8ojWI+fAlyPylLUD57
/u0/KhZaPnvVrj8q7iI+e47hPyvSUj57LAQ/LMKaPnqu5D8tvrU+ehmTPy7GWj55bnA/L9lGPniw
FD8w9z8+d+FSPzIgCj53BTA/M1N6PnYe2T80kVU+dTGpPzXZZj50QRM/Nyt7PnNQoD84h1k+cmPX
Pznszz5xflk/O1ulPnCjsz88054+b9dgPz5UfT5vHLs/P932Pm52/j9Bb7o+bektP0MJdz5tdgw/
RKrSPm0gGj9GU2M+bOlxP0gCwj5s0/U/Sbh/PmzhID9LdBs+bRH2P001ET5tZxc/TvrTPm3gsj9Q
xMw+bn6NP1KSVz5vP/0/VGLXPnAj8D9WNaA+cSjyP1gKAz5yTSw/Wd9LPnOOeD9btL4+dOpeP12J
oT52Xik/X102Pnfm6j9hLsQ+eYGJP2L9jj57Ksw/ZMjgPnzfZz9mkAc+fpwBP2hSVj6ALqI/ag82
PoEP7T9rxgQ+gfBJP212Lj6Czik/bx8zPoOoEj9wwJ4+hHycP3JaBD6FSnw/c+sCPoYQeT91c2M+
hs2EP3by6D6HgKU/eGlpPogpBD951tI+iMXoP3s7JD6JVrk/fJZgPona7j996ME+ilJCP38ydj6K
vHY/gDnlPosZdT+A1oE+i2lCP4FvTT6Lq/g/ggSEPovhzD+Clmo+jAsIP4MlQT6MKAY/g7FWPow5
Lz+EOv8+jD8PP4TCkj6MOjE/hUhjPowrKj+FzMw+jBKYP4ZQJT6L8Rs/htLBPovHWj+HVPM+i5X7
      </set>
      <set id="src_451111" fmt="series">
AAAACnNyY180NTExMTEAAAACP4AAAMPHgAAAAAACAAAEsD+MMhI+m11MP4xolT6bMw4/jJSAPpr8
Oj+MtYs+mrjTP4zLcz6aaPA/jNX+PpoMuD+M1PE+maRuP4zIEj6ZMFs/jK8/Ppiw+j+MilU+mCbM
P4xZOT6Xkm4/jBvZPpb0kj+L0ig+lk36P4t8LD6Vn44/ixnyPpTqPj+Kq4s+lC8WP4oxGT6Tbys/
iarGPpKrrT+JGMU+keXJP4h7Vz6RHsg/h9LLPpBX8z+HH3c+j5KaP4Zhuj6O0Ak/hZn+Po4Rjz+E
yLE+jVhpP4PuVT6MpdY/gwtuPov7AT+CII0+i1j+P4EuRz6KwM8/gDU2PoozVj9+a+4+ibFZP3xi
WD6JO18/ek8LPojR/z94M2g+iHWSP3YQyz6IJkM/c+iWPofkFj9xvC0+h67kP2+M8j6Hhl4/bVxF
PodqDj9rK4g+h1lYP2j8Cj6HU3o/Zs8XPodXlD9kpfY+h2SrP2KB2j6Heak/YGP2PoeVbj9eTWQ+
h7a8P1w/Kz6H3FE/WjpIPogE4z9YP6Q+iC8qP1ZQFz6IWd4/VGxpPoiDvj9SlUc+iKuUP1DLTj6I
0Do/Tw8IPojwlz9NYOk+iQuoP0vBVT6JIH4/SjCJPokuLD9IrtE+iTQGP0c8VD6JMWM/RdkqPokl
tD9EhVw+iRCBP0NA4D6I8Wo/QguhPojIJT9A5Xo+iJR/Pz/OPj6IVlg/PsW3PogNoj89y6E+h7pg
PzzftD6HXKA/PAGhPob0gT87MRw+hoIpPzptzj6GBcQ/ObdpPoV/hT85DZ0+hO+jPzhwFz6EVlY/
N96IPoOz2j83WKo+gwhmPzbeOD6CVC0/Nm8EPoGXZD82CuA+gNI4PzWxtD6ABNA/NWNiPn5eoz81
H+M+fKO8PzTnOT562SA/NLlrPnj+7j80lqs+dxVbPzR/Iz51HI8/NHMRPnMUsD80cr0+cP3cPzR+
gD5u2Dk/NJbCPmyj8j80u+0+amEbPzTuiz5oEAg/NS8qPmWxBT81fmI+Y0RuPzXc1j5gyrE/Nksy
Pl5EUj82yik+W7HuPzdacj5ZFD4/N/zMPlZsFj84sfY+U7ptPzl6wT5RAHU/OlfgPk4/XT87ShI+
S3iOPzxSEj5IrZw/PXCVPkXgST8+pkc+QxKLPz/zzT5ARok/QVnKPj1+pz9C2MQ+Or13P0RxMT44
BdQ/RiN9PjVa0D9H8AE+Mr+8P0nXAD4wOCg/S9idPi3Hzj9N9QM+K3LBP1AsLT4pPT4/Un4MPicr
qz9U6mc+JUKOP1dw8D4jhoA/WhFDPiH8Gj9cytY+IKfpP1+dCT4fjko/YocgPh6zWD9liEI+HhrP
P2iffj4dx/I/a8vCPh29bT9vC90+Hf06P3Jelj4eiKU/dcKYPh9gJT95Nmg+IINWP3y4fz4h8Pw/
gCOgPiOnDj+B8H8+JaK2P4PCBD4n4HE/hZdDPipcDz+Hb0s+LRDNP4lJMD4v+YY/iyP9PjMQsT+M
/rs+NlCEP47Ydz45swo/kLA2Pj0yLz+ShP8+QMfrP5RV4D5EbkU/liHoPkgfVj+X6Cs+S9VlP5mn
yT5Pivc/m1/hPlM6xj+dD58+Vt/bP562OT5adY4/oFLrPl33hT+h5QY+YWHTP6Nr4z5ksOE/pObl
PmfhZj+mVYE+avCsP6e3NT5t3Eg/qQuYPnCiQz+qUks+c0EPP6uLAD51t4Q/rLV1PngE6T+t0X0+
eijtP67e7z58I4w/r93CPn31Xj+wzfY+f59FP7Gvkj6AkT0/soK5PoFATT+zR4o+gd26P7P+Qj6C
arA/tKcsPoLocD+1QpQ+g1hbP7XQ1z6Du+8/tlJXPoQUvT+2x4I+hGRnP7cwyj6ErJ4/t46sPoTv
Gz+34ak+hS2YP7gqST6Facs/uGkTPoWlYz+4npc+heIFP7jLWz6GITc/uO/uPoZkbz+5DNw+hq0J
P7kirj6G/D8/uTHrPodTKT+5Oxk+h7K9P7k+tT6IG8Y/uT04PoiO6j+5NxE+iQyhP7kssj6JlUQ/
uR58PoopAT+5DM0+isffP7j39T6Lcbw/uOBBPowmXz+4xew+jOVmP7ipND6Nrlg/uIpBPo6AoT+4
aTw+j1uVP7hGPT6QPnU/uCFXPpEocT+3+ow+khinP7fR3D6TDiw/t6cxPpQIAD+3en0+lQUxP7dL
nz6WBLw/txpxPpcFmT+25sg+mAa8P7awYT6ZBws/tncNPpoFjz+2OoU+mwE1P7X6gj6b+PE/tba6
Ppzrtj+1bt4+ndiDP7Uimz6evlI/tNGUPp+cHT+0e3I+oHDmP7Qf2z6hO7Y/s754PqH7nD+zVu4+
oq+sP7Lo5D6jVwQ/snQHPqPwxz+x+AA+pHwnP7F0hD6k+GM/sOk6PqVksT+wVeQ+pcBuP6+6Pj6m
Cvw/rxYOPqZDyj+uaR0+pmpXP62zPD6mfjE/rPRGPqZ++z+sLBU+pmxfP6takj6mRiA/qn+6PqYM
IT+pm4c+pb5OP6iuAD6lXKc/p7c1PqTnPj+mt0Y+pF5HP6WuTz6jwfA/pJyDPqMSjD+jghQ+olBu
P6JfUD6hfBg/oTSGPqCWEj+gAhE+n571P57IVT6el2k/nYfBPp2AKj+cQM8+nFoAP5r0AD6bJcM/
maHhPpnkWT+YSwc+mJa1P5bwEj6XPdQ/lZGnPpXawj+UMHI+lG6VP5LNKT6S+mo/kWiIPpF/aD+Q
A1I+j/6+P46eTz6OeaE/jTpCPozxPz+L2AU+i2boP4p4bz6J290/iRxUPohRaz+HxI4+hsjcP4Zx
/T6FQ3k/hSV1PoPCiD+D39c+gkdiP4KiBT6A01Q/gWzRPn7PRz+AQRk+fAs+P34/Zj55XRc/fBLl
PnbHWD95/kw+dEx8P3gDNj5x7u8/diMmPm+xHz90X6A+bZVpP3K6DD5rniE/cTPMPmnNkD9vzjY+
aCXwP26KgT5mqX8/bWndPmVabT9sbVs+ZDraP2uV/D5jTOM/auSsPmKSnj9qWj0+Yg4VP2n3aD5h
wU4/abzTPmGuRT9pqvc+YdbdP2nCQT5iPPA/agL7PmLiPT9qbUk+Y8hsP2sBST5k8Qw/a77dPmZd
cT9spcA+aA6oP221qz5qBZ8/bu4ZPmxC9z9wTno+bscFP3HWGD5xkcI/c4QQPnSixD91V18+d/k9
P3dO4T57k+w/eWlGPn9xFT97pTg+gcdNP34BKT6D9O4/gD25PoY/4T+BiSQ+iKZgP4Lh5T6LJmo/
hEb6Po29yD+Ft1Q+kGoQP4cx2T6TKKY/iLVhPpX2xD+KQLw+mNF8P4vSsD6btbs/jWn9Pp6gUT+P
BVY+oY36P5CjbT6ke1s/kkLvPqdlDj+T4oc+qkekP5WA3z6tH60/lxygPq/pvD+YtHk+sqJnP5pH
GD61Rlw/m9M0PrfSVD+dV4s+ukMjP57S5T68lbk/oEQNPr7HHT+hqes+wNSQP6MDZz7Cu3E/pE98
PsR5Sz+ljTc+xgvfP6a7tz7HcR8/p9owPsinNj+o59s+yaxvP6nkJj7Kf5U/qs59Pssffz+rpmQ+
y4tOP6xrfD7LwmY/rR2FPsvEdT+tvFI+y5FqP65HzD7LKXk/rr/4PsqNID+vJOw+yb0XP6924T7I
um4/r7YkPseGcj+v4xI+xiKwP6/+Kj7EkQA/sAfxPsLTXz+wARQ+wOw+P6/qQz6+3jA/r8RFPrys
BT+vj/E+uljEP69OKT6356g/rv/hPrVcHz+uphQ+srnDP65Byj6wBFk/rdQQPq0/xD+tXfA+qnAB
P6zghT6nmS8/rFzlPqS/ej+r1Cw+oecUP6tHaD6fFCY/qreyPpxK5T+qJhQ+mY9lP6mTlj6W5ag/
qQEtPpRRcj+ob80+kdZfP6fgWT6Pd80/p1OtPo04yj+mypI+ixwSP6ZFxD6JI/w/pcXqPodSfD+l
S50+hakTP6TXYz6EKMw/pGmwPoLSOz+kAuU+gaV8P6OjUT6Aojk/o0suPn+PWT+i+qM+filbP6Kx
xj59D2w/onCYPnw96T+iNw8+e7CtP6IFAj57Yyo/odo/PntQkD+htoQ+e3PkP6GZfT57yBc/oYLF
PnxIEz+hcfY+fO7xP6Fmlj59t+4/oWAWPn6eXD+hXfI+f54GP6Fflj6AWXQ/oWRgPoDspj+ha7A+
gYbjP6F03T6CJpo/oX86PoLKWz+hiiA+g3DkP6GU5T6EGQ4/oZ7fPoTB0T+hp2c+hWo/P6Gt2z6G
EYY/obGcPoa26D+hshQ+h1m5P6Gutj6H+WE/oab9PoiVVj+hmmk+iS0bP6GIij6JwD4/oXD5PopO
XT+hU1g+itccP6EvWT6LWi0/oQS0PovXRj+g0zs+jE4rP6CayD6Mvqo/oFs6Po0ohj+gFIo+jYuv
P5/GxT6N6A8/n3H0Po49mz+fFjw+joxUP56z0j6O1Dw/nkrmPo8VWD+d28o+j0/SP51m0D6Pg9E/
nOxbPo+xfz+cbNk+j9kLP5vouj6P+qY/m2CLPpAWjT+a1NU+kCz/P5pGKj6QPjU/mbUqPpBKaD+Z
InU+kFHOP5iOtT6QVJU/l/qePpBS4z+XZuQ+kEzfP5bUOD6QQp4/lkNUPpA0Lj+VtPY+kCGEP5Up
4D6QCqA/lKLNPo/vcT+UIH4+j8/iP5Ojqj6Pq8k/ky0LPo+C+D+SvVg+j1U9P5JVSz6PIls/kfWS
Po7qHT+RnuA+jqxNP5FR3D6OaLM/kQ8rPo4fID+Q13A+jc9pP5CrQz6NeXg/kItCPo0dPD+Qd/4+
jLq/P5ByAj6MUhI/kHnZPovjZD+QkAQ+i27yP5C1Bj6K9R0/kOlFPop2Mz+RLUs+ifLXP5GBiT6J
a7U/keZtPojhhz+SXGE+iFUnP5Ljyz6Hx4Y/k30XPoc5tj+UKKU+hqzNP5Tm2D6GIfo/lbgNPoWa
hD+WnKY+hRe7P5eVAj6Emvg/mKF5PoQlnT+ZwnU+g7kcP5r4Tj6DVts/nENjPoMARj+dpBo+grbI
P58a0T6Ce8M/oKfpPoJQkD+iS8Y+gjaAP6QGzD6CLtc/pdlkPoI6zD+nw/U+gluLP6nG5T6CkjI/
q+KZPoLf1T+uF3c+g0V4P7Bl6z6DxBg/ss5UPoRcmD+1URo+hQ/sP7funz6F3vU/uqdBPobKjD+9
e1w+h9OIP8BrRj6I+rk/w3dVPopA8D/Gn8o+i6bvP8nk6z6NLX0/zUbwPo7VXD/Qxg0+kJ9KP9Ri
aj6Si/g/2BwfPpScCj/b8zc+ltATP9/nsj6ZKJM/4/l8Ppul8j/oKHc+nkiAP+x0az6hEGQ/8N0Q
PqP9pz/1Ygs+pxAlP/oC5T6qR4k//r8dPq2jWEABywk+sSLeQARDiD60xS5ABsikPriJJEAJWek+
vG1iQAv21j7AcE1ADp7ZPsSQC0ARUVw+yMqKQBQNsj7NHYdAFtMjPtGGdUAZoO8+1gKkQBx2RD7a
jyNAH1JFPt8o0EAiNAc+48xdQCUalj7odlZAKATsPu0jGUAq8fw+8c7kQC3grD72ddxAMM/aPvsU
DUAzvlo+/6VuQDaq+D8CEvRAOZRzPwRIr0A8eYY/BnHWQD9Y7z8IjFpAQjFcPwqWN0BFAXs/DI1m
QEfH/T8Ob/JASoOMPxA78kBNMtQ/Ee+MQE/Ugj8TiPpAUmdDPxUGikBU6c8/FmajQFda3T8Xp89A
WbkoPxjIqEBcA30/Gcf6QF44qj8apKlAYFeCPxtdvEBiXvE/G/JrQGRN5z8cYhVAZiNnPxysR0Bn
3n4/HNC5QGl+TT8cz1FAawIBPxyoKEBsaNY/HFt9QG2yIj8b6dJAbt1KPxtT1UBv6cU/GppjQHDX
Ij8ZvpVAcaUBPxjBsUByUxA/F6UoQHLhHj8WarJAc08KPxUUKUBznMg/E6OaQHPKWj8SGzdAc9fc
PxB9ZkBzxYM/Dsy8QHOTkD8NC+tAc0JgPws9zEBy0l4/CWVUQHJECD8HhYxAcZfpPwWhl0Bwzqc/
A7yfQG/o7D8B2dNAbud8Pv/4xEBtyyU+/E7eQGyUxT74vBJAa0VDPvVGQkBp3Y4+8fL4QGhepj7u
x2JAZsmYPuvILkBlH3E+6PmDQGNhSz7mXu9AYZBFPuP7RkBfrYU+4dCqQF26Kz7f4GZAW7dnPt4r
B0BZpmc+3LBNQFeIVz7bbzhAVV5qPtpmBUBTKcg+2ZI8QFDrpT7Y8NlATqUrPth+T0BMV4I+2Daa
QEoDzD7YFWNAR6spPtgWE0BFTrM+2DPrQELveT7YahtAQI6KPtiz40A+LOs+2QybQDvLlD7Zb8JA
OWt/PtnZF0A3DZc+2kSgQDSyvz7arrBAMlvOPtsT9kAwCZA+23FyQC28yD7bxItAK3YzPtwLFEAp
Nn0+3EM3QCb+Sz7ca31AJM4sPtyCt0AiprU+3IgsQCCIYj7ce2ZAHnOpPtxcNkAcaPQ+3CqxQBpo
nz7b5yhAGHL7PtuSIUAWiEw+2yw/QBSozz7atl9AEtS1PtoxcEARDCA+2Z5vQA9PKj7Y/mBADZ3h
PthSSkAL+Eo+15spQApeXz7W2etACNASPtYPaEAHTUo+1TxZQAXV4z7UYUpABGm2PtN+uUADCJI+
0pTrQAGyPj7Ro/xAAGZ7PtCr1D/+SgE+z6wzP/vbBz7OpKk/+X9iPs2Umz/3NmE+zHs8P/T/UD7L
V6w/8tlzPsoo4T/wxAk+yO27P+6+Rj7HpQM/7MdcPsZNeD/q3oE+xOXSP+kC3D7DbL0/5zOaPsHh
Az/lb+g+wEF2P+O28j6+jQA/4gfdPrzCoj/gYeM+uuGPP97ENj646SI/3S4OPrbY5j/bnqA+tLCc
P9oVMT6ycEY/2JEAPrAYGj/XEWA+raimP9WVoT6rIrw/1B0VPqiHbz/Spx0+pdgwP9EzHT6jFrA/
z8B8PqBE9z/OTq0+nWVbP8zdKT6aeoM/y2tuPpeHYj/J+QQ+lI83P8iFcT6RlYA/xxBOPo6eDz/F
mTE+i6zaP8Qftj6IxiY/wqOHPoXuTT/BJFc+gynJP7+hzz6AfRs/vhunPnvZfj+8kZo+dvogP7sD
aT5yZHI/uXDdPm4gMz+32cE+ajRUP7Y98T5mptU/tJ1BPmN8cz+y940+YLiIP7FMuT5eXPc/r5yo
Plxp/T+t504+Wt5NP6wspj5Ztuk/qmyjPljvUz+op0s+WIGvP6bcpT5YZtk/pQzJPliWrT+jN8w+
WQgnP6FdyT5ZsdY/n37qPlqJ7T+dm1s+W4aBP5uzVT5cncg/mccZPl3GPD+X1vY+XvbGP5XjNj5g
Js8/k+xAPmFOcD+R8nU+YmZ1P4/2Rj5jaGQ/jfgiPmROYT+L+Jc+ZROpP4n4Mz5ltBo/h/eMPmYs
Yz+F9zE+ZnnEP4P31T5mmpM/gfojPmaNrT9//aQ+ZlKoP3wNPz5l6b0/eCSpPmVTxD90RWk+ZJIz
P3BxIj5jpwY/bKl+PmKUwT9o8Ck+YV5YP2VG4j5gB0M/Ya9OPl6TKz9eKzM+XQY6P1q8TD5bZN8/
V2RVPlmzyj9UJQI+V/fiP1EABj5WNjg/TfcNPlRz9D9LC7A+UrZeP0g/fz5RArg/RZQJPk9eNj9D
Crc+Tc4LP0Ck6T5MVzw/PmPwPkr+oD88SQM+ScjUPzpVST5Iuiw/OInQPkfWrT8253o+RyINPzVv
Iz5Gn6A/NCF6PkZSST8y/yM+RjyWPzIIhz5GYH8/MT3/Pka/pD8wn8Q+R1s4PzAt4z5IM/o/L+hc
PklKVj8vzwA+Sp5OPy/hhj5ML4s/MB94Pk39ZT8wiEE+UAbpPzEbLT5SSuI/MddpPlTH3j8yu/w+
V3w3PzPH0j5aZhk/NPm1Pl2Dhz82UFI+YNJePzfKOj5kUFs/OWXkPmf7HD87IaQ+a9AjPzz7uT5v
zNk/PvJMPnPuiT9BA24+eDJmP0MtHT58lYs/RW1BPoCKfD9HwbM+gtbKP0ooPz6FLhU/TJ6gPoeO
tz9PIn4+ifcAP1GxfT6MZTI/VElEPo7XiT9W52M+kUwrP1mJYz6TwTY/XCzSPpY0tT9ez0s+mKTF
P2FuYT6bD2s/ZAeqPp1ypz9mmMo+n8x0P2kfXD6iGss/a5kQPqRboj9uA6I+pozwP3Bc3z6orLE/
cqKdPqq43z900sw+rK9+P3brbT6ujpw/eOqSPrBUUD96zl0+sf6fP3yVHz6zi90/fj08PrT6TT9/
xTE+tkhJP4CVzT63dD8/gTebPrh8tj+Bx24+uWBPP4JEyj66Hcs/gq89Prq0BD+DBmM+uyH1P4NJ
9T67ZsA/g3m4PruBqz+DlYE+u3IhP4OdOz67N7U/g5DiPrrSIz+DcIc+ukFRP4M8Sz65hVI/gvRh
PrieZT+CmRA+t4z3P4Iqrj62UaY/gamcPrTtOz+BFlI+s2CXP4BxWz6xrQM/f3alPq/T5T996bs+
rdbFP3w9Vz6rt20/enL2Pql30j94jC8+pxoiP3aKmz6koK4/dHAKPqIOCD9yPj0+n2T0P2/3Dj6c
qGY/bZxiPpnbgT9rMCU+lwGeP2i0Tz6UHkE/ZirYPpE1Hj9jlb4+jkoWP2D2/D6LYTE/XlCRPoh+
mj9bpG4+haahP1j0gz6C3a0/VkK3PoAoNj9TkPE+exWCP1Dg9j52E3U/TjSNPnFTDD9LjWI+bNy8
P0jtMz5ouIc/RlWEPmTt6j9Dx90+YYOTP0FFqz5efzE/PtBVPlvlVD88aRw+WblbPzoRNT5X/UA/
N8nAPlaxiz81k8k+VdVLPzNwSD5VZhw/MWAhPlVgNz8vZCo+Vb6MPy19HD5WevM/K6ukPleOUT8p
8F0+WPDJPyhL0z5amfQ/Jr6GPlyBCz8lSOA+Xp0gPyPrQj5g5UA/IqYAPmNQlT8heWM+ZdaHPyBl
qj5obtI/H2sQPmsRkz8eicA+bbdgPx3B4D5wWUY/HROWPnLw0T8cfvA+dXgAPxwEGD536ZU/G6MO
PnpAVD8bW/A+fHgCPxsuzj5+jKU/GxuzPoA9XD8bIqo+gR+VPxtDvD6B66g/G37zPoKgcz8b1FE+
gz0EPxxD2T6DwJo/HM2QPoQqnj8dcXQ+hHqiPx4vhj6EsGI/Hwe/PoTLvz8f+ho+hMzCPyEGiT6E
s5U/Iiz9PoSAhT8jbWA+hDQBPyTHmD6Dzpk/JjuDPoNQ/T8nyPc+grv+Pylvwz6CEIs/Ky+tPoFP
sz8tCHc+gHqlPy75zT5/JV4/MQNYPn0yfj8zJLM+ex/FPzVdbD548I8/N60GPnaodj86EvU+dEtW
PzyOqz5x3UE/Px97Pm9ikz9BxJ4+bN+rP0R9YT5qWYo/R0j1PmfVMD9KJns+ZVfeP00U/D5i5s0/
UBN6PmCHcT9TIOk+Xj9NP1Y8Nz5cE+M/WWQ4PloKsz9cl7o+WCkZP1/VfT5WdEA/Yxw2PlTxBj9m
apE+U6PuP2m/LT5SkQE/bRiaPlG7tz9wdXE+USbxP3PURD5Q1M8/dzOMPlDGxD96kck+UP1qP33t
dj5ReIs/gKKHPlI3ID+CS4U+UzdXP4Pw8T5Udp4/hZIAPlXxqj+HLfo+V6SgP4jEID5ZixU/ilO0
PlugKT+L2/0+Xd6kP41cQz5gQQo/jtPXPmLBtT+QQgs+ZVrmP5GmOj5oBt8/kv/APmq/8D+UTgQ+
bYCKP5WQcj5wQ0s/lsZ8PnMDCj+X76E+dbrcP5kLYT54ZgI/mhlHPnsAXT+bGOA+fYXuP5wJyj5/
8xo/nOuuPoEiUz+dvjk+gjvYP56BIj6DRNc/nzQsPoQ8PT+f1xQ+hSEZP6Bptj6F8rU/oOvuPoaw
fT+hXaE+h1oLP6G+vj6H7x0/og86Pohvlz+iTxU+iNuAP6J+Vz6JMv8/op0RPol2WT+iq1o+iaXu
P6KpUz6JwjY/opclPonLvj+idP4+icMlP6JDFj6JqRo/ogGoPol+WD+hsPo+iUOjP6FRVz6I+cQ/
oOMHPoihgz+gZmU+iDu9P5/bxj6HyT4/n0OQPodK2T+enhs+hsFNP53r2j6GLW0/nS04PoWP/D+c
YqM+hOm1P5uMjz6EO0o/mqtvPoOFaz+Zv7s+gsi+P5jJ7D6CBeU/l8p7PoE9fD+Wwec+gHAeP5Ww
qj5/PMI/lJdBPn2RtD+Tdic+e+AvP5JN3T56KXE/kR7ePnhurT+P6aY+drEdP46utD508g0/jW59
PnMyxj+MKXM+cXSgP4rgED5vuQI/iZLGPm4BXD+IQgE+bE8VP4buMj5qo7Q/hZe5PmkAoj+EPwU+
Z2d5P4LkdD5l2Zw/gYhkPmRYbj+AKy8+YuU6P32aVD5hgTI/et1LPmAtYj94H94+XuqvP3VioT5d
ucY/cqYYPlybKD9v6sA+W48TP20xDz5alYo/anlwPlmuSD9nxEc+WNjIP2UR7T5YFD0/YmK7Pldf
lT9ftvY+VrmFP10O4D5WIIU/Wmq0PlWS1z9XyqY+VQ6PP1Uu4z5UkZw/UpeYPlQZ1T9QBOI+U6T5
P0121T5TMLY/Su2RPlK6zj9IaSk+UkEIP0XprT5RwT8/Q28qPlE5bD9A+ak+UKexPz6JMz5QCl0/
PB26Pk9fwT85t1o+TqbOPzdWHD5N3ok/NPn6Pk0GLT8yovk+TB1BPzBRHT5LI5A/LgRsPkoZLD8r
vO0+SP5pPyl6rz5H09g/Jz2tPkaaPD8lBf0+RVK0PyLTrz5D/n4/IKbUPkKfBD8ef4A+QTXVPxxd
yj4/xJ4/GkHMPj5NID8YK6g+PNEoPxYbhT47UqI/FBGAPjnTRz8SDcI+OFTTPxAQdz422Ow/DhnS
PjVhGj8MKg4+M+67PwpBXz4ygwk/CGAEPjEfDD8GhkU+L8OYPwS0YD4ucUs/AuqiPi0ojD8BKVk+
K+mPPv7huD4qtFQ++4MFPimIrT74N1Y+KGZBPvT/cD4nTJU+8dwgPiY7ED7uzj0+JTEFPuvWpj4k
Lbo+6PZDPiMwcT7mLgM+IjhwPuN+3z4hRQs+4OnSPiBVgD7eb+Y+H2l4PtwSLT4egJY+2dGrPh2a
lD7Xr4I+HLd3PtWsxD4b12U+08qPPhr6tD7SCgA+GiHpPtBsST4ZTbY+zvJwPhh/Cj7NnZE+F7b3
PsxuxT4W9rg+y2coPhY/sz7Kh8E+FZNfPsnRlD4U80w+yUWePhRhGj7I5M8+E95uPsiwCT4TbOs+
yKgiPhMOKD7Izd8+EsOoPskh9D4SjtE+yaUCPhJw5D7KV5U+Emr4Pss6Iz4SffQ+zE0NPhKqhz7N
kKQ+EvEyPs8FCT4TUig+0KpWPhPNaz7SgI8+FGLAPtSHkz4VEbw+1r8OPhXZyD7ZJqc+FroZPtu9
7z4Xsbo+3oRJPhi/mj7heQA+GeKOPuSbRD4bGVc+5+onPhxiqz7rZJw+Hb09Pu8Jez4fJ8E+8teB
PiCg8j72zU0+IiedPvrpbz4jupo+/ypJPiVY4D8Bxxk+JwF8PwQJtD4os5c/Blv+PipuYT8IvQw+
LDFaPwsr5D4t/AU/Dad3Pi/ODD8QLro+MaczPxLAlz4zh1w/FVvrPjVujT8X/5k+N1zaPxqqcj45
Un0/HVtJPjtPvT8gEO8+PVTxPyLKNT4/Yn8/JYXnPkF42D8oQtI+Q5hvPyr/wj5Fwbo/Lbt+Pkf1
HD8wdOI+SjMWPzMqvD5MfAA/NdvhPk7QJD84hyk+US+6PzsrdD5Tmts/PcejPlYRgz9AWpc+WJOF
P0LjSD5bIJ4/RWCvPl24Vz9H0ck+YFoQP0o1nj5jBPw/TItFPmW4GT9O0c4+aHI6P1EIZj5rMgs/
Uy4/Pm32AT9VQpg+cLx3P1dEsT5zg4U/WTPiPnZJHD9bD4g+eQsTP1zXDT57xx4/XontPn560T9g
J7U+gJHeP2Gv6D6B35Y/YyIvPoMlSD9kfj0+hGGjP2XD0z6Fk1I/ZvK9Poa5CD9oCtQ+h9F5P2kM
Aj6I22U/afYyPonVij9qyXw+ir7SP2uF7j6Llig/bCuqPoxajz9suuA+jQsgP20zzT6Npw4/bZa9
Po4tqT9t5Ag+jp5eP24cET6O+Lk/bj83Po88Vz9uTgo+j2kXP25JED6Pfu0/bjDiPo996j9uBhk+
j2ZJP23JUT6POF8/bXtGPo70rz9tHLE+jpvXP2yuVT6OLpY/bDD5Po2tyT9rpXA+jRppP2sMjj6M
dYk/amcxPovAVD9ptjo+ivwGP2j6lT6KKe8/aDUnPolLaj9nZt4+iGHeP2aQqj6HbrM/ZbODPoZz
Uz9k0Fg+hXEoP2PoHz6EaZI/YvvMPoNd5T9iDEw+gk9SP2EamT6BPx0/YCelPoAuXj9fNGY+fjwn
P15BwD58Hiw/XVClPnoEUz9cYgI+d+/SP1t2uD514aI/Wo+nPnPacD9Zras+cdqiP1jRmj5v4l0/
V/xKPm3xfj9XLnk+bAeoP1Zo8z5qJFI/Vax1PmhGvT9U+bQ+Zm4GP1RRXT5kmSs/U7QaPmLHFj9T
IoM+YParP1KdKz5fJs4/UiSaPl1Wbz9RuU8+W4STP1FbvT5ZsGE/UQxMPlfZKz9Qy1o+Vf5zP1CZ
NT5UH/g/UHYnPlI9uD9QYmM+UFgBP1BeAT5Ob0g/UGkzPkyElj9QhAc+SpkrP1Cudj5Irp0/UOhv
PkbGxD9RMdU+ROPyP1GKdT5DCLE/UfIXPkE33j9SaGY+P3SRP1LtBD49wiM/U3+MPjwkGj9UH4M+
Op4aP1TMWT45M9w/VYV7PjfpGD9WSkQ+NsF1P1caAj41wHY/V/P2PjTpZT9Y11o+ND9DP1nDUT4z
xKk/Wrb+PjN7xj9bsXg+M2ZLP1yxwT4zhU8/XbbwPjPZdD9ewAc+NGK6P1/MCT41II0/YNnwPjYR
xw==
      </set>
      <set id="src_451121" fmt="series">
AAAACnNyY180NTExMjEAAAACP4AAAMPHgAAAAAACAAAEsD+xFhE+qfdGP7DdDD6osDA/sJnPPqdp
ID+wTDI+piNXP6/0DT6k39w/r5FEPqOfhz+vI8Y+omL8P66riT6hKq0/riiRPp/23j+tmu4+nseb
P60Csz6dnMg/rF/7Ppx2Gz+rsuk+m1MjP6r7pj6aM08/qjpfPpkV7z+pb0g+l/o9P6iamj6W32M/
p7yTPpXEgD+m1XI+lKixP6Xlej6TixQ/pOzwPpJq0z+j7Bo+kUceP6LjPT6QH0c/odKjPo7ytz+g
uqE+jcD+P5+bhT6MicU/nnWgPotM2j+dSUU+igo2P5wWwD6IwgA/mt5hPod0hj+ZoHc+hiJHP5hd
Tz6Ey+s/lxU3PoNyRD+VyHM+ghZAP5R3VT6AuQs/kyIlPn63vz+RyS4+fABAP5BstT55Tn4/jwz/
Pnalgz+Nqk8+dAhvP4xE6j5xems/it0PPm7+mz+Jcv0+bJgLP4gG9D5qSaw/hpkyPmgWOz+FKfQ+
ZgA6P4O5dz5kCeE/gkf3PmI1GD+A1a8+YINpP37Fvz5e9f8/e99/Pl2Nmz94+RU+XEqhP3YS+j5b
LRA/cy2pPlo0ij9wSaI+WWBfP21nXT5Yr5A/aodaPlgg3z9nqiA+V7LnP2TQLj5XZA0/YfoOPlcy
qj9fKEU+Vx0LP1xbaj5XIZQ/WZQOPlc+tz9W0sc+V3MHP1QYMD5XvUA/UWTiPlgcUz9OuV0+WI8/
P0wWYT5ZFZE/SXyZPlmu5T9G7KU+WlsZP0RnKz5bGjw/QezWPlvsjz8/fkY+XNKBPz0cIT5dzJ8/
OscMPl7bhj84f7I+X//mPzZGrD5hOlo/NByXPmKLcT8yAgw+Y/OcPy/3oz5lcxg/Lf3gPmcJ+D8s
FUk+aLgFPyo+Wz5qfLw/KHmNPmxXSj8mx0o+bkaEPyUn9D5wSOY/I5vjPnJckz8iI2M+dH9WPyC+
sz52rqk/H24JPnjntz8eMYs+eydoPx0JVD59amY/G/VwPn+tLD8a9d8+gPYHPxoKmD6CEaI/GTN4
PoMnfz8YcFc+hDW0PxfBCT6FOlo/FyU7PoYznD8WnJ8+hx+xPxYm1T6H/Oo/FcN1PojJsD8Vcf4+
iYR8PxUx+D6KLA8/FQLbPoq/PD8U5Ak+iz0FPxTU6T6LpJY/FNTMPov1TT8U4v8+jC62PxT+yT6M
UI0/FSduPoxawj8VXCA+jE1kPxWcGj6MKNM/FeaIPovtjD8WOpY+i5w6PxaXbD6LNa8/FvwxPoq6
6D8XaAU+iizzPxfaDj6JjR8/GFF2PojcxT8YzVs+iB1XPxlM6T6HUGA/Gc9LPoZ3aj8aU68+hZQI
PxrZOz6Ep9g/G18lPoO0bT8b5KQ+grtUPxxo+T6Bvgw/HOtyPoC9+j8da1E+f3jsPx3n8D59dXs/
HmClPntzxT8e1NU+eXW2Px9D7T53fPI/H61kPnWK1T8gELo+c6BsPyBtfD5xvn0/IMM+Pm/liT8h
EaE+bhXPPyFYVT5sT08/IZcTPmqR1j8hzZ8+aN0FPyH70D5nMFU/IiGAPmWLEz8iPpw+Y+ysPyJT
FT5iVHc/Il7yPmDByT8iYkM+XzQIPyJdHz5dqqU/Ik+7PlwlSz8iOkw+WqO/PyIdFz5ZJfA/Ifht
Pler/z8hzKg+VjY9PyGaNj5UxSg/IWGCPlNZfz8hIwQ+UfQOPyDfST5Qlf8/IJbkPk9Aiz8gSnE+
TfUMPx/6lT5MtPE/H6f9PkuBvj8fU18+Slz5Px79fT5JSCc/HqcVPkhEvz8eUPM+R1QgPx375j5G
d4g/HajGPkWwDT8dWG0+RP6PPx0LuT5EY7o/HMODPkPf8j8cgLo+Q3NrPxxEQz5DHhA/HA8GPkLf
ij8b4e0+QrdDPxu95z5CpGY/G6PdPkKl8j8blLI+Qrq1PxuRTj5C4Vs/G5qTPkMYdT8bsWE+Q16D
PxvWlj5DsgI/HAsNPkQRdz8cT5A+RHtxPxyk6j5E7p0/HQvfPkVpyD8dhSc+RevrPx4RiT5GdEE/
HrGYPkcCGz8fZd8+R5T7PyAu/D5ILNU/IQ1wPkjJvj8iAa8+SWwLPyMMHD5KFEg/JC0LPkrDOD8l
ZL8+S3nOPyazWT5MORE/KBkDPk0CVT8plcQ+Tdb0PyspjT5OuFA/LNQ8Pk+n1D8ulZU+UKbfPzBt
Rz5RtsA/MlrnPlLYpj80XfU+VA2ZPzZ12D5VVnk/OKHbPlaz2j864S4+WCYVPz0y7T5ZrTw/P5YX
PltJFz9CCZY+XPkcP0SMNz5evHU/Rxy1PmCR/z9JubA+YnhKP0xhtT5kbaM/TxM6PmZwEz9RzKM+
aH1tP1SMQz5qk04/V1BhPmyvMz9aFys+bs5vP1zeyj5w7j8/X6VaPnML1D9iaO8+dSRaP2UnnD53
NQU/Z99nPnk7Cj9qjlk+ezO5P20yfT59HHs/b8nfPn7y3z9yUpo+gFpMP3TKzj6BL8I/dzCmPoH4
2j95glE+grSrP3u+KD6DYoA/feJ6PoQBpD9/7cQ+hJGZP4DvST6FEfI/gdnEPoWCYj+CtbY+heK7
P4OCjj6GMu0/hD/MPoZy/z+E7P8+hqMYP4WJyT6Gw3s/hhXXPobUej+GkO8+htaNP4b67D6Gykc/
h1O6PoawSD+Hm1I+holGP4fRxT6GVgc/h/cyPoYXZD+IC8U+hc45P4gPyj6Fe30/iAOPPoUgJD+H
53w+hL05P4e8BT6EU8Y/h4GqPoPk1z+HOPs+g3F7P4bikj6C+sE/hn8XPoKBsz+GDzc+ggdaP4WT
pz6BjLQ/hQ0nPoESxD+EfH4+gJp7P4PidD6AJMU/gz/UPn9k/T+ClWg+fojxP4HkAD59tvI/gSxo
Pnzwbz+Ab2k+fDa7P39bjz57iwk/fdCIPnrucz98Py8+emHrP3qo6D555kw/eQ8IPnl8UT93ctM+
eSSVP3XVcz5435w/dDf+PnitzD9ym3M+eI9vP3EAvz54hLo/b2iyPniNtj9t0/w+eKpmP2xDOT54
2rE/arbyPnkeYj9pL4w+eXU3P2etVT553tI/ZjCMPnpavj9kuUw+euh4P2NHpj57h2E/YduIPnw2
zz9gdNg+fPYEP18TZT59xDY/XbbnPn6gcj9cXw8+f4m4P1sLeT6AP38/Wbu4PoC/jz9Yb1k+gURx
P1cl4D6BzYA/Vd6/PoJaCT9UmXU+gulUP1NVgj6DeqM/UhJhPoQNKz9Qz44+hKAbP0+Mij6FMpg/
TkjdPoXDvz9NBAs+hlKeP0u9uD6G3lE/SnWIPodl5D9JKy4+h+heP0feaD6IZMM/Ro76PojaDD9F
PMI+iUc7P0Pnvj6Jq1c/Qo/sPooFbD9BNVs+ilR5Pz/YLz6Kl4g/PnigPorNqD89Fvg+ivXtPzuz
lT6LD3Q/Ok7sPosZYT846Xc+ixLpPzeDyz6K+0c/Nh6NPorRxz80unE+ipXCPzNYPz6KRqI/MfjJ
Ponj4z8wnPM+iW0SPy9Fqj6I4dI/LfPgPohByz8sqKU+h4zaPytlBj6GwuM/KiobPoXj5T8o+QA+
hO/1PyfS2j6D50Y/JrjOPoLKJD8lrAc+gZj5PyStrj6AVEs/I77vPn35ej8i4PI+eyYmPyIU3T54
MFs/IVvQPnUaHD8gttw+ceWaPyAnHT5ulWo/H62dPmssTz8fS1s+Z61RPx8BSD5kG7k/HtBKPmB7
Ej8euTc+XM8oPx681D5ZHAg/HtvWPlVl+z8fFtg+UbFsPx9uaT5OAzc/H+L/PkpgTz8gdPo+Rs3S
PyEkpD5DURI/IfIlPj/vXj8i3ZU+PK40PyPm5D45kvU/JQ3uPjajBD8mUnA+M+OhPye0CD4xWdU/
KTI3Pi8KWj8qzFw+LPl/PyyBuD4rKxk/LlFwPimiXz8wOoU+KGHkPzI73D4na2M/NFQpPia/6D82
ggs+Jl+dPzjEAz4mSdE/OxhzPiZ8/T89fZw+JvbQPz/xqz4ntDQ/QnKZPiixdD9E/mI+KepOP0eS
2D4rWf8/Si27Piz7Zj9MzLI+LskaP09tVz4wvYY/Ug0uPjLS/D9UqaU+NQOzP1dAMT43Shc/Wc4+
PjmgnD9cUR4+PAHTP17GKT4+aHs/YSq5PkDPiT9jfCk+QzIoP2W34T5Fi7w/Z9tGPkfX8z9p49A+
ShKyP2vPCT5MOCA/bZqOPk5EpT9vRBM+UDTlP3DJYj5SBcw/cihmPlO0gz9zXyc+VT5yP3Rryj5W
oS8/dUypPlfarz92AD4+WOkVP3aFLj5Zyr8/dtpHPlp+Sz92/nw+WwJ+P3bxCD5bVn0/drFLPlt5
lj92Psw+W2tJP3WZWT5bK18/dMDtPlq50D9ztag+WhbCP3J39T5ZQqQ/cQhcPlg9+j9vZ68+Vwmi
P22W3T5Vpo8/a5cOPlQV5T9paac+UlkIP2cQLT5QcXg/ZIxSPk5g3D9h3/M+TCkDP18NED5Jy90/
XBXRPkdLez9Y/IM+RKoPP1XDiT5B6do/Um1hPj8NRT9O/KY+PBbIP0t0Bz45CPM/R9ZEPjXmZT9E
Jis+MrHSP0BmpD4vbf4/PJp/PiwdtT84xJ4+KMPXPzTn4j4lY1M/MQcpPiH/JT8tJUw+HppUPylF
Fz4bOAg/JWlAPhfbZj8hlGo+FIehPx3JOD4RQBk/GgoqPg4INj8WWac+CuN3PxK5+z4H1XE/Dy1b
PgTh1T8Ltc4+AgxdPwhVQD3+sas/BQ14PfmWLT8B4Bk99M3xPv2dPT3wYJY+97S8PexViD7yCQk9
6LPjPuycKz3lgkk+52/aPeLGtj7ihYM94IZNPt3eMT3exUQ+2XqmPd2GoD7VW1Y93MwYPtGAZz3c
lf4+zemzPdzjMj7KltM93bESPseHCT3e+6E+xLlZPeC9iz7CLJM94vBePr/fMz3ljHM+vc+GPeiJ
WD67+6U9693pPrphfD3vgI0+uP66PfNnPT630PE994fRPrbVjT372BM+tgnePgAm8D61axk+Am+f
PrT2Xj4EwTY+tKi9PgcW+z60fzw+CWxiPrR24z4LvQs+tIylPg4E0j60vYc+ED/EPrUGkz4Saig+
tWTjPhSAgD611aE+Fn+HPrZWDj4YZDY+tuOCPhorwT63e3c+G9OaPrgbgj4dWXI+uMFiPh67Nj65
avo+H/cSProWVz4hC3I+usGyPiH3Az67a10+IriZPrwSAj4jT3c+vLRQPiO67j69UVY+I/rJPr3o
PD4kDvo+vnhcPiP3tT6/AUI+I7VxPr+Cqj4jSOw+v/x+PiKzJj7AbvA+IfVePsDaMT4hESg+wT6x
PiAIVz7BnQo+Ht0FPsH1+T4dkZM+wkpfPhwoqj7Cmzk+GqU7PsLpqj4ZCnk+wzbbPhdb5T7Dg/w+
FZ0oPsPSeT4T0lw+xCO2PhH/wT7EeRw+ECnQPsTUGz4OVTc+xTYhPgyGzj7FoJs+CsONPsYU6j4J
EIA+xpRmPgdyuD7HIFg+Be86Pse59D4Eiug+yGJZPgNKbz7JGos+AjItPsnjdD4BRhc+yr3jPgCJ
nz7LqnY9//9XPsypsz3/VOM+zbv4Pf8W2T7O4X49/0arPtAaXz3/5C0+0WZzPgB23z7SxXo+ATAZ
PtQ3Dz4CG4I+1bqUPgM2LT7XT0o+BHypPtj0VT4F6xw+2qidPgd9Sj7caxY+CS6tPt46Sz4K+rQ+
4BTPPgzcrD7h+Q8+Ds/xPuPlVT4Qz9Y+5dfTPhLX4j7nzqc+FOO+PunH3j4W700+68FxPhj2qD7t
uU8+GvYrPu+tZT4c6nA+8ZuIPh7QXT7zgZQ+IKUcPvVdZD4iZh0+9yzmPiQRDz747fg+JaPwPvqe
jD4nHP4+/Dx7Pih6jD79xgE+Kbt8Pv85SD4q3sQ/AEpHPivjjz8A6xk+LMlCPwF+Wj4tj34/AgNV
Pi42AT8CeWU+Lry8PwLf/z4vI9M/AzagPi9rhD8DfOA+L5Q5PwOyaj4vnn8/A9b+Pi+LBj8D6mY+
L1qCPwPsmj4vDfY/A92aPi6maD8DvX8+LiT8PwOMdD4tiu4/A0q9PizZlj8C+LM+LBJnPwKWwz4r
Nu4/AiVuPipI1j8BpUs+KUniPwEXAz4oO/Y/AHtRPichEj7/pgY+JftWPv497j4kzQM+/MA0PiOY
ej77LtA+ImA8PvmLxD4hJuA+99lOPh/vOT72Ga8+HrwqPvRPKT4dkKM+8nw1Phxv1D7wo0o+G1zv
Pu7G6D4aWzk+7OmZPhluAz7rDe4+GJiePuk2fD4X3lg+52XaPhdCbj7lnpw+FsgBPuPjUz4Wcg8+
4jaWPhZDXz7gmt4+Fj6APt8SpD4WZbY+3aBSPha69D7cRkI+Fz/PPtsGuz4X9X8+2ePwPhjc1T7Y
3/8+GfY8Ptf86z4bQbk+1zyePhy+7z7WoOM+Hm0kPtYraD4gS0o+1d27PiJYBj7VuVc+JJG4PtW/
dz4m9o8+1fE+PimEij7WT6g+LDmJPtbbkj4vE1Q+15WZPjIPnj7YflI+NSwaPtmV+z44Zn4+2ty9
Pju8gT7cUpE+PyvqPt33Qz5Csoo+38ptPkZORT7hy3s+Sf0PPuP5jz5NvMM+5lPOPlGLpj7o2RI+
VWfePuuIBz5ZT6E+7l8mPl1BLz7xXLo+YTrTPvR+4T5lOts+98OIPmk/mj77KHQ+bUdjPv6rQz5x
UII/ASStPnVZRz8C//8+eV/yPwTmKj59Yr4/BtWsPoCv6z8IzPU+gqqvPwrKZT6EoLM/DMxPPoaQ
/D8O0Pw+iHqGPxDWqT6KXEg/EtuNPow1Mz8U3dc+jgQzPxbbsz6PyDI/GNNSPpGAHj8awts+kyrZ
Pxyogj6Ux0o/HoJ1PpZUXT8gTvY+l9EKPyIMRD6ZPEI/I7iyPpqVBT8lUp8+m9pgPybYez6dC2s/
KEjKPp4nTD8poiY+ny08PyrjPT6gHIY/LArZPqD0iT8tF98+obS6Py4JOz6iXI4/Lt4gPqLrwj8v
ldA+o2IWPzAvsD6jv2A/MKs9PqQDij8xCB8+pC6vPzFGIj6kQPw/MWU3PqQ6vz8xZW0+pBxZPzFG
/D6j5kg/MQo0PqOZGz8wr5w+ozWTPzA31j6ivH0/L6OlPqIuwT8u890+oY1SPy4pkT6g2U0/LUXh
PqAT1z8sShI+nz4pPys3cD6eWZA/Kg9rPp1nZT8o04k+nGkQPyeFYz6bYAE/JiaYPppNsD8kuPE+
mTOkPyM+MD6YE2Y/IbglPpbugj8gKKY+lcaGPx6RjD6UnP8/HPSzPpNzeD8bU/c+kkt3PxmxND6R
Jn8/GA42PpAGAz8WbMw+jutvPxTOsj6N2CU/EzWfPozNdj8RozU+i8ykPxAZCj6K1uA/DpigPont
RT8NI2c+iRDZPwu6uj6IQos/Cl/gPoeDMT8JFAg+htOGPwfYST6GNCs/Bq2lPoWloj8FlQM+hShS
PwSPMz6EvIM/A5z5PoRiYj8Cvus+hBn6PwH1kT6D4zo/AUFjPoO99T8AorY+g6nhPwAZ0T6Dpp0+
/03KPoOzrD7+lB4+g9B8Pv4GtT6D/Gc+/aWBPoQ2tT79cFM+hH6dPv1m3T6E000+/YjAPoUz5D79
1WA+hZ9yPv5MMz6GFRo+/uyJPoaT8T7/taA+hxsLPwBTUT6HqYI/AN9YPog+cj8Bfnc+iNj/PwIw
KT6JeFU/AvPuPoobrD8DyUE+isJGPwSvmT6La24/BaZrPowWfz8GrSo+jMLePwfDNz6Nb/E/COgP
Po4dQT8KGx8+jspVPwtb0D6PdsA/DKmOPpAiHj8OA8A+kMwQPw9pwz6RdDE/ENsFPpIaPT8SVuY+
kr3lPxPczj6TXtk/FWwVPpP8yj8XBBY+lJdpPxikKj6VLmA/GkuqPpXBUz8b+eI+lk/lPx2uID6W
2a0/H2euPpdeOj8hJdM+l90QPyLn0j6YVaw/JKzsPpjHfj8mdFw+mTHtPyg9Wj6ZlFU/KgckPpnu
CD8r0Oc+mj5SPy2Z1T6ahHU/L2EdPpq/sD8xJes+mu86PzLnbz6bEkg/NKTVPpsoDz82XUw+my/F
PzgQBD6bKKI/ObwwPpsR5D87YQU+murSPzz9vj6asrw/PpGcPppo/T9AG98+mgzxP0Gb2z6ZniQ/
QxDZPpkcHz9Eeks+mIaHP0XXiD6X3Qg/RygLPpcfgT9Ia1M+lk3dP0mg6T6VaCI/SshjPpRubz9L
4WM+k2EEP0zrnD6SQDo/TebLPpEMiT9O0r0+j8aIP0+vTj6Obug/UHxwPo0Gfj9ROg8+i44wP1Ho
MT6KBwc/UobfPohyHz9TFj8+htC5P1OWhT6FJCQ/VAftPoNtyD9UarU+ga8TP1S/Pj5/0zg/VQXh
Pnw9/z9VPw8+eKHMP1VrMz51AfI/VYrCPnFh5T9Vnjs+bcUbP1WmMD5qLwk/VaMgPmajKT9VlZs+
YyTmP1V+ND5ft5o/VV2APlxeiD9VNBc+WRzXP1UCkD5V9Y4/VMmHPlLrhD9UiZQ+UAF0P1RDPT5N
OdA/U/cdPkqW8D9TpcI+SBrqP1NPtz5Fx5s/UvWEPkOeoD9Sl6w+QaFdP1I2rT4/0PU/UdL/Pj4u
Uj9RbRc+PLodP1EFWD47dL0/UJw3PjpeeD9QMg8+OXdEP0/HRj44vwU/T1w3Pjg1Xz9O8TU+N9nR
P06Gkz43q7I/ThycPjeqOT9Ns6Y+N9R9P01L8D44KX8/TOW8PjioKT9MgU0+OU9TP0we4z46HcM/
S77DPjsSPj9LYRw+PCtdP0sGOD49Z9o/Sq5cPj7GTz9KWcQ+QEVeP0oIsj5B46E/SbtwPkOfpT9J
cj8+RXgGP0ktZz5Ha1c/SO0zPkl4Kz9IsfA+S50WP0h78T5N2Kw/SEuJPlApgT9IIQw+Uo4KP0f8
3j5VBPU/R99ZPleM2T9HyN4+WiRJP0e52j5cyd0/R7K0Pl98HT9Hs9M+YjmaP0e9kj5lANQ/R9B0
PmfQXD9H7Og+aqa5P0gTXD5tgm0/SERCPnBh8z9IgAo+c0PDP0jHJT52JlM/SRoHPnkIET9JeRQ+
e+dvP0nktz5+wts/Sl1WPoDMYj9K41M+gjPNP0t3DD6Dluo/TBjdPoT09D9MyRQ+hk00P02H+z6H
nvI/TlXOPojpeD9PMtE+iiwwP1AfOT6LZoY/URswPoyX9T9SJtY+jcALP1NCQj6O3mc/VG2CPo/y
wD9VqJY+kPzlP1bzdT6R/L0/WE4MPpLyTj9ZuDo+k925P1sx1D6Uvz4/XLqrPpWXPj9eUmg+lmYl
P1/4zj6XLKU/Ya2CPpfrfj9jcCI+mKONP2VARD6ZVc0/Zx1rPpoDVj9pBxU+mq1XP2r8tj6bVRU/
bP26Ppv75z9vCYI+nKMzP3EfaT6dTGQ/cz7DPp346z91Zts+nqo4P3eW8z6fYag/ec5RPqAgnT98
DDU+oOhdP35PxD6hugQ/gEwiPqKWsT+BcnI+o39NP4Kaaj6kdJs/g8OgPqV3MT+E7aw+pod1P4YY
JT6npZ0/h0KgPqjRrz+IbLc+qgt5P4mWAD6rUp0/ir4SPqymjD+L5Ic+rgaHP40I9z6vcaY/jir9
PrDm3D+PSjc+smTzP5BmQT6z6p0/kX60PrV2dD+SkzQ+twb5P5OjXj64mqA/lK7LProvxz+VtSI+
u8TgP5a1/j69WEo/l7EDPr7oZj+Ypdw+wHOwP5mUJz7B+Js/mnuDPsN1qD+bW5c+xOluP5w0BT7G
UpE/nQRwPsevxz+dzHg+yP/dP56Lvj7KQbI/n0HkPst0OD+f7oM+zJZvP6CRQz7Np3k/oSnCPs6m
hj+ht54+z5LZP6I6dz7Qa8I/orHrPtEwpj+jHZg+0eD1P6N9Hj7SfC4/o9AePtMB2z+kFjw+03GS
P6RPGT7TyvE/pHpgPtQNnD+kl7k+1DlIP6Sm0j7UTaU/pKdZPtRKbT+kmQU+1C9fP6R7kT7T/D4/
pE6+PtOw0D+kElU+00zhP6PGGj7S0Cw/o2n0PtI6lj+i/cE+0Yv8P6KBaz7QxD0/ofTqPs/jPT+h
WDY+zujoP6CrYT7N1Tk/n+5/PsyoND+fIa4+y2HgP55FIj7KAl4/nVkZPsiJ2D+cXdU+xvh5P5tT
tD7FTpw/mjsdPsOMoD+ZFIA+wbL1P5fgXz6/wiY/lp9KPr26zz+VUdk+u52oP5P4sT65a3o/kpSI
PrclNT+RJiA+tMvZP4+uQz6yYIU/ji3CPq/kcD+MpXw+rVjnP4sWXz6qv2A/iYFjPqgZZD+H53I+
pWiLP4ZJkT6irps/hKjGPp/tbD+DBhU+nSbiP4Fiiz6aXPg/f35oPpeRwT98Oko+lMdcP3j6zD6R
//k/dcIIPo890j9ykhM+jIMrP29s+T6J0k0/bFS/Poctgj9pS14+hJcUP2ZSxD6CEUY/Y2zNPn88
pz9gm0w+eoDQP13f9T518zY/WzxxPnGX4D9YslE+bXKZP1ZDEz5phu8/U/AcPmXYJT9Rurc+Ymkv
P0+kGT5fPKc/Ta1bPlxUyT9L13w+WbNxP0ojYj5XWhI/SJHWPlVJtj9HI4A+U4LtP0XZAj5SBgc/
RLLOPlDS2j9DsUE+T+jhP0LUoT5PRzw/Qh0QPk7sqj9Biqg+TtfAP0EdYj5PBsM/QNUgPk93uj9A
sbM+UCiHP0Cyyz5RFs8/QNgJPlJAFz9BIPo+U6HKP0GNGD5VOTQ/QhvPPlcDjj9CzHM+WP38P0Oe
TT5bJZM/RJClPl13TT9Fop0+X/AlP0bTXT5ijP8/SCH8PmVKuT9JjYc+aCYfP0sVBj5rG/M/TLd5
Pm4o6z9Oc+E+cUmxP1BJJz50et0/UjZEPne5Hj9UOiY+ewENP1ZTuT5+T0U/WIHoPoDQMD9aw5w+
gniCP10XwD6EHu0/X31EPoXB1z9h8w4+h1+iP2R4CT6I9rw/ZwspPoqFsT9pq2Y+jAsZP2xXrD6N
hZg/bw73Po7z7T9x0D8+kFTyP3SabT6Rp5Y/d2yMPpLq9z96RaQ+lB5KP30ksj6VQOs/gARdPpZS
WT+BeGQ+l1I7P4Lt8j6YQGQ/hGSJPpkc0j+F27E+meetP4dS8D6aoUw/iMnCPptKKj+KP7M+m+MC
P4u0Rj6cbLI/jSb7PpzoNT+Ol1k+nVbNP5AE4j6dudY/kW8bPp4Szj+S1YI+nmNVP5Q3lj6erSc/
lZTWPp7yFz+W7L8+nzQJP5g+yT6fdOk/mYp2Pp+2qT+az0A+n/s1P5wMpD6gRG4/nUIdPqCUHT+e
byg+oOvwP5+TRj6hTW0/oK37PqG5+j+hvrs+ojKvP6LFEz6iuIA/o8CHPqNMGz+ksJ8+o+3gP6WU
8T6knfs/pm0QPqVcSD+nOJc+pihaP6f3Kz6nAX8/qKhxPqfmwD+pTBw+qNboP6nh6D6p0I4/qmmX
PqrSDT+q4vU+q9maP6tN2j6s5UU/q6oqPq3zAj+r980+rwC0P6w2wz6wDDY/rGcTPrETXz+siM8+
shQQP6ycED6zDCw/rKEHPrP5wz+sl+s+tNr8P6yBAj61rhI/rFyhPrZxfT+sKxo+tyPEP6vs3T63
w78/q6JdPrhQcD+rTA8+uMkIP6rqgT65LPs/qn5EPrl77z+qB+8+ubXFP6mIFT652ns/qP9mPrnq
fD+obo0+ueZPP6fWOD65zqo/pzcXPrmkdT+mkd4+uWjGP6XnQj65HNU/pTf1PrjCAT+khKg+uFnH
P6PODj635bY/oxTQPrdndj+iWZQ+tuC4P6Gc/T62UzM/oN+kPrXAmj+gIiE+tSqYP59k/T60ks4/
nqi6PrP6xz+d7dM+s2PyP500uj6yz58/nH3TPrI++z+byXk+sbMLP5sX+j6xLKA/mmmfPrCsbD+Z
vqI+sDLpP5kXNT6vwGA/mHN9Pq9U6j+X05k+rvBxP5c3mT6ukq8/lp+JPq47Nj+WC2g+relvP5V7
KT6tnKE/lO7CPq1T9D+UZiA+rQ51P5PhJD6syx8/k1+sPqyI3z+S4ZM+rEaWP5Jmrj6sAyI/ke7Q
Pqu9ZD+RecM+q3Q8P5EHWz6rJqA/kJdiPqrTfT+QKa4+qnn0P4++Cj6qGS0/j1RGPqmwaD+O7DI+
qT79P46Fmz6oxFQ/jiBfPqhADj+NvFQ+p7HaP41ZVD6nGYY/jPdEPqZ2/T+MlgQ+pcpEP4w1fT6l
E3k/i9WZPqRS2D+LdkM+o4ijP4sXcT6itUs/irkaPqHZPj+KWzk+oPUHP4n9zz6gCTg/iaDdPp8W
bD+JRGo+nh1EP4jofz6dHmU/iI0qPpwacz+IMnY+mxIVP4fYcz6aBes/h382Ppj2jj+HJtI+l+SR
P4bPWT6W0Hc/hnjoPpW6wz+GI5Y+lKPmP4XPfD6TjEg/hXy1PpJ0RD+FK1w+kVwqP4TbiD6QREI/
hI1TPo8syz+EQNs+jhYDP4P2ND6NABc/g615PovrNz+DZr0+itePP4MiHj6JxVs/gt+yPoi01T+C
n5A+h6ZDP4Jhzz6GmfI/giaEPoWQQz+B7cI+hImgP4G3nD6Dhoo/gYQlPoKHlD+BU24+gY1tP4El
iD6AmNY/gPqAPn9VUT+A0mI+fYeiP4CtRT57ys8/gIsrPnohAz+AbCU+eIzAP4BQPz53EJ8/gDd9
PnWvRz+AIeU+dGt7P4APfT5zSBE/gABFPnJH3z9/6Hs+cW2yP3/Wyj5wvEM/f8tqPnA2Kz9/xkE+
b93LP3/HOz5vtVU/f84/Pm++sT9/2yk+b/t1P3/tzj5wbNU/gAL6PnETpD+AEa8+cfBGP4Ai4z5z
ArA/gDZvPnRKXj+ATCU+dcZhP4Bj0z53dVQ/gH1APnlVZz+AmCo+e2RUP4C0Vz59n5U/gNF/PoAC
Gw==
      </set>
      <set id="src_451131" fmt="series">
AAAACnNyY180NTExMzEAAAACP4AAAMPHgAAAAAACAAAEsD8WF+8+PojbPxYILT5B6Qk/FgARPkVY
Sz8V/vE+SNMXPxYEQz5MVeo/Fg+PPk/dWj8WIHI+U2YUPxY2oT5W7OY/FlHmPlpuuT8Wcg8+XeiS
PxaXET5hV7A/FsDqPmS5bT8W76g+aAtMPxcjaD5rSvg/F1xVPm52ST8Xmq0+cYs9PxfeuD50h/0/
GCjLPndq3D8YeUk+ejJVPxjQmj583Qs/GS8gPn9phj8ZlWg+gOt6PxoD7z6CEjg/Gns2PoMomT8a
+9U+hC5HPxuGYj6FIvw/HBt7PoYGgz8cu7s+hti0Px1nwD6HmXU/HiAqPohIvT8e5ZU+iOaJPx+4
kz6Jcuc/IJm6Pont7T8hiZo+ile8PyKIuz6KsIA/I5egPor4bD8ktsI+iy+5PyXmlT6LVrA/JyeE
PottnT8oees+i3TWPyneHj6LbLY/K1RmPotVoj8s3Po+izAGPy54Bj6K/Fk/MCWrPoq7Fj8x5fs+
imzFPzO5AD6KEfY/NZ6rPomrRT83luI+iTlcPzmhgz6IvO0/O75RPog2vz897Qc+h6enP0AtUT6H
EIo/Qn7OPoZyYD9E4Qw+hc43P0dTjj6FJTE/SdXGPoR4iT9MZxs+g8mSP08G5j6DGbY/UbR2PoJq
fj9UbwU+gb2IP1c1yD6BFI0/WgfXPoBxQj9c5F0+f6teP1/KbD5+h6M/YrkLPn17cj9lrzM+fIsC
P2ir2T57upw/a63dPnsOgD9utCI+eorsP3G9gT56NAw/dMjIPnoN1D931Ls+ehv3P3rgGz56YdY/
femdPnriaj+Ad/k+e6AzP4H45T58nSM/g3bjPn3anD+E8UM+f1lQP4ZnUj6AjKc/h9hbPoGM+D+J
Q6k+gqzuP4qofT6D63w/jAYlPoVHRj+NW+Y+hr6cP46pCD6IT4E/j+zUPon3rj+RJow+i7SjP5JV
fD6Ng60/k3jyPo9h5z+UkD0+kUxLP5WarD6TP7Q/lpeSPpU45T+Xhkw+lzSkP5hmPD6ZL6s/mTbH
PpsmvD+Z91o+nRaeP5qnaj6e/Cs/m0Z2PqDUUj+b1AI+opwfP5xPnj6kULk/nLjkPqXvbz+dD3M+
p3WkP51TBD6o4QM/nYNWPqovUz+doDM+q16HP52pcz6sbMc/nZ71Pq1YZT+dgLM+rh/yP51OsT6u
wiw/nQj+Pq8+Az+cr7w+r5KfP5xDFz6vv1U/m8NFPq/Doz+bMJ8+r59iP5qLhT6vUoQ/mdRgPq7d
MT+ZC6o+rj/BP5gx7T6tero/l0e2PqyOyT+WTa4+q3zRP5VEgj6qRd4/lCzkPqjrET+TB6E+p23O
P5HVhz6lz40/kJdwPqQR5z+PTjs+ojaUP4360D6gP2Y/jJ4fPp4uSD+LORY+nAU4P4nMtj6Zxk4/
iFn4PpdztD+G4ds+lQ+fP4VlXj6SnE8/g+WBPpAcDj+CY0U+jZEvP4DfqD6K/gg/frdKPohk8T97
sHA+hchEP3isoz6DKlc/da3HPoCNfj9ytbc+e+gIP2/GLz52wGE/bODnPnGofT9qB44+bKS0P2c7
tz5nuUY/ZH7pPmLqTD9h0pk+Xju9P184JT5ZsWM/XLDbPlVO2T9aPes+UReBP1fgfj5NDo0/VZmi
Pkk26z9Tak4+RZNEP1FTZD5CJfw/T1WvPj7xJT9NceQ+O/aEP0uonz45N3c/SfptPja1Iz9IZ8Q+
NHBDP0bxAz4yaTg/RZaHPjCgAD9EWH8+LxRLP0M3Cz4txXc/QjI8Piyyjz9BSg4+K9pVP0B+bz4r
O0k/P88tPirTnT8/PBs+KqF6Pz7E8j4qos8/PmlbPirVaz8+KPA+KzcKPz4DOz4rxVs/Pfe7Pix+
Cj8+BeA+LV7IPz4tDz4uZUw/PmyfPi+PYT8+w98+MNrkPz8yEj4yRcg/P7ZzPjPOHD9AUDI+NXIJ
P0D+ej43L9I/QcBrPjkF2D9ClSI+OvJ0P0N7tj489Fs/RHM2Pj8KMT9Feq0+QTKtP0aRLT5DbJU/
R7W3PkW2vz9I51Y+SBAVP0olCz5Kd2g/S23VPkzrlT9MwL4+T2tsP04cxT5R9cM/T4DxPlSJXT9Q
7Es+VyTrP1Jd3j5Zxws/U9SxPlxuPj9VT+E+Xxj4P1bOfj5hxXs/WE+vPmRyCz9Z0po+ZxzAP1tW
Yj5pw4A/XNpHPmxkMD9eXX0+bvyVP1/fTj5xilM/YV8CPnQK8D9i2+4+dnvhP2RVdT542os/Zcr7
PnskOD9nO/U+fVYsP2in1z5/baU/ag4xPoCz9D9rbps+gaEcP2zIrD6CfPU/bhwLPoNGMD9vaGw+
g/uHP3CtjD6Em8Q/cesxPoUlxD9zISc+hZhyP3RPTz6F8tk/dXWQPoY0HD92k9c+hlt6P3eqIj6G
aFE/eLhvPoZaJT95vrs+hjCUP3q9Ej6F63Q/e7OcPoWKwz98onY+hQ6nP32JwT6Ed3M/fmmlPoPF
qz9/QlA+gvoEP4AJ+j6CFWY/gG9mPoEY6j+A0Ys+gAXcP4Ewfz59u48/gYxcPntEvz+B5UU+eKsy
P4I7Vj518xY/go6xPnMhLj+C33Y+cDqKP4Mtuj5tRIU/g3mcPmpE+j+Dwzw+Z0H4P4QKrT5kQec/
hFAFPmFLXz+Ek1c+XmUmP4TUuD5bliA/hRQ1PljlMD+FUds+VlksP4WNtD5T+MM/hcfEPlHKVj+G
AAs+T9PfP4Y2jT5OGuk/hmtHPkykVz+GnjE+S3RRP4bPQz5KjjA/hv5yPkn0ZT+HK6w+SahwP4dW
2j5JqtM/h3/oPkn7Gj+Hpr8+SpfbP4fLRT5Lfsw/h+1ePkysyT+IDOk+Th4HP4gpvj5Pzhg/iEO/
PlG4HD+IWsc+U9bSP4husj5WJLI/iH9XPlicIT+IjIw+Wzd3P4iWKj5d8Rc/iJwHPmDDhj+Info+
Y6l4P4ib2T5mnd0/iJV8Pmmb6z+Iir0+bJ8gP4h7dj5vo00/iGeEPnKkjz+ITsE+dZ9UP4gxFD54
kF4/iA5aPnt0sD+H5mc+fklYP4e5MD6AhhQ/h4aiPoHddj+HTqw+gynVP4cRQD6Eak4/hs5SPoWe
ED+GheA+hsRfP4Y34z6H3JQ/heRgPojmEj+Fi10+ieBKP4Us5j6KyrU/hMkNPouk1j+EX+g+jG40
P4PxlD6NJmA/g34wPo3M6z+DBeQ+jmFvP4KI3D6O44Y/ggdHPo9S0z+BgV4+j676P4D3XT6P96k/
gGmJPpAsmD9/sEs+kE1/P36HBj6QWiU/fVfTPpBSWT98I2w+kDYAP3rqfz6QBQw/ea2+Po+/cz94
bfo+j2VbP3cr9T6O9vM/deiJPo50hT90pI0+jd50P3Ng0T6NNTY/ch5APox5eD9w3b8+i6v7P2+g
MT6KzaE/bmZ/PonfbT9tMZE+iOKHP2wCST6H2Ds/atmJPobB9z9puCs+haFMP2ifCj6Ed+k/Z478
PoNHnD9miMs+ghJTP2WNOz6A2hI/ZJz9Pn9Byz9juM4+fNIPP2LhVT56aV8/YhcqPngMNT9hWt0+
db8LP2Cs6z5zhk8/YA3IPnFmVj9ffdc+b2NFP179Zj5tgP8/Xoy3PmvDJT9eK/o+aiz7P13bUD5o
wWA/XZrIPmeCvj9dal8+ZnMFP11KBj5lk5c/XTmUPmTlWD9dONQ+ZGiZP11HgD5kHR8/XWVFPmQC
Kz9dkbQ+ZBZzP13MZT5kWEM/XhThPmTFiz9eaoo+ZVu4P17Myj5mGAc/XzsBPmb3bz9ftIM+Z/a7
P2A4kj5pEpA/YMZzPmpHiD9hXVs+a5I0P2H8gD5s7y4/YqMPPm5bJj9jUDo+b9LiP2QDJT5xU1c/
ZLsAPnLZmj9lduU+dGLwP2Y2DT517Nc/ZvenPnd0+j9nuuk+ePlEP2h+/D56d7o/aUMoPnvusT9q
BrQ+fVyoP2rI7D5+wEo/a4kdPoAMNT9sRq4+gLIPP20BDD6BUU8/bbemPoHpoT9uafo+gnrFP28X
lj6DBI4/b8AXPoOG1j9wYxU+hAGTP3EARz6EdMU/cZdiPoTgeD9yKCQ+hUTBP3KyaT6Fock/czYT
PoX3wz9zsw4+hkbkP3QpTD6Gj3E/dJjPPobRtj91AZs+hw34P3Vj0j6HRKA/db+bPod2DT92FR8+
h6KjP3Zklz6Hysg/dq40Pofu1j928kc+iA9DP3cxIT6ILHY/d2sWPohG0T93oIQ+iF6vP3fRzj6I
dGU/d/9ePoiIPj94KaA+iJp3P3hRDj6Iq0M/eHYcPoi6wj94mVU+iMj9P3i7Lj6I1fM/eNwXPojh
gz94/LE+iOuRP3kdlD6I89w/eT9APoj6CT95Yjw+iP2sP3mHHD6I/kc/ea5zPoj7Rz952OM+iPQI
P3oHCD6I5+I/ejlzPojWFT96cMw+iL3kP3qtrj6InoY/evC2Poh3Lz97Ook+iEcaP3uLzD6IDYs/
e+UgPofJxz98Ryk+h3srP3yyjT6HISM/fSgDPoa7Pj99qCw+hkkdP34zsz6Fynw/fstCPoU/QD9/
b3E+hKdrP4AQgj6EA0E/gHBNPoNTIj+A13M+gpemP4FGQj6B0Yo/gb0SPoEBxz+CPDk+gCmKP4LE
Bj5+lFE/g1TLPnzKbj+D7tk+evjlP4SSfj55I4o/hUAIPndOjj+F974+dX5zP4a56j5zt/4/h4bS
PnIAJj+IXrk+cFwMP4lB7D5u0Os/ijCkPm1j6j+LKyU+bBpGP4wxsD5q+Qo/jUSCPmoE/D+OY9M+
aUKKP4+P3j5otb4/kMjaPmhiIj+SDwQ+aEqwP5NikT5occc/lMO1PmjZDz+WMqs+aYGJP5evqz5q
a3M/mTrtPmuWZj+a1K0+bQFKP5x9Jz5uqlQ/njSbPnCPTj+f+00+cq1uP6HRgj51AYc/o7eHPneI
Dj+lra4+ej03P6e0Sz59HSk/qcuzPoAR8z+r9Eo+gaa/P64udj6DSwE/sHqiPoT84D+y2T8+hrqe
P7VKzT6Igps/t8/HPopTZD+6aK4+jCuyP70WEj6OCnk/v9iKPo/u3D/CsK0+kdg1P8WfFj6Txh4/
yKRwPpW4dD/LwV4+l69LP872jj6Zqvg/0kStPpusDD/VrGo+nbNSP9kucD6fwdI/3MtqPqHYyD/g
hAE+o/mkP+RY2z6mJgc/6EqTPqhftz/sWb0+qqiZP/CG3z6tAqc/9NJ9Pq9v9z/5PQY+sfKqP/3G
2j60jNlAATgmPrdAkkADnMo+ug/MQAYRbD68/FRACJYSPsAHykALKrU+wzOkQA3PQj7GgQ1AEIOY
Psnw5UATR3w+zYOxQBYatj7ROa1AGPzrPtUSq0Ab7bs+2Q4eQB7ssj7dKxJAIflDPuFoKkAlEtI+
5cOnQCg4rz7qO2VAK2oZPu7M4kAupjo+83U/QDHsKT74MVNANTrsPvz9mEA4kXE/AOsoQDvumj8D
W71AP1EyPwXOckBCt/k/CEEfQEYhmz8KsYVASYy3Pw0dXEBM994/D4JTQFBhlD8R3h5AU8hRPxQu
b0BXKoI/FnEDQFqGjz8Yo6FAXdrTPxrEH0BhJao/HNBvQGRlYj8expRAZ5hWPyCktEBqvNs/Imka
QG3RPz8kEiFAcNPZPyWeW0BzwwU/JwyAQHadKT8oW3ZAeWCuPymKUEB8DAs/KphNQH6dvD8rhOBA
gIonPyxPrkCBtzE/LPiTQILVUT8tf5ZAg+PoPy3k+UCE4mA/Lik6QIXQLD8uTP9AhqzHPy5RHkCH
d70/LjarQIgwoj8t/uJAiNcXPy2rKkCJasQ/LT0VQInrZz8stltAiljDPywY1UCKsq0/K2Z+QIr5
BT8qoWBAiyu1PynLo0CLSro/KOd/QItWGT8n9zdAi03mPyb9DECLMkA/Jfs7QIsDUz8k8/VAisFV
PyPpWECKbIw/It1wQIoFRD8h0iRAiYvWPyDJNkCJAKg/H8Q+QIhkJj8exKZAh7bGPx3Ln0CG+Qs/
HNolQIYrez8b8PZAhU6jPxsQi0CEYxo/GjkrQINpfD8ZatdAgmJsPxilVUCBTpE/F+gwQIAulz8X
MsJAfgZgPxaEMEB7mh0/FdtzQHkZ0j8VN15AdobvPxSWo0Bz4us/E/fcQHEvOz8TWZFAbm1WPxK6
P0BrnrY/EhhiQGjE0D8RcnhAZeEWPxDHBEBi9Pw/EBSZQGAB7D8PWdpAXQlRPw6ViEBaDIo/DcZ5
QFcM7j8M66BAVAvTPwwEHUBRCoQ/Cw8vQE4KQj8KDDpASwxBPwj6v0BIEbE/B9p0QEUbtT8GqzBA
QitdPwVs5kA/Qbc/BB+7QDxfvz8Cw/BAOYZlPwFZ8EA2tok+/8R2QDPxAD78uulAMTaQPvmYskAu
h/E+9l+CQCvlzj7zETNAKVDAPu+vw0AmyVU+7D1UQCRQCj7ovCFAIeVTPuUuf0AfiZA+4ZbSQB09
Fj7d94dAGwArPtpTDkAY0wo+1qvOQBa14D7TBDpAFKjMPs9esUASq+I+y72CQBC/KT7IIuVADuKc
PsSQ+0ANFiw+wQnKQAtZwT69jzRACa02Proi/EAIEGQ+tsa8QAaDFD6ze+pABQUKPrBD0UADlgQ+
rR+XQAI1uT6qECtAAOPVPqcWaj//QA4+pDL8P/zT4j6hZms/+oJkPp6xDz/4Stc+nBMyP/Ysbz6Z
jPc/9CZbPpceaj/yN8g+lMeAP/Bf1j6SiBE/7p2xPpBgAD/s8HM+jk8TP+tXSD6MVRw/6dFPPopx
3z/oXa4+iKUwP+b7hz6G7uM/5an8PoVO1T/kaDk+g8TqP+M1YD6CURs/4hCePoDzdD/g+SA+f1gU
P9/uFT589gU/3u6wPnrBHT/d+ig+eLnXP90Ptj524Lc/3C6VPnU2Tj/bVgQ+c7smP9qFQD5yb78/
2buYPnFUgj/Y+FY+cGm6P9g6xz5vr30/14I9Pm8lpz/Wzg0+bsvRP9Ydkz5uoUU/1XAtPm6k8j/U
xUE+btV/P9QcMj5vMRI/03RyPm+1gD/SzWs+cGAgP9ImkT5xLgE/0X9pPnIbyz/Q13U+cyXPP9Au
PT50SA8/z4NPPnV+RD/O1kc+dsPuP84mxj54FGE/zXRxPnlq0D/MvvU+esJZP8wGBj58FhM/y0lk
Pn1hIj/KiNM+fp69P8nEIT5/ykA/yPspPoBvpz/ILdE+gOzaP8dcBz6BWsM/xoW+PoG3nD/Fqvg+
ggHLP8TLuz6CN+o/w+gYPoJYxj/DACo+gmN2P8IUFj6CV0k/wSQFPoIzyz/AMCo+gfjRP784tj6B
plg/vj3sPoE81T+9QCI+gLz3P7w/oj6AJ60/uzy9Pn78Vj+6N84+fYPRP7kxLz576VM/uCk8Pnow
wT+3IFM+eF6FP7YW1j52d3Y/tQ0oPnSAwz+0A6o+cn/wP7L6tj5wero/sfKvPm53ID+w6/A+bHsZ
P6/mzj5qjKE/ruOcPmixmz+t4qw+Zu+1P6zkQj5lTFA/q+ijPmPMXj+q8Ag+YnRFP6n6pT5hR8M/
qQitPmBJ/T+oGkU+X31JP6cvhz5e4x0/pkiMPl58JT+lZWM+XkgrP6SGDz5eRiY/o6qKPl50QT+i
0tE+Xs/xP6H+0T5fVgI/oS5wPmACrz+gYZE+YNG/P5+YCz5hvpo/ntG0PmLEbz+eDlo+Y95FP51N
wj5lBx0/nI+0PmY6AT+b0/E+Z3IjP5saNj5oquk/mmI9Pmnf/j+Zq74+aw1iP5j2cz5sL3I/mEIS
Pm1C8D+XjlI+bkUFP5ba3z5vMxM/lid6PnALXj+Vc+Q+cMxbP5S/0z5xdO8/lAsGPnIEZj+TVT0+
cnpvP5KePj5y1xs/keXPPnMaxz+RK7s+c0YoP5Bv0T5zWjk/j7HjPnNYND+O8cg+c0GJP44vWj5z
F9Y/jWpzPnLc0T+Movw+cpJbP4vY0z5yOlM/iwvmPnHWvD+KPCQ+cWmDP4lpdD5w9I4/iJPNPnB5
vD+HuyE+b/rIP4bfZj5veVE/hgCWPm72yz+FHqY+bnSJP4Q5kz5t86E/g1FQPm11Cz+CZdo+bPl7
P4F3KD5sgXM/gIU0PmwNOz9/H+s+a5zhP30uvT5rMC8/ezbUPmrGzT95OB4+amA2P3cyhT5p+6Y/
dSXwPmmYLz9zEkM+aTS4P3D3YD5o0AE/btUqPmhoqD9sq4Q+Z/0vP2p6Rz5ni/0/aEFaPmcTbz9m
AJU+ZpG8P2O32j5mBRs/YWcOPmVrvD9fDhg+ZMPNP1ys4z5kC34/WkNgPmNBAz9X0Yk+YmKeP1VX
WD5hbpc/UtTYPmBjSj9QSiI+Xz8pP023Vz5eALc/SxyVPlymoD9Iegk+Wy+lP0XP+T5Zmqk/Qx6x
PlfmvD9AZpQ+VhMPPz2n/j5UHu4/OuN3PlIKAT84GXg+T9P0PzVKpz5NfMs/Mne2PksEtT8voV8+
SGwZPyzIcT5Fs5Q/Ke3EPkLcDD8nEjY+P+aWPyQ2wD481Kw/IVxkPjmn/z8ehDE+NmKLPxuvPj4z
Bps/GN6vPi+Wyj8WE7E+LBYQPxNPbz4oh60/EJMhPiTvRz8N3/4+IVDfPws3Qz4dsNY/CJo1PhoT
5z8GCgg+Fn8+PwOH6j4S+GU/ARUQPg+FPz79ZUk+DCwAPvjDlD4I8yk+9EdDPgXhfT7v8nc+Av3a
PuvHLD4ATyE+58dPPfu4Nz7j9Lc991aiPuBRCz3zhZI+3N3hPfBPzD7ZnJw97b5BPtaOjz3r184+
07TZPeqgzD7REH096hriPs6iVz3qROc+zGshPesa5D7Ka3M97JY7PsijwD3ure0+xxRjPfFW8T7F
vYU99ISyPsSfOj34KWY+w7l9Pfw2iz7DDCw+AE6jPsKXDj4Cp18+wlnUPgUeND7CVDU+B6w2PsKF
qj4KSrE+wu2yPgzzcT7Di8U+D6C3PsRfUD4STUs+xWe5PhT0ej7GpGI+F5IfPsgUrT4aIp8+ybgA
Phyi7T7LjbU+HxCLPs2VMj4haYc+z83iPiOseT7SNzs+Jdh/PtTQqT4n7UU+15mqPinq+D7akb8+
K9JFPt24cz4tpFk+4Q1oPi9i3T7kkBg+MQ/jPug/5T4yra4+7BydPjQ/Yz7wJdg+Ncg8PvRbKz43
S8Q++LwpPjjNwD79SF0+OlInPwD/pT473Qs/A3AyPj1yhz8F9Yk+PxauPwiPVT5AzXA/Cz03PkKa
iT8N/sc+RIFmPxDThz5GhRk/E7r2PkioOz8WtHY+SuzlPxm/YT5NVJg/HNsBPk/gNT8gBoU+Uo/4
PyNBDj5VY3I/JomoPlhZhD8p30o+W3BqPy1A1j5epb4/MK0fPmH2gj80Itg+ZV8uPzegpz5o27s/
OyUbPmxnuD8+rrA+b/5aP0I7zz5zmoo/RcrfPnc3BT9JWh8+es5MP0znxD5+Wt8/UHIBPoDrmD9T
9vM+gp7iP1d0uj6ERJw/WulrPoXaKj9eUw4+h10KP2Gvqz6Iyts/ZP1NPoohYT9oOf8+i16MP2tj
zj6MgHs/bnjVPo2Ffz9xdy4+jmwfP3RdAj6PMx4/dyiEPo/Zdj952AA+kF5jP3xpyz6QwVo/ftxL
PpECFj+Alv8+kSCIP4Gusj6RHNM/grSXPpD3ez+DqBw+kLFGP4SItT6QSy0/hVXaPo/GXj+GDx8+
jyQ+P4a0Gz6OZmo/h0SBPo2Ouz+HwAw+jJ8xP4gmiT6Lmfg/iHfUPoqBYj+Is9Y+iVfcP4jaiz6I
H/E/iOwBPobcPj+I6FQ+hY9sP4jPsj6EPCY/iKJVPoLlGz+IYIo+gYztP4gKqj6ANig/h6EfPn3G
hD+HJGA+ey0XP4aU8j54pFs/hfNoPnYwRD+FQGQ+c9RZP4R8lT5xk7A/g6i0Pm9w3z+CxYU+bW38
P4HT3D5rjJw/gNSUPmnN0D9/kSI+aDIkP31hkj5mubw/exxtPmVkRz94w7I+ZDEGP3ZZfD5jHvU/
c+AAPmIsyj9xWXc+YVkBP27IJz5goeM/bC5oPmAFvz9pjps+X4LSP2brKz5fF2M/ZEaDPl7BvT9h
oyc+XoB1P18DmT5eUjo/XGpcPl418z9Z2fo+XirBP1dU+j5eMAk/VN3kPl5Fcj9Sdzw+XmrmP1Aj
gD5eoJM/TeUnPl7m4z9LvqA+Xz5/P0myTD5fqEA/R8J8PmAlMT9F8XM+YLZ/P0RBUz5hXVE/QrRB
PmIbJj9BTDw+YvFmP0ALLj5j4XE/PvLcPmTsqD8+BOs+ZhRTPz1C4j5nWZ4/PK4hPmi9kT88R98+
akEKPzwRLD5r5LM/PArtPm2pAT88NdY+b44uPzyScD5xlDQ/PSERPnO60z894ds+dgGGPz7UxT54
Z44/P/mHPnrr6z9BT6c+fY1kP0LWdz6AJUI/RI0cPoGQ3T9Gcm4+gwiKP0iFHT6Ei0k/SsOjPoYY
BT9NLEk+h62XP0+9Ij6JSso/UnQQPoruWj9VTsY+jJb8P1hKyj6OQ1k/W2V0Po/yFD9enAE+kaHK
P2HrdD6TURo/ZVDFPpT+mz9oyLQ+lqjuP2xP7z6YTrE/b+MOPpnuhz9zfpM+m4cXP3ce+T6dFx0/
esChPp6dRz9+X/8+oBhQP4D8sT6hhwc/gsSWPqLoRD+Ehdw+pDrnP4Y+wD6lfeQ/h+2APqawOT+J
kGc+p9D3P4slyT6o3zw/jKwJPqnaOj+OIZQ+qsEgP4+E8z6rk1g/kNTEPqxQRT+SD60+rPdmP5M0
eD6tiEs/lEH/Pq4CkD+VNzY+rmXjP5YTOD6usiI/ltU0Pq7nLD+XfHc+rwT3P5gIbD6vC4w/mHif
Pq77CD+YzLI+rtOUP5kEdT6ulXk/mR/QPq5BDD+ZHs0+rdayP5kBkD6tVt8/mMhgPqzCFj+Yc6o+
rBj0P5gD7j6rXBk/l3nbPqqMMz+W1is+qaoCP5YZtT6otk4/lUVqPqex5T+UWmA+pp2eP5NZvT6l
elo/kkTEPqRI/j+RHMQ+owpyP4/jJT6hv6A/jplePqBpeT+NQPg+nwjtP4vbiD6dnuw/imqyPpws
aD+I8CQ+mrJQP4dtkj6ZMZM/heS7PperHT+EV2M+lh/ZP4LHTD6UkK0/gTZAPpL+hT9/TAs+kWpI
P3wwwD6P1N8/eR4gPo4/MD92F6E+jKonP3MgqT6LFrI/cDyEPomFuD9tbno+h/hCP2q5tD6Gb1Y/
aCFCPoTsDT9lqBA+g2+FP2NQ8D6B+u4/YR6JPoCPkj9fE2I+fl2bP10x3j57tDA/W3w1PnkmDj9Z
9G0+drZ/P1icYD50aRk/V3W9PnJBnT9WggE+cEQeP1XCej5udNQ/VThBPmzYIz9U5EA+a3KSP1TH
JT5qSLs/VOFrPmlfQD9VM1o+aLq3P1W9BD5oX5Q/Vn5GPmhSEj9Xdsk+aJYdP1il/D5pLzU/Wgsd
PmogWD9bpTY+a2vqP11zHj5tE6I/X3N6Pm8Ydz9hpME+cXqVP2QFOj50OVM/ZpMHPndTND9pTBE+
esXiP2wuIj5+jjs/bzbWPoFUKz9yY7Q+g4fMP3WyIj6F31s/eR9hPohX7z98qJg+iu5ZP4Albj6N
nzU/ggGWPpBm8D+D5zw+k0HRP4XU1D6WLAU/h8jKPpkhoz+JwYo+nB65P4u9gD6fH0s/jbsUPqIf
Xj+PuLk+pRsJP5G04z6oDmc/k64QPqr1qD+VosQ+rc0SP5eRjz6wkQY/mXkLPrM+Bz+bV+I+tdC4
P50syj64Rec/nvaLPrqajD+gtAM+vMvOP6JkHD6+1wI/pAXYPsC5sD+lmEs+wnGcP6calz7D/LU/
qIwFPsVZOz+p694+xoWCP6s5nD7HgFk/rHTBPshIsT+tnOc+yN29P66xwD7JPvI/r7MKPslsAD+w
oKk+yWTrP7F6fD7JKeI/skCWPsi7eD+y8xA+yBpzP7OSEz7HR9o/tB3cPsZE9z+0lrI+xRNUP7T8
8T7DtLg/tVD+PsIrKD+1k04+wHjkP7XEYT6+oGU/teS7PrykVD+19OU+uoeBP7X1fj64TQo/tece
PrX4Kj+1ymc+s4xBP7Wf+j6xDN0/tWh3Pq59oD+1JIY+q+JKP7TUxz6pPrU/tHnZPqaWyT+0FFs+
o+53P7Ok6j6hSbY/sywXPp6sdj+yqnU+nBqdP7IgjT6Zl/0/sY7nPpcoST+w9gE+lM8PP7BWUT6S
j7I/r7BLPpBtVj+vBFE+jmraP65SzD6MitM/rZwcPorPfz+s4Jk+iTrBP6wgkj6HzhQ/q1xUPoaK
dj+qlCE+hXCeP6nIQT6EgMs/qPjtPoO6zz+oJmU+gx4WP6dQ3z6Cqak/pniRPoJcPD+lna4+gjQ2
P6TAZj6CL7k/o+DrPoJMtD+i/20+gojpP6IcFz6C4fo/oTcaPoNVfD+gUKo+g+EDP59o+z6EgiI/
noA/PoU2dz+dlqs+hfu1P5ysez6Gz6k/m8HkPoewQD+a1yI+iJuMP5nscT6Jj74/mQINPoqLMT+Y
GDI+i4xiP5cvJT6MkgE/lkcoPo2a3j+VYHw+jqXsP5R7Zj6PskI/k5gmPpC/FT+Stvw+kcurP5HY
Jz6S13M/kPvrPpPh9D+QIoI+lOq8P49MKT6V8W8/jnkaPpb1vD+NqYc+l/dYP4zdoD6Y9fw/jBWR
PpnxZj+LUYE+mulPP4qRkj6b3W8/idXePpzNdz+JHns+nbkNP4hrdD6en9A/h7zWPp+BUz+HEqI+
oF0cP4Zs1T6hMqQ/hcthPqIBVz+FLjU+osiSP4SVNj6jh6g/hABFPqQ93D+Dbzk+pOpoP4Lh5T6l
jHw/glgVPqYjPz+B0ZE+pq3TP4FOGD6nK1Q/gM1gPqeazj+ATyY+p/tqP3+mOD6oTEI/frHbPqiM
eg==
      </set>
      <set id="src_202" fmt="series">AAAAB3NyY18yMDIAAAACQjQAAMM0AAAAAAACAAAACT7aC4U92GmGPwQ8Mz5Qpag/OAmWPiaB3D+0
E2w+LaxpQCaIZD6bURJAAlNLPodyiT9nWqI+LhqJPt37WT3SX6o+2guFPdhphg==</set>
      <set id="src_1931" fmt="series">AAAACHNyY18xOTMxAAAAAkI0AADDNAAAAAAAAgAAAAk+rnddPe19SD7xLMc95c7yP0c2HD4rtRI/
1XJ4PkMDaEAffJA+UfQvQA4dDz6EEpU/mWDVPnpLKT8K7dE+JbYgPq53XT3tfUg=</set>
      <set using="src_202" id="src_2011" fmt="series"/>
      <set using="src_1931" id="src_1941" fmt="series"/>
      <set id="src_2021" fmt="series">AAAACHNyY18yMDIxAAAAAkI0AADDNAAAAAAAAgAAAAk+/nmmPgNV0D3PT009YY4NP1KqXj5L9hg/
+fTwPkg/qUAuK68+wpZRQAK1RD6OmNU/nMRHPo0WaT8gLyY982dZPv55pj4DVdA=</set>
      <set id="src_19311" fmt="series">AAAACXNyY18xOTMxMQAAAAJCNAAAwzQAAAAAAAIAAAAJPqd3Ez3gokk+hbW8PcHzLj9kYLA+lPjC
P96RAT6J8ZJAIc6NPpT+KEAhjBg+rU48P4jkcD6NuLQ/Evc8PkmPPD6ndxM94KJJ</set>
      <set using="src_2021" id="src_20111" fmt="series"/>
      <set using="src_19311" id="src_19411" fmt="series"/>
      <set id="src_451141" fmt="series">
AAAACnNyY180NTExNDEAAAACP4AAAMPHgAAAAAACAAAEsD9QH1Q+XqwhP04Fhz5dXCo/S/dmPlwX
4D9J9mk+WuCTP0gD7z5Zt2w/RiFgPlidZj9EUB0+V5NtP0KRbz5Wmiw/QOaUPlWyJT8/ULo+VNun
Pz3RBD5UFuA/PGiGPlNj1T87GEE+UsJiPznhJj5SMkU/OMQXPlGzID83weE+UUSBPzbbQz5Q5eM/
NhDqPlCWuT81Y20+UFZ9PzTTSz5QJKQ/NGD2PlAArz80DMY+T+o2PzPW/z5P4OQ/M7/RPk/kgz8z
x1c+T/T9PzPtlT5QEl0/NDJ7PlA81z80ldM+UHSYPzUXbz5Quko/Nbb5PlEOjz82dAU+UXIrPzdO
GT5R5f0/OESYPlJq/z85Vs4+UwIsPzqEAj5TrKw/O8tcPlRrkz89K+w+VT/kPz6krD5WKps/QDSL
PlcslD9B2mA+WEaPP0OU6T5ZeRk/RWLWPlrEkT9HQsQ+XCkYP0kzQT5dpow/SzLaPl88iT9NP/k+
YOpfP09ZBz5irxI/UXxfPmSJYD9TqFU+Zne9P1XbND5oeFc/WBNHPmqJKT9aTso+bKfYP1yL/z5u
0eM/XskhPnEEoT9hBHM+cz1CP2M8Oj51eNk/ZW7APne0aD9nmlg+eezmP2m9ZT58H1g/a9ZRPn5I
sj9t444+gDMAP2/jmz6BOiQ/cdUUPoI4bz9ztqw+gyyYP3WHKD6EFWQ/d0VZPoTxsD948Do+hcB0
P3qG4T6GgMM/fAhvPocxyT99dCo+h9LTP37Jdz6IY0o/gAPtPojitj+Al3g+iVC8P4EfQj6JrSM/
gZs2Pon3vT+CC10+ijCaP4Jvxz6KV9I/gsibPoptnz+DFg0+inJVP4NYYT6KZlw/g4/jPopKLz+D
vPo+ih5pP4PgFT6J47M/g/myPomayT+EClw+iUR2P4QSqT6I4ZQ/hBNAPohzCD+EDMY+h/nDP4P/
9j6Hdsc/g+2NPobrFD+D1lA+hle3P4O7DT6Fvb8/g5yRPoUeQz+De7A+hHpcP4NZQz6D0yk/gzYg
PoMpyD+DExo+gn9XP4LxCj6B1Po/gtDAPoEr0T+Cswo+gIUAP4KYsD5/w1A/goJuPn6FzT+CcQA+
fVO8P4JlFz58L1k/gl9XPnsa1T+CYFk+ehhcP4JoqT55Kgs/gnjLPnhR+j+CkSQ+d5IUP4KyGj52
7Ew/gtv9PnZicD+DDwo+dfYZP4NLcT51qOI/g5FPPnV8JD+D4LI+dXD/P4Q5jD51iHU/hJu+PnXD
QT+FBxw+diHdP4V7YT52pH8/hfg+PndLGz+GfUk+eBVPP4cKCz55Ano/h533PnoRpz+IOHE+e0GU
P4jYzj58kLg/iX5SPn39QD+KKDM+f4URP4rVmj6Akuk/i4WiPoFudz+MN1w+glPOP4zpzz6DQXA/
jZv6PoQ1zD+OTNM+hS9BP477Tj6GLB4/j6ZYPocqqj+QTNw+iCkoP5Dtxz6JJdU/kYgAPooe7j+S
GnQ+ixKwP5KkGD6L/24/kyPnPozjej+TmN8+jb01P5QCDj6Oiw8/lF6IPo9Lhj+UrXE+j/0rP5Tt
+D6QnqY/lR9cPpEusj+VQO4+kawiP5VSDz6SFdI/lVI0PpJq2D+VQOk+kqpPP5Udzj6S03U/lOiW
PpLlmj+UoRE+kuApP5RHJD6Swqw/k9rEPpKMwT+TXAk+kj4oP5LLHD6R1rk/kihGPpFWaD+Rc94+
kL04P5CuXj6QC1g/j9hTPo9BCD+O8ls+jl6YP439Mz6NZH8/jPmuPoxTRj+L6KQ+iyt8P4rLFz6J
7eQ/iaIOPoibST+IbqM+hzSLP4cx/z6FuqI/he1bPoQulz+Eofo+gpGKP4NRKj6A5K4/gfxHPn5S
lT+ApK4+esFvP36XiT53GMQ/e+XlPnNbjz95N0c+b4zxP3aOhT5rsCg/c+5mPmfIjD9xWbk+Y9mU
P27TRj5f5uk/bF3EPlv0QT9p+9E+WAVgP2ev9j5UHhs/ZXymPlBCVD9jZEA+THX/P2Fo+z5IvPw/
X4z7PkUbNT9d0jM+QZR2P1w6dz4+LHQ/Wsd0PjrmwD9Zeq4+N8a3P1hVhD40z3o/V1kfPjID3D9W
hoo+L2ZeP1XekT4s+RQ/VWHfPiq9pj9VEOs+KLVHP1TsCD4m4Kw/VPNRPiU//j9VJrs+I9LjP1WG
ED4imIE/VhDlPiGPcT9Wxq8+ILXZP1emtj4gCXM/WLAdPh+HmD9Z4eM+Hy1QP1s65T4e92U/XLna
Ph7idz9eXWI+HusQP2Aj+z4fDa0/YgwJPh9G2D9kE9o+H5M4P2Y5pz4f76A/aHuZPiBZGz9q18Y+
IMz4P21MPD4hSNM/b9bvPiHKnz9ydeA+IlC/P3UnCD4i2eg/d+hQPiNlRD96t6o+I/JoP32TAD4k
gUg/gDwhPiUSST+Bsrc+JaY4P4MsPT4mPkg/hKe4PibcCj+GJCs+J4FXP4egqj4oMHk/iRxHPijr
4j+Klhw+KbZCP4wNST4qkm8/jYD6PiuDWz+O8GA+LIv+P5Barz4trzo/kb8vPi7v5z+THS4+MFCi
P5R0AD4x08c/lcMCPjN7XT+XCZM+NUjxP5hHJj43Pbs/mXswPjlaYz+apTg+O58FP5vExD4+Czc/
nNloPkCd/T+d4sE+Q1XNP57gcz5GMIQ/n9IjPkkrij+gt4k+TEPKP6GQZD5Pdbs/olx4PlK9bj+j
G5I+VhagP6PNij5ZfMM/pHI9PlzrET+lCZI+YFyXP6WTej5jzEQ/pg/rPmc0+T+mfuc+apGSP6bg
eT5t3Pk/pzS0PnESKz+ne7E+dCxGP6e1lT53JpI/p+KLPnn8hj+oAso+fKnYP6gWjT5/KnM/qB4k
PoC9VD+oGds+gcuJP6gKFD6CvlA/p+8vPoOUST+nyZ0+hExOP6eZ0j6E5WY/p2BNPoVezj+nHZg+
hbf0P6bSRD6F8Is/pn7sPoYIez+mJDU+hf/kP6XCwz6F1yM/pVtIPoWOzj+k7ns+hSe8P6R9FT6E
ov8/pAfWPoQB5T+jj4I+g0X5P6MU6j6CcQM/opjTPoGFDD+iHAg+gIRQP6GfYT5+4qs/oSOiPnyd
oT+gqZ4+ej9tP6AyIz53zlg/n738PnVRDD+fTfE+cs6PP57ixD5wTjE/nn00Pm3XhD+eHfU+a3I4
P53FvD5pJjU/nXU0Pmb7WD+dLPs+ZPlnP5ztrD5jJ/Q/nLfSPmGOOz+ci/M+YDMNP5xqhj5fHI4/
nFP3Pl5QOD+cSKQ+XdKxP5xI4D5dp60/nFT3Pl3R1T+cbR0+XlLDP5yRgD5fKvA/nMI+PmBZxj+c
/14+Yd2CP51I7z5js4I/nZ7mPmXYJD+eASo+aEb5P55vlj5q+uE/nun3Pm3uKj+fcBE+cRqwP6AB
mD50efs/oJ42PngFXT+hRYo+e7YNP6H3KD5/hTo/orKWPoG2Bj+jd1g+g7H+P6RE5j6Fs0w/pRqw
Poe2yj+l+B4+ibmDP6bclD6LuJo/p8dwPo2xXD+ouAY+j6E6P6mtqz6Rhcw/qqetPpNc0z+rpVg+
lSQ4P6yl8z6W2gk/rajMPph8fz+urS0+mgn2P6+yXz6bgPE/sLewPpzgFz+xvGw+niYzP7K/5z6f
UjQ/s8FsPqBjHD+0wFw+oVgxP7W8ET6iMMA/trPqPqLsNT+3p1Y+o4owP7iVxT6kCmQ/uX6vPqRs
qj+6YZU+pLD1P7s9/T6k11k/vBN7PqTgDj+84ac+pMtrP72oKT6kmeo/vmawPqRMJT+/HPM+o+LV
P7/Ksz6jXtM/wG+8PqLBGj/BC+c+ogrOP8GfET6hPSo/wikpPqBZkj/Cqh8+n2GLP8Mh8j6eVrY/
w5CtPp060T/D9l4+nA/HP8RTJz6a16E/xKclPpmUgD/E8oU+mEifP8U1dD6W9ko/xXAvPpWf6j/F
ovM+lEfyP8XOAz6S8OM/xfGmPpGdOT/GDjM+kE+AP8Yj+D6PCjM/xjNJPo3Pvj/GPH8+jKJ1P8Y/
7z6LhI0/xj31Pop4Ez/GNug+iX7kP8YrJD6ImqE/xhsAPofMrz/GBtI+hxYsP8Xu8D6Gd+Y/xdOq
PoXyXT/FtU0+hYXBP8WUIj6FMeQ/xXB3PoT2Uj/FSo4+hNJAP8UiqT6ExJo/xPkDPoTMAD/Ezc4+
hObWP8ShQz6FE1A/xHOMPoVPcz/ERNY+hZkaP8QVQz6F7hA/w+T4PoZMCD/DtBE+hrC1P8OCqT6H
GcE/w1DYPoeE6j/DHq8+h+/+P8LsQD6IWOQ/wrmaPoi9nj/Chss+iRxVP8JT3D6Jc0k/wiDgPonA
+D/B7d8+igQGP8G65z6KO0E/wYf0Poplkj/BVSE+ioI1P8Eidj6KkIA/wPADPoqP9T/Avd0+ioBI
P8CMFD6KYU0/wFq9PoozBT/AKe0+ifWUP7/5vj6JqUQ/v8pLPolOfz+/m7A+iOXOP79uDj6Ib9o/
v0GEPoftYT+/FjQ+h189P77sQT6Gxl8/vsPTPoYjyz++nQ4+hXieP754GD6ExgU/vlUUPoQNPz++
NCM+g0+aP74VaT6Cjnc/vfkGPoHLRD+93w8+gQd1P73HpD6ARJ4/vbLaPn8Iqz+9oLs+fZBpP72R
Wj58I+c/vYSvPnrGcj+9erY+eXuGP71zaT54Rqo/vW6zPncrVT+9bHc+diz5P71sjz51TvE/vW7L
PnSUfD+9cvE+dACvP714vT5zlmo/vX/gPnNYRj+9iAM+c0iIP72QwD5zaSI/vZmoPnO7lT+9okA+
dEDtP72qCD50+a4/vbB0PnXl2j+9tOk+dwTjP7220j54Vak/vbWIPnnWiD+9sF4+e4VLP72moj59
XzU/vZedPn9hDj+9gpA+gMOVP71mvj6B5rk/vUNkPoMXvz+9F8E+hFRMP7zjEz6FmeQ/vKSXPobl
9j+8W5k+iDXqP7wHXD6JhyE/u6ctPorW+z+7OmQ+jCLgP7rAWj6NaEI/ujh1Po6kqz+5oiY+j9W9
P7j86z6Q+Tc/uEhKPpIM9D+3g90+kw8AP7avSj6T/Yg/tcpHPpTW5z+01JE+lZmHP7POAj6WRDA/
sraIPpbVxD+xjhw+l01UP7BUxj6Xqg8/rwqoPpfrbz+tr/I+mBEMP6xE5T6YGq0/qsnSPpgIPD+p
Pxg+l9nTP6elMT6Xj8I/pfylPpcqaz+kRgo+lqpcP6KCAj6WEEI/oLE+PpVc6D+e1Hs+lJE8P5zs
hD6TrkA/mvosPpK1Ez+Y/lA+kabmP5b50z6QhP4/lO2ePo9QsT+S2qM+jgtlP5DB1j6Mto8/jqQu
PotTrT+MgqM+ieRIP4peLD6IafI/iDe7PobmQD+GEEg+hVrYP4Powj6DyV8/gcIPPoIzez9/Oi8+
gJriP3r1cT5+Ao0/dreOPnrQyD9yghc+d6PjP25Wjj50f1s/ajZjPnFmrT9mIus+bl1cP2Idaj5r
Zuc/XicDPmiG0z9aQMU+ZcCZP1Zrpj5jF6o/UqiAPmCPaT9O+BY+XisiP0tbDj5b7go/R9H4Plnb
Lj9EXT8+V/VlP0D9ST5WP24/PbJZPlS7uz86fJo+U2x2PzdcJD5SU3o/NFD5PlFyST8xWvg+UMnz
Py56AD5QW0A/K63aPlAmej8o9kQ+UCt1PyZS0j5QaaU/I8MfPlDgAT8hRrA+UY0QPx7c/D5SbvQ/
HIVyPlODaD8aP3k+VMfPPxgKbj5WOTQ/FeWmPlfUWz8T0HA+WZXKPxHKFD5bedE/D9HWPl18lD8N
5vk+X5oaPwwIuD5hzk4/CjZSPmQVEj8Ibvc+ZmoaPwax7D5oyWA/BP5mPmsuuz8DU6o+bZYfPwGw
+j5v+4w/ABWWPnJbEj79AYM+dLDbPvnjmj52+Sw+9s/+PnkwcD7zxVM+e1MuPvDCUj59Xg0+7cWu
Pn9N3z7qzjg+gI/KPufawz6BaCQ+5OoqPoIuoD7h+2A+guHxPt8NaT6DgOM+3B9VPoQKVT7ZMEY+
hH06PtY/ej6E2J4+00wvPoUboj7QVcY+hUV9Ps1boj6FVXw+yl0/PoVLCD7HWi4+hSWbPsRSHT6E
5Mo+wUS3PoSIRD6+Mco+hA/LPrsZPz6Dezw+t/r0PoLKeT601wM+gf2hPrGtij6BFNo+rn69PoAQ
YD6rSuI+feEKPqgSVD57a20+pNWDPnjA6j6hlO8+deKyPp5RLj5y0iE+mwrVPm+Qlj6XwrE+bB/m
PpR5gT5ogec+kTAdPmS4lT6N52s+YMYLPoqgYD5crIo+h1v9Plhubz6EG1k+VA5KPoDfhD5PjqA+
e1M7PkryHz509ao+RjuIPm6ooT5BbbM+aG6JPjyLhj5iSdI+N5f2Plw9Ej4ylgE+VkqsPi2Isz5Q
dRA+KHMfPkq+qD4jWF0+RSn3Ph47iT4/uVE+GR/CPjpvFD4UCCk+NU25Pg732z4wV4s+CfH5PiuO
vj4E+aI+JvVWPgAR9z4ijVE99nwuPh5YqD3tAkA+Glk9PeO8Xj4WkNo92rDFPhMBRT3R5bE+D6wD
PclhZD4MkpA9wSoePgm2Sz25Rhw+Bxh6PbG7lD4EukY9qpCrPgKcwD2jy2Y+AMDbPZ1xmT3+TuQ9
l4jMPfuiiz2SFho9+X39PY0eDj334nY9iKRxPfbQxz2ErCQ99km6PYE26j32Tlo9fIp3Pfbexz13
rH499/tePXPPSz35pFk9cOtwPfvZ0T1u9uU9/pvEPW3lXj4A9SM9baj5PgLigD1uMkA+BRXVPW9x
QD4HjwU9cVXkPgpNzj1z0Ik+DVHxPXbSVD4Qmyg9ek2FPhQpKT1+Na8+F/ugPYE/6z4cEkc9g5E2
PiBswj2GCrU+JQqePYipGT4p63U9i2m2Pi8O2T2OSnU+NHRbPZFJwT46G4Q9lGZ4PkAD5j2Xn9A+
RizrPZr1UT5MlfE9nmabPlM+mz2h86k+WiY9PaWcej5hTDc9qWESPmiv4D2tQXM+cFCHPbE9jj54
LW49tVVBPoAi5z25iEs+hExrPb3WRz6IkuY9wj6sPoz11z3GwMk+kXTCPctbxT6WDyY90A6iPprE
iD3U2DI+n5RRPdm3Oz6kfes93qpePqmAxT3jsCo+rpwvPejHGD6zz4g97e2SPrkaFT3zIg8+vnsf
Pfhi/T7D8fA9/a7WPsl9wz4BghI+zx3IPgQwvT7U0Ss+BuLGPtqXHD4Jl44+4G62PgxOiz7mVxI+
Dwc/PuxPRD4RwT0+8lZcPhR8Jz74a2E+FzesPv6NVz4Z84s/Al2dPhyvjj8Fegg+H2uEPwibYT4i
J0o/C8EYPiTisj8O6qo+J52oPxIXgD4qV+0/FUcWPi0RcD8YeNo+L8n7PxusOj4ygUs/HuChPjU3
Cz8iFXk+N+rTPyVKMD46nBw/KH4vPj1KTT8rsNY+P/StPy7hjT5CmmU/Mg+6PkU6gj81OsY+R9Pr
PzhiEz5KZXA/O4UHPkztvz8+ow4+T2tnP0G7ij5R3OM/RM3nPlRAkD9H2ZA+VpTEP0rd9T5Y160/
Tdp9PlsHgj9Qzpk+XSJxP1O5xD5fJqA/VptwPmESRD9Zcxs+YuOYP1xAPz5kmNE/XwJoPmYwZj9h
uSE+Z6jSP2Rj/D5pALY/ZwKRPmo21z9plHw+a0opP2wZZD5sOc8/bpD3Pm0FJj9w+uk+bavDP3NW
8j5uLXc/daThPm6KXD935Io+bsLUP3oVxD5u13s/fDhzPm7JPD9+THQ+bpkqP4Ao4z5uSNw/gSQ6
Pm3aHz+CGEc+bU78P4MFFz5sqc0/g+q4PmvtJT+EyUM+axvaP4Wg0T5qOPw/hnF8PmlHwz+HO28+
aEuwP4f+0z5nSFo/iLvWPmZBfD+Jcqk+ZTrhP4ojhz5kOF4/is6mPmM90D+LdEU+Yk8EP4wUpT5h
b7U/jLAMPmCjdj+NRr4+X+20P43ZBj5fUaM/jmcvPl7SMj+O8YU+XnIFP494Tz5eM1Q/j/vkPl4Y
Kz+QfJU+XiIgP5D6sT5eUmQ/kXaJPl6pxz+R8G8+Xyi4P5JorT5fzzE/kt+XPmCc8D+TVXk+YZFP
P5PKnD5iq1c/lD9PPmPp1j+Us9w+ZUtYP5UoiD5mzj0/lZ2WPmhwvT+WE0k+ajDyP5aJ2z5sDOc/
lwGNPm4CrT+XepQ+cBA8P5f1Jj5yM50/mHFzPnRq5j+Y76c+drREP5lv7z55DfE/mfJuPnt2Tz+a
d0M+fevXP5r+jT6ANpA/m4hbPoF8bD+cFMc+gsbuP5yj3z6EFY8/nTWqPoVn1D+dyi8+hr1PP55h
aj6IFZ4/nvtYPolwZz+fl+s+is1WP6A3CT6MLAs/oNikPo2MTT+hfJ8+ju3RP6Ii1j6QUEs/ossg
PpGzaT+jdVA+kxbdP6QhND6Uek0/pM6RPpXdVz+lfSg+lz+SP6YstD6YoIg/ptzrPpn/uD+njXw+
m1yWP6g+Dj6ctok/qO5HPp4M6j+pncs+n18JP6pMNT6grCc/qvkaPqHzdT+rpBA+ozQkP6xMpz6k
bVU/rPJrPqWeIT+tlOY+psWbP64zpT6n4s0/rs4oPqj0xD+vY/Q+qfqGP6/0iD6q8ww/sH9rPqvd
cT+xBCI+rLjCP7GCLz6thBY/sfkZPq4+jD+yaGc+rudNP7LPpT6vfZA/sy5gPrAAmT+zhCk+sG/A
P7PQmT6wymw/tBNGPrEQHD+0S9M+sUBSP7R57j6xWsc/tJ1EPrFfPj+0tZA+sU2SP7TCiD6xJbg/
tMP4PrDnwz+0ua8+sJPeP7SjgD6wKkU/tIFRPq+raT+0Uws+rxfGP7QYpT6ub/g/s9ITPq20qz+z
f2Q+rOa2P7Mgqj6sBv0/srX5PqsWez+yP3k+qhZEP7G9Wj6pB3w/sS/NPqfrVz+wlxE+psMdP6/z
bD6lkCA/r0UtPqRTvD+ujKc+ow9SP63KOD6hxEg/rP5APqB0Bj+sKSg+nx/wP6tLXD6dyWQ/qmVQ
Ppxxtz+pd3Y+mxoyP6iCQT6ZxA0/p4YxPphwcD+mg8Y+lyBqP6V7gD6V1O8/pG3aPpSO4D+jW1Y+
k074P6JEaz6SFdQ/oSmYPpDj6z+gC10+j7mlP57qMj6Olz0/ncaRPo18zD+coPM+jGpJP5t5xz6L
X4o/mlF7PopcRj+ZKHw+iWAZP5f/MT6IaoI/ltX4Pod65T+VrTU+hpCaP5SFQj6FquM/k152PoTI
8z+SOR8+g+nvP5EVjz6DDQA/j/QPPoIxRj+O1OQ+gVXiP424Tz6Aefo/jJ6RPn85fz+Lh94+fXrI
P4p0bD57tl0/iWRsPnnq7D+IWBM+eBdKP4dPiD52OnI/hkr5PnRTkz+FSok+cmIUP4ROXj5wZYw/
g1abPm5dyT+CY18+bErTP4F0wz5qLOc/gIroPmgEhz9/S9Q+ZdJsP32Lvj5jl4I/e9XHPmFVAD96
Kg4+Xww9P3iIxz5cvuY/dvIePlpu0z91ZjU+WB4BP3PlLj5VzqI/cm8gPlODAj9xBC8+UT2pP2+k
dD5PATI/blAGPkzQTz9tBvo+Sq2+P2vJWT5InFE/apcsPkae1D9pcHo+RLgLP2hVST5C6q8/Z0WR
PkE5UT9mQUE+P6ZgP2VIVD4+NCQ/ZFq8Pjzksz9jeFc+O7nNP2KhBT46tPc/YdShPjnXaT9hEvw+
OSH6P2Bb5z44lUM/X68pPjgxdj9fDIY+N/ZtP15zuj4346o/XeR7Pjf4XT9dXno+ODNnP1zhZD44
k2E/XGziPjkWqD9cAJc+ObtfP1ucHT46f34/Wz8QPjtg3D9a6Qw+PF03P1qZoj49cjw/WlBnPj6d
lT9aDO4+P9zvP1nOyD5BLgU/WZV3PkKOgz9ZYJ8+Q/xuP1kv0j5Fdco/WQKvPkb4vj9Y2MY+SIOb
P1ixsD5KFNc/WI0NPkurFz9Yan4+TUUpP1hJrD5O4gg/WCo5PlCA0T9YC9s+UiDiP1fuSz5Twbk/
V9FBPlVi+j9XtIA+VwRvP1eXyj5Ypf8/V3rmPlpHtz9XXaQ+W+m7P1c/xz5djDU/VyE8Pl8viT9X
Ads+YNQVP1bhhT5iekU/VsAiPmQihj9WnZY+Zc1QP1Z5wz5new0/VlSaPmksMT9WLhM+auEaP1YG
Dz5smiI/Vdx7Pm5Xij9VsUg+cBl8P1WEYT5x4Ao/VVWiPnOrLD9VJP0+dXrAP1TyVT53ToY/VL2H
PnkmFT9Uhmw+ewDlP1RM3T583kk/VBCpPn69cD9T0aA+gE6xP1OPkT6BPn8/U0o2PoItiT9TAUs+
gxseP1K0hz6EBn8/UmOgPoTu3j9SDj8+hdNgP1G0Az6GsxE/UVSZPoeNCD9Q76g+iGBLP1CEvz6J
K84/UBOOPonujT9Pm7M+iqd5P08cwj6LVYA/TpZaPov3lj9OCBk+jIynP01xoT6NE6c/TNKYPo2L
kj9MKrI+jfNsP0t5nz6OSkI/Sr8ZPo6PLD9J+uk+jsFSP0ks5D6O3+c/SFTePo7qMz9HcsA+jt+R
P0aGgT6Ov3E/RZAdPo6JTz9Ej7E+jjzPP0OFYT6N2ac/QnFePo1fnz9BVAI+jM6hP0AtqT6MJrI/
Pv6+Potn8T89x8Y+ipKaPzyJSj6JpvU/O0QAPoilgD85+Ks+h47PPzioID6GY5A/N1NGPoUkjD81
+xY+g9KnPzSgnT6CbuM/M0UDPoD6Vj8x6W4+fuxzPzCPHT57x7E/LzdiPniJMD8t45M+dTPmPyyV
HT5xyvA/K010Pm5Rkj8qDgc+asspPyjYYj5nO0s/J64UPmOlnT8mkKw+YA3ZPyWBtT5cd8Q/JILB
PljnMz8jlWM+VWAEPyK7Jz5R5hM/IfWYPk59Nj8hRjg+Syk0PyCuhj5H7ck/IC/nPkTOdz8fy8k+
Qc65Px+Dhj4+8dk/H1hhPjw62T8fS5Q+OayFPx9eQT43SWQ/H5F9PjUTrz8f5kI+Mw1LPyBdez4x
N8A/IPfyPi+UQz8htl4+LiOkPyKZWz4s5lc/I6FyPivcbj8kzwc+KwWrPyYiZj4qYXs/J5u+Pinu
/j8pOyM+Ka0UPysAiz4pmmI/LOvPPim1YD8u/Ks+KfxlPzEyvT4qbbA/M42MPisHbD82DHk+K8fN
Pziuyz4srQg/O3OvPi21Yj8+Wj0+Lt81P0FhYD4wKPk/RIfyPjGRRD9HzLc+MxbSP0suWT40uIY/
TqtqPjZ1ZT9SQmI+OEyeP1XxqD46PYE/WbeFPjxHfD9dkj4+PmonP2F/+z5ApTY/ZX7NPkL4bT9p
jMc+RWOuP22n4z5H5ug/cc4dPkqCFz91/Vc+TTUzP3ozaj5QAEE/fm4vPlLjQj+BVbc+Vd4oP4N0
dz5Y8No/hZI9PlwbMj+Hreo+X1z1P4nGYj5itcs/i9qKPmYlRj+N6Ug+aarTP4/xfj5tRbM/kfIe
PnD1Hj+T6hg+dLgVP5XYYz54jXQ/l7v1Pnxz5z+Zk9g+gDUAP5tfFD6CNws/nRy4PoQ/Lj+ey+Q+
hkxsP6BrvT6IXbg/oftzPopx7D+jekE+jIfTP6TnbD6OniU/pkI/PpCzfT+niiQ+ksaCP6i+hj6U
1b4/qd7hPpbfsj+q6r0+mOLWP6vhsT6a3Zo/rMNkPpzOaz+tj4k+nrO1P65F4D6gi+E/ruZBPqJV
Yz+vcIk+pA6uP6/kqT6ltkA/sEKnPqdKrT+wipI+qMqQP7C8jT6qNJY/sNjDPquHhD+w33M+rMI2
P7DQ5D6t46A/sK10Pq7q1j+wdYk+r9cMP7Aplj6wp5M/r8oVPrFbyj+vV5o+sfNlP67Suz6ybiY/
rjwePrLL9D+tlG4+swzgP6zcXz6zMSU/rBSuPrM5Jz+rPiE+syVzP6pZej6y9qI/qWePPrKtqT+o
aTo+skuKP6dfVD6x0Ww/pkq+PrFAmT+lLFU+sJp+P6QE9T6v4Kk/otWAPq8UwT+hntM+rjiGP6Bh
zj6tTc8/nx9JPqxWhD+d2Bo+q1SWP5yNFD6qSgs/mz8FPqk47D+Z7rI+qCNAP5ic2j6nCww/l0o1
PqXyTj+V92o+pNr1P5SlKT6jxuk/k1QNPqK3+z+SBKA+oa/NP5C3az6gr/Y/j2zqPp+54j+OJYs+
ns7ZP4zhsj6d7/g/i6G2Pp0eMD+KZeM+nFpBP4kudz6bpL0/h/uhPpr9/D+GzY4+mmYuP4WkVz6Z
3Uc/hIARPpljDT+DYL4+mPcSP4JGWz6YmL4/gTDZPphHRT+AIB4+mAG4P34oET6Xxv4/fBjjPpeV
3T96ElU+l2z6P3gT9z6XSuE/dh1YPpcuCD90Les+lxTIP3JFNT6W/YI/cGKyPpbmgj9uhdE+ls4R
P2yuBj6Wsnk/atrGPpaSBj9pC4w+lmsKP2c/1j6WO+Y/ZXcwPpYDBj9jsSk+lb7nP2HtYD6VbiE/
YCuFPpUPZD9ea1E+lKF3P1ysjz6UI0M/Wu8ePpOTzT9ZMvA+kvJAP1d4AD6SPdo/Vb52PpF2HT9U
Bos+kJqkP1JQhz6PqzU/UJzOPo6nvT9O69w+jZBYP00+SD6MZU4/S5TAPosnED9J8AY+idZBP0hQ
8T6Ic7E/RrhzPocAXj9FJ4M+hX1fP0OfRD6D7BQ/QiDvPoJODD9Arcc+gKT1Pz9HHT595VE/Pe5f
PnpyTz88pPY+dvU0PztsUT5zcpY/OkX/Pm/vSj85M40+bHBfPzg2jz5o+xM/N1CePmWUyT82g1A+
YkMFPzXQPD5fC1M/NTj7PlvzQj80vyA+WQBOPzRkLD5WN94/NCmfPlOfGz80EPg+UTrtPzQbnD5P
D+o/NErnPk0iPj80oB0+S3WlPzUcej5KDUs/NcEjPkjrzz82jyk+SBNBPzeHdz5HhQY/OKrrPkdB
7w==
      </set>
      <set id="src_451151" fmt="series">
AAAACnNyY180NTExNTEAAAACP4AAAMPHgAAAAAACAAAEsD91Iog+UoLsP3TilD5RVrA/dKKMPlBU
8T90YkQ+T36/P3QhlT5O1ME/c+BcPk5XID9znm0+TgV4P3NbhT5N3tg/cxd0Pk3h2T9y0f4+TgyX
P3KK5j5OXL8/ckHpPk7Pmj9x9rs+T2IMP3GpIj5QEME/cVjdPlDYHD9xBa8+UbRTP3CvWj5SoXs/
cFWaPlOblj9v+D4+VJ6aP2+XED5VpoU/bzHgPlavZj9uyIA+V7VgP25ayT5YtMM/beipPlmqED9t
cgo+WpHgP2z23j5baRI/bHcePlwswT9r8tY+XNo+P2tqDj5dbyc/atzTPl3pST9qS1c+XkbRP2m1
xT5ehic/aRxTPl6l9z9of0I+XqU1P2fe1z5egxI/ZztqPl4/GD9mlV8+XdkHP2XtHD5dUOg/ZUML
PlynDD9kl6I+W9v+P2PrXT5a8I8/Yz7FPlnl1T9ikl4+WL0NP2Hmrz5Xd78/YTxCPlYXrD9gk7Q+
VJ7jP1/tiz5TD38/X0pePlFsAT9eqr4+T7cJP14PNj5N82o/XXhPPkwkKj9c5ok+Skx7P1xaZj5I
b7o/W9RUPkaRaj9bVL8+RLUwP1rcBz5C3tM/Wmp5PkESHT9aAGk+P1MLP1meFT49pZQ/WUOtPjwN
qz9Y8VM+Oo86P1inHz45LhI/WGUUPjft6z9YKyQ+NtJEP1f5OD413l4/V88jPjUVMj9XrK4+NHle
P1eRmD40DRo/V32IPjPSLj9XcBs+M8nnP1do4z4z9RA/V2dlPjRT7j9Xaxk+NOY7P1dzbz41qy0/
V3/HPjahYT9Xj4c+N8cdP1eiDT45Gh8/V7asPjqXuz9XzLU+PDzpP1fjeD4+Bk8/V/pHPj/wUz9Y
EHc+QfcsP1glXT5EFuI/WDhPPkZLZT9YSK8+SJCcP1hV3j5K4mA/WF9dPk08tD9YZKU+T5uYP1hl
QD5R+ys/WGDIPlRXsD9YVt4+Vq2PP1hHPj5Y+Wg/WDGVPls3/j9YFcs+XWZvP1fzxT5fggI/V8t8
PmGIPz9XnPk+Y3bwP1doUz5lTCc/Vy24PmcGND9W7Wg+aKO0P1anrT5qI5A/VlzkPmuE+T9WDXk+
bMdrP1W55T5t6qs/VWKvPm7uyD9VCGw+b9QaP1Srpj5wmzA/VE0OPnFFBz9T7VQ+cdLIP1ONIz5y
ReY/Uy0xPnKgDD9SzjM+cuMiP1Jw3z5zEUY/UhXqPnMsxz9Rvgk+czgcP1Fp4z5zNeU/URofPnMo
2j9Qz1c+cxPJP1CKFT5y+Xg/UErqPnLc0j9QEk0+csCnP0/gqD5yp7Q/T7ZaPnKUnT9Pk6k+conP
P0940j5yiYc/T2X7PnKVxT9PWzM+crBAP09YcD5y2k0/T12uPnMVAj9PasE+c2EIP09/bz5zvqE/
T5ttPnQtqD9Pvls+dK2NP0/nyj51PVU/UBc1PnXbpT9QTA0+doa4P1CFtT53PHk/UMN4Pnf6cT9R
BJk+eL3kP1FIUj55g9Q/UY3RPnpJCj9R1D0+ewonP1Iatz57w6w/UmBhPnxyCj9SpFI+fRGiP1Ll
lj59ntY/UyNSPn4WLT9TXJ4+fnQ8P1OQnT5+tcY/U75xPn7Xrj9T5Uw+ftcQP1QEXT5+sVM/VBri
Pn5kHD9UKCk+fe1fP1Qrgz59S1Q/VCRYPnx8jD9UEiQ+e4AaP1P0Yz56VTo/U8q4Pnj7vj9TlMw+
d3PEP1NSXD51vco/UwM2PnPatj9Sp0E+ccvPP1I+aD5vkro/Uci+Pm0xkT9RRl8+aqrMP1C3az5o
ATE/UBw5PmU39z9PdRw+YlKdP07Cdj5fVP8/TgTAPlxDQD9NPIM+WSHNP0xqXD5V9VM/S47xPlLC
tT9Kqvg+T48GP0m/ND5MX3s/SMx4Pkk5Yj9H06Y+RiIYP0bVnD5DHuk/RdNLPkA1ET9Eza4+PWmt
P0PFxj46wZA/QryWPjhBST9BsyI+Nez/P0Cqgj4zyGw/P6PJPjHWvT8+oAw+MBqHPz2gYT4ulbc/
PKXYPi1Jfz87sZA+LDZvPzrEnz4rXFE/OeAZPiq6Oz85BQ8+Kk6TPzg0jT4qFx4/N2+dPioRCz82
t0U+KjkVPzYMfz4qi3w/NXA6PisELz80420+K57wPzRnAD4sV1U/M/vQPi0o5T8zorQ+Lg8qPzNc
dT4vBcU/MynhPjAIeD8zC6Q+MRNEPzMCZj4yImQ/Mw7IPjMyWD8zMU0+ND/nPzNqfj41SEk/M7rO
PjZJAz80IqE+Nz/1PzSiSj44K1I/NToSPjkJxz816jI+OdpOPzayyD46nEs/N5PjPjtPcD84jYE+
O/PRPzmfkT48idk/OsnyPj0STT88DGg+PY48Pz1mqj49/wc/PthZPj5mVD9AYQg+PsYNP0IAMz4/
IFk/Q7VGPj93kj9Ff5k+P85CP0decz5AJxY/SVEPPkCE1D9LVoo+QOpgP01t9z5BWp8/T5ZcPkHY
dj9Rzqw+Qma9P1QVzz5DCDQ/VmqgPkO/fT9Yy+o+RI8JP1s4Zz5FeQo/Xa7ZPkZ/jT9gLe0+R6RK
P2K0Tz5I6LI/ZUCgPkpN3T9n0W8+S9SHP2plaD5NfR4/bPsePk9Hrz9vkRc+UTPwP3Il8D5TQU0/
dLhCPlVu1j93Rqk+V7tQP3nPwD5aJTc/fFItPlyqyz9+zJQ+X0oLP4Ce1D5iAMY/gdIRPmTMoD+C
/2Q+Z6sYP4QmND5qmZA/hUXwPm2VUD+GXgo+cJuSP4dt+j5zqXQ/iHVBPna8Dz+Jc28+edCdP4po
FD585EI/i1LLPn/0KD+MMzY+gX6/P40I/z6C/sE/jdPZPoR4vD+Ok30+hetWP49Hsj6HVU0/j/BN
Poi1Xj+QjRs+igpLP5EeAj6LUuo/kaLmPoyOET+SG7w+jbq0P5KIgj6O18o/kuk5Po/kWT+TPe0+
kN95P5OGsz6RyE8/k8OoPpKeFT+T9PE+k2ANP5QauT6UDZQ/lDU2PpSmGD+URJ4+lSkgP5RJNj6V
lkg/lENGPpXtPz+UMxw+li3NP5QZCj6WV9A/k/VwPpZrRj+TyKw+lmg/P5OTIj6WTuc/k1U/PpYf
gz+TD2g+ldpyP5LCDT6VgC0/km2qPpURTj+SErY+lI6DP5GxrT6T+I8/kUsHPpNQRj+Q30c+kpah
P5Bu7D6RzKg/j/p3PpDzcD+Pgms+kAwgP48HQz6PF+M/jomFPo4YAj+OCbU+jQ3MP42ITT6L+oU/
jQXKPorffz+Mgqw+ib4JP4v/bz6Il28/i3yHPods9T+K+mg+hj/UP4p5hj6FETg/ifpMPoPiPj+J
fSQ+grPzP4kCcT6Bh0w/iIqSPoBdJz+IFeQ+fmyqP4ekvD58JwA/hzdpPnnqfj+GzjQ+d7gdP4Zp
Yz51kKU/hgk0PnN0qT+Frd8+cWSUP4VXkz5vYKE/hQZ5Pm1o5D+EurM+a31OP4R0Xz5pna8/hDOQ
PmfJwD+D+Ek+ZgEFP4PCmz5kQys/g5KEPmKPuD+DZ/s+YOYsP4NC9T5fRgA/gyNWPl2utT+DCQA+
XB/MP4Lzzj5amMw/guOSPlkZNz+C2Bc+V6C1P4LRKD5WLu4/gs6CPlTDjj+Cz+M+U15OP4LVAD5R
/vA/gt2HPlClOj+C6SI+T1D3P4L3dj5OAfk/gwgkPky4ED+DGsg+S3MNP4Mu/T5KMrw/g0RXPkj2
6j+DWmk+R79dP4NwxD5Gi9Q/g4b3PkVcCz+DnJA+RC+2P4OxGz5DBoQ/g8QlPkHgID+D1Ts+QLw0
P4Pj6j4/mmg/g+/DPj56ZT+D+FY+PVvbP4P9Nz48Pn4/g/3+PjsiDj+D+kM+OgZYP4PxpD446zg/
g+PBPjfQmD+D0EY+NrZ6P4O25D41nPo/g5dAPjSEJD+DcRc+M2xYP4NEMj4yVgE/gxBVPjFBmz+C
1U4+MC+1P4KS8j4vIPY/gkkjPi4WGj+B98U+LQ/vP4Gexj4sD04/gT4cPisVHD+A1cc+KiJDP4Bl
0T4pN7g/f9ySPihWYz9+3o8+J382P33R1D4mswQ/fLa9PiXymj97jZ8+JT6xP3pW5j4kl/I/eRMP
PiP+8D93wq0+I3QYP3ZmUz4i99A/dP6lPiKKWz9zjFQ+IiviP3IQHj4h3HI/cIrBPiGb8T9u/QY+
IWpKP21nzj4hR08/a8vyPiEyrz9qKlo+ISwSP2iD6T4hMw8/ZtmHPiFHLT9lLCo+IWf1P2N8xz4h
lOA/YcxQPiHNZT9gG70+IhD2P15sCD4iXwg/XL4YPiK28j9bEvA+IxgpP1lrgz4jghY/V8i4PiP0
Az9WK4c+JG1TP1SU2D4k7Vg/UwWWPiVzVj9RfqA+Jf6QP1AA1j4mjjc/To0aPichdz9NJEU+J7dq
P0vHLD4oTx8/SnajPijnmD9JM3M+KX/WP0f+bj4qFso/RthUPiqrYD9FwfE+KzyIP0S8CD4ryRc/
Q8ddPixP9T9C5Kw+LNANP0IUvT4tSF0/QVhbPi235z9AsDU+Lh29P0AdBz4uePY/P5+dPi7I/z8/
OLU+Lw1CPz7pDj4vRVo/PrFvPi9xCD8+kqU+L5BIPz6NcT4vo0U/PqKZPi+qbj8+0u8+L6ZlPz8f
RD4vmBo/P4hmPi+Atj9ADyQ+L2GyP0C0ST4vPLM/QXiwPi8T3D9CXS4+LumBP0Nimj4uwEE/RIm+
Pi6a/z9F02I+LnzdP0dAWT4uaUY/SNFoPi5j1T9Kh1E+LnBXP0xizj4ukro/TmSnPi7PBj9QjYE+
LylUP1Ld/z4vpao/VVaqPjBH/T9X+Ao+MRQbP1rCnD4yDZk/XbbDPjM3vD9g1OA+NJVwP2QdPD42
KTI/Z5AKPjf1AT9rLXQ+OfpiP271gD48Ois/cugkPj60tD93BTo+QWmxP3tMkD5EWEo/f73UPkd/
DD+CLFA+Stv6P4SOOz5ObJw/hwRiPlIt7j+Jjm4+VhyMP4wr+j5aNLM/jtyWPl5yRj+Rn80+YtD4
P5R1HT5nTEQ/l1v2Pmvfgj+aU8Q+cIXzP51b6D51Os8/oHO6Pnn5VT+jmpI+frzcP6bPvD6BwGk/
qhJ9PoQgYj+tYhs+hnxBP7C91T6I0gg/tCTqPosf4j+3lpk+jWQjP7sSHz6PnUg/vpa6PpHKBT/C
I6g+k+lEP8W4Kj6V+iM/yVOAPpf8Bj/M9Po+me6TP9Cb5j6b0as/1EeUPp2leD/X91k+n2pqP9uq
kD6hITc/32CePqLK0T/jGOY+pGh7P+bS2j6l+7s/6o3vPqeGTj/uSZ0+qQovP/IFZj6qiYg/9cDB
PqwGqT/5ezo+rYQJP/00XT6vBDlAAHXfPrCJ4kACUHQ+sheeQAQptz6zsAhABgF2PrVVpkAH13g+
twrPQAmrgz640ahAC31nPrqsGEANTOo+vJvEQA8Z0T6+ofFAEOPfPsC/ikASqtY+wvUXQBRudj7F
QrNAFi56PseoE0AX6pk+yiR+QBmijD7MtsxAG1YFPs9dckAdBLM+0haHQB6uQj7U38ZAIFJcPte2
mkAh8Kc+2pgnQCOIxT7dgVdAJRpWPuBu2kAmpPs+411RQCgoUT7mSTBAKaPyPuku5kArF34+7Ara
QCyCjz7u2XJALeTEPvGXN0AvPbs+9EDBQDCNFz720spAMdJ9PvlKNEAzDZI++6QNQDQ+BD793Z9A
NWOHPv/0bEA2fdI/APMZQDeMpT8B2HdAOI/FPwKpbEA5hwY/A2VEQDpyQD8EC2VAO1FUPwSbWEA8
JDA/BRTLQDzqzD8Fd5JAPaUnPwXDmkA+U04/Bfj9QD71YD8GF/NAP4uCPwYg0EBAFeU/BhQEQECU
xz8F8iNAQQhwPwW72kBBcTM/BXHrQEHPbD8FFS5AQiOJPwSmmEBCbfs/BCcrQEKvPz8Dl/9AQufZ
PwL6OUBDGFo/Ak8MQENBUz8Bl7hAQ2NhPwDVh0BDfyA/AAnGQEOVMT7+a5lAQ6Y5Pvy15EBDsuE+
+vUsQEO70z75LC1AQ8GzPvddm0BDxSs+9YwhQEPG2T7zumlAQ8dcPvHrDEBDx0Q+8CCEQEPHJj7u
XUpAQ8eRPuyjwEBDyQc+6vYjQEPMAD7pVpJAQ9DoPufHCUBD2CM+5klbQEPiBT7k3zJAQ+7XPuOK
DEBD/tY+4ksyQEQSLD7hI7NARCj7PuAUdUBEQ1M+3x4UQERhNT7eQQNARIKUPt19ZUBEp1Q+3NMz
QETPSj7cQhxARPo6PtvJkEBFJ90+22jFQEVX3T7bHrpARYnZPtrqNkBFvWE+2snLQEXx9j7au9ZA
RicSPtq+j0BGXCQ+2s//QEaQkj7a7hFARsO3PtsWkkBG9Ok+20c4QEcjcz7bfadAR06fPtu3fEBH
dbY+2/JKQEeX+D7cK6dAR7SnPtxhMEBHywM+3JCMQEfaSj7ct29AR+G/PtzTp0BH4Ko+3OMeQEfW
Vj7c49lAR8IQPtzT/UBHozE+3LHaQEd5FT7ce+BAR0MdPtwwrkBHALs+288JQEaxaD7bVe1ARlSr
PtrEgkBF6g8+2hofQEVxND7ZVkdAROnCPth4wEBEU24+14FuQEOt/D7WcHtAQvk7PtVGMEBCNQ8+
1AMVQEFhZD7Sp91AQH4xPtE1YEA/i4I+z6yyQD6Jbz7ODwhAPXgbPsxdxEA8V7Y+yppqQDsofz7I
xqJAOerDPsbkNkA4ntE+xPT8QDdFCz7C+wlANd3iPsD4dkA0ac0+vu9tQDLpTT684ipAMVzoPrrS
60AvxS8+uMQAQC4iuT62t7dALHYhPrSwVkAqwAo+srAlQCkBHj6wuVBAJzoFPq7N80Ala24+rPAV
QCOWCD6rIZpAIbqGPqlkRUAf2Zw+p7msQB3z+D6mIz5AHApPPqSiMkAaHVA+ozeJQBgtqD6h5AdA
FjwEPqCoMEAUSQs+n4RTQBJVZT6eeHhAEGGwPp2EXUAObok+nKeEQAx8jT6b4UJACoxNPpswo0AI
nlo+mpR+QAazPT6aC29ABMt5PpmT40AC548+mSwbQAEH8z6Y0jM//loyPpiELz/6rtw+mD/vP/cO
sz6YA0k/83p4PpfMBz/v8uU+l5fkP+x4pT6XZKk/6QxTPpcwHT/lroU+lvgPP+JfvT6WulQ/3yB/
PpZ09T/b8UA+liYFP9jSbD6Vy7I/1cRlPpVkUD/Sx30+lO5aP8/cBT6UaHA/zQI+PpPRYj/KOmY+
kygqP8eEpz6Sa/I/xOEzPpGcHj/CUCk+kLg9P7/RpT6PwB0/vWW8Po6zvj+7DHw+jZNVP7jF4T6M
X1o/tpHmPosYdz+0cIA+ib+VP7JhkT6IVb0/sGUHPobcXj+uer8+hVUMP6yimD6DwZQ/qtxcPoIj
8T+pJ88+gH5eP6eEsT59poM/pfK5PnpKZD+kcZo+du3fP6MA/z5zlr4/oaCLPnBLCD+gT9s+bRD2
P58OgT5p7tI/ndwPPmbrAT+cuA4+ZAvYP5uh/T5hV3U/mplWPl7T2j+ZnY0+XIaZP5iuED5adNU/
l8pGPlijFz+W8ZU+VxU7P5YjVT5Vzk0/lV7lPlTQiT+Uo5c+VB0/P5PwvT5TtMM/k0WnPlOWcz+S
oaM+U8C0P5ID/T5UMPg/kWv4PlTj3j+Q2OM+VdVGP5BKCD5XAF8/j763Plhfwz+PNjs+We2iP46v
4T5bo8A/jisBPl17xj+NpvY+X28wP40jIz5hd3A/jJ7vPmOOET+MGcc+Zay1P4uTIT5nzTw/iwp6
Pmnpuz+Kf2M+a/yfP4nxaT5uAJc/iWAyPm/wtT+Iy28+cchrP4gy1T5zg3g/h5YvPnUeIT+G9VM+
dpTxP4ZQKT535Ow/haakPnkLaT+E+MY+egY0P4RGqD56024/g5BtPntxoz+C1ks+e9+8P4IYfz58
HQM/gVdcPnwpFz+Ak0U+fAPyP3+ZSj57reM/fgf8PnsnlD98c6o+enH6P3rdjj55jkE/eUbyPnh+
HD93sTY+d0NnP3Yd1T514E8/dI5QPnRXLT9zBC4+cqq1P3GBDj5w3dM/cAaaPm7zrj9uln8+bO+d
P20yeD5q1T0/a9w4PmioWz9qlXg+ZmzzP2lf2j5kJxA/aD0LPmHbEz9nLqY+X41rP2Y2Oz5dQp8/
ZVVBPlr/Vz9kjSA+WMhDP2PfKT5WoiA/Y0ySPlSRpz9i1nU+UpuJP2J9zT5QxGE/YkN5Pk8Qqj9i
KC8+TYSwP2Isfz5MJIg/YlDVPkrz+j9ilXo+SfaEP2L6iz5JLzA/Y3/yPkigkD9kJYA+SEzFP2Tq
zD5INWk/Zc9QPkhbhz9m0lg+SL+XP2fzAz5JYXg/aTBNPkpAdT9qiQk+S1tHP2v76D5MsBc/bYdw
Pk48kT9vKg4+T/3mP3DiCz5R8Nc/cq2XPlQRxz90ir0+Vly1P3Z3gj5YzYI/eHHXPltfwT96d4w+
Xg7oP3yGbD5g1kw/fpw2PmOxNT+AW1I+ZprnP4Fptj5pjqw/gnghPmyH4j+DhW8+b4H/P4SQfz5y
eJk/hZg4PnVneD+Gm4M+eEqHP4eZTz57Heo/iJCYPn3eAz+JgGQ+gEO7P4pnuz6Bi4E/i0XGPoLE
/j+MGbA+g+7tP4zitT6FCDY/jaAgPoYP5j+OUUo+hwU2P471oT6H55c/j4yePoi2lD+QFcw+iXHr
P5CQxz6KGYk/kP1HPoqtjj+RWww+iy5EP5Gp6T6LnCA/kenBPov3wj+SGog+jEHzP5I8Pz6Me6U/
kk72Poyl6z+SUs8+jMH9P5JH8D6M0S4/ki6UPozU2T+SBwE+jM6RP5HRhz6Mv+M/kY6APoyqZj+R
Pkk+jI+zP5DhSz6McV8/kHf0PoxQ8j+QArU+jC/lP4+CBT6MD5Q/jvZfPovxPj+OYD0+i9X8P43A
Ij6Lvrg/jRaEPousID+MY+c+i57GP4uoxj6Llvk/iuWfPouUyD+KGug+i5gNP4lJGD6LoF8/iHCl
PoutHz+Hkfo+i713P4athj6L0Fo/hcOtPovkjT+E1NQ+i/irP4PhWz6MCys/gumfPowaZT+B7fY+
jCSdP4DutD6MKAY/f9hSPowiyz99zUI+jBMZP3u8xT6L9yE/eadtPovNID93jbg+i5NnP3VwKT6L
SF4/c089Porqiz9xK2w+iniXP28FKj6J8U8/bNzhPolTkj9qswc+iJ6DP2iIGT6H0Yc/ZlyNPobs
Hz9kMNY+he35P2IFaT6E1vY/X9rDPoOnJT9dsVU+gl7JP1uJnT6A/lE/WWQWPn8Mtz9XQTo+e+9m
P1UhjD54ppw/UwWQPnU0kj9Q7c0+cZvRP07azz5t3yY/TM0iPmoBoD9KxVM+ZgaKP0jD9T5h8WU/
RsmNPl3F2j9E1rY+WYfHP0LsCz5VOyo/QQoaPlDkFT8/MXI+TIa7Pz1ioT5IJ1g/O547PkPKND85
5M0+P3ORPzg23T47J7U/NpTyPjbq2D80/4w+MsEePzN3KD4urpU/Mfw8Piq3JT8wjzU+Jt6NPy8w
gj4jKGM/LeCHPh+YAD8sn6E+HDB9PytuJT4Y9K0/KkxePhXnDz8pOpA+EwnNPyg48D4QXq0/J0e2
Pg3nGz8mZwM+C6QOPyWW/z4JliE/JNe+Pge9fT8kKVY+BhnpPyOLwz4EqrE/Iv7/PgNuyD8igv8+
AmTLPyIXpz4BiwA/IbzVPgDfaz8hcl4+AF/aPyE4FD4ACeg/IQ22Pf+2QD8g8xA9/6IHPyDnzD3/
0fk/IOuaPgAghz8g/iU+AHU5PyEfCz4A5L0/IU3qPgFs6T8hilY+Agu+PyHT4j4Cv28/IioaPgOG
ZD8ijI8+BF80PyL6tz4FSKs/I3QjPgZB5z8j+FE+B0osPySGvj4IYPA/JR7zPgmF6T8lwGM+CrjU
PyZqiz4L+aw/JxzsPg1Iij8n1wk+DqWkPyiYWj4QEUA/KWBfPhGLpj8qLq0+ExVEPysC0j4UroE/
K9xePhZXsT8suto+GBEmPy2d4T4Z2x8/LoUPPhu1wz8vcAc+HaEePzBedD4fnSE/MVAFPiGplj8y
RHI+I8YoPzM7dz4l8l0/NDTcPigtkD81MHE+KncFPzYuAT4szc8/Ny1pPi8w4z84LoU+MZ8XPzkx
ST40Fyw/OjWnPjaXxj87O5o+OR93PzxDJD47rL4/PUxPPj4+Ez8+Vys+QNHjPz9j0D5DZps/QHJR
PkX6nT9Bgt8+SIxrP0KVoD5LGoI/Q6rAPk2jbD9Ewms+UCWzP0Xc3z5SoBw/RvpYPlURcj9IGxE+
V3iXP0k/Sj5Z1Ik/Smc9PlwkXD9LkzM+XmdWP0zDaz5gnM4/TfglPmLEPj9PMZ8+ZN1AP1BwFT5m
55E/UbPAPmjjCj9S/NU+as+mP1RLfj5srXk/VZ/sPm58tz9W+kI+cD2vP1hanD5x8MQ/WcERPnOW
cj9bLao+dS9FP1ygaz52u90/XhlPPng84j9fmEU+ebMNP2EdLz57Hxs/YqfUPnyBtD9kOAQ+fdux
P2XNez5/LdI/Z2fwPoA8aj9pBvg+gN6sP2qqLD6BfgY/bFESPoIawT9t+x8+grUeP2+nuT6DTVE/
cVY6PoPjhz9zBek+hHfdP3S2AT6FCmI/dmWvPoWbGD94FA8+hinxP3nAMz6GttE/e2kbPodBiD99
DcE+h8nhP36tCz6IT4c/gCLiPojSDD+A62g+iVEWP4GvfD6JzCg/gm5/PopCuj+DJ8g+irQxP4Pa
sT6LH+w/hIaTPouFPz+FKsI+i+NzP4XGkz6MOco/hllWPoyHfD+G4lw+jMu9P4dg+z6NBb8/h9SE
Po00rj+IPE4+jVe4P4iXtT6Nbg4/iOYWPo124j+JJtM+jXFqP4lZVT6NXOQ/iX0MPo04kz+JkW4+
jQPKP4mV/T6Mvd4/iYo8PoxmOj+Jbb4+i/xQP4lAFj6Lf54/iQDyPorvvT+IsAo+ikxTP4hNFT6J
lRI/h9flPojJxT+HUFM+h+pIP4a2SD6G9oo/hgm3PoXukD+FSqg+hNJvP4R5ID6DokU/g5VNPoJe
Xj+Cn2U+gQcOP4GXoj5/OVw/gH5ZPnw/fj9+p9U+eSGSP3wxij514Mk/eZrNPnJ+cz925Lc+bvv8
P3QQcT5rWt4/cR9cPmecxD9uEt4+Y8NjP2rsfD5f0IQ/Z63aPlvGAz9kWKc+V6XBP2DurT5TcbI/
XXHOPk8ryj9Z4/c+StYOP1ZHKD5GcoQ/Up1zPkIDNj9O6PU+PYoyP0srzT45CW4/R2gxPjSDBD9D
oFI+L/j6Pz/WeD4rbWE/PAziPibiOz84RdI+IlmSPzSDiz4d1W0/MMhMPhlX2T8tFlE+FOLnPylv
0T4QeLA/Jdb/PgwbVD8iTf0+B80FPx7W4D4Dj/k/G3O9Pf7NID8YJpc99qZvPxTxYT3usPQ/EdX8
PebyBz8O1j49329YPwvz4j3YLsQ/CTCXPdE2eT8GjfE9yo0DPwQNdT3EOTA/AbCOPb5CCj7+8TA9
uK66PvrNnD2zhpM+9vixPa7Qxz7zdJQ9qpRLPvBDPj2m16U+7WZsPaOgoj7q37E9oPQuPuiwcT2e
1hI+5tnePZ1Ivz7lXQI9nE02PuQ6pj2b4tI+43NuPZwHcj7jB8w9nLd+PuL4Aj2d7hg+40QlPZ+l
Vj7j7Bo9odaIPuTvlz2kenw+5k4zPaeJ2D7oBz09qv0dPuoZ5D2uzRY+7IUqPbLy7j7vR/E9t2hF
PvJg3z28J1M+9c5zPcEq3z75jwc9xm5KPv2gxj3L7YY/AQDcPdGlDj8DV98915HSPwXUQj3dsTw/
CHTMPeQBCj8LOCQ96n8bPw4c+j3xKd8/ESHaPff/tD8URT89/v8YPxeFlj4DE0g/GuE3Pga6Tj8e
Vmw+CnPUPyHjcT4OPv8/JYZvPhIa4z8pPYQ+FgZ5Py0Gvz4aAJ8/MOAiPh4IFj80x6g+Iht8Pzi7
PD4mOVE/PLjEPipf9z9AviE+Lo2rP0TJHD4ywIo/SNeJPjb2lj9M5y4+Oy2xP1D11j4/Y6g/VQFH
PkOWLj9ZB0E+R8LdP10FjD5L50Y/YPnqPlAA4D9k4jI+VA0pP2i8Oz5YCZQ/bIXhPlvzjT9wPRI+
X8h+P3PfvT5jhd8/d2vaPmcpKj96334+aq/rP344yD5uF7c/gLr0PnFeOz+CSpE+dIE1P4PKaD53
fn8/hTmpPnpT8z+Gl6E+fP++P4fjmz5/gBI/iRz3PoDpnz+KQxo+gfvhP4tVcz6C9hk/jFOSPoPX
rz+NPQM+hKAZP44RbT6FTuQ/jtB8PoXjpD+PefY+hl4eP5ANpz6Gvhs/kIt2PocDfz+Q80o+hy4/
P5FFHD6HPmY/kYD+Poc0FD+Rpwc+hw+AP5G3Yj6G0PY/kbJEPoZ40T+Rl/Q+hgeDP5Fowz6FfY0/
kSUSPoTbhj+QzUs+hCITP5Bh5T6DUeo/j+NjPoJr0j+PUk0+gXCdP46vPz6AYTE/jfrbPn58/T+N
Ncc+fBLxP4xgtz55hmg/i3xnPnbZjD+KiZU+dA6fP4mJCz5xJ/A/iHuPPm4n6z+HYfM+axEHP4Y9
DT5n5c4/hQ2tPmSo1j+D1LM+YVzQP4KS+j5eBHs/gUlcPlqinz9/8XA+VzoTP31D0T5Tzbo/eouX
PlBggz93yms+TPVgP3UCAD5Jj18/cjQCPkYxiD9vYhE+Qt7uP2yNxj4/mqU/abivPjxnwj9m5FE+
OUlcP2QSGj42Qmc/YUODPjNV+D9eeeQ+MIb6P1u2lj4t2Eo/WPrTPitMqz9WR88+KOavP1Oeqz4m
qMM/UQByPiSVHj9ObiA+Iq26P0vonD4g9FA/SXC6Ph9qSj9HBzk+HhDDP0SsxT4c6H8/QmHzPhvx
5Q==
      </set>
      <set id="src_451171" fmt="series">
AAAACnNyY180NTExNzEAAAACP4AAAMPHgAAAAAACAAAEsD+GQdw+RQguP4ak/j5G0do/hxO6Pkj0
lj+Hjco+S3JeP4gS5z5OTAg/iKLBPlGBWT+JPP8+VRDmP4nhSj5Y+Bw/io89Pl0zVT+LRnU+Yb39
P4wGiD5mkpA/jM8EPmuq1j+Nn3A+cP/uP453VD52inM/j1YwPnxCnz+QO38+gRAvP5EmuT6EDbc/
khdWPocVxz+TDMs+iiQ1P5QGgj6NNOA/lQPpPpBDuz+WBHA+k0zPP5cHgD6WTEY/mAyCPpk+aT+Z
Et4+nB+tP5oZ/D6e7K0/myFGPqGiND+cKCQ+pD1BP50uAz6muwY/njJFPqkY2T+fNFk+q1RfP6Az
qz6ta2U/oS+tPq9cAD+iJ9A+sSR1P6MbhT6yw0A/pApJPrQ3Lj+k85k+tX8/P6XW8T62mq0/prPS
PreI5z+nibs+uEmiP6hYMT643Ms/qR7DPrlChj+p3Pg+uXs+P6qSXz65h48/qz6GPrloRz+r4QY+
uR57P6x5eD64q24/rQd0PrgQlD+tipo+t0+VP64Chz62akI/rm7VPrVikz+uzzI+tDq3P68jRj6y
9Pk/r2q6PrGTxj+vpT0+sBmoP6/ShD6uiUM/r/I8PqzlSz+wBB4+qzCEP7AH5T6pbb4/r/1RPqef
zT+v5Cc+pcmAP6+8Lj6j7aY/r4U3PqIO/j+vPw0+oDAlP67pkT6eU7U/roSkPpx8HT+uEC4+mqus
P62MHz6Y5Hw/rPhwPpcofD+sVR4+lXlcP6uiLz6T2KA/qt/BPpJHiz+qDfI+kMcgP6ks8T6PWB8/
qDzyPo37Bz+nPjY+jLAbP6YxBj6Ld1c/pRXDPopQgD+j7M0+iTskP6K2nT6INp4/oXOyPodCHT+g
JJg+hlylP57J6D6FhRo/nWRJPoS6Rj+b9G8+g/rcP5p7Ej6DRYA/mPj6PoKY3j+XbwE+gfOcP5Xe
Aj6BVGM/lEbjPoC56D+Sqok+gCLjP5EJ9D5/HHk/j2YePn31yz+NwA4+fM/bP4wYwT57qPk/inFK
Pnp/sj+Iyqs+eVLCP4cl8z54IUo/hYQqPnbqmD+D5lo+da45P4JNhT50a/s/gLqtPnMj5z9+XZI+
cdZAP3tVmj5wg4E/eF9GPm8sWD91fFg+bdGhP3Kudj5sdGk/b/czPmsV4z9tWAY+abdnP2rSTT5o
Wmo/aGdGPmcAfj9mGCQ+Zas8P2Pl0T5kXGo/YdEzPmMVyD9f2wQ+YdkdP14D4T5gqC4/XEw/Pl+E
vz9atHE+XnCFP1k8rz5dbSg/V+UDPlx8Mz9WrVo+W58ZP1WVfj5a1yU/VJ0bPlolfT9Tw7s+WYsV
P1MIyz5ZCLA/UmuXPliezD9R61w+WE29P1GHOD5YFY4/UT44Plf2AD9RD1c+V+6ZP1D5cT5X/o8/
UPtOPlgktj9RE8I+WF/QP1FBkD5Yrjw/UYNqPlkOGj9R2AQ+WX1IP1I+ET5Z+WY/UrRAPlp/4z9T
OUc+Ww37P1PL3z5boME/VGrOPlw1JD9VFOM+XMgEP1XI8z5dVh4/VoXnPl3cKT9XSrs+XlbgP1gW
ez5ewwI/WOhHPl8dXD9Zv08+X2LPP1qa5z5fkGc/W3ppPl+jTT9cXV4+X5jqP11DVD5fbtA/Xiv1
Pl8iwD9fFwc+XrLuP2AEbT5eHcY/YPQbPl1iDz9h5h4+XH7fP2LamT5bc7Q/Y9G8PlpAbT9ky9o+
WOVsP2XJUj5XY30/ZsqWPlW74j9n0BA+U/BJP2jaWT5SAw8/aeoGPk/3Aj9q/7w+Tc99P2wcFT5L
kGg/bT+5Pkk+Oz9ua08+Rt3+P2+ffD5EdTg/cNzoPkIKIj9yJDg+P6NiP3N19z49SCw/dNKxPjsA
HD92OuQ+ONMuP3evBD42ybE/eS9uPjTsED96vG0+M0LHP3xWOj4x1jQ/ffz3PjCubD9/sK8+L9MH
P4C4rD4vSvI/gZ9mPi8cPD+CjGU+L0vsP4N/gz4v3eE/hHiAPjDUpj+Fdxw+MjFqP4Z7AD4z9BY/
h4PJPjYbPT+IkQ4+OKRAP4miWT47i28/ircqPj7MGj+Lzuw+QmDiP4zpCD5GQ8s/jgTaPkpuaj+P
Ibw+TtoWP5A/AT5TgAU/kVvxPlhZYT+Sd88+XV9rP5OR3D5ii4w/lKlQPmfXVz+VvW4+bTynP5bN
bz5ytZ4/l9iMPng8pT+Y3gM+fcxoP5ndDz6Br+4/mtT6PoR5JT+bxQ4+hz+UP5yskz6KARM/nYrk
Poy7pj+eX14+j21mP58pbT6SFH8/n+h8PpSvOz+gnAg+lzv1P6FDlT6ZuRA/od64PpwlEz+ibQU+
nn6EP6LuMT6gw/o/o2H2PqL0IT+jyB4+pQ2oP6Qgej6nD0s/pGrsPqj30T+kp2U+qsYKP6TV4z6s
eM8/pPZvPq4PBj+lCSQ+r4egP6UOJj6w4Zc/pQWsPrIb/j+k7/Q+szXmP6TNSz60Lng/pJ4IPrUE
7T+kYo8+tbiXP6QbSz62SMk/o8i2Pra1BD+ja0s+tvzLP6MDmD63H9I/opIuPrcd3T+iF6M+tvbN
P6GUlj62qqU/oQmlPrY5hj+gd34+taO2P5/e0j606Z4/n0BNPrQLzj+enJ8+swr9P530fD6x6Ao/
nUiXPrCj+z+cmaU+r0ACP5voVz6tvXk/mzVePqwd6D+agWU+qmL1P5nNFD6ojnk/mRkZPqaigT+Y
Zho+pKE5P5e0sz6ijPU/lwV4PqBoKD+WWP8+njV3P5Wv1D6b96E/lQp6PpmxeT+UaW4+l2YAP5PN
KD6VGEU/kzYSPpLLZj+SpJA+kIKQP5IY/j6OQPM/kZOtPowJvj+RFOY+ieAYP5Cc5z6HxxM/kCvm
PoXBpz+PwhM+g9KkP49fjz6B/K4/jwRxPoBCKz+OsMw+fUp3P45kpT56T2w/jh/4PneWLj+N4r8+
dSD8P42s4z5y8UQ/jX5LPnEHrz+NVtQ+b2QIP402UT5uBUE/jRyOPmzpkz+NCVg+bA5pP4z8cT5r
cJA/jPWZPmsMKT+M9IY+atzaP4z47T5q3c8/jQJ9PmsJ7D+NEN8+a1vXP40juD5rzgU/jTqyPmxa
9j+NVXI+bP0pP41znT5tr0Y/jZTPPm5sBD+NuK0+by58P43e2T5v8gU/jgb1PnCySj+OMKU+cWtV
P45biz5yGZI/jodKPnK50D+Os40+c0lYP47f/j5zxdg/jwxLPnQtbz+POCI+dH6nP49jNz50uH0/
j40/PnTaVj+PtfM+dOQBP4/dED501bY/kAJTPnSwAz+QJYM+dHPqP5BGYD50IqY/kGS+PnO98z+Q
gGs+c0fAP5CZOz5ywk0/kK8EPnIwFD+QwZw+cZPCP5DQ4z5w8C8/kNy2PnBIXz+Q5Ps+b59vP5Dp
lD5u+II/kOpnPm5WsD+Q52I+bb0rP5DgdD5tLvo/kNWMPmyvAz+Qxp4+bD/6P5CzlD5r5Eo/kJxt
PmueLT+QgSE+a29/P5Bhrj5rWdA/kD4RPmteOD+QFkQ+a31kP4/qQz5rt5k/j7oXPmwMtT+PhcA+
bHwfP49NRD5tBNE/jxCrPm2lXz+O0AA+blv9P46LTz5vJn8/jkKnPnACcj+N9hg+cO0PP42luz5x
41o/jVGhPnLiIz+M+eI+c+YfP4yemD506+Y/jD/qPnXv/D+L3fg+du7yP4t47T535Vw/ixDxPnjP
4z+KpjI+eatKP4o45D56dHs/ick5Pnsogj+JV2k+e8SjP4jjtz58Rmw/iG5jPnyrmz+H97I+fPIw
P4d/6z59GGI/hwdaPn0ctz+GjlM+fP4cP4YVKT58u68/hZwwPnxUzT+FI74+e8klP4SsMD57GK8/
hDXiPnpDpz+DwTI+eUqNP4NOfT54Li0/gt4WPnbvcT+CcGc+dY+0P4IF0T50EG4/gZ6uPnJzTj+B
O1w+cLoxP4DcND5u5yE/gIGNPmz8TD+AK7s+avwBP3+2ID5o6Kk/fx+1PmbExj9+lLs+ZJLnP34V
vD5iVa0/faMwPmAPrj99PZM+XcOJP3zlPD5bc8Y/fJqBPlki5z98XaY+VtNbP3wu6T5Uh3I/fA50
PlJBYT97/GI+UAM+P3v4wj5NzvU/fAOUPkumSj98HMM+SYraP3xEOj5HfhY/fHnAPkWBQD98vRk+
Q5VwP30N8T5Bu48/fWv0Pj/0bT991rw+PkCyP35N0z48oOM/ftC5PjsVbj9/XuE+OZ6qP3/3vT44
PNY/gE1TPjbwNj+Ao3k+Nbj1P4D9/z40l1A/gVyGPjOLiD+BvrI+MpXdP4IkIj4xtqc/gox0PjDu
PD+C9z4+MDz/P4NkIz4vo34/g9K+Pi8iQz+EQqY+LrnbP4Szfj4uau0/hSTkPi42IT+Flno+LhwJ
P4YH4D4uHUQ/hni4Pi46Uz+G6LE+LnO3P4dXcz4uycM/h8SwPi88qj+IMBk+L8xzP4iZaj4wePs/
iQBiPjFB6D+JZMk+MiahP4nGZz4zJlk/iiULPjRACj+KgI0+NXJtP4rY0T42vAM/iy22PjgbFT+L
fys+OY25P4vNIT47EdM/jBeXPjylHT+MXpQ+PkU6P4yiHD4/754/jOJHPkGhxT+NHyg+Q1jzP41Y
5z5FEok/jY+rPkbLzT+Nw6g+SIIkP431IT5KMxQ/jiRQPkvcHj+OUYQ+TXrpP459Ej5PDTk/jqdT
PlCQ+T+O0Ks+UgRLP475fj5TZW8/jyJAPlSy7D+PS2Q+VetwP491aj5XDfY/j6DZPlgZrz+PzjY+
WQ4XP4/+DD5Z6t4/kDDpPlqv7T+QZ2g+W12jP5CiJT5b9JI/kOHBPlx1nz+RJtg+XOH4P5FyDD5d
Ox4/kcQCPl2C5T+SHV8+XbtwP5J+yT5d5zQ/kujmPl4I+D+TXFo+XiPPP5PZzT5eOyQ/lGHlPl5S
nD+U9Tw+Xm4hP5WUcT5ekd4/lkAePl7CMj+W+NA+XwOZP5e/Ij5fWtQ/mJObPl/Mmj+ZdtA+YF3B
P5ppPT5hEwU/m2tdPmHxEz+cfac+YvxpP52gij5kOVA/ntRvPmWrxD+gGbM+Z1daP6Fwsj5pP0A/
otnBPmtmMT+kVSs+bc5TP6XjLj5weUA/p4QIPnNoEz+pN+4+dptHP6r/ED56Esc/rNmaPn3N5D+u
x6A+gOWxP7DJPT6DBMs/st6HPoVDLj+1B4o+h5+MP7dERz6KGG4/uZS5PoysND+7+Nw+j1kgP75w
pD6SHVU/wPv9PpT26j/DmtE+l+PnP8ZNBD6a4k0/yRJ1Pp3wID/L6wA+oQtkP87Wej6kMiw/0dS0
PqdilT/U5Yc+qprUP9gIsT6t2SQ/2z4APrEb7T/ehTw+tGGoP+HeIz63qOw/5UhwPrrwcD/ow9w+
vjcKP+xQGj7Be7U/7+zaPsS9jT/zmcE+x/vJP/dWej7LNdQ/+yKbPs5rKD/+/cc+0Zt1QAFzyz7U
xoJAA2/JPtfsMkAFcqI+2wyHQAd8FT7eJ59ACYvdPuE9rEALobQ+5E7zQA29Sz7nW8xAD95PPupk
kUASBG0+7WmyQBQvSD7wa5xAFl6APvNqrUAYkbE+9mdZQBrIbz75YfRAHQJLPvxaxUAfPs0+/1Hy
QCF9fD8BI85AI73UPwKd3UAl/1A/BBcXQChBZj8Fj1ZAKoOEPwcGYkAsxRM/CHvtQC8Fdj8J75VA
MUQRPwtg5UAzgD4/DM9QQDW5Vz8OOjdAN+6wPw+g6EA6H50/EQKeQDxLbT8SXoNAPnFtPxOzsUBA
kOg/FQE4QEKpKj8WRhtARLl5PxeBWUBGwSM/GLHoQEi/cj8Z1r9ASrOrPxru0kBMnSM/G/kdQE57
KD8c9KBAUE0OPx3gaUBSEio/HruNQFPJ0z8fhS9AVXNuPyA8i0BXDlw/IODpQFiaCT8hcatAWhXi
PyHuTEBbgV0/IlZaQFzb9j8iqYRAXiUsPyLnkEBfXJA/IxBlQGCBsz8jJANAYZQrPyMihUBik54/
IwwoQGN/sj8i4TxAZFgcPyKiN0BlHJU/Ik+hQGXM4T8h6h5AZmjLPyFyY0Bm8CI/IOk7QGdiwj8g
T4NAZ8CTPx+mLUBoCYA/Hu4yQGg9fT8eKJRAaFyFPx1WX0BoZpw/HHicQGhbzj8bkFlAaDwtPxqe
oEBoB9Q/GaRyQGe+5D8YostAZ2GGPxeal0Bm7+g/Foy3QGZqQD8VefpAZdDJPxRjE0BlI8I/E0iw
QGRjfT8SK2NAY5BFPxELqEBiqnI/D+nlQGGyYT8OxmpAYKhtPw2haEBfjQI/DHsBQF5ggz8LU0BA
XSNoPwoqKUBb1io/CP+iQFp5Rj8H04hAWQ09PwalqkBXkpM/BXXJQFYJ1T8EQ6xAVHOVPwMPC0BS
0GQ/AdeiQFEg3D8AnTFAT2WYPv6+7UBNnzo+/Dx5QEvOZj75sqtASfO/PvchKEBID+0+9IfQQEYj
oj7x5pxARC+PPu89o0BCNGA+7I0UQEAyzD7p1U9APiuHPucW1EA8H0U+5FJHQDoOvz7hiHZAN/qp
Pt66UEA1470+2+jpQDPKsT7ZFXVAMbA6PtZBSEAvlQ4+023SQC154D7QnJxAK19hPs3PRUApRkE+
ywd5QCcvJT7IRuFAJRrAPsWPW0AjCbU+wuKrQCD8pT7AQpZAHvQxPr2w20Ac8PU+uy8tQBrzhT64
vy5AGPx1PrZiakAXDFI+tBpPQBUjpj6x6DFAE0LyPq/NOkARarU+rcpyQA+bZT6r4LFADdVyPqoQ
pUAMGUk+qFrJQApnUT6mv3JACL/sPqU+v0AHI3I+o9ifQAWSNj6ijM9ABAyKPqFa50ACkrM+oEJT
QAEk8D6fQlM//4b6Pp5aED/83Rc+nYiEP/pMjz6czKM/99W0PpwlSD/1eMM+m5E7P/M17T6bDzQ/
8Q1VPpqd9D/u/xQ+mjw4P+0LLj6Z6L4/6zGYPpmiSz/pckA+mWe1P+fNAj6ZN+E/5kGsPpkRyT/k
z/g+mPR3P+N3mD6Y3xI/4jgoPpjQ1j/hETc+mMkeP+ACRj6Yx1w/3wrCPpjLIj/eKhA+mNQaP91f
fD6Y4gY/3KpMPpj0yD/cCbU+mQxbP9t81j6ZKMs/2wLFPplKOz/amos+mXDeP9pDGj6ZnPc/2ftW
PpnOyT/Zwh0+mgazP9mWPz6aRQ8/2XZ6PpqKLD/ZYYY+mtZoP9lWET6bKg4/2VK7PpuFYT/ZVho+
m+iNP9lexD6cU7Y/2WtEPpzG3T/ZeiA+nUHuP9mJ1z6dxLI/2ZjnPp5O1z/ZpdM+nt/nP9mvFj6f
d08/2bM0PqAUWj/ZsK8+oLYqP9mmET6hW8I/2ZHpPqIECD/ZctE+oq22P9lHbz6jV3I/2Q5xPqP/
2j/YxpM+pKVjP9huoT6lRnA/2AV3PqXhXT/Xif0+pnRzP9b7Oz6m/fU/1lhOPqd8Mj/VoGA+p+11
P9TStj6oUBA/0+6uPqiiYD/S87s+qOLTP9Hhcj6pD+s/0Ld+PqkoQj/PdaM+qSqGP84byz6pFZU/
zKnrPqjoZj/LICY+qKIbP8l+sj6oQfQ/x8XePqfHVz/F9h4+pzHrP8QP+z6mgXE/whQfPqW15D/A
Az8+pM9ZP73eMz6jzjE/u6XpPqKy8T+5W2g+oX5PP7b/yD6gMSI/tJQ5Pp7MjT+yGfY+nVHNP6+S
UT6bwlI/rP6pPpofpT+qYG4+mGuKP6e5Fj6Wp+I/pQoiPpTWqz+iVRw+kvoAP5+bmT6RFB0/nN8l
Po8nST+aIVU+jTXeP5djvz6LQkI/lKf1PolO2T+R74g+h14KP488Az6FcjM/jI7oPoONoj+J6bU+
gbKQP4dN2T5/xkE/hLy8PnxCmj+CN7c+eN3ZP3+ALT51m1A/eq4tPnJ96T91+8g+b4giP3FrNT5s
vAc/bP6TPmobJj9ot8Q+Z6aeP2SYkD5lXw0/YKKePmNEnz9c12Q+YVcIP1k4NT5flZc/VcY+Pl3/
Nj9Sgn0+XJKEP09twT5bTb0/TIjFPlovCj9J1BE+WTRSP0dQBz5YW14/RPziPleh4z9C2rs+VwWN
P0DpjD5WhBA/PykZPlYbKT89mQ0+VcirPzw49D5VioM/OwhCPlVexD86BjY+VUOCPzkyCT5VNyI/
OIrVPlU4GT84D5Q+VUT6Pze/MT5VXHM/N5h2PlV9WD83mhk+VaaLPzfCyT5V1w4/OBESPlYN0T84
g34+Vkn1PzkYgj5WipA/Oc6KPlbOvT86o/c+VxWaPzuXIT5XXjU/PKZVPlenoT89z9I+V/DyPz8R
2j5YOTM/QGqnPlh/az9B2HE+WMKgP0NZbD5ZAdg/ROvPPlk8Gz9GjdA+WXB/P0g9pD5Znhg/SfmG
PlnEDz9Lv7M+WeGmP02Oaz5Z9iw/T2P1PloBDz9RPps+WgHQP1McuD5Z+Cg/VPylPlnj4D9W3NU+
WcT5P1i7uT5Zm58/WpfMPlloHD9cb6E+WSrjP15Bxj5Y5JQ/YAzTPliV4T9hz4g+WD/MP2OIoz5X
41o/ZTb3PleBwD9m2WQ+VxxBP2hu3T5WtDQ/afZtPlZK+z9rbyE+VeIDP2zYID5VerQ/bjCjPlUW
cj9vd/w+VLaSP3CthT5UXFE/cdCtPlQI0D9y4P4+U70PP3PeFD5TeeQ/dMeePlM/+T91nVo+Uw/J
P3ZfHj5S6Zg/dwzTPlLNeD93pno+UrtDP3gsKD5SsqY/eJ35PlKzCD94/BU+UruYP3lG2j5Sy4U/
eX6kPlLhvz95o+M+Uv0UP3m3Gj5THDU/ebjYPlM9xT95qb0+U2BVP3mKgT5Tgm8/eVvbPlOioD95
Hp0+U794P3jTkj5T15A/eHupPlPpqz94F9c+U/SeP3epEj5T91g/dzBYPlPw8T92rrc+U+CnP3Yl
RT5Txeg/dZUQPlOgUD90/zI+U2+sP3Rkwz5TNAA/c8bmPlLtgD9zJqY+UpyEP3KFLD5SQcc/ceOJ
PlHeET9xQso+UXJnP3Cj9j5Q//g/cAgPPlCIJT9vcA0+UAxzP27c4z5Pjow/bk9nPk8QND9tyG4+
TpNXP21IyD5OGfM/bNE2Pk2mED9sYlk+TTnDP2v8yD5M1yM/a6EIPkyAQj9rT4s+TDcnP2sIsD5L
/cU/aszCPkvV+T9qm/Y+S8FsP2p2bz5Lwcc/alxEPkvYdT9qTWc+TAazP2pJvD5MTYo/alERPkyt
zj9qYyE+TSgXP2p/lT5NvMY/aqX+Pk5r/z9q1d8+TzWsP2sOpz5QGYM/a0+0PlEXAD9rmFU+Ui1u
P2vnyj5TW+o/bD1JPlShbD9sl/M+Vfy7P2z26D5XbIU/bVk7PljvXD9tvfI+WoO7P24kEj5cKAo/
boqHPl3alz9u8F8+X5nFP29Ukz5hY+M/b7YdPmM3Pj9wE/A+ZRIeP3BtGz5m8uI/cMCZPmjX1j9x
DXU+ar9ZP3FSvz5sp9A/cY+VPm6PqD9xwx0+cHVZP3HsiT5yV2E/cgsSPnQ0Qj9yHhg+dgqfP3Ik
8j532Qc/ch8XPnmeEz9yDAY+e1huP3HrVT59BsI/cbyhPn6nqj9xf7Y+gBzqP3E0aj6A3gc/cNqn
PoGWij9wcms+gkXSP2/7zD6C60E/b3b1PoOGOj9u5Ck+hBYkP25DvT6Emmg/bZYhPoUScj9s2+E+
hX2zP2wVhz6F250/a0PHPoYrsT9qZ2A+hm10P2mBKz6GoG8/aJIHPobEOT9nmu0+hth0P2ac3T6G
3Mg/ZZjmPobQ6z9kkC8+hrSsP2OD3D6Gh9k/YnUrPoZKZj9hZWI+hfxTP2BVvT6FnbQ/X0eNPoUu
sj9ePBw+hK+PP100wT6EIKM/XDLKPoOCYz9bN3s+gtVPP1pELT6CGiA/WVonPoFRnD9Yeqo+gHyp
P1em5D5/OIs/VuALPn1jJD9WJ0Q+e3uWP1V9nz55hJI/VOQlPneBAD9UW8k+dXP9P1PlbT5zYNY/
U4HiPnFLAj9TMeY+bzYeP1L2Iz5tJew/Us8qPmseOj9SvXo+aSLoP1LBhT5nN9A/UtuPPmVgzD9T
C8s+Y6GZP1NSWj5h/c8/U69DPmB40z9UIoA+XxXLP1Sr5T5d14c/VUs3PlzAfj9WACQ+W9K5P1bK
RD5bD80/V6knPlp4xz9YnDs+Wg49P1mi3D5Z0DU/WrxgPlm+JD9b6Ag+Wdb+P10lAz5aGS0/XnJx
PlqCkz9fz3c+WxC6P2E7LT5bwLM/YrSbPlyPPT9kOsQ+XXjFP2XMsj5eeYU/Z2laPl+NgT9pD8Q+
YLC1P2q+7z5h3wQ/bHXePmMUVz9uM5g+ZEyoP2/3Kz5lhA4/cb+pPma2xT9zjC0+Z+FCP3Vb3D5p
ACg/dy3cPmoQaT95AVo+aw8cP3rVpj5r+eI/fKoQPmzOjj9+ffU+bYtKP4AoYD5uLpU/gRDzPm63
Rj+B+Hg+bySLP4Lesz5vdeU/g8N4Pm+rOD+Eppk+b8SmP4WH+T5vwsk/hmd8Pm+mdz+HRQ4+b3DV
P4ggoj5vI04/iPosPm6/lT+J0ac+bkedP4qnFz5tvYw/i3qAPm0jyT+MS+s+bHzkP40bZT5ry5c/
jekBPmsSvj+OtNA+alVQP49+6z5pllo/kEdmPmjY7D+RDlw+aCAsP5HT6T5nbzc/kpgrPmbJIj+T
W0A+ZjDmP5QdQD5lqXw/lN5GPmU1sT+Vnms+ZNgvP5Zdyz5kk3U/lxx5PmRpwj+X2ow+ZF1AP5iY
GD5kb80/mVUtPmSjEj+aEdg+ZPhvP5rOIz5lcQ0/m4oRPmYNzT+cRac+Zs9UP50A4D5ntfI/nbu2
PmjBvz+edhk+afKJP58v/j5rR+c/n+lOPmzBKT+gofE+bl1hP6FZwD5wG1A/ohCaPnH5qD+ixlQ+
c/bTP6N6vD52EQI/pC2cPnhGNT+k3rc+epQ9P6WNyz58+ME/pjqPPn9xOz+m5Ls+gP2IP6eL7j6C
Sao/qC/aPoObmz+o0CA+hPHZP6lsWz6GStY/qgQiPoek+j+qlwo+iP6oP6skpD6KVjs/q6x8Pouq
Dj+sLhs+jPh5P6ypBj6OP9c/rRzEPo9+hT+tiNQ+kLLrP63suT6R23Y/rkf0PpL2oD+umgg+lALy
P67iej6U/wQ/ryDKPpXpcD+vVIc+lsEHP699PD6XhI0/r5p8PpgzAT+vq98+mMtvP6+xAz6ZTPs/
r6mRPpm26z+vlTQ+mgieP69zoz6aQZk/r0ShPpphfj+vB/Q+mmgRP669fD6aVTs/rmUaPpopCT+t
/r4+meOpP62KZj6ZhWo/rQgaPpkOvj+sd/c+mIA7P6vaJD6X2pY/qy7OPpcejz+qdj8+lk0oP6mw
zT6VZ3o/qN7bPpRusT+oANY+k2QVP6cXNj6SSQE/piKMPpEe8T+lI20+j+dsP6QafT6OpA8/owhp
Po1WhT+h7eY+jACDP6DLsz6Ko8k/n6KgPolCHj+ec3g+h91KP50/FT6Gdxg/nAZRPoURTT+aygw+
g62mP5mLIz6CTds/mEpxPoDzkD+XCNg+f0C4P5XHNj58q4A/lIZgPnoqRT+TRys+d7+dP5IKXz51
be0/kNDDPnM3Uz+Pmw0+cR2kP45p7T5vInA/jT4CPm1G7j+MF+o+a4wWP4r4KT5p8pA/id85Pmh6
sz+IzYE+ZySHP4fDXz5l78c/hsEWPmTb7j+Fxts+Y+gvP4TU1T5jE34/g+sWPmJclz+DCZ4+YcID
P4IwXj5hQh8/gV80PmDbID+Alek+YIshP3+oez5gUCE/fjOvPmAoDD98zKc+YBDCP3tyfj5gCB0/
eiQqPmAL7z944Jw+YBoXP3emoT5gMHY/dnTuPmBM4j91SjI+YG1mP3QlDD5gkAc/cwQLPmCy2j9x
5bY+YNQTP3DIhj5g8es/b6r1PmEKtD9ui3k+YRzOP21okz5hJr8/bEDAPmEnHz9rEoo+YRybP2nc
hj5hBfQ/aJ1VPmDiAz9nU6k+YK+7P2X+SD5gbiI/ZJwMPmAcWj9jK+c+X7mQP2Gs5D5fRR8/YB4d
Pl6+Yz9eft4+XiTuP1zOfz5deFo/WwyGPly4Zz9ZOJY+W+TkP1dSbD5a/cY/VVnePloDAT9TTvg+
WPTcP1Ex5D5X06E/TwLtPlafwT9MwnM+VVm+P0pw/j5UAj8/SA88PlKaFT9Fnec+USISP0Md6j5P
mz4/QJBIPk4Guz899h8+TGXDPztQpD5Kua4/OKEoPkkD7T816Q0+R0YEPzMpwD5FgXA/MGTfPkO3
9D8tm/0+QetUPyrQwT5AHVY/KATfPj5Pxz8lOho+PIR8PyJyMD46vUc/H67uPjj79z8c8h4+N0JY
Pxo9jz41kic/F5MNPjPtFj8U9F4+MlTFPxJjRj4wyr8/D+F/Pi9QeD8NcLk+LedLPwsSmj4skHk/
CMi7PitNJT8GlKk+Kh5VPwR32D4pBPk/AnO1PigB3z8AiY4+JxXBPv11Sz4mQT8++hBOPiWE4D72
5k4+JOEcPvP5Sz4kVlk+8UsRPiPk8T7u3T4+I401PuyxRD4jT2w+6shDPiMr1z7pI1A+IyLFPufD
Pj4jNHw+5qiqPiNhRz7l1AQ+I6lvPuVFfj4kDUo+5P0ZPiSNLD7k+sQ+JSlkPuU+Bz4l4lQ+5cZH
Pia4Uz7mktI+J6u+Pueiyj4ovOs+6PUjPinsHz7qiIM+KzmhPuxbhz4spZw+7mydPi4wLT7wugo+
L9laPvNB+T4xoRA+9gJnPjOHKD74+Ss+NYtVPvwkED43rTQ+/4C2PjnsOz8Bhlc+PEfGPwNiuj4+
vxM/BVQ5PkFRPz8HWYM+Q/1MPwlxPT5GwiY/C5oIPkmenj8N0oY+TJFxPxAZVz5PmU0/Em0dPlK0
1A==
      </set>
      <set id="src_45116" fmt="series">
AAAACXNyY180NTExNgAAAAI/gAAAw8eAAAAAAAIAAASwP4066D58ty4/i/CDPnwLwT+KqkQ+e1XV
P4lpQD56l+k/iC6GPnnUkT+G+yI+eQ6JP4XQHz54SK8/hK59PneF/D+Dl0A+dsmhP4KLYD52FuI/
gYvMPnVxJj+AmXA+dNvqP39qYT50Ws0/fb/HPnPxaT98NKo+c6NvP3rKjT5zdI8/eYLZPnNocT94
Xt4+c4KqP3df1j5zxrI/dobSPnQ3xD911NE+dNkKP3VKqT51rVk/dOkdPna3OD90sMQ+d/jRP3Si
CT55c+c/dL08Pnspzj91ApI+fRtqP3VyEz5/SSA/dgugPoDZaz92zvY+giv6P3e7qz6Dm68/eNEu
PoUnwT96DsY+hs8rP3tzmz6IkLA/fP6pPopq4z9+rsE+jFwnP4BBSz6OYrU/gTxePpB8qj+CR8w+
kqf6P4Niuz6U4oU/hIw/PpcqHD+Fw14+mXyDP4cHED6b13U/iFY7Pp44nT+Jr78+oJ3EP4sSbz6j
BKo/jH0QPqVrGz+N7l8+p87tP49lFD6qLgk/kN/dPqyGZz+SXWU+rtYVP5PcVT6xGzg/lVtPPrNU
Dz+W2Pc+tX7wP5hT8T63mk0/mcrmPrmksj+bPII+u5zIP5yncz69gUc/ngpwPr9RHz+fZDw+wQtN
P6CznT7Cruk/ofdoPsQ7Lj+jLn4+xa9uP6RXzz7HCxY/pXJZPshNrj+mfSM+yXbXP6d3SD7Khj0/
qGAAPst7wT+pNpA+zFdPP6n6TT7NGOU/qqqiPs3Amz+rRw0+zk6cP6vPIz7Owyg/rEKRPs8ejj+s
oQ4+z2E4P6zqZD7Pi4U/rR6FPs+eFD+tPW8+z5l+P61HMj7Pfmg/rTv0Ps9Nij+tG+s+zwejP6zn
Zj7OrYY/rJ69Ps5AAj+sQmA+zcAIP6vSzT7NLoY/q1CQPsyMdT+qvEE+y9rTP6oWgz7LGpk/qWAO
PspM4D+omZQ+yXKiP6fD3j7IjPM/pt+3Psec4D+l7fI+xqNtP6TvYj7FoZ4/o+TePsSYbj+iz0M+
w4jNP6Gvaz7Cc6I/oIYxPsFZxT+fVGo+wDv9P54a8j6/GwU/nNqXPr33fD+blCc+vNHvP5pIZD67
qss/mPgUPrqCfD+Xo+0+uVlEP5ZMnz64L08/lPLRPrcEsD+TlyA+tdleP5I6ID60rTg/kNxdPrOA
AT+PflU+slFmP44gej6xIPQ/jMM+Pq/uMz+LZv4+rriQP4oMEz6tf2o/iLLMPqxCET+HW2k+qv/E
P4YGIj6pt78/hLMlPqhpNT+DYp0+pxNbP4IUqj6ltWM/gMlfPqROez9/AaQ+ot3rP3x2ID6hYvs/
efA4Pp/dAT93b/A+nktfP3T1Qz6crZU/coAhPpsDJz9wEHM+mUu5P22mIj6XhwU/a0EOPpW04z9o
4Ro+k9VFP2aGIj6R6Dw/ZC/9Po/t9T9h3pI+jebDP1+Rwj6L0xo/XUltPomzjT9bBXs+h4jSP1jF
0j6FU8Q/VopVPoMVWD9UUvk+gM6rP1IfuD59Ag4/T/CMPnhboz9NxWs+c60JP0ueZT5u+as/SXuD
PmpFGD9HXNQ+ZZMfP0VCZT5g584/QyxOPlxHaz9BGqk+V7ZuPz8Nlj5TOYI/PQU3Pk7VeT87AbI+
So9IPzkDLT5Ga/8/NwnTPkJwuj81Fc4+PqKcPzMnSz47Bro/MT59PjeiED8vW4s+NHlvPy1+pT4x
kWg/K6f1Pi7uNz8p16c+LJO0PygN5T4qhTk/JkrYPijFkT8kjqM+J1bjPyLZcD4mOrk/IStjPiVx
3z8fhJk+JPxkPx3lLz4k2ac/HE1APiUIUT8avOk+JYZlPxk0Pj4mUVg/F7NRPidmGD8WOjQ+KMEo
PxTI9j4qXrQ/E1+lPiw6pD8R/k0+LlC4PxCk7D4wnH8/D1OTPjMZnT8OCks+NcO1PwzJGj44lnQ/
C5AMPjuNmj8KXyA+PqUHPwk2Wz5B2Lo/CBXDPkUk1z8G/V4+SIWlPwXtNT5L940/BOVRPk93Hz8D
5bA+UwEPPwLuWj5Wki4/Af9WPlonaz8BGK4+Xb3TPwA6bD5hUow+/sk1PmTi1j79Log+aGwKPvuk
6D5r65o++iyLPm9fBD74xWY+csPvPvdvoD52GAs+9itIPnlZJD70+Hg+fIUcPvPXPD5/mc0+8sez
PoFKsj7xyec+grr1PvDd8j6EHOE+8APiPoVvpD7vO8M+hrJ8Pu6FnT6H5LI+7eF/PokFnz7tT1w+
ihStPuzPNj6LEVM+7GD6Pov7Gz7sBJo+jNGePuu6BD6NlII+64EfPo5Dgz7rWcw+jt5qPutD6D6P
ZRE+6z9KPo/XZj7rS8M+kDVkPutpJT6Qfxg+65cvPpC0nz7r1aU+kNYpPuwkQj6Q4/I+7ILKPpDe
Rz7s8OQ+kMWFPu1uQj6Qmhk+7fqQPpBcez7ulXg+kA00Pu8+nj6PrNg+7/WlPo88Cz7wuis+jrt6
PvGLzD6OK+A+8moqPo2OAz7zVMc+jOKiPvRLQj6MKqY+9U0sPotm8D72WgI+iphdPvdxYD6Jv+4+
+JLPPojemj75vdY+h/VgPvrx8T6HBUI+/C6ePoYPRz79c1w+hRR6Pv6/lj6EFeI/AAlfPoMUiT8A
th4+ghF5PwFlvz6BDbg/AhfmPoAKRD8CzEg+fhA9PwOCjj58EHo/BDpePnoXGT8E81o+eCXhPwWt
Hz52Pn8/BmdIPnRihD8HIXA+cpNnPwfbIj5w0nk/CJPwPm8g6T8JS2I+bX+9PwoBAD5r79c/CrRU
Pmpx5j8LZN0+aQZzPwwSGD5nrdo/DLuAPmZoSD8NYIo+ZTXAPw4AsD5kFhU/DptcPmMI3j8PMAk+
Yg2kPw++Kz5hI7w/EEU2PmBKVz8QxJ8+X4CCPxE72z5exS0/EapkPl4XLj8SD7M+XXVAPxJrSD5c
3hE/ErylPlxQPT8TA1E+W8pXPxM+2T5bSus/E27VPlrQgD8Tktc+WlmSPxOqiT5Z5ME/E7WUPllw
pj8Ts60+WPviPxOkkj5YhSI/E4gKPlgLJj8TXeg+V4y5PxMmDD5XCMM/EuBUPlZ+ID8SjLI+VevP
PxIrMj5VUP0/EbvfPlSs1z8RPtU+U/6ePxC0Lj5TRZg/EBwoPlKBNz8Pdwg+UbDtPw7FFD5Q1EU/
DgamPk/q1z8NPCE+TvRKPwxl9z5N8FY/C4StPkzetj8KmMU+S79EPwmizD5KkeA/CKNqPklWcT8H
m0A+SAz0PwaK/j5GtXE/BXNgPkVP/T8EVSg+Q9y7PwMxID5CW+A/AggaPkDNrj8A2vI+PzJ6Pv9V
BD49iq0+/O9nPjvW1D76htQ+Ohd3PvgdIj44TUM+9bQuPjZ4/D7zTeM+NJuEPvDsIT4ytdY+7pDM
PjDJCz7sPbs+LtZBPun05T4s3ug+57gYPirkYT7liUc+KOhWPuNqSz4m7Hs+4Vz9PiTyoT7fYx0+
Ivy3Pt1+cj4hDMU+27CnPh8k6z7Z+2U+HUdbPthgRz4bdlo+1uDkPhm0Lz7Vfq8+GAMtPtQ7Fj4W
ZaM+0xdwPhTd1D7SFQU+E23zPtE1Bj4SGBk+0HiRPhDePj7P4LA+D8IuPs9uUz4OxYM+zyJiPg3p
rz7O/aU+DS/CPs8Awj4MmJs+zyxQPgwkyT7PgNY+C9SRPs/+tj4Lp+c+0KZMPgueaz7Rd8g+C7d5
PtJzTT4L8iA+05j4PgxNLj7U6LM+DMcxPtZiXz4NXn8+2AXHPg4RQT7Z0qM+Dt15PtvImD4PwQs+
3ec4PhC5wz7gLgI+EcViPuKcaj4S4ZE+5THZPhQMFz7n7Zo+FUK5PurO/T4Wg0I+7dUwPhfLlz7w
/2Y+GRmyPvRMzD4aa6U+97x6Phu/pT77TZM+HRQJPv7/ID4eZ0w/AWgbPh+4ED8DX+8+IQUtPwVm
jD4iTZY/B3ttPiOQYz8Jnh0+JMzyPwvOGD4mAss/DgrePicxnz8QU/A+KFlQPxKo0D4pee4/FQkA
PiqTtj8XdAI+K6cWPxnpWz4stKU/HGiPPi29Iz8e8SU+LsF3PyGCpj4vwqw/JByaPjDB6j8mvn8+
McBpPyln6j4yv4w/LBhlPjPAuj8uz3M+NMVQPzGMrD41zs8/NE+cPjbeoT83F9Q+N/YhPznk4T45
Fpo/PLZQPjpBOT8/i7I+O3cIP0Jklj48uOk/RUCPPj4Hjj9IHys+P2N3P0r//j5AzPA/TeKYPkJE
CD9Qxo0+Q8iZP1Orbz5FWkA/VpDTPkb4ZT9Zdkc+SKIrP1xbZT5KVqQ/Xz/HPkwUqT9iIwc+Tdrv
P2UEvz5PqA4/Z+SNPlF6iz9qwhI+U1DfP22c7j5VKYA/cHTIPlcC7D9zSUk+WNutP3YaHj5asm8/
eObuPlyF+D97r2s+XlU5P35zSz5gH1Q/gJkkPmHjmz+B9gs+Y6GoP4NQNT5lWUI/hKeHPmcKiz+F
++I+aLXgP4dNKD5qW+A/iJs8Pmv9bj+J5fo+bZumP4stSz5vN/M/jHETPnDT7T+NsSk+cnE9P47t
eD50EfI/kCXfPnW4FT+RWjs+d2XFP5KKZz55HSY/k7Y8PnrgVT+U3Y0+fLFcP5YAKT5+khQ/lx3f
PoBCIz+YNnM+gUS2P5lJqz6CUV8/mldFPoNokz+bXvU+hIqXP5xgaj6Ft3s/nVtSPobvIj+eT08+
iDE3P587/j6JfS8/oCDwPorSRz+g/bQ+jC+KP6HRzT6Nk80/opy7Po79tz+jXfU+kGvDP6QU6j6R
3Eg/pMEGPpNNeD+lYa0+lL1pP6X2PT6WKho/pn4QPpeReD+m+Hg+mPFcP6dkzD6aR6o/p8JdPpuS
PT+oEHg+nM70P6hObT6d+7c/qHuJPp8WfD+olxw+oB1LP6igez6hDkE/qJb7PqHnlT+oefU+oqeX
P6hIyj6jTLU/qALrPqPVhj+np8s+pEC9P6c24j6kjS4/pq+8PqS53D+mEeo+pMXgP6VdEj6ksJE/
pJDkPqR5Xj+jrRk+pB/XP6Kxij6jo8I/oZ4WPqMFBT+gcrM+okOpP58vZT6hX9w/ndRHPqBZ8D+c
YYM+nzJXP5rXWz6d6aY/mTYfPpyAhT+XfjY+mvfQP5WwHz6ZUHU/k8xsPpeLfD+R070+laoFP4/G
yz6TrUc/jaZYPpGWjj+Lc0M+j2c4P4kucj6NILM/htjkPorEgz+Ec6E+iFQuP4H/wD6F0U4/fvzY
PoM9jD954as+gJqZP3Swbj571Eg/b2urPnZbzD9qFfo+cM84P2SyAT5rMg4/X0JvPmWH0j9Zyfw+
X9QKP1RLYT5aGjs/TslaPlRd6z9JRqA+TqKZP0PF6T5I68M/PknaPkM84D841R0+PZlkPzNqSz44
BLo/LgvjPjKCUT8ovFo+LRWMPyN+Ej4nwcs/HlNOPiKKaz8ZPjw+HXLEPxRA8T4Yfiw/D11kPhOv
9D8KlW0+DwtpPwXqzT4Kk9c/AV8WPgZMez7554E+AjiFPvFUPj38ti4+6QbCPfVubD7hASU97p+M
PtlFNj3oTvQ+0dR5PeKBkT7KsCk93Tu3PsPZPz3YgQY+vVBiPdRUOz63Fe490LcLPrEqAD3Nqhw+
q4xxPcss5j6mPNU9yT2nPqE6gT3H2V0+nISMPcb71T6YGdA9xp+5PpP48D3GvrQ+kCBiPcdRkj6M
jlc9yFB1PolA2j3Jsvg+hjXMPctwYj6DauE9zX/LPoDdtj3P2Dw+fRd+PdJw3T545Is91UELPnUd
NT3YQFg+cbuwPdtmuj5uuio93qx6PmwSyz3iCkU+ab9+PeV5Kj5nuj496PKfPmX9HD3scHM+ZIHw
Pe/s6D5jQs0982KiPmI5xT32zIM+YWEMPfolzD5gsvU9/WoSPmAp/D4ASps+X8DSPgHRsj5fckE+
A0iHPl85ij4ErXM+XxHPPgX++D5e9qE+BzuzPl7j1j4IYmI+XtWbPglx4D5eyCM+CmkSPl64Tz4L
RyY+XqMsPgwLVD5ehhs+DLTuPl5e0j4NQ2I+XitePg22PT5d6g8+Dg0XPl2ZuD4OR8U+XTlwPg5m
Jj5cyKQ+Dmg4PlxHGD4OThM+W7TlPg4X6T5bEno+DcYKPlpgpj4NWN8+WaBkPgzQ7j5Y0xA+DC7a
Plf6UD4Lc18+VxgSPgqfVD5WLqk+CbOqPlVAgD4IsXA+VFAxPgeZ0z5TYJ4+Bm4bPlJ1Bj4FL6o+
UZCTPgPgAj5QtoU+AoC0Pk/qhT4BE48+TzBNPf803z5Oi5c9/C6mPk4AUD35GKk+TZJPPfX3Zz5N
RYo98s+ZPk0eFz3vpjw+TR/OPeyAjj5NTqI96WQMPk2ufz3mVms+TkM9PeNdmz5PELU94H+0PlAa
nT3dwv4+UWRvPdst3D5S8ag92Ma7PlTFnj3WlEA+VuNIPdScmT5ZTZU90uX5PlwHVj3Rdks+XxMC
PdBTJj5icvU9z4GkPmYpLz3PBlY+ajeYPc7lHz5un6s9zyEsPnNiyT3PvNQ+eIH2PdC5mz59/ec9
0hgpPoHrjj3T2EE+hQbkPdX4zz6IUOw92Hf0PovJdD3bUxE+j3ApPd6G4T6TRI894g+KPpdGEz3l
6L4+m3P6PeoNvj6fzVI97nl+PqRRET3zJrc+qP4OPfgP9j6t0wI9/S+xPrLOej4BQCM+t+7wPgP+
Cz69Mrw+Bs7CPsKYHj4Jr4E+yB09PgydiD7NwDQ+D5YnPtN+9j4SlrE+2Vd1PhWckz7fR4E+GKU2
PuVM8j4brhg+62VsPh60uT7xjrk+IbbJPvfGiz4ksfs+/gqPPiekDz8CLDs+KorePwVW9j4tZFM/
CIRVPjAucT8LszY+MudVPw7ifD41jTY/EhESPjgeaj8VPes+OplnPxhoAT48/Mc/G45ZPj9HSD8e
sAU+QXfUPyHMID5DjX4/JOHVPkWHij8n8Fw+R2VtPyr2/D5JJtA/LfUKPkrLkz8w6eQ+TFO8PzPV
FD5Nv6w/NrYYPk8P+j85jIg+UEV1PzxYDD5RYSs/PxhWPlJkZT9BzTc+U1CwP0R2iD5UJ9Y/RxQf
PlTrtT9JpgY+VZ6qP0wsRD5WQyI/TqbrPlbbvD9RFhw+V2s9P1N6Bz5X9Jo/VdLePlh61T9YIOA+
WQEIP1pkTz5Zilk/XJ2APloZ8z9ezMc+WrL2P2Dyej5bWHI/Yw73PlwNWD9lIpg+XNRzP2ctuz5d
sF8/aTCuPl6jYz9rK9g+X6+6P20fjT5g1zg/bwwgPmIbaD9w8do+Y31/P3LRAz5k/l8/dKnaPmae
oj92fI4+aF50P3hJRz5qPbo/ehAoPmw8Cz970UU+bliyP32Mqj5wkrg/f0JUPnLo6j+AeRs+dVng
P4FOHD535AM/giAbPnqFlz+C7v8+fTzFP4O6rD6AA84/hIL/PoFyDT+FR9M+gugZP4YI+D6EZO8/
hsY7PoXniT+Hf2Y+h27lP4g0Nj6I+fU/iORxPoqHyj+Jj9k+jBdyP4o2Kj6Np/0/itcZPo84fz+L
cmM+kMgWP4wHvz6SVeQ/jJbhPpPhED+NH30+lWjCP42hSD6W7CY/jhv6PphqaT+Oj0o+meK5P476
7z6bVEI/j16lPpy+MD+Puig+nh+rP5ANNz6fd9w/kFeYPqDF5D+QmQ4+ogjjP5DRYj6jP+8/kQBm
PqRqGD+RJe4+pYaDP5FB1T6mlEM/kVPyPqeSZj+RXC0+qIADP5Fabj6pXCw/kU6gPqol8D+ROLo+
qtxyP5EYtj6rftA/kO6UPqwMMz+Qulk+rIPNP5B8Ez6s5N0/kDPSPq0urj+P4a8+rWCdP4+FyT6t
ehc/jyBEPq16oT+OsU4+rWHQP445FD6tL1c/jbfOPqzjAD+NLbc+rHywP4ybEj6r/Gk/jAAhPqti
PD+LXS8+qq5vP4qykz6p4WQ/igClPqj7nD+JR78+p/2zP4iIQT6m6Gg/h8KOPqW8mT+G9w8+pHtI
P4YmLj6jJZA/hVBZPqG8sD+EdgQ+oEIBP4OXnD6etus/grWePp0dDT+B0Hs+m3YKP4DotD6Zw6U/
f/16PpgHrT9+JjM+lkQKP3xMhT6Ueqk/enFtPpKtjD94leQ+kN6xP3a62z6PEB4/dOFFPo1D2j9z
ChU+i3vlP3E2NT6Jujo/b2aKPogAxz9tm/U+hlFoP2vXTz6EreQ/ahlpPoMX6j9oYw4+gZEJP2a0
/D6AGrA/ZQ/sPn1sVT9jdIg+eskzP2HjcT54TeY/YF1BPnX8Bj9e4n0+c9TEP11zpD5x2PY/XBEK
PnAI6z9auyQ+bmTYP1lyRz5s7G8/WDa0PmufDT9XCKU+anuyP1XoPT5pgRc/VNWZPmitoz9T0MY+
Z/+LP1LZtj5ndLg/UfBUPmcK7T9RFIQ+Zr/EP1BGEz5mkLo/T4S7PmZ7Lz9O0Ds+ZnyFP04oPT5m
kg4/TYxfPma5ID9M/DA+Zu8ZP0x3OT5nMWY/S/z2Pmd9hT9LjNw+Z9EOP0smVz5oKbQ/SsjMPmiF
Sz9Kc6I+aOHRP0omKj5pPVQ/Sd+6PmmWEj9Jn6Y+aepzP0llPz5qOQc/SS/VPmqAhz9I/qs+ar+6
P0jRID5q9cU/SKaKPmsh2T9Ifj8+a0NQP0hXnD5rWas/SDIDPmtkkD9IDNw+a2PKP0fnmD5rV0g/
R8GuPms/GD9HmqE+axtqP0dx+z5q7Io/R0dTPmqy3z9HGkE+am7pP0bqbz5qISo/RrefPmnKaT9G
gZg+aWtkP0ZIKD5pBOo/Rgs2PmiX0T9FyqU+aCUIP0WGaD5nrXo/RT6BPmcyGT9E8wM+ZrPWP0Sk
AT5mM6I/RFGjPmWydj9D/Bc+ZTE/P0Ojlj5ksOI/Q0hiPmQyOT9C6sI+Y7YTP0KLAT5jPTQ/Qil7
PmLISz9Bxog+Ylf5P0FihD5h7Mg/QP3QPmGHMD9AmMo+YSeQP0Az0j5gzjQ/P89KPmB7Sj8/a34+
YC7RPz8IzT5f6Ok/PqeJPl+pfD8+SAA+X3BXPz3qcj5fPTY/PY8ZPl8Puj89Nik+XudqPzzfxD5e
w8E/PIwFPl6kID88Ovk+XofVPzvsoz5ebiA/O6D1Pl5WMD87V9o+Xj8mPzsRKD5eKBw/OsynPl4Q
ID86ihI+XfY8PzpJDz5d2Vo/OglEPl24mD85ykM+XZL7PzmLjz5dZ4s/OUyhPl01VD85DO0+XPty
PzjL0D5cuPs/OIicPlxtIT84Qp4+XBcbPzf5HT5btjU/N6tcPltJyD83WJU+WtFCPzcAAD5aTCI/
NqDUPlm5/j82OkU+WRp8PzXLgj5YbVU/NVPPPleyZT800mg+VumNPzRGjz5WEsc/M6+KPlUuGj8z
DLI+VDuePzJdXT5TO4U/MaDzPlIuCj8w1t8+URNnPy/+pz5P6+Q/LxfmPk639D8uIj8+TXf3Py0d
YT5MLFA/LAkZPkrVbT8q5UM+SXO6PymxzD5IB6Q/KG62PkaRlj8nHBk+RRH5PyW6IT5DiTI/JEkZ
PkH3nD8iyVA+QF2dPyE7MT4+u5A/H589Pj0Rzz8d9f0+O2ClPxxAIj45qHY/Gn5lPjfpnT8YsZw+
NiRyPxbalz40WWI/FPpDPjKI3T8TEZs+MLNgPxEhpj4u2Xc/Dyt7Piz7xD8NMCw+KxrsPwsw7D4p
N9Q/CS7rPidTbT8HK10+JW7KPwUnez4jixk/AySFPiGpwD8BI7s+H8xKPv5Mqz4d9GA++lsjPhwj
3j72dUw+GlzIPvKdjT4YoUw+7tZAPhbzvj7rIa4+FVaSPueCDj4TzFo+4/mFPhJXvj7gih0+EPty
Pt01yD4Pui8+2f5fPg6Wpj7W5Zw+DZN0PtPtGj4MsxY+0RZXPgv32T7OYrk+C2PMPsvTfj4K+LQ+
yWmvPgq4CD7HJkI+CqLZPsUKCz4Kuc0+wxW5Pgr9HD7BSeQ+C2yHPr+m8D4MB2A+vi0lPgzMhz68
3Ks+DbpwPru1lj4OzzA+urfHPhAIdz654xk+EWOmPrk3Nz4S3eU+uLO0PhR0Hz64V/4+FiMfPrgj
eT4X544+uBVwPhm+BT64LRk+G6MYPrhpmT4dk2M+uMoAPh+Ljj65TVE+IYhXPrnyfz4jhpw+urho
PiWDRD67ne0+J3uNPryh4z4pbMk+vcMSPitUez6/AD4+LTBUPsBYJj4u/jo+wcl8PjC8Oz7DUv0+
Mmi2PsTzYj40AjA+xqlhPjWHZD7Ic7E+NvdHPspRCz44UP0+zEArPjmT5T7OP9A+Or+PPtBOyD47
08I+0mvLPjzQbj7Ulac+PbW5PtbLLj4+g/g+2Qs7Pj87qz7bVKw+P91/Pt2maT5Aakg+3/9fPkDi
/z7iXoY+QUjCPuTC2T5BnNE+5ytgPkHghz7plyg+QhVaPuwFOz5CPME+7nTHPkJYdD7w5PU+Qmoj
PvNU9z5Cc4w+9cQQPkJ2dj74MXs+QnSmPvqcij5Cb+g+/QSUPkJqAT7/aP8+QmSyPwDklD5CYZo/
AhJMPkJidj8DPWc+QmjbPwRlqz5Cdks/BYrkPkKMMD8GrOc+QqvcPwfLjD5C1oY/COaqPkMNUT8J
/h8+Q1FCPwsR1j5Doz0/DCG3PkQEGT8NLa0+RHSGPw41oT5E9Rw/DzmQPkWGaD8QOXk+RijgPxE1
TD5G3No/Ei0XPkeisT8TINc+SHqhPxQQkz5JZNk/FPxPPkphgz8V5Aw+S3C9PxbH0D5Mkpc/F6ek
Pk3HHj8Yg5I+Tw5SPxlbmD5QaCM/Gi+3PlHUdz8a/+8+U1MpPxvMOz5U5AM/HJSUPlaGvz8dWNs+
WDrUPx4ZEj5Z//Y/HtUfPlvVlT8fjOg+Xbr/PyBATT5fr18/IO8hPmGxwT8hmTc+Y8EFPyI+WD5l
2+Q/It5IPmgA7D8jeMQ+ai59PyQNhD5sYsw/JJw4Pm6b4T8lJI4+cNebPyWmLz5zE64/JiC4PnVN
pT8mk8g+d4LqPyb+/D55sMM/J2HpPnvUPj8nvC0+feqOPygNYD5/8LI/KFUdPoDxzz8okwE+geAf
PyjGrD6Cwb4/KO/LPoOVIj8pDgU+hFjJPykhFj6FCzQ/KSi5PoWq9j8pJLc+hjarPykU5z6GrQM/
KPkrPocMwD8o0XY+h1S7Pyidyz6Hg+Y/KF4+PoeZTT8oEvQ+h5QcPye8Hj6Hc4w/J1oRPoc3GT8m
7S8+ht5PPyZ17z6GaOI/JfTbPoXWqj8lapk+hSenPyTX0z6EW/0/JD1dPoNz/z8jnBc+gnAoPyL0
8z6BUR0/IkjtPoAXpz8hmSk+fYmNPyDmvj56syU/IDLzPneu2j8ffw4+dH+qPx7MXz5xKOo/HhxA
Pm2uRz8dcBM+ahPGPxzJPz5mXcM/HCkuPmKQ8D8bkVc+XrJUPxsDID5ax0U/Gn/pPlbVbj8aCRQ+
UuLBPxmf8D5O9Xk/GUXHPksUED8Y+9M+R0UzPxjDPz5Dj7k/GJ0dPj/6lD8YinI+PIy9PxiMHz45
TSY/GKLyPjZClz8Yz50+M3OUPxkStT4w5kI/GWyvPi6gPj8Z3eI+LKaAPxpmgT4q/Tg/GwahPimn
rj8bvjM+KKgrPxyNBj4n/+I/HXLGPieu6z8ebwA+J7Q+Px+BHD4oDbs/IKhkPii4QD8h5AI+Ka+/
PyMzBD4q714/JJRcPixxnT8mBt8+LjB4PyeJSD4wJY8/KRpBPjJKRj8quGE+NJfjPyxiIz43B7g/
LhX8PjmTKz8v0lE+PDPQPzGVgT4+43c/M13hPkGcOj81Kcc+RFiBPzb3hD5HEw4/OMVxPknG+T86
kec+TG+2PzxbSD5PCRc/PiAAPlGPRz8/3oc+U/7LP0GVXT5WVHU/Q0MiPliNeT9E5ok+WqdiP0Z+
Vj5coAI/SAldPl51cT9Jhp0+YCYfP0r1JD5hsLs/TFQfPmMUQz9NotY+ZE/eP07goT5lYvU/UA0T
PmZNRD9RJ7g+Zw65P1IwYj5np34/UybqPmgX8D9UC0M+aGCmP1Tdgj5ogmY/VZ3ePmh+IT9WTJw+
aFUDP1bqEz5oCEo/V3bWPmeZiD9X83M+ZwppP1hgkj5mXME/WL7wPmWSiD9ZD1o+ZK3eP1lStj5j
sQA/WYnoPmKeVj9Zteg+YXhfP1nXuT5gQbs/WfBpPl79ID9aAQg+Xa1dP1oKqj5cVVU/Wg5vPlr3
/D9aDXY+WZhWP1oI2T5YOWk/WgGyPlbeRD9Z+SU+VYn0P1nwOz5UP30/WegCPlMB2D9Z4YE+UdPs
P1ndtz5QuIM/Wd2cPk+yRz9Z4hs+TsO0P1nsGj5N7yE/WfxzPk02qT9aE/0+TJwuP1ozeT5MIUc/
WlujPkvHQz9ajSY+S48WP1rItj5LeXk/Ww7iPkuGvD9bYEk+S7b4P1u9dj5MCd4/XCbtPkx+0T9c
nS8+TRTgP10grD5NytY/XbHTPk6fOT9eUQ0+T5BUP17+wj5QnEQ/X7tUPlHA8j9ghxo+UvwtP2Fi
bz5US64/Yk2rPlWtIT9jSSU+Vx4wP2RVKj5YnIM/ZXIcPlol7z9moEo+W7hOP2fgCz5dUaU/aTG0
Pl7wIz9qlaU+YJIhP2wMND5iNkM/bZW5PmPbYz9vMoI+ZYCdP3Di5T5nJVU/cqc5PmjJNT90f9I+
amwzP3ZtAT5sDo0/eG8WPm2wyz96hlo+b1O8P3yy+z5w+EE/fvVFPnKf1T+Aprw+dEwCP4Hd2z51
/oU/gyAQPne5QT+EbWk+eX40P4XF6z57T3I/hymNPn0vHD+ImEk+fx9SP4oSCD6AkRM/i5atPoGc
yj+NJg4+grO3P46/+T6D1qw/kGQsPoUGXT+SEl4+hkNcP5PKMj6HjhE/lYtGPojmvj+XVSU+ik10
      </set>
   </ref>
</figure>
