# Supplementary material for: Organization of reward and movement signals in the basal ganglia and cerebellum
Source: Nat Commun. 2024 Mar 8;15:2119. doi: 10.1038/s41467-024-45921-9 (PMC10923830; doi:10.1038/s41467-024-45921-9)
Supplement: Supplementary file 4 — Source Data [file 41467_2024_45921_MOESM4_ESM.zip › VBG_sup12.fyp]

<?xml version="1.0" encoding="us-ascii" standalone="yes"?>
<?fyp appVersion="5.4.3" schemaVersion="25"?>
<figure xmlns="http://www.keck.ucsf.edu/datanav/namespace/schema25"
   strokeWidth="0.01in" strokeJoin="miter" loc="0.5in 0.5in" strokePat="solid" psFont="Helvetica" fontStyle="plain" fillColor="000000" altFont="serif" strokeCap="butt" width="3.9in" fontSize="12" strokeColor="000000" font="Arial" height="3.6in">
   <graph loc="0.7in 2.2in" width="1in" fontSize="8" title="PSTH" clip="true" height="1in">
      <axis labelOffset="0.2in" lineHt="1" start="-200" spacer="0.03in" end="800" title="Time from cue (ms)">
         <ticks intv="400" perLogIntv="1" start="0" end="800" fmt="f1"/>
      </axis>
      <axis labelOffset="0.4in" start="0" spacer="0.03in" end="0.15" title="Reward probablity effect size">
         <ticks intv="0.05" perLogIntv="1" start="0" end="1" fmt="f2"/>
      </axis>
      <colorbar cmapnan="ffffff" gap="0.2in" start="0" spacer="0.1in" end="100" title="Z AXIS">
         <ticks intv="10"/>
      </colorbar>
      <gridline />
      <gridline />
      <legend loc="0.032in 0.928in" labelOffset="0.03in" len="0.12in" spacer="0.12in" mid="true"/>
      <label loc="-7% 115%" fontSize="13" valign="center" align="center" title="a|0:w"/>
      <trace fillColor="0000ff" mode="errorband" src="#src_72" legend="false" strokeColor="0000ff" title="Cerebellar PCs">
         <symbol fillColor="none" size="0pt" type="circle"/>
         <ebar fillColor="640000ff" cap="xhair"/>
      </trace>
      <trace fillColor="64008000" mode="errorband" src="#src_CRB12" legend="false" strokeColor="008000" title="Cerebellar LCNs">
         <symbol fillColor="none" size="0pt" strokeColor="64008000" type="circle"/>
         <ebar cap="xhair"/>
      </trace>
      <trace fillColor="ff0000" mode="errorband" src="#src_SNR" legend="false" strokeColor="ff0000" title="Basal Ganglia SNpr">
         <symbol fillColor="none" size="0pt" strokeColor="0000ff" type="circle"/>
         <ebar fillColor="64ff0000" cap="xhair"/>
      </trace>
      <trace fillColor="ffa500" mode="errorband" src="#src_31" legend="false" strokeColor="ffa500" title="BG Caudate">
         <symbol fillColor="none" size="0pt" strokeColor="0000ff" type="circle"/>
         <ebar fillColor="64ffa500" cap="xhair"/>
      </trace>
      <label loc="4.9% 111.4%" title="Cue"/>
   </graph>
   <graph loc="2.5in 0.5in" width="1in" fontSize="8" title="PSTH" clip="true" height="1in">
      <axis labelOffset="0.2in" lineHt="1" start="-200" spacer="0.03in" end="800" title="Time from target motion (ms)">
         <ticks intv="400" perLogIntv="1" start="0" end="800" fmt="f1"/>
      </axis>
      <axis labelOffset="0.4in" start="0" spacer="0.03in" end="0.3" title="Direction effect size&#xa;">
         <ticks intv="0.1" perLogIntv="1" fmt="f2"/>
      </axis>
      <colorbar cmapnan="ffffff" gap="0.2in" start="0" spacer="0.1in" end="100" title="Z AXIS">
         <ticks intv="10"/>
      </colorbar>
      <gridline />
      <gridline />
      <legend loc="0.037in 0.61in" labelOffset="0.03in" len="0.12in" spacer="0.12in" mid="true"/>
      <label loc="-7% 115%" fontSize="13" valign="center" align="center" title="d|0:w"/>
      <label loc="4.9% 111.4%" title="Saccade Direction"/>
      <trace fillColor="0000ff" mode="errorband" src="#src_72211" strokeColor="0000ff" title="Cerebellar Purkinje Cells">
         <symbol fillColor="none" size="0pt" type="circle"/>
         <ebar fillColor="640000ff" cap="xhair"/>
      </trace>
      <trace fillColor="008000" mode="errorband" src="#src_CRB211" strokeColor="008000" title="Cerebellar Local Neurons">
         <symbol fillColor="none" size="0pt" strokeColor="64008000" type="circle"/>
         <ebar fillColor="64008000" cap="xhair"/>
      </trace>
      <trace fillColor="ff0000" mode="errorband" src="#src_SNR211" strokeColor="ff0000" title="Basal Ganglia SNpr">
         <symbol fillColor="none" size="0pt" strokeColor="0000ff" type="circle"/>
         <ebar fillColor="64ff0000" cap="xhair"/>
      </trace>
      <trace fillColor="ffa500" mode="errorband" src="#src_31211" strokeColor="ffa500" title="Basal Ganglia Caudate">
         <symbol fillColor="none" size="0pt" strokeColor="0000ff" type="circle"/>
         <ebar fillColor="64ffa500" cap="xhair"/>
      </trace>
   </graph>
   <graph loc="2.5in 2.2in" width="1in" fontSize="8" title="PSTH" clip="true" height="1in">
      <axis labelOffset="0.2in" lineHt="1" start="-200" spacer="0.03in" end="800" title="Time from outcome (ms)">
         <ticks intv="400" perLogIntv="1" start="0" end="800" fmt="f1"/>
      </axis>
      <axis labelOffset="0.4in" start="0" spacer="0.03in" end="0.12" title="Reward outcome effect size&#xa;&#xa;">
         <ticks intv="0.06" perLogIntv="1" fmt="f2"/>
      </axis>
      <colorbar cmapnan="ffffff" gap="0.2in" start="0" spacer="0.1in" end="100" title="Z AXIS">
         <ticks intv="10"/>
      </colorbar>
      <gridline />
      <gridline />
      <legend loc="0.029in 0.6in" labelOffset="0.03in" hide="false" len="0.12in" spacer="0.12in" mid="true"/>
      <label loc="-7% 115%" fontSize="13" valign="center" align="center" title="b|0:w"/>
      <trace fillColor="0000ff" mode="errorband" src="#src_723" strokeColor="0000ff" title="Cerebellar Purkinje Cells">
         <symbol fillColor="none" size="0pt" type="circle"/>
         <ebar fillColor="640000ff" cap="xhair"/>
      </trace>
      <trace fillColor="008000" mode="errorband" src="#src_CRB3" strokeColor="008000" title="Cerebellar Local Neuron">
         <symbol fillColor="none" size="0pt" strokeColor="64008000" type="circle"/>
         <ebar fillColor="64008000" cap="xhair"/>
      </trace>
      <trace fillColor="ff0000" mode="errorband" src="#src_SNR3" strokeColor="ff0000" title="Basal Ganglia SNpr">
         <symbol fillColor="none" size="0pt" strokeColor="0000ff" type="circle"/>
         <ebar fillColor="64ff0000" cap="xhair"/>
      </trace>
      <trace fillColor="ffa500" mode="errorband" src="#src_313" strokeColor="ffa500" title="Basal Ganglia Caudate">
         <symbol fillColor="none" size="0pt" strokeColor="0000ff" type="circle"/>
         <ebar fillColor="64ffa500" cap="xhair"/>
      </trace>
      <label loc="4.9% 111.4%" title="Outcome"/>
   </graph>
   <graph loc="0.7in 0.5in" width="1in" fontSize="8" title="PSTH" clip="true" height="1in">
      <axis labelOffset="0.2in" lineHt="1" start="-200" spacer="0.03in" end="1200" title="Time from target motion (ms)">
         <ticks intv="400" perLogIntv="1" start="0" end="1200" fmt="f1"/>
      </axis>
      <axis labelOffset="0.4in" start="0" spacer="0.03in" end="0.3" title="Direction effect size&#xa;&#xa;">
         <ticks intv="0.1" perLogIntv="1" fmt="f2"/>
      </axis>
      <colorbar cmapnan="ffffff" gap="0.2in" start="0" spacer="0.1in" end="100" title="Z AXIS">
         <ticks intv="10"/>
      </colorbar>
      <gridline />
      <gridline />
      <legend loc="0.015in 0.844in" labelOffset="0.03in" len="0.12in" spacer="0.12in" mid="true"/>
      <label loc="-7% 115%" fontSize="13" valign="center" align="center" title="c|0:w"/>
      <trace fillColor="0000ff" mode="errorband" src="#src_72212" legend="false" strokeColor="0000ff" title="Cerebellar Purkinje Cells">
         <symbol fillColor="none" size="0pt" type="circle"/>
         <ebar fillColor="640000ff" cap="xhair"/>
      </trace>
      <trace fillColor="008000" mode="errorband" src="#src_CRB212" legend="false" strokeColor="008000" title="Cerebellar Local Neurons">
         <symbol fillColor="none" size="0pt" strokeColor="64008000" type="circle"/>
         <ebar fillColor="64008000" cap="xhair"/>
      </trace>
      <trace fillColor="ff0000" mode="errorband" src="#src_SNR21" legend="false" strokeColor="ff0000" title="Basal Ganglia SNpr">
         <symbol fillColor="none" size="0pt" strokeColor="0000ff" type="circle"/>
         <ebar fillColor="64ff0000" cap="xhair"/>
      </trace>
      <trace fillColor="ffa500" mode="errorband" src="#src_3121" legend="false" strokeColor="ffa500" title="Basal Ganglia Caudate">
         <symbol fillColor="none" size="0pt" strokeColor="0000ff" type="circle"/>
         <ebar fillColor="64ffa500" cap="xhair"/>
      </trace>
      <label loc="4.9% 111.4%" title="Pursuit Direction"/>
   </graph>
   <ref >
      <set id="src_3121" fmt="series">
AAAACHNyY18zMTIxAAAAAkJIAADDx4AAAAAAAgAAACA7QDk3O2zpmjvQE7E7hjV9uv7T+ztKYr87
TCSNO4tLSztpJhs7X7hyuxEJYztY4di7LFeHOzSCJTpdwlM7aBn4OycmfzsyPfU5hmLTOz9X8TuN
gfE7j+BxPIKnoDvJ8Hs8zWsGO/uacTyq3i878DnVPRyEkzwsGtI9E/GPPEW09D1Psv48PShjPXBE
zjw1kP09N/dNPDzbjD05tvM8E16zPSf/XTwkdaU9VttAPDx8ED0yf8E8NeL4PTASiDw/PSI9LpRo
PECxQT1kLRk8OnIWPTg1ejw2Mx89P5m2PC3NHD0lx3o8A4oGPQVqwzwRwCA9Gf98PAjZZz0DivQ8
BWei
      </set>
      <set id="src_SNR21" fmt="series">
AAAACXNyY19TTlIyMQAAAAJCSAAAw8eAAAAAAAIAAAAguGxrIDsg+eW7ppkXO0HUmTkegxk7ORSz
Olm9BTsw6Xo7D7YZOyoYNTgUovg7QY0COlBZ/TsZnCw6qAE+OyxzObqCYhY7J//mPQ6G1DwZjDk9
mJ7XPE1PZD2U7mg8N/FfPYxlXDwhgEI9tC3NPC2gED3X5oQ8L0XUPeAOpTwwCVI974uCPDMFFz4T
YRQ8RIGgPgrKJjxXL4Q+DEL0PElGKD4eOCk8SZkNPicsezxVnTg+JwuDPENSIz5Bv8I8UzjkPlvd
4Dxt3eI+X/uoPIPEQj5J5RE8gE5PPhJk+Tw7B5U94Y53PCh3mT29ra88HTYmPaHWAjwKEN89hN8d
PAPcDQ==
      </set>
      <set id="src_CRB212" fmt="series">
AAAACnNyY19DUkIyMTIAAAACQkgAAMPHgAAAAAACAAAAIDroAck7hYhJukSj5DtEkmQ6+e+NO3jr
TDwLEsc7evTuOwMN3DuCBz67iD59O1uzoLqTuD87UU1CO6cmsjuKDD87NBhQO19WrDwFi+Y7jgw2
PLbcljvuiuI9b2euPCtOIz1uIxI8PPFlPYYamjxL4S49iSOvPGmlqT2KfpA8b9PRPXC05Dw/JH09
ZF+TPCl3VD14QYc8U4s3PYFGLzxRbYU9oucVPGaixT2drwA8ZhBiPYkQWzxifHo9p+2BPHBt8j28
Nis8jZ3zPdHIvTyaqKA9uO9hPJKvID2T8hE8iBBtPUuJ1jxOwjQ9QwYrPCGwNT1BDT08JrW9PVB7
3DxCBbU=
      </set>
      <set id="src_72212" fmt="series">
AAAACXNyY183MjIxMgAAAAJCSAAAw8eAAAAAAAIAAAAguosRGTuRltc6JkSaO4XhN7vb1RI7gnPb
uyI2/jt9rnI7uLzoO6fIebv/D6M7iRfVOnTdajugfyg6mKaZO5I7fTol9F87mpiLOk0CQDuJ+909
BIdlO/S1Nj2JPl08VvX3Paf/XjyHTZU9qqq9PITrbj2jz0E8al/xPV7kaTwxKKo9pSUPPEJAVj19
qrs8LlwuPYd54jxUy+49g0QcPDwn8D19ukc8SQEMPZHb1TyFh7o9m1W8PGPbRD2v/sA8jSHZPaGS
ljyY25w9siWiPI0Vzj239f48pr1GPZO9WzyFuJY9QkMcPDnRNT0xIvA8ELyTPTipbTwkmpA9Ml5f
PB/oKA==
      </set>
      <set id="src_313" fmt="series">
AAAAB3NyY18zMTMAAAACQkgAAMPHgAAAAAACAAAAIDvS/ug7zjI0PAXUxDvOsM877JfVO9YqVDnT
Zt86dN5tPECNMTwZDP462X29OpFpJTviC1I71wdPO+UkzzvfcG87JfG8OoTpWjp7TZc6nF8QOlZf
KDpuXPE6zXdmOqLlNzw72QA73dC4O246GzrsOEA8XHjuO9tltTwGj0s7Kc7NPCOyMjsVjuk8XUNV
O9LnMTwgoqc7Ej/WPA/zRTsAmXU8F0OHOwQJJzv3QxM7F0KgPHG0fzvUiXw8L8pSOyFqqzvtvpI6
/xOBPCmPaDsYj5w8hF3yO9WQYTv5cGA7BezuPCejaTsIrxA7o+DuOueoAzwKWow7FNzyO65/8DsZ
+fQ=
      </set>
      <set id="src_SNR3" fmt="series">
AAAACHNyY19TTlIzAAAAAkJIAADDx4AAAAAAAgAAACA57FDdOj8zrDia/Kg6MHBZuYvRrDp+Ju85
fAD2OkgiQTo84/g6TO7RubJRbjpCHF842X8KOjq8hLqs8UY6F971OxMohDqW/7E4xqz1OoihMzsG
JK46pzH6PGWJSTu2SBc8T9JsO4MyYDyi3zA7xnoWPEho7TtxJAM8hpe6O3QYPzxZr0I7QVVjPDpM
MDswhDo8bb31O1ANLTxVfc07K1Q8PEFWqDsYGJw8bXzWOxwIwTw1ZNU7BBAGPCGYWDsARvU8MKmZ
OwiTiTwRuGM7B8a7PAyIczrkUDA8CE4uOu2ZZjv+aks67pYDO+asjDrNLnQ7z21nOsAC7zuzPpM6
x2ZG
      </set>
      <set id="src_CRB3" fmt="series">
AAAACHNyY19DUkIzAAAAAkJIAADDx4AAAAAAAgAAACA6QU90OoH6GrpPvBI6R2JEuih3qTputVC6
gmHTOldn+DhVCz46gJJZui37/zp/sLI60H2GOpy8bzrwtGs6lUz3uXdoszpoL4s7mmVQOw4SITs2
UY86mFhXPIAt2juBH5I8575LO9w8CD0hcGE8KrPOPTnZNDwwjI09DmuQO9MC3T0B9DI726vtPOod
ejvT20Q8s2gmO8GgkzzZQh87vCDIPPKkSju3f2U8vWxPO5lNETy4x/87h0ANPIlD1juBo5U8nBz+
O2tbyTyg+0s7kCyzPJufIDt4C9o8swtUO21hwzyT1w87bEq/PKN1gjuOEac8iG9/O3oKxzyGxyY7
eIOb
      </set>
      <set id="src_723" fmt="series">
AAAAB3NyY183MjMAAAACQkgAAMPHgAAAAAACAAAAILqRKRI6YnFMuoCqjTpxB+C6t4HKOm4woLrl
dhs6VkK7utHFMDpOei267OoiOluf8jp9Ka06i172uoKyQzqHQmk68hIIOp6KnTnT3jE6mnJuO4XW
VTsaKJQ8hWjjO5WQnTzkoFg74PMhPQMIhTvoXCo8/i5PO+qb+zzJ+qU7tkRWPLKimjud4aY8rULB
O4WQSTzTsCk7okXOPKW6izuV0YI8s+0hO5eaQDy7H887gtKuPI3+8juNV988kiKyO4ndRDyQhZU7
glAgPDsZSTtYZbw8hdSGO1bPRDw/ITA7L4bLPD5vPzs81w08Z8WoO4UXFDxtk007dF6MPDr43jtY
w3Y=
      </set>
      <set id="src_31211" fmt="series">
AAAACXNyY18zMTIxMQAAAAJCSAAAw8eAAAAAAAIAAAAgOb5hEzsycGc6m7zlOysGNLsMd887JLfw
ujQSYjsjfKE5PccTOyAqBTu60oA7TqRIO+KfMDs55Eq6K76sO02dqrsk6107Js7xOwOIijsclRU8
CQHXO7CjyjyeEGo73FMYPJ4kIzvpX8U8xgkGPAIgEDyXCBM7t9aHPNmU0jvEFn08y4neO6k1dzzm
iW873hd/PRe/Njv0f6g9HoDFO/6SHTz740M70ovIPOoLlTvEcUY8tFTRO8grkTzF6Kk7pHMfPMhx
mjuiOrw8uiC/O8H5BzyTrSc7m+BDO/897TuD5EM8mEY6O4w46zwvHp07jNHYPDk3yTuS+hI8oJ8s
O5MuZg==
      </set>
      <set id="src_SNR211" fmt="series">
AAAACnNyY19TTlIyMTEAAAACQkgAAMPHgAAAAAACAAAAILthsl07HcpGu5eJuTsg1ds7AMptOyDz
OjsoeO07JHfQOpizeTsZzeu7QmJcOx6JW7ukMYA7Eqc6uhD78TspTZm5h+JdOx9fADz3pNU8Lpqv
PceBtTyPSoc9vo7LPItylj3lJZs8kGHfPg6lQTya19Q+D7Z3PGn1sz3/QUw8MM8aPc/MQjwneco9
xXJjPA56Vj2gDSY8CdZ2PZgWHDwVUbE9jiR3PCG1eT2CbPA8EJzlPYHkgjwI0ew9Z5FIPAGBKT1z
rYI7+F8dPWZcOzwLxYw9Y3AuPARNmD1qae08AyBpPWUZDjwBma09RcZpPARkAT11cZ08DonLPTvN
VDwCQV8=
      </set>
      <set id="src_CRB211" fmt="series">
AAAACnNyY19DUkIyMTEAAAACQkgAAMPHgAAAAAACAAAAIDfmqGs7gX0hu6PksztkPOO7BkOuO062
gbr109U7S/SCu3hJNztVCCm7NP5TOytdNbtS6Qg7NxITO6sX8Tt39WK7ia3VO1tJLzwyKHw8M+c2
PWPVjjyShK891OXGPK8/aD3qhWU8sz/DPa6joDyAL6A9aQKMPEel7D0sFOM8EZrxPQYmNTwNhA89
HvW6PA7z3T0vIPA8GDJ/PRHqyjwdNvc9T71wPDEUZj1LLMY8Pqs5PUSidTxTGN09D5eDPEB/Oz0y
XY48RD/VPSJPNDw+dTs9GOZ9PD0xPD0VRmE8QhVXPROghDw9uWs9HLaVPEG0Gj0dOK88UegAPRUn
1jxIJXg=
      </set>
      <set id="src_72211" fmt="series">
AAAACXNyY183MjIxMQAAAAJCSAAAw8eAAAAAAAIAAAAguk612TuWad+8CPSpO5fJaLt8v/M7ayrm
uxHjtzuoxB67J4leO5UiezsJ8UA7rLUbu9Jl/TuAdFw6xvIrO5E80Lw9SVs7gKHdu3G52juLt5A8
ymBVPAPthT2HwLE8Zm/DPaejuzxdAQc9hANAPEXmMj1aI8s8TCH+PQ2UmDwdlcA9BiVfPCo4jz0Q
fW88CWZpPP0Vvzw4F+w835MpPCrXmjzxnbM8F6bSPHRJrzvRs788+9HIPBLImDzJMLw7+nI4PNkU
FzwQzdo8OueCO90NRTza9fw754zTPMEesjvtrzc8hcL3O+Ds7zzXdOA74GK0PLdMCTvBAX488jHO
O/gI/Q==
      </set>
      <set id="src_31" fmt="series">
AAAABnNyY18zMQAAAAJCSAAAw8eAAAAAAAIAAAAgOTRNazpxsVw5cTJfOmcu7Tl4q3U6ZX1LOoym
AzqQ0JY6CdClOoQ0Vjq6KvI6j1ycuXo0rDqByqg5jllROoML6DqmD/s6gGvUOnaSSTqYcSg6g0gO
Oobrvzw+V4c7nz82PB/aVztKZ1c8MclcOwfLGDxk0D47QOaXPG0EkztUaLE8LKTDOxjdtzwV3mk7
EmSsPBolcTsKhxg7swA/OuWUsDua5786s+gzPArKdjsJBYE7g290OrssdTufsW06uqsLO9exGjr7
OBk7p17kOrLAMTuxxeg6zmJuO1f0RDrN8eU7InlmOpMACDtUhec6r4QNO4druTsP8MU6w5eiOqQM
Aw==
      </set>
      <set id="src_SNR" fmt="series">
AAAAB3NyY19TTlIAAAACQkgAAMPHgAAAAAACAAAAIDkdVH86V51DumcIWjovW5Y6TvIzOnpV/biS
Wac6Vei0uQX8tzpCk6S6MHSmOkbBUbm8oHA6UQbXOcRuOjqCfde6vGGmOkzWzDtQibs6ob9UPgUd
zDyXkes+BQqbPJaCaj2PndA8Ujn3PW2F4jwjyDo9Q8NcPBY4wz0iwLc78OkBPMwlFTubAco8arBB
OzvRfDyG4qY7Vbx1PEWY4TscQuc8ZzzaOyhRlzwYqZk697ZsPDrv6zsRk1Y8H1IIOwH9sTwyTdQ7
HzlmPB/XNTsQqCc8ALeyOwFxWDv5pUM6/FFDO8vq0Trl3eQ7SgHZOrBv9Tujyug6s2VoO33z6jqh
p+M=
      </set>
      <set id="src_CRB12" fmt="series">
AAAACXNyY19DUkIxMgAAAAJCSAAAw8eAAAAAAAIAAAAguhXZEDqXHaW6JBbyOpDOtDjXAbY6m/h0
OjVvgTrAKEO5rjFEOpYJFbozHhQ6kh7XulkvBDqK0hQ6CnLFOrX/WTqDGXc6mzTNOJHHBjqztzU8
glr/O9ZjdDz7Z3g8IwemPM5uJjux7PQ8hlK9O10vCzygChE7hJV8PItmVztTRok8DXW7OxyUizwg
iWA7FfflPCqBCDsZCY07xrYPOwMWKjwl/Nw7GATgOzeNDzq4l7I7YXJpOs8OTDuAHiU68lYzO4y5
ZTsKAx87htxCOvqNwztzUfI7Ap2JOzojHDrc7gY667wyOtgD7Tsf0Xc7AuQQOvA0IzrmpQQ51sjd
Op0oHg==
      </set>
      <set id="src_72" fmt="series">
AAAABnNyY183MgAAAAJCSAAAw8eAAAAAAAIAAAAgOa+YHTq4XXa6r7iOOsBd9boJRxc6zcFhulxj
LTsBCyc4vHagOshEobqDjyU6wwh0uDybRDq1J0+3sv24Os7KnbcqefM6nkxXOqM5MTr3FlI7xMce
OztB8DzQVZY8AEAYPQjlZzwC6Rs9Mc89PClAYD0G1rI75/7jPJ3dYDu2lHw8jvgpO+bs8zwU3qY7
jZHePEj6/DufwbU8CBjQO4hHBTxe/Hg7yreaPEAg1juqgx08E2zGO5s5qTuZ4Cc7lRosO/7Mazt+
DEM7lyI2O1YU8juNcvQ7N+GUO6hCLjsmLw464hiUOxO3kLYRwCI7AI3VOyiIdjrU+9g7i3ixOt/4
Mg==
      </set>
   </ref>
</figure>
