# Supplementary material for: Organization of reward and movement signals in the basal ganglia and cerebellum
Source: Nat Commun. 2024 Mar 8;15:2119. doi: 10.1038/s41467-024-45921-9 (PMC10923830; doi:10.1038/s41467-024-45921-9)
Supplement: Supplementary file 4 — Source Data [file 41467_2024_45921_MOESM4_ESM.zip › VBG_sup13.fyp]

<?xml version="1.0" encoding="us-ascii" standalone="yes"?>
<?fyp appVersion="5.4.4" schemaVersion="25"?>
<figure xmlns="http://www.keck.ucsf.edu/datanav/namespace/schema25"
   strokeWidth="0.01in" strokeJoin="miter" loc="0.5in 0.5in" strokePat="solid" psFont="Helvetica" fontStyle="plain" fillColor="000000" altFont="serif" strokeCap="butt" width="3.7in" fontSize="12" strokeColor="000000" font="Arial" height="3.7in">
   <graph loc="0.7in 2.4in" width="1in" fontSize="8" title="PSTH" clip="true" height="1in">
      <axis labelOffset="0.25in" lineHt="1" start="-200" spacer="0.03in" end="800" title="Time from cue (ms)">
         <ticks intv="400" perLogIntv="1" start="0" end="800" fmt="f1"/>
      </axis>
      <axis labelOffset="0.4in" start="0" spacer="0.03in" end="0.12" title="Reward probablity\ reward size &#xa;effect size">
         <ticks intv="0.06" perLogIntv="1" start="0" end="1" fmt="f2"/>
      </axis>
      <colorbar cmapnan="ffffff" gap="0.2in" start="0" spacer="0.1in" end="100" title="Z AXIS">
         <ticks intv="10"/>
      </colorbar>
      <gridline />
      <gridline />
      <legend loc="0.02in 0.851in" labelOffset="0.03in" len="0.12in" spacer="0.12in" mid="true"/>
      <label loc="-7% 115%" fontSize="13" valign="center" align="center" title="a|0:w"/>
      <trace fillColor="ff0000" mode="errorband" src="#src_SNR" legend="false" strokeColor="ff0000" title="Basal Ganglia SNpr">
         <symbol fillColor="none" size="0pt" strokeColor="0000ff" type="circle"/>
         <ebar fillColor="64ff0000" hide="true" cap="xhair"/>
      </trace>
      <label loc="4.9% 111.4%" title="Cue"/>
      <trace fillColor="64800080" mode="errorband" src="#src_201" strokeColor="64800080" title="Floc Purkinje Cells">
         <symbol fillColor="none" size="0pt" strokeColor="0000ff" type="circle"/>
         <ebar cap="xhair" capSize="0in"/>
      </trace>
      <trace fillColor="64ff00ff" mode="errorband" src="#src_CRB1" strokeColor="64ff00ff" title="Floc Local Neurons">
         <symbol size="0pt" type="circle"/>
         <ebar cap="xhair"/>
      </trace>
   </graph>
   <graph loc="2.3in 2.4in" width="1in" fontSize="8" title="PSTH" clip="true" height="1in">
      <axis labelOffset="0.25in" lineHt="1" start="-200" spacer="0.03in" end="800" title="Time from target motion (ms)">
         <ticks intv="400" perLogIntv="1" start="0" end="800" fmt="f1"/>
      </axis>
      <axis labelOffset="0.4in" start="0" spacer="0.03in" end="0.12" title="&#xa;">
         <ticks intv="0.06" perLogIntv="1" fmt="f2"/>
      </axis>
      <colorbar cmapnan="ffffff" gap="0.2in" start="0" spacer="0.1in" end="100" title="Z AXIS">
         <ticks intv="10"/>
      </colorbar>
      <gridline />
      <gridline />
      <legend loc="0.037in 0.61in" labelOffset="0.03in" hide="false" len="0.12in" spacer="0.12in" mid="true"/>
      <label loc="-7% 115%" fontSize="13" valign="center" align="center" title="b|0:w"/>
      <trace fillColor="ff0000" mode="errorband" src="#src_SNR11" strokeColor="ff0000" title="Basal Ganglia SNpr">
         <symbol fillColor="none" size="0pt" strokeColor="0000ff" type="circle"/>
         <ebar fillColor="64ff0000" hide="true" cap="xhair"/>
      </trace>
      <label loc="4.9% 111.4%" title="Target motion"/>
      <trace fillColor="64800080" mode="errorband" src="#src_20" strokeColor="64800080" title="Floc Purkinje Cells">
         <symbol fillColor="none" size="0pt" strokeColor="0000ff" type="circle"/>
         <ebar cap="xhair" capSize="0in"/>
      </trace>
      <trace fillColor="64ff00ff" mode="errorband" src="#src_CRB" strokeColor="64ff00ff" title="Floc Local Neurons">
         <symbol size="0pt" type="circle"/>
         <ebar cap="xhair"/>
      </trace>
   </graph>
   <graph loc="0.7in 0.6in" width="1in" fontSize="8" title="PSTH" clip="true" height="1in">
      <axis labelOffset="0.25in" lineHt="1" start="-200" spacer="0.03in" end="1200" title="Time from target motion (ms)">
         <ticks intv="400" perLogIntv="1" start="0" end="1200" fmt="f1"/>
      </axis>
      <axis labelOffset="0.4in" start="0" spacer="0.03in" end="0.3" title="Direction effect size&#xa;&#xa;">
         <ticks intv="0.1" perLogIntv="1" fmt="f2"/>
      </axis>
      <colorbar cmapnan="ffffff" gap="0.2in" start="0" spacer="0.1in" end="100" title="Z AXIS">
         <ticks intv="10"/>
      </colorbar>
      <gridline />
      <gridline />
      <legend loc="0.015in 0.844in" labelOffset="0.03in" len="0.12in" spacer="0.12in" mid="true"/>
      <label loc="-7% 115%" fontSize="13" valign="center" align="center" title="c|0:w"/>
      <trace fillColor="ff0000" mode="errorband" src="#src_SNR21" legend="false" strokeColor="ff0000" title="Basal Ganglia SNpr">
         <symbol fillColor="none" size="0pt" strokeColor="0000ff" type="circle"/>
         <ebar fillColor="64ff0000" hide="true" cap="xhair"/>
      </trace>
      <label loc="4.9% 111.4%" title="Pursuit Direction"/>
      <trace fillColor="64ff00ff" mode="errorband" src="#src_7221" strokeColor="64ff00ff" title="Flocculus Local Neurons">
         <symbol size="0pt" type="circle"/>
         <ebar cap="xhair"/>
      </trace>
      <trace fillColor="64800080" mode="errorband" src="#src_CRB21" strokeColor="64800080" title="Flocculus Purkinje Cells">
         <symbol fillColor="none" size="0pt" strokeColor="0000ff" type="circle"/>
         <ebar cap="xhair" capSize="0in"/>
      </trace>
   </graph>
   <graph loc="2.9in 0.6in" width="0.5in" fontSize="8" title="CS scatter" height="1in">
      <axis labelOffset="0.2in" lineHt="1" start="-0.02" spacer="0.03in" end="0.5" title="&#xa;&#xa;">
         <ticks intv="0.25" perLogIntv="1" start="0" end="0.5" fmt="f2"/>
      </axis>
      <axis fillColor="ffffff" labelOffset="0.3in" start="-0.03" spacer="0.03in" end="1">
         <ticks intv="0.5" perLogIntv="1" start="0" end="1" fmt="f1"/>
      </axis>
      <colorbar cmapnan="ffffff" gap="0.2in" start="0" spacer="0.1in" end="100" title="Z AXIS">
         <ticks intv="10"/>
      </colorbar>
      <gridline />
      <gridline />
      <legend loc="0.294in 1in" labelOffset="0.05in" size="0.04in" len="0.15in" spacer="0.12in" mid="true"/>
      <function strokePat="dashed" dx="0.005" x0="-0.02" x1="0.5">
         <symbol size="0in" type="circle"/>
         
         
         x
      
      
      </function>
      <trace fillColor="64ff00ff" strokeWidth="0pt" src="#src_75161" fontSize="12" strokeColor="64ff00ff" title="Monkey B">
         <symbol strokeWidth="0.5pt" size="3pt" type="circle"/>
         <ebar hide="true"/>
      </trace>
   </graph>
   <graph loc="2.2in 0.6in" width="0.5in" fontSize="8" title="CS scatter" height="1in">
      <axis labelOffset="0.2in" lineHt="1" start="-0.02" spacer="0.03in" end="0.5" title="&#xa;&#xa;&#xa;">
         <ticks intv="0.25" perLogIntv="1" start="0" end="0.5" fmt="f2"/>
      </axis>
      <axis labelOffset="0.3in" start="-0.03" spacer="0.03in" end="1">
         <ticks intv="0.5" perLogIntv="1" start="0" end="1" fmt="f1"/>
      </axis>
      <colorbar cmapnan="ffffff" gap="0.2in" start="0" spacer="0.1in" end="100" title="Z AXIS">
         <ticks intv="10"/>
      </colorbar>
      <gridline />
      <gridline />
      <legend loc="0.294in 1in" labelOffset="0.05in" size="0.04in" len="0.15in" spacer="0.12in" mid="true"/>
      <trace fillColor="64800080" strokeWidth="0pt" src="#src_75111" fontSize="12" strokeColor="64800080" title="Monkey B">
         <symbol strokeWidth="0.5pt" size="3pt" type="circle"/>
         <ebar hide="true"/>
      </trace>
      <label loc="-7% 115%" fontSize="13" valign="center" align="center" title="d|0:w"/>
      <label loc="116.5% -39.1%" align="center" title="Reward size effect size"/>
      <function strokePat="dashed" dx="0.005" x0="-0.02" x1="0.5">
         <symbol size="0in" type="circle"/>
         
         
         x
      
      
      </function>
   </graph>
   <ref >
      <set id="src_75111" fmt="ptset">
AAAACXNyY183NTExMQAAAAAAAAACAAAAuT0jlDc8lJpou8hJPT1jNEM9rW1rOYuhybsJ5NU8trIy
PXOJd7uUx/4+MqUOPIboZTypN9E6xLK/O/1Z/Tzt2Qi8IXbjPcG9gTxq2rW7wIXJu4E6pTwog1c8
BZZ4PRjZaTmGpPU+ktM7upw9Kzu9Kn45vD4yPBaZrLsPBEs8z452OwfCjDzE3H87uGvhPCueaTtE
ltW7+Q3hOe/0RTzKP8w7E7fRPQP7TDuoSm+441uvu5AwarxLWo+7mkGVuucmYrt8E6E7ngPKOkgR
Wrw28bq7TvK7PfAhvLqABP89/2gGOc6j4D2WiQa4mPXGPcxiODqmk6I9/nlBux+wijmETUQ570K+
vDWxoDuIsp+8KM9Gul6M1D6yW626H6XlPsTf/bqAdMI+s6uEuetZ5z6U12E7UkKzPomg3bjY7YE+
bQc9u2Aq6z5/8Qm7XjbQPPFwKDo1vS89qLn3uzVzMj3Av6k7fiXPPmnlzDxPWuE9CAhHuyL6IzyT
+QK7LBwtPDQUkTwp5+k8yejPPFKCLTv+RwS7N0saPQRcbLuIAAk9iRzHO8cLPDz9Gsk7xwqePJcS
RDx25JI8mhspPLcsdT2Ni0O7G9HDPSPPT7sjqBa7bqMIu5OOgTsTY9C6x8uTPG5nkzsF7eM8qDQ9
uo0ZmDy6yhu7K+huPjqgfbsDWDE+ToBBOZFPOrxDqMm7Sxpvu78wubsQMjA82qQXu8OJK7zNsPu7
rsumu5SedbuWb/s786uGuohfNDwPHPE6jRP7vIJq7DsCAD+8QDOzO+WYELsd8Ok8txosu2huYzpy
iea8AeULPIkE2rwnm9Y7hZOHvAyhPLuucyE8axGKu5b+mbw2/sC7IcRIvAcMDzrFEx28Yvm/uVqS
B7ursVY4hm5HO5rLEDtyJAw8qU6CO9Cjmj2OCZ87unT5vB4HU7ur8JE9eev7u2i6Zrs5aqK4fbXK
vIFTlzydSfM6f4w2Os5f2zzlveI78lfUvDhWGDv1TPg8oUi3O6k+ZT0CEAm6CZqAOho23bi1n/M7
rF/aOuA6hLwNWnY6kKImPI02WLujpuQ9BtxhO0Uzuj1ftPO7hGmDPDQBgzwQriQ7dkDHuvtmRbxj
5DY6zmZ9OxKviTsHw+Q8FSvqO4k3hTtczdy5dFyGPEYQ4DwbtIu8S1uBPF6haDxCpi66fzSxO1zq
6jwJ5oS78RvbO2bWtTwXSo08QhWGO4xnvDwDisM78JW8u0/mNzsC0wi7Upc8PE2YDLrNaFs8rM6+
u4xTcTxYpfY8XmaevITb87uQoea8lxGvPBC+c7w+3sc6m0RCvDBZMTv4JJu7AKevu4cZMz4JV+W6
J4OWPJNiU7uA26g7nE2TO0gwmTmXTaO65HukPQRmcLtkTYa8OlU0uRpRtzyMIlM7M2ohPQYr2rtO
deI9OcrVuwcxhT0mvDs7TkhKPEunBTqB5rw6/4QcuyMS/LuWvVI8HF4GPlNus7t88MG7nazbuw+R
t7xdSVw7k5U9u67ZCjwZwjw9mmBqO/+fBj31pV88r4pMPo9mm7rDHok9wxm/Oz4FfDwE93c8h3Qm
PY18BzyW2VY8sjm4PJQrXzz39LW7kNhyPR/Y7DvoExU9VTFHuyWXLrxkK4k8H21iPJeRqLsF+9I9
BzD4PDceSzuFPpQ7bGu/OyKP7jwdJYI7PosiupAnwrvt6i06vYLXPhZoO7q3tls8N3N2O7qYKT4E
v484JRhrPGzYHrlo7r09PcEDus/uqzv+0w059WgTPhnvpzsfjUM9SdYzuu9t07z32C472l8/PUPB
Obt/hj4+iglku3K6rrwMhos7h1/DPY7DvLlBqwq8hcZoPHEl4T4vexU7MhIqvFoQKDp16ya7DIbh
uqImSD06v+m6wUzXPfifOTqoVr09hHGZPQDqUz11fMy50QBMPhW3qrr41ZM8L9OYOp2clDstY/w5
pJ+dPa0Zdjwf1zM9HJmsO8dhTD4QGUI=
      </set>
      <set id="src_75161" fmt="ptset">
AAAACXNyY183NTE2MQAAAAAAAAACAAAATzyOvwI+nMrDu1l2z7wEwH87sRHUPCC5P7sCikY8UIvE
u3DxJjy9i7M8KFq/uvn+n7tBMs09K3yiuwPzsDyVLsS5saHaPW1giLtxpUg8r1k6OSx+PzwSvc26
Au6ZPVrDv7s1DPo8G/8oO4O4GTy7VNI76IXZPYiuersBthk8lw9pOq/TALrvLQo7Pu2MOyDMRbsT
/9Q9h044u0SdZT1uOdK7GJBmPXOFALruG1g+PJCMO8lWPj2JJHk7xXD7Pck56jxWc4g+OKOgu5q6
az2u0ty7CDN+PfSDSjpp+/082VhnutcNgjrjVte6u3/1u8vhortnns+3nfdPOxlgzDxrXyq7PlcX
PHbwrjsmZmE+ieAhutcCRTsQOF26Qz2lPTMqfjvnGQs+QXe8uj0xkDyyb/k7g/oNPzqdy7q6pMs+
pHAjuhgNRD2ahFm7TOJzPrpCWzmjSn0/JV4ePCQbJj3ZKXe6lrDZPzF5LzvwTuA8EK70uLDrKbva
poo6sCDPP0g9KDs9smU8CC+tOUx4tbwvcag27Ep+PJPTmrsPA747MssSO6qqLj36Ohw86Rn5uyOd
IDzEFFO8LwyHuhi8aLuRJQI5hF2jvEOjzDohK5Q8P7OoufcQZDxn3r651ABSO3SD5zuaaIY7+Qi/
OrcytDq3pPA7u/+YPX5xS7rz8/68TntcO6h5S7nUXso6EsXfvETc9zryl0I7n6Bnus31QbwaGlQ6
0XwtujCMxjsX75o7pTa0O23K5LpRbZm687BMvFfMRLti1/g7JSs8O4czlDyVxy48ViB+Pdz8vruB
uzg9crlNOxL3ODxvZZc8JFrIPLKqKbs7oCk8IT0J
      </set>
      <set id="src_CRB21" fmt="series">
AAAACXNyY19DUkIyMQAAAAJCSAAAw8eAAAAAAAIAAAAguol7YzsjAiG7K1/fOxrUWbrjJL07JPv8
upqdBjstIPq7JfjGOxl21btEFsc7IoDou9ODdzsQ0pU6Ab8+OzOKrbqYhSw7En/auxUkfTsSKtI8
Em0+O0xHEz0uDmU75nD3PYSfHzwNzoA9fj2VPBN06T1ln388Bt45PUpxhjvtMHc9My/AO+VEpD0w
iBc74+AoPTRf8jvzpgE9F5+OO9D8ZT0yBGA75/oVPTVZlDvj8X09ODW7O+JhDD0mkF873/xnPTkI
Yjvg3/I9KCFfO83Dgj0jq7g7wKdPPQptzDucaNE9CCA6O6zPwDzj1xQ7j6OPPNb6CjuRkLo83Cid
O4xHcg==
      </set>
      <set id="src_7221" fmt="series">
AAAACHNyY183MjIxAAAAAkJIAADDx4AAAAAAAgAAACA6GAWoO4M49LmlPs07XzP+ujSJmjtiKZM7
gTPdO1jZybuBNqc7WbYhuxzX3jt2WsG7Iwu6O0/QITptlRk7cKe0OtQhODtOpsw8DQnPO+/lNjzH
h788F/WOPUrrnTxdErQ9gNpKPIfjcj2U8ZA8mYYLPZvZRjyg46g9uKRaPKvciz3GbN88qPwhPbYb
AjytTV09uDJyPKxuUD2+QNA8rAOzPcMscjyyA9Y9tcWNPLE0vj2xewM8qxpvPbMm9jyhGUE9pVVW
PJsGdj2SM9o8lAoTPXF7xzyE9I09WgMdPGnOlj1CeMM8ctQ1PVzeOzx5n+Y9WcGhPHakyD1qhEo8
gPzH
      </set>
      <set id="src_SNR21" fmt="series">
AAAACXNyY19TTlIyMQAAAAJCSAAAw8eAAAAAAAIAAAAgupafJzsWOSK7sw8EOzNBbDmDdkY7K2HL
OljGMzsg9747CWuOOx+cvTnPlmQ7NAfuOfOdDDsUU6Q5gR5TOx7xsbpCwho7I01OPQe9YzwMieM9
hh/9PDiZyz2Bf708JXAAPX9oyzwQ52w9ojilPByWOj299ks8IUiPPch01DwhWoE91BYcPCS9hz4E
5NM8NQefPgAWcDxEfy0+ABNzPDlMdz4QTv88OrNlPhf20DxFvZ4+FX8DPDbZSj4tGUg8Rz0tPkTZ
dDxgosE+SDitPHe9Vz41v1o8bKcCPgVUjDwsuEk9yxBVPBqGbT2wLcs8D8B2PY/Xuzv/XXA9d1A2
O/NM2w==
      </set>
      <set id="src_CRB" fmt="series">
AAAAB3NyY19DUkIAAAACQkgAAMPHgAAAAAACAAAAILob0S06lNVqOvsytTrG8a07AAxdOrtBgjo3
Cm4614wBOgLs5jqoHAe6jY4YOpZIxDmtvc06rBY3O7pXhzsJ7gs7LXutOrU2FjpblM86pjqruZok
RTqjn086u3KcOrMzKrn30m068ZUlue95qDqTnqY6/1ikOpiOzDrFj7A6v7VMOz+FPzsy+lE74A6o
OwhSGTsLLeI63YyKOpgLpDqk3VE73WqeOxQpuDrY/FA6vjWlOdVgkTrhpHk7QQJWOtOr5zrMK0w6
tpNburKkajqB4Js63UXGOoshQDvLy647I0gOO1rEGzrF5Js7gdW3Os43jDuJEqQ6+2NTO4L37Dr2
b8k=
      </set>
      <set id="src_20" fmt="series">
AAAABnNyY18yMAAAAAJCSAAAw8eAAAAAAAIAAAAgO7XN7jrKHX07uIt6OsqhlzuTd/M6t8JaO3Bb
lTqy0LY7eu0kOsJKMjsuBN06nt3VO3VGEjrRkGA7Yk1iOqwmtjuSoiM608rqO5FwlDrq3207yo3d
Ot/USjutG1Q67ytrO4y8UDrZ55g7ybU2OuThnTskjDA6sD2bO5lHATrZEas7vvz9Or3azTuF2hg6
1E1zO8ilwjreaIA7n4lvOs07QDse3OQ67jMUOzEJWjreUAU7msrxOu38QztRsuw6xPJrOz/Q5Tqu
YWI7H9nlOtAl7TuMhfs61fXwO4z3BTq+Dnc7zUgoOtoChDu5gqY616gFO7L5tTruysU7SLxGOrIf
TA==
      </set>
      <set id="src_SNR11" fmt="series">
AAAACXNyY19TTlIxMQAAAAJCSAAAw8eAAAAAAAIAAAAgO8dJMDrLAI48A9y+OsGDtDvtsoY6x8dN
O6PfQzrFqkQ70Ut+Os//CDvOIks6yQg0O8MFKDrDGP87tmmaOrX0bTvd9dc61KHaO441JDqsaBY7
eZdlOsNREzu4xr86tZ80O5zYijqrtZ07iE7DOp/tmDwIL8I6/yEEO+5b2jr3nJk8Kl03Oyfv0zxC
YYE7DN9CPBcCMDsG03M8WBnOOyTgtDw54i87Evw9PGsvxDs4YGc8P/gwOx1WFzwqJhY7DKRiPCem
RzsJsD48Ibo3OxcmnjxTQxg7Ky3YPDj9ADsVS0U8P6u7OyaGfTweq807BIOlPBrbSDsFIuM8GNeJ
OvUgVQ==
      </set>
      <set id="src_CRB1" fmt="series">
AAAACHNyY19DUkIxAAAAAkJIAADDx4AAAAAAAgAAACA6j5yHOrUsxzpqyhk6opBvOz4rTjrffwW6
ARvjOp2GATruey86xUrouzQ3SzpwKye40qpwOqJcZLqNCGA6iSkFuLhXLDp6UGE6lz4pOpvqSDth
DZ87BG5sPDn+Kjt2ujM8Kd2NOzrFvjwvPWM7Ra88O+73DzsiUpo7IXasOu/h1DuPGu87B3hDO4Bk
FjsHf1Y7hbgJOvs8wTttysw65xnDOtSawDrGFXI6w4GaOtX0WDs0aiw6w7kSOpXHvDrmXT86fJsT
OtEJvzrgL3M6qwpvOjXMSTq5ehk49srLOovQtztPJgk69QDSOzIE7Dr6ePU6rfF5Oq46ybcYjXk6
tgvr
      </set>
      <set id="src_201" fmt="series">
AAAAB3NyY18yMDEAAAACQkgAAMPHgAAAAAACAAAAILkGh9M6fqygOctkDzqFw2u6sWKaOl6/Groq
Yh06Y3/tOY3OUDpbp2w6JSNkOnoM0TskJjA6iccGOzeG1TqFQ/s67dqSOoytlTkUlfw6eHBpO9h/
WzsXhWE8qX6qO6N9fjy+f1E7i0tGPJetFTtFLFI8YHxsOybzajw+3PU7DJ91PAsLZzrk7zE8IUy5
OvNh4zwK2Eo6+a4oO/oYoDrgTnc72mNCOs2zbjvMmos603P4O6Dl9jrIUUs7UVSgOrfJujtxvoE6
yVrWO3KdhTq1b/I7qHBqOsJ2vTuTnqQ6twsUO8LDxTrSKhw7zEJSOt6Cezu0k8s62aihO7fwlTrU
aNM=
      </set>
      <set id="src_SNR" fmt="series">
AAAAB3NyY19TTlIAAAACQkgAAMPHgAAAAAACAAAAILoEuWU6JoYxugXWYjoez0+4JRI+OjufFDlj
Or86M2XLuISCCzolV4C6mckjOhsDTrnhgD06LIzEuLmP5zpMUIu64XVBOh82EDsrxxA6e8xIPbvw
uzxeBTU9vHcGPFzMYz1LfLU8F2KYPSgQ5zvs49s9ClFmO9gK+zzqbLI7rdWtPJkyCztgRoU8I5wZ
OwkNUjxO4hY7GswoPBtpkTrpa6c8LO15Ovo9sDve7z86viPqPAOsPDrXBEU75xHGOsJXjDvrF/I6
5u9MO/YndDrUG847uamsOr/XOjur8Zk6uba7O5kCNjquRZs7FcqbOoX0ijtOe+46iPUzOyXV4Dpy
zGk=
      </set>
   </ref>
</figure>
