# Supplementary material for: Organization of reward and movement signals in the basal ganglia and cerebellum
Source: Nat Commun. 2024 Mar 8;15:2119. doi: 10.1038/s41467-024-45921-9 (PMC10923830; doi:10.1038/s41467-024-45921-9)
Supplement: Supplementary file 4 — Source Data [file 41467_2024_45921_MOESM4_ESM.zip › VBG_sup2.fyp]

<?xml version="1.0" encoding="us-ascii" standalone="yes"?>
<?fyp appVersion="5.4.4" schemaVersion="25"?>
<figure xmlns="http://www.keck.ucsf.edu/datanav/namespace/schema25"
   strokeWidth="0.01in" strokeJoin="miter" loc="0.5in 0.5in" strokePat="solid" psFont="Helvetica" fontStyle="plain" fillColor="000000" altFont="serif" strokeCap="butt" width="5.2in" fontSize="12" strokeColor="000000" font="Arial" height="7.3in">
   <graph loc="0.6in 6in" width="1in" fontSize="8" title="spped at 250" clip="true" height="1in">
      <axis labelOffset="0.3in" lineHt="1" start="5" spacer="0.03in" end="15" title="Eye velocity for P=0.75 (deg/s)&#xa;">
         <ticks intv="5" perLogIntv="1" fmt="f1"/>
      </axis>
      <axis labelOffset="0.4in" start="5" spacer="0.03in" end="15" title="For P=0.25 (deg/s)">
         <ticks intv="5" perLogIntv="1" fmt="f1"/>
      </axis>
      <colorbar cmapnan="ffffff" gap="0.2in" start="0" spacer="0.1in" end="100" title="Z AXIS">
         <ticks intv="10"/>
      </colorbar>
      <gridline />
      <gridline />
      <legend loc="0.056in 0.894in" labelOffset="0.05in" size="0.04in" len="0.1in" spacer="0.12in" mid="true"/>
      <trace strokeWidth="0pt" src="#src_752" legend="false" strokeColor="0072bd" title="Monkey A">
         <symbol strokeWidth="0.5pt" size="3pt" strokeColor="ffffff" type="circle"/>
         <ebar hide="true"/>
      </trace>
      <line p0="0% 0%" p1="100% 100%"/>
      <label loc="-7% 115%" fontSize="13" valign="center" align="center" title="a|0:w"/>
      <trace strokeWidth="0pt" src="#src_7522" legend="false" strokeColor="0072bd" title="Monkey G">
         <symbol strokeWidth="0.5pt" size="3pt" strokeColor="ffffff" type="circle"/>
         <ebar hide="true"/>
      </trace>
   </graph>
   <graph loc="3.9in 6in" width="1.1in" fontSize="8" title="Direction (deg)" height="1in">
      <axis labelOffset="0.3in" lineHt="1" start="0" spacer="0.03in" end="315" title="Direction (deg)&#xa;">
         <ticks intv="90" perLogIntv="1" fmt="f1"/>
      </axis>
      <axis labelOffset="0.4in" start="5" spacer="0.03in" end="15">
         <ticks intv="5" perLogIntv="1" fmt="f1"/>
      </axis>
      <colorbar cmapnan="ffffff" gap="0.2in" start="0" spacer="0.1in" end="100" title="Z AXIS">
         <ticks intv="10"/>
      </colorbar>
      <gridline />
      <gridline />
      <legend loc="0.093in 0.894in" labelOffset="0.05in" size="0.04in" len="0.1in" spacer="0.12in" mid="true"/>
      <label loc="-7% 115%" fontSize="13" valign="center" align="center" title="c|0:w"/>
      <label loc="67.7% -37%" title=""/>
      <trace strokeWidth="0in" src="#src_20211" legend="false" strokeColor="0000ff" title="Monkey G">
         <symbol fillColor="ffffff" strokeWidth="0.5pt" size="3.5pt" type="circle"/>
         <ebar cap="linethru" capSize="0.036in"/>
      </trace>
      <trace strokeWidth="0.5pt" src="#src_201111" strokeColor="0000ff" title="Monkey G">
         <symbol fillColor="ffffff" size="0pt" type="circle"/>
         <ebar cap="linethru" capSize="2.5pt"/>
      </trace>
      <trace strokeWidth="0pt" src="#src_193111" legend="false" strokeColor="ff0000" title="P=0.25">
         <symbol fillColor="ffffff" strokeWidth="0.5pt" size="3.5pt" type="circle"/>
         <ebar hide="true" cap="linethru" capSize="0.05in"/>
      </trace>
      <trace strokeWidth="0.5pt" src="#src_194111" legend="false" strokeColor="ff0000" title="P=0.25">
         <symbol fillColor="ffffff" size="0pt" type="circle"/>
         <ebar cap="linethru" capSize="2pt"/>
      </trace>
      <label loc="18.5% 110%" title="Monkey G"/>
   </graph>
   <graph loc="2.4in 6in" width="1.1in" fontSize="8" title="Direction (deg)" height="1in">
      <axis labelOffset="0.3in" lineHt="1" start="0" spacer="0.03in" end="315" title="Direction (deg)&#xa;">
         <ticks intv="90" perLogIntv="1" fmt="f1"/>
      </axis>
      <axis labelOffset="0.4in" start="5" spacer="0.03in" end="15" title="Pursuit velocity (deg/s)">
         <ticks intv="5" perLogIntv="1" fmt="f1"/>
      </axis>
      <colorbar cmapnan="ffffff" gap="0.2in" start="0" spacer="0.1in" end="100" title="Z AXIS">
         <ticks intv="10"/>
      </colorbar>
      <gridline />
      <gridline />
      <legend loc="1.599in 0.78in" labelOffset="0.05in" hide="false" size="0.04in" len="0.1in" spacer="0.12in" mid="true"/>
      <label loc="-7% 115%" fontSize="13" valign="center" align="center" title="b|0:w"/>
      <label loc="67.7% -37%" title=""/>
      <label loc="18.5% 110%" title="Monkey A"/>
      <trace strokeWidth="0in" src="#src_20221" legend="false" strokeColor="0000ff" title="P=0.75">
         <symbol fillColor="ffffff" strokeWidth="0.5pt" size="3.5pt" type="circle"/>
         <ebar cap="linethru" capSize="0.036in"/>
      </trace>
      <trace strokeWidth="0.5pt" src="#src_201121" strokeColor="0000ff" title="P=0.75">
         <symbol fillColor="ffffff" size="0pt" type="circle"/>
         <ebar cap="linethru" capSize="2.5pt"/>
      </trace>
      <trace strokeWidth="0pt" src="#src_193121" legend="false" strokeColor="ff0000" title="P=0.25">
         <symbol fillColor="ffffff" strokeWidth="0.5pt" size="3.5pt" type="circle"/>
         <ebar cap="linethru" capSize="0.05in"/>
      </trace>
      <trace strokeWidth="0.5pt" src="#src_194121" strokeColor="ff0000" title="P=0.25">
         <symbol fillColor="ffffff" size="0pt" type="circle"/>
         <ebar cap="linethru" capSize="2pt"/>
      </trace>
   </graph>
   <graph loc="3.9in 4.2in" width="1.1in" fontSize="8" title="Direction (deg)" height="1in">
      <axis labelOffset="0.3in" lineHt="1" start="0" spacer="0.03in" end="315" title="Direction (deg)&#xa;">
         <ticks intv="90" perLogIntv="1" fmt="f1"/>
      </axis>
      <axis labelOffset="0.4in" start="150" spacer="0.03in" end="230">
         <ticks intv="40" perLogIntv="1" fmt="f1"/>
      </axis>
      <colorbar cmapnan="ffffff" gap="0.2in" start="0" spacer="0.1in" end="100" title="Z AXIS">
         <ticks intv="10"/>
      </colorbar>
      <gridline />
      <gridline />
      <legend loc="0.093in 0.894in" labelOffset="0.05in" size="0.04in" len="0.1in" spacer="0.12in" mid="true"/>
      <label loc="-7% 115%" fontSize="13" valign="center" align="center" title="f|0:w"/>
      <label loc="67.7% -37%" title=""/>
      <trace strokeWidth="0in" src="#src_2021" legend="false" strokeColor="0000ff" title="P=0.75">
         <symbol fillColor="ffffff" strokeWidth="0.5pt" size="3.5pt" type="circle"/>
         <ebar cap="linethru" capSize="0.036in"/>
      </trace>
      <trace strokeWidth="0.5pt" src="#src_20111" legend="false" strokeColor="0000ff" title="P=0.75">
         <symbol fillColor="ffffff" size="0pt" type="circle"/>
         <ebar cap="linethru" capSize="2.5pt"/>
      </trace>
      <trace strokeWidth="0pt" src="#src_19311" legend="false" strokeColor="ff0000" title="P=0.25">
         <symbol fillColor="ffffff" strokeWidth="0.5pt" size="3.5pt" type="circle"/>
         <ebar hide="true" cap="linethru" capSize="0.05in"/>
      </trace>
      <trace strokeWidth="0.5pt" src="#src_19411" legend="false" strokeColor="ff0000" title="P=0.25">
         <symbol fillColor="ffffff" size="0pt" type="circle"/>
         <ebar cap="linethru" capSize="2pt"/>
      </trace>
      <label loc="18.5% 110%" title="Monkey G"/>
   </graph>
   <graph loc="2.4in 4.2in" width="1.1in" fontSize="8" title="Direction (deg)" height="1in">
      <axis labelOffset="0.3in" lineHt="1" start="0" spacer="0.03in" end="315" title="Direction (deg)&#xa;">
         <ticks intv="90" perLogIntv="1" fmt="f1"/>
      </axis>
      <axis labelOffset="0.4in" start="180" spacer="0.03in" end="260" title="Saccade latency (ms)">
         <ticks intv="40" perLogIntv="1" fmt="f1"/>
      </axis>
      <colorbar cmapnan="ffffff" gap="0.2in" start="0" spacer="0.1in" end="100" title="Z AXIS">
         <ticks intv="10"/>
      </colorbar>
      <gridline />
      <gridline />
      <legend loc="0.093in 0.894in" labelOffset="0.05in" size="0.04in" len="0.1in" spacer="0.12in" mid="true"/>
      <trace strokeWidth="0in" src="#src_2022" legend="false" strokeColor="0000ff" title="P=0.75">
         <symbol fillColor="ffffff" strokeWidth="0.5pt" size="3.5pt" type="circle"/>
         <ebar cap="linethru" capSize="0.036in"/>
      </trace>
      <trace strokeWidth="0pt" src="#src_19312" legend="false" strokeColor="ff0000" title="P=0.25">
         <symbol fillColor="ffffff" strokeWidth="0.5pt" size="3.5pt" type="circle"/>
         <ebar hide="true" cap="linethru" capSize="0.05in"/>
      </trace>
      <trace strokeWidth="0.5pt" src="#src_20112" strokeColor="0000ff" title="P=0.75">
         <symbol fillColor="ffffff" size="0pt" type="circle"/>
         <ebar cap="linethru" capSize="2.5pt"/>
      </trace>
      <trace strokeWidth="0.5pt" src="#src_19412" strokeColor="ff0000" title="P=0.25">
         <symbol fillColor="ffffff" size="0pt" type="circle"/>
         <ebar cap="linethru" capSize="2pt"/>
      </trace>
      <label loc="-7% 115%" fontSize="13" valign="center" align="center" title="e|0:w"/>
      <label loc="67.7% -37%" title=""/>
      <label loc="18.5% 110%" title="Monkey A"/>
   </graph>
   <graph loc="0.6in 4.2in" width="1in" fontSize="8" title="spped at 250" height="1in">
      <axis labelOffset="0.3in" lineHt="1" start="100" spacer="0.03in" end="300" title="Saccade latency  for P=0.75 (ms)&#xa;">
         <ticks intv="100" perLogIntv="1" fmt="f1"/>
      </axis>
      <axis labelOffset="0.4in" start="100" spacer="0.03in" end="300" title="For P=0.25 (ms)">
         <ticks intv="100" perLogIntv="1" fmt="f1"/>
      </axis>
      <colorbar cmapnan="ffffff" gap="0.2in" start="0" spacer="0.1in" end="100" title="Z AXIS">
         <ticks intv="10"/>
      </colorbar>
      <gridline />
      <gridline />
      <legend loc="0in 0in" labelOffset="0.05in" size="0.01in" len="0.15in" spacer="0.12in" mid="true"/>
      <line p0="0% 0%" p1="100% 100%"/>
      <label loc="-7% 115%" fontSize="13" valign="center" align="center" title="d|0:w"/>
      <trace strokeWidth="0pt" src="#src_7521" legend="false" strokeColor="0072bd" title="albert">
         <symbol strokeWidth="0.5pt" size="3pt" strokeColor="ffffff" type="circle"/>
         <ebar hide="true"/>
      </trace>
   </graph>
   <graph strokeWidth="0.5pt" loc="0.511in 2.4in" autorange="z" width="0.5in" fontSize="10" height="1in">
      <axis strokeWidth="0.01in" labelOffset="0.2in" lineHt="1" start="2.5" fontSize="8" end="4.5" title="&#xa;&#xa;">
         <ticks intv="1" start="3" end="4.5" fmt="none"/>
      </axis>
      <axis strokeWidth="0.01in" labelOffset="0.3in" start="0" fontSize="8" end="1" title="Fraction of first attempt successes">
         <ticks intv="0.5" perLogIntv="1" start="0" end="1" fmt="f1"/>
      </axis>
      <colorbar cmapnan="ffffff" lineHt="0.8" gap="0.2in" cmap="tropic" start="0" spacer="0.1in" end="100" title="Z AXIS">
         <ticks intv="10" fontSize="8"/>
      </colorbar>
      <gridline strokeColor="262626"/>
      <gridline strokeColor="262626"/>
      <legend loc="0.044in 0.803in" labelOffset="0.01in" len="0.1in" spacer="0.12in" mid="true" fontSize="8"/>
      <trace fillColor="0000ff" strokeWidth="0.01pt" mode="histogram" barWidth="0.4" src="#src_413" legend="false" fontSize="5" strokeColor="404040" title="75" xoff="-0.3">
         <symbol fillColor="none" size="0pt" type="circle"/>
         <ebar strokeWidth="0.5pt" cap="linethru" capSize="0.1in"/>
      </trace>
      <trace fillColor="ff0000" strokeWidth="0.01pt" mode="histogram" barWidth="0.4" src="#src_412" legend="false" fontSize="5" strokeColor="404040" title="25" xoff="-0.3">
         <symbol fillColor="none" size="0pt" type="circle"/>
         <ebar strokeWidth="0.5pt" cap="linethru" capSize="0.1in"/>
      </trace>
      <label rotate="30" loc="1.7u -42.4%" fontSize="8" title="Monkey A"/>
      <label rotate="30" loc="3u -42.9%" fontSize="8" title="Monkey G"/>
      <label loc="-7% 115%" fontSize="13" valign="center" align="center" title="g|0:w"/>
      <label loc="18.5% 110%" title="Pur"/>
   </graph>
   <graph strokeWidth="0.5pt" loc="1.2in 2.4in" autorange="z" width="0.5in" fontSize="10" height="1in">
      <axis strokeWidth="0.01in" labelOffset="0.2in" lineHt="1" start="2.5" fontSize="8" end="4.5" title="&#xa;&#xa;">
         <ticks intv="1" start="3" end="4.5" fmt="none"/>
      </axis>
      <axis strokeWidth="0.01in" hide="true" labelOffset="0.3in" start="0" fontSize="8" end="1">
         <ticks intv="0.5" perLogIntv="1" start="0" end="1" fmt="f1"/>
      </axis>
      <colorbar cmapnan="ffffff" lineHt="0.8" gap="0.2in" cmap="tropic" start="0" spacer="0.1in" end="100" title="Z AXIS">
         <ticks intv="10" fontSize="8"/>
      </colorbar>
      <gridline strokeColor="262626"/>
      <gridline strokeColor="262626"/>
      <legend loc="0.044in 0.803in" labelOffset="0.01in" len="0.1in" spacer="0.12in" mid="true" fontSize="8"/>
      <trace fillColor="0000ff" strokeWidth="0.01pt" mode="histogram" barWidth="0.4" src="#src_411" legend="false" fontSize="5" strokeColor="404040" title="75" xoff="-0.3">
         <symbol fillColor="none" size="0pt" type="circle"/>
         <ebar strokeWidth="0.5pt" cap="linethru" capSize="0.1in"/>
      </trace>
      <trace fillColor="ff0000" strokeWidth="0.01pt" mode="histogram" barWidth="0.4" src="#src_41" legend="false" fontSize="5" strokeColor="404040" title="25" xoff="-0.3">
         <symbol fillColor="none" size="0pt" type="circle"/>
         <ebar strokeWidth="0.5pt" cap="linethru" capSize="0.1in"/>
      </trace>
      <label rotate="30" loc="1.7u -42.4%" fontSize="8" title="Monkey A"/>
      <label rotate="30" loc="3u -42.9%" fontSize="8" title="Monkey G"/>
      <label loc="18.5% 110%" title="Sacc"/>
      <label loc="-7% 115%" fontSize="13" valign="center" align="center" title="h|0:w"/>
   </graph>
   <graph loc="2.4in 2.4in" width="1in" fontSize="8" title="eye large vs small" clip="true" height="1in">
      <axis labelOffset="0.3in" lineHt="1" start="0" spacer="0.03in" end="300">
         <ticks intv="150" fmt="f1"/>
      </axis>
      <axis labelOffset="0.3in" start="0" spacer="0.03in" end="20" title="Eye velocity (deg/s)&#xa;">
         <ticks intv="10" start="0" end="20" fmt="f1"/>
      </axis>
      <colorbar cmapnan="ffffff" gap="0.2in" start="0" spacer="0.1in" end="100" title="Z AXIS">
         <ticks intv="10"/>
      </colorbar>
      <gridline />
      <gridline />
      <legend loc="855.526u 11.886u" labelOffset="0.05in" size="0.01in" len="0.11in" spacer="0.12in" mid="true"/>
      <label loc="5% 90%" fontSize="14" title=""/>
      <label loc="-7% 115%" fontSize="13" valign="center" align="center" title="i|0:w"/>
      <trace fillColor="8b0000" src="#src_100" strokeColor="8b0000" title="100">
         <symbol fillColor="ffffff" size="0pt" type="circle"/>
         <ebar fillColor="32000000" hide="true" cap="linethru" capSize="6pt" strokeColor="32000000"/>
      </trace>
      <trace fillColor="ff0000" src="#src_75" strokeColor="ff0000" title="75">
         <symbol fillColor="ffffff" size="0pt" type="circle"/>
         <ebar fillColor="32404040" hide="true" cap="linethru" capSize="6pt" strokeColor="32404040"/>
      </trace>
      <trace fillColor="404040" src="#src_50" strokeColor="ff4500" title="50">
         <symbol fillColor="ffffff" size="0pt" type="circle"/>
         <ebar hide="true" cap="linethru" capSize="6pt"/>
      </trace>
      <trace src="#src_252" strokeColor="ffa500" title="25">
         <symbol fillColor="ffffff" size="0pt" type="circle"/>
         <ebar hide="true" cap="linethru" capSize="6pt"/>
      </trace>
      <trace src="#src_0" strokeColor="ffd700" title="0">
         <symbol fillColor="ffffff" size="0pt" type="circle"/>
         <ebar hide="true" cap="linethru" capSize="6pt"/>
      </trace>
      <label loc="18.1% 110.1%" title="Monkey A"/>
   </graph>
   <graph loc="3.9in 2.4in" width="1in" fontSize="8" title="eye large vs small" clip="true" height="1in">
      <axis labelOffset="0.3in" lineHt="1" start="0" spacer="0.03in" end="300">
         <ticks intv="150" fmt="f1"/>
      </axis>
      <axis labelOffset="0.4in" start="0" spacer="0.03in" end="20">
         <ticks intv="10" start="0" end="30" fmt="f1"/>
      </axis>
      <colorbar cmapnan="ffffff" gap="0.2in" start="0" spacer="0.1in" end="100" title="Z AXIS">
         <ticks intv="10"/>
      </colorbar>
      <gridline />
      <gridline />
      <legend loc="18.153u 9.442u" labelOffset="0.05in" hide="false" size="0.01in" len="0.11in" spacer="0.12in" mid="true"/>
      <label loc="5% 90%" fontSize="14" title=""/>
      <label loc="-7% 115%" fontSize="13" valign="center" align="center" title="j|0:w"/>
      <trace fillColor="8b0000" src="#src_1001" strokeColor="8b0000" title="P = 1">
         <symbol fillColor="ffffff" size="0pt" type="circle"/>
         <ebar fillColor="32000000" hide="true" cap="linethru" capSize="6pt" strokeColor="32000000"/>
      </trace>
      <trace fillColor="ff0000" src="#src_751" strokeColor="ff0000" title="P = 0.75">
         <symbol fillColor="ffffff" size="0pt" type="circle"/>
         <ebar fillColor="32404040" hide="true" cap="linethru" capSize="6pt" strokeColor="32404040"/>
      </trace>
      <trace fillColor="404040" src="#src_501" strokeColor="ff4500" title="P = 0.5">
         <symbol fillColor="ffffff" size="0pt" type="circle"/>
         <ebar hide="true" cap="linethru" capSize="6pt"/>
      </trace>
      <trace src="#src_25111" strokeColor="ffa500" title="P = 0.25">
         <symbol fillColor="ffffff" size="0pt" type="circle"/>
         <ebar hide="true" cap="linethru" capSize="6pt"/>
      </trace>
      <trace src="#src_01" strokeColor="ffd700" title="P = 0">
         <symbol fillColor="ffffff" size="0pt" type="circle"/>
         <ebar hide="true" cap="linethru" capSize="6pt"/>
      </trace>
      <label loc="18.1% 110.1%" title="Monkey G"/>
      <label loc="-112.6% -37.3%" title="Time from  motion onset (ms)"/>
   </graph>
   <graph loc="3.2in 0.5in" width="1.1in" fontSize="8" title="eye large vs small" height="1in">
      <axis hide="true" labelOffset="0.3in" lineHt="1" start="-10" spacer="0.03in" end="110" title="Probability&#xa;">
         <ticks intv="25" fmt="f1"/>
      </axis>
      <axis labelOffset="0.34in" start="160" spacer="0in" end="220" units="deg/s" title="Saccade latency (ms)">
         <ticks intv="30"/>
      </axis>
      <colorbar cmapnan="ffffff" gap="0.2in" start="0" spacer="0.1in" end="100" title="Z AXIS">
         <ticks intv="10"/>
      </colorbar>
      <gridline />
      <gridline />
      <legend loc="-1.955in 0.705in" labelOffset="0.05in" hide="false" size="0.01in" len="0.11in" spacer="0.12in" mid="true"/>
      <label loc="5% 90%" fontSize="14" title=""/>
      <label loc="-7% 115%" fontSize="13" valign="center" align="center" title="l|0:w"/>
      <trace src="#src_25" title="Saccade">
         <symbol fillColor="ffffff" size="0pt" type="circle"/>
         <ebar cap="linethru" capSize="6pt"/>
      </trace>
      <label loc="18.1% 110.1%" title="Monkey G"/>
      <graph layout="quad2" loc="0in 0in" width="1.1in" title="eye large vs small" height="1in">
         <axis labelOffset="0.3in" lineHt="1" start="-10" spacer="0.03in" end="110" title="Probability&#xa;">
            <ticks intv="25" start="0" end="100" fmt="f1"/>
         </axis>
         <axis fillColor="4169e1" labelOffset="0.25in" start="5" spacer="0in" end="15" units="deg/s" strokeColor="4169e1" title="Pursuit velocity (deg/s)&#xa;">
            <ticks intv="5"/>
         </axis>
         <colorbar cmapnan="ffffff" gap="0.2in" start="0" spacer="0.1in" end="100" title="Z AXIS">
            <ticks intv="10"/>
         </colorbar>
         <gridline />
         <gridline />
         <legend loc="-221.165u 13.293u" labelOffset="0.05in" hide="false" size="0.01in" len="0.11in" spacer="0.12in" mid="true"/>
         <trace src="#src_2512" strokeColor="4169e1" title="Pursuit">
            <symbol fillColor="ffffff" size="0pt" type="circle"/>
            <ebar cap="linethru" capSize="6pt"/>
         </trace>
      </graph>
   </graph>
   <graph loc="1in 0.5in" width="1.1in" fontSize="8" title="eye large vs small" height="1in">
      <axis hide="true" labelOffset="0.3in" lineHt="1" start="-10" spacer="0.03in" end="110" title="Probability&#xa;">
         <ticks intv="25" fmt="f1"/>
      </axis>
      <axis labelOffset="0.34in" start="160" spacer="0in" end="220" units="deg/s" title="Saccade latency (ms)&#xa;">
         <ticks intv="30"/>
      </axis>
      <colorbar cmapnan="ffffff" gap="0.2in" start="0" spacer="0.1in" end="100" title="Z AXIS">
         <ticks intv="10"/>
      </colorbar>
      <gridline />
      <gridline />
      <legend loc="855.526u 11.886u" labelOffset="0.05in" size="0.01in" len="0.11in" spacer="0.12in" mid="true"/>
      <label loc="5% 90%" fontSize="14" title=""/>
      <label loc="-7% 115%" fontSize="13" valign="center" align="center" title="k|0:w"/>
      <trace src="#src_2513" title="Saccade">
         <symbol fillColor="ffffff" size="0pt" type="circle"/>
         <ebar cap="linethru" capSize="6pt"/>
      </trace>
      <label loc="18.1% 110.1%" title="Monkey A"/>
      <graph layout="quad2" loc="0in 0in" width="1.1in" title="eye large vs small" height="1in">
         <axis labelOffset="0.3in" lineHt="1" start="-10" spacer="0.03in" end="110" title="Probability&#xa;">
            <ticks intv="25" start="0" end="100" fmt="f1"/>
         </axis>
         <axis fillColor="4169e1" labelOffset="0.25in" start="5" spacer="0in" end="15" units="deg/s" strokeColor="4169e1" title="Pursuit velocity (deg/s)&#xa;">
            <ticks intv="5"/>
         </axis>
         <colorbar cmapnan="ffffff" gap="0.2in" start="0" spacer="0.1in" end="100" title="Z AXIS">
            <ticks intv="10"/>
         </colorbar>
         <gridline />
         <gridline />
         <legend loc="855.526u 11.886u" labelOffset="0.05in" size="0.01in" len="0.11in" spacer="0.12in" mid="true"/>
         <trace src="#src_251" strokeColor="4169e1" title="Pursuit">
            <symbol fillColor="ffffff" size="0pt" type="circle"/>
            <ebar cap="linethru" capSize="6pt"/>
         </trace>
      </graph>
   </graph>
   <ref >
      <set id="src_251" fmt="series">AAAAB3NyY18yNTEAAAACQcgAAAAAAAAAAAACAAAABUDsv4Q9AE6bQQc1CD0dVJdBEDBFPQsC+kEd
uUQ9obfwQRj0Kz0CIGQ=</set>
      <set id="src_2513" fmt="series">AAAACHNyY18yNTEzAAAAAkHIAAAAAAAAAAAAAgAAAAVDQkccQItUHkM2xxxANqBRQy0gAEAUButD
K7MzQI7vwEM5W25ACKQq</set>
      <set id="src_2512" fmt="series">AAAACHNyY18yNTEyAAAAAkHIAAAAAAAAAAAAAgAAAAVAuLoxPb5sekECnt8+AIUuQQgoAD4E1t5B
BFC6PgHm40ED0Yg+Aux2</set>
      <set id="src_25" fmt="series">AAAABnNyY18yNQAAAAJByAAAAAAAAAAAAAIAAAAFQ1C3p0A3vsRDNYAAP5Ma+UM9RdE/0Hi2Qz2P
XD/PWrRDPbE7P89E4A==</set>
      <set id="src_01" fmt="series">
AAAABnNyY18wMQAAAAI/gAAAP4AAAAAAAAIAAAPpPDHg5DyNK2s8NlLGPI2EZzw6Gtg8jeuBPD0s
NTyOdbA8Py1VPI8YKTxAR1M8j8+yPEFcqjyQoIU8QoJFPJGIuzxEGUE8kovePEXhKzyTt/o8R1Bt
PJUBQjxI0oc8lmIzPEoUbjyX17M8StvkPJlqxjxLSB48mwo3PEuLeDycwR48S5DiPJ6LbTxLhOE8
oGoOPErrXjyiRP08SnFRPKQd+DxKNrM8pgnVPEocsjyoE3c8SoRWPKogBjxLidY8rCoBPEzM9jyu
K5o8TmhNPLA8XzxQFmQ8skJjPFGRwjy0QHk8UndjPLY1xDxS4oY8uBgqPFKdTzy5z+48UgVhPLt6
hDxRT1g8vRdyPFDfuDy+phQ8UPcoPMAi1TxQlig8wYL+PFDIzjzC4D48UJadPMQ3hzxQcpc8xXcD
PE/67TzGtjA8TxGdPMfSDjxN/aY8yNxDPEzO4DzJ4tw8SzqgPMrWTTxJW9A8y7liPEdNsTzMkYw8
RJ4OPM1MhzxBmuc8zgI7PD5vnTzOpxE8O3WOPM9Cpzw4l4M8z+gCPDXdfjzQfPk8M1omPND5vTww
UTk80V9OPCz5lTzRsHA8KXjlPNHlNjwmG/A80gpGPCKfFjzSHVg8H5sfPNIs0jwcm0c80iEmPBn6
+TzSCiI8GCEPPNHcnzwWqj080ZtlPBXh2TzRQxo8FbUhPNDatzwWeqg80IGAPBhZ4jzQGf08GxhB
PM+IjDwefdA8ztqrPCMCTTzOC0o8KRfiPM0gejww54M8zCTiPDm7CjzLHTc8RI05PMoKtzxRJ5o8
yPncPF+mdTzH5Eo8cC2YPMbBzjyBPzI8xaA4PItZKTzEc3A8ln2PPMMqDTyi+EI8wePmPLCouzzA
nX88v2lVPL9btzzPst88viIFPOFHDDy87yQ89FBDPLu6Mj0EdQY8upeFPQ9+rTy5h/Y9G2iqPLiY
8D0oK5U8t8osPTXccDy3Ilg9RFYVPLafxT1TpSc8tjz7PWPafzy2BBA9dRcBPLYUPT2Ds0s8tlQP
PY1ceTy21t09l6gVPLea0D2iiOc8uLY1Pa4CCzy6MD49uhGYPLvuWj3Gwqc8vgrGPdQedDzAiF49
4jHqPMNp8z3xB4I8xsROPgBQODzKnwk+CHxsPM7zHz4RCR8808hXPhnxgzzZHfg+I0OqPN78Tz4t
Cms85WqkPjdHejzseBA+QgmpPPQcZj5NUlI8/GNWPlkiYj0CpqI+ZX5aPQduST5yaAw9DIZ5Pn/h
XD0R+MU+hvwUPRfIuT6OWt89HfyTPpYM9T0klHI+nhTWPSuLIT6mdWs9MuddPq8saT06p9o+uD+9
PULOjD7BtbQ9S1viPsuTrj1UVP0+1d9RPV3Buz7gnJo9Z6GoPuvLSD1x9OQ+9255PXy86j8BwbE9
g/zXPwgH8D2J1tc/DooAPY/rQj8VSHk9ljvOPxxHPD2cyuE/I4KdPaOV4j8rAXw9qqIPPzK/sz2x
6gI/OsGwPblwiD9DBsE9wTXOP0uRYz3JOgw/VGDmPdF9uD9deLQ92gLRP2bXoD3ixsM/cH3CPevL
gj96bRw99RHfP4JSMD3+mbg/h5CWPgQv9D+M8tc+CTNNP5J4PD4OViE/mCCNPhOWtj+d6oY+GPT7
P6PXoD4eccM/qecqPiQL7T+wGTg+KcOjP7Ztzj4vmOo/vOSwPjWK2D/DfNU+O5m0P8o2dT5BxQs/
0Q+6PkgKhz/YB4g+TmnOP98dzj5U4nY/5lCePltzVT/toHw+Yhw4P/UMRT5o28I//JG7Pm+wW0AC
GMw+dpgTQAX03D59ks9ACd0WPoJQSUAN0R4+heBvQBHP0T6JeLxAFdmXPo0ZeUAZ7Qw+kMFGQB4K
dz6UcHNAIjEcPpgmOEAmX4w+m+GHQCqVjj6fok5ALtJmPqNnlEAzFaQ+pzCzQDdfUj6q/Z1AO67p
Pq7N/0BABAM+sqDuQERdaz62dZxASLppPrpMIUBNGr4+viPxQFF+HT7B/FhAVeQzPsXUzEBaTEM+
ya1HQF62ZD7NhYlAYyFYPtFcmUBnjVI+1TMNQGv59j7ZB/9AcGX3Ptzar0B00T4+4KrwQHk7YD7k
eCFAfaRDPuhCYUCBBeE+7AlrQIM43z7vzUBAhWqQPvOM00CHmz0+90iiQInKlD77AOJAi/hiPv60
jUCOJJE/ATGrQJBO+z8DBltAknd6PwTYm0CUnfQ/BqgvQJbCcj8IdUdAmOT+Pwo/1UCbBVw/DAeq
QJ0jVj8NzKFAnz8ZPw+OwEChWGA/EU3TQKNvKT8TCeVApYNbPxTDEUCnlOw/FnktQKmkJD8YLGxA
q7EyPxnc/0Ctu3c/G4qjQK/C5j8dNVNAscfFPx7dJECzyfw/IIINQLXJqj8iJEVAt8bZPyPEAEC5
wZ8/JWFAQLu5mz8m+7FAva7+PyiTgUC/oaw/KiisQMGRzT8ru21Aw39zPy1Lu0DFarY/LtndQMdT
0T8wZdZAyTp0PzHvjEDLHxY/M3dxQM0BrT80/T9AzuIiPzaBUkDQwJo/OAOtQNKc1z85hBNA1Hc5
PzsC1kDWT8k/PH/xQNgmID89+zhA2fpJPz9050DbzG8/QOzpQN2coD9CY4tA32rwP0PYxkDhN2I/
RUyIQOMCCD9GvwdA5MrqP0gwREDmknk/SaCMQOhYXT9LD6JA6hyRP0x9f0Dr3z8/TepEQO2gwz9P
VktA72DFP1DBbUDxHxI/Uit1QPLb+j9TlKBA9Jd6P1T85kD2UXA/VmQ0QPgJ3T9XypFA+cDVP1kv
+kD7dq4/WpS/QP0raj9b+NFA/t8UP11cOkEASNo/Xr77QQEhgD9gIOJBAfl9P2GCB0EC0M8/YuJK
QQOnTz9kQW1BBH0zP2Wf60EFUmw/Zv2hQQYm6D9oWlpBBvq5P2m2J0EHzZs/axCwQQifzj9saldB
CXEIP23CtEEKQWE/bxnTQQsRBj9wb/FBC9/FP3HE2UEMraw/cxiWQQ16dT90arhBDkYsP3W7VUEP
EN4/dwpyQQ/aYz94V/RBEKLhP3mkEUERaj8/eu52QRIwbj98NypBEvV2P31+S0ETuVo/fsPAQRR7
4z+AA5FBFTzCP4Cj/EEV/EA/gUNlQRa6ST+B4bhBF3a1P4J+2EEYMZ0/gxreQRjqzD+DtZxBGaJG
P4RPFEEaWAc/hOc7QRsL6T+FffVBG73jP4YTPUEcbjE/hqdEQR0cXz+HOaZBHch7P4fKbUEeco4/
iFmpQR8abj+I5zBBH7/mP4ly30EgYx4/ifzQQSED+T+KhO1BIaJsP4sLN0EiPlU/i4+RQSLXsD+M
EepBI253P4ySQEEkAoM/jRB7QSSTjT+NjFhBJSGOP44F2EElrMI/jn0iQSY1CD+O8hNBJropP49k
i0EnPAo/j9R3QSe61T+QQfRBKDZMP5CsyUEormY/kRT1QSki/z+RemVBKZQGP5Hc/UEqAX8/kjzB
QSprXz+SmaVBKtFZP5LzckErM4s/k0pAQSuRuD+TndJBK+wFP5PuVUEsQpA/lDvVQSyVKz+Uhi5B
LOO8P5TNUkEtLlw/lRFYQS11Fj+VUkJBLbfHP5WP8EEt9jU/lco0QS4wZj+WARNBLmZhP5Y0l0Eu
mB4/lmS6QS7FqT+WkYxBLu9JP5a7NkEvFJU/luFdQS81+D+XBGFBL1MpP5cj/kEvbAs/l0A1QS+A
3T+XWSZBL5GVP5duuUEvnk0/l4EIQS+mwD+Xj+VBL6sQP5ebbUEvq2E/l6O2QS+njD+XqJxBL5/s
P5eqY0EvlJw/l6kmQS+FlT+XpOhBL3MQP5edvkEvXOw/l5OYQS9DSz+XhotBLyZUP5d2u0EvBfY/
l2QTQS7iOT+XTqNBLrtCP5c2j0EukQY/lxvCQS5jyj+W/mFBLjP5P5bewUEuAWA/lry/QS3MLj+W
mJRBLZSyP5ZyjEEtWqE/lkpXQS0eIz+WIAVBLN9aP5XzskEsnnw/lcWPQSxbvj+VlcxBLBa3P5Vk
CEErz88/lTCUQSuHET+U+5JBKzyIP5TE+0Eq8F8/lIzgQSqihj+UUzlBKlNgP5QYYEEqAsM/k9wn
QSmwzT+TnrRBKV2yP5NgN0EpCZY/kyC6QSi0dj+S4FVBKF5+P5KfHEEoB8M/kl0YQSewQj+SGkVB
J1hMP5HW6kEnADY/kZNiQSanyj+RT2JBJk87P5ELG0El9qQ/kMamQSWeMj+QghxBJUYFP5A9nEEk
7ho/j/kZQSSWnD+PtNBBJD/AP49w6kEj6VU/jy0uQSOTdT+O6bZBIz5UP46mtEEi6hM/jmQ8QSKW
xj+OInBBIkR9P43hTUEh834/jaEDQSGjpD+NYYNBIVUMP40i50EhB98/jOVOQSC8Lz+MqMBBIHHk
P4xtQUEgKSA/jDLzQR/h4j+L+dBBH5yFP4vCGEEfWRg/i4veQR8XSz+LVuZBHtceP4sjPkEemMk/
ivD4QR5cND+KwAdBHiGNP4qQnEEd6KQ/imKKQR2xoD+KNgVBHXylP4oLDUEdSZg/ieGbQR0YhT+J
ucBBHOkUP4mTNEEcu6g/iW49QRyP3j+JSppBHGXiP4kocEEcPXk/iQdgQRwWoD+I54JBG/FmP4jI
5kEbzeg/iKubQRusED+Ij6FBG4t7P4h0mUEbbGA/iFqyQRtO1z+IQfBBGzLPP4gqUUEbGEo/iBPZ
QRr/Oj+H/oJBGudoP4fqHUEa0N4/h9ayQRq7lz+HxDhBGqdJP4eydEEalDs/h6GbQRqCZD+HkZhB
GnGKP4eCVkEaYe8/h3P5QRpTbz+HZmJBGkYYP4dZo0EaObA/h02PQRouJz+HQhJBGiOUP4c3SkEa
GZU/hyzeQRoQQz+HItVBGgeiP4cZPUEZ/4Y/hxARQRn4Iz+HB2FBGfFkP4b/GkEZ6zU/hvciQRnl
nT+G74hBGeClP4boSUEZ3DI/huFMQRnYWD+G2rJBGdThP4bUXEEZ0aM/hs4cQRnPBT+GyEBBGcyz
P4bCiEEZyoI/hrzJQRnInz+GtztBGccIP4ax40EZxZc/hqyVQRnEXD+Gp3BBGcNyP4aif0EZwwc/
hp3pQRnC5j+GmYdBGcLqP4aVNkEZwyc/hpEFQRnDlT+GjP9BGcQpP4aJEUEZxN4/hoUvQRnFpT+G
gV5BGcZjP4Z9gkEZxxY/hnmUQRnHpz+GdY5BGchEP4Zxi0EZyLk/hm1nQRnJFT+GaTFBGcldP4Zk
7EEZyZI/hmCLQRnJoD+GW/RBGcmMP4ZXT0EZyS0/hlJ4QRnIfz+GTWRBGceKP4ZIEkEZxlE/hkKO
QRnE4D+GPOVBGcMpP4Y29EEZwR8/hjC3QRm+7j+GKnhBGbxZP4Yj7EEZuXQ/hh0UQRm2NT+GFfNB
GbJ5P4YOT0EZrkc/hgZOQRmpjj+F/dhBGaRSP4X05kEZnpE/het/QRmYKz+F4YFBGZEtP4XW/kEZ
icY/hcwdQRmBxD+FwKhBGXkkP4W0q0EZb84/hagRQRllxj+Fmt5BGVrzP4WM/0EZT2A/hX55QRlD
AD+Fb0tBGTXcP4VfcUEZJ88/hU7JQRkZKz+FPapBGQm6P4Ur1UEY+Vw/hRlHQRjoGD+FBfpBGNXh
P4Tx4EEYwwk/hN1WQRivUD+EyB5BGJrVP4SyPUEYhXU/hJumQRhvJj+EhGpBGFepP4RsRkEYPyE/
hFNPQRglxz+EOb1BGAuDP4QfakEX8D8/hARTQRfUHz+D6JhBF7dQP4PMZEEXmYg/g694QRd6nz+D
ka5BF1q5P4NzFUEXObM/g1OYQRcXiT+DMz1BFvRXP4MSGkEW0CI/gvA4QRaq0T+CzYNBFoSMP4Kq
EkEWXUY/goXYQRY0wT+CYKxBFgr+P4I6jUEV4Bc/ghOBQRW0Oz+B67FBFYdZP4HDGEEVWSs/gZlx
QRUpxz+Bbs9BFPkQP4FDJ0EUxzM/gRaMQRSULT+A6PtBFF/xP4C6dkEUKno/gIr8QRPzwD+AWn5B
E7vXP4ApCEETgrM/f+0TQRNILD9/hdJBEwx4P38cn0ESz4k/frFPQRKRJT9+Q5hBElFnP33TlkES
EHc/fWGPQRHOTD987XpBEYsqP3x3yEERRt4/fAAuQREBgj97hs9BELrEP3sLA0EQcso/eo0mQRAp
hD96DRhBD98KP3mK9EEPk3A/eQb/QQ9GpD94gRNBDviPP3f49EEOqVc/d27sQQ5Y2z924rxBDgdl
P3ZU5kENtNM/dcUxQQ1hOT91M8VBDQyXP3SgwkEMttw/dAvzQQxgGT9zdWRBDAhhP3LdRUELr6w/
ckOLQQtV5j9xqCBBCvr+P3EK20EKnzg/cGwYQQpCmz9vy/VBCeUjP28qfUEJhuE/bofMQQknvD9t
47BBCMeXP2097EEIZoQ/bJabQQgEyT9r7jRBB6JpP2tExUEHP3c/apqOQQbb/T9p75BBBngFP2lD
1UEGE4o/aJdcQQWudj9n6fpBBUkEP2c8EkEE4xc/Zo1nQQR8vT9l3gpBBBX1P2UuD0EDrs0/ZH2U
QQNHFz9jzDNBAt8eP2MagEECdwY/Ymi/QQIOwz9htsdBAaZYP2EEj0EBPec/YFJlQQDVez9foGRB
AG0DP17udEEABKY/XjzVQP840z9di39A/mg1P1zaEUD9l2w/XCiYQPzG7j9bd0pA+/bPP1rGa0D7
Jy8/WhYPQPpXnD9ZZbhA+YibP1i120D4uf4/WAZcQPfr+z9XV2tA9x7FP1apKkD2Umk/Vfu/QPWG
wj9VTwBA9LtAP1SiYkDz79U/U/XmQPMlLj9TSgFA8lsxP1KekUDxkXg/UfNKQPDIlj9RSJFA8ABS
P1CeR0DvOH4/T/ReQO5xdj9PSxdA7arcP06h9kDs5So/TfmCQOwf3T9NUSJA61sIP0yo70DqlqY/
TAD9QOnStz9LWVhA6Q9AP0qx7kDoTGc/SgreQOeKHD9JZBxA5sf9P0i9K0DmBnk/SBaAQOVFqj9H
cDlA5IXCP0bKiUDjxpA/RiUsQOMHvD9Ff/5A4klHP0Ta80Dhivk/RDXUQODNYj9DkRFA4BAcP0Ls
U0DfUwo/Qkd0QN6Wfj9BottA3do1P0D+SkDdHhw/QFm1QNxiXz8/tVFA26d2Pz8RZkDa7MU/Pm1y
QNoynT89ybNA2XjgPz0mC0DYvuU/PIH9QNgFaj873jpA10xLPzs6okDWk9E/OpdxQNXbiD859EVA
1SPLPzlRd0DUbEo/OK6pQNO1Hz84C9xA0v4jPzdpIEDSR44/NsaaQNGRYz82JFhA0NuSPzWCZEDQ
JYA/NOAbQM9vlj80PeZAzrmpPzOboEDOA6g/MvkkQM1NYD8yVmxAzJbzPzGzk0DL4AU/MRBIQMso
nz8wbJlAynDkPy/IukDJuKs/LyR2QMj/vT8uf7FAyEYIPy3aSkDHi10/LTQcQMbPhz8sjRFAxhLB
PyvlYEDFVLM/KzyxQMSVXj8qkwtAw9P9Pynn0kDDEKc/KTsOQMJLWz8ojJxAwYPqPyfccEDAueA/
Jyo2QL/tQz8mdfFAvx4qPyW/vEC+TB4/JQc7QL13Dz8kTGNAvJ7FPyOPAkC7wyU/Is74QLrjuT8i
C8pAugC4PyFFyUC5GWM/IHw1QLgtQD8froBAtzyWPx7dGkC2RxA/Hge0QLVMbD8dLfVAtEzrPxxQ
L0CzSCE/G23uQLI9vz8ahvlAsS3IPxmbaUCwGBM/GKsJQK78nD8XteJArdskPxa7t0Css1w/Fbwb
QKuFRj8UtzBAqlC2PxOswUCpFXc/EpyVQKfTwj8RhudApot0PxBreUClPH0/D0pDQKPmqz8OIwFA
oopKPwz2B0ChJ1Y/C8NgQJ++Dz8Ki1VAnk5GPwlNpECc1/Y/CApgQJtbfD8Gwd9AmdhlPwVzpUCY
T0s/BCAkQJbAXD8Cx5JAlSuKPwFp5ECTkUo/AAeXQJHxHj79QEhAkEuCPvpoEECOoH8+94ZlQIzw
YD70m/JAizuGPvGpN0CJgik+7q61QIfEKD7rrB5AhgIcPuiiskCEPDA+5ZLcQIJyfj7ifJlAgKVb
Pt9gkUB9qUY+3D52QHoBzj7ZF1VAdlTiPtXrfEByowk+0rt3QG7s8T7PiAtAazKpPsxRKkBndNM+
yRe1QGO0hT7F3KZAX/HIPsKfmUBcLZk+v2GtQFhobD68IzVAVKMBPrjlDUBQ3R0+tacCQE0X9z6y
ajJASVPqPq8uyEBFkVo+q/UvQEHR2z6ovtBAPhUjPqWLSUA6XAk+olt+QDanCT6fL+hAMvbCPpwJ
HUAvS1o+mOcYQCul4T6VywNAKAaEPpK1DkAkbb4+j6VpQCDcNj6MnLBAHVH6Poma6UAZ0CY+hqDf
QBZXjT6Dr6pAEugzPoDHAEAPgrc+e89nQAwmnj52IppACNTKPnCI0EAFjV0+awJRQAJQfz5ljxE/
/j1BPmAwLj/370A+WuWdP/G4ED5VsJU/65cJPlCQRj/ljcc+S4XbP9+dkT5Gkpg/2caIPkG2qz/U
CAw+PPDEP85kHj44Q1Q/yNjaPjOskz/DZ7E+Ly4AP74QTT4qxyo/uNGBPiZ23z+zrIQ+Ij3JP66h
dT4eG/4/qbA2PhoRfT+k2Xs+Fh9PP6AcXz4SRRM/m3kGPg6CRT+W758+CtbGP5J/hT4HQdc/jilM
PgPEXD+J7Ms+AF1JP4XKgD36GVo/gcIcPfOk7T97orw97VoTP3PyAj3nOYI/bHJfPeFDjj9lHrE9
23MzP137AT3Vy88/VwdjPdBM0D9QQiM9yvQNP0msoj3Fw+k/Q0RdPcC7ET89B4M9u9cmPzb1gT23
GJ8/MQ2gPbJ7oT8rUfI9rf6sPyXAqT2po5Q/IFgNPaVrRz8bFoY9oVLfPxX8qz2dWfI/EQrnPZmC
gD8MP5s9lcqDPweY1z2SMhM/AxdfPY65mT79czQ9i137PvT5ST2IHXc+7Ma0PYT6BD7k3b09gfUz
Pt0zCz1+FT4+1cgmPXh1Uz7On949cwuHPse07j1t0r0+wQjwPWjItT66m5g9Y+ymPrRrBz1fRJE+
rnRVPVrMyT6otUU9VoL9PqMs9j1SZl8+neFEPU590z6YxvY9SrqwPpPlgD1HIbE+jzQiPUOrUj6K
uH89QFzlPoZvpT09NQQ+glZ6PTovRD581sk9N0vJPnVcNj00i4s+bjvwPTHwCT5nbTg9L3I3PmD6
DD0tF34+WtTaPSrbCz5U+7M9KLocPk98BD0mwwk+SkgWPSTqHj5FXVk9Iy5zPkC9iz0hims+PF+E
PR/8bj44RTU9HoaVPjRtyD0dLNg+MNEpPRvr1z4tbrk9GssJPipIbD0Zvt8+J14bPRjJYj4krVo9
F+6VPiI2uD0XLtY+H/RLPRaI6z4d4v89Fe/9PhwH/z0VZjM+Glx3PRTyQD4Y3/M9FIrpPheMcz0U
NAA+Fl0cPRPopj4VVb09E6khPhRv+j0Tcfg+E7ZfPRNNnD4TIEQ9EzfYPhKtjz0TN28+El7YPRNI
yT4SMOw9E2A9PhIioz0TfyM+EitPPROhrj4SUjU9E8x/PhKGTT0T/Nc+Esz2PRQt+T4TI8k9FFw7
PhOMiT0UjsU+FAhKPRTF8z4Uloo9FQeZPhUqEz0VRnk+FcxYPRWLfj4WeRA9FdYFPhcruj0WIjw+
F+puPRZxwj4Yr2A9FsZhPhl13z0XGJ4+GkOAPRdqgj4bFvs9F7/yPhvu0j0YEls+HMj1PRhkzD4d
q/09GL2HPh6VQD0ZG3c+H4L/PRl6DT4geWM9GdeOPiF6CD0aPeI+In6RPRqmxD4ji609GxXvPiSg
vT0bkO8+JbQZPRwOIT4mxIM9HIzPPifcuz0dDns+KPvZPR2TPT4qKbM9HhyHPitecj0ep8w+LJyn
PR86WD4t4pY9H87YPi8uLT0gZ2g+MIPvPSEA1j4x3kU9IaLPPjNARz0iS1M+NKJHPSLxwj42B6Q9
I5kePjdwfT0kP6Y+OOHZPSTl3T46XQQ9JYilPjvXYD0mMnk+PVqNPSbcCz4+3309J4CmPkBpoT0o
KC8+Qf7aPSjOWD5DklQ9KWzaPkUiuj0qEN8+RrkfPSq0lz5IWeM9K1hFPkn85j0r/bM+S5+XPSya
pD5NRU89LTDgPk7q4j0twE0+UJF/PS5LOz5SLb49LtCtPlPSqT0vWLI+VXeZPS/hFz5XHkM9MGpU
PljEGT0w71o+Wmq/PTFxBj5cEI09MfGgPl25MD0ycyI+X1ugPTLtlT5hAbU9M2byPmKw7D0z52k+
ZGZuPTRrsz5mFjo9NOUoPme7az01WfQ+aU8APTXIGz5q1gQ9NjCBPmxYjj02mAY+bdZyPTb/RD5v
WAc9N2hvPnDTlz03ym4+cksVPTgrYT5zvDo9OIVtPnUhMD041pQ+dndBPTkdFT53vus9OVosPnj5
QD05kEA+eieLPTm+9D57R8w9OeZ4PnxjcD06DSs+fWrSPToqxT5+Yro9OjbCPn9MFT06MyY+gBIb
PToprj6AegA9OhjKPoDadj05/c8+gTYCPTnb4j6Bi489ObJGPoHaGT05gsw+gh47PTlGsD6CWg89
OQTRPoKP7j04vEM+gr2uPThspT6C6GE9OBwcPoMPkD03zSQ+gzSTPTd+bz6DUZc9NyQGPoNqnD02
xKk+g3xwPTZYLT6Dg4w9NeAoPoOHVD01ZhY+g4hRPTTtgz6DhH09NHAqPoN/Uj0z8hQ+g3fyPTNy
Iw==
      </set>
      <set id="src_25111" fmt="series">
AAAACXNyY18yNTExMQAAAAI/gAAAP4AAAAAAAAIAAAPpPOlEZj0Bl3485+BnPQE/dzzmYdg9AOSy
POScYj0Afq484s+kPQAUtjzhF8k8/0goPN+S/zz+WWI83iK1PP1dtDzctIc8/E+4PNsdxDz7SX48
2WC/PPpD3TzXvTI8+TalPNY6pjz4I3E81MxuPPcBaTzToOk89eI0PNLAyzz03Fw80eAHPPPsojzQ
y8c88vqOPM+o9jzyB548zknLPPEikDzNKIM88FT0PMw5fTzvnNE8y4oBPO8HSjzLSUc87o2cPMsR
+jzuFsY8y0aWPO2yAzzLSDY87VZ8PMsg8zztGoQ8yyPcPOz25zzLKao87N/XPMsvAzzs1fM8yy6q
POztszzLckI87RF6PMu58DztVvc8zCJjPO3DTTzMkaA87j7KPMziNjzu0Qg8zaMDPO98sTzOirk8
8DoBPM92IjzxBJE80FcyPPHcozzRE+488ro1PNHOczzzjfI80nDLPPRoBTzTFNg89U4TPNONqzz2
Mow81GmaPPcYRDzVPag89/VcPNYBfTz4wGQ81tonPPmBaDzYA9o8+kGSPNlOGTz68zU82pzMPPub
0jzcUHs8/C9iPN6JDzz8vX084QRsPP0ydjzjpTo8/YA0POZmjDz9uSs86bOlPP3lEjzt1Bc8/gFi
PPLRZDz+C9k8+KiEPP4PyTz/RhA8/gZKPQNS0zz97zQ9B3d6PP3ZZD0L+TI8/bKfPRDjNDz9kaw9
FlsiPP1u1D0cdsk8/VKLPSMzjTz9Npc9KpUNPP0W6z0yseE8/QCPPTuoeDz89dA9RWBtPPzwgT1P
8gw8/PZxPVtZ4Tz8/oo9Z45iPP0eHj1003c8/VA0PYGLijz9jk49iRqDPP3b5T2RNBY8/kUHPZnR
RDz+w889owFHPP9pNj2s3tA9ABvZPbdm/z0AmBU9wq2ePQEsdT3OqEM9Ac3FPdtX/T0Cg7c96Mqx
PQNNRD32+SM9BDZTPgLyAz0FOUY+CtOzPQZatz4THJQ9B5mDPhvRsj0I9/0+JPjtPQqGEz4uoU89
DEnFPjjHND0OQSQ+Q2j0PRBxsz5Oigo9EtmVPlo29j0VgOM+ZnY1PRh6ET5zSII9G74tPoBUbT0f
RiU+h0++PSMcgj6OmM49J0HqPpYyhT0rvWg+nh5oPTCXDz6mX3c9NdO/Pq77Fz07dnM+t/HNPUF+
gT7BRYc9R+zRPsr47T1OyBg+1Q5yPVYSWT7fiMM9XdBTPuprYT1mA70+9bmrPW6t4D8AvA09d9EO
PwbW3z2Au2U/DSxFPYXNnj8Tvi09iyLkPxqMkD2QuVU/IZpBPZaSQj8o6EM9nK7OPzB2qT2jD9Q/
OEiUPam4ZT9AXsk9sKenP0i/Qz234iE/UWocPb9oUj9aXzY9xziYP2Oidj3PVio/bTPzPde/+z93
Fh494HegP4ClfD3pftY/helgPfLUmD+LVzY9/HjcP5DvbD4DNZ8/lrL3PghXDj+coVQ+DZ++P6K8
WD4TESU/qQSiPhirCj+veZI+HmyAP7YcuT4kVrw/vO9TPipqOz/D8ms+MKeSP8skzD43DUQ/0oYl
Pj2bAT/aFXk+RE+vP+HTcz5LK3E/6b+UPlItlz/x2vY+WVY5P/okiz5gpL1AAU5YPmgZb0AFogA+
b7P/QAoL4D53ck9ADovCPn9TqEATIks+g6w2QBfPDT6Hv85AHJHuPovkq0AhagY+kBnkQCZWbD6U
XqNAK1czPpiy7UAwa8Y+nRZeQDWTXD6hh/RAOs0zPqYHPUBAGN0+qpPbQEV2IT6vLU9ASuRqPrPT
BkBQYvw+uIR7QFXv+D69QDtAW4vvPsIGo0BhNbs+xtbIQGbsbz7Lr6RAbK6LPtCQfEByfDM+1Xk5
QHhUJT7aaORAfjXePt9fKkCCEA8+5FrfQIUIyj7pWzxAiAT9Pu5f30CLBGU+82hqQI4Gbz74c+BA
kQqlPv2BnECUELY/AUiZQJcXnD8D0IFAmh9gPwZYlUCdJ0I/COBiQKAu6D8LZ4tAozZAPw3uFkCm
POo/EHOhQKlCbD8S9+pArEYqPxV6d0CvR+c/F/shQLJHiz8aedRAtUSXPxz2IkC4Pt4/H2/0QLs1
7z8h5wZAvikuPyRa0UDBGLY/JsuUQMQEED8pONVAxurVPyuiU0DJzOQ/LggPQMyp6z8waa9Az4Hu
PzLHQ0DSVMs/NSC/QNUiVD83dedA1+pIPznGqEDarHo/PBLdQN1ofj8+WhNA4B5SP0CcYkDizh4/
QtnbQOV3uT9FElhA6BsXP0dF5kDquBs/SXRsQO1OpD9LndJA795WP03BxkDyZy8/T+BTQPTpZT9R
+ZxA92SRP1QNQkD52Pk/VhuDQPxGyT9YJIdA/q2GP1on4kEAhqs/XCWrQQGzYT9eHlpBAtyvP2AR
iEEEAq0/Yf9sQQUlQj9j5+JBBkR1P2XK6UEHYGo/Z6i6QQh5BD9pgSBBCY5BP2tUDUEKoDk/bSGi
QQuuyj9u6axBDLoKP3CsTkENwjM/cmnrQQ7HND90ImVBD8kFP3XVn0EQx7Q/d4O2QRHDYT95LNxB
ErwqP3rRMkETsfo/fHCXQRSk+j9+C1NBFZUGP3+hLUEWgfs/gJj1QRdr3T+BXsZBGFL5P4IiREEZ
N14/guN9QRoZKD+DoolBGvgoP4RfP0Eb1KI/hRncQRyuWj+F0iRBHYVvP4aIOUEeWf0/hzwyQR8r
8z+H7fxBH/teP4idoEEgyGc/iUtAQSGTFT+J9upBIlt+P4qgrUEjIa4/i0iOQSPlfz+L7nFBJKcY
P4ySfEElZmY/jTSbQSYjiD+N1OVBJt6lP45zfUEnl6M/jxBLQShOlT+Pq15BKQOAP5BEvkEptmY/
kNxxQSpnSD+RcndBKxZwP5IHDkErw68/kpoUQSxvET+TK4xBLRiSP5O7ckEtwFQ/lEnoQS5mXT+U
1vVBLwrFP5VirEEvrVc/lezfQTBOOj+WdbBBMO1qP5b9HEExitg/l4MaQTImnj+YB79BMsC7P5iL
C0EzWTk/mQ0GQTPwED+ZjaxBNIWJP5oNOUE1GXE/mouLQTWrwT+bCJdBNjywP5uEjEE2zAU/m/88
QTdZqj+ceJBBN+XIP5zwrUE4cJM/nWfGQTj6Az+d3dNBOYHwP55SrkE6CEU/nsZHQTqNGD+fOK5B
OxBQP5+pzEE7kkQ/oBntQTwSvj+giOBBPJG5P6D2pUE9D0E/oWNGQT2LVj+hzsRBPgYAP6I5JEE+
fyU/oqJTQT72nT+jCixBP2xrP6Nwp0E/4Lg/o9XuQUBTSz+kOdBBQMRNP6Sca0FBM7A/pP23QUGh
Rz+lXYtBQg0XP6W75UFCdwI/phipQULfHT+mc+dBQ0WZP6bNzUFDqlE/pyY7QUQNGz+nfQhBRG3j
P6fSJEFEzI8/qCV7QUUpJj+odw1BRYOkP6jG00FF3CY/qRTnQUYybz+pYRNBRoZkP6mrP0FG2EU/
qfOhQUcnyj+qOf9BR3T+P6p+VUFHv8c/qsCKQUgIJT+rAKhBSE4uP6s+vkFIkb8/q3qqQUjS5T+r
tHhBSRGzP6vsP0FJTf0/rCHSQUmHpz+sVRRBSb7eP6yGLEFJ86U/rLUgQUomDj+s4flBSlXzP60M
m0FKg0I/rTT3QUquQT+tW0hBStbEP61/ZEFK/R0/raGTQUshVT+tweFBS0NPP63gMkFLYxA/rfyJ
QUuApT+uFvhBS5wFP64vckFLtW4/rkYiQUvM2D+uWwRBS+J3P65uUUFL9iE/rn/eQUwH8T+uj7lB
TBgDP66eCEFMJpU/rqsAQUwzjD+utotBTD7SP67AlUFMSHc/rskoQUxQvz+u0IBBTFfQP67WwkFM
XbA/rtvkQUxicz+u4AFBTGYaP67jIEFMaLY/ruVQQUxqfz+u5r5BTGuDP67nckFMa84/rud3QUxr
dD+u5uZBTGqUP67l10FMaTk/ruRQQUxnZD+u4lZBTGVMP67gIkFMYwM/rt3BQUxgij+u2ydBTF3k
P67YXkFMW0Y/rtWUQUxY9D+u0wdBTFbcP67Qp0FMVSU/rs6bQUxTtT+uzMZBTFKHP67LJkFMUdw/
rsnxQUxRuD+uyS1BTFI1P67I7UFMUzU/rskeQUxU6D+uyeNBTFdmP67LYEFMWpg/rs17QUxeqT+u
0FpBTGOeP67T/kFMaY0/rth+QUxwVD+u3bxBTHgrP67j5kFMgSA/rusHQUyLZz+u801BTJbKP678
kUFMozo/rwbDQUywsz+vEeNBTL9+P68eKkFMz6I/ryugQUzhHT+vOkNBTPO+P69J8EFNB5k/r1qy
QU0c4T+vbLFBTTN9P69/4EFNS1s/r5QvQU1kqj+vqcJBTX8oP6/AXkFNmu0/r9gXQU24Cj+v8QFB
TdZ3P7ALEUFN9iY/sCY4QU4XFT+wQn5BTjkgP7BfvkFOXA0/sH3JQU6AMD+wnN5BTqXFP7C9O0FO
zHc/sN6XQU70ez+xAQ9BTx2iP7Ekf0FPR8E/sUjFQU9y8j+xbe5BT58jP7GT8kFPzCg/sbqpQU/5
+D+x4gtBUCi7P7IKOkFQWFk/sjMhQVCIuD+yXKNBULnOP7KGwUFQ64U/srFpQVEd8z+y3KVBUVDd
P7MIR0FRhB4/szQ0QVG38z+zYJZBUew2P7ONUUFSINA/s7pNQVJVmT+z52pBUopoP7QUg0FSv1Q/
tEGsQVL0Wj+0buVBUylBP7Sb/kFTXhE/tMkDQVOSuT+09dtBU8dIP7UilUFT+78/tU8sQVQv5D+1
e3ZBVGOJP7WnU0FUlu4/tdLuQVTKBz+1/j5BVPypP7YpIkFVLqA/tlNnQVVgAj+2fSlBVZDYP7am
akFVwSE/ts8pQVXwkT+29yhBVh8DP7ceSUFWTKk/t0SzQVZ5ej+3amBBVqUvP7ePFUFWz9w/t7Ll
QVb5VD+31bZBVyGkP7f3iUFXSMo/uBhfQVdulT+4OA9BV5L9P7hWkkFXtfA/uHPaQVfXWT+4j9pB
V/ckP7iqhUFYFRc/uMOpQVgxRT+421tBWEvYP7jxvUFYZJY/uQabQVh7XT+5GdlBWJApP7kre0FY
ov0/uTuDQVizrj+5Sc5BWMJBP7lWZkFYzqE/uWE4QVjY1j+5akNBWODfP7lxi0FY5pU/uXbwQVjp
3T+5ellBWOqzP7l7yEFY6Rw/uXtHQVjlDT+5eMpBWN6AP7l0SEFY1YI/uW3JQVjKFD+5ZVFBWLwc
P7lazkFYq6E/uU5GQViYez+5P4pBWILHP7kuskFYams/uRupQVhPfz+5BoRBWDIIP7jvSEFYEew/
uNXXQVfvVT+4ulZBV8pNP7icy0FXoqk/uH0JQVd4Yj+4WwZBV0uSP7g23UFXHG8/uBC4QVbq1D+3
6HNBVraiP7e98UFWgAQ/t5FQQVZHGD+3Yq1BVguqP7cx10FVzgc/tv8RQVWOCT+2yjlBVUu3P7aT
SkFVByU/tlpSQVTAWT+2H1xBVHdwP7XifUFULFQ/taOkQVPfIj+1YuRBU4/FP7UgLEFTPis/tNtq
QVLqmz+0lNtBUpT0P7RMYkFSPXw/tAI+QVHkIz+ztmBBUYjRP7NotEFRK58/sxlMQVDM2T+yyGdB
UGxsP7J1+UFQClg/siIAQU+muz+xzJlBT0G/P7F170FO21U/sR3xQU5zpT+wxMBBTgqQP7BqT0FN
oDM/sA6yQU002T+vsilBTMh0P69Uq0FMWxo/rvZKQUvswj+ulwNBS32ZP643AEFLDbk/rdZcQUqd
KT+tdSRBSivbP60TREFJug8/rLD2QUlH3T+sTlJBSNU1P6vrT0FIYiw/q4gAQUfu4j+rJIhBR3tb
P6rA6UFHB7E/ql0zQUaTxj+p+VNBRh+1P6mVY0FFq6Y/qTGBQUU3wz+ozdpBRMQxP6hqj0FEUN8/
qAeVQUPdij+npLJBQ2p2P6dCIUFC9+0/puAdQUKFuj+mfndBQhQDP6YdUkFBos8/pby5QUEyFz+l
XKRBQMHiP6T9F0FAUkg/pJ4lQT/jWz+kP95BP3UWP6PiQkE/B2g/o4VEQT6acT+jKQBBPi5BP6LN
gEE9wuk/onLRQT1YhT+iGQlBPO7lP6HAAEE8hdw/oWeMQTwdkD+hD8pBO7ZNP6C5BEE7T/Y/oGMh
QTrqfz+gDhZBOoXbP5+51UE6Ig4/n2ZdQTm/Pz+fE9NBOV0zP57CAUE4+/w/nnD1QTib3j+eIOdB
ODyZP53Rp0E33jQ/nYM4QTeAtz+dNY5BNyQiP5zotEE2yEw/nJyGQTZtOj+cUP1BNhLRP5wGA0E1
uUQ/m7vEQTVghD+bcjhBNQiaP5spaUE0sYY/muFNQTRa9D+amZpBNAUNP5pSckEzr7M/mgu4QTNb
Dj+ZxY9BMwcCP5l/2kEys18/mTpxQTJgRz+Y9XBBMg3RP5iw7UExu6E/mGyQQTFpzj+YKGhBMRiR
P5fkq0Ewx8c/l6FLQTB3Vz+XXiFBMCdGP5cbL0Ev16c/ltiLQS+IWD+WlhRBLzkeP5ZTlkEu6hI/
lhEmQS6bFj+VzqtBLkxGP5WMQEEt/Zk/lUngQS2vFz+VB4xBLWCiP5TFK0EtEkc/lILOQSzD6z+U
QFhBLHV2P5P9vUEsJv0/k7sOQSvYRT+TeBpBK4msP5M1MkErOwo/kvI6QSrsQD+SrxlBKp0UP5Jr
mUEqTYY/kifCQSn9wj+R47hBKa2TP5GfUUEpXQ0/kVqUQSkMRD+RFZ1BKLsNP5DQSUEoaX4/kIqj
QSgXij+QRLRBJ8ULP4/+UUEncdU/j7dbQSceBT+Pb+hBJsmvP48oEUEmdMY/jt/MQSYfXD+OlyFB
Jck5P45N5UElck8/jgQLQSUakj+NuX9BJMH4P41uSEEkaJk/jSJ+QSQOhT+M1itBI7OXP4yJL0Ej
V98/jDubQSL7Pj+L7VBBIp2YP4ueREEiPxw/i06cQSHfiz+K/ihBIX7nP4qs4EEhHSA/ilqwQSC6
IT+KB4tBIFZPP4mzuUEf8YM/iV8tQR+LTz+JCYBBHyP5P4iy8UEeu2s/iFttQR5RyT+IAxBBHebr
P4epv0Edesc/h095QR0NYj+G9CpBHJ62P4aX0kEcLsw/hjp8QRu9iD+F3AlBG0rmP4V8c0Ea1xU/
hRvnQRpiET+Eul1BGeviP4RX4UEZdGo/g/RJQRj75j+Dj8xBGIJQP4MqZUEYB5g/gsQHQReL2z+C
XMdBFw8KP4H0okEWkUI/gYupQRYSYz+BIb1BFZJQP4C2u0EVEUQ/gErfQRSPPT9/vExBFAxFP37h
H0ETiGA/fgRSQRMDYj99JYhBEn1NP3xEwkER9mQ/e2JvQRFurz96frpBEOYmP3mZkEEQXM8/eLL4
QQ/SaD93ymBBD0cWP3bgGUEOuq4/dfPqQQ4tHD91BbJBDZ6jP3QV20ENDw8/cyQYQQx+YT9yMGtB
C+yzP3E67UELWeI/cENfQQrF7z9vSdZBCjCgP25N7EEJmfs/bU+fQQkCFT9sTyZBCGi4P2tMLEEH
zaU/akYwQQcwzj9pPRZBBpJBP2gxIEEF8Zg/ZyGDQQVOpD9mDfhBBKmSP2T2ykEEAkM/Y9vRQQNY
XT9ivGNBAqvWP2GYfkEB/IA/YG/DQQFJ/D9fQZJBAJQ8P14Nz0D/tlM/XNRqQP484j9blNJA/LuO
P1pOa0D7MoQ/WQFjQPmheT9XrZVA+AflP1ZSckD2ZS0/VO9/QPS5Rj9ThLZA8wQoP1IR9UDxRZQ/
UJclQO99Rz9PFANA7aqxP02H/kDrzgE/S/NdQOnmzD9KVbdA5/TVP0iu2kDl+FI/Rv7lQOPxUT9F
ReJA4d/HP0ODy0Dfw90/QbjVQN2dhj8/5PBA22zhPz4IDkDZMdE/PCJAQNbskz86M7pA1J0ZPzg8
dkDSQ9M/NjyxQM/hTT80NSpAzXWpPzIl3EDLAU4/MA8iQMiEMD8t8OpAxf7dPyvLn0DDcfc/KZ/H
QMDdyj8nbaNAvkLePyU1tkC7oaw/Ivh1QLj6Hj8gtcZAtkzcPx5uQ0Czml4/HCJ2QLDjJz8Z0spA
rie5Pxd/k0CraGQ/FSkqQKilxj8S0AxApeDQPxB1EUCjGbA/DhhGQKBQwz8Luf9AnYaKPwlap0Ca
u7g/BvrjQJfwrj8Emu1AlSWIPwI7DUCSWxY+/7eVQI+RpT76+ulAjMnUPvZBgkCKA84+8Yt8QIc/
lz7s2LlAhH2+PugqZECBvs4+44EbQH4HBj7e3phAeJgQPtpCz0BzMaE+1a6NQG3Txj7RIb5AaH8j
Psyc90BjNOo+yCEiQF31gD7DrtFAWMIuPr9HDEBTm7I+uuqWQE6Bhz62mRdASXSiPrJTGEBEdSo+
rhikQD+D6D6p6nlAOqF4PqXJQ0A1zj4+obV4QDEKAT6drllALFWQPpm03kAnsTQ+lck0QCMdpD6R
7B1AHpvHPo4ek0AaK1Q+imAaQBXMdz6GsL5AEX72PoMQOkANQyU+fv6wQAkZfD53/JJABQIKPnEZ
tUAA/Ow+alZAP/oU/z5jtAg/8lU0Pl0xVD/qu4g+Vs9nP+NHDz5Qjbo/2/dUPkprmD/UzQU+RGlW
P83IYT4+h6o/xuqhPjjIpT/AMc4+MykeP7mfOz4tqoc/szMQPihM8D+s6zo+Iw97P6bInz4d8jc/
oMtwPhj05T+a9AQ+FBjzP5VAlD4PXN4/j7HuPgrAVz+KRvM+BkROP4T/Bz4B50U/f7U0PftTVD91
snA98xf7P2vy8z3rG4A/YnRlPeNYnD9ZOn4929QbP1BDSD3UjsQ/R438Pc2DvT8/Fqo9xrLnPzbe
Mj3AHWk/LuSdPbnDXz8nKK89s6S/Px+okD2tvYQ/GGLPPagNdD8RVV89opGcPwqAEz2dTHA/A+C2
PZg6nT7672s9k19kPu6GoD2OtYI+4ocpPYo9Jj7W7PM9hfa9Psu11T2B3nM+wOBCPXvl7D62aw49
dGsUPqxSyz1tRqw+opLYPWZxvD6ZKF49X+wdPpAVGj1ZvkQ+h1npPVPdUT593AQ9TjjzPm2g7D1I
1Ug+XgSAPUOzwz5PAqY9PtYpPkCSpD06OXA+MrnnPTXcKD4ldvI9MbxdPhjBMj0t0s0+DJWWPSoY
tD4A8MU9JpDzPeuayD0jNVQ91kx6PSAMAz3B6tk9HRGuPa5rvz0aNzU9m9GuPReIZj2KG8c9FP3R
PXKKXD0SnZ89UpxIPRBi7T00Yrw9DkFePRekLD0MORE8+Pt2PQpajTzF1p09CJjjPJWqGT0G+HA8
UR0QPQVxBTv5VT89A//VOzYdXj0Co6q65FImPQFaCLvEF1U9ACAHvCK8ljz96Va8XrUwPPu0qbyK
+tI8+aH0vKRi9Tz3qWG8u2MKPPXH2LzQQ2M89ANVvOLZ3zzyVTG88xVePPDSDb0Ap+M8710BvQbr
uTzt5TW9DDz7POyOJL0QfHg86zSyvRP3djzp3De9FrejPOiIJ70Yu+k85z0TvRoZ2jzl+UG9Gtgf
POS8Q70bAL4844a2vRpoEjziV/+9GRkAPOFFxr0XFf884DEGvRRt6TzfI1S9EUqlPN4i/L0Nnuo8
3SCAvQmM8TzcNAK9BR6lPNtRbb0AUAc82mnBvPZkzTzZf4u86zFiPNiiR7ze9+8819pGvNIv6DzX
Izq8xLRGPNaKlLy2x7881gS3vKg/xzzVifa8mSvuPNUq6byJdhc81NHEvHGouTzUhp28TqkzPNRX
+rwqvHQ81Cn2vAYQFjzUDCK7wDwEPNQAnLtlTtQ81A1cuogX3TzUQfo6v9DyPNSN8zuDLIo81PmT
O9kMijzVczA8GGA5PNYPBTxE9y081tWjPHH+WTzXtUY8j8PaPNiglzymz/082ayEPL5grTzaxiU8
1jh0PNvqeTzuVe483SgcPQNROTzeZp49D4WuPN+6Ej0b05E84S2KPSg9RDzirkk9NL+cPOQ++j1B
Vec85eQCPU3yNjzninA9WpaaPOk+oT1nMhI86u0fPXPQYTzsrIA9gD5pPO513j2Go6o88EecPY0T
zzzyKhk9k4VMPPQEyj2Z+LU89eQsPaB2rTz3vEw9ptNRPPmFaD2tFn88+0MqPbNPMzz9AAY9uYEx
PP65hD2/sBQ9ADx7PcXglT0BFS49zBbIPQHopT3SOh89ArB3PdhFDD0Dddg93j8KPQQx+D3kK+o9
BObhPeoDzT0FivE978YLPQYkKz31foQ9BrhZPfskTz0HSjQ+AFx5PQfTPj4DGYw9CE31PgXFuD0I
vF4+CGLAPQkYkD4K9E49CWvjPg1+dz0JwvI+EASuPQoXCj4SfPU9CluKPhTiFD0KlrA+FzqHPQrK
3T4Zf+89CvS+Phu4xD0LGtc+HeaaPQs+oD4gBok9C1shPiIZiz0LcdU+JBjNPQuDqj4mFMw9C5ai
PigKVT0LoM4+KeoXPQufez4rtug9C5RwPi1sfD0Le+g+LwzOPQtThD4wpEs9CyWgPjIw/D0K+sQ+
M7hOPQrSfD41MEs9CqTIPjaZgz0KeMU+OAMfPQpNPj45ZJM9ChjCPjrAFT0J54o+PBSAPQm23T49
XHM9CYAiPj6Y6j0JRsU+P8lnPQkKIj5A+zI9CM6EPkIljT0IknM+Q0k8PQhTFj5EY3c9CBEyPkV3
+T0H1Z8+RofjPQegCD5Hl0s9B3IBPkilpz0HTdc+SbPiPQcv7z5Ksrk9BxNxPkuqzj0G+Pc+TKqm
PQbl9Q==
      </set>
      <set id="src_501" fmt="series">
AAAAB3NyY181MDEAAAACP4AAAD+AAAAAAAACAAAD6bzLPFE8w2oEvMxVVDzDqAO8zbYxPMPhqrzP
dLQ8xA5LvNE1FTzEMBm80tp3PMRN1rzU0Kw8xHT0vNcKBzzEkB+82VRPPMSbmrzbhqo8xKxrvN29
HDzEvV+838faPMTJrLzh7ZI8xNRQvOPvezzE5XK85cBDPMTiMbzndNA8xM8jvOkYuzzEvbW86sLD
PMSbQLzsUDY8xF9evO3BxTzELA687uIyPMP1V7zwBek8w6sVvPDAFjzDYKG88QqQPMMCbLzxRkI8
wozBvPE4bzzCAx+88MVYPMFnJ7zwBpU8wMkXvO7UOzzAF1C87XOcPL9JKrzr9008vm2fvOo3gjy9
j1O86B/JPLyd6Lzl5po8u6EsvOOK6Ty6owa84S8zPLmYB7ze1Po8uHypvNw1CDy3WQq82UWlPLZG
b7zWJPE8tSpuvNK56Ty0B2m8z3GQPLLlebzMLT88sbC5vMjzRTywemq8xdwAPK9EY7zCx1E8rhGA
vL+G+jys4IG8vEA4PKu/Nby48kc8qqmnvLWy3Typg7K8snxmPKhayLyvfbA8py3UvKx2sjyl9Q68
qTSpPKTCqrylrSE8o5ZYvKHv3Dyic7a8nlGiPKFWEbyapqk8oEIPvJapFDyfLw68khmXPJ4XwLyN
L348nQK4vIeoYTyb9/28gXTyPJr6YLx1J1I8mg2jvGYPvTyZPHe8VSUyPJiA8LxCdlI8l8tCvC3H
HDyXErO8F1OePJZsu7v9E3k8ldWyu8ShxDyVUt67hnqUPJTjULsDDsA8lH5qOZ8yqjyUJYw7OQi3
PJPbyTu3f1o8k6XNPA3FATyTgMw8RPPwPJN5iTyAVzc8k5FGPKCkejyTxc48w75cPJQSXTzpwFk8
lICOPQmJbjyVFgk9H8UoPJXRrD03qZI8lrf7PVFWcDyX4rw9bPi8PJls9j2FRI48m1fDPZUSPTyd
tP89pe+5PKCaYD234FY8pAM2PcrxJjyoBcM93yj8PKyyaT30n2s8sgxFPgWvMDy4In4+EbWwPL8N
LT4eaQk8xstIPivHBzzPWKw+Odm7PNjKRz5IqIo84yQcPlg0EjzuabE+aHgXPPqPmD55guk9A87+
PoWzTz0K0gY+jw3pPRJMeT6Y1H49Gj94PqMGfj0ip1s+rac9PSuHqz64vdM9NOVsPsRMkj0+vV8+
0FiCPUkUTD7c3as9U+hmPunhLj1fPc4+92CMPWsNxT8CsKA9d18KPwn1FD2CGoE/EX9PPYjHpj8Z
UYM9j7ccPyFskD2W6cw/KdHPPZ5gdT8yg4o9phuuPzuCXT2uHjo/RM17PbZl4z9OZyk9vvU+P1hR
Lz3HzO8/YozFPdDtkT9tHMI92lk3P3gCyj3kD54/gZ9OPe4Qyz+HaNs9+FyVP41eTj4Bedg/k4DZ
PgbrtT+Z0Sw+DISnP6BRPz4SRWw/pwEcPhguWD+t36Q+Hj7rP7Tufz4keA0/vCv2PirZRz/DmHA+
MWGbP8s12z44E4o/0wNXPj7ttj/bA5Q+RfDQP+M0XT5NHCw/65ThPlRupT/0JnY+W+kfP/zoQT5j
ip9AAux3PmtSh0AHfJ0+c0D1QAwkIT57VfhAEOKnPoHIdEAVt78+hfh5QBqkFD6KO2NAH6Z+Po6Q
e0Akvi0+kvbCQCnqVD6XbUhALyrjPpv0KkA0fzg+oIqyQDnmhT6lMHJAP1/3PqnkhkBE6lM+rqXz
QEqFrj6zdGpAUDC+PrhO+UBV6pk+vTVwQFuynT7CJsdAYYfqPsciOEBnabU+zCceQG1XXD7RNLNA
c0/pPtZKQkB5UjY+22bLQH9ddz7giaJAgrgBPuWxHUCFxOI+6t1IQIjUiD7wDMpAi+ZwPvU+00CO
+n0++nNZQJIP2z7/qN1AlSX4PwJvAUCYPGk/BQkdQJtSuj8HonhAnmhzPwo6t0ChfPA/DNFtQKSP
xD8PZhdAp6CXPxH4bECqr0g/FIhDQK27Pj8XFUNAsMPpPxme/0CzyNA/HCUoQLbJ1z8ep5dAucZj
PyElr0C8vlg/I5+BQL+xhD8mFPdAwp84PyiFYkDFh0c/KvC7QMhpVz8tVr9Ay0U3Py+3KkDOGqo/
MhHdQNDpXz80ZrtA07F8Pza100DWcsA/OP7pQNks6z87Qd9A2+ACPz1+0EDei/M/P7WlQOEwTj9B
5hBA48zNP0QP2kDmYW4/RjMMQOjuQD9IT7lA63NzP0pmC0Dt8Mw/THXuQPBmJD9OfzhA8tNeP1CB
0UD1OGU/Un2vQPeVij9UcxlA+ep8P1Zh20D8N30/WEo5QP58nz9aLEpBAFznP1wICUEBd4Y/Xd1w
QQKODT9frFFBA6BxP2F0pEEEruw/YzbCQQW5Xj9k8nFBBr/WP2any0EHwm8/aFcIQQjBQT9qAEtB
CbxlP2ujwUEKs6I/bUECQQum/j9u2BVBDJaUP3BpKUENgoU/cfR8QQ5q6D9zei9BD0+8P3T6Q0EQ
MOk/dnSDQREOlD936TNBEejDP3lYV0ESv2o/esHNQROSqj98JcxBFGKHP32EV0EVL0w/ft31QRX4
9D+AGU9BFr9tP4DBFEEXguk/gWZvQRhDSz+CCUpBGQDRP4Kp1UEZu4Q/g0gXQRpzbj+D5BpBGyi9
P4R9/0Eb22U/hRW6QRyLaT+Fq05BHTjRP4Y+wEEd46g/htAWQR6MEj+HX21BHzIqP4fs10Ef1g4/
iHhtQSB3xD+JAjJBIRdoP4mKREEhtQk/ihCrQSJQ0z+KlYtBIurBP4sY30EjgsU/i5qUQSQZED+M
GtZBJK2FP4yZjkElQEg/jRbcQSXRaj+NkstBJmD9P44NbUEm7xQ/jobIQSd7mz+O/tVBKAaQP491
i0EokAg/j+sAQSkYLD+QX1hBKZ8JP5DSnEEqJK8/kUTdQSqo+D+Rtf1BKywfP5ImMUErriw/kpV5
QSwu/j+TA71BLK7LP5NxLEEtLbM/k93eQS2rlz+USbpBLiiiP5S06UEupMI/lR9aQS8gDD+ViSRB
L5q9P5XydUEwFJw/llseQTCNoz+WwxxBMQXnP5cqgEExfZ4/l5F8QTH00T+X+BlBMmuEP5heWEEy
4Zc/mMQeQTNXID+ZKX9BM8xOP5mOokE0QS0/mfOSQTS1zD+aWFpBNSoPP5q85EE1niE/myFMQTYS
BT+bhZJBNoW4P5vpvkE2+SY/nE26QTdsZz+csZdBN99zP50VTUE4Ujc/nXjQQTjE1T+d3DZBOTeF
P54/sEE5qiw/nqMhQToc1D+fBpxBOo9qP59qDUE7AfE/n81rQTt0YD+gMLVBO+a/P6CT7UE8WSM/
oPcsQTzLij+hWmtBPT3BP6G9dkE9r+A/oiBqQT4h7T+ig0VBPpOWP6Llx0E/BNM/o0fmQT91sD+j
qatBP+ZKP6QLLkFAVpU/pGxmQUDGej+kzUNBQTYRP6UtzUFBpUM/pY38QUITzT+l7Y9BQoGAP6ZM
XkFC7nY/pqp3QUNayD+nB/VBQ8ZQP6dkvEFEMSE/p8DbQUSbBj+oHCZBRQPKP6h2akFFa3Q/qM+q
QUXSBj+pJ/BBRjdkP6l/IEFGm5I/qdVBQUb+jz+qKkVBR2BzP6p+SUFHwQA/qtEYQUggAz+rIoVB
SH2PP6tyn0FI2Y4/q8FSQUkz2D+sDn1BSYx4P6xaKkFJ44c/rKR6QUo5Ej+s7XhBSozjP60070FK
3uE/rXrMQUsvHj+tvx9BS32IP64B2EFLykY/rkMbQUwVYT+ugvhBTF6yP67BSUFMpfY/rv3YQUzr
XT+vOMhBTS7NP69yDkFNcGY/r6nJQU2wGj+v3+9BTe3qP7AUeUFOKf4/sEeGQU5kUT+weSNBTpzV
P7CpQUFO064/sNgBQU8I6j+xBW9BTzxtP7Exc0FPblk/sVwrQU+eoz+xhZJBT81PP7GtpkFP+p8/
sdShQVAmkD+x+ntBUFD2P7IfFEFQeeU/skJ8QVChbj+yZL5BUMfDP7KGC0FQ7OM/sqZcQVEQ8j+y
xcxBUTP2P7LkXEFRVdM/swH3QVF2oD+zHrFBUZaOP7M6uEFRtbE/s1YYQVHUQz+zcPtBUfIbP7OL
O0FSDvg/s6SkQVIrKD+zvXJBUka7P7PVsEFSYbk/s+1pQVJ8Hj+0BJxBUpX3P7QbV0FSry8/tDGC
QVLH8D+0R0JBUuBPP7Rco0FS+Do/tHGgQVMP+T+0hmhBUydQP7Sa0kFTPlQ/tK7xQVNU5T+0wqlB
U2saP7TWD0FTgRA/tOk0QVOWuz+0/BBBU6vqP7UOg0FTwM8/tSCtQVPVoD+1MsZBU+orP7VEoUFT
/jM/tVYKQVQSBD+1ZzxBVCV8P7V4HUFUOJE/tYiiQVRLTz+1mNlBVF3gP7Wo30FUcCs/tbirQVSC
ET+1yBxBVJOYP7XXM0FUpM8/teYHQVS1oj+19HpBVMYAP7YChkFU1kQ/thB2QVTmUT+2HjlBVPYD
P7YrpUFVBUk/tjiwQVUUQD+2RXRBVSKzP7ZRv0FVMGk/tl1mQVU9sj+2aKxBVUqsP7ZzqkFVV3E/
tn5zQVVj1z+2iOhBVW/ZP7aTAkFVe4M/tpzHQVWGrT+2phdBVZFmP7avB0FVm+s/trfDQVWmDz+2
wCpBVa/KP7bIMEFVuTo/ts/uQVXCWz+212FBVcswP7bek0FV05c/tuVkQVXb4z+27BFBVeQCP7by
jUFV69E/tvjBQVXzgD+2/tNBVfspP7cE4kFWArc/twrWQVYKIT+3EKZBVhFhP7cWVUFWGGo/txvR
QVYfUD+3ISxBViZDP7cmkUFWLUI/tywDQVY0OT+3MWtBVjsuP7c200FWQiA/tzw6QVZJGz+3QapB
Vk/7P7dHDUFWVvA/t0yDQVZd7D+3UfdBVmTtP7dXeEFWa7M/t1zOQVZyZT+3Yh9BVnknP7dnhkFW
f88/t2zcQVaGTz+3chlBVoyHP7d3JEFWkms/t3vwQVaYET+3gItBVp2dP7eFHUFWovg/t4mSQVao
AT+3jdBBVqycP7eRxEFWsPM/t5WDQVa09D+3mP5BVriIP7ecKEFWu4I/t57YQVa93T+3oQhBVr+Y
P7eivkFWwJ8/t6PsQVbBBD+3pJFBVsDHP7eksUFWv7g/t6QgQVa9wj+3osxBVrraP7egskFWt10/
t54dQVazVD+3mxJBVq5/P7eXUkFWqLo/t5LLQVaiKj+3jZZBVpq9P7eHmUFWkjY/t4CeQVaI0D+3
eN1BVn6dP7dwakFWc18/t2cRQVZnCD+3XMBBVlmGP7dRb0FWSwA/t0U5QVY7bj+3OBVBVirfP7cq
DEFWGTk/txsRQVYGhz+3Cy9BVfLeP7b6d0FV3jI/tujVQVXITj+21iVBVbElP7bCU0FVmM8/tq1+
QVV/fT+2l9dBVWUUP7aBQEFVSaQ/tmnFQVUtDj+2UU9BVQ86P7Y3zEFU8BE/th0oQVTPmj+2AWRB
VK3GP7XkckFUirM/tcZwQVRmdD+1p3RBVEFAP7WHsEFUGuU/tWbvQVPzID+1RPxBU8oeP7Uh/UFT
n+U/tP3zQVN0dj+02ORBU0fMP7SyyEFTGgQ/tIu/QVLrJj+0Y8xBUrsDP7Q6xEFSiX8/tBCUQVJW
lT+z5TNBUiJRP7O4r0FR7Mo/s4sgQVG2Aj+zXIJBUX3+P7Ms00FRRP4/svxRQVEK2j+yythBUM+z
P7KYh0FQk14/smUwQVBVqj+yMKdBUBa/P7H7GkFP1rY/scSgQU+Vfj+xjSJBT1L9P7FUlUFPD1w/
sRsVQU7Kyj+w4MlBToUdP7Clj0FOPiY/sGk4QU32Jz+wLAZBTa0yP6/uC0FNYx0/r68hQU0X7j+v
b1RBTMvOP68uxUFMfrs/ru12QUwwhj+uqzRBS+FRP65oIUFLkQk/riQ1QUs/uT+t33hBSu1+P62a
BkFKmnI/rVPwQUpGXz+tDQlBSfFNP6zFXkFJm0Y/rHz6QUlElj+sNBtBSOzsP6vqfEFIlCA/q5/2
QUg6mj+rVOpBR+BUP6sJTkFHhT0/qr0UQUcpaz+qcE1BRszPP6oi7UFGb1s/qdTlQUYRIT+phkZB
RbITP6k3CEFFUlE/qOc9QUTx2T+olvFBRJCPP6hGAEFELpc/p/SGQUPMHT+noqpBQ2j1P6dQRUFD
BSI/pv1ZQUKgoj+mqdhBQjtzP6ZVzEFB1Yk/pgEnQUFu6T+lq+dBQQe9P6VWMkFAn+0/pP/wQUA3
PD+kqOdBP83YP6RRREE/Y8w/o/kOQT75Yz+joHtBPo5oP6NHXUE+Iq0/ou2QQT22kj+ik19BPUnt
P6I4r0E83LM/od1uQTxvID+hgchBPADvP6ElhEE7kkY/oMi+QTsjNz+ga4pBOrPFP6AN8UE6Q+s/
n6/wQTnTlj+fUXJBOWLcP57ygUE48cM/npMoQTiAbD+eM4ZBOA7fP53ToEE3nQ4/nXNqQTcrCj+d
Eu5BNrjCP5yyHEE2Rio/nFDwQTXTTT+b73lBNWBbP5uN5kE07T0/mywSQTR53D+aye1BNAZrP5pn
pkEzkxM/mgVqQTMfoj+ZowtBMqwoP5lAmUEyOF4/mN3SQTHEkD+YevtBMVDNP5gYHEEw3OA/l7UH
QTBo9T+XUeNBL/UKP5butEEvgQo/lot2QS8NAD+WKCVBLpkiP5XE8EEuJVA/lWG/QS2xjz+U/pdB
LT3RP5SbbUEsygw/lDg0QSxWQD+T1OZBK+KGP5NxnkErbuc/kw5qQSr7Kz+Sqx5BKodvP5JH0UEq
E6g/keRyQSmf+z+RgSdBKSxmP5Ed90EouMs/kLq2QShFQz+QV31BJ9H3P4/0e0EnXqo/j5GBQSbr
Wz+PLolBJnfwP47Lc0EmBHg/jmhEQSWRGD+OBStBJR3NP42iGkEkqnE/jT73QSQ3Lz+M2+NBI8Qd
P4x470EjUQ8/jBYDQSLd8D+LswlBImrwP4tQKEEh+AI/iu1TQSGFHz+KioFBIRIuP4onoUEgnz0/
icS5QSAsQz+JYcpBH7lTP4j+40EfRmw/iJwLQR7Tgj+IOStBHmCiP4fWUkEd7eU/h3OZQR17VD+H
ERNBHQi2P4aujEEclhU/hkwMQRwjXj+F6YpBG7ChP4WHEkEbPcQ/hSSSQRrK6z+EwiNBGlg3P4Rf
4kEZ5YI/g/2xQRlyyj+Dm45BGQAFP4M5cUEYjW8/gteQQRga1z+CdcdBF6hEP4IUH0EXNb0/gbKO
QRbDSj+BUSZBFlDrP4Dv8EEV3os/gI7UQRVsKz+ALcVBFPnJP3+ZlEEUh0E/ftdyQRQUnT9+FUBB
E6HgP31TFkETLuI/fJCqQRK7zT97zkRBEkhsP3sLekER1Js/ekgDQRFgbT95hAlBEOu3P3i/UEEQ
dmo/d/m2QRAAfD93My5BD4nSP3ZrfkEPEl4/daKBQQ6Z8D901+9BDiBmP3QLe0ENpbw/cz0qQQ0p
yT9ybLZBDKyhP3GaO0EMLgM/cMVgQQutuj9v7bZBCyuoP28TAUEKp9M/bjVNQQoiFT9tVFhBCZpC
P2xv1kEJEBs/a4deQQiDiD9qmshBB/RlP2mp1UEHYpk/aLRfQQbODD9nuixBBjarP2a7IkEFnBM/
ZbaOQQT9/j9kq/JBBFxYP2ObOUEDtwA/YoQxQQMN5D9hZrxBAmCqP2BCRkEBrzk/XxaRQQD5kT9d
46JBAD9rP1ypCkD/AWM/W2aNQP16RD9aG7ZA++jlP1jIE0D6TWE/V2uyQPinUD9WBj1A9vafP1SX
jED1Oy4/Ux+QQPN02D9RnjhA8aM6P1ATPUDvxeg/Tn4xQO3c2T9M3xVA6+geP0s18UDp59E/SYLY
QOfcEz9HxftA5cSSP0X++EDjoYk/RC38QOFy8T9CUw9A3zjMP0BuQ0Dc8wg/Pn+AQNqiJj88hxhA
2EZ4PzqFgEDV4Cc/OHrPQNNvmj82Z3NA0PTtPzRLZkDOb/A/MiaNQMvhKj8v+XBAyUjyPy3ESEDG
p8c/K4d6QMP98D8pQztAwUxRPyb4VkC+kwo/JKb/QLvSjD8iT5JAuQuMPx/ysEC2Ppc/HZC6QLNr
3j8bKepAsJP5Pxi+xkCtt38/Fk/bQKrWxj8T3VFAp/KVPxFny0ClC1M/Du+dQKIhXz8MdR5AnzVf
Pwn4zkCcR70/B3snQJlZKz8E/KxAlmpYPwJ93ECTe+E+//6iQJCOPD77ArtAjaFxPvYISECKtfo+
8RAaQIfMdj7sGvhAhOWuPucqQ0CCAfo+4j5eQH5CuD7dV3ZAeIlAPth20UBy1+s+05y+QG0vzj7O
ylZAZ5GfPsn/9UBh/io+xT4SQFx2Gz7AhXpAVvnZPrvW0UBRinQ+tzL4QEworD6ympJARtUHPq4N
tkBBkD0+qY0XQDxafz6lGPFANzPmPqCxbUAyHLc+nFa+QC0Wtj6YCj1AKCJbPpPMWkAjQBA+j51h
QB5vlj6LfU9AGbEFPodsFEAVBMo+g2qtQBBriT5+8tdAC+XrPncxaEAHc2E+b5CNQAMUHz5oEGA/
/ZEBPmCxgz/1IWg+WXQOP+zY9D5SV+g/5LhlPkteLD/cwGA+RIcqP9TvpT490kc/zUaiPjc/eT/F
xaU+MM9mP75uXT4qg6U/t0ENPiRcID+wPHU+HlgoP6lfMj4YdpY/oqltPhK31j+cG/c+DRzRP5W3
BT4HpdE/j3o3PgJRoz+JZL09+kFFP4N2TT3wJAM/e14dPeZMaz9wHtI93LyhP2UtAD3Tc14/Wogi
Pcpviz9QMDI9wa+zP0Yjez25NM8/PGDDPbD9jD8y6qQ9qQuaPym7sj2hW6E/INNFPZnvlz8YMFs9
ksXmPw/R0T2L3SU/B7YtPYU3cT7/vQI9fagxPvCV2z1xZ3k+4e6OPWWp6z7TxPU9Wmq2PsYSCj1P
qf8+uNeUPUVtOj6sFMc9O7b6Pp/Epz0yiMY+k+foPSnh5D6IcpE9Ib+6PnrLLD0aJRw+ZYSMPRMa
Qz5Q/z09DJyXPj03ZD0Gq3U+KiasPQFKtD4XzwM8+PQdPgYzizzwe7U96omjPOkxvz3KCUo84xC4
ParStzzeFdc9jMj3PNo3vj1flCI813lWPSfsYTzV1eA85NIyPNU5yjx72Do81YnKO1tRKjzWqd28
BgS6PNiHYrydnqY82xrAvPSacDzeSI29I86EPOH6/b1LiPg85iPpvXGlXTzqmtq9iwIsPO9hl72c
VQk89GiivazIvzz5or69vH19PP8VIr3LbCQ9AldyvdmdMj0FMOO95yO9PQgYeb3z71M9CwJRvf/+
Hj0N7P6+BavuPRDYg74LBCY9E7pBvhAArT0Wk/y+FKGxPRlkbb4Y8xY9HC2Svhzw0D0e8Jy+IJj0
PSGdfb4j7YE9JDI0vibxmT0mrXC+Kal4PSkSY74sEOw9K2rNvi4wOT0tuZG+MAwzPS/7ub4xork9
MjhIvjL3dT00Yg6+NAksPTZwmb40zDQ9OGo7vjVEYD06QvO+NYIdPTwJRL41hRg9PbfwvjVQ9D0/
Sfi+NN5kPUDGTr40Mi09QiVhvjNMkT1DaVa+MiojPUSUV74w1j09RaFVvi9Guz1GnQ6+LYSsPUeK
5L4rk0c9SF/kvil2ez1JH52+Jyt4PUnDzb4kuDE9SkxDviIfQD1KuQ6+H1lOPUsH874cb4M9S0MA
vhliej1LX6O+FkEcPUtoP74TC689S1xQvg+5bD1LOtW+DEC+PUr/174IrnI9SqhpvgURGD1KRJG+
AV+kPUnO0b37L3w9SUwHvfN8Lj1IufK967KwPUgaBL3j1mg9R2g/vdvcxD1Go4e908nrPUXPPr3L
oD49RO32vcNupD1D/pS9uyp/PUMIrb2y0a89QgP3vapp2T1A+gO9ofxzPT/sSb2Zb7I9PtZRvZDJ
pj09uIy9iCOcPTyP7L1+5Z89O25DvW1+7z06WXK9XBBqPTlCsr1KhMM9ODQjvTjKoT03IGK9Ju+b
PTYV4r0VG5A9NREYvQM6jT00D8S84oYvPTMZRby+veg9MjR1vJr66D0xVSS8bjU6PTCCTrwl9eE9
L7u+u7orkz0vAHi6nqoDPS5S4ztWFuE9La9RO/210T0tHq88SArkPSykRjyJBf49LDxqPK4znz0r
7Uk802q0PSuruTz42Do9K3jVPQ9EFT0rSeI9IgR8PSsnUT00pYY9KxUVPUcySz0rDn09WaE6PSsP
/T1sBU89KyFoPX5j3D0rQYY9iGRqPStpYj2RkT09K5QMPZqrxz0rzFQ9o7n9PSwPrj2sqg09LFhs
PbWIMT0sp6Q9vlDaPS0Djj3HCfA9LV91Pc+wWj0tui892Dv1PS4PZD3gsSs9LmDZPej65j0uvcQ9
8SmBPS8Z6z35RoI9L3kFPgCiQD0v2zM+BIqlPTA4Vj4IWa49MJVJPgwgJz0w84w+D9dcPTFJIz4T
e7U9MaTtPhcOtz0yBXM+Go/ZPTJnOD4eBgI9MsNTPiFwqj0zHLI+JNTVPTN0Dj4oKAM9M8FlPito
YD00Aq0+LpvuPTRB6z4xwZE9NISGPjTRzT00yTo+N9KTPTULbj46yeI9NUlOPj2zBT01h6Y+QJkd
PTXGST5DdDA9NgUdPkZHwj02TUo+SRMgPTaXAz5LzRo9NtcQPk55yj03FCo+URvePTdJ3j5TtIg9
N3VKPlZECz03nwQ+WMeMPTfIhz5bPgw9N/WSPl2yRT04L50+YCFbPThvPz5iiwA9OLJRPmT1FD04
94M=
      </set>
      <set id="src_751" fmt="series">
AAAAB3NyY183NTEAAAACP4AAAD+AAAAAAAACAAAD6Txk5cY8qRmyPGTwozyp9no8ZQewPKrrWjxk
zes8q+KSPGTwzTys2gg8ZVa5PK3NRDxlQMA8rsd9PGTlMTyvwdo8ZIbhPLCsjTxkGA08sYwqPGOM
AzyyXtw8YqUdPLMh/DxhmfQ8s+MSPGC6hDy0lx88YALTPLU+4Dxfh+A8tec5PF8ovjy2iSc8Xx8m
PLc3bzxfNDA8t9m4PF8jhTy4gKY8XvDEPLkt8Txe5pA8uc/mPF8lCzy6ZJI8XzCjPLrzeDxfI608
u33MPF9gyDy8ES48YBSyPLyQ8DxhX+48vP6hPGKXaTy9c+U8Y/u+PL3o5Dxlkc48vluRPGdVxjy+
0lE8aUEJPL9QCzxrqfg8v82wPG3SATzATwo8cDPpPMDF4TxylV08wS6/PHTjFTzBjtM8d23QPMHm
rDx6bwQ8wkEZPH4N9TzCnDI8gQvHPMLoLDyDFZE8wywZPIVrlDzDZs88h/SQPMOYIDyKjtk8w8gN
PI1IfzzEAKk8j/0sPMQqlTySjAI8xEaDPJVNRjzETYs8mETDPMQ4mDybXuo8xAnIPJ6Y5TzDxNU8
ofNBPMNe0zylh6s8wvGlPKljGjzCcO48rWYJPMHjdzyx3L08wVCjPLautzzAqeM8u8OLPMACiDzB
QLw8v0fGPMa5Mjy+eb88zIkwPL2gcjzSz5Q8vKuFPNm8ojy7rjY84UDtPLqhfjzo/9w8uYdlPPGY
Yjy4Y6g8+vVlPLcxxD0CpL48tgFMPQhcLDy01NA9DpoTPLO6Qj0VcHk8sqHoPRz2NDyxkOM9JShr
PLCKvz0uGhQ8r5ZnPTfLzjyuvcg9QldvPK3znj1NuQo8rTIjPVofLzysiNI9Z4x1PKv2Bj12Epo8
q4+xPYLPvjyrVVk9iym8PKtSsz2UKs88q4oHPZ3sDDysDJg9qHGEPKzVpT2zwC48rfjgPb/cPTyv
gyE9zMuAPLFp/D3ahiM8s7VHPek2wzy2eXQ9+NdPPLm+Ez4Evnc8vZUuPg2fsTzCCd8+Fw40PMcd
5D4hA0o8zMt4PiuIYTzTJV0+NqOvPNo6Zz5CTUs84f1yPk6XIDzqfU8+W4OaPPO1rj5pFrs8/ayf
Pndgpz0EOO0+gy7ePQoCyz6LBcw9EC3aPpM4QD0WvGE+m82VPR23tT6kx1s9JSLhPq4k8j0tA2s+
t+uAPTVQST7CG/49PgqgPsy3CD1HNkA+178CPVDSQz7jNRE9WuQCPu8evz1laaQ++4GUPXBlUT8E
MSc9e9h3PwrhTz2D5OM/EdNdPYocOz8ZB7M9kJH2PyB/6T2XSYw/KDz0PZ5B0z8wQPE9pXzbPziO
dD2s/LU/QSYXPbTAUT9KCxM9vMtFP1M/JT3FHSM/XMTTPc22PD9mnFs91pjbP3DGGj3fw6A/e0Sg
Pek4yD+DDKQ98vizP4iiTj39A2o/jmUQPgOtoz+UVck+CQCgP5p00j4OexQ/oMNrPhQdMD+nQXg+
Gec8P63vKz4f2Og/tMy2PiXyHz+72q8+LDNkP8Ma0j4ynb8/yovMPjkv4D/SLZk+P+qPP9oA0z5G
zbE/4gVQPk3YbT/qO5w+VQtSP/KiuD5cZdg/+zsdPmPniEACAig+a4/fQAZ/Nz5zX3JACxRnPntV
FkAPwUE+gbf+QBSFoD6F2AxAGWCuPooJyUAeUd8+jkzyQCNYIT6SoHVAKHOIPpcEdUAto4g+m3hb
QDLnoD6f+4pAOD9WPqSNgEA9qT8+qS0BQEMlIz6t2eVASLJHPrKT2UBOT8E+t1onQFP9Hz68LCZA
WbiEPsEIqEBfgjc+xe+/QGVYYj7K39lAazoDPs/Yn0BxJh8+1NjwQHcbuj7Z38pAfRp2Pt7syECB
kJk+4/9dQISXnj7pFuFAh6HJPu4yakCKrqU+81FqQI29uT74ctZAkM6FPv2WSECT4Ho/AV2GQJbz
Kz8D8DpAmgZ9PwaC8kCdGXo/CRUPQKArnD8LpiVAozyFPw4180CmS8Q/EMQTQKlZRD8TUJVArGRc
PxXa5ECvbL4/GGKsQLJyZj8a5/1AtXTxPx1qjEC4dEg/H+pRQLtvqT8iZrxAvmaXPyTfVEDBWQ4/
J1Q5QMRGjD8pxP5Axy7LPywxWEDKEe0/LplyQMzvpz8w/Q1Az8dsPzNbskDSmVk/NbV7QNVk/T84
Ci9A2Co7PzpZuEDa6Tg/PKQoQN2hmD8+6SZA4FM+P0EopEDi/bU/Q2I9QOWhHT9FlgpA6D2FP0fE
HUDq0oI/SewsQO1fwj9MDhVA7+VHP04psEDyY1I/UD81QPTZ5T9STq5A90i3P1RXxED5r7w/Vlp8
QPwO0D9YVsZA/mXuP1pMjUEAWo4/XDvYQQF+SD9eJOZBAp4aP2AHekEDugc/YeO1QQTSHj9jubVB
BeZiP2WJakEG9rc/Z1K3QQgDSj9pFc9BCQwAP2rSk0EKEMY/bIjoQQsR3D9uOTNBDA9CP2/jVEEN
CR4/cYePQQ3/Zj9zJdpBDvIQP3S+IkEP4RM/dlBNQRDMgT933INBEbSJP3ljDEESmRA/euPOQRN6
Pj98XwZBFFg+P33U80EVMwQ/f0V6QRYKnT+AWFhBFt8ZP4ELVEEXsHk/gbu0QRh+7j+CaZxBGUqF
P4MVHkEaE0U/g74+QRrZTD+EZRJBG5zGP4UJuUEcXXo/hawNQR0bfj+GTCVBHdccP4bqN0EekE4/
h4ZBQR9HBj+IIDpBH/toP4i4OkEgrak/iU50QSFdsj+J4s9BIguTP4p1W0Eit3E/iwY4QSNhWD+L
lW9BJAk9P4wi+UEkr1k/jK8HQSVTlj+NOYhBJfXnP43CbUEmlnM/jknZQSc1KT+Oz79BJ9IWP49U
LkEobWc/j9dMQSkG3j+QWOZBKZ7WP5DZSEEqNVc/kVh1QSrKUj+R1mpBK13HP5JTIUEr78M/ks6m
QSyAUD+TSQdBLQ9XP5PCL0EtnP4/lDo/QS4peD+UsWFBLrSnP5Unf0EvPn0/lZyNQS/HCj+WEJ5B
ME5DP5aDpkEw1DQ/lvWzQTFZEz+XZvNBMdzIP5fXTEEyX3w/mEbiQTLhLT+YtbNBM2GxP5kjn0Ez
4To/mZDSQTRfuz+Z/UJBNN0kP5po3kE1WV8/mtOTQTXUjT+bPYFBNk7eP5umz0E2yD8/nA9rQTdA
nD+cd0JBN7gfP5zeekE4LqM/nUTyQTikLz+dqq1BORj+P54P3UE5jO8/nnRgQTn/+D+e2DJBOnIe
P587WUE6414/n53OQTtTqT+f/4hBO8NHP6BgwkE8MjQ/oMF2QTygdT+hIahBPQ3oP6GBOkE9enc/
oeAYQT3mUD+iPmZBPlFvP6KcIkE+u+8/ovlhQT8lnT+jVfVBP452P6Ox3EE/9sA/pA1OQUBeTT+k
aB9BQMUhP6TCVUFBKyU/pRveQUGQRT+ldJ9BQfS1P6XMy0FCWG4/piRWQUK7VD+meytBQx1vP6bR
T0FDfrI/pya1QUPfLj+ne2pBRD6kP6fPM0FEnUE/qCIyQUT7AD+odGRBRVfkP6jF0UFFs9M/qRZe
QUYOuz+pZfNBRmiSP6m0j0FGwXQ/qgJCQUcZgz+qTzVBR3BZP6qbDkFHxhM/quXeQUgapj+rL6BB
SG4SP6t4UEFIwGc/q7/1QUkRWD+sBlxBSWEaP6xLqUFJr4I/rI+8QUn8zT+s0r9BSkjYP60UmkFK
k3c/rVUkQUrc2D+tlIhBSyTtP63StUFLa7U/rg+vQUuxLT+uS3dBS/VMP66GBEFMN+4/rr87QUx5
ND+u9zxBTLkzP68uB0FM98o/r2OKQU009z+vl8FBTXDcP6/KykFNq5I/r/zEQU3k5D+wLYRBThzr
P7BdHkFOU8o/sIurQU6JVT+wuP1BTr3PP7DlWUFO8Qs/sRCXQU8jFz+xOsRBT1QgP7FkDkFPhA4/
sYxhQU+y5z+xs79BT+DAP7HaPEFQDYU/sf/EQVA5Tz+yJHNBUGREP7JIaUFQjno/smu2QVC38j+y
jmFBUODEP7KweUFRCOI/stHzQVEwTj+y8tlBUVcBP7MTJEFRfQw/szLTQVGinD+zUhxBUcfIP7Nx
E0FR7KQ/s4/MQVIRDD+zrihBUjUMP7PMMkFSWLk/s+n8QVJ76D+0B1pBUp7OP7QkekFSwYM/tEF8
QVLkDT+0XmBBUwZyP7R7KEFTKKM/tJfMQVNKvj+0tGRBU2yxP7TQ3UFTjnI/tO04QVOv8z+1CWpB
U9FmP7Ulm0FT8tI/tUHBQVQUMT+1Xd5BVDVsP7V550FUVmc/tZW7QVR3Pz+1sX5BVJfyP7XNKEFU
uKs/tejVQVTZPT+2BGhBVPmkP7Yf10FVGbI/tjr6QVU5gT+2VeVBVVkYP7ZwnkFVeGE/tosRQVWX
hT+2pWRBVbZ2P7a/h0FV1SQ/ttlvQVXzbz+28vtBVhFLP7cMJEFWLtI/tyUAQVZLtz+3PUpBVmgu
P7dVOEFWhFc/t2ziQVagJD+3hDpBVruLP7ebN0FW1j8/t7GWQVbwXD+3x3BBVwndP7fcwUFXIsQ/
t/GIQVc69z+4Ba9BV1KmP7gZZkFXabw/uCyiQVeAIT+4P01BV5XjP7hRckFXqrg/uGLKQVe+5T+4
c5JBV9I/P7iDp0FX5NM/uJMWQVf2pT+4od9BWAeWP7iv6EFYF9Y/uL1ZQVgnHD+4yfNBWDVsP7jV
vUFYQvQ/uODcQVhPdz+46x5BWFs/P7j0wEFYZhE/uP2WQVhv/T+5BapBWHkRP7kNCUFYgUI/uROn
QViIlz+5GYtBWI7uP7kek0FYlC4/uSKtQViYnD+5Jg1BWJw+P7koxUFYnuw/uSqxQVigsT+5K9tB
WKGFP7ksPEFYoWg/uSvTQVigij+5KslBWJ8RP7kpQ0FYnOk/uScsQViZ3T+5JFRBWJXSP7kgoUFY
kOk/uRw6QViLGj+5Fx1BWISNP7kRakFYfRw/uQr6QVh07T+5A/NBWGvdP7j8N0FYYfY/uPPQQVhX
bD+46ulBWEwvP7jhc0FYQDA/uNdpQVgzRD+4zJtBWCVtP7jBFkFYFrI/uLTfQVgHIT+4p/9BV/ai
P7iaWkFX5TQ/uIvwQVfSxj+4fL1BV79SP7hstUFXqso/uFvSQVeVij+4SmhBV3+PP7g4ZUFXaJM/
uCWTQVdQjT+4EepBVzeQP7f9eEFXHYk/t+goQVcCgT+30gBBVuZ4P7e7A0FWyT4/t6MFQVaq9T+3
iiNBVot3P7dwPEFWaxI/t1WVQVZJmD+3Of9BVibiP7cdVkFWAvk/tv+iQVXd8j+24P1BVbf6P7bB
kkFVkM8/tqEeQVVoWT+2f45BVT7FP7ZdCEFVFAk/tjmEQVToDz+2FO9BVLruP7XvVEFUjIE/tciZ
QVRczD+1oLxBVCvnP7V31EFT+c4/tU3hQVPGcj+1ItlBU5HFP7T2sEFTW78/tMlaQVMkmz+0mwpB
UuwoP7RrlUFSsog/tDsfQVJ33z+0CcZBUjv9P7PXYkFR/vQ/s6P9QVHAqD+zb31BUYFYP7M6HEFR
QNo/swO0QVD/GD+yzCtBULw2P7KTnkFQeCo/sloQQVAzQj+yH8dBT+1oP7Hkp0FPpqs/sai7QU9f
Dj+xbA5BTxadP7EurEFOzTQ/sPB1QU6DNT+wsbdBTjiAP7ByWUFN7QY/sDJJQU2hHj+v8d5BTVSC
P6+w2kFNB0w/r29VQUy5uD+vLXtBTGuPP67rJ0FMHPQ/rqhsQUvN+j+uZWVBS37QP64iPEFLL5Y/
rd8LQUrf8j+tm4tBSpAwP61X/EFKQEk/rRRVQUnwVT+s0KxBSaBLP6yNAkFJT+w/rEkcQUj/fz+s
BTVBSK7/P6vBUUFIXls/q31gQUgNtD+rOYFBR7ztP6r1nEFHbEA/qrHYQUcbrz+qbjxBRss7P6oq
zEFGeu8/qeeRQUYqrD+ppHFBRdpJP6lhSkFFib0/qR4RQUU5Bz+o2sFBROhWP6iXgUFEl6g/qFRT
QURG6D+oESBBQ/YhP6fN8EFDpOw/p4p0QUNTtT+nRwFBQwJdP6cDfUFCsNc/pr/cQUJfRj+mfDdB
Qg2HP6Y4akFBu6g/pfSIQUFphT+lsG1BQRdBP6VsOkFAxNY/pSfjQUByMD+k41VBQB8pP6SedEE/
y98/pFlZQT94Wz+kFAdBPySvP6POiUE+0O4/o4jyQT59AD+jQyhBPiisP6L8/EE90+o/orZuQT1+
1D+ib4VBPSmRP6IoYUE81Dg/oeEaQTx+1z+hmcNBPClHP6FSK0E702o/oQpBQTt9aj+gwitBOyc/
P6B53EE60Ok/oDFaQTp6LT+f6HFBOiNNP5+fW0E5zEQ/n1YSQTl1Fz+fDJxBOR2YP57CykE4xfc/
nnjIQThuOz+eLp5BOBZ1P53kWkE3vpc/nZn2QTdmiT+dT1VBNw57P50EokE2tjE/nLmyQTZd3D+c
bqlBNgVKP5wjaEE1rIY/m9frQTVToT+bjEVBNPrIP5tAnUE0obU/mvS0QTRIVz+aqHxBM+6yP5pb
/0EzlPQ/mg9gQTM68z+ZwnJBMuCqP5l1PUEyhkA/mSfaQTIrpz+Y2kNBMdC8P5iMXUExdWY/mD4N
QTEZqD+X71dBML1pP5egLEEwYJM/l1B8QTADTj+XAGBBL6V+P5avwkEvRyM/ll6sQS7oMT+WDRVB
LohrP5W6yEEuJ9c/lWfAQS3Gej+VFAZBLWQ0P5S/fkEtATI/lGpSQSydiz+UFKBBLDjhP5O+DkEr
0zc/k2ajQStsoT+TDm5BKwTvP5K1S0EqnCk/kltCQSoyNz+SADxBKcc3P5GkWEEpWxo/kUeJQSjt
4T+Q6c9BKH+8P5CLUUEoEF8/kCvSQSefyj+Py1NBJy31P49pzkEmuto/jwc1QSZGxD+Oo9BBJdGf
P44/l0ElW30/jdqSQSTkbD+NdMtBJGxDP40OH0Ej8u4/jKZ+QSN4YD+MPetBIvzDP4vUfUEigBY/
i2owQSICaz+K/xdBIYP1P4qTXUEhBKA/iibrQSCEXT+JubhBIAM9P4lLzEEfgSA/iN0UQR7+XT+I
bdZBHnrVP4f+AEEd9qk/h42rQR1yIT+HHQpBHOzyP4ar5EEcZzs/hjpGQRvg7D+FyCBBG1njP4VV
YEEa0kc/hOIkQRpKID+EbnFBGcGxP4P6fkEZOS0/g4ZzQRiwgz+DEkxBGCetP4Kd+0EXnsw/gimg
QRcVwz+BtSJBFoy5P4FAoEEWA8M/gMwrQRV6pT+AV5lBFPGdP3/GLkEUaIU/ftz7QRPfiT998+RB
E1atP30LDEESza0/fCH5QRJEfj97OKFBEbsvP3pPJUERMeM/eWW+QRCopz94fHVBEB9ZP3eTB0EP
leI/dqlhQQ8MOz91v3VBDoJWP3TVJkEN+B8/c+pXQQ1tkT9y/w5BDOJZP3ISu0EMVq8/cSW+QQvK
Lz9wN3xBCzzvP29IE0EKrso/blc+QQofpz9tZMlBCY93P2xwtkEI/g8/a3rAQQhrdD9qgslBB9dU
P2mIVUEHQcg/aIuGQQaqgj9ni+JBBhFRP2aJFkEFdhE/ZYLnQQTY0T9keXZBBDlnP2NscEEDl3c/
YlsyQQLyyT9hRVJBAkspP2AqgUEBoIE/XwqHQQDypD9d5R9BAEFvP1y5/ED/GYk/W4j4QP2o8z9a
UcZA/DCqP1kUDED6sGI/V8+DQPkn7j9Wg/xA95aFP1Uwy0D1+/U/U9XLQPRX2j9ScpFA8qnZP1EG
y0Dw8lc/T5LHQO8w1D9OFjBA7WU4P0yQ70Drjxs/SwKlQOmuST9Jaw1A58KwP0fKFEDlzHU/Rh/0
QOPL5z9EbN9A4cCuP0Kwm0Dfqsc/QOs0QN2KWz8/HLJA21+bPz1FQEDZKj8/O2SaQNbqmT85ewJA
1KCxPzeIe0DSTJ8/NY0WQM/vAz8ziWRAzYg+PzF9r0DLGH8/L2owQMigKz8tT1NAxh9HPystDEDD
ljw/KQOfQMEFVD8m02RAvm0BPyScw0C7zY8/ImAAQLknhT8gHatAtntiPx3WEUCzyYA/G4lvQLES
aj8ZOEZArlX/PxbidkCrlS4/FIjrQKjQeT8SLBpApgh9Pw/Mc0CjPcc/DWqBQKBwoz8LBnFAnaE1
PwigdUCa0Bg/Bjj4QJf9iT8D0DtAlSoRPwFm4ECSVjk+/fqCQI+Cgz75J8tAjK+XPvRWekCJ3dA+
74coQIcNjj7qupNAhD8nPuXxc0CBcvI+4SwGQH1Sfj7caytAd8T4Ptevg0ByPk4+0vnmQGy/XT7O
SxlAZ0kkPsmjzkBh28s+xQQkQFx4CT7AbLdAVx7+Prve30BR0Qk+t1rKQEyPbj6y4ZxAR1o6Pq5z
U0BCMmo+qhCfQD0ZSD6lutNAOA8YPqFxv0AzFAg+nTWjQC4ooT6ZB2RAKU0nPpTnVUAkgiA+kNWv
QB/Ioz6M0wZAGyD8PojftUAWiw0+hPuuQBIHdz6BJ1xADZZRPnrFZ0AJOHo+c121QATtHD5sFlJA
ALUSPmTwkT/5IDc+XevPP/D99z5XCQc/6QNyPlBH/D/hL7s+SagYP9mD1D5DKpg/0f97PjzPBT/K
owc+NpWnP8NtvD4wffs/vGA2PiqIdz+1eyg+JLVQP669YT4fA7o/qCbUPhlzbz+ht1M+FASXP5tu
9T4Ot14/lU2jPgmLmD+PU4A+BIG9P4mAFj3/MyA/g9KPPfWj3z98lbk97FbDP3HRxj3jSsc/Z1e1
Pdp+HD9dJ7A90fE5P1NBqz3JpGE/SaXEPcGWXD9AVEE9uckrPzdIxD2yOMM/LoPhParngj8mBeo9
o9V5Px3Kfz2c/vc/FdDhPZZkZj8OFbY9kAGgPwaZuD2J2P8+/rp8PYPrkj7wuJM9fGzKPuMwuD1x
dlY+1hwlPWbvaD7JeNo9XNfXPr1DtT1TK/M+sXxWPUnrAT6mH+09QRHyPpss2z04ojk+kJ9/PTCj
8j6GdYg9KRVAPnlZ1T0h8nE+ZoEHPRs6Lj5UYIQ9FOiYPkL4yj0PAbA+MjpJPQl7Qj4iJ/M9BFXK
PhK2Bjz/JM8+A+hDPPZZXD3rcmk87kojPdBRwzzm/zA9tm62POBtbz2dnrA82ndPPYXf4TzVIFQ9
XnMSPNBonz0zcUY8zFn2PQpuczzI0S88xqjZPMXNPDx4poU8w1UjO9Yz4jzBSRm62fiuPL+oK7wa
/1Q8vmZJvInxljy9cg68w4EtPLzCwrz6Fm88vFLMvRbWETy8HjW9LzPsPLwme71GBqU8vGpHvVtu
+Dy81qm9b4vYPL1ocr2BPK08vgWAvYoaADy+oUm9kk8UPL9Hp72Z4J88v/CbvaDSOjzAqaC9pzjb
PMFmi72tDuM8wjFNvbJVZDzC/Q29txq+PMPG/b27Vqg8xJc8vb8LBDzFX5W9wjRMPMYX973E3UI8
xrojvccOhjzHYQm9yM/fPMgDOL3KI6M8yJ2Qvcr/8jzJLVu9y27HPMmcD73Lbms8yg69vcr/1jzK
e4q9yjGRPMrgob3I/ZU8yz37vcddTDzLlOm9xWCcPMvsy73DDSA8zDScvcBocjzMaoO9vXE7PMyC
Tr26JNA8zI+UvbZ8yjzMn1a9sogTPMyskb2uSdI8zLgTvanOZzzMwgC9pRHYPMzK/72gD3E8zNbJ
vZrEcDzM5ye9lUUSPMz0ur2PnJk8zQdxvYnAUzzNHpO9g66/PM1EL7163OU8zXnbvW3y9jzNwGS9
YMQ+PM4Lw71TXTo8zmhcvUXD3zzO2Z29N+eyPM9h6L0pqgs80AswvRsq/TzQyri9DHwrPNGLZrz7
Nqc80lvhvN0onTzTMkO8vuUiPNQjW7ygpQ481SqwvIJRLzzWNpK8R2cxPNdHYbwJ3P082FlNu5gW
MTzZgf26V9eXPNq3oztFwJ883ARBO+G2LTzdTjE8MH6WPN6vRTxv0mY84A+zPJgLvzzhZ0k8uFW3
POLLWzzY4I085D9APPmDSTzlvqI9DSWmPOc3xj0dfO486LULPS3WODzqPcI9PjXUPOu+ID1OgAc8
7T7APV7dNzzuyzk9bz2tPPBipT1/rv488gJEPYgJmjzzpaw9kDMtPPVRnz2YWkU89v6FPaBryTz4
mOA9qIG8PPo//T2wlB08++qVPbiokDz9ol09wK/TPP9m7z3IpE49AJ5nPdCZcj0Bje892H/hPQJ3
nj3gWFo9A15OPegNcz0EQZ4976dKPQUlYj33NIc9BgYmPf6xnz0G8bI+Awt/PQfoSD4GtHc9CNy2
PgpbKz0J1Js+DfEePQrQRD4Rh9Y9C9UNPhUWLj0M5JM+GJcCPQ36wz4cCcM9DxdtPh9tZj0QO+8+
IsUzPRFlbz4mErw9EpcJPilW7D0T2F8+LJAHPRUcmj4vo3g9Fl33PjKi7z0XoiA+NYvCPRjslj44
Zc49GjvVPjsvkT0bjJI+PebPPRzlGT5AkoM9Hj7cPkMscT0fmJ0+RbKVPSD1oj5II609Ik5uPkp+
hD0jp4s+TMbAPST5rz5O+3c9JkPUPlEgeD0nhdw+UzITPSjC3j5VLiw9Kfc7PlcWoT0rHhA+WO4V
PSw/0z5atHY9LVpnPlxlQj0ubYU+XgvDPS+AEz5fpLw9MInJPmE26T0xiHY+Yrk1PTJ1yz5kKqU9
M1tAPmWLGT00Lxo+ZtU3PTTw/z5oDLA9NaDOPmko9D02OPI+akGbPTbF6T5rTGs9N0ehPmxBLj03
wAI=
      </set>
      <set id="src_1001" fmt="series">
AAAACHNyY18xMDAxAAAAAj+AAAA/gAAAAAAAAgAAA+k8Cq4WPIxcezwC6yI8i58QO/UcyzyK2JE7
443dPIoYADvSOAc8iVZKO8FNcDyIkaA7sgzDPIfY8DujJ5U8hx2EO5TYrDyGZMY7h8nsPIW1qjt4
K208hQkkO2N56DyEaNc7US6EPIPZ0zs+tfE8g1UAOyy4zDyCzqY7HWJEPIJVdDsOPq08geeEOwHm
lzyBgs468XmWPIEh8Trm/j48gLZIOuM9LjyAVM465ejNPIAG+Drvqzg8f5bFOwCWezx/KX47C5qO
PH7EqjsYVrI8fnOFOyZg4zx+I3M7Ndl6PH3WvDtGcIU8fYr9O1glsDx9SmU7afw0PH0jUzt7pc08
fRfFO4aVuTx9ES87j/ZzPH0A1DuZXhc8fPCbO6J/ojx82dM7rFS7PHys8Du1KUY8fH5pO723gjx8
Xp07xWrBPHxEDzvLvyc8fCqaO9IEizx8EZc71nUBPHvxFjvatbs8e8zLO93d9jx7zCw74Ly5PHvU
6DvjJLI8e+8vO+Nc4Dx8CIQ74qWoPHwd4Tvg/Zc8fEoiO96sWDx8eNA73BICPHyd1zvYHyA8fNJk
O9Sz7Tx9FE470nuwPH1g0zvQDmQ8fdMPO84Tajx+Xxk7y9HRPH79LjvJGzs8f7VqO8c9TDyAPJw7
xXjjPICbUjvEh6s8gPvsO8TmxzyBYeM7x1gTPIG9kDvMAhI8giNEO9LwnTyCkwc728vTPIMAJjvo
chE8g3fXO/h/NjyD/C08BnQxPISH7jwSgeY8hRgAPCDH+TyFqnE8McJ/PIY1FjxFHqU8hsDwPFtE
yTyHTqg8dM8UPIfkDzyIzbU8iIomPJj/8DyJM/E8q0WgPInjSDy/pfM8iqPEPNZdazyLfOU873Yo
PIxsQz0FkCA8jX4GPRTBDjyOvRs9JVn+PJAfcz03XxE8ka9IPUr0+TyTbaM9YC7wPJVroD13Cd48
l6+YPYfFADyaQA49lO48PJ0rGz2jEUg8oINDPbIlxTykRY49wjsqPKh25T3TXzQ8rSOFPeWPPTyy
Vc49+NICPLgRKT4GlUE8vlzZPhFdkjzFRsc+HMXFPMzQjD4oxMQ81QCrPjVpQDzd5BU+QriuPOd8
eT5Qrys88cizPl9U4Tz80IA+bqvNPQRPez5+sJQ9CpP3Poe5hD0RO4Q+kHlPPRhGTj6Zl6w9H7cE
PqMZNT0nj2s+rQEePS/OzD63UPA9OHiEPsIKJT1BjrA+zSxKPUsSwT7YuUk9VQQ7PuS05z1fY9Y+
8SAvPWo0Oz79/kU9dXcWPwWoJT2AmEc/DI3+PYax/z8Trj49jQSfPxsLRT2TkMI/IqXyPZpZbT8q
gac9oWCuPzKfVD2oplE/OwDZPbAqrT9Dpe89t+9HP0yQDz2/9kA/Vb+4Pcg9dz9fOHs90McdP2j6
AT3ZlZc/cweZPeKqCz99YB097AKxP4QDPT31n6Q/iX1qPf+B+j+PHqw+BNSLP5Towz4KCxg/mttv
Pg9l0z+g96k+FOSeP6c+Vz4ah8I/rbBTPiBP+j+0T3k+Jj35P7sZ4D4sUGk/whDLPjKIWz/JNMo+
OOUMP9CF3j4/Z7o/2AV+PkYQtT/fs+8+TN/nP+eQeT5T1Ts/75uVPlrvmz/3078+Yi2LQAAc0j5p
j2RABGbJPnEU9EAIx00+eL7vQA0/Oj6ARq1AEc5WPoRAXUAWdFA+iEv4QBsxCj6MaUZAIAM5PpCX
VUAk6tI+lNV0QCnntz6ZI95ALvjwPp2B0EA0Hm4+oe8SQDlXND6ma0lAPqMCPqr15EBEAZk+r46i
QElwtj60M3lATvCtPrjk4UBUgWI+vaJcQFoiLj7Ca/5AX9HYPsdAx0Blj6s+zB/UQGta2D7RCOJA
cTIcPtX6tkB3FNU+2vTmQH0CKj7f9p9AgXyWPuT/E0CEfH8+6g1hQIeAXD7vIRtAioe6PvQ5zECN
kgo++VZqQJCe3D7+dlBAk62uPwHMQkCWvkw/BF5KQJnQcD8G8RpAnOOAPwmEWkCf90Y/DBfgQKML
PD8OqztAph7kPxE9/kCpMbI/E8/jQKxDZD8WYLBAr1QdPxjwiECyYw0/G37SQLVvuD8eCxlAuHod
PyCVVEC7ggY/Ix0+QL6HMj8lot5AwYlNPygl50DEiB0/KqYoQMeDfz8tI6tAyntCPy+eNkDNbwk/
MhWfQNBfFj80ifxA00sPPzb7B0DWMqM/OWh3QNkVzj870mtA2/RnPz44zkDezp0/QJuzQOGkID9C
+uRA5HSZP0VV+0DnQDU/R606QOoGyj9KAIFA7MiIP0xP+EDvhYg/TpuUQPI9dz9Q4xlA9PBeP1Mm
ukD3nho/VWZHQPpGgT9XoapA/OnPP1nY+kD/h5I/XAvaQQEQQD9eOtdBAlo0P2Bl1kEDoaU/Yoy/
QQTmaj9kr1pBBiilP2bN30EHaDg/aOgVQQilQT9q/hRBCd+2P20PzkELF5A/bx1DQQxM0j9xJntB
DX9SP3MrNkEOry8/dSuLQQ/clD93J7VBEQdSP3kfg0ESL6E/exM0QRNVfT99At9BFHjKP37uS0EV
mZo/gGq5QRa4Az+BXEBBF9QAP4JLtEEY7VU/gzjeQRoD+T+EI8FBGxf+P4UMYUEcKXA/hfLTQR04
SD+G1wlBHkSAP4e4+0EfTjk/iJjEQSBVTT+JdkBBIVnQP4pReUEiW+k/iyqXQSNbsD+MAa1BJFjz
P4zWlkElU3k/jaklQSZLZj+OeW5BJ0CSP49HUkEoMwc/kBLYQSki2j+Q3BRBKg/+P5Gi8kEq+nc/
kmeEQSviPj+TKctBLMdKP5Ppu0EtqdU/lKeAQS6Jrj+VYvJBL2bFP5Yb/UEwQQQ/ltKUQTEYcD+X
hsZBMe0lP5g4rkEyvxI/mOhAQTON+T+ZlUlBNFndP5o/w0E1IsA/mue6QTXouj+bjUBBNqvtP5ww
ckE3bEE/nNE3QTgppz+db4lBOOQLP54LXUE5m3I/nqS3QTpP9j+fO6tBOwGRP5/QMkE7sDw/oGJJ
QTxb+z+g8fVBPQTPP6F/OEE9qto/ogotQT5N+D+ikr1BPu5ZP6MZD0E/i+s/o50TQUAmoT+kHr9B
QL6RP6SeHUFBU7c/pRsuQUHmOz+llhdBQnYOP6YOykFDAyA/poU8QUONjT+m+YFBRBV7P6drwkFE
msI/p9vhQUUdNj+oSbZBRZz6P6i1XkFGGh0/qR7jQUaUnD+phkJBRwyeP6nrnkFHggQ/qk7iQUf0
2z+qsBNBSGT1P6sPDEFI0n4/q2vzQUk9hD+rxtZBSaX1P6wfq0FKC+k/rHZ/QUpvID+syyFBSs+s
P60dokFLLbM/rW4fQUuI7T+tvF5BS+FxP64IbUFMNxg/rlIwQUyJ6T+umalBTNoGP67e7kFNJ4o/
ryIaQU1yWj+vYxdBTbpqP6+h4EFN/4Y/r95BQU5Bwj+wGExBToDuP7BP1UFOvRg/sIToQU72TD+w
t4dBTyxmP7DnnUFPX2s/sRUsQU+PSz+xQBxBT7wJP7Foc0FP5a8/sY42QVAMZD+xsYRBUDAPP7HS
SUFQUNI/sfChQVBuXT+yDENBUIjMP7IlSUFQoCY/sju6QVC0KT+yT1lBUMThP7JgMEFQ0mE/sm5S
QVDcvD+yec9BUOPsP7KCmUFQ6BA/sojHQVDpNT+yjGtBUOdnP7KNj0FQ4rQ/sow/QVDbJz+yiIZB
UNDGP7KCY0FQw5o/snneQVCzgT+ybtxBUKCoP7JhfkFQizE/slHhQVBzBz+yP/BBUFhDP7IrwUFQ
OxU/shV6QVAbmD+x/TRBT/n7P7HjGEFP1kQ/sccoQU+wjT+xqXdBT4jcP7GKDEFPX0M/sWjsQU80
KD+xRndBTwdoP7EilEFO2TU/sP1kQU6pjD+w1txBTnh9P7CvE0FORnU/sIZYQU4TaD+wXLBBTd+O
P7AySUFNqwk/sAc3QU112z+v245BTUAiP6+vW0FNCiA/r4LaQUzT2z+vVhRBTJ2GP68pMkFMZyg/
rvxBQUww2z+uz09BS/qwP66iZ0FLxN0/rnXDQUuPjz+uSYZBS1rbP64dwEFLJtE/rfKFQUrzUD+t
x7FBSsCIP62dbkFKjrE/rXP3QUpd8z+tS3VBSi5UP60j2kFJ/6k/rPz9QUnSMj+s1xxBSaYOP6yy
VkFJe1g/rI64QUlSFT+sbFNBSSosP6xLFEFJA6Y/rCr4QUjelj+sDAZBSLstP6vueEFImWA/q9I8
QUh5Tj+rt25BSFtAP6ueT0FIPs0/q4Z9QUgkEj+rcBFBSAsNP6tbEEFH87U/q0dkQUfeTj+rNVRB
R8rRP6sk1EFHuTc/qxXWQUepXz+rCEZBR5tQP6r8K0FHjy4/qvGtQUeE5D+q6K1BR3yBP6rhQUFH
diI/qtt9QUdxyj+q11pBR2+YP6rVAUFHb3U/qtRZQUdxUD+q1VNBR3TdP6rXpkFHei4/qttxQUeB
az+q4NdBR4qfP6rn3EFHldA/qvCLQUejDD+q+u9BR7JhP6sHFUFHw6A/qxTPQUfWsT+rJBBBR+u5
P6s1BEFIAuE/q0e8QUgb5z+rXAdBSDcMP6tyIUFIVBA/q4nRQUhy/j+royNBSJOMP6u9zkFItb8/
q9nYQUjZxD+r93NBSP+aP6wWoUFJJzs/rDdYQUlQsD+sWZlBSXwUP6x9g0FJqSE/rKLYQUnXzz+s
yY5BSggOP6zxnkFKOb8/rRrzQUps0D+tRYRBSqE4P61xQEFK1tU/rZ4EQUsNiz+ty7FBS0UtP636
K0FLfdo/rimOQUu3gT+uWdNBS/H9P66K2EFMLUw/rrycQUxpTT+u7wFBTKW5P68hzEFM4og/r1T7
QU0fiz+viFxBTVzDP6+7/EFNmfQ/r++fQU3W7z+wIxlBThPAP7BWf0FOUBI/sImDQU6L5D+wvCVB
TscgP7DuWEFPAbg/sSAEQU87cD+xUPhBT3RHP7GBPUFPrBA/sbCuQU/ilz+x3xdBUBfOP7IMZ0FQ
S5k/sjiFQVB98D+yY3RBUK6EP7KM6UFQ3V0/srTqQVEKYj+y21xBUTW0P7MAW0FRXuk/syOWQVGF
2z+zROpBUaqVP7NkW0FRzRs/s4HxQVHtIT+znWhBUgq9P7O22UFSJdo/s84nQVI+Lj+z4xRBUlQK
P7P15EFSZ1w/tAaLQVJ3/j+0FORBUoXAP7Qgw0FSkKU/tCoyQVKYsD+0MTZBUp3iP7Q11EFSoBc/
tDfhQVKfST+0N1tBUpuYP7Q0Y0FSlPs/tC70QVKLWD+0JvZBUn7BP7QcfEFSb0c/tA+IQVJczT+0
ABBBUkdpP7PuKUFSLus/s9mhQVITuD+zws1BUfWZP7OpgkFR1Ko/s43kQVGwyT+zb9RBUYnaP7NP
OEFRYAk/sywxQVEzgz+zBuVBUQRYP7LfbUFQ0nQ/srW0QVCdzD+yia1BUGZ3P7Jbc0FQLJQ/sisb
QU/wCj+x+JRBT7EFP7HECUFPb3U/sY1hQU8rbj+xVLFBTuT3P7EZ/kFOnE8/sN18QU5RVz+wnxJB
TgQJP7BeskFNtFY/sBxgQU1iXz+v2ChBTQ4nP6+SEkFMt6A/r0oRQUxe+z+vAFJBTARQP6606UFL
p4s/rmfBQUtIoD+uGMZBSufDP63IKUFKhNc/rXXTQUogBD+tId5BSbk0P6zMR0FJUHg/rHUJQUjl
0T+sHChBSHkpP6vBlEFICrA/q2V1QUeaTj+rB7ZBRyf1P6qoTUFGs78/qkdFQUY9+z+p5ONBRcZ4
P6mBDUFFTSg/qRuyQUTSWT+otQdBRFYNP6hNEEFD2Gw/p+PxQUNZaj+neaVBQtjdP6cODEFCVwI/
pqFeQUHTwD+mM31BQU8PP6XEZkFAyUA/pVRkQUBCUT+k425BP7o7P6Rxe0E/MQ4/o/6bQT6m3T+j
iuFBPhv0P6MWl0E9kCQ/oqGUQT0Dej+iK9xBPHYdP6G1k0E76AQ/oT64QTtZhD+gx5JBOsqVP6BQ
CEE6Ou8/n9feQTmq2D+fX2lBORpIP57mm0E4iVo/nm2KQTf4RT+d9FJBN2cuP517HUE21iE/nQH6
QTZFCT+ciNNBNbP4P5wPqkE1IxE/m5afQTSSWD+bHb1BNAHPP5qlBkEzcXo/mix1QTLhij+ZtChB
MlIfP5k8NkExw08/mMS+QTE1DD+YTalBMKedP5fXNkEwGtc/l2E7QS+O1j+W685BLwPlP5Z3NUEu
efk/lgNgQS3xAz+VkDpBLWkaP5Ud3EEs4kc/lKxLQSxcuT+UO6tBK9haP5PL5EErVS8/k1ztQSrT
bz+S7wtBKlMbP5KCOUEp1Cs/khZvQSlWuT+Rq7dBKNrqP5FCSEEoYKw/kNoJQSfnyD+QcsFBJ3CH
P5AMrkEm+ss/j6e5QSaGyD+PRA9BJhRYP47hlUElo4Y/joBoQSU0ST+OIGNBJMaYP43BhEEkWpY/
jWPlQSPwFj+NB2pBI4crP4ysNEEjH9s/jFI2QSK6JD+L+XdBIlYLP4uiA0Eh81o/i0utQSGSAz+K
9m9BITIXP4qiUEEg028/ik8vQSB2IT+J/SRBIBoXP4msIkEfv1g/iVxAQR9lwz+JDV9BHw07P4i/
YkEetak/iHI/QR5fLD+IJg5BHgmVP4faqEEdtM0/h4/7QR1g8z+HRi5BHQ3KP4b9DEEcu2k/hrSm
QRxpnj+GbNNBHBhjP4YlqEEbx5c/hd75QRt3Cj+FmJJBGybnP4VSoEEa1v8/hQzuQRqHgz+Ex75B
GjhQP4SC70EZ6Tc/hD5TQRmaFD+D+c5BGUrDP4O1SkEY+3M/g3DyQRisCj+DLK1BGFx7P4LoZ0EY
DLg/gqQSQRe8pT+CX6FBF2waP4Ia80EXGwA/gdX5QRbJbD+BkLhBFndGP4FLGEEWJJY/gQUcQRXR
QT+AvqVBFX1ZP4B3zUEVKPc/gDCpQRTT0D9/0f1BFH3RP39BeUEUJzQ/frAkQRPQCz9+Hh1BE3gl
P32K80ETH0s/fPZHQRLFlj98YDNBEmsmP3vJD0ESD9g/ezCdQRGzjz96lpdBEVZyP3n7NkEQ+HQ/
eV52QRCZzj94wLBBEDprP3ghmEEP2jI/d4D2QQ95Jz923uBBDxdiP3Y7mEEOtJw/dZaUQQ5Q5j90
7/BBDew6P3RHjkENhrc/c525QQ0gdj9y8qNBDLl7P3JGMkEMUY0/cZgOQQvomj9w6A5BC37dP3A2
tEELFGY/b4QLQQqpHT9uz+NBCj0BP24aLkEJz+4/bWLKQQlh/j9sqedBCPMiP2vvZUEIg1Y/azMf
QQgSbD9qdONBB6CIP2m1BEEHLZI/aPNiQQa5pD9oMB1BBkSqP2drFEEFzsA/ZqRsQQVX4T9l3DNB
BN/LP2UR40EEZlk/ZEVfQQPrkj9jdqxBA29yP2Kl1kEC8fM/YdKyQQJy7T9g/RVBAfKCP2AlRUEB
cIY/X0sLQQDtBj9ebmdBAGfGP12O+ED/wcI/XKz5QP6waD9bx/9A/ZuJP1rgXUD8gx8/WfYEQPtm
aD9ZCEFA+kW9P1gXVUD5II0/VyKvQPf23T9WKnJA9siqP1Uuh0D1lbU/VC7UQPReAz9TK1pA8yFS
P1IjzUDx38Q/URhOQPCYpz9QCDxA70u6P07zc0Dt+RM/Tdn9QOygSD9Mu1xA60E5P0uXdEDp29E/
Sm4zQOhvyD9JP19A5v0IP0gK4EDlg2s/RtCxQOQCrj9FkG1A4nqMP0RJ2EDg60Y/Qv0hQN9ULz9B
qdRA3bU7P0BP00DcDoA/Pu8zQNpgHj89iA1A2KncPzwaHUDW64Q/OqUvQNUlaT85KZJA01bmPzem
n0DRgGg/Nhy0QM+iKT80i/JAzbwmPzL0ZkDLzsY/MVZKQMnZ4D8vsZNAx92EPy4GdEDF2aE/LFTX
QMPO3D8qnTFAwb1TPyjfe0C/pYk/Jxw3QL2HlT8lU3dAu2OTPyOFd0C5Oec/IbJ0QLcLLz8f2yVA
tNdDPx3/NkCynio/HB6kQLBgcj8aOeVArh5sPxhRJkCr2JQ/FmUMQKmPQz8UdbZAp0KbPxKDFUCk
81Y/EI48QKKhpj8OlxRAoE3RPwyeAECd98k/CqLAQJugSj8IpcNAmUe+PwaniECW7fc/BKfyQJST
Qj8CpzxAkjd6PwClI0CP218+/UTWQI1/TD75PyhAiyNfPvU4wUCIx4k+8TGBQIZsPz7tKnZAhBGr
Pukji0CBuA8+5R1SQH6+3z7hF5ZAeg+APt0SE0B1Yjg+2Q17QHC4Uj7VC1ZAbBKmPtEMJkBncKw+
zQ7nQGLRxz7JE31AXjbpPsUam0BZoFY+wSTtQFUOVT69MstAUIEnPrlD2kBL+YY+tVkeQEd3+j6x
czJAQvzSPq2SJ0A+iBE+qbX2QDoZ5D6l3t5ANbM7PqIN7UAxU/M+nkMqQCz82T6af1tAKK3vPpbC
+kAkaD4+kw7FQCAspj6PYwJAG/qUPou/ykAX0oE+iCUrQBO0Oz6Eks5AD6BzPoEJf0ALl8I+exO+
QAeaOD50KB1AA6gtPm1RbT//has+ZpIKP/fTXz5f578/8DpkPllTwD/ousQ+UtX/P+FV+z5Mb+8/
2g1DPkYi9z/S34U+P+3fP8vOKD450bU/xNmUPjPPMj++ARA+LeUsP7dFhz4oFCY/sKeTPiJdFT+q
J/I+HMBLP6PFej4XPNI/nYK+PhHVBz+XYBU+DIlkP5Fc7D4HWX0/i3oePgJFzD+Ft6s9+p68P4AU
gj3w5zU/dSGRPedlaT9qWVk93hwsP1/QYT3VCMk/VYkgPcwvjT9Lf389w4wAP0GzBz27IOA/OCZs
PbLwtj8u2B49qvnoPyXGCT2jOao/HO/ZPZuzej8UWCg9lGqpPwv7gD2NXV0/A9lfPYaMtz735KM9
f/MgPuiFKD1zQ3M+2ZMiPWcLXj7LDQM9W0i+Przw/z1QArs+rz68PUU6Sj6h9ls9Ov3GPpUWpD0x
S1A+iJk1PSgmrT54+ZA9H5jSPmF3Bj0Xoj8+Sq9KPRBN4T40mjE9CZhkPh893T0DkZY+Co/BPPxu
mT3tHTo88zScPcZnojzrcYc9oOXYPOUcRD15VEA84DZZPTNGfDzcs/U83xdAPNqLSDw4mYU82Zo8
u4joJDzZ1yS8nC1/PNsZ2r0I4hw83UjfvUGAjTzgR5m9eCcMPOPrEL2Wfd486Cxwva/6xjzs3Dm9
yISMPPHs373gCo4890wUvfa0CDz85uG+BkCSPQFYP74QvDk9BEnYvhrJGT0HOwq+JGkHPQom0b4t
n+E9DRFOvjZ5pj0P9R6+PvKqPRLJ3L5HEkk9FZeUvk7YBD0YXVa+VkWnPRsQ8r5dZ4Q9HbUjvmQ+
QT0gTSK+ar2PPSLXo75w7L49JU1hvnbM6z0nswu+fGD1PSoQ076A00c9LFwtvoNTbz0ukQ++hbQt
PTCuJL6H8eM9MrX3vooOLz00rW++jAmVPTaY576N6VU9OHtSvo+rbz06S8W+kVD0PTwNRb6S1fc9
Pb+ovpQ+Bz0/YTm+lYksPUDub76WttA9QmwHvpfHhz1D16G+mLlAPUU0kr6ZjrA9RnvNvppG3z1H
rG++muUZPUjJKb6baGA9SdtEvpvTSz1K4Di+nCPTPUvQqL6cWJc9TLGYvpx1OD1Nf1O+nHqbPU44
6r6caZU9TtmgvpxA3D1PZpq+nABrPU/cYL6brGM9UEwPvps+rj1Qn/G+mruuPVDhF76aI4E9URIf
vpl04z1RJbe+mLNSPVEh/L6X35E9UQoYvpb7jD1Q432+lgT/PVCyH76VANo9UHRavpPvKT1QL1q+
ksnqPU/Q376RloQ9T2P9vpBXwj1O75y+jwwDPU5gRb6NtBo9TchivoxPLD1NI/y+it20PUxyvL6J
ZMg9S7vJvoffrD1K/l++hk2GPUoyNL6EszA9SVgFvoMVvz1IfLa+gXJ4PUecFL5/mMc9RrvjvnxE
zj1F1tK+eOdxPUTx9r51fbM9RArNvnIDoj1DHfm+boeqPUIzz75rCCE9QVmAvmeFwT1AhV++ZAWj
PT+vPL5ggvU9PtWjvlz2cz09+9W+WWpSPT0jZr5V4Ac9PFCMvlJVtT07hR6+Ts8kPTq/Rb5LRi09
OfzOvke3fj05Ovi+RCI2PTh+Lb5Aii09N8EQvjzyFD03Cj6+OWIDPTZWSr410zI9NaTOvjI7az00
7gG+Lp30PTQv+r4rCOc9M2Z2vidwhj0yl8u+I9igPTHFyr4gO9I9MOJvvhycET0v80W+GPYtPS71
9b4VVy89LfFtvhG8ez0s5ki+DiIFPSvHH74Khh09Kpt5vgb2Tz0pb6a+A2WePSgt9L3/tPM9JuPj
vfisZD0lkRu98ZWZPSQwp73qjzI9IsL6veN7xD0hRNC93F4MPR+z+L3VVM49HiEOvc5b0j0ciXG9
x2IcPRrjzL3AfWw9GTYgvbmf7z0Xfuq9ss3XPRXB1r2sBlA9E/lAvaVLHz0SKOi9nqIaPRBjhb2X
9sk9Dp3HvZFLfz0M0fS9ip8rPQr7UL2D9LA9CRgwvXqtqz0HN+O9bYGaPQVZbL1gh/w9A4ZCvVPC
yz0BtZm9RyoyPP++2r06s4s8/B4hvS4+VTz4e869IfZPPPTmRb0V1GY88WnNvQnLIjzt/B68+/hn
POqOGbzkmPY85ygavM1Lgjzj0Oa8teJRPOB4k7ye7Ls83TTmvIhPejzZ66a8Y8zJPNa+GLw4Erc8
06tN
      </set>
      <set id="src_0" fmt="series">
AAAABXNyY18wAAAAAj+AAAA/gAAAAAAAAgAAA+k92h7XPLJU9D3aq6E8sPKJPdszIjyvic8927JR
PK4LWD3cPhs8rHz+PdzYyDyq/L893X53PKmNXD3eNBs8qCJBPd755DymwRE9372lPKVyRT3gbGw8
pCysPeEL7zyi6LE94axkPKGvdj3ibWQ8oJdkPeNBQTyfn+A95CPhPJ7JHz3lLJU8ng1pPeZAjjyd
ayg951B7PJzV1z3oYFA8nEakPel2kTyb0iw96oCBPJt5Ez3rg088m0SaPeyIwjybNYU97YkEPJtE
Az3uh5s8m3A6Pe+O9Dybv1098IvDPJwp9D3xjTA8nK2RPfKcfzydQVY9863vPJ3bkz30sOA8nns3
PfWwPTyfLVw99qc8PJ/4LD33ja88oNcAPfhX3DyhxdM9+RCyPKK3wD35zew8o6ddPfqikzykoU49
+2gCPKWhWj38DH48pqJZPfyomjynsyo9/UZbPKjQXz393rA8qeuZPf56EjyrEDE9/ws8PKwxWz3/
kO88rUf1PgAOmjyuYcU+AFUwPK+M7j4AmMY8sMNOPgDnTDyyB8k+AUVwPLNWRj4BrR08tK6JPgIV
Azy2DvA+AoSrPLd1Nj4DBRM8uOBePgOV+zy6Wb4+BCtVPLvahD4EwHg8vVovPgVjhzy+zLM+BiSG
PMAuPT4HAB88wYOQPgf1qzzCz0o+CQYNPMQLVD4KN1w8xTv5PguXVDzGZ/0+DSopPMeOaj4O6gg8
yLKiPhDWLzzJ004+EvKkPMrdqj4VRL48y886PhfIKDzMqOw+Gn7vPM1xJD4dexc8zi5vPiDJYjzO
3Yw+JG2LPM+N/T4oYqs80EJuPiy36TzQ+eY+MX3VPNHKTT42uzA80sWgPjxmajzT4jE+QoUlPNUT
jD5JIKY81lR8PlBINzzXvLE+WAO4PNlW0z5gRws82yK8PmkfKzzdGnY+cqAzPN83dD58xp484Yvq
PoPOVzzkLn4+iZdmPOcfrz6PwzM86my7PpZZMzzuIVI+nVvUPPIzOj6kyGo89qMzPqykxzz7aEU+
tPpKPQBCyD69wu09AwKgPsb9yD0F7dA+0LElPQkFOj7a6YI9DEwXPuWj7j0PxFc+8N8+PRNtFT78
nTo9F0DaPwRvRT0bPRo/CtQXPR9fCz8Rfs49I6KuPxhvmD0oDGE/H6mIPSyblD8nLSA9MUZqPy73
5j02DMw/NwpbPTrtWz8/Y549P98sP0gA2z1E2Io/UOIcPUnTBD9aBpw9TtA3P2Ntrj1TzLI/bRnG
PVjFhT93CuE9XbfzP4CfGD1ine4/hdf3PWdwST+LL689bC/rP5CmgT1w2rQ/ljtFPXVj8T+b7R89
ech7P6G54T1+DGA/p59vPYEXIT+tnuA9gxNAP7O3Bz2E+vk/ueYWPYbNgT/AK2I9iIloP8aG5T2K
LeA/zPb5PYu6DT/Teig9jS94P9oQgD2OlaM/4Lh9PY/vyT/ncAI9kToHP+41bD2ScYM/9QbhPZOY
zz/75Tg9lLMSQAFn6j2VxJlABOMjPZbNIkAIY6I9l8wsQAvooT2Yw49AD3HQPZm1tEAS/4o9mqer
QBaRdj2bnANAGiY6PZyTs0AdvW49nY7JQCFXLz2ekLBAJPMvPZ+akkAokTI9oKnsQCwxKz2hweNA
L9QGPaLnSkAzeR09pBpxQDcf8D2lWglAOsjOPaaom0A+c1E9qAbLQEIfKz2pcqZARcxXParsPUBJ
erU9rHNhQE0qiz2uBT1AUNvdPa+ieEBUjmo9sU49QFhCPD2zCAhAW/c2PbTH9kBfriY9toxSQGNn
ZD24WLtAZyM5PbotHkBq4Qo9vApkQG6gdD298QdAcmG4Pb/frUB2JOM9wdGOQHnpdj3Dxp9AfbAO
PcXBVECAvI89x74cQIKidD3Ju2tAhInbPcu6t0CGct49zb0eQIhdkD3PwR5AikogPdHEVkCMOIY9
08cMQI4ouj3VyYNAkBrIPdfKDkCSDvg92cosQJQFcT3by5ZAlf45Pd3NkkCX+Yk9387RQJn3XT3h
zQNAm/e6PePFq0Cd+sY95bk7QKAAyT3npsNAogoAPemRcECkFps963kMQKYmiz3tW5RAqDlvPe85
8ECqT1g98RTqQKxo6z3y6cdAroZqPfS4VECwp2I99oIpQLLLoT34Sa1AtPOtPfoP1kC3H/Y9+9Gm
QLlQkD39jcZAu4V+Pf9BJUC9vrw+AHc+QL/8NT4BS+xAwj30PgIfLEDEg94+AvCYQMbOBz4DwEVA
yRywPgSPLkDLb7Y+BV2AQM3G4z4GKfNA0CJOPgbz6EDSgj4+B7tdQNTm0D4IgFVA10/WPglDKkDZ
vNg+CgO7QNwtwT4KwUlA3qMsPgt8TEDhHR4+DDNHQOObND4M519A5h1EPg2Y6kDoo0k+DkhXQOst
TD4O9r5A7btfPg+kYEDwTUA+EE4hQPLiqT4Q8/xA9Xt+PhGWCUD4F8Q+EjR0QPq3gT4Sz1RA/Vp1
PhNnp0EAAG8+E/56QQFVdj4Uk1hBAqwLPhUk0kEEBAI+FbE7QQVdbj4WOdJBBrhDPha+JUEIFEA+
Fz8eQQlxRz4XvSRBCs9cPhg4kEEMLlI+GLCpQQ2ODD4ZJURBDu6bPhmW/EEQT/Q+GgTDQRGyCz4a
bONBExTSPhrQQEEUeBo+GzCCQRXb4z4bjqBBF0AiPhvqfkEYpJE+HESYQRoJJz4cnJpBG228Phzx
C0Ec0eU+HUGgQR41zD4dkGNBH5mUPh3cZ0Eg/SI+HiXEQSJgRz4ea8BBI8MvPh6wa0ElJZw+HvKS
QSaHXD4fMr9BJ+hhPh9yAEEpSJ0+H7CdQSqoIj4f7SNBLAaPPiAno0EtY5o+IGKhQS6/Mz4gn8BB
MBl3PiDdxUExclA+IRoyQTLJ6T4hVAxBNCCJPiGNfUE1ddA+IcdlQTbJnT4iAfpBOBwMPiI8ZkE5
bOU+InfXQTq7+D4itAhBPAlVPiLzFEE9VP0+IzUIQT6e7z4jeOZBP+dDPiO9LUFBLdk+JAKdQUJy
tT4kSc9BQ7XaPiSTp0FE91Q+JOKRQUY3Kj4lNnRBR3V0PiWLRkFIsis+Jd9oQUntPT4mN8RBSybN
PiaUc0FMXqg+JvTiQU2UqD4nV+JBTsj1Pie7GkFP+7o+KB5aQVEtDT4ogepBUl0ZPijlnUFTi9U+
KUqBQVS5HT4psKNBVeTpPioXH0FXDzo+KnvwQVg4HD4q4MRBWV+yPitFr0Fahfs+K6hIQVuq+j4s
BnxBXM69PixhDEFd8Qs+LLjEQV8R4D4tD/9BYDFZPi1kIkFhT2k+La7OQWJsJj4t8lBBY4e7Pi4y
WEFkogQ+Lmv0QWW7FT4unklBZtK6Pi7J8EFn6QM+Lu4VQWj+Bz4vC45BahHQPi8hWkFrJF4+Ly0f
QWw1yD4vMOtBbUXiPi8tYEFuVHU+LyEAQW9hkD4vCyVBcG1SPi7rxkFxd5I+LsUsQXKAUD4ulwdB
c4eyPi5ekUF0jd4+LhziQXWSxT4t1GxBdpZ1Pi2G4UF3mOI+LTJZQXiZ0T4s1oVBeZkqPix1SEF6
ltY+LA7AQXuSlD4rozpBfIxzPis0RUF9hII+KsI9QX56qz4qS6RBf28aPinQJUGAMNY+KVQ1QYCp
Kz4o2NRBgSB6PihdY0GBlq8+J+CjQYIL2j4nZHZBgn/kPibmVkGC8rA+JmiaQYNkOj4l7cdBg9Ru
PiV0JUGEQ0Y+JPoAQYSwoz4kgCVBhRxcPiQIKkGFhoc+I5ATQYXvMz4jFrZBhlZePiKcpUGGu/Y+
IiT4QYcfzj4hsH9Bh4HtPiE9V0GH4kI+IM6kQYhAqT4gY9xBiJ0lPh/810GI95w+H5YSQYlQKT4f
MjFBiabUPh7TdEGJ+4c+HnelQYpOMz4eH8VBip7LPh3NJUGK7Wc+HX+qQYs6Az4dNY1Bi4RwPhzv
QkGLzLk+HK1AQYwS5j4ccLZBjFbEPhw53EGMmEk+HAeVQYzXsT4b2btBjRUEPhuwSkGNUCo+G4rQ
QY2JKD4baGNBjcAlPhtKD0GN9SE+GzABQY4oAT4bGNJBjli8PhsExUGOh2I+GvSGQY6z8T4a54tB
jt6JPhreTUGPBzM+Gtg0QY8t6D4a07JBj1LEPhrR4UGPdcM+GtaJQY+W7T4a4NRBj7ZPPhrtsUGP
1AA+Gvu+QY/wFz4bDIhBkAqvPhshqkGQI68+Gzw6QZA7Bj4bWvdBkFDdPht9wkGQZTI+G6XhQZB4
DD4b0J1BkImQPhv+6kGQmcY+HDBzQZCovj4caIxBkLafPhykAEGQw14+HOCmQZDPCT4dIJRBkNmx
Ph1j8UGQ40M+HaleQZDr4z4d8QhBkPObPh48V0GQ+o0+HozQQZEAyD4e5SlBkQZAPh9Cn0GRCu4+
H59pQZEO7z4f/blBkRJHPiBeM0GRFQg+IL/qQZEXLD4hIq5BkRjbPiGHg0GRGg0+Ie/mQZEaxT4i
W/FBkRsPPiLJ0UGRGvo+IzbAQZEanj4jpHRBkRn4PiQTs0GRGPc+JIKdQZEXtz4k8TNBkRZNPiVi
E0GRFKw+JdNsQZEStD4mQrNBkRBiPiavmUGRDcg+Jxl3QZELAD4ngRlBkQgaPifmDkGRBSg+KEcJ
QZECST4opIRBkP+BPij+0EGQ/KY+KVMqQZD5pz4podpBkPaPPinsd0GQ8zg+KjItQZDv2D4qb01B
kOx9PiqkLkGQ6O8+KtKrQZDlOz4q/WtBkOFkPisjiUGQ3XE+K0VJQZDZXz4rX+BBkNUzPitzUkGQ
0Pk+K4EsQZDMuT4riK5BkMhwPiuLUEGQxCY+K4oVQZC/zz4rhhJBkLtLPit9gkGQtmA+K2+nQZCx
Mz4rXAxBkKwCPitEZ0GQpqw+Kyr1QZChNz4rDsFBkJu1Pirxk0GQlgk+KtSIQZCQIz4qt51BkIoP
Piqa6UGQg9U+Kn51QZB9XD4qYrBBkHaePipIHkGQb7g+Ki6RQZBomj4qFY1BkGFCPin/w0GQWcY+
Ke2WQZBSHz4p3K1BkEpIPinM9UGQQkA+KcKGQZA5/D4pvRtBkDFxPim7+0GQKK4+KbzuQZAfsj4p
vplBkBaCPinA8kGQDRE+KcRmQZADZT4pySpBj/l4PinQMUGP70o+KdnwQY/k7z4p5UtBj9pdPinw
s0GPz40+KfzAQY/EgD4qCYNBj7kqPioV+EGPrYY+KiOhQY+hwz4qMWxBj5XZPio/90GPibE+KlCF
QY99Uz4qYxZBj3DQPip2u0GPZBQ+KotgQY9XLT4qohZBj0o5Piq61UGPPSU+KtUkQY8v7j4q8bVB
jyKmPisSVUGPFUA+KzQRQY8HzT4rVrZBjvpYPit6GUGO7ME+K561QY7fCz4rxQxBjtE8PivswUGO
w18+LBb3QY61gj4sQ1tBjqeZPixxIUGOmas+LJ3TQY6Lpj4syDZBjn2QPizwD0GOb2o+LRdFQY5h
JD4tQP1BjlLUPi1rmUGORIY+LZU5QY42Mz4tvuFBjifGPi3nN0GOGSQ+Lg05QY4KYz4uMG9BjfuF
Pi5T00GN7Jw+LnYIQY3dsD4ulbRBjc6aPi6yo0GNv10+Ls4DQY2wHj4u58BBjaDdPi79RkGNkaE+
Lw4aQY2CVD4vHKNBjXLtPi8ogkGNY40+LzFuQY1UJT4vNkFBjUSqPi8280GNNTY+LzI/QY0lwj4v
JXdBjRYnPi8SMkGNBnY+LvlUQYz2zz4u3VFBjOcuPi67+EGM154+LpPoQYzIPj4uZi9BjLjpPi4z
zUGMqX0+LfyZQYyaLj4tvzNBjIsBPi16yUGMe9c+LTD1QYxsnT4s4cRBjF1aPiyMOkGMThI+LDIE
QYw+7T4r1ENBjC+rPitxo0GMIGc+KwrCQYwRQz4qn9tBjAINPioysEGL8tI+KcW7QYvjwD4pWFJB
i9TOPijnf0GLxdQ+KHMEQYu28T4n/GRBi6gSPieENkGLmR0+JwqHQYuKQj4mjylBi3unPiYVk0GL
bUM+JZ3uQYte8D4lJjBBi1DEPiSvukGLQs4+JDtXQYs08z4jy1hBiyc7PiNfH0GLGbY+IvWmQYsM
cD4ikKhBiv9vPiIyaEGK8qs+IdjdQYrmRT4hg15BitozPiEzxUGKzmk+IOqOQYrC4T4gqD5Biree
PiBtV0GKrKo+IDyOQYqiFj4gF19BipfZPh/7ZEGKjhU+H+jGQYqEvD4f4H1BinugPh/hq0GKcwU+
H+3fQYpqzj4gBJNBimLsPiAjkkGKW4k+IE4aQYpUmz4gg99Bik35PiDE60GKR8g+IRGLQYpB9j4h
aSNBijxjPiHIgUGKNv4+Ii/WQYox6T4in8VBii0hPiMWO0GKKKQ+I5SaQYokZT4kGwVBiiBYPiSn
AEGKHH8+JTUrQYoY1j4lxY1BihUzPiZYJkGKEZ8+Ju5kQYoOHT4nhoZBigqlPigcsUGKBzk+KLBp
QYoD3j4pQLlBigBxPinKOEGJ/Pg+Kk1cQYn5bD4qyYxBifXQPis9TEGJ8g4+K6iyQYnuSj4sCfFB
ieqBPixf8UGJ5oE+LKohQYniTj4s6p1Bid3sPi0fgkGJ2WQ+LUcSQYnUqD4tYVtBic+oPi1u1UGJ
ymk+LXHEQYnEzD4tZ+1Bib7cPi1QmEGJuJg+LS4VQYmx+D4tAWZBiarwPizKLUGJo3A+LIcDQYmb
dD4sOulBiZMQPivnZ0GJij4+K4uXQYmA7z4rJ/1BiXccPiq+CEGJbMA+Kk7aQYlhuz4p3NpBiVYH
PilqHUGJSbk+KPRWQYk8zj4oekdBiS9NPif9K0GJITo+J4B1QYkSdD4nBQ9BiQLqPiaJeEGI8qo+
Jg6KQYjhwz4lla1BiNAtPiUe90GIvc8+JKuZQYiqpj4kOu5BiJbAPiPO/EGIgh8+I2gGQYhsqj4j
Be9BiFY/PiKpEEGIPxY+IlIZQYgnGz4h/0lBiA4vPiGwFkGH9Hs+IWadQYfaDD4hI7hBh77BPiDn
VkGHooU+ILEoQYeFXz4ggUZBh2c/PiBX4UGHSDQ+IDVvQYcoXD4gGExBhweYPiAAeUGG5dY+H+9E
QYbC+j4f4phBhp8sPh/aTUGGepQ+H9WnQYZVMD4f1p5Bhi71Ph/c/EGGB/s+H+fJQYXgQj4f885B
hbemPiABUEGFjgY+IBEZQYVjlD4gI35BhThQPiA4TUGFDC8+IE3tQYTfSj4gZJFBhLGsPiB8REGE
gzs+IJORQYRUBz4gqKBBhCQNPiC7S0GD80U+IMxNQYPBuz4g2i1Bg4+HPiDkNkGDXKk+IOrMQYMp
Bj4g7WFBgvSiPiDr4UGCv4w+IOXUQYKJqz4g2ZNBglMIPiDG90GCG7c+IK9QQYHjwD4glENBgatF
PiB2AUGBcjk+IFQ1QYE4oT4gKvZBgP5zPh/7o0GAw7Q+H8j4QYCIOD4fkgtBgEwEPh9YyEGAD0M+
Hxz4QX+j1D4e38hBfyfXPh6h1UF+qqQ+HmI7QX4sDT4eIFlBfaxSPh3dYkF9K28+HZuuQXypJj4d
XQhBfCV7Ph0irUF7oLY+HOzMQXsa1j4culdBepOnPhyLbEF6Cvc+HGD5QXmAyT4cOjZBePUFPhwX
a0F4Z+k+G/p0QXfZbD4b4yFBd0lKPhvQ30F2t98+G8LzQXYlSD4bunxBdZFPPhu3lkF0++M+G7lb
QXRlJD4bv6pBc80UPhvMLEFzM2g+G+DqQXKYXz4b/ClBcfwxPhwbB0FxXp4+HDzyQXC/2D4cYq9B
cB+ZPhyNp0Fvfe4+HL3BQW7bJT4c8ZlBbjdNPh0o2EFtkl0+HWUzQWzsQD4dpQJBbEUUPh3mrUFr
nOE+HiotQWrz2j4ecTJBaknaPh67vUFpnqs+HwetQWjyfT4fVJBBaEWTPh+kgEFnl8g+H/bHQWbp
GT4gSvFBZjncPiChE0Flid0+IPpxQWTZLD4hVjlBZCgMPiGz70FjdmM+IhSoQWLEVT4idy1BYhHQ
PiLau0FhXsQ+I0AYQWCrPj4jqP5BX/ddPiQUM0FfQxU+JIHkQV6Oaz4k8ZBBXdlwPiVh2UFdJEI+
JdPBQVxvEj4mSHBBW7nwPia9zkFbBJ4+JzO0QVpPNz4nqZNBWZnNPiggbUFY5KI+KJjCQVgvoj4p
DWxBV3rRPil/aUFWxiQ+Ke/kQVYRlT4qYNRBVV02PirRVEFUqP8+Kz9jQVP08j4rqzNBU0FHPiwW
AUFSjgk+LH8ZQVHbTz4s6D5BUSjUPi1PG0FQdpc+LbGgQU/E1z4uEidBTxNxPi5w9UFOYhs+Ls0E
QU2xLD4vJ4tBTQCZPi+BK0FMUFg+L9iWQUuglT4wLPJBSvEhPjB+cUFKQes+MM2LQUmTRT4xGilB
SOT4PjFlO0FINss+Ma4YQUeI1T4x9WxBRtszPjI8eEFGLbc+MoIcQUWAKz4yxK5BRNKmPjMDdUFE
JUs+Mz3AQUN4PD4zdbJBQss3PjOuLkFCHfc+M+TiQUFwfT40GAdBQMMqPjRJcEFAFhU+NHbwQT9o
8j40oLhBPrufPjTJTkE+Dek+NO+2QT1fyT41E2FBPLFHPjU2z0E8Akg+NVqGQTtS5z41ffxBOqM8
PjWgzEE58wE+NcGhQTlCKz414ZRBOJDfPjYCEEE33xA+NiSXQTcsez42R/VBNnjrPjZsRUE1xE4+
NpL4QTUOrj42vapBNFgPPjbthkEzoGE+NyLWQTLnGz43XlhBMiwWPjeh4EExb2U+N+xxQTCxDj44
PjdBL/DUPjiZJUEvLps+OPquQS5qbT45Y5lBLaQIPjnWLEEs2xQ+OlTrQSwPlT464pNBK0E3Pjt+
b0Eqb+k+PCadQSmbXz4821dBKMNNPj2cJ0En520+PmoXQScHmD4/RXlBJiPDPkAtc0ElO8k+QSLI
QSRPVz5CJgJBI13tPkM2s0EiZ3I+RFbJQSFr7j5FhOtBIGsNPka/X0EfZGE+SAgmQR5X6j5JYWZB
HUVzPkrJXUEcLJU+TD6EQRsNRj5NwBpBGeddPk9OWEEYumU+UOgFQReGUz5SiuZBFkrbPlQ3s0EV
B/Y+VezXQRO9qD5Xqd1BEmu3PllvZ0EREfE+Wz2jQQ+wZj5dEgdBDkbsPl7oykEM1XU+YMEPQQtc
CD5il8tBCdqAPmRreEEIUOQ+ZjqKQQa/VT5oAlJBBSXGPmnAAEEDhE8+a3DmQQHbCD5tFI5BACo7
Pm6qeUD85Go+cC+UQPlmUD5xn6NA9dqbPnL310DyQbw+dDdJQO6cbz51XRdA6utSPnZoEUDnLuA+
d1UWQONoej54IXtA35jlPnjLOkDbwLY+eVF+QNfgnD55s/lA0/knPnnwY0DQC6k+egQiQMwZnj55
7nVAyCOsPnmv2EDEKo8+eUi8QMAvWD54uK9AvDKmPnf/2kC4NX8+dxuXQLQ41j52C5BAsDz9PnTR
W0CsQzs+c215QKhNKz5x3uZApFuuPnAlNUCgb3M+bkMlQJyJXj5sOoFAmKpFPmoNMUCU0nQ+Z7s4
QJECjz5lRg9AjTt+PmKurkCJfl0+X/agQIXMOT5dIX5AgiVkPloxzEB9E7E+VyiVQHX0bz5UCABA
bu85PlDRUkBoBRg+TYXJQGE3lj5KJ+NAWob4Pka6uEBT860+Qz7qQE1+lD4/tfpARye/Pjwi+0BA
72c+OIfZQDrWSj406GVANNxwPjFGkkAvAZw+LaLqQClGdD4p/k1AI6xtPiZa2kAeM/8+IrsuQBjb
/z4fIfRAE6PfPhuPOkAOjAo+GAPgQAmU1D4UgfBABL5qPhEKTEAACEQ+DZxaP/bjgT4KOkg/7fUZ
Pgbk/z/lRJ4+A54ZP9zRuD4AZyo/1JuEPfqBzz/MoSQ99Fz8P8Thqz3uXBE/vVupPeh6pD+2DlA9
4r0rP675oj3dJ5g/qB4DPde5+j+heSc90nTQP5sI+D3NVXw/lMv3PchbLD+OwYg9w4VEP4jolj2+
1nI/gz+sPbpO2D97jSU9tekGP3D4SD2xosg/ZroiPa2Agj9c0GQ9qYGSP1M8Dj2loKo/SfmtPaHb
tD9BBwo9njHGPzhhkT2aoOk/MAW9PZcnyj8n8hw9k8e7PyAmND2Qg5M/GJ3iPY1YxD8RVuQ9ikbu
PwpPKD2HTiA/A4NlPYRrsj755xU9gZ41Pu09NT190CU+4QOOPXiWVD7VMME9c4RGPsm/xT1uk5c+
vq1hPWnMPz6z8/k9ZTOXPqmUqD1gxJM+n4+dPVx4Bj6V3sQ9WE2YPox6BT1USM4+g1uzPVBqxD51
AeQ9TK2qPmPSND1JETI+UyARPUWW9D5C4JQ9QkAsPjMaEz0/BNI+I8W+PTvgMz4U1Z09OM+fPgZA
7T011AM97/9iPTLyHz3UHMI9MCsnPbjn8T0terg9nmBFPSrbPD2ElFw9KEpJPVbJyD0lzXU9JYUQ
PSNlzTzqiHI9IRF1PIwczT0e1dE7v1dBPRyzWbuoAYo9GqhOvIF1iT0Ys/G81t++PRbcI70VDc09
FSJCvT2mbD0Tfx+9ZWMsPRH1eL2GMBs9EIaUvZlMKT0PKne9q/zCPQ3jsb2+Lag9DLmevc/cwz0L
rWC94SPFPQq5AL3yAeI9Cdv3vgE5gD0JHei+CUJMPQh9KL4RDcE9B/KvvhiZAD0Heye+H/a2PQca
9r4nNQc9BtJrvi5P6D0GnYK+NUboPQZ00b48C2k9BlQgvkKdqz0GOt++SQ3OPQYvcL5PVJA9BjO/
      </set>
      <set id="src_252" fmt="series">
AAAAB3NyY18yNTIAAAACP4AAAD+AAAAAAAACAAAD6T3hvM0864K2PeMg/Tzq3VY95HL3POpTgz3l
uZg86e9GPebxYDzp8zQ96BTtPOpWtT3pI8k86uCqPeoFUjzrkQ896s1vPOxf/z3rhrU87UqnPewl
Ijzudcg97K5TPO/fwz3tF0c88W+XPe1bqjzzJAM97YShPPUQaz3tnd889x10Pe2pADz5I6s97Yxo
PPtYDj3tO3s8/bwrPezWlD0AEH497FinPQFUDD3rqlU9Aq0hPerdKj0EB3I96gVwPQVEOT3pIKU9
BkiEPegaQj0HTVg95vUUPQh+2j3lunM9CcD9PeRLfz0LEL094rITPQx4kT3hL2E9Da95Pd+RSj0O
2Y893dTZPQ/w8z3b9CU9ERZ0PdnZXj0SWCY9153gPROsMD3VU689FQS0PdMelD0WOOY90RgCPRc3
dD3PFis9GCQ1Pcz9kz0ZCDQ9yufZPRndkz3I2zM9Gso0Pca3RT0b79s9xIA6PR02Ez3CaBA9HlNw
PcBYqT0fQm09vlKZPSAkJj28d8E9IPg4PbrPMz0hrbQ9uU/FPSJBFz237/Y9IthRPbbBHz0jdFA9
teLGPSPkMT21a2M9JAYXPbU/Hj0j9OM9tVXGPSPUdj21uBQ9I6f8PbZe4z0jh6U9t1q4PSNn/j24
uzg9IyrhPbqFYT0iymo9vL47PSJFmD2/kvU9IYtPPcML9T0goi49xxViPR+VDz3Ls/A9HnCCPdDd
gj0dOlY91qxTPRvmgT3dKgU9GojjPeRVFT0ZSNw97E7uPRgauz31G3g9Fv2HPf63xj0V8cQ+BIl/
PRURNT4KG3o9FHJvPhAiFD0UGl4+FqAGPRQBQz4dp1U9FAUOPiU8Wj0UO4I+LWDcPRS/Uz42Ga09
FYz2Pj9qyj0Wo8c+SVhPPRgOHj5T5yI9Gc8OPl8paD0b6To+ayygPR5j3D53+Wg9IUdxPoLG3j0k
oPM+ifTnPShn8z6RiiM9LIIfPpmKlz0w8P8+of6KPTWl/j6q5oM9OrdTPrRE5j1AQIs+viL/PUYz
OT7Ig7E9TGPOPtNozj1Sw0Y+3ta8PVlcWj7q1sU9YBloPvdr6D1m9HE/AkmrPW4BQT8JKIE9dUJe
PxBTez18uOE/F8m3PYIy8D8fjNw9hiPbPyegjD2KKvA/MAZ4PY4+Mz84vas9kk4rP0HHdT2WVDQ/
SyaxPZpIXz9U2z89niglP17jcD2iBgo/aT8fPaXfnz9z7yY9qaNIP37xGz2tVjM/hSGwPbD63z+K
9I09tIFaP5Dwvz238NA/lxOePbtV8T+dXIs9vqkIP6PLMj3B3/Y/ql4gPcT/MT+xFRY9yAOLP7fx
QT3K43g/vvD5Pc2cwj/GESU90CyWP81RMz3SjGo/1LGMPdTGRz/cMBk91uAxP+PJST3Y6K0/63+s
PdrEwT/zUYQ93Hx2P/s+Tz3eBRxAAaIfPd9lq0AFsD494KPTQAnI0z3hwwdADeoHPeLX3EASEqA9
49t5QBZC6j3kxOlAGnsdPeWeOUAeubU95nHUQCL96z3nOSBAJ0hpPefspkArmFk96Jl9QC/swz3p
OlJANEWaPenM5kA4oWs96mK3QDz/kj3rBwVAQV78PevG90BFvzw97KV+QEogmT3tkYJAToJmPe6G
2EBS4+c975IIQFdEkT3wvR1AW6W6PfIBuUBgCBU980t7QGRr2j30l9JAaNBBPfX3lUBtNCs993Ac
QHGXdj34+w1AdfstPfqKfEB6XsM9/B7MQH7BPD39x1dAgZHePf+CN0CDwu8+AKwQQIXzuj4BpOtA
iCSTPgKmokCKVUc+A7A5QIyGPT4Eue5Ajrf0PgXAdUCQ6cw+BswEQJMb9D4H3kZAlU74Pgj0eUCX
g4o+CgnIQJm5Hj4LHlVAm+7BPgw6IkCeJGk+DVuqQKBagz4OgZxAopGNPg+syECkyb8+EN2jQKcD
Kz4SF0VAqT4lPhNYjECreqU+FJ2EQK236j4V6p5Ar/XkPhc/s0CyNSk+GJlrQLR1tz4Z+mRAtrgb
Phtjh0C4/MM+HNLIQLtDTT4eR8ZAvYwPPh/D40C/1uM+IUseQMIjcj4i3vVAxHF8PiR9TkDGwTw+
JiTQQMkTAD4n16RAy2c/PimZR0DNvck+K2mGQNAV6D4tSEFA0m+YPi80xkDUy58+MSemQNcp+D4z
H9pA2YptPjUiokDb7a8+NyWyQN5TyD45Jj9A4LxxPjsoPkDjJ78+PSkjQOWVmj4/K5dA6AWEPkE4
FEDqd5o+Q0noQOzsFT5FWsBA72KLPkdr5EDx204+SXtKQPRWsj5LhnVA9tTGPk2Lp0D5Vaw+T4fm
QPvY4j5RdsxA/l5mPlNTwUEAc1U+VRyVQQG4rj5W0s1BAv8vPlh8yEEERq4+WhwiQQWO5T5bruVB
BtflPl04ikEIIgk+XrIGQQltRz5gD+pBCrmfPmFYjEEMBrQ+YpHTQQ1UUD5ju2pBDqKEPmTYtUEP
8VU+ZefWQRFAzT5m32FBEpDNPme/5EET4TI+aIqMQRUx+j5pPUVBFoL+PmneVEEX1Eo+anDeQRkl
yj5q9rFBGneTPmtvTUEbyVw+a9g4QR0a+D5sMSBBHmymPmx6MkEfvmU+bLTnQSEPuD5s4glBImA9
Pm0OzUEjr+s+bUXcQST+6T5tf8BBJk0/Pm2y/UEnm0Y+bddiQSjo3D5t7cRBKjWYPm398UErgXU+
bgjLQSzMbT5uEj5BLhZfPm4jnUEvXwE+bkDKQTCmOj5uajVBMew0Pm6ZwkEzMQA+bsi1QTR0WT5u
/o5BNbZcPm9B/0E29ts+b5g+QTg1iD5v/6lBOXJQPnB1V0E6rXQ+cPumQTvnWD5xhq9BPR/PPnIV
bEE+Vp8+crBMQT+MCj5zT5RBQL/0PnP1VEFB8iQ+dKvSQUMikj51dIVBRFEUPnZRn0FFfZg+dzol
QUaoLD54KM1BR9EUPnkeS0FI+Gc+ehheQUod4T57IZRBS0GHPnw6gEFMY4c+fVftQU2Duz5+bmJB
TqI5Pn98XUFPvxg+gEYsQVDalD6Ay3BBUfTOPoFIwUFTDY0+gcDEQVQkiT6CNPxBVToJPoKiB0FW
TbE+gw0RQVdfVj6DesRBWG99PoPlqUFZfhw+hEglQVqLID6EoYJBW5Z0PoT2kUFcoDQ+hUdYQV2o
sD6Fh01BXrANPoWz50Fftg0+hdMCQWC6gT6F5n9BYb2QPoXwaEFivyA+hfO8QWO+5T6F8qZBZL0V
PoXozEFlucA+hdTiQWa0zj6FuzNBZ65sPoWb/EFopl0+hXbzQWmchz6FTPhBapFdPoUVBEFrhRc+
hMpvQWx3Mz6EdvJBbWfBPoQeKkFuVv8+g74LQW9E2j6DVrJBcDFyPoLo30FxHEk+gn5MQXIFDj6C
F9pBcuwnPoGtmEFz0ac+gUJ7QXS1Rj6A2FJBeKZpPiycbkF5gn8+LH5yQXpc8j4sX+pBezWdPixB
aEF8DFA+LCJ9QXzgxT4sAZlBfbN9PivgikF+hHg+K74dQX9ToD4rmVNBgBCDPityCEGAdj8+K0hA
QYDbHj4rHLFBgT8hPirwdkGBojE+KsG6QYIEPD4qjw1BgmVKPipXeUGCxWE+KhwUQYMkdj4p3UxB
g4KVPimZAEGD37c+KU9HQYQ72D4pAzlBhJcBPii180GE8RQ+KGaSQYVKET4oEnlBhaIqPie4yUGF
+Vk+J1qsQYZPcT4m+oJBhqRvPiaYU0GG+Go+JjOVQYdLaz4ly9JBh51aPiViuUGH7is+JPaoQYg9
9T4kiFtBiIykPiQYyUGI2iU+I6j4QYkmfz4jPOlBiXGtPiLTB0GJu6s+ImitQYoEfD4h/ZxBikxG
PiGRqUGKkuA+ISb/QYrYPD4gv0lBixx4PiBcSkGLX5A+H/6vQYuhZT4fpjpBi+H+Ph9R1kGMIWE+
HwB2QYxfkT4eswBBjJyKPh5n2EGM2FI+HiCKQY0S3j4d3utBjUwLPh2ke0GNg9Q+HXD2QY26Vz4d
Qv9Bje+vPh0an0GOI8o+HPj/QY5Wpj4c3eVBjog7PhzKNUGOuIc+HL2WQY7nfD4cuYpBjxU7Phy+
qUGPQcg+HMwuQY9tAD4c3zNBj5bjPhz3YEGPv4w+HRYoQY/nDj4dOyZBkA1lPh1kakGQMnE+HZHb
QZBWLj4dxIVBkHi1Ph3+FUGQmfs+Hj9DQZC6Dz4ehNdBkNkBPh7Of0GQ9tY+HxqsQZETlD4fagxB
kS8/Ph+73UGRSc0+IA3uQZFjKz4gYjFBkXt5PiC4XEGRkrM+IQ2JQZGo1z4hYlBBkb35PiG2lEGR
0hk+IgorQZHlPT4iW/9BkfdaPiKsEkGSCFQ+IvywQZIYUT4jTf1Bkid9PiOesEGSNcA+I+5JQZJD
Fz4kOe5Bkk+hPiSCmUGSW0o+JMiVQZJmHj4lDvhBknAgPiVSz0GSeUQ+JZUbQZKBpD4l1YZBkolb
PiYS/kGSkHM+JkzzQZKW2z4mg65BkpzHPia40kGSojA+JuycQZKm3T4nHxhBkqr6PidPvEGSrpk+
J39iQZKxwz4nrYhBkrSUPifc1EGStt4+KAt0QZK4pj4oOAFBkrohPihi9UGSu0k+KIwAQZK8IT4o
s+VBkryPPijc2UGSvKI+KQZ8QZK8gD4pMdRBkrxCPileRUGSu9M+KYtZQZK7Jj4puYlBkro6Pino
nUGSuQQ+KhrcQZK3dz4qT4pBkrW9PiqEWkGSs/A+KrkrQZKx9T4q7xRBkq+8Pisob0GSrUY+K2SW
QZKqoz4rooRBkqfWPivi2EGSpOU+LCUMQZKhvD4sabtBkp5SPiyxWkGSmrs+LPiaQZKW9j4tP+tB
kpLgPi2JK0GSjog+LdPOQZKJ7D4uHYZBkoUaPi5j5EGSgCA+LqriQZJ6/D4u9v9BknW+Pi9DwUGS
cEs+L4+cQZJqlz4v2klBkmSOPjAj3UGSXjc+MGzXQZJXnj4wtCRBklDAPjD6W0GSSbE+MUFkQZJC
Zj4xhYtBkjrcPjHF6kGSMxw+MgSaQZIrID4yQedBkiLjPjJ+nUGSGnU+MrkKQZISAT4y7ytBkglu
PjMj70GSAJ8+M1ZNQZH3kj4ziKJBke5QPjO6TkGR5OE+M+kUQZHbIj40FuFBkH3dPnNSEkGQc24+
c4J4QZBo3T5zradBkF47PnPXr0GQU6E+c/nfQZBI+T50FAFBkD4ZPnQo4EGQMxI+dD5cQZAn6j50
WuBBkByLPnR8xUGQEPw+dJVPQZAFUD50pjJBj/l0PnS+CEGP7ZQ+dNERQY/hlj504lVBj9VXPnT6
lUGPyOE+dRQ4QY+8PT51KotBj69jPnVAH0GPolY+dVYwQY+VJj51a5VBj4fSPnWCkUGPekg+dZ49
QY9sqj51rMJBj17pPnW2TUGPUOg+dccDQY9CwD513lFBjzQ+PnYLw0GPJU0+dkbvQY8WJz52iHVB
jwbFPnbUkkGO9y8+dyBuQY7ndT53a5ZBjtdUPne//0GOxws+eBkgQY62tz54bxNBjqYiPnjM2kGO
lWw+eTSjQY6EiT55qYRBjnOLPnosO0GOYm8+erZuQY5RWD57PcdBjkBsPnvCK0GOL1w+fFkHQY4e
Mz59A4xBjg01Pn2slUGN/HM+fk1xQY3r/j5+5PpBjdvXPn93UUGNy9c+gAONQY28FD6ASM1Bjay2
PoCMEUGNncU+gMzVQY2PMz6BDUZBjYDoPoFQbUGNcyA+gY9xQY1mID6BxK1BjVmqPoH01UGNTc0+
gh6BQY1Cjj6CRBxBjTftPoJmvkGNLgA+goNNQY0kqz6CnPlBjRv3PoK010GNFB0+gsHJQY0NOz6C
wjhBjQdAPoK5SUGNAk8+gqLqQYz+Nz6ChO1BjPr/PoJeS0GM+Kw+giuRQYz3PT6B8MxBjPa6PoGy
eEGM9z8+gWjRQYz40D6BEb1BjPsgPoC4GUGM/gw+gF8HQY0Bpz6AAkFBjQYBPn89K0GNCzI+fl5t
QY0RLD59aw5BjRfTPnxvjkGNH0s+e2jXQY0nnT56S1pBjTCkPnkj8UGNOhM+eADnQY1DwD523HRB
jU28PnW1CkGNWAE+dIo4QY1ilD5zYtBBjW1sPnJFv0GNeHA+cTKTQY2Dhz5wIeZBjY6hPm8TeUGN
mdA+bg6kQY2k0j5tFNlBja+4PmwfdUGNuqc+ayWoQY3Flz5qLZVBjdBhPmlBZEGN2wE+aFvCQY3l
gT5ncaBBje+xPmaEDkGN+U4+ZafyQY4CQD5k6BVBjgqKPmQ+wUGOEj4+Y7JpQY4ZaD5jQClBjiAZ
PmLcnEGOJlA+YoDQQY4r7z5iM8tBjjDlPmH76kGONUU+YdSMQY45DT5huWRBjjxEPmGtdkGOPv4+
Ya6tQY5BPT5hw1JBj5kOPhkuYEGPm0w+GOn0QY+dKD4YqcxBj56jPhhu4kGPn7E+GDi/QY+gZD4Y
B4NBj6DXPhfddUGPoPU+F7pWQY+g0z4XnDhBj6BGPheCY0GPn2Y+F3AoQY+eYT4XZ1xBj50xPhdn
0UGPm94+F3FYQY+abT4Xg1RBj5jjPhecWEGPlzs+F7/AQY+VWj4X6a5Bj5NaPhgYwUGPkVA+GE7N
QY+PHz4YiqtBj4zxPhjMlUGPiqo+GRWkQY+IOj4ZY65Bj4XNPhm3N0GPg14+Gg8uQY+A1T4aayVB
j34rPhrJj0GPe2E+GyrJQY94kj4bkdlBj3XCPhv9fUGPcsY+HGn+QY9vqz4c1o9Bj2xyPh1DL0GP
aPc+Ha+FQY9lMj4eGl1Bj2FAPh6COEGPXTY+HugkQY9Y3D4fS6ZBj1QePh+qR0GPTx8+IAcBQY9J
0T4gYXBBj0QUPiC3OUGPPeQ+IQmJQY83KD4hVyBBjy/MPiGgj0GPJ+Y+IeRyQY8fYT4iIe5BjxYb
PiJYPUGPDBo+IoZPQY8BXj4irOlBjvXjPiLN4EGO6bw+IumQQY7c7j4i/N1Bjs83PiMIYUGOwKQ+
Iw/xQY6xLz4jEoVBjqC1PiMPF0GOj0o+IwZnQY586D4i+IFBjmlqPiLj3EGOVM8+Isr+QY4/Jz4i
rHBBjih3PiKHtUGOELI+Il5EQY33xj4iMKBBjd24PiICL0GNwnk+IdKgQY2mGj4hoa9BjYiOPiFu
V0GNac4+ITX+QY1J3T4g+FJBjSiGPiC3LkGNBcU+IHROQYzhzT4gL75BjLyxPh/oGEGMlk4+H6B2
QYxujz4fWrtBjEWrPh8RWEGMG40+HsRsQYvwNT4eeL5Bi8O3Ph4wD0GLlgI+Hec1QYtm/D4dm5JB
iza/Ph1NtEGLBXk+HP2tQYrTHT4crPVBip+aPhxb+kGKawc+HAlfQYo1ez4buDJBif7ZPhtqeUGJ
xxA+GyA2QYmOUD4a13JBiVSZPhqPu0GJGf4+Gkp2QYjecj4aCDZBiKHpPhnIiUGIZHs+GYovQYgm
Jz4ZTxRBh+cEPhkYuEGHpx0+GOQNQYdmcz4YsS1BhyURPhiCk0GG4w4+GFihQYaglz4YM/NBhl2K
PhgUIkGGGcE+F/i4QYXVZT4X5H5BhZBzPhfUZEGFSwg+F8fOQYUFPD4Xvk9BhL8IPhe3VUGEeGc+
F7RvQYQxUD4XtLpBg+myPhe3/EGDoZg+F76bQYNZQD4XyQFBgxCyPhfVmEGCx7M+F+PUQYJ+QT4X
9EdBgjSBPhgGwUGB6nM+GBoCQYGgKD4YLjtBgVWqPhhE+EGBCsc+GF6SQYC/hj4Yd71BgHQLPhiP
gUGAKHY+GKX7QX+5aD4Yu1NBfyEnPhjQkkF+iDA+GOPrQX3uwz4Y9wVBfVTZPhkLXEF8uok+GR/G
QXwfwj4ZMTtBe4SdPhk/PEF66OE+GUzKQXpMQT4ZWeBBea8pPhloC0F5EbY+GXcmQXhz0T4ZhC9B
d9VLPhmPVkF3NiY+GZlhQXaWdz4Zn2VBdfY1PhmftUF1VXk+GZ85QXS0LT4ZnjdBdBJLPhmaP0Fz
b58+GZS5QXLMNT4ZjWtBcigFPhmEoUFxgzg+GXkjQXDdsj4Zap1BcDdfPhla10FvkJA+GUfsQW7p
Cz4ZMgdBbkDvPhkZ1kFtmGo+GQB9QWzvUT4Y5SBBbEWwPhjGvEFqa00+Jyc/QWnF/D4mdtpBaR/m
PiXH4kFoeSU+JRiIQWfR8z4kZu1BZypiPiOyJEFmgmA+IvtyQWXZ2D4iR5xBZTDDPiGW80Fkh0k+
IOpOQWPdRj4gRQZBYzK5Ph+kIEFih7E+HwUwQWHcWz4eZTtBYTClPh3D7EFghFs+HSbNQV/XRz4c
kXRBXymKPhv/oEFeexI+G3JAQV3MFz4a671BXRy6PhpkL0FcbPE+GdqbQVu86T4ZUz5BWwzTPhjQ
mkFaXH8+GFVwQVmrsD4X3/tBWPpIPhduK0FYSEU+FwEaQVeVvz4Wlq9BVuKEPhYuqkFWLuU+FcmQ
QVV7Cz4VaBJBVMcmPhUJmUFUExU+FLE8QVNeNT4UY0BBUqirPhQdb0FR8tM+E9vtQVE8mD4ToF9B
UIYSPhNqqkFPzwQ+EzsGQU8XYj4TEtpBTl8xPhLykUFNpmA+EtsVQUzslz4SzPlBTDGCPhLIn0FL
dZk+Es8fQUq5HT4S34JBSfvvPhL4YUFJPiU+ExuMQUh/lD4TSjBBR7+RPhOE80FG/hs+E8zhQUY7
Lj4UIiRBRXb2PhSCxUFEshc+FOoEQUPsBD4VWYZBQyQ6PhXTHEFCWpo+Fld2QUGPPz4W505BQMIV
PheDWUE/8ng+GCwpQT8gQD4Y4ERBPr79PhpdA0E951M+GywJQT0M5j4cBI1BPC91Phzo5UE7Tpo+
Hdo0QTpp8j4e191BOYGGPh/fqUE4lSg+IPE/QTekhT4iC1lBNq9ePiMxcEE1tW8+JGNMQTS2gT4l
nnFBM7JKPibkg0EyqF8+KDbgQTGYoT4plA9BMILlPir8A0EvZsw+LG+KQS5END4t761BLRrsPi97
qkEr6uY+MRM+QSqzzz4ytxZBKXUfPjRpwUEoLrc+NinQQSbghj439I1BJYpdPjnMpUEkK/w+O7EO
QSLFXz49n6NBIVY7Pj+X90Ef3mc+QZlfQR5dpz5DouBBHNPjPkW0LEEbQSE+R8zzQRmlcj5J7E1B
GADhPkwOHEEWU2I+TjDRQRSc/z5QU9VBEt3fPlJzJEERFek+VI58QQ9FQD5WpWNBDWwpPlizMUEL
it8+WrXrQQmh0D5cqfBBB7ErPl6NVUEFuNk+YF89QQO5Ej5iHP1BAbJ0PmPFVUD/Suc+ZVYgQPsk
3D5mzbdA9vOsPmgrAUDyuDM+aWvFQO5zAj5qi+JA6iUxPmuH3UDlz8Q+bF+tQOFzYD5tFLtA3RD9
Pm2lqEDYqb4+bhJkQNQ+qz5uWYFAz9CSPm54lkDLYFQ+bm5gQMbvID5uO2JAwn3QPm3fTkC+DPQ+
bVl1QLmdgz5sqiRAtTEFPmvRb0CwyVo+as3iQKxnZj5pnw1AqAuUPmhHI0CjtrE+ZsZtQJ9pgD5l
HfxAmyUdPmNOB0CW6jw+YVcBQJK5nD5fOYNAjpRAPlz3I0CKeyg+Wo/3QIZvCD5YBg9AgnBlPlVb
XUB8/6c+UpCBQHU7vD5PpyFAbZchPkyf70BmEpI+SX0qQF6vHz5GQMhAV28bPkLtuUBQVAE+P4T8
QEldcz48BrdAQoriPjh260A73Po+NNmRQDVU3T4xMDNALvO1Pi188UAouig+KcBaQCKoJz4l/GNA
HL2pPiIz10AW+xw+HmjbQBFf2z4anbNAC+zVPhbULUAGoms+EwyfQAF/xj4PS10/+QmAPguQfD/v
Ydg+B953P+YI5z4ENnc/3P0KPgCb8z/UPI89+iLVP8vGCz3zMQw/w5kkPexi3D+7tUk95bsDP7QX
1D3fOng/rL3IPdjd8D+lpg890qgGP57P2D3Mm4g/mDmOPca3wj+R4Qs9wPu2P4vEiT27aU4/heHi
PbYFMz+AN6k9sMqrP3WJnj2rtnM/awqEPabLcj9g7uw9oghoP1czoT2dcgE/TdJIPZkJ5T9EykA9
lM17PzwYxz2Qtm0/M7rKPYzA5j8rrwg9iO4gPyPvTD2FPx0/HHaBPYGzRD8VQtA9fJpPPw5Svz12
HsA/B6OvPW/wLD8BM6A9agf8PvX+CD1kYVw+6gaQPV8ATD7efi09WephPtNdOD1VIec+yJqkPVCh
cj6+MwU9TGA2PrQkKz1IWlA+qmvWPUSOrj6hBPk9QQJ/Ppfuhj09sac+jyR7PTqTTT6Go7g9N6yZ
Pnzb8j00/rM+bPGdPTKE6j5ddlI9MD5/Pk50Dj0uJaw+P/DlPSw0sz4x3fY9KmkcPiQyXD0owHA+
FuSBPSc2TD4J/NI9Jc5QPfricT0kgkM94ojHPSNMJT3K61Q9Ii6bPbQBOD0hKbw9ndYMPSA/vD2I
dU09H2ylPWefoD0ep2A9P7s+PR3wez0ZPjE9HUrnPOg/TD0csnc9WAZbPUtI+z0zBJw9SVsFPQ92
rz1Hk3w82xrNPUXvgTyaKDc9RFzzPDb7bD1C5Rc7dQpuPUFuOrthrSs9P+vLvClRwj0+hB28ioJ3
PT1Tmby99R49PEp0vO9wPz07QtW9D7MWPTogqL0mv2E9OQz0vTyCMj04OTq9UT53PTeKJr1lG6w9
NufovXgixj02W6O9hTa9PTXp9r2N9gY9Na4GvZY3wj01vPK9niUPPTXoa72l6fk9NhZ8va2U+z02
Vd0=
      </set>
      <set id="src_50" fmt="series">
AAAABnNyY181MAAAAAI/gAAAP4AAAAAAAAIAAAPpPfAI+DzGy8c973NWPMaZdj3u5n08xluFPe5M
iTzGIJM97bXhPMX6hT3tLjY8xfWPPeywDDzGD2A97DrePMZBXj3r2tA8xopHPeuCDDzG7hY96xTX
PMdo2z3qpIg8yAAPPeo9yjzIuow96dA7PMmhKj3pVRo8yrPAPejg6zzL4KI96IB8PM0bzz3oMXI8
zmzLPefjMDzP6bE955NVPNGWij3nOus803JwPea//zzVgZU95j9hPNemxj3lw+A82dRMPeVL8Tzb
9Kk95M4iPN34Vz3kVgo83+8kPePd4zzh3GI941OjPOPLuj3izeg85a4tPeJpejzncyA94hABPOka
MD3hq0g86qeRPeE94TzsDW094N9VPO1GuD3gga487mk4PeAQ6Dzve8s935gGPPBquj3fKZo88S3B
Pd67nTzxz4c93kL7PPJHkz3d0DM88oJiPd1i/jzygRI93QFQPPJBLT3cmqs88dvQPdw0sDzxdB09
29qVPPD8yj3bgWE88GJpPds80jzvdYk92u5bPO5mXD3angI87Uk7PdpgyjzsJQY92kDAPOr9iT3a
RO086ciLPdpVwjzokUE92od4POdTOT3a9PU85gGFPduZCjzknac93HmQPOM6ED3dqSc84c0RPd81
nTzgU+k94RXqPN7nDj3jQjY83ajEPeW4Yjzchxc96IJ8PNt2bT3rrOk82m22Pe8tUjzZc0498xhp
PNicwD33iW881/L8PfyEMjzXaog+AQgkPNb2hj4EJ9k81phNPgealjzWWK0+C2OuPNZCvD4PkEI8
1llWPhQV9DzWkbE+GPoJPNb/qz4eTI481589PiQP1DzYYNY+KkopPNlT9D4xCPE82oy2PjhSVjzc
AYY+QColPN2wpj5InVI836fUPlG2Lzzh5Kk+W4KnPOR0Ej5mCPU852jTPnFPtjzqvJM+fWQgPO5t
PD6FLaI88oEEPowUrjz2+/U+k2GRPPvbqT6bHfw9AIqdPqNUtD0DSpE+rBDpPQYv+D61WX49CUgK
Pr8wqz0MkLw+yZu1PRAOJT7Uo3o9E8kdPuBO1z0Xtok+7JnFPRvOuj75hPM9IBJvPwONbz0kfp4/
CrMoPSkWtD8SNb89LdhfPxoWMz0yvfM/IlZxPTfFLD8q99M9POpePzP6pz1CLXk/PV+sPUeK1D9H
LWA9TPxTP1FlPT1Sf48/XAO+PVgWQT9nCM49XcAlP3Jz9z1je6k/fkXnPWk+PT+FPoQ9bwJlP4uL
xD10x+w/kgtAPXqJcz+Yu9s9gCH1P5+c3D2C+lU/pq7XPYXL5D+t7zY9iJcQP7Vb8D2LWW8/vPMK
PY4RID/EtEg9kMFYP8yeTz2TaCQ/1K7BPZYB/T/c5Ro9mI3aP+U/aj2bDEk/7brdPZ1/ED/2Vjo9
n+aDP/8QHz2iQj9AA/MkPaSRykAIasw9ptP6QAzueD2pCl1AEX4LPas4KUAWGGo9rVwFQBq7qT2v
dxNAH2ZFPbGIuUAkF909s5KGQCjPcj21l+1ALYxEPbeaFkAyTWI9uZnkQDcReT27lthAO9c4Pb2O
O0BAngo9v4PPQEVmCT3BevdASi51PcN0NkBO9rc9xW/AQFO9eT3HbGpAWIHmPclrY0BdQ+89y20f
QGIC7D3NcqBAZr8vPc99MUBreAw90Y94QHAs1z3Tq8FAdN0tPdXOcEB5iPI91/O0QH4wuj3aH3RA
gWoxPdxUXUCDuXs93ozMQIYGJz3gxhNAiFDUPeL84ECKmjI95S4NQIziLT3nW35AjyjAPemHj0CR
bc0967QnQJOxHT3t3qZAlfM4PfACPUCYNJY98iDRQJp1Gz30OdtAnLT/PfZLBECe9NA9+FF+QKE0
uj36TStAo3TxPfw9NkCltaw9/h25QKf3Vz3/8PJAqjomPgDdP0CsfhE+AbtUQK7DpT4CkZRAsQs7
PgNhDkCzVS0+BCktQLWh2z4E6u5At/EyPgWpNEC6Q0M+BmKZQLyYnz4HE2ZAvvFcPge7+kDBTVo+
CF5KQMOstD4I+zNAxg/OPgmS5kDId1Q+CiVTQMrjED4Ksn5AzVLQPgs7+kDPxsU+C8LzQNI/VT4M
R2tA1LyfPgzJ6kDXPlQ+DUuVQNnEED4NzDVA3E3yPg5LoEDe3Gc+DsksQOFv2z4PQv9A5AfgPg+6
U0Dmo2M+EDIcQOlCwD4QqrJA6+ZfPhEkjkDujfE+EaIhQPE5ez4SIXJA8+kCPhKgb0D2nG4+Ex6U
QPlTPz4TnXtA/A1APhQciUD+ynA+FJt0QQDFVj4VGRpBAibHPhWT8UEDiR4+Fg0LQQTsWD4WgtVB
BlCjPhb1R0EHtfQ+F2RLQQkcFT4Xz/NBCoLxPhg4/0EL6lc+GKDCQQ1SLj4ZBWpBDrp9Phlk7kEQ
Ixk+Gb8vQRGLqT4aE2lBEvPsPhpf/UEUW/4+GqbsQRXD2j4a6W1BFytePhspOEEYknE+G2Q0QRn4
3D4bmbRBG16jPhvJtEEcw7U+G/N3QR4oBT4cF6tBH4uOPhw1QUEg7hc+HEvQQSJPaj4cXH9BI6+K
PhxoJ0ElDn8+HG6LQSZsTT4cbpxBJ8jwPhxqz0EpJEI+HGMOQSp+Jj4cVrtBK9bTPhxG70EtLj0+
HDH3QS6EOj4cGPJBL9iqPhv79kExK3g+G9xcQTJ8uT4bt61BM8x6PhuNuEE1GqE+G19zQTZm6j4b
LUlBN7GLPhr4vEE4+qo+GsFYQTpCDT4ahoRBO4fHPhpIo0E8y/4+GghBQT4OrD4ZxtRBP0+hPhmC
uEFAjtg+GTyXQUHMUD4Y9ehBQwgyPhiwTkFEQlc+GG6tQUV6aj4YL+tBRrBkPhfvrEFH5IQ+F65/
QUkWwT4Xb1VBSkciPhcwqUFLdas+FvSbQUyiIj4WvEFBTcyRPhaGXkFO9Ts+FlLtQVAb4j4WIoZB
UUBVPhX2tkFSYq0+Fc+DQVOCxT4VrZpBVKCRPhWQMUFVvAs+FXYFQVbVMj4VXd1BV+vFPhVIRUFY
/+8+FTSxQVoRwT4VJGRBWyEiPhUVoEFcLiA+FQfuQV04qD4VAhVBXkDLPhUEREFfRqw+FQt0QWBK
LT4VGOxBYUssPhUq0UFiSaY+FT78QWNFqT4VVXRBZD9NPhVxdEFlNqY+FZL5QWYrcj4VufdBZx2A
PhXlH0FoDMs+FhGnQWj5vT4WQWlBaeRpPhZ3Y0FqzKc+FrTbQWuyXD4W+LxBbJVtPhdDh0FtdfM+
F5HEQW5UWD4X45dBbzBrPhg550FwCh0+GJKxQXDhaT4Y6iJBcbZGPhlCNUFyiLY+GZ1ZQXNYwT4Z
+wRBdCZ8PhpcnUF08do+GsEbQXW67T4bJLlBdoGWPhuGPEF3Rf4+G+TEQXgIpz4cQMxBeMlrPhyd
SEF5h9Y+HPceQXpDqj4dSgBBev01Ph2VQ0F7tKk+HdqgQXxqOD4eGm5BfR25Ph5Uj0F9zv4+Hogc
QX5+Fz4esGZBfysJPh7PREF/1gM+HuZoQYA/eT4e9X1BgJLaPh77Q0GA5So+HvRaQYE2bz4e4qVB
gYavPh7G4EGB1dI+HqEqQYIj5D4ecy9BgnDdPh5ABUGCvMY+HgbzQYMHnT4dw+RBg1FzPh13QUGD
mj4+HST9QYPiGz4czVdBhCjxPhxwG0GEbpo+HAv2QYSzNj4boX5BhPbYPhs0M0GFOWM+GsVrQYV6
2D4aUzBBhbtIPhnc7kGF+sk+GWKLQYY5NT4Y53tBhnaePhhu1kGGsuw+F/jLQYbuNj4Xg0dBhyib
PhcOP0GHYfs+FpisQYeaQT4WIrdBh9FuPhWtc0GIB4Y+FToWQYg8pT4UycNBiHDTPhRbmkGIpAk+
E/F5QYjWHz4TiixBiQclPhMmZ0GJNyc+EsPDQYlmGD4SYD9BiZQCPhH/J0GJwQ4+EaXAQYntPj4R
Uh1BihhsPhD/1EGKQpk+ELFOQYprxD4QZtxBipQHPhAgnEGKu24+D99JQYrh6D4PobhBiweXPg9p
SUGLLHY+DzTrQYtQoj4PBVBBi3QfPg7atUGLluI+DrT7QYu48z4Ok3dBi9pCPg52LUGL+uo+DlyX
QYwbAj4ORxZBjDqKPg43NEGMWW0+Di1zQYx3rj4OJ/hBjJVOPg4iUkGMsjg+DiF8QYzOgz4OJ0NB
jOozPg4vjEGNBWA+DjtNQY0gLj4OSrhBjTpmPg5fPkGNU/o+DnlyQY1s+T4OmQ1BjYVzPg692kGN
nWg+DuYRQY205T4PFF5Bjcu5Pg9I2EGN4fE+D4NPQY33kz4Pwb5BjgyTPhAFLUGOIOY+EExmQY40
hT4QmI1BjkeDPhDpmUGOWeE+ET8JQY5riD4RnaVBjnxpPhID0kGOjH0+Em5eQY6b5z4S3SJBjqqy
PhNOeEGOuMA+E8ADQY7GBT4UMatBjtJ7PhSkVEGO3jI+FRwuQY7pFz4VmN5BjvL5PhYYxEGO+9o+
Fpp/QY8D5j4XHt1Bjws6PheniEGPEas+GDIoQY8XLD4YudxBjxvAPhk//0GPH3M+GcYVQY8iLz4a
SnNBjyQLPhrOVUGPJTk+G1BXQY8ltz4bzcZBjyWVPhxHO0GPJLk+HL72QY8jEz4dN7VBjyCtPh2w
9kGPHaU+Hiq5QY8aJj4eoxJBjxYVPh8XSEGPEXo+H4dtQY8Maj4f9J9Bjwb6PiBiyUGPATQ+INCD
QY77Kj4hOsZBjvTdPiGi+0GO7mU+IgylQY7nyD4idghBjuD4PiLhfUGO2h0+I1AYQY7TRT4jvhRB
jsx1PiQqNUGOxbw+JJcTQY6/CD4lBj5Bjrh6PiV0REGOsg4+JeI1QY6r0z4mTxhBjqW+Pia7uUGO
n8U+JynCQY6aDD4nmPhBjpSfPigI6UGOj5M+KHqBQY6K3z4o7sRBjoZnPilk0kGOgjE+Kd6JQY5+
Uj4qWNFBjnr7PirTGUGOeCw+K05DQY51wz4ryiZBjnO1PixF9kGOcfI+LMHSQY5wZj4tPbBBjm8P
Pi25c0GObgE+LjVkQY5tQD4usVdBjmy5Pi8vLEGObHM+L6xLQY5sdD4wJ6NBjmyoPjCit0GObQE+
MR3uQY5tiT4xmOdBjm4VPjIQWEGObpQ+MoMfQY5vCT4y8uRBjm+HPjNhKEGOcAw+M83AQY5wcz40
NqNBjnCkPjSZ0kGOcKQ+NPYmQY5wkj41TKlBjnB4PjWc70GOcEM+NeZaQY5v3T42KE5Bjm9HPjZj
+UGObpY+NpmLQY5trD42xoNBjmxZPjbri0GOatQ+NwmMQY5pDj43HlxBjmb2PjcqVkGOZJk+Ny1W
QY5h5j43KKhBjl7jPjcar0GOW7o+NwN2QY5YYz425MNBjlTWPja92EGOUSM+No3OQY5NTT42WJFB
jklJPjYfXEGORP8+NeCeQY5Aaz41nB5BjjuqPjVQu0GONtw+NQE0QY4x7j40slJBjiywPjRkZEGO
JzU+NBaXQY4hrD4zyOZBjhwWPjN8YkGOFoU+MzIsQY4RBz4y6JdBjguSPjKfp0GOBkw+MlnhQY4B
LT4yF31Bjfv9PjHYSkGN9ro+MZ1pQY3xfT4xZ+pBjew3PjE7oUGN5vM+MRUiQY3h1T4w8elBjdz5
PjDUE0GN2Cc+MLqwQY3TTj4wpQBBjc5ZPjCThEGNyWE+MIZcQY3Epz4wfFFBjcAvPjB0F0GNu/Q+
MGvUQY23+D4wY+pBjbQUPjBe0kGNsFY+MF3DQY2ssj4wXqhBjakQPjBgJUGNpZs+MGAlQY2iYD4w
XVhBjZ9YPjBZuUGNnHM+MFX6QY2ZyD4wTg1BjZdjPjBC2EGNlUQ+MDMRQY2TXT4wHE9BjZHBPjAC
mkGNkHE+L+oZQY2PYz4vzwNBjY6qPi+uI0GNjj8+L4cqQY2OIj4vWxBBjY5EPi8teEGNjpE+Lv64
QY2PID4uyptBjY/cPi6Q8EGNkNQ+LlSyQY2SFT4uFXdBjZOFPi3ShkGNlSg+LYvAQY2XEj4tQRBB
jZkqPiz0XkGNm1g+LKfZQY2dlj4sXAlBjZ/pPiwQHEGNonE+K8TsQY2lNT4reYJBjagdPistskGN
qyY+KuMCQY2uTT4qmcpBjbF8PipTaUGNtKo+Kg4uQY235j4pyIlBjbslPimDyEGNvmo+KUOmQY3B
uD4pCY1BjcUgPijSAUGNyIw+KJ6QQY3MFj4ocERBjc+qPihIB0GN0zk+KCUdQY3W0j4oBf9Bjdpz
PifsyUGN3gI+J9tTQY3hbz4n0KpBjeS9PifNFkGN5+o+J8+WQY3rBj4n2U1Bje4GPifo6UGN8OE+
J/5PQY3zqz4oGw1BjfZGPig/QUGN+KM+KG0IQY36uz4ooDBBjfyrPijX9EGN/mI+KRVQQY3/zj4p
Wn1BjgD9Pimn8EGOAcs+KfpwQY4CGT4qT1FBjgH2PiqmkkGOAXM+KwGNQY4Aiz4rYKBBjf8vPivB
b0GN/Wk+LCBPQY37JD4sfu1BjfhmPizekkGN9SY+LT5fQY3xZz4tnHZBje0mPi3zZ0GN6FY+LkV4
QY3i/j4ulOZBjd0MPi7dZkGN1nk+LyD9QY3PLj4vYE1Bjcc7Pi+YlkGNvq0+L8jRQY21bD4v781B
jauSPjAO2UGNoTQ+MCbVQY2WOT4wNPRBjYqRPjA4A0GNfjk+MDBkQY1xNz4wH7VBjWNzPjAG10GN
VN8+L+VAQY1Fnz4vu5dBjTWKPi+JV0GNJK8+L07MQY0S+z4vCd5BjQBdPi658kGM7Mo+LmAfQYzY
Kz4t/b9BjMKGPi2STkGMrA0+LRvkQYyU0T4smzpBjHyvPiwRCkGMY60+K4EXQYxJtj4q6qdBjC7E
PipMbkGMEuI+Kah3QYv2ID4pAPRBi9hlPihWXEGLubA+J6fnQYuaHD4m9t1Bi3myPiZEBkGLWF4+
JY1cQYs2Qz4k0/1BixNiPiQaWUGK76o+I2F9QYrLJT4iqRdBiqX8PiHyZkGKgFs+IT00QYpaWT4g
iR5BijOxPh/ZqEGKDEk+HzDDQYnkNz4ejAZBibuRPh3rYkGJkmM+HVItQYlorz4cw09BiT5sPhw8
gkGJE5M+G7zbQYjoPj4bRIRBiLyDPhrVLUGIkE8+GmzXQYhjjT4aDKZBiDZHPhm2n0GICIQ+GWo1
QYfaOj4ZKJhBh6uOPhjyEEGHfH0+GMZPQYdM/j4YpZFBhxzmPhiQe0GG7Dg+GIS7QYa69j4YgjpB
hokbPhiKWEGGVr4+GJ57QYYj8T4YvJpBhfCqPhjiLEGFvNs+GQ5YQYWIgT4ZQyZBhVOLPhmAv0GF
HhE+GcWJQYToAT4aDz5BhLFmPhpdwUGEekI+GrDkQYRCbz4bCXFBhAn5PhtmCUGD0PE+G8RkQYOX
MT4cJE1Bg1yhPhyGPkGDIXE+HOl/QYLltz4dStBBgqljPh2qt0GCbE4+HgnEQYIujT4eZGlBgfAN
Ph66EkGBsME+HwqpQYFwsj4fV61BgS/PPh+ff0GA7h4+H9+VQYCrsD4gGA9BgGh4PiBJXUGAJHM+
IHL2QX+/Pj4gltRBfzQZPiCzCUF+p28+IMZsQX4ZSj4g0rNBfYl1PiDZ+UF8+Bw+INsTQXxlVz4g
1INBe9DdPiDIakF7Ouo+ILmdQXqjrz4gpalBegtFPiCMQUF5cYo+IG5UQXjWaz4gS8FBeDn3PiAl
H0F3nBQ+H/v2QXb86j4fz4lBdlysPh+h4kF1u4A+H3JjQXUZYT4fPyVBdHYqPh8Kf0Fz0fE+HtRg
QXMtBj4enXRBcodjPh5mj0Fx4Rk+HjAgQXE6Az4d+pxBcJIVPh3HmEFv6Xk+HZdRQW9AlD4dZ35B
bpdjPh05SUFt7aQ+HQ8lQW1DLT4c6CBBbJgQPhzEAUFr7JA+HKRDQWtAjj4cieJBapQQPhx09kFp
5yc+HGR/QWk5jD4cV+FBaIsNPhxOakFn3A0+HEjhQWcsrj4cR/9BZnyqPhxLNEFly9M+HFPpQWUa
bj4cYU9BZGg/PhxzA0FjtWQ+HIj1QWMCAT4coiBBYk4cPhy+wkFhmVE+HN+rQWDjcj4dBYhBYCyg
Ph0v9UFfdQs+HV6RQV683D4dj7RBXgPnPh3EnEFdSig+Hf4jQVyPmD4eOQZBW9QiPh5zn0FbF8Y+
HrBlQVpayz4e8DVBWZz0Ph80oEFY3jY+H3sVQVge2j4fwqNBV17QPiALZkFWngk+IFOaQVXckD4g
myRBVRowPiDiP0FUVus+ISm7QVOS0T4hczpBUs3EPiG+tkFSCCg+IgruQVFB7z4iVgJBUHtHPiKg
VUFPtBI+IumsQU7sKT4jMQxBTiPTPiN3k0FNWxM+I77UQUyR4z4kBf5BS8hBPiRK20FK/mc+JIxs
QUo0Mj4ky1VBSWm+PiUIwkFInug+JUemQUfTpD4lh41BRwg3PiXHUEFGPMY+JgVHQUVxYT4mQJ5B
RKYjPiZ6KUFD2yE+Jq7CQUMQfj4m25NBQkYgPicD30FBe90+JyjVQUCx/j4nSNtBP+hrPidmeEE/
Hyk+J4GfQT5WTD4nmIpBPY3wPiet+UE8xiw+J8RjQTv+yT4n289BOzfBPifyHkE6cUo+KAZqQTmr
UT4oGQhBOOW8PigqREE4IIk+KDuIQTdbmj4oTVxBNpbZPihgk0E10mM+KHQrQTUOMT4oicJBNEo5
PiijlUEzhmw+KMGXQTLCtD4o4spBMf7bPikLh0ExOrA+KT8TQTB2Hj4pfL5BL7E3PinE5EEu6+0+
KhaQQS4mCD4qcnVBLV88PiraokEsl5Q+K01fQSvOpT4rzYVBKwRnPixcl0EqOJA+LPwNQSlrBD4t
qUdBKJtYPi5k0kEnyW4+Ly8lQSb1Oj4wCBhBJh5aPjDyEEElRKk+MexDQSRnyj4y9OFBI4cXPjQP
SEEiomE+NTxNQSG5sj42eghBIMycPjfIQUEf2rk+OSjkQR7kBz46nRxBHehZPjwhyUEc51I+PbWE
QRvgkD4/WaJBGtRRPkEOaEEZwl0+QtNZQRip+T5EqmBBF4r6PkaQjEEWZWE+SIRLQRU4/T5Kh4NB
FAWpPkyajUESy0A+TrufQRGJSz5Q6jVBED+gPlMmakEO7i0+VW2eQQ2VKj5XvG1BDDStPloR9EEK
zIU+XGw7QQlc4T5eyHFBB+WyPmElCkEGZsc+Y4AxQQTgFT5l171BA1IRPmgpWkEBvNg+anScQQAg
Kj5stqRA/PhVPm7rqUD5oso+cQ8fQPZAUT5zIMxA8tCpPnUiZUDvVJM+dw9rQOvM2T545R1A6Doq
PnqiYkDknYk+fEP0QOD3Mz59yZpA3UgEPn8wlkDZkSE+gDw+QNXStT6Az9FA0g17PoFSUkDOQhw+
gcO9QMpx1T6CI9FAxp2OPoJyPkDCxcg+gq68QL7rIT6C2ThAuw7MPoLwTUC3MgI+gvNPQLNVLj6C
4xZAr3kWPoLApUCrnlc+gouKQKfGDz6CQdVAo/D2PoHkJECgH5c+gXNLQJxSRj6A8FFAmInsPoBc
KkCUx2Y+f2yBQJELQT59/2NAjVXfPnxykkCJqCg+esQaQIYC9T549RdAgmaBPncIS0B9puI+dPyK
QHaUWz5y0kFAb5ZHPnCMEkBorTg+biu9QGHZZD5rs89AWxvkPmkkpEBUdWE+Zn5vQE3moT5jwnBA
R3EqPmDw80BBFWM+XgxVQDrToz5bFK5ANKybPlgMeUAuoGM+VPYIQCivJz5R0cpAItkSPk6hD0Ad
HkY+S2U8QBd/UT5IH0VAEfxpPkTP7EAMljU+QXcPQAdM5T4+FiNAAiCHPjqvoD/6Ib4+N0YLP/A7
sj4z2ac/5pBzPjBpjj/dIa4+LPYyP9PtSz4phVg/yvROPiYXpz/CNn8+IqwgP7mznj4fQ14/sWp/
Phvh5D+pW0U+GIqhP6GF6z4VO+w/meowPhH1SD+SiTI+DrcnP4tgbT4Lg3s/hG7rPghdBT97a2E+
BUP1P25oCD4COOQ/Yc/bPf535j9VpRE9+JlwP0nl0T3y1EQ/Por2Pe0o8T8zkW0955jaPyj3lD3i
JkI/HrxDPdzQRj8U3EA915ZZPwtXGz3Sd80/Aiw9Pc1zoz7yrpk9yI4+PuGpfj3Dw4w+0Ua1Pb8R
Nz7Bfbc9unv2PrJO9T22AmU+o7jBPbGhZD6VuRg9rVmOPohNDj2pKbc+dtn1PaUSJj5eHb49oRPl
PkZXxD2dMKQ+L3jNPZlkIj4Zf689la76PgR05T2SEiE94LSBPY6QJj26UDI9iyhPPZWq9j2H2Dw9
ZYhTPYSetT0i4JI9gXzVPMYwPD186MQ8GE+UPXb93LufMaU9cTi5vJYA+j1rn028/vcRPWY15L0x
khw9YPyPvWEpHj1b6zi9hxhPPVcAyL2cZhY9UkW2vbClrD1NvLe9w+lAPUlt7b3WIAg9RU5hvedN
Bj1BW/e993rCPT2RIr4DX5s9OfD7vgqTgj02euy+EWDSPTMumb4Xx8I9MA8+vh3RQT0tG8G+I30T
PSpYMr4oymA9J8E/vi2xYj0lY5a+MkjrPSM5Db42mMI9ITa+vjqibD0fXDC+PmXHPR2tdL5B6rQ9
HCtYvkU53T0a0p2+SFrePRmixL5LUoE9GJG+vk4f8T0XmKy+UL/IPRa5x75TOSM9FfeqvlWKHz0V
Uy2+V517PRTMzb5Zgq09FGC0vltGBT0UEDe+XODhPRPOp75eYd09E5tUvl/LVT0TgBi+YR5SPRN0
0A==
      </set>
      <set id="src_75" fmt="series">
AAAABnNyY183NQAAAAI/gAAAP4AAAAAAAAIAAAPpPXaALzzqA0g9eckCPOnG5j19gko86c6GPYDX
bDzp56E9gv/vPOojDz2FL4086sZ+PYd8SzzrzVI9icT6PO0T6z2MHDM87mc0PY6WzDzvsTI9kTCF
PPEqJT2TzR488yIOPZZyODz1hBU9mPXgPPh+Tz2bS0s8+/4IPZ146jz/uCY9n4STPQHRvz2hcMs9
A+YjPaN8nD0GGSY9paGZPQhqNT2nl1w9CuYbPalCmT0Nigk9qqnaPRBJGD2r0BM9EyjkPazt7j0W
EJM9reuEPRjj8D2utNw9G52CPa9NhT0eUJw9r42GPSETlz2vfGs9I+2LPa9P9D0mxmg9rwD+PSl9
Fz2uf2Y9K/ruPa3xpj0uOgU9rVAhPTBK1T2sj4I9MkV6Pauf2D00Pag9qnXJPTYxVz2pJqo9N/Tb
Pae3ID05dl89pik7PTq8Vz2ksVU9O7qqPaNRZz08Ze89ofYbPTzcOD2gjwI9PSv/PZ8oVD09bKk9
ndYQPT2MQj2coqU9PXmCPZu6kD09RfM9mw5rPTzqHT2aWjs9PGRwPZnQYz07sYo9mazqPTr5qD2Z
yaU9OkzrPZor9z05k6k9mtfpPTjbkz2b59U9ODj3PZ1vJT03k1A9n3ANPTbs+j2h5i89NnDcPaTQ
4T02FnU9qBeqPTX5Sj2rxvs9NimxPa/dcj02m7U9tC8MPTdXuz24rH09OFNwPb2PAD05eGY9wude
PTrekz3Isbw9PJO7Pc7gzD0+opk91Xn6PUEIDz3cfcs9Q7bxPePflz1Ghic966ckPUlu2T3z4B09
THqxPfx90T1Prfs+Arp5PVMG2j4Ha7M9Vn6XPgxgoT1aGP4+EYujPV3LqT4W5n89YYRPPhyVoz1l
LtA+Iqm5PWjl/z4pF/U9bLlUPi/iAz1wlK4+NyANPXR4aT4+1qY9eFB2PkcL7z18Ilw+T85ePX/o
gz5ZJEM9gc4BPmMhWz2DpIs+bbeHPYV2Ez548lU9h1lqPoJ2sj2JU+Q+iN1APYtYQD6PsIM9jV3P
Ppb2QT2PbPs+nr0oPZGdMz6nE209k/M5Pq/9lz2WbKs+uXcrPZkGij7DgL09m7wSPs4ndj2ejMA+
2XVLPaF9Sz7lcj49pJ/EPvIqcD2oAJc+/6lPPaug5j8G+Os9r4RmPw6ByT2zrqM/FnXpPbgfuj8e
2e09vN5uPyexbT3B8ZE/MQBbPcdcRD86yjY9zSQIP0ULoD3TPic/T8cMPdmiTj9bA6c94FLxP2a+
JD3nRQY/cu8FPe5zyT9/nCg99eItP4Zmdj39mbg/jUDwPgLLej+UW0c+BuZGP5u2/j4LHhY/o1Vl
Pg9x0D+rM6k+E9zHP7NOwz4YW8U/u6eFPhzqnD/EPmk+IYZaP80Qbz4mKuM/1hswPirTWD/fXd0+
L30/P+jYqD40KVQ/8omZPjjVpz/8b1M+PYHIQANDOT5CKpNACGVxPkbJ40ANnqc+S2DsQBLuez5P
8ElAGFMyPlR0HEAdy34+WOckQCNVqj5dRPFAKPE/PmGQz0AunSc+ZcohQDRXHz5p7G1AOh8PPm37
TEA/9PI+cfWDQEXXGD513VJAS8PCPnmxTkBRufQ+fW3MQFe5DT6AirdAXb7GPoJVVEBjySE+hBX8
QGnYbD6FzetAb+wyPod8/kB2BJ8+iSLbQHwgFD6KwIJAgR5JPoxWYUCELM4+jefLQIc7qj6PdTNA
ikr9PpEASUCNWn8+kooRQJBpOz6UEFpAk3dIPpWUMECWhSU+lxXvQJmSMj6Yk3NAnJ3OPpoOJkCf
qBY+m4bBQKKwqj6c/MVApbdUPp5vV0Cou94+n9+3QKu+jj6hS+VArr9yPqKybkCxvbk+pBD5QLS5
jD6laQBAt7LRPqa8SEC6qfU+qAnrQL2evD6pTxxAwJCfPqqGpkDDf7s+q7GiQMZrkT6sz41AyVP2
Pq3g6UDMOSM+ruSKQM8abD6v2xxA0fcqPrDCd0DU0Io+sZlnQNenNz6yX8lA2noLPrMUrkDdSHs+
s7gEQOATGj60TSxA4tm7PrTRskDlnL8+tUNeQOhdLz61oxVA6xm9PrXvEUDt0d8+tigKQPCGbD62
Tb9A8zeTPrZjm0D15N4+tmocQPiOSz62YxNA+zPFPrZKwED91pE+tiDzQQA7WT617eNBAYm4PrWt
CUEC1q0+tV4TQQQiUj61A/RBBWx9PrSglkEGtUg+tDcPQQf9ED6zxY1BCURXPrNPYEEKiok+stQb
QQvP6j6yWVFBDRRGPrHZDUEOV8k+sVS7QQ+ayD6w0sVBEN3hPrBXFUESIRM+r+FjQRNkFD6vbB9B
FKbnPq72B0EV6fk+roXUQRctWz6uH6FBGHENPq3IA0EZtSA+rXX5QRr50D6tKjhBHD76Pqzk9EEd
hNA+rKlnQR7LgT6sdz1BIBLdPqxMe0EhWvU+rC2TQSKjrT6sGY9BI+17PqwNE0ElOGg+rAhPQSaE
Lj6sDHRBJ9DTPqway0EpHf0+rC7TQSpr9j6sSV9BK7skPqxrF0EtC3U+rJasQS5ciD6syYhBL65d
Pq0BvUExAQg+rUC8QTJUBz6tiE5BM6dMPq3ZUUE0+0c+rjHJQTZQFD6ukkJBN6VdPq72+EE4+u8+
r2DjQTpQpj6vz99BO6X3PrBAqEE8+rg+sLbAQT5PIz6xM5NBP6NSPrGzpUFA90U+sjonQUJK7D6y
yPpBQ53tPrNbYkFE768+s/LdQUY/3D60km9BR47YPrU2gUFI3MQ+td78QUopeD62irBBS3RbPrc3
5kFMvQQ+t+aaQU4DnT64kddBT0f7Prk5XkFQikI+ueJaQVHKFD66jPpBUwbhPrs1K0FUQNc+u9vl
QVV4Fz68f+RBVqy6Pr0fRUFX3qA+vbovQVkNfj6+ThZBWjliPr7aEEFbYdg+v12BQVyGiz6/2pZB
XaevPsBObUFexb4+wLIXQV/gAD7BBu1BYPZzPsFL6kFiCQQ+wYOcQWMX2z7BritBZCOAPsHKAkFl
K4s+wdn8QWYvpT7B2xNBZy/4PsHIMEFoLOU+waYyQWkmVz7BchtBahwePsEp9EFrDpc+wNQ0QWv9
2j7Abl5BbOn1Pr/4R0Ft0vo+v3R2QW64bj6+4qFBb5oSPr5EJkFweR8+vZtAQXFVnT685rJBci8A
PrwkR0FzBZs+u1NdQXPZiD66dltBdKrTPrmL80F1edo+uJb0QXZGFz63m6dBdxAPPraUckF32Fo+
tYbYQXie8j60d2hBeWOaPrNiNkF6JlM+skoMQXrnED6xLyFBe6XQPrAVm0F8YpQ+rv66QX0dkD6t
6FVBfdcPPqzQ20F+j7Y+q8D0QX9HZT6qtqRBf/2DPqmuu0GAWQY+qKx+QYCymz6ntPhBgQuTPqbN
h0GBY/o+pfhvQYG8Aj6lM5NBghOZPqR6IUGCarc+o8gyQYLBSj6jJOVBgxcwPqKRlEGDbJs+og27
QYPBij6hmB9BhBX0PqEzikGEafQ+oOJCQYS9eT6gm9FBhRC3PqBggkGFY1o+oDPKQYW1GT6gFnxB
hgYvPqAH90GGVsE+oAbPQYamyD6gExVBhvXzPqAoy0GHRD8+oEi7QYeR0D6gbw5Bh97JPqCa2EGI
Kt0+oMvyQYh15D6hBe9BiMA9PqFLMkGJCfQ+oZpCQYlSsj6h60tBiZpIPqI+2kGJ4Po+opzKQYom
0T6jAfpBimu3PqNrC0GKr9s+o9w0QYrzVD6kVFFBizXqPqTOhEGLd6o+pUtoQYu4gz6lyRxBi/hZ
PqZIG0GMNxs+pszmQYx1FT6nVUdBjLJKPqfeFkGM7nw+qGcxQY0pkT6o8KpBjWOaPql7sUGNnN0+
qgaaQY3VJz6qjstBjgw6PqsXjkGOQnA+q5+nQY53fz6sIe1BjqtUPqye/EGO3kk+rRipQY8QSD6t
jqVBj0EMPq4BDkGPcI8+rm7eQY+e2D6u2YNBj8wIPq9BL0GP99U+r6NAQZAibj6wA8hBkExNPrBi
7EGQdSg+sL2OQZCcnz6xEuVBkMLsPrFn3kGQ6Bg+sb7zQZEMKT6yFz9BkS71PrJvoEGRUFY+sslt
QZFwRj6zI3NBkY8HPrOCUEGRrIY+s+YsQZHIxj60TbdBkePePrS84UGR/aw+tTThQZIWSD61tcdB
ki2cPrZDtUGSQ3s+ttyFQZJYND63g8NBkmxSPrg97EGSf5c+uQWsQZKRhT6517VBkqJQPrq4ukGS
shY+u6lSQZLA0D68p0dBks6BPr2v90GS22M+vshjQZLnVT6/7eNBkvKOPsEd60GS/SQ+wlw3QZMG
9z7DqI1Bkw/1PsT+R0GTGEk+xl0ZQZMgFj7Hw65BkydkPskvfUGTLhk+yp+0QZM0UD7MEo5Bkzp3
Ps2NOUGTQDo+zww2QZNFUj7QiepBk0nqPtIKGUGTTlY+048pQZNSez7VEhhBk1Y7PtaOtUGTWcY+
2AbzQZNdUz7ZfvxBk2C0PtryWEGTY+M+3GMWQZNmqT7dzwFBk2kjPt8xxEGTa68+4I2OQZNuNj7h
4ulBk3CIPuMvTEGTcrU+5G42QZN0xz7logNBk3byPubSNEGTeRY+5/tKQZN7BT7pF3hBk3z2Puop
ckGTfvs+6zKAQZOA1z7sMINBk4KuPu0mE0GThJc+7hLbQZOGeT7u9zZBk4g+Pu/S/0GTibo+8KEH
QZOLGD7xYrRBk4zFPvIZaEGTji8+8sIFQZOPST7zX95Bk5AbPvP2SkGTkNY+9IXhQZORTD71BtZB
k5F1PvV8rkGTkVo+9e2zQZOQtD72UdtBk49YPvaq7UGTjZY+9v06QZOLcz73RbtBk4jHPveE40GT
hbo+972kQZOCez738l1Bk37pPvgkX0GTevQ++FPPQZN2tT74hTpBk3IrPvi5QUGTbQ4++OtBQZNn
Gz75GfxBk2DnPvlLDUGTWpg++XrrQZNTyj75qPFBk0ysPvnaAkGTRXM++hFnQZM90T76SfRBkzWd
PvqA2EGTLSs++rsCQZMkmj76+SJBkxu/Pvs4wEGTEnA++3hpQZMI1D77uaBBkv8fPvv8lEGS9Oc+
/D/WQZLqYT78guhBkt+uPvzGlkGS1MA+/Qm2QZLJgj79Sp9Bkr4OPv2LRUGSsnQ+/cqBQZKmvD7+
B59BkpshPv5FIkGSj0U+/n88QZKDPT7+tb5BknbtPv7nZEGSakM+/xfkQZJdkj7/SMhBklDJPv94
Y0GSRAA+/6LcQZI3Kz7/xtJBkiouPv/ko0GSHNg+//4JQZIPVj8AChpBkgHjPwAToEGR9DI/ABnk
QZHmbT8AHmxBkdjGPwAgxEGRy1U/ACNdQZG9tj8AId1BkbAmPwAdBkGRonc/ABUCQZGUcT8ACMVB
kYZqPv/xmEGReI4+/83FQZFqtT7/p8tBkVzhPv99pUGRTyw+/1GlQZFBvD7/IkRBkTSJPv7yYEGR
JzU+/sHoQZEZ6T7+jsdBkQ0BPv5b00GRAF4+/ikdQZDz6z799H5BkOexPv3AOUGQ29s+/Y+AQZDQ
Lj79Y+dBkMSsPv07+kGQuVU+/RfgQZCuLD789pBBkKOBPvzbb0GQmYg+/MvtQZCP7T78xhxBkIZ0
PvzGO0GQfV4+/M8FQZB0uT7844VBkGxlPvz/TEGQZDc+/R6qQZBcRT79RBhBkFTvPv1ztkGQTh4+
/an3QZBHdz795fNBkEEBPv4pGUGQOqo+/m6DQZA0kD7+uQRBkC7cPv8Iy0GQKX8+/1mtQZAklT7/
rz1BkCAuPwAE90GQG/o/ADHVQZAYGj8AXaNBkBR+PwCHEkGQEQo/AKzCQZAN4j8Az/9BkAs1PwDy
I0GQCO4/ARBBQZAG4T8BKJVBkAUmPwE8EkGQA7E/AUoCQZACcj8BUiJBkAFwPwFUd0GQAKc/AU96
QZAADT8BQjZBj/+TPwEtRkGP/x8/AQ9yQY/+uz8A6PFBj/5xPwC5XkGP/kg/AH9VQY/+NT8AO0hB
j/4SPv/Yn0GP/cQ+/yg9QY/9Uz7+ZY9Bj/zDPv2S10GP++I+/K5iQY/6kT77tvZBj/j2PvqwNkGP
9yc++Z4hQY/09j74fBpBj/JKPvdLokGP7yk+9g75QY/rpz70yjxBj+eXPvOAC0GP4vI+8i9VQY/d
uz7w2EhBj9fXPu96nUGP0Ss+7hLNQY/Jvz7sozZBj8FkPusuWkGPuEQ+6bc6QY+uaT7oP+BBj6Oe
PubHGkGPl7Q+5UjBQY+K4T7jxrtBj32HPuJGAkGPb40+4McAQY9gnD7fQeNBj1CuPt205EGPP+8+
3CaDQY8uTz7altFBjxvzPtkIhUGPCLQ+13alQY70uT7V4gtBjuAEPtRJwEGOypo+0rIUQY60xT7R
H6ZBjp5cPs+PR0GOhzY+zgCNQY5vhj7MdOhBjleCPsrtFUGOPxc+yWmEQY4mhz7H7ypBjg3wPsZ+
TkGN9S8+xRWNQY3cVD7Ds5pBjcOJPsJZn0GNqvs+wQwIQY2Sfz6/yphBjXo1Pr6Y3kGNYh4+vXFe
QY1KkD68Ut1BjTPbPrtFeUGNHcE+ukskQY0IXD65ZPVBjPOYPriPZUGM34M+t8p1QYzMMD63FcxB
jLnAPrZxiUGMqCE+td26QYyXcD61WxZBjIfzPrTrwkGMeXk+tI8TQYxr0T60Q/9BjF8ZPrQKPkGM
U0g+s+C0QYxIYz6zwlZBjD5/PrOvCUGMNaA+s6jqQYwt1T6zr19BjCcGPrPAMEGMIPk+s9vmQYwb
jz60AQpBjBbrPrQrx0GMEy0+tFmyQYwQKj60iSVBjA21PrS4wEGMC7c+tOehQYwKBz61E1RBjAiM
PrU24UGMBwQ+tU2sQYwFhj61WZtBjARIPrVc4UGMAxo+tVRHQYwCDT61PrNBjADOPrUWJ0GL/zU+
tN7LQYv9Zj60milBi/tDPrRD9EGL+KA+s9mxQYv1oT6zX8hBi/IUPrLUrUGL7cs+sjPaQYvo2D6x
fFpBi+MhPrCtQkGL3Lg+r8icQYvVkj6uzN1Bi82dPq28zEGLxP0+rJwIQYu7xz6rbx1Bi7IZPqo2
OkGLp9s+qPPkQYucrT6npE9Bi5CtPqZK8EGLhA0+pOnqQYt28j6jhYJBi2lePqIdzEGLWy0+oLS+
QYtMXj6fTtFBiz0RPp3u+kGLLU4+nJOyQYsdHj6bQOBBiwyDPpn5H0GK+6g+mL9pQYrqZz6XknJB
itj6PpZ5SEGKxz8+lXS0QYq1QD6UhNNBiqLgPpOnk0GKkE4+kt/lQYp9RD6SK9dBimncPpGK4kGK
VlQ+kQDjQYpChj6Qj/JBii43PpAzkkGKGSg+j+XFQYoDiz6PqBtBie2ePo99UUGJ10k+j2SdQYnA
UD6PWINBiajDPo9Yg0GJkIs+j2L3QYl3kz6Pdj9BiV2YPo+NDUGJQrI+j6sgQYkmvz6PzORBiQm+
Po/uN0GI6+0+kBOeQYjNJD6QO3ZBiK0ePpBgIUGIi+M+kIaDQYhpRD6QrN5BiEUzPpDNhkGIH9U+
kOjCQYf5HD6RAZtBh9C0PpEXRUGHpqY+kSdYQYd64D6RMJxBh02CPpEx1UGHHnQ+kSm2QYbtmz6R
HYpBhrriPpEPrkGGhlo+kP4kQYZQCj6Q5V1BhhfWPpDAj0GF3ho+kJb+QYWivj6QaJlBhWVqPpAy
cEGFJkA+j/Q6QYTlaz6Psl1BhKLdPo9u90GEXoI+jyX3QYQYhj6O2A9Bg9DzPo6DqEGDh84+jieU
QYM9PT6NyAFBgvFBPo1ph0GCo/g+jQpaQYJVeD6Mp1dBggWEPow83kGBtD0+i83/QYFhwD6LVhBB
gQ4IPorTkUGAuTk+ikt/QYBjUz6JwKVBgAxXPokyxEF/aNE+iKNJQX63Ej6IEDtBfgPzPod8IEF9
T5Y+hueWQXyaHD6GVHpBe+OCPoXExEF7K6A+hTV4QXpybj6Eo3BBebguPoQT0EF4/UQ+g4acQXhB
fD6C9uJBd4SZPoJnwUF2x2c+geKVQXYKVT6BaZVBdU0jPoD4uUF0kBU+gJD/QXPTTj6ANhVBcxbP
Pn/UrkFyWuc+f15lQXGfcj5/DE5BcOSxPn7cF0FwKrs+fsjuQW9xGT5+0FNBbrfZPn7teEFt/yI+
fyWcQW1H1T5/f/dBbJIWPoAAgEFr3c0+gFQJQWsrCT6AunJBannWPoEzSUFpyjM+gb4fQWkcNj6C
Vx5BaG/kPoL78EFnxUI+g6+lQWccZD6Ec9tBZnWzPoVJ4EFl0Po+hi1FQWUt9z6HHbdBZIyRPogZ
kEFj7KY+iRpOQWNOdT6KITNBYrIPPosxMkFiF5o+jElSQWF+7T6NZ4FBYOgwPo6I+UFgUrk+j6p6
QV++FT6QySRBXyq9PpHllUFemNQ+kv9vQV4H1j6UFDtBXXdXPpUgakFc53c+liYzQVxYAz6XJdRB
W8kUPpgfTkFbOno+mQ2QQVqr6z6Z7edBWh10PprDC0FZjso+m4nxQVj/1T6cPwRBWHDQPpzjtkFX
4SE+nXRXQVdQQj6d7X9BVr5lPp5S8EFWK5g+nqc7QVWXvD6e6L1BVQLfPp8Uo0FUbPk+nyyUQVPV
tT6fLxFBUz0iPp8cukFSo4g+nvghQVIIzj6ewyZBUWxoPp54v0FQzpc+nhwqQVAvLT6drTBBT44i
Pp0sZ0FO61M+nJklQU5GyD6b9RpBTaDpPptBhUFM+dc+moPVQUxQqj6ZuvBBS6WoPpjoIkFK+Tk+
mBPrQUpLQj6XPfJBSZsjPpZf+EFI6PU+lXypQUg08z6UmhtBR36yPpO0nEFGxac+kspWQUYKND6R
5ElBRUygPpEBREFEjCM+kB3/QUPIXj6PPbJBQwGWPo5jCUFCOAI+jZD+QUFrdz6MyDJBQJwTPowI
pEE/ycY+i1CFQT70ID6KnrtBPhr9Ponxg0E9Ptc+iURKQTxfZj6Ik35BO3vHPofdgEE6k6w+hyMw
QTmnGz6GZHpBOLYvPoWdCkE3wHM+hMd0QTbGHT6D64xBNccLPoMMdkE0wk4+gieFQTO3YD6BPMtB
MqbjPoBJm0ExkL8+fpFdQTB0CT58ZkpBL1CmPnoTSEEuJi0+d5rSQSz0Hz51BdpBK7ptPnJWEkEq
eRo+b5CYQSkvyj5ss41BJ93+Pmm92kEmg6s+ZrMPQSUg1z5jmadBI7UpPmBoyEEiQBo+XSYZQSDB
9j5Z1KZBHzqSPlZxWkEdqYI+Uv/MQRwOgj5PfHtBGmoZPkvpiUEYvFQ+SE7kQRcFMT5Esc5BFUTi
PkEXpkETe7k+PYsDQRGphT46DyBBD85oPjafPUEN6qo+MzlxQQv+jT4v5S1BCgppPiyjDkEIDsU+
KXZtQQYL8T4mY6FBBAIfPiNuG0EB8Ys+IKAQQP+1Tj4d+tBA+3vpPhtxSkD3Nmg+GRMHQPLl+T4W
5bpA7ozAPhTl9EDqKs0+ExKFQOXBRj4RcQhA4VEtPhAAqEDc22Y+DsGaQNhgkD4NvmBA0+HPPgzw
KkDPYBs+DFAZQMrdHD4L2DVAxlnePguLa0DB1rI+C2YUQL1Uzj4LaVVAuNRAPguPHEC0Ves+C9dr
QK/bUD4MPyJAq2VBPgy6KUCm9Hk+DUlsQKKJ6T4N6zhAnicnPg6bJUCZzLQ+D1KUQJV6qT4QEzpA
kTIhPhDYQ0CM8/g+EaSOQIjBtD4SdGBAhJxzPhNIskCAhQ4+FBLLQHj2KT4U01pAcP6aPhWGlUBp
JXo+FiqZQGFs7z4WwGdAWdUOPhdOKUBSXio+F8ivQEsJzz4YOBBAQ9pSPhiTa0A80FY+GN0nQDXr
8j4ZGIRALy4QPhlDbUAomXU+GVwcQCItaj4ZYndAG+lyPhlXAEAV0DE+GTRZQA/i4j4Y8SpACh7M
PhicLUAEgoM+GDOmP/4foj4Xs08/840oPhcfIz/pS00+Fnl9P99bUj4Vxdo/1bqKPhUFTz/MZdk+
FDtuP8NctD4TZiA/up4XPhJ8Wz+yKgY+EX76P6n63j4QcZc/og+NPg9Puz+aa/k+DhuEP5MOCj4M
0j4/i/FcPgt4HD+FEic+ChSyP3zgNT4IptU/cA2aPgcutT9jqLg+Ba3aP1e2nj4EIM0/TDSIPgJ9
rD9BFuE+AMuKPzZbqD3+Icg/LAXIPfqf6z8iCyo99xy5Pxhoej3zkTs/DxpfPe/1CT8GHMc97ENO
PvrepD3oddM+6hqxPeSHOz7Z7b494HQ9PspPVz3cR00+uzW6PdgNwT6smuY909OAPp5+Zj3PmFQ+
kNf/Pcta7j6Dl4E9xydePm2Mpz3C74g+VM09Pb6rQj48xyE9umxUPiVqDT22Ppo+Dr/+PbIl5j3x
jLM9riPjPcbPBj2qNUQ9nVdfPaZFlD1qQfQ9olxhPRwldz2egho8oM4JPZq3IjrbGqU9lw4ovIGP
hT2Tm7S9BmlZPZBnlL1KEHw9jV+wvYXjgT2Khje9pdWZPYfgJr3E3xg9hWZmveLMSz2DDNe9/6vg
PYDPH74N5E09fW6zvhuKvT15p0K+KNssPXZXKr410Mk9c2l8vkJjOz1wxbu+TqLjPW56DL5aknA9
bKTQvmY4Zz1rNA2+ca/+PWnx3L587U49aM5LvoPvGT1n7QC+iTtRPWdWsb6OV8g9ZupyvpNUCT1m
n0S+mDISPWaGsr6c8Uw9Zn57vqGIqD1ma2G+pfprPWZ4kL6qWnI9Zqm4vq6jWz1mzVy+ssq5PWbv
VQ==
      </set>
      <set id="src_100" fmt="series">
AAAAB3NyY18xMDAAAAACP4AAAD+AAAAAAAACAAAD6T4Vwvk8sP6JPhX13DyvIL4+FiPFPK1i3j4W
Tjc8q8CpPhZhuzyqLPo+FmfAPKiudT4WZNY8p0EoPhZN+Dyl72s+FihRPKTQTT4WBAI8o97BPhXU
+DyjAss+FZI3PKJHzT4VREk8ocIGPhTrpDyhaqk+FIxSPKFDHz4UJro8oUxtPhO1Sjyhhx0+EzRM
PKHuQj4SpCg8ooAdPhH8AzyjR0E+EUWEPKRDmD4QjN88pXItPg/TVzymzhY+DxJ0PKhXFz4OSTI8
qgxNPg1x3jyr5dU+DJVGPK3kqz4Lvx48sATCPgrmVTyyPag+CgbZPLSMdj4JIDE8tvM1PggwYzy5
bR8+BztnPLvqLz4GScE8voBrPgVcvzzBRkQ+BG7lPMQZkz4DgSI8xtekPgKDsjzJn4I+AYUyPMxv
pz4AkJg8zzTGPf9GCzzR3bU9/W57PNRxWD37nPI81vy6PfnKEDzZcgg99/rnPNvf/T32Q8E83ksJ
PfSdljzgrgc98wCdPOMPHT3xgpo85WP2PfA2vDznpw897ybsPOnPiD3uSdE869A1Pe2UKzztpKs9
7QPPPO9Zdj3srxg88QXvPeyOyjzyqeQ97KuWPPQ3xz3tHBY89aPgPe3aJjz24lo97vOnPPfrmj3w
btc8+OxxPfJQNzz56jo99J+oPPrW3D33Uo48+7jmPfp7Pjz8lHY9/iNDPP15Hz4BKW48/mjqPgOB
gDz/QJQ+BhynPQAAzT4JApU9AF7gPgw88D0Azb4+D9L0PQFR8D4T0VI9AeSGPhg46D0Ch08+HQX6
PQM0cD4iQK49A+uGPif59z0Euj4+Ljh5PQWmtD41AGo9BrhsPjxLjT0H8/Q+RBvSPQlRlz5MgeY9
CtE8PlWNrz0MfaY+X00OPQ5bHj5pw/c9EFwaPnT9dD0SeTM+gIdAPRS7Oj6HBHo9FyqyPo36HD0Z
zWg+lWsTPRyg1z6dVwU9H560PqW6tD0iyaw+rp8nPSYsgz64FMY9KcJAPsIiqD0tiO4+zM2cPTGE
lT7YGT89Na7sPuQN1j06B5M+8KqbPT6Ncz799dw9Qz7TPwX+Tj1IFag/DWIpPU0JPj8VJZg9UhgI
Px1KkD1XRmk/JdhBPVygez8uzkE9YiR9PzgsbD1nz3s/QfO/PW2aYj9MJSw9c3xeP1bBvj15bw4/
YcxFPX97iD9tR/U9gtDTP3k1TT2F7Cg/gsmrPYkMyD+JMUY9jC8KP4/RQz2PT34/lqh4PZJtGT+d
tlM9lYVyP6T7mj2Yl1k/rHitPZui+D+0K/k9nqQ7P7wThD2hnHY/xC4LPaSLwD/Meqw9p29GP9T4
ij2qQ6I/3abiPa0GMz/mg689r7XQP++NNz2yUro/+MK8PbTdp0ABESM9t1coQAXUjD25uXdACqtz
PbwBq0APlOM9vi/iQBSOqj3ARaRAGZc5PcJFwEAern89xDWkQCPUHz3GFrRAKQcZPcfjIUAuRMI9
yZfNQDOLzD3LN5ZAONtYPczI+0A+Mrw9zk0aQEOQzD3PwdVASPSXPdEndUBOXN490n3XQFPIXT3T
yPxAWTZ7PdULOEBepjU91kPsQGQWDD3XchRAaYTQPdiWfkBu8go92bhWQHRdKz3a2BVAecVYPdv4
DEB/KgI93Rg3QIJFLD3eNC9AhPKfPd9LYUCHnRg94F6ZQIpEkz3hdCRAjOlsPeKLBUCPi3c946Ny
QJIqMT3kusxAlMUNPeXPj0CXXB895uPaQJnvoD3n9+RAnH9HPekLYECfCz896htqQKGToj3rI0xA
pBhcPewm20CmmYQ97StvQKkXYD3uL01Aq5HiPe8t3UCuCKs98CcYQLB7yD3xG+1AsuvLPfIKy0C1
WX098vUkQLfFCz3z1+1Aui4/PfS0mEC8lOE99Yv5QL75Pj32XjZAwVu2PfcmnEDDvI099+lfQMYc
Vj34qQZAyHtOPflil0DK2aA9+hTbQM03cD36wS9Az5SuPftrWkDR8YI9/BUwQNRN7D38ui9A1qpe
Pf1XuUDZB3U9/e2KQNtluT3+fyhA3cVcPf8OzEDgJic9/5s4QOKIHj4AEj1A5OtRPgBUuEDnUDc+
AJZ7QOm3KT4A1yNA7B/bPgEUoUDuitY+AU7UQPD4Rj4BiKxA82gwPgHCq0D12k4+AfmOQPhOtz4C
LfVA+sWmPgJh8ED9P0k+ApYfQP+7uD4CyjBBAR1vPgL/2kECXos+AzX3QQOhVD4DawtBBOXQPgOg
VkEGK/o+A9P/QQdzoT4EBbJBCLyqPgQ2NUEKBxs+BGXsQQtTBj4ElZxBDKB0PgTFFUEN740+BPW2
QQ9AWz4FKclBEJKrPgVgcUER5mM+BZaNQRM7ST4FzK5BFJGUPgYD6UEV6UY+Bjv4QRdCNT4GcvpB
GJw4PgapX0EZ9z8+BuA+QRtTBD4HFdJBHK+ePgdLmkEeDPU+B4RlQR9q1D4Hvs9BIMkLPgf6HkEi
J4Q+CDa5QSOGQD4IdcBBJOVSPgi0y0EmRJs+CPO4QSejtj4JNXpBKQJcPgl2U0EqYHE+CbXaQSu9
1D4J9YZBLRpUPgo3VUEudjA+CnrUQS/RRj4Kvj1BMSsuPgsCIEEyg9c+C0YfQTPbEj4LjFFBNTCR
PgvS5UE2hD0+DBm9QTfWCT4MY1ZBOSYiPgytiEE6dFw+DPo+QTvAaj4NSFZBPQpqPg2YhUE+Uho+
Deq+QT+XPD4OPohBQNnCPg6TpkFCGb0+DukOQUNXVj4PQM5BRJJnPg+cBkFFyqE+D/mlQUcABj4Q
WJJBSDKUPhC5/0FJYn0+ER+BQUqPtz4RhvVBS7pmPhHxWEFM4pE+ElvPQU4IBz4Sx5RBTyrPPhM3
NEFQStk+E6c6QVFoDT4UFlZBUoJzPhSHuUFTmjQ+FPtqQVSvsj4Vb0tBVcLuPhXkVkFW09Q+FlxK
QVfiYT4W04VBWO52PhdL9EFZ+DQ+F8PXQVr/9z4YOE9BXAXYPhio3kFdCdI+GRj1QV4L8D4Zh7RB
XwwcPhnyY0FgCm8+GlisQWEG/j4au2JBYgHUPhsaokFi+y0+G3VSQWPzHj4byqRBZOnKPhwb10Fl
30g+HGqZQWbTiD4ctVlBZ8ZzPhz5pUFouAM+HTkfQWmodz4dcVtBapewPh2hMkFrhdQ+HcmdQWxy
8T4d7VJBbV7kPh4LW0FuSdI+HiI1QW8ztT4eNJJBcBx8Ph5AkEFxBBA+HkTEQXHqjT4eQ1xBcs/y
Ph48uEFztCM+HjEOQXSXBj4eIC1BdXjSPh4KmUF2WYg+HfE2QXc5FD4d1qRBeBdoPh27zUF49Fo+
HZ0nQXnPyj4de0pBeqmsPh1YKUF7ge0+HTVMQXxYuD4dE0BBfS3APhzwVUF+AOc+HMvEQX7SED4c
qRZBf6EMPhyKMkGANwQ+HG6JQYCchj4cWOxBgQEGPhxIkUGBZFs+HDqAQYHGkD4cLA5Bgie6Phwj
1EGCh9o+HCIrQYLmzT4cJPFBg0SRPhwsIkGDoOw+HDWRQYP75j4cP2VBhFWaPhxNiEGErh0+HGBD
QYUFbz4cdxJBhVt9PhyPp0GFsD4+HKnNQYYDqz4cyAlBhlXDPhzoIEGGpnc+HQr/QYb1xz4dL1JB
h0OvPh1S4UGHkDk+HXDAQYfbUT4djCZBiCUIPh2oTEGIbVg+HcXBQYi0Pj4d4NlBiPmuPh32T0GJ
PbI+HghLQYmAXj4eF11BicHCPh4lTEGKAbc+Hi/kQYpARD4eNaRBin15Ph41k0GKuVA+Hi+SQYrz
2T4eJTZBiy0VPh4WwkGLZQs+HgUTQYub0D4d8DNBi9FbPh3W0EGMBaI+Hbe0QYw4vD4dmIBBjGqd
Ph169UGMmz0+HVl5QYzKmz4dM2RBjPjVPh0M3kGNJeE+HObvQY1Ryj4cwuFBjXydPhygCEGNpnI+
HHuSQY3PRz4cVqNBjfcVPhwx2kGOHd0+HAycQY5DhT4b55dBjmgAPhvDGkGOi1o+G56WQY6tnz4b
ejhBjs7oPhtX60GO71c+GzbmQY8OzT4bF8RBjy1APhr9gkGPStE+GudNQY9neD4a0j9Bj4MqPhq/
M0GPngM+Gq7oQY+4AD4anplBj9D6PhqNtkGP6Qs+Gn7FQZAAID4aczxBkBY7Phpqz0GQK3g+GmRt
QZA/2z4aXhRBkFNNPhpaKEGQZek+GlpwQZB30T4aXg1BkIj3PhpmGUGQmVY+GnIzQZCo1D4af9dB
kLdnPhqOHkGQxSE+Gp9CQZDR/T4asuRBkN4DPhrGq0GQ6VE+GtydQZDz+j4a9P5BkP34PhsPu0GR
BzM+Gy35QZEPuT4bT2NBkReJPhtxxkGRHqM+G5QUQZElFz4buB9BkSrVPhve8UGRL90+HAuvQZE0
Oj4cPhpBkTf2Phx0UEGROz8+HK6fQZE+HD4c62dBkUBqPh0tjkGRQjo+HXZ7QZFDkz4dxaZBkUR1
Ph4YDkGRRPU+Hm81QZFFDD4ezQVBkUScPh8xH0GRQ7E+H50pQZFCYj4gEd1BkUCqPiCOR0GRPo4+
IQ7tQZE8Dz4hlSdBkTk3PiIgXUGRNhU+IrBFQZEytj4jRjlBkS8RPiPfM0GRKzc+JHmHQZEnGj4l
FlRBkSKIPiW3TUGRHXQ+JlydQZEYAD4nBCxBkRJLPierJEGRDGI+KFGGQZEGYz4o+FRBkQAyPime
ZEGQ+dU+KkIEQZDzPz4q48NBkOx1PiuCBUGQ5WU+LB0qQZDeDT4ss85BkNZ/Pi1G9UGQzs0+LdZ+
QZDG6D4uYeZBkL6/Pi7ph0GQtl0+L2xsQZCt2T4v6dpBkKUoPjBhTUGQnDs+MNRaQZCTGD4xQZtB
kInlPjGo3EGQgMI+Mgw0QZB3mT4yax9BkG42PjLE6UGQZJo+MxjkQZBa3z4zaFxBkFEgPjOx4kGQ
R24+M/PBQZA9tj40L/xBkDQGPjRpJkGQKlQ+NJ/4QZAgoT400NVBkBbUPjT8iUGQDQU+NSH8QZAD
Kz41QFdBj/lHPjVZQkGP72I+NW3BQY/lbz41ewxBj9uNPjWCoUGP0a0+NYTTQY/HwT41gJhBj72p
PjV20UGPs0c+NWc4QY+ouT41Ua9Bj54cPjU1HEGPk2g+NQ+FQY+Iej404UJBj31pPjSvB0GPci8+
NHczQY9moT40N1NBj1rFPjPwrUGPTrk+M6VYQY9Cbz4zVSNBjzXqPjL+gEGPKSU+MqExQY8b9z4y
PtRBjw4/PjHXd0GPADM+MWq1QY7xzj4w+tJBjuLpPjCIz0GO03Q+MBQ+QY7Djz4vmo9BjrNaPi8d
U0GOoq8+Lp7PQY6RhD4uH1xBjn/vPi2fQ0GObeg+LR9xQY5bRz4snqtBjkgAPiwfH0GONDk+K6P+
QY4gEz4rKtNBjgt+PiqyGUGN9oI+KjtoQY3g/T4pxvlBjcr4PilTkUGNtKI+KN7VQY2d+D4oaflB
jYbwPif3zkGNb5Y+J4h6QY1X/D4nGzRBjUAqPiaxzkGNKBY+Jk06QY0Pyj4l7WFBjPdyPiWQuUGM
3wc+JTcSQYzGkT4k4N9BjK4NPiSMv0GMlYg+JDmUQYx9DD4j5wZBjGSgPiOWLUGMTFc+I0apQYw0
KD4i+WBBjBwLPiKsnEGMBCw+Il+TQYvsjD4iE2JBi9UiPiHJNkGLvg4+IYFAQYunTz4hOuxBi5D1
PiD3DkGLexg+ILR2QYtl1z4gcL1Bi1EaPiAq2kGLPM8+H+HgQYso9j4flYFBixWfPh9GYkGLAuY+
HvY6QYrw2D4eputBit94Ph5VW0GKzsA+HgBbQYq+uj4dqC1Biq9vPh1OEEGKoM8+HPJ7QYqS5D4c
lmlBioWzPhw50EGKeSs+G9oLQYptPj4bd6xBimHvPhsTCkGKV1g+GqtoQYpNej4aQSBBikRFPhnU
fkGKO4c+GWWqQYozLz4Y87NBiitbPhiBVkGKJBc+GBB0QYodSD4XoCJBihbjPhcvX0GKENs+Frxb
QYoLLD4WSdtBigXlPhXZlEGKANg+FWjaQYn8Cz4U+A5BifeNPhSIKkGJ814+FBnRQYnvbz4Tr2FB
ieu2PhNIr0GJ6Bs+EuSlQYnkqT4ShD5BieFQPhIox0GJ3fs+EdDeQYnauz4Re+VBideDPhErg0GJ
1Fk+EN+TQYnRUD4Ql0RBic5PPhBSYkGJy1g+EBTOQYnIcD4P35FBicWQPg+xP0GJwps+D4ldQYm/
tD4PbG1Bibz7Pg9bkkGJumE+D1V/QYm33D4PWgtBibVvPg9ml0GJsxo+D3t5QYmwzj4PmzNBia6x
Pg/F50GJrNU+D/riQYmrIT4QOV5BiamIPhCBQEGJqCk+ENLkQYmnIT4RLzxBiaZjPhGW3EGJpco+
EglJQYmlYT4ShaRBiaUePhMJqUGJpP4+E5OGQYmlIT4UI8lBiaWTPhS6NUGJplQ+FVRkQYmnTz4V
7sJBiaiCPhaJykGJqeQ+FyWWQYmrWT4XwThBia0IPhhfJUGJruQ+GPzrQYmw3z4ZmVdBibLmPhox
0EGJtRQ+GsUIQYm3bz4bURtBibm0PhvUikGJu94+HE8cQYm+Fj4cwAtBicBPPh0mb0GJwmY+HYOL
QYnEcD4d109BicZiPh4fL0GJyB0+HltKQYnJtD4ejARBicsaPh6wW0GJzC0+HsiwQYnM1j4e1CdB
ic0ePh7TEkGJzRk+HsfEQYnMsD4erwJBicvmPh6HMEGJyr8+HlJGQYnJHj4eEqJBicb9Ph3K8EGJ
xD8+HXvIQYnA2T4dI5hBibzePhzA20GJuEw+HFTcQYmzNj4b4oZBia2jPhtriEGJp3A+GvBLQYmg
jz4acPtBiZj8Phnto0GJkLk+GWd0QYmHrz4Y33RBiX3uPhhWnUGJc34+F80dQYloaT4XRKBBiVyr
Pha+p0GJUDA+FjsfQYlC+T4Vun1BiTUIPhU6D0GJJmI+FLtwQYkW9D4UQHJBiQbbPhPJs0GI9ig+
E1ogQYjk0j4S8fRBiNLNPhKRMUGIv/w+EjYNQYisbT4R3sxBiJg2PhGNF0GIg1o+EUJyQYht0T4Q
/b5BiFeaPhC+zUGIQKo+EIOTQYgpHT4QTcZBiBDRPhAdP0GH96w+D/IcQYfdzT4PyXtBh8MwPg+i
SUGHp9Y+D35yQYeL3z4PYMpBh280Pg9HlkGHUdc+DzHvQYczuD4PHipBhxS5Pg8M5EGG9Qk+Dv+W
QYbUnz4O9WlBhrNYPg7t8EGGkT4+Dur5QYZuVz4O6dFBhkqUPg7r3kGGJgU+DvQ2QYYAvz4PAE1B
hdqfPg8NpEGFs5A+Dx4NQYWLrT4PMvZBhWMNPg9KnEGFOZk+D2ZiQYUPUz4PhxlBhORMPg+rNkGE
uGo+D9KCQYSLsj4P/MtBhF4OPhAqLkGEL6A+EFthQYQAaD4QjTFBg9BaPhDAt0GDn4Q+EPgQQYNt
/T4RMbFBgzu/PhFq60GDCMQ+EaWeQYLU8j4R41lBgqAqPhIfd0GCao8+ElvjQYI0OT4Sm61Bgf0q
PhLc1UGBxVo+Ex2/QYGM1z4TXrZBgVPAPhOfqkGBGf4+E990QYDfhT4UHqtBgKRTPhRdaEGAaI0+
FJvWQYAsLz4U2F9Bf95YPhUVLEF/Y1c+FVK5QX7nSD4VkMVBfmnuPhXNUUF961Y+Fgl2QX1reD4W
RNlBfOqPPhZ+7EF8aMc+FrXdQXvl/D4W6+dBe2ITPhcgtkF63TY+F1PvQXpXlj4XhR1BedFTPhey
+kF5SnQ+F9uqQXjCij4X/8tBeDmDPhgiuUF3r4g+GEMqQXcktT4YYLFBdpkcPhh540F2DKk+GIvl
QXV/iz4YlvRBdPHXPhiczkF0Y0I+GJ4FQXPTwj4YmclBc0NoPhiPxEFysjM+GH5iQXIgTz4YZ7FB
cY2wPhhMoUFw+nw+GCrvQXBmlD4YADJBb9IYPhfO20FvPRg+F5nIQW6nYD4XYB9BbhCzPhcfFUFt
eTM+FtfFQWzhJj4WisFBbEiSPhY4M0Frry8+FeGtQWsU0D4VhiFBanmYPhUoQkFp3WA+FMg3QWlA
LD4UZhFBaKIhPhQCFEFoA0Q+E5skQWdjvD4TMZZBZsOTPhLIzkFmIpY+El+yQWWAnT4R9J9BZN20
PhGMW0FkOdU+ESaAQWOVQz4Qw+5BYu+dPhBjokFiSPs+EActQWGhvj4PsIFBYPnXPg9g40FgUP8+
DxeYQV+nFT4O04pBXvxLPg6WJkFeUMo+Dl6JQV2kaD4OLbhBXPdSPg4EikFcSaA+DeLtQVubGT4N
yHBBWuvkPg22NUFaPCQ+DasiQVmLwj4NphNBWNqzPg2qaEFYKPQ+Dbe/QVd2pz4NzLpBVsOMPg3p
ckFWD6g+Dg3hQVVbVj4OOG5BVKacPg5pPkFT8Wo+Dp+kQVM7uz4O2kBBUoWpPg8ZSEFRz04+D13S
QVEYnD4PqBhBUGGbPg/09kFPqpE+EEOzQU7zcj4QlHhBTjwQPhDoikFNhHM+ET11QUzMvD4RkjtB
TBT2PhHnJ0FLXQM+EjxxQUqk5D4SkBJBSezUPhLh0kFJNO8+EzFYQUh9Fz4Te+hBR8UXPhPAMUFH
DOQ+FAFTQUZUWj4UQEVBRZuHPhR7/UFE4j8+FLZ0QUQofj4U8UZBQ25bPhUsAEFCs8E+FWdDQUH4
fD4VpAhBQTyBPhXj4EFAf5I+FiUYQT/Blz4WZtRBPwKiPhasQEE+QpM+FvZuQT2BHz4XRtxBPL5o
Phee70E7+gI+F/7SQTszmz4YaPpBOmtCPhjd+EE5oMk+GWBnQTjT6j4Z8JVBOASFPhqPg0E3Mic+
G0GfQTZcvD4cCJdBNYQyPhzhCEE0qGo+HcebQTPI7j4evV9BMuVPPh/EZEEx/VU+IN79QTEQxz4i
DxdBMB+XPiNV3UEvKXQ+JLRSQS4uCj4mKyRBLSz8Pie4KkEsJhY+KVtkQSsZMD4rFexBKgXuPizm
BUEo7DM+LszdQSfLmz4wyxRBJqQBPjLfc0EldRs+NQnBQSQ+dD43SEtBIwAZPjmXKUEhugI+O/aO
QSBrvD4+aEdBHxU5PkDqrEEdtlU+Q3qiQRxPPT5GFGVBGt/HPki3L0EZZ7A+S1+MQRfm9T5OC/JB
Fl1aPlC7nUEUysw+U20mQRMvkT5WHP5BEYusPljF1UEP3u8+W2VWQQ4ppT5d98FBDGwAPmB7JUEK
pgM+Yu0tQQjXyT5lTXNBBwGNPmeYQ0EFI+k+actVQQM/KT5r401BAVNYPm3cukD+wUA+b7UTQPrP
Gz5xaoVA9tFgPnL9MEDyyCw+dGvYQO60PT51td9A6pcbPnbZlEDmcWA+d9Z/QOJDyz54qL5A3g98
PnlPCkDZ1WM+ecgxQNWWiz56FZNA0VO8Pno5M0DNDe0+ejEQQMjGKj55+39AxH1DPnmYdEDANOI+
eQdxQLvuSz54R71At6mUPnddF0CzZ2g+dkdyQK8oxT51BplAqu7/PnOdQUCmuzg+cgooQKKOCD5w
TT9AnmidPm5qmECaS68+bGNgQJY3+j5qN01Aki46PmfpJUCOL3o+ZXrxQIo8ej5i661AhlV/PmA+
GECCezs+XXQNQH1dDz5ajP5AdeACPleLVEBuf+k+VHITQGc9nz5RQzNAYBoDPk4AhUBZFfk+Sq0u
QFIy2z5HSPZAS3IuPkPUb0BE1CA+QFNkQD5ZZj48xhhAOAHwPjkv0UAxzac+NZMRQCu9Nz4x8BBA
JdEUPi5HDkAgCKA+KpsjQBpj7D4m7QhAFOKJPiM/ZUAPhG0+H5TGQApKXD4b7Q5ABTRkPhhJIUAA
QWU+FKu4P/bjkz4RFYo/7YpGPg2IQD/kdwM+CgQLP9unaj4GirE/0xliPgMfcj/Kyws9/4URP8K8
mz345oY/uuwHPfJmJz+zWJ497AjvP6wAiD3lzyo/pOO2Pd+2iD+eAFU92cD5P5dUeT3T7LE/kOBd
Pc45Gz+KoXU9yKf/P4SXUD3DN6E/fYCXPb3kMz9yNoU9uLEDP2dKMj2zojk/XLg2Pa61Iz9Sfo89
qeUOP0ibNz2lMtU/PwshPaCfzD81zUs9nCv/Pyze2T2X0k0/JDxmPZOTjT8b4k89j3bGPxPNST2L
djU/C/3kPYeMxz8EcQU9g74+PvpLLz2ADuE+7DH9PXj1xD7ek2A9cgM/PtFnbD1rSJY+xKklPWTH
QD64WdM9XnokPqx89z1YYzU+oQX0PVKDkz6V75s9TNw7PotAEz1HcYw+gPNzPUJDQz5uAkE9PUuC
PlrULT04iEA+SF2OPTP7Lj42ksI9L6cnPiVixD0rjSU+FMqhPSepYj4Ew6U9I/sSPeqpPz0ggkU9
zPolPR04JT2wbmU9GhyKPZUCkz0XNwk9dU3QPRSHTj1ClT89Eg9KPRHt3j0P0rQ8xl7RPQ3TvzxZ
OFM9DAxBOzMR3T0KfXW78jXqPQkn+byMMxY9CAmwvNhiYj0HGtW9EIFOPQZkMr0zFhg9BeJyvVQ6
QD0FkBK9dAfYPQVroL2JG5k9BXJevZdvJj0Fo069pQwHPQX8+72yBDE9Bn79vb6DiD0HHBW9yoX+
PQfSwr3WCeg9CKbDveEAjT0Jknu964KsPQqPDb31na89C5HPvf9c6j0MoTW+BF1PPQ3AVr4I2Fc9
Dunfvg0lET0QFp2+EUQqPRE+Xb4VN1c9EmEzvhkI8j0TeLi+HLv6PRSA774gT6U9FXjLviPJTD0W
XtI=
      </set>
      <set id="src_41" fmt="series">AAAABnNyY180MQAAAAI/jMzNQEAAAAAAAAIAAAACP2YdkjwCkaU/W4sXO6hm5w==</set>
      <set id="src_411" fmt="series">AAAAB3NyY180MTEAAAACP4zMzUBgAAAAAAACAAAAAj9bY5Q8BBTIP2RScTuRHDg=</set>
      <set id="src_412" fmt="series">AAAAB3NyY180MTIAAAACP4zMzUBAAAAAAAACAAAAAj9aCdQ77iHGP1K80DwE0DA=</set>
      <set id="src_413" fmt="series">AAAAB3NyY180MTMAAAACP4zMzUBgAAAAAAACAAAAAj9U8x076Ju9P14JnDvdLPM=</set>
      <set id="src_7521" fmt="ptset">
AAAACHNyY183NTIxAAAAAAAAAAIAAAHXQzNxkEM5SY1DM3GQQzlJjUNCQNBDRRozQ0hpjkNBKE1D
MRXRQzJlVUM396VDNr9tQzjSWEM5CpRDNm7vQz0GB0M3f7xDOYDZQzLkukMrPjlDObauQzT36UM5
Hm1DMrrUQy17tkM4GT9DMDmaQzUf6UM5Hm1DMrrUQzPsYkM4AMNDM206Qz67N0NPk25DWUUlQ1pw
O0NXnwJDStiJQ0pK9UNFblZDSlVFQ0IvfkNHhylDStiJQ0pK9UNK2IlDSkr1QzDQAEMvXLZDR3i6
Q0SHwkNNeydDTcqrQ0bKOUM+fABDRso5Qz58AENFvoxDRldGQ0c8dkNIiIlDPAgAQzqgkkNGU9lD
QAduQ1xFVUNSosFDXEVVQ1KiwUM+lShDPY4xQzwl3kM9+JJDS2T0Q19NKENbpjZDYncWQ0nlT0NQ
2AhDVGCuQ02240NLkHVDRLlzQ1L7cUNJFT1DV+lHQ1VOf0NbNntDVJo1Q2EeUkNdXnNDc7NUQ3QP
HENdBD1DXTSbQ13AQENlmqBDYZBKQ1xMtENhkEpDXEy0Q10EPUNdNJtDYqOVQ1iLN0NeuJJDXdSS
Q150AENl3bdDXnQAQ2Xdt0NoqhJDaDrDQ2m7bkNlESVDc+S5Q29OvkNxdjlDbmo5Q3F2OUNuajlD
cXY5Q25qOUNhy5tDZdQ8Q16qNENkutRDaKoSQ2g6w0NqCttDZKySQ1MZa0NSswxDVduCQ1VNMENY
VNFDUGT+Q2K3SkNbShBDY3n9Q10w7EODjBhDe8v2Q4Ja6UN9VwhDYcubQ2XUPENsa8FDaVSNQ3AS
cENrj55Db8O8Q3HXVkNyti9DcyNKQ15cPkNh1A1DaKwTQ2VcOENpTZBDYueCQ29o00N6RjlDU4gX
Q03UckNT5F1DUWIiQ1CG+0NWNr1DUxtuQ1J6q0NdER5DW6LfQ1WdqkNTbzlDTGqrQ0RQ5ENZxABD
UvQAQ3grDkN4WPxDdgcUQ3WcE0Nt3xdDcDvmQ3k+t0NtCJ9DbMk2Q3C1F0NvBixDeDduQ2DfGUNf
Q7FDYN8ZQ19DsUN5PrdDbQifQ2jjgUNquqtDaZtbQ2zyq0NhI6NDWPAAQ1rKR0NWoyVDYbhKQ1z8
G0NcCARDVjHHQ3RTd0NvZ5VDe5HHQ3C2/0N8nxxDdCrYQ3yfHEN0KthDaNQdQ2dL40NmLHJDW5nR
Q2wPJ0NlCwhDR4snQ06DGkNWHZNDVa33Q2Pxx0NbDABDXNaUQ1r7BkNeKwVDYNrVQ2ao30NgaPhD
eLi6Q29FzUNy91ZDZO4JQ2vlG0NkzABDcsRyQ2VPBkNyxHJDZU8GQ1fO7ENaejlDWPwAQ1u/bkNb
PBdDXJgAQ1zVJENbdu9DWl89Q1obbkOObVJDhfX+Q3gXd0N4sj9DaVpHQ12Jw0N03N1DbIJMQ2Wt
skNj13dDaztxQ2KpAUNwV5lDbndtQ3hVbENtxahDbLgAQ2eJpENjO9ZDdHzGQ3QmMkNo0UxDZnR0
Q28eWkNoQudDZrwfQ2iVk0No0FdDVumaQ1WgAENmeF9DZDfPQ1vsYkNen55DXz3qQ1U740NcasFD
RAz0Q2QI5ENbjppDe/zPQ3h5v0NsaTpDZDHUQ3NzHENuvYNDcOxiQ27h6ENhQwZDbgWTQ2+cuENo
C8tDcjiJQ3ev20N7EP5Dd7axQ2uGsUN2m3xDcfH1Q23UbkNdxbBDX+pQQ1+PEkNiQHJDZu61Q2UA
lUNMRZJDTS4pQ2WZTENaX/BDaKwTQ2VcOENoaeBDZsjTQ22FwUNtiklDU/MWQ1UiWUNT8xZDVSJZ
Q1GDGENPMmlDUAJJQ05eIkNS8etDTAURQ1GDGENPMmlDQDaWQ0v2c0NOeX9DR8JRQ07KvkNPBNtD
UAPQQ02dcUNIAepDP1SKQ0p7d0NI/JdDTnl/Q0fCUUM0YE5DL7REQzov70M0n9lDOi/vQzSf2UM/
P1lDN4DuQz8/WUM3gO5DQQGUQziZOUM+NclDN+d7QzrQckMxmRRDTe+LQ04XkkNRXq1DS5C2Q0Pt
OUM9uTZDQ+05Qz25NkM4+09DP6eEQziZi0NAPjJDP/KEQ1SEUUM/8oRDVIRRQ0GhBUM8vbVDRxfl
Qz1UAEMzVLhDK4B+Q0MabEM6pvJDPuO/QzuVzUNRGqtDUJNNQzs7M0Mz1XlDQEZSQzQE/UNATYND
NC23QzmEMUMxuC5DOj1iQzChoEM7FfVDMTctQzpDwUMvsKpDONGpQy/bgUNATYNDNC23QzKzHkM0
0Q9DMrMeQzTRD0Mq3SBDJo/VQzKgc0MpzqtDNfQTQzF3z0M0e1RDMyTKQzpBwkM70T1DPkw7Q0Fl
nUM4wuZDQZevQzxERENDrlpDNNtvQz7iw0Myuy5DLj6jQzNhtEMw/xRDQXm5Q0VBc0NDYKZDSLm3
Q0KG20NDoRNDQoX2Q0EjE0NDNGtDSF2yQzNhtEMw/xRDQoqrQ0FnN0M35FpDMSRyQzZulEMyxo1D
NvW/QzU9sEM96ZJDN59DQ0IUOEM1kMdDOO98QzEt90NBTXpDO4JpQ0NagkM9LgFDQlO/Qz/AQENO
C7xDTMoYQ04LvENMyhhDQU16QzuCaUNBslNDPRkjQy4vjkMn2H1DLi+OQyfYfUNI7xRDRbM7Qzor
gENCpG9DOiuAQ0Kkb0NKul5DQQjoQ0YXykM4oedDSI1FQz0+2EM41qFDNcOJQylg9UMkFO1DN6TB
QzNsCUM13ehDM39sQzs+B0M2WvJDO3BrQzZyq0M9OfVDMXKlQzrjp0M58zNDOuOnQznzM0M8AMpD
L8jlQ0aGIkND1ZpDPADKQy/I5UMz+2dDNCvHQzkxNkMykZZDOOBQQyyvHEM9IyBDLsHGQ0cad0NB
d/BDRv6kQz/uJ0M7DttDNdtXQ0poz0M9UFdDS2YLQ0DIRENI/JtDPEkHQzs4SUM2qABDRbd+Q0Ad
LEM5RoBDMPTzQz1nG0MxFM9DN8SJQzVe40M39bdDMz93QzbEc0Mx8l1DQNaBQzYONEM3o2dDMVoL
Q0OA10M3x0BDUW/ZQz6FakNK3rRDV/VCQyvg7UMoW6pDP09dQztJx0NOKJxDTAL8Qz1w2EM4ncFD
PXDYQzidwUM6yXNDNr7yQ2p63UNRCM9DRGVVQzL5g0NSPfVDONMGQ0kTGkNA/b9DUahNQzkp3UNJ
sYdDQBDPQ0BpSUM3nQJDPkNtQzeOa0M/tmpDN22FQ0AvE0M+SQpDQPx5QzpWc0M/UkBDO9xSQz9S
QEM73FJDQBimQzvcUkNIOsVDSAtrQz8twUM4JL9DQm2rQ0ZwYkNDrTZDSdpJQ0VzskNF2g5DQKZU
Qz3TBkNA89lDRchEf8AAAEMzqwZDQbJVQzPNe0NFe6xDOlYhQ0YJo0NCwVVDRXusQzpWIUNLCQRD
TR44Qz94mEM4G2BDPzA1QziR+ENc4ZBDTqqdQ1zhkENOqp1DXwViQ1zNqkNkjQpDS9NcQ1BiakNT
PqNDOlCeQzlz8kM9X5NDOjmrQ0norUNdAQtDRDDkQ1I8/ENEMORDUjz8QzkDzEM54r5DSBrbQ0ct
REM+hE5DO2ejQz9x6kNDBVVDRxeBQ0jIIEM9oaxDQ0mGQzvLukNEW9lDPaGsQ0NJhkNBNmZDSLUu
Qz7p2kNJfcdDNGATQzhJ3UM/jkJDPxreQ0SYo0NZumlDQ39OQ0H/ZENFHthDTaM2Q0qhk0NHvVVD
ODzDQzvLy0NA+WRDQZs1Q1vENENWtRhDV79kQ01ztUNOXwJDUAV8Q0mtmkNLzvlDV8ymQ02NkENZ
OEhDWoHfQ0qtLkNVIidDRt2GQzy9O0NNiI5DQoOUQ0PIH0NHvLVDQ8gfQ0e8tUNDDeZDPwuCQ0MN
5kM/C4JDPFZVQzl9LENDDeZDPwuCQz4PPEM2HABDO9rlQzXQDUM/LPRDSPF2Q0Djs0NL7URDPp/d
Q0UX9kM/wsdDPiqEQ0qq+0NVUu9DNX4/Qz50DEM4dQVDNezFQ0TjDUND0pRDQEahQzkcbUNARqFD
ORxtQ0GKGkM8zQNDQ+wxQz0IZENKVvNDPaLvQ0pW80M9ou9DQCdfQzpxx0NoydZDW7TNQ2jJ1kNb
tM1DPNWoQzF+oUM+oPZDMdn3Q0T9d0M1YJxDPslQQzHgSUM6iGJDMv4sQ04iMUNFmq5DTlDtQ0WV
7ENUqZ1DUXQiQ1QQK0NQnlZDTCROQ0LHJUM+UjVDOk2cQ2A0akNgbhtDY8FzQ17j0kNW6URDT92l
Q2A4P0NfJ7ZDXWMMQ08CgUNStr9DTXSUQ1FwSENQdOxDRM1+Q03S5ENRTMpDTOufQ1FMykNM659D
R6GQQ0bMdENPVY9DO7KWQ0EMZ0NA66VDP5t2Qz+TBENEF4RDQKWeQz2PFkM5uQBDSGXAQ0ZLeENH
a/dDQaWVQ0dr90NBpZVDQw6MQzsPdkM4zGJDNBJ+QziSDEM2OzVDRclPQz/xZUNSE4VDUeyuQ04e
2ENLzABDTdD+Q1DfmUNP8GZDSeE/Q1mfgUNMDsNDUclwQ0f7jkNctbJDU7JAQ1JmkkNSGqtDUvaG
Q0jxwUNUf4BDRxDeQ0rrwkNHO6NDTQV7Qz1ESENOneRDTNIkQ0wp+UNKRzlDUbieQ0rLvUNV6wxD
TPtdQ0eBwUNLW1dDR4czQ0RImENE3dxDQMcyQ0+OUENEngZDRvFfQ0N2z0NDemdDPcRqQ03620NE
hOFDSBE3Q0UTh0NMNztDT1H+Q0sVx0NJlABDTb+cQ05vZUNKEXhDRzBKQ0xPz0NHhN9DSybuQ0pq
HUNMxXtDUTwAQ1BzDkNM5ZpDVH+AQ0cQ3kNAnqJDN9X8Q0bRtUM+J5RDRJi/Qz7+x0NDDYlDRVsr
Q1AIwUNGQABDSt3BQ0jzBENKUO1DS4SPQ1b96ENKd9JDUKKRQ01P+ENJDdJDPEA+Q0TgXUM/OfhD
P6OrQz+HakM/oXFDPvSqQz6ymkM+4AZDQsOCQzkwZUM829xDNcjoQ0OvDUM86qZDRffTQzs/JENI
l5BDQayOQ0SRBEM+oOxDRPjMQ0dPd0M+x0dDOI+d
      </set>
      <set id="src_19412" fmt="series">AAAACXNyY18xOTQxMgAAAAJCNAAAAAAAAAAAAAIAAAAIQ3BV9UAj6nVDXA76QCVTeUNajx9ACkb4
Q0Vo3j/Z7pxDTfuVQAX4gkNrd6FAJXU1Q20e6z/oXhFDW6LuP/EQkw==</set>
      <set id="src_20112" fmt="series">AAAACXNyY18yMDExMgAAAAJCNAAAAAAAAAAAAAIAAAAIQ2tlk0AbBI9DW01JQCU0tENYIDVADJdo
Q0c3kj/WiCBDTPa2P+qX5UNnY71AGDWWQ2vy7z/9uWpDWApWP+eTPQ==</set>
      <set using="src_19412" id="src_19312" fmt="series"/>
      <set using="src_20112" id="src_2022" fmt="series"/>
      <set id="src_19411" fmt="series">AAAACXNyY18xOTQxMQAAAAJCNAAAAAAAAAAAAAIAAAAIQyhOAD9X26BDNOLFP4Hx6UNUOcI/k3UN
Q0DCYz+tL5tDQPlRP4Jey0NJu+k/mJPHQ08cTz9luoxDOjtWP6EXtQ==</set>
      <set using="src_19411" id="src_19311" fmt="series"/>
      <set id="src_20111" fmt="series">AAAACXNyY18yMDExMQAAAAJCNAAAAAAAAAAAAAIAAAAIQy87QD9eh5lDPXYoP5voVkNbtd8/oD34
Q0D18z+DWstDPG2GP1o1X0NOMr0/miydQ1RP2D9hoohDPaozP6JCOg==</set>
      <set using="src_20111" id="src_2021" fmt="series"/>
      <set id="src_194121" fmt="series">AAAACnNyY18xOTQxMjEAAAACQjQAAAAAAAAAAAACAAAACEE5DPU9tZ6IQQusYz2Gp+lAy3lpPYYH
PUDvzqg9pgORQPdDrz4OmuhBHijMPbgTrEE38yE9zpMFQTpVzz2aVEI=</set>
      <set using="src_194121" id="src_193121" fmt="series"/>
      <set id="src_201121" fmt="series">AAAACnNyY18yMDExMjEAAAACQjQAAAAAAAAAAAACAAAACEFUvE09wKeWQR1ajz2WecpA5wdxPYHI
rUEL/Ec9uV1DQQgViz4r8bhBNg6rPbm4MEFNja4921zoQVNr1T2hv2o=</set>
      <set using="src_201121" id="src_20221" fmt="series"/>
      <set id="src_194111" fmt="series">AAAACnNyY18xOTQxMTEAAAACQjQAAAAAAAAAAAACAAAACEE2vcE9sQn8QRT8vz24h1tBBe8NPdvD
Y0DrV2E+O64jQSXS+D3+lCZBHSJmPa/O/UE2J6s95Oq1QTmGAj2ypUg=</set>
      <set using="src_194111" id="src_193111" fmt="series"/>
      <set id="src_201111" fmt="series">AAAACnNyY18yMDExMTEAAAACQjQAAAAAAAAAAAACAAAACEFBPTM9pmw8QSMeDz20qHFBDH0PPeCC
gkD76jg+RZ3PQTLWZz2Z8vJBHuyMPgrlW0EtPPs9t6yyQTzYuT2s09Y=</set>
      <set using="src_201111" id="src_20211" fmt="series"/>
      <set id="src_7522" fmt="ptset">
AAAACHNyY183NTIyAAAAAAAAAAIAAAH1QTbdOUEi/YRBNWhJQSFZjkEreKxBEQqzQSt4rEERCrNB
IKyaQQvyykEoR7RBDnoPQSuUKUEUxZlBJ5FjQRY6ZkEjnS1BERgSQTRvikEbyDRBJIfYQQayvkEn
MoJBFETVQS8PuEEWIIJBJ/DdQRXCqUEn8N1BFcKpQUST/UEegk9BQBuuQSiwF0E/3A1BKOjSQT/c
DUEo6NJBPuJeQSRtSEFAKglBJNkzQT6h3EEoxwtBNNaRQSBk+EE/BflBKAW4QT/cDUEo6NJBRWG3
QSHlTEE6n6NBIA8zQTRTk0EjwJtBMxMyQSXWz0EzJLBBKXiSQTMksEEpeJJBMxMyQSXWz0E+JslB
JILtQUnaq0E09oJBS5HiQTZOl0E+Hh9BKUi0QTchDkEnQoFBQ858QSY4hEFDznxBJjiEQUYz6EEr
gr5BQgh+QSjPuEFCB0dBJs0AQUYz6EErgr5BOC23QSfq3kFAbMhBHxdIQUfY7kE1ngJBSYQFQTal
qEFA6RhBM5+6QTz1L0EvR45BS2JZQTjJiEFBukBBOxAjQUlvzkE4rdJBSF56QTa3pEEnmLhBCkvT
QSNAV0EQQNRBPBJyQSOtq0E1tWxBIrsmQTQBF0EhcftBJKStQRgg4kEpEt1BCsbUQTVLR0EjsrpB
KbshQRvIuUE3VqRBFs75QSoEUEEESw9BITF8QRWUtkElzgNBEDxpQR1TC0D3jVRBFJF0QQFUhEEa
H3ZBB5aSQQvwFkD8rB9BNJpUQR+FU0EnN+BBD4sWQRg4MUECRKNBHY8OQQFUWUEv38lBHh30QS6m
zEESIABBJHs3QQ5hf0EvWThBIu+iQTMxL0EcEMtBK+NIQRRrO0EhZaFBCncDQSiRv0Ecq4xBMaW4
QRKs1kFAx3dBHROcQSokUEENzp9BJqMpQRryqkEqAuFBDXb2QSsZrUEK19ZBHQMPQREIv0EdTS1B
BuS0QRumA0EGAuNBII3HQRV/jkEefdtBEIyaQSCIF0EET/FBGdZmQQj19kEmWEhBE2cwQSZeCUES
RJlBJ7+uQQrjx0EpjapBEWavQSmookEVtw9BJ4u+QRRX30EpqKJBFbcPQSjpGEEYYRpBLjVxQRxa
IkEmWEhBE2cwQSZeCUESRJlBI4B9QQy0ckEfPilBCDpSQSrt2EEjLmFBNkoTQR7YRkEu6aNBHKii
QSUP4UEWyKdBEbWeQQltkUEwBl9BGmkhQQJ/tUD7rH9BASB+QO/mAkENL5ZBAVk8QRqu20D+TyJB
HCXqQQNJAkEpE4dBCpcDQSjpGEEYYRpBLzalQRc2PkEztLFBGIl0QSdG+UEL+vBBGOywQQoWBkE4
rRpBHDnkQTY+C0EcZHpBKAoUQRjVD0E1bYdBH50+QTOixEEgy9BBKXm6QRCRSEEZ3D5BAngRQROb
yEEJ8VxBHF3FQQogMUEakv9BA9QRQTUfw0EfQT5BMOy3QRWr/0EgZopBDgBYQSUPFkEgyShBHi4v
QQy90kEpRTBBIkOTQTlfAEEmGA1BKBxjQQ0roUEoHGNBDSuhQSHBn0EMKtpBHApZQQOCREEc+J9B
ACPnQSUPFkEgyShBH5llQQ8tSUEba7NBEo0VQRgsP0ETDdlBFHxEQQarI0EacIVBAVRIQRGEDkEF
3qlBGF+RQQqo9UEAEABA8OenQRuLsUEDeZxBHM3sQQ0IZEEZzStBEjH8QQjFv0D2fyJBA6EfQO6k
IEER7/9BBgnjQRW9dkEBps5BFb12QQGmzkEUu1xBA6xIQSQJHEEU+fpBImHxQRECZkEm2rdBFL4u
QS83GUEaRMZBKMpOQRE6XUEXfdJBDJYrQRvmaEEFYpVBH0dfQRB/LUEY28NBBpQvQR6KIEEIN1VB
HzrGQQRFo0EcX8lBCYWrQSR8JkEFuRVBJRW3QQLosUEb5mhBBWKVQSByxEEQmU9BLyGtQRVcEUEn
NRxBFAXTQRDTkkEDUVpBI/BBQQ9G5kEshehBHqC7QS7z20Eg181BLIHrQSEG0EEwUnRBIuksQS3f
u0EggQVBInX2QRFQa0EZJFVBCkF1QSDJkkETMaJBIIEfQQ+4u0Eb5ZpBCDbTQR+fy0ENbW9A5Zvd
QNcUxUExOQBBE0MWQR2RPUEWrW1BIzWqQRZ69UEd4GRBFsFaQR3czkEUBuFBKI0kQQ3RVkEefHJB
HYLHQRsuOUEJKzNBKRr+QRf2HEEk9VFBGb7LQS5LfUEPmBZBMe/RQRYI5EEkaoxBFlTZQRC/RkD6
AGdBGgpFQQzey0EanXpBB5L5QR5Vs0EIdORBEtrLQQOlCEEb31pBBcWmQR26x0EOxVNBHW1TQQwz
9EEykodBFljKQT0C+kEa46tBDv0UQQlcWkE2sJ1BGMbpQSEAakEPwitBLl+MQRkekkEzdehBHpDy
QTxYekEomKdBPuAjQST3NEE1qXdBJtBGQUE8mkEjqrtBLzRhQSID2EEsFv9BGhT2QQ49MED07oJB
GH2LQRRzxEEgFDFBErMrQTHTUUEpKrdBHgsxQRWDNkEO94RBA/75QR0u4kEISlRBLKErQRQz2kFA
i5NBLoVdQUjNskE0KRhBDDDDQOvOFEEnFldBHkTGQRyqokEHNlFBKspJQQXSBUEztLFBGIl0QTGN
20EYOjFBLgN5QQXuoEEwvFNBIcdDQTC8U0Ehx0NBTICdQVZL70E06xZBLxFiQVC6+kFUMChBThxi
QUfIfkFHkP1BPuDuQUZVTUFDib5BRlVNQUOJvkFGVsRBTT1xQUeQ/UE+4O5BN0AbQS8iEkE3QBtB
LyISQTTLgkEu0WJBRlVNQUOJvkFGVU1BQ4m+QSL+9UEb3YhBIZc5QRw680Ei1xlBHeJ+QUHTHkEx
i/NBLi1+QSTj10FKg/BBMsP3QT1FIEEwd+JBPUUgQTB34kE9RSBBMHfiQUe3z0E67NZBRDZnQTud
00FKruhBPjJwQT1FIEEwd+JBTUwEQUJSHEFNTARBQlIcQUriREFId0lBTotLQUfnkUEm0i1BFsYa
QS07m0EiFapBMXcKQRF8MEFICmRBO9PLQUgKZEE708tBTcD8QT15WkFNwPxBPXlaQU5NMkFBERhB
OmktQTZV1kFICmRBO9PLQU5NMkFBERhBN9AAQTNonUE+oEpBNooPQTwrC0EcZ19BJ43vQSldCkEn
je9BKV0KQStwq0EqvwtBNugMQScPhkE3WmtBJ17fQTkXDEEsiTVBECj/QQsy+EEfS+hBGSmGQSFC
qkEZ7eBBB8qeQPdATkEtwzpBLOTXQRx3FEEL491BHHcUQQvj3UEcdxRBC+PdQToRMUEvT9VBKzpu
QR0sakE+6M5BMJOgQTtqf0Eq2DVBIQ53QRV6eUET9ttBCdoqQTz99EEqXoJBCloXQQQX80EV6AFB
FRZ4QSCz7kEYulZBFAqkQRhdwUEZ4B1BCwjvQUPfN0E7mc9BQ983QTuZz0FJLhhBNIDhQQxiYkD3
l4pBCZZ/QQZEP0EdkcxBELHhQRlu90EV59BBGCyLQRLsKEEle6dBG31bQPiJgkDq1TJA+ImCQOrV
MkD6I1pA5cJRQPiJgkDq1TJBIa9HQRIiSEEdnH9BG95dQRq95kEVtaNBLI2sQRjEj0EsjaxBGMSP
QSyNrEEYxI9BJYBfQSMjlUEgbAVBFZn+QRgWrEEJkgRBFagTQQsVbEEU6IdBDiE3QRToh0EOITdB
L2HlQRcILEEgqU9BJGCqQSHUdkEllkdBJmryQRXbYEEgqU9BJR01QSDKXEElAGxBIMpcQSUAbEEg
ylxBJQBsQSi24kEbJOZBKk5FQSfoOEEqTkVBJ+g4QSw0LkEeB4dBDUXDQPcM10EhzqpBHkUxQSrb
YkEmlNpBDdSXQQ1b00ENWh5BCKo9QRDhH0EJ61VBEOEfQQnrVUEbD6lBHItjQRy02kEaV8xBM0IF
QTUNWkE50JJBM+36QSJv8UEdnU9BFHlSQRCibkEVEkhBDLRDQRiIQEEJJNpBFHlSQRGZHkEWrL1B
BPCgQRxbxEEZUAhBJIpSQSUOP0EhM7hBJCcWQRhB10EZ3thBGEHXQRne2EEYQddBGd7YQR3/TkEb
RQ1BEeqtQQDtzUERv5FBAHmRQQ8gA0EAiHFBFkTnQRYi20ELgBNBBBoBQRbzp0EcPFJBJFxUQSP/
A0EXSYBBGuTdQSXU1kEjqHBBKYyZQSA6sEEoc8pBKYimQSygBUE4gHdBLoJ3QTGsrkEkM+JBLA6D
QSfRRkEdZPNBJJL0QSNI60EjUuhBJIeLQRw2NUEfyMdBElOqQSOf+UEEGhZBCW3XQQ+xcEEVMhlB
FsWwQRAmd0EO965BB+UwQQahf0EUM4pBD1ydQQu5hkDn9g1A5LaRQRkM3kECa8NBFOyLQRxywkEu
zAZBJh1JQTlIo0Ev40JBJLqjQSLNDEEaUapBH/7YQRfFn0EVHK1BL5RbQSQae0EXvqhBFbZMQSM4
XEEc+YZBIC91QRqkZUEfW7tBGt5mQRv/ukEiVDlBJMMbQSHHKEEhNTdBF/ibQRghG0ET2dNBGvNX
QR/830EXrn5BIN/tQSAO/kEiGAdBMbCAQTAQeEEdybNBH1TVQSZ/IUEjk7ZBFquRQRw7HEEru6tB
H6BnQSK4j0Ehtu9BHmsoQRz6N0EgCeBBIh6SQQvHG0EKKXtBFROGQRU+eUET59JBBzeyQShxu0EW
jPpBH7JsQRZXB0EXehVBG988QRDfIEEUoLlBDdi1QQo2pkEee+NBF3xEQRSLZUEMZLdBJrAcQRYh
nUEZJztBGlrnQRf3O0EXs5FBE42fQQ1hTUESn8hBDx5YQRBy2EETaOhBFw8XQRjOTEEeFC1BG0n6
QRKNXkEeS8FBHQ0qQRuI5kEtAFtBKjvTQSvBAkEdtJFBIfdYQSFaJ0E2kzFBJPrgQTUyTUEfqvRB
LlALQRosmUEkX1dBIT9wQTSqJEEheNJBI3FlQSAHPkE0CpJBIDdEQSkAaUEQr/JBLLpdQSAYBEEt
x4BBG4YmQSIZfkEQxfxBM7KHQSXv1kEw8bdBJwC0QStZ0EEcyz9BIhl+QRDF/EEKAb9BD5g9QR0r
RUEkuRFBODdSQS3dDkE0acJBMPjLQStQ7kEpiG1BKqkJQSmagEElxvZBJ6pnQSYn+EEo+khBLXrb
QSQHqUEmcN5BKIrDQTHy2EEkDdFBKIAbQR8CAkEoRDlBGvbeQSNXwUERi2pBI9giQR8dfEEjJWhB
G5zQQSeje0Eku1ZBJdtEQSWCikEgFbJBHyNJQSv50UEi6JlBKXGMQR5f4EEpcYxBHl/gQRb1b0EP
1AVBJBGWQRcilUEfXONBI58dQR9c40Ejnx1BLT7CQRykn0EtPsJBHKSf
      </set>
      <set id="src_752" fmt="ptset">
AAAAB3NyY183NTIAAAAAAAAAAgAAAfU/suQ+P70F9D/d+YU/4GUjP8eeej/CQkI/x556P8JCQj/A
1Mc/wNTHP8pFiD/ZHSpAAS9oP/sTsT+EREQ/X6HXP4OoOz9ftjM/iZmaP4e1+j+iw/M/udzuP6mj
eD+gAAA/l2olP5tttz+pWpY/pvTfP6lalj+m9N8/jjjkP6qqqz+Ukkk/i4p+P5VVVT+QVyY/lVVV
P5BXJj+Og/U/mECsP4vKGz+Px+Q/c7ndP4bfWz94r4s/ZUD1P4nYnj+NPcs/lVVVP5BXJj+VyYg/
l7QmP4dxHj+MMMM/lhGoP4wwwz+SfSg/k3pvP5BKeT+SnkE/kEp5P5KeQT+SfSg/k3pvP8juJD/f
nU0/xAz2P7KGvT+nYnY/nYnZP5RRRT+kuKg/mAAAP6QAAD+Uwbs/nc7nP5TBuz+dzuc/g15RP5Nx
az+UAAA/oIrZP5INIT+gAAA/g15RP5Nxa0AFDXk/9xxyP9zudz/3lDY/rrPkP7em9T+4ox0/lPcs
P48jyT+SFkM/jQRXP4YxjD+xOxQ/naRhP5dF0T+VVVU/txHcP5q5rD+1804/mGGGP5QdQj+qqqs/
ioqLP45mZj/08DM/4wwxP7fawz+jZ30/tzc3P6T6UD+9evY/uyjgP+uFHz/67kI/u5B6P7HrhT+u
Kfg/rMzNP8dB+z/IAAA/9idiQAHa5j/HPss/yfSfP6NPcz+bwlA/uFHsP7e3uD+voL8/uYcxP6eQ
Sj+aH1k/umLPP6qqqz/ungY/3y3zP9X4XD/o6wRABjjkP+Sxfj/KAAA/1AAAP4ykWD+didk/kzMz
P5INIT+Hh4g/p2J2P6xofT+7Ql8/nkEqP5ofWT+2ZmY/sGPnP6Xb8j+4444/0pSlP8xjGT+n5Wc/
vODIP7Cbiz+mjeE/lGfiP4jjjj+JqQ4/pOxPP5VVVT+D8D8/oS9oP5eUNj/hmZo/3V1dP/s3B0AR
OxQ/+n6gQA7E7D/Z0xY/0hz7P9tttz/fSfU/6vV7P+YN1kATsTtAGEafP8LS0z/Qjzc/tz37P8bO
+z+fSfU/yyFkP8tLSz/a1rY/zZNlP+LZ+z/Lyhs/2y2XP82TZT/i2fs/0QcMP96O/kAHpExAFFFF
P8LS0z/Qjzc/tz37P8bO+0ATzz1ADMzNQBNtt0AQVyZAGGvKQAGpjz/L2hM/wQyXP9VVVT/D4PhA
DHewP/5WcUAN1n1AG223P7Kayj/UqVM/q1rXP7rBDT+dN6c/qqqrP5izpj+kOfZAAvoMQAAAAD/S
HPs/vupOP6CuTD+5CyE/0QcMP96O/j+AAAA/fH4/P6gAAD+ioqM/h+a3P5jvYD+KTIE/heKTP4bO
+z+Sqqs/hBXKP4kkkj+UzM0/m+W+P4cDgj+qAAA/kVseP5DJcT+k7E8/lYhgP8DPZD/AAAA/iBnt
P4Ha5j+IAAA/o445P5aWlz+Cj1w/+gvoP/RdFz+IiIk/oN1oP6iBnz+xXxY/wY+cP+eyOj+yAAA/
vBTmQAQAAEAAzM0/5PUvP+++/D+ZmZo/qRYgP5mZmj+pFiA/haWmP6VqVz+wo9c/wqqrP6PXCj+L
2hM/wY+cP+eyOj+VVVU/pJJJP5Z0xj+UNeU/lttuP5GRkkAA15Q/9Z8jQAR3EkANeUM/0zMzP8u3
4z+8DKQ/wx84P6FHrj+hZC0/l2J2P7qNnj+ySSU/qEvaP6iIiT+VVVU/WuYHP4YAAD+NINI/j81v
P108DT9oa8o/YUeuP3KziD9hR64/crOIP4a8oj+gAAA/eUNeP3zqaT+AAAA/hqY8P30fpD99Rs8/
fbGWP4AAAD9huG4/c889P4XRdD+RdF0/gj7hP4kkkj9rhR8/SqqrP4xjGT+IQhE/YeHiP1m/RD98
wm4/jvYHP20Jez+G224/qqqrP6QAAD++TQc/vcEfP4I+4T+JJJJACBntQBLF+T+CU8g/gl7RQAlV
VT/6jZ4/5xCgP82FaT+OxOw/gzMzP8rtRT/E7E8/hTl4P4lPIT9+E0A/aRsPP3zgyD9uShA/lPIJ
P4jT3T/9fX0/703qP/TMzUADXlE/vqNnP8YJqT/8glRAAEklP/IPNUAAl7Q/68obP++GVj+7USw/
vkUwP5YRqD+Z4zw/zAAAP6qqq0AQLQNAFAxWQDDw8UAmwrQ/kdKiP4AAAD+SSSU/gvoMP2hryj+A
AAA/szMzP64Uez+Qn5Y/jUx4P4mZmj+Sxfk/cimDP4wbrT+FEb4/kZGSP5gAAD+SDSE/ghCEP5jj
jj+E/K0/iflaP11nyT9fFfE/xxxyP9RERD+gekU/xn4lP+QshkAAAABADVzWQBnjPEAR4eJAD4Ph
P1QAAD+YYYY/eeeeP3bbbj9lDXk/SmsqP1tttz9mwrQ/bUSvP4M9kj98fj8/jPxKP1F0XT9UNeU/
a4UfP0OOOT9Dfaw/VIc/P3MzMz9u7u8/UwbrP14eHj+ObCs/gx84P8qIGj/F+Sw/lErtP5b5cD9s
uy8/d495P3VVVT9zEho/2U1lP9Z8ij9iIiI/h+B+P4Wlpj+ZmZo/e4I/P07E7D+Pa/Q/pMzNP28e
8j9rouk/fJYwP3KziD+goKE/n1jRP4HwfD+PDw9AESSSQBXJiEAlpaZAI6wRP6gAAD+ioqM/occc
P5+VnD+J2J4/kSu1PszMzT8sEMk+zMzNPywQyT6CgoM+qqqrPwTsTz8Je0I+lGfiPrrrrz7CNPc+
tm/RPoiIiT7h4eI+WHSOPsQv2j5YdI4+xC/aPxVVVT6c5zo+iIiJPuHh4j8E9hQ++OOOPwT2FD74
444+2FaJPt+h1z5YdI4+xC/aPlh0jj7EL9o/VVVVP4gggj95Ul0/ay/fP2Xgpz9VVVU/K78xPyLo
uj9DXlE/W223Pst8uD9AAAA/GPnCPzbbbj8Y+cI/NttuPxj5wj82224+mIK5Pxw0ET7TMzM+/T9Q
PuJ2Jz76+vs/GPnCPzbbbj7em9M/JJJJPt6b0z8kkkk+Rq/DPtZ8ij6qqqs+biO5P4RERD+oooo/
MTsUP1bN+j8ui6M/idiePwAAAD9fFfE/AAAAP18V8T7I6VE/LPkVPsjpUT8s+RU+sAAAPyfebT7y
CU8+2223PwAAAD9fFfE+sAAAPyfebT7jBNU/CCuTPrtRLD7sTsU+qqqrP076jj9X19g/LGh9P1fX
2D8saH0/W+W+P2MzMz8oVCo/XHHHPyXtCT9Z31I/NCXtP1Xq9T+3Fq8/teUNP2l+mD93LCM/ZdF0
P3cR3D+SjPw/rIWRP3j0Qj9jBNU/iUDFP5MCiT+JQMU/kwKJP4lAxT+TAok/Li+BP16b0z9wlAw/
UOtnPzvj0T82224/Tc3OP0AAAD94AAA/em9OP6FQqD+Oc50/FyHtPyN4Sj+dKiA/oAAAP1MWdT9m
5uc/SHtgPy7USz+EXRc/fTenP3vvvz9XXXY/K5q6PzhR7D8rmro/OFHsPwZ28z8fEWY/wAAAP9BF
bD+mmmo/s76jP432sT98V8U/j6xoP4AAAD+OAAA/j7gkP2PnBj9nU0c/uYHbP7nc7j+5gds/udzu
P6xxxz+pBpA/uYHbP7nc7j99L9M/mQshP3qNnj+FOXg/iDSDP4FcmT9hbs4/hBBBP2Fuzj+EEEE/
YW7OP4QQQT+BzYU/Su1FP4b7WD9a1rY/jjjkP7ButD+OYcw/rLkPP5mZmj+GeyQ/mZmaP4Z7JD87
OVA/cPDxPynLwT8o9cM/QAAAPz2Bqj8wWwY/SSSSPynLwT8py8E/QOBwPzmZmj9A4HA/OZmaP0Dg
cD85mZo/JSlKP07E7D88e8g/LhR7Pzx7yD8uFHs/R64UPzZv0T+ve98/wAAAP0RiMT9qaN4/YW7O
P1LS0z+IAAA/lVVVP4qqqz+WH5s/i6LpP6ta1z+Louk/q1rXP3bbbj+MRiM/WVvGP2973z7MzM0+
5OTlPr6jZz7zkqQ/PkUwPzbbbj9Dw8Q/Xm0dP1AAAD9mt08/P0v1P1OgbT9Dw8Q/Wta2P1jjjj+A
AAA/WptTP1Gzvz8TZNk/AcDgPzhR7D8WL8k/HHHHPzbbbj8cccc/NttuPxxxxz82224/SHtgPxmZ
mj9TMzM/Y/H5P0uQ9z9sTsU/TbbbP3GCaj9MzM0/OCPuP1j5wj9Zch8/F7QmPyVVVT8c5zo+7kHn
PyAAAD8MfOE/IYYYPvSfSj8uYHc/MPDxPw4AAD77lhI/BoIrPsYxjD7Ql7Q+tVVVPxhzDj7qqqs+
+GVjPw94+D80tLU/KcvBPymspz8R0qI/UF9BPxXxXz9SSSU/FGfiP1tttz9V1dY/Qo9cPvuWEj8H
5rc/H5+gP0gXij9AAAA/LJWTPwtXfj9EYjE/AAAAP5WpWz+VyYg/ZmZmP27u7z+GBgY/YMfOPzAA
AD8l7Qk/FyHtPyDSDT85G5I/MN9rP1RK7T8pg3Y/N3d3P1ERET7Vv2E+3bDTP0qqqz85Q14/GGGG
PyDqDz8ayms/LKazPyaN4T89vb4/JiCuPxCQkT8PXCk/CoqLPw445D8JPLM/IgZ7PztRLD8joP0/
G7YaPxZCyD8vaEw/AcDgPwMMMT7m5uc+9N6cPydidj8CU8g+2jrBPuqqqz83mJE/JoY3PxOTlD9C
j1w/Lq6vPxhzDj8fSfU/HHHHPzGh9j8jZ30/eh1tP3nnnj9JJJI/Iui6P3I8jz9pBpA/GGGGP0im
Dj8+cGQ/IQhCP1o6wT8AAAA/ZwY+Pxryhz9YVok/RXxYPyg6hD8Louk/No6wPz222z8VVVU/Pxk9
PzQLQT8YTcY/Wi6MPwAAAD9Y2Nk/TMzNP4O1zD9Q15Q/VNG8P0/Xcj8vCvE/IOoPPzqqqz9EJ+U/
ToujPyu1Ez+AAAA/Ufo/P3IJTz9Ekkk/SOlRP1VVVT+GvKI/PzqaP0AAAD9HcR4/KqqrPyyFkT9L
ZbM/UJe0PycvBT87u7w/ASygPy3MVT8fODI/YtXgPwqqqz81lNY/UqIGP2WEaj9y+6k/ZUD1P2n6
fz9aiV4/X334P4fB8D9faw4/SnkFP1OgbT9MMMM/cli/P1paWj9fffg/h8HwP3AAAD83d3c/HJyd
Pwui6T7E7E8+/S/TPucGPj72R0s/JNJpPxJJJT8oOoQ/EIQhP0mZmj8ZmZo/R84MPyAAAD8nQNo/
GZmaPzdPAz8msps+/Y/ZPxiQzz81rWs/PDw8Pzzzzz9AAAA/DZ31P1Yb7T9Lsu0/K78xPz5FMD8f
ebQ/HRdGPyqqqz8l7Qk/QAAAPx64Uj9MzM0/JmZmPzD81z89T5k/TGMZPz1PmT9MYxk/i6LpP15t
HT9VVVU/bbbbP2yt4z8nkEo/bK3jPyeQSj85YRo/Oi6MPzlhGj86Low=
      </set>
   </ref>
</figure>
