# Supplementary material for: Organization of reward and movement signals in the basal ganglia and cerebellum
Source: Nat Commun. 2024 Mar 8;15:2119. doi: 10.1038/s41467-024-45921-9 (PMC10923830; doi:10.1038/s41467-024-45921-9)
Supplement: Supplementary file 4 — Source Data [file 41467_2024_45921_MOESM4_ESM.zip › VBG_sup3.fyp]

<?xml version="1.0" encoding="us-ascii" standalone="yes"?>
<?fyp appVersion="5.4.4" schemaVersion="25"?>
<figure xmlns="http://www.keck.ucsf.edu/datanav/namespace/schema25"
   strokeWidth="0.01in" strokeJoin="miter" loc="0.5in 0.5in" strokePat="solid" psFont="Helvetica" fontStyle="plain" fillColor="000000" altFont="serif" strokeCap="butt" width="3.7in" fontSize="12" strokeColor="000000" font="Arial" height="5.2in">
   <graph loc="0.6in 3.9in" width="1in" fontSize="8" title="PSTH" clip="true" height="1in">
      <axis labelOffset="0.2in" lineHt="1" start="-200" spacer="0.03in" end="800" title="Time from cue (ms)">
         <ticks intv="400" perLogIntv="1" start="0" end="800" fmt="f1"/>
      </axis>
      <axis labelOffset="0.4in" start="0" spacer="0.03in" end="0.5" title="Fraction Significant&#xa;&#xa;">
         <ticks intv="0.25" perLogIntv="1" start="0" end="1" fmt="f2"/>
      </axis>
      <colorbar cmapnan="ffffff" gap="0.2in" start="0" spacer="0.1in" end="100" title="Z AXIS">
         <ticks intv="10"/>
      </colorbar>
      <gridline />
      <gridline />
      <legend loc="0.446in 0.823in" labelOffset="0.03in" len="0.12in" spacer="0.12in" mid="true"/>
      <label loc="-7% 115%" fontSize="13" valign="center" align="center" title="a|0:w"/>
      <trace fillColor="0000ff" mode="errorband" src="#src_72" strokeColor="0000ff" title="Cerebellar Purkinje Cells">
         <symbol fillColor="none" size="0pt" type="circle"/>
         <ebar fillColor="640000ff" cap="xhair"/>
      </trace>
      <trace fillColor="64008000" mode="errorband" src="#src_CRB" strokeColor="008000" title="Cerebellar Local Neurons">
         <symbol fillColor="none" size="0pt" strokeColor="64008000" type="circle"/>
         <ebar cap="xhair"/>
      </trace>
      <trace fillColor="ff0000" mode="errorband" src="#src_SNR" strokeColor="ff0000" title="Basal Ganglia SNpr">
         <symbol fillColor="none" size="0pt" strokeColor="0000ff" type="circle"/>
         <ebar fillColor="64ff0000" cap="xhair"/>
      </trace>
      <trace fillColor="ffa500" mode="errorband" src="#src_31" strokeColor="ffa500" title="Basal Ganglia Caudate">
         <symbol fillColor="none" size="0pt" strokeColor="0000ff" type="circle"/>
         <ebar fillColor="64ffa500" cap="xhair"/>
      </trace>
      <label loc="12.2% 115%" title="Rate higher for P=0.75"/>
      <function strokePat="dashed" dx="10" x0="-200" x1="800">
         <symbol size="0in" type="circle"/>
         
         
         
         
         
         
         
         
         
         
         
         0.05
      
      
      
      
      
      
      
      
      
      
      
      </function>
   </graph>
   <graph loc="2.25in 3.9in" width="1in" fontSize="8" title="PSTH" clip="true" height="1in">
      <axis labelOffset="0.2in" lineHt="1" start="-200" spacer="0.03in" end="800" title="Time from cue (ms)">
         <ticks intv="400" perLogIntv="1" start="0" end="800" fmt="f1"/>
      </axis>
      <axis labelOffset="0.4in" start="0" spacer="0.03in" end="0.5" title="&#xa;&#xa;">
         <ticks intv="0.25" perLogIntv="1" start="0" end="1" fmt="f2"/>
      </axis>
      <colorbar cmapnan="ffffff" gap="0.2in" start="0" spacer="0.1in" end="100" title="Z AXIS">
         <ticks intv="10"/>
      </colorbar>
      <gridline />
      <gridline />
      <legend loc="0.054in 0.647in" labelOffset="0.03in" hide="false" len="0.12in" spacer="0.12in" mid="true"/>
      <label loc="12.2% 115%" title="Rate higher for P=0.25"/>
      <label loc="-7% 115%" fontSize="13" valign="center" align="center" title="b|0:w"/>
      <trace fillColor="0000ff" mode="errorband" src="#src_721" strokeColor="0000ff" title="Vermis Purkinje Cells">
         <symbol fillColor="none" size="0pt" type="circle"/>
         <ebar fillColor="640000ff" cap="xhair"/>
      </trace>
      <trace fillColor="64008000" mode="errorband" src="#src_CRB1" strokeColor="008000" title="Vermis Local Neurons">
         <symbol fillColor="none" size="0pt" strokeColor="64008000" type="circle"/>
         <ebar cap="xhair"/>
      </trace>
      <trace fillColor="ff0000" mode="errorband" src="#src_SNR11" strokeColor="ff0000" title="Basal Ganglia SNpr">
         <symbol fillColor="none" size="0pt" strokeColor="0000ff" type="circle"/>
         <ebar fillColor="64ff0000" cap="xhair"/>
      </trace>
      <trace fillColor="ffa500" mode="errorband" src="#src_3111" strokeColor="ffa500" title="Basal Ganglia Caudate">
         <symbol fillColor="none" size="0pt" strokeColor="0000ff" type="circle"/>
         <ebar fillColor="64ffa500" cap="xhair"/>
      </trace>
      <function strokePat="dashed" dx="10" legend="false" x0="-200" x1="800">
         <symbol size="0in" type="circle"/>
         
         
         
         
         
         
         
         
         
         
         
         0.05
      
      
      
      
      
      
      
      
      
      
      
      </function>
   </graph>
   <graph loc="0.6in 2.2in" width="1in" fontSize="8" title="PSTH" clip="true" height="1in">
      <axis labelOffset="0.2in" lineHt="1" start="-400" spacer="0.03in" end="800" title="Time from cue (ms)">
         <ticks intv="400" perLogIntv="1" fmt="f1"/>
      </axis>
      <axis labelOffset="0.4in" start="-10" spacer="0.03in" end="10" title="&#x394; Firing rate (spikes/s)&#xa;&#xa;">
         <ticks intv="10" perLogIntv="1" fmt="f2"/>
      </axis>
      <colorbar cmapnan="ffffff" gap="0.2in" start="0" spacer="0.1in" end="100" title="Z AXIS">
         <ticks intv="10"/>
      </colorbar>
      <gridline />
      <gridline />
      <legend loc="0.089in 0.823in" labelOffset="0.03in" hide="false" len="0.12in" spacer="0.12in" mid="true"/>
      <label loc="-7% 115%" fontSize="13" valign="center" align="center" title="c|0:w"/>
      <trace fillColor="ff0000" mode="errorband" strokePat="dashed" src="#src_SNR1" title="Low rate condition">
         <symbol fillColor="none" size="0pt" strokeColor="0000ff" type="circle"/>
         <ebar fillColor="64808080" strokePat="solid" cap="xhair" strokeColor="64808080"/>
      </trace>
      <trace mode="errorband" src="#src_311" title="High rate condition">
         <symbol fillColor="none" size="0pt" strokeColor="0000ff" type="circle"/>
         <ebar fillColor="64808080" cap="xhair" strokeColor="64808080"/>
      </trace>
      <label loc="12.2% 111.2%" title="Cerebellar Purkinje cells"/>
   </graph>
   <graph loc="2.25in 2.2in" width="1in" fontSize="8" title="PSTH" clip="true" height="1in">
      <axis labelOffset="0.2in" lineHt="1" start="-400" spacer="0.03in" end="800" title="Time from cue (ms)">
         <ticks intv="400" perLogIntv="1" fmt="f1"/>
      </axis>
      <axis labelOffset="0.4in" start="-10" spacer="0.03in" end="10" title="&#xa;&#xa;">
         <ticks intv="10" perLogIntv="1" fmt="f2"/>
      </axis>
      <colorbar cmapnan="ffffff" gap="0.2in" start="0" spacer="0.1in" end="100" title="Z AXIS">
         <ticks intv="10"/>
      </colorbar>
      <gridline />
      <gridline />
      <legend loc="0.446in 0.823in" labelOffset="0.03in" len="0.12in" spacer="0.12in" mid="true"/>
      <label loc="-7% 115%" fontSize="13" valign="center" align="center" title="d|0:w"/>
      <trace mode="errorband" src="#src_SNR2" title="Basal Ganglia SNpr">
         <symbol fillColor="none" size="0pt" strokeColor="0000ff" type="circle"/>
         <ebar fillColor="64808080" cap="xhair" strokeColor="64808080"/>
      </trace>
      <trace fillColor="ff0000" mode="errorband" strokePat="dashed" src="#src_312" title="Basal Ganglia Caudate">
         <symbol fillColor="none" size="0pt" strokeColor="0000ff" type="circle"/>
         <ebar fillColor="64808080" cap="xhair" strokeColor="64808080"/>
      </trace>
      <label loc="12.2% 111.2%" title="Cerebellar Local Neurons"/>
   </graph>
   <graph loc="0.6in 0.5in" width="1in" fontSize="8" title="PSTH" clip="true" height="1in">
      <axis labelOffset="0.2in" lineHt="1" start="-400" spacer="0.03in" end="800" title="Time from cue (ms)">
         <ticks intv="400" perLogIntv="1" fmt="f1"/>
      </axis>
      <axis labelOffset="0.4in" start="-10" spacer="0.03in" end="10" title="&#x394; Firing rate (spikes/s)&#xa;">
         <ticks intv="10" perLogIntv="1" fmt="f2"/>
      </axis>
      <colorbar cmapnan="ffffff" gap="0.2in" start="0" spacer="0.1in" end="100" title="Z AXIS">
         <ticks intv="10"/>
      </colorbar>
      <gridline />
      <gridline />
      <legend loc="0.446in 0.823in" labelOffset="0.03in" len="0.12in" spacer="0.12in" mid="true"/>
      <label loc="-7% 115%" fontSize="13" valign="center" align="center" title="e|0:w"/>
      <trace mode="errorband" src="#src_SNR3" title="Basal Ganglia SNpr">
         <symbol fillColor="none" size="0pt" strokeColor="0000ff" type="circle"/>
         <ebar fillColor="64808080" cap="xhair" strokeColor="64808080"/>
      </trace>
      <trace fillColor="ff0000" mode="errorband" strokePat="dashed" src="#src_313" title="Basal Ganglia Caudate">
         <symbol fillColor="none" size="0pt" strokeColor="0000ff" type="circle"/>
         <ebar fillColor="64808080" cap="xhair" strokeColor="64808080"/>
      </trace>
      <label loc="12.2% 111.2%" title="Basal Ganglia SNpr"/>
   </graph>
   <graph loc="2.25in 0.5in" width="1in" fontSize="8" title="PSTH" clip="true" height="1in">
      <axis labelOffset="0.2in" lineHt="1" start="-400" spacer="0.03in" end="800" title="Time from cue (ms)">
         <ticks intv="400" perLogIntv="1" fmt="f1"/>
      </axis>
      <axis labelOffset="0.4in" start="-10" spacer="0.03in" end="10" title="&#xa;&#xa;">
         <ticks intv="10" perLogIntv="1" fmt="f2"/>
      </axis>
      <colorbar cmapnan="ffffff" gap="0.2in" start="0" spacer="0.1in" end="100" title="Z AXIS">
         <ticks intv="10"/>
      </colorbar>
      <gridline />
      <gridline />
      <legend loc="0.446in 0.823in" labelOffset="0.03in" len="0.12in" spacer="0.12in" mid="true"/>
      <label loc="-7% 115%" fontSize="13" valign="center" align="center" title="f|0:w"/>
      <trace mode="errorband" src="#src_SNR4" title="Basal Ganglia SNpr">
         <symbol fillColor="none" size="0pt" strokeColor="0000ff" type="circle"/>
         <ebar fillColor="64808080" cap="xhair" strokeColor="64808080"/>
      </trace>
      <trace fillColor="ff0000" mode="errorband" strokePat="dashed" src="#src_314" title="Basal Ganglia Caudate">
         <symbol fillColor="none" size="0pt" strokeColor="0000ff" type="circle"/>
         <ebar fillColor="64808080" cap="xhair" strokeColor="64808080"/>
      </trace>
      <label loc="12.2% 111.2%" title="Basal Ganglia Caudate"/>
   </graph>
   <ref >
      <set id="src_314" fmt="series">
AAAAB3NyY18zMTQAAAACP4AAAMPHgAAAAAACAAAEsD4ApwY+CYGpPgBTAT4JEYo+AAWiPgif6T3/
frw+CCzYPf8BMz4HuGQ9/pM/PgdCmj3+NVc+BsuDPf3nuz4GUyg9/aqUPgXZjj39fdc+BV65Pf1h
VT4E4qs9/VTOPgRlZj39V8k+A+bqPf1psz4DZzY9/YncPgLmRz39t3k+AmQcPf3xrz4B4LM9/jeC
PgFcCj3+h+w+ANYdPf7h4j4ATu09/0QwPf+M8T3/rbA9/nl9PgAOlj39Y4E+AEixPfxK/j4AhIk9
+y/5PgDBgT36Enk+AP7+Pfjyhj4BPF8999ArPgF5FD32q3Y+AbSGPfWEdD4B7jI99Fs1PgIllD3z
L8k+AlovPfICRT4Ci5A98NK6PgK5WD3voTw+AuMkPe5t3j4DCKM97Ti2PgMpiz3sAdY+A0WhPerJ
Uz4DXLo96Y88PgNurD3oU6Q+A3tlPecWmz4DgtU95dgwPgOE+j3kmHA+A4HlPeNXaD4Deag94hUi
PgNsYj3g0ak+A1pEPd+NBD4DQ3s93kc5PgMoRz3dAE0+AwjnPdu4Rj4C5aU92m8oPgK+zz3ZJPY+
ApS4PdfZtD4CZ7491o1oPgI4Nz3VQBU+AgaBPdPxxD4B0vk90qJ7PgGd/z3RUkQ+AWfsPdABLT4B
MRQ9zq9BPgD5xj3NXJM+AMJXPcwJOD4Aiwc9yrVIPgBUHT3JYN8+AB3QPcgMHz3/0KI9xrcpPf9n
iD3FYik9/wB5PcQNRz3+m409wri0Pf44zT3BZKY9/dgbPcARVD39eUk9vr75Pf0b9T29bdQ9/L+5
PbweJz38ZBE9utA1PfwIUj25hEM9+6u0Pbg6mj37TU09tvN/PfrsHT21rzw9+ocJPbRuFz36HOE9
szBVPfmsXD2x9jw9+TQUPbDADz34so89r44LPfgmQj2uYGw9942IPa03aj325rk9rBM0PfYwGz2q
8/w99WfvPanZ6D30jGs9qMUbPfObuz2ntbI98pQZPaarwT3xc7w9padYPfA40z2kqH897uGsPaOv
Oz3tbJM9oruHPevX7T2hzVw96iIvPaDkqT3oSdo9oAFbPeZNkz2fI1s95CwOPZ5Kij3h5Cs9nXbI
Pd903z2cp/E93N1APZvd3z3aHKE9mxhsPdcyXT2aV2091B4HPZmatz3Q31s9mOIiPc12Mz2YLYA9
yeKvPZd8qj3GJQo9ls94PcI9pT2WJcE9vi0PPZV/Yj259As9lNw6PbWTez2UPCc9sQx6PZOfCz2s
YEQ9kwTMPaeQKT2SbVE9op25PZHYhz2dioc9kUZXPZhYaT2QtrQ9kwk/PZApkD2Nnwg9j57dPYgb
2T2PFpM9goHjPY6Qqj15ps49jg0XPW4lWT2Ni9g9YoQoPY0M5T1Wx/I9jJA4PUr1jj2MFc89PxHh
PYudpT0zIZ89iyexPScpsz2Ks/A9Gy7LPYpCWT0PNXk9idLkPQNCRj2JZYk87rNRPYj6PTzW/709
iJD1PL9yAj2IKaU8qBHGPYfEQDyQ5sg9h2C2PHPwOT2G/vo8RpiqPYae+jwZ02A9hkClO9tXOT2F
4+o7hFfYPYWIujq67kI9hS8CupWwnz2E1rK7cCFRPYR/ubvJI+s9hCoIvAxNsT2D1Y+8MzbMPYOC
QbxZSSA9gzATvH6Bjz2C3vW8kW8LPYKO4byjLlI9gj/OvLR+hz2B8bW8xV98PYGklLzV0XA9gVho
vOXU8z2BDS+89WrWPYDC6r0CSh49gHmbvQmpKT2AMUe9ENMtPX/T570XyPs9f0dQvR6LUD1+vNW9
JRsQPX40iL0reSY9fa58vTGmaz19KsS9N6O8PXypdL09cfo9fCqfvUMR/D17rle9SISYPXs0rr1N
yqY9er2svVLk6D16SWO9V9QZPXnX2b1cmNU9eWkUvWEz2j14/RS9ZaXLPXiT1r1p7yU9eC1TvW4Q
cz13yXy9cgobPXdoQb113KA9dwmKvXmIUz12rTy9fQ2/PXZTML2ANpI9dftBvYHTcz11pUa9g12q
PXVRDb2E1Vs9dP5ivYY6tT10rRS9h43vPXRc572IzzY9dA2ivYn+wj1zvwa9ixzDPXNw3L2MKXg9
cyLrvY0lLD1y1PW9jhAgPXKGx72O6q49cjgvvY+1JD1x6QK9kG/uPXGZE72RG2o9cUhIvZG4Gj1w
9oe9kkZ0PXCjwL2SxwI9cE/qvZM6Tz1v+wW9k6DxPW+lHb2T+309b05MvZRKmT1u9rO9lI7tPW6e
fb2UyTA9bkXivZT6ED1t7SG9lSJDPW2Uh72VQoQ9bTxpvZVblD1s5Se9lW4vPWyPJ72Vew49bDrX
vZWC7z1r6Ku9lYaSPWuZG72Vhqk9a0ypvZWD5T1rA9e9lX7pPWq/Kr2VeFk9an8mvZVw2T1qRE+9
lWjwPWoPKr2VYSc9aeA5vZVaAD1pt/m9lVPkPWmW5r2VTzM9aX1yvZVMRz1pbAi9lUtVPWljEr2V
TKw9aWLtvZVQbz1pa+29lVarPWl+Zb2VX3U9aZqZvZVqzD1pwMS9lXiRPWnxHb2ViLM9aivPvZWa
+D1qcP+9la8fPWrAyr2VxN09axtDvZXbzj1rgHu9lfOdPWvwdr2WC809bGs5vZYj4j1s8MG9ljtV
PW2BC72WUZ89bhwMvZZmLz1uwbe9lnhlPW9x/72Wh6o9cCzUvZaTVj1w8ia9lprFPXHB372WnVc9
cpvyvZaaZj1zgEy9lpFcPXRu3b2WgYw9dWeYvZZqUj12am69lkslPXd3Ub2WI3o9eI44vZXyxj15
rxi9lbiaPXrZ572VdIQ9fA6bvZUmMT19TSy9lM1PPX6Vj72UaZQ9f+fAvZP6yT2Aodq9k4DDPYFU
sL2S+3w9ggxbvZJq9D2CyNa9kc8+PYOKFb2RKIE9hFAOvZB2/D2FGrW9j7r8PYXp+b2O9OA9hr3L
vY4lJT2HlhW9jUxVPYhywL2Maxg9iVOxvYuCKz2KOMq9ipI7PYsh6r2JnCU9jA7pvYig2z2M/569
h6FWPY3z3b2Gnpw9jut0vYWZuD2P5jC9hJPMPZDj172DjhI9keQvvYKJwD2S5vq9gYgbPZPr9b2A
imM9lPLcvX8jzD2V+2e9fT/2PZcFT717a+s9mBBJvXmqUz2ZHAi9d/2+PZooQb12aMg9mzSmvXTt
/j2cQOm9c4/aPZ1Mvr1yUMc9nlfavXEzHj2fYfO9cDjvPaBqwL1vZEM9oXH9vW63Jj2id2W9bjNQ
PaN6ub1t2mw9pHu+vW2t8j2lejq9ba81PaZ1/b1t3zY9p27XvW4+8T2oZKK9bs8WPalXPL1vkBw9
qkaJvXCCTz2rMnS9caXJPawa771y+l09rP/zvXR/sz2t4YG9djVFPa6/oL14Gk49r5pgvXot+T2w
cdm9fG8NPbFGK71+3Eo9shd8vYC6CT2y5fy9ghppPbOx4r2Djlg9tHtrvYUU4z21Qt69hqz1PbYI
ib2IVXw9tsy8vYoNVj23j9O9i9NVPbhSLL2NpkE9uRQsvY+E6D251jy9kW4RPbqYyr2TYHU9u1xH
vZVa3D28ISW9l1wJPbzn2r2ZYsM9vbDZvZtt5j2+fJq9nXxXPb9LkL2fjQE9wB4vvaGe5j3A9Oa9
o7ERPcHQIr2lwqY9wrBNvafS2j3Dlcy9qeDyPcSA/L2r7Fc9xXI0va30ej3GacW9r/jxPcdn+L2x
+W49yG0LvbP1tD3JeTa9te2kPcqMpb234Tg9y6d9vbnQhj3MydW9u7vCPc3zv729oz89zyVAvb+H
Uz3QXla9wWiEPdGe8r3DR2w90ub7vcUknj3UNlS9xwDbPdWM0b3I3QM91upCvcq55z3YTmy9zJh9
Pdm5Dr3Oeb492ynjvdBewT3coJ290kiXPd4c6L3UOFQ9355tvdYvJD3hJNK92C4mPeKvuL3aNnc9
5D7BvdxJOj3l0Yy93meGPedntr3gknc96QDbveLLHT3qnJu95RKKPew6k73nabU97dpnvenRjz3v
e7i97ErtPfEeL73u1qI98sFyvfF1ej30ZTK99CgtPfYJH73270c996zvvfnLXD35UFq9/LzePfrz
H73/xDE9/JUBvgFw0D3+Nci+AwqxPf/VP74Er80+ALmdvgZgLj4Bh8e+CBvYPgJVDL4J4sE+AyFa
vgu01T4D7Ka+DZHzPgS24r4Pefg+BYAHvhFstz4GSA2+E2n9PgcO7L4VcYc+B9SjvheDGj4ImS2+
GZ5tPglci74bwzU+Ch68vh3xGj4K38K+ICfGPgufn74iZuQ+DF5XviSuFz4NG+++Jvz6Pg3Ybb4p
Uy0+DpPWviuwST4PTi++LhPqPhAHgL4wfak+EL/QvjLtFj4RdyW+NWHEPhIth74320Q+EuL7vjpZ
Kj4Tl4m+PNsFPhRLOL4/YGA+FP4MvkHoyD4VsAy+RHPJPhZhO75HAPM+FxGgvkmPyT4XwT2+TB/P
PhhwGL5OsI4+GR4yvlFBiD4Zy4y+U9I+Php4KL5WYjQ+GyQGvljw6z4bzyS+W33UPhx5g75eCGo+
HSMfvmCQIj4dy/a+YxRsPh50BL5llLs+HxtFvmgQgT4fwbS+aocoPiBnSb5s+Bw+IQv9vm9iyT4h
r8u+ccaYPiJSqr50Iu0+IvSRvnZ3NT4jlXe+eMLYPiQ1U757BUA+JNQcvn093D4lcci+f2wYPiYO
Sb6Ax7M+JqmWvoHTnj4nQ6a+gtmMPifcbL6D2T0+KHPdvoTScz4pCe++hcT2Pimel76GsJM+KjHJ
voeVGD4qw3q+iHJYPitToL6JSC8+K+IwvooWeT4sbyG+it0dPiz6aL6LnAM+LYP7voxTHz4uC8++
jQJkPi6R276NqdI+LxYXvo5Jbj4vmHu+juFCPjAY/L6PcVs+MJeSvo/50z4xFDa+kHrJPjGO3L6Q
9GA+Mgd/vpFmwD4yfhO+kdIcPjLyj76SNqs+M2TrvpKUqT4z1Ry+kuxYPjRDF76TPfs+NK7SvpOJ
3T41GEC+k9BLPjV/VL6UEZY+NeQBvpROEz42Rji+lIYXPjal6b6Uufs+NwMEvpTqFT43XXO+lRbB
Pje1I76VQFo+OAn+vpVnOT44W+2+lYu7Pjiq1L6Vrjk+OPabvpXPCT45PyO+le6DPjmETr6WDPs+
OcX7vpYqwz46BAe+lkgpPjo+Tb6WZXk+OnSovpaC/j46pvC+lqD9PjrU+76Wv74+Ov6gvpbfgj47
I7G+lwCEPjtEAb6XIwE+O19jvpdHLz47dai+l21BPjuGob6XlWg+O5Ifvpe/1D47l/K+l+y0PjuX
7L6YHDM+O5HdvphOez47hZi+mIOxPjty8b6Yu/k+O1m9vpj3fD47OdK+mTZfPjsTDL6ZeMQ+OuVG
vpm+zj46sF2+mgifPjp0Nb6aVl8+OjCyvpqoMz455by+mv4/PjmTQb6bWKs+OTkzvpu3nD4414i+
nBs8PjhuOL6cg7g+N/1FvpzxOj43hLO+nWPvPjcEjL6d3AU+Nnzgvp5ZsD417cS+nt0cPjVXVL6f
Zn4+NLmwvp/2Bz40FQC+oIvpPjNpcL6hKFk+MrcxvqHLiT4x/nm+onWsPjE/hr6jJvM+MHqZvqPf
jz4vr/m+pJ+vPi7f8L6lZ4E+LgrQvqY3Lj4tMO2+pw7fPixSnr6n7ro+K3BBvqjW3T4qijS+qcdj
Pimg2r6qwGM+KLSWvqvB7z4nxdG+rMwUPibU8r6t3to+JeJivq76Pj4k7oy+sB49PiP52r6xSso+
IwS2vrJ/zz4iD4q+s70vPiEawL61Aso+ICa9vrZQdT4fM+i+t6X7Ph5Cpb65Ayc+HVNSvrpnuT4c
Zk2+u9NpPht78b69Re0+GpSSvr6+7j4ZsIS+wD4OPhjQE77BwvA+F/OKvsNNLz4XGyy+xNxgPhZH
Ob7GcBM+FXfqvsgH2T4UrXW+yaM8PhPoCL7LQcM+EyfOvszi9D4SbOu+zoZWPhG3f77QK2w+EQej
vtHRwD4QXWu+03jYPg+4577VID0+DxogvtbHej4OgRu+2G4hPg3t2L7aE8Q+DWBQvtu3/T4M2Hy+
3VprPgxWTr7e+rI+C9mzvuCYfT4LYpe+4jN9Pgrw4L7jy20+CoRyvuVgDT4KHS6+5vEnPgm68r7o
fpM+CV2YvuoIKD4JBPu+643MPgiw8L7tD2s+CGFQvu6M/D4IFe6+8AZ7PgfOnb7xe/A+B4syvvLt
aT4HS32+9FsAPgcPUr71xNE+BtaCvvcrAT4GoOC++I26PgZuP7757S0+Bj5zvvtJkz4GEVC+/KMi
PgXmrr79+ho+Bb5ivv9OvT4FmEa/AFCoPgV0M78A+Qw+BVIHvwGgrD4FMaC/AkeuPgUS3b8C7jI+
BPWgvwOUWj4E2c+/BDpJPgS/Tr8E4Bw+BKYHvwWF8T4EjeO/BivjPgR20L8G0gs+BGC8vwd4fj4E
S5i/CB9RPgQ3Vr8IxpQ+BCPrvwluVD4EEU2/ChaaPgP/cr8Kv2w+A+5Uvwtoyz4D3e6/DBK2PgPO
O78MvSw+A782vw1oIT4DsN2/DhOLPgOjLr8Ov1o+A5Ynvw9rfj4DicW/EBffPgN+CL8QxGY+A3Lv
vxFw9z4DaHi/Eh12PgNeoL8SycI+A1VnvxN1vD4DTMq/FCE8PgNExL8UzCA+Az1TvxV2QT4DNnG/
Fh97PgMwGr8Wx6c+AypHvxdumz4DJPG/GBQvPgMgEr8YuD8+AxugvxlaoT4DF5O/GfsxPgMT4b8a
mco+AxB/vxs2SD4DDWS/G9CKPgMKg78caHA+AwfSvxz92j4DBUW/HZCuPgMCz78eINE+AwBkvx6u
KT4C/fq/HziiPgL7hL8fwCo+Avj4vyBErj4C9km/IMYhPgLzbr8hRHc+AvBevyG/pz4C7Q2/Ijer
PgLpdb8irH4+AuWNvyMeGz4C4U2/I4yGPgLcsL8j974+AtewvyRfyT4C0ki/JMSuPgLMdb8lJnM+
AsYzvyWFIz4Cv4C/JeDIPgK4XL8mOXA+ArDGvyaPJD4CqL6/JuH2PgKgRb8nMfQ+Apddvyd/LT4C
jgq/J8myPgKETr8oEZY+AnosvyhW5j4Cb6m/KJm0PgJky78o2hM+AlmVvykYET4CTg6/KVPAPgJC
PL8pjS8+AjYkvynEaj4CKc2/KfmDPgIdP78qLIc+AhCBvypdgT4CA5q/Kox9PgH2kb8quYU+Aelv
vyrkoj4B3Dq/Kw3bPgHO+78rNTY+AcG6vytauz4BtH6/K35sPgGnUb8roEo+AZo5vyvAWT4BjT+/
K96VPgGAa78r+wA+AXPGvywVlD4BZ1i/LC5OPgFbKL8sRSk+AU9AvyxaHT4BQ6a/LG0kPgE4ZL8s
fjQ+AS2BvyyNRT4BIwW/LJpLPgEY+L8spT0+AQ9ivyyuDz4BBku/LLS2PgD9ur8suSY+APW4vyy7
UT4A7ky/LLsvPgDnfL8suLI+AOFRvyyz0D4A29G/LKyAPgDXA78sorY+ANLuvyyWbD4Az5m/LIeb
PgDNCr8sdjs+AMtHvyxiSD4Ayla/LEu+PgDKPb8sMp0+AMsBvywW6D4AzKi/K/igPgDPN78r18s+
ANKxvyu0cj4A1xy/K46dPgDcfL8rZlo+AOLUvys7uT4A6im/Kw7NPgDyfr8q36s+APvWvyqubj4B
BjS/KnswPgERm78qRg8+AR4MvyoPLz4BK4y/Kda0PgE6Gr8pnMc+AUm5vylhkj4BWmu/KSVDPgFs
L78o6Ao+AX8HvyiqHD4BkvS/KGuuPgGn9L8oLPo+Ab4IvyfuOz4B1S2/J6+sPgHtY78ncY8+Agam
vyc0IT4CIPS/JvenPgI8Sb8mvGM+AlifvyaCmD4CdfO/JkqNPgKUPL8mFIQ+ArN0vyXgxT4C05K/
Ja+RPgL0jL8lgS4+AxZYvyVV4D4DOOm/JS3nPgNcM78lCYQ+A4AlvyTo9j4DpLK/JMx3PgPJx78k
tD8+A+9SvySghD4EFUG/JJF6PgQ7f78kh04+BGH1vySCLD4EiI+/JII7PgSvNb8kh5w+BNXPvySS
bD4E/ES/JKLCPgUifL8kuLE+BUhfvyTURz4FbdG/JPWLPgWSvL8lHH4+BbcEvyVJHj4F2pS/JXtf
PgX9Ub8lszQ+Bh8lvyXwhD4GP/u/JjM1PgZfvL8meyU+Bn5VvybILT4Gm7O/JxoePga3xr8ncMc+
BtJ/vyfL8j4G69C/KCtgPgcDrb8ojs8+BxoNvyj1+j4HLum/KWCZPgdCPL8pzlw+B1QCvyo+8z4H
ZDu/KrIKPgdy6L8rJ0k+B4AOvyueWD4Hi7O/LBbdPgeV378skHw+B56evy0K2D4Hpf2/LYWUPges
C78uAFU+B7DZvy56vD4HtHy/LvRxPge3Cb8vbRk+B7iZvy/kXD4HuUS/MFnlPge5Jb8wzWE+B7hZ
vzE+gj4Htv+/Maz7Pge1M78yGIM+B7MYvzKA1j4HsM6/MuW3Pgeudr8zRug+B6wyvzOkND4HqiW/
M/1qPgeocL80Ul0+B6c1vzSi5j4HppW/NO7kPgemsr81Njs+B6eqvzV41T4HqZ2/NbahPgesp781
75E+B7DkvzYjoD4Htm6/NlLMPge9Wr82fRo+B8XAvzaikT4Hz7K/NsM+PgfbQL823zM+B+h4vzb2
hz4H92S/NwlTPggIDb83F7g+CBp4vzch1j4ILqe/NyfTPghEmr83KdY+CFxMvzcoCz4Idbe/NyKf
PgiQ0783GcI+CK2TvzcNqD4Iy+q/Nv6DPgjrx7827Ic+CQ0XvzbX7T4JL8a/NsDoPglTv782p7M+
CXjpvzaMhT4Jnyy/Nm+YPgnGbr82USQ+Ce6WvzYxXz4KF4i/NhCAPgpBKr817r8+CmtgvzXMUD4K
lhG/NalnPgrBI781hjg+Cux8vzVi8j4LGAa/NT/DPgtDqb81HNg+C29PvzT6Wz4LmuW/NNh0PgvG
WL80t0k+C/GYvzSW/T4MHJS/NHeuPgxHQb80WXk+DHGSvzQ8eD4Mm36/NCDDPgzE/r80Bm0+DO4K
vzPthj4NFp6/M9YbPg0+ub8zwDM+DWZZvzOr0T4NjX+/M5j7Pg20K78zh6w+DdpivzN33z4OACe/
M2mMPg4lf78zXKQ+DkpxvzNRGT4ObwO/M0bWPg6TPb8zPcU+DrcovzM1yz4O2su/My7KPg7+L78z
KKM+DyFgvzMjMT4PRGS/Mx5PPg9nR78zGdM+D4oSvzMVkz4PrM+/MxFiPg/PiL8zDRI+D/JGvzMI
cz4QFRO/MwNTPhA3+L8y/X4+EFr/vzL2xD4QfjG/Mu7uPhChlr8y5ck+EMU5vzLbIT4Q6SC/Ms7D
PhENVb8ywH8+ETHgvzKwID4RVsm/Mp13PhF8Gb8yiFM+EaHWvzJwiT4RyAq/MlXsPhHuvL8yOFQ+
EhX0vzIXmz4SPbm/MfOePhJmFL8xzDw+Eo8MvzGhVj4SuKm/MXLQPhLi8b8xQJQ+Ew3uvzEKjz4T
Oaa/MNCuPhNmIb8wkuY+E5NovzBRLT4TwYO/MAt9PhPweL8vwdA+FCBRvy90Kz4UURW/LyKPPhSC
zb8uzQQ+FLWBvy5zlj4U6Tm/LhZQPhUd/78ttUM+FVPZvy1Qgj4VitC/LOghPhXC7b8sfDg+Ffw5
vywM3z4WNry/K5oyPhZyfr8rJE4+Fq+GvyqrUj4W7dy/Ki9cPhctiL8psIw+F26QvykvBT4XsPm/
KKroPhf0yr8oJFY+GDoHvyebcj4YgLO/JxBgPhjIz78mgz8+GRJdvyX0Mj4ZXV2/JWNcPhmpzL8k
0N4+GfenvyQ82D4aRue/I6dsPhqXhL8jELc+Gul0vyJ41z4bPKy/Id/qPhuRHL8hRg4+G+ayvyCr
Xj4cPVy/IA/4PhyVAr8fc/Q+HO2Nvx7Xbz4dRt+/HjqCPh2g3L8dnUg+Hftivxz/2T4eVk6/HGJP
Ph6xer8bxMM+HwzAvxsnUD4fZ/W/GooMPh/C7b8Z7RU+IB17vxlQhT4gd3O/GLR1PiDQor8YGQY+
ISjZvxd+UT4hf+e/FuR1PiHVnL8WS5I+IinFvxWzyD4ifDO/FR07PiLMtb8UiA0+IxsevxP0YT4j
Zz6/E2JfPiOw7b8S0i4+I/f+vxJD9j4kPE2/EbfhPiR9s78RLhw+JLwPvxCm0z4k90O/ECIzPiUv
Mr8PoGw+JWPFvw8hrj4llOe/DqYqPiXChr8OLhM+JeyWvw25mz4mEwy/DUj0PiY15L8M3FE+JlUZ
vwxz4z4mcLC/DA/fPiaIrL8LsHY+Jp0WvwtV2T4mrfu/CwA6Pia7aL8Kr8g+JsVxvwpksD4mzCq/
Ch8fPibPq78J30I+JtANvwmlQT4mzW2/CXFGPibH6L8JQ3M+Jr+evwkb6T4mtLG/CPrLPianQb8I
4DM+JpdyvwjMPD4mhWe/CL7+PiZxRL8IuIs+Jlsuvwi49D4mQ0m/CMBEPiYpub8IzoY+Jg6ivwjj
vz4l8ie/CP/yPiXUa78JIxs+JbWRvwlNNz4llbq/CX49PiV1Br8Jth8+JVOVvwn0zD4lMYe/Cjow
PiUO+b8KhjQ+JOwJvwrYvj4kyNS/CzGuPiSldr8LkOI+JIIJvwv2Nj4kXqm/DGGBPiQ7br8M0pg+
JBhzvw1JSz4j9c+/DcVqPiPTnL8ORsE+I7Hyvw7NGj4jkOe/D1g9PiNwk78P5+0+I1ENvxB77j4j
Mmu/ERQCPiMUxL8Rr+Y+IvgtvxJPWT4i3L6/EvIaPiLCir8Tl+I+IqmovxRAbD4ikiy/FOtwPiJ8
K78VmKc+Ime3vxZHxz4iVOO/FviJPiJDwr8XqqM+IjRkvxhdzj4iJtu/GRG+PiIbNL8Zxi0+IhF9
vxp6zz4iCcO/Gy9dPiIEEL8b45E+IgBuvxyXIj4h/uW/HUnNPiH/er8d+04+IgIxvx6rYT4iBwq/
H1nEPiIOB78gBjc+IhckvyCwez4iIly/IVhQPiIvqL8h/X4+Ij8AvyKfyT4iUFi/Iz76PiJjor8j
2t0+InjQvyRzPD4ij8+/JQfnPiKojL8lmK4+IsLzvyYlZD4i3u2/Jq3fPiL8Yb8nMfY+Ixs2vyex
gj4jO1K/KCxhPiNcmr8oonE+I37xvykTlT4joju/KX+xPiPGWr8p5qo+I+s0vypIaT4kEKy/KqTd
PiQ2pL8q+/A+JF0BvytNlT4kg6i/K5m9PiSqgL8r4F8+JNFwvywhcT4k+GC/LFzsPiUfOr8sks8+
JUXqvyzDGT4lbF2/LO3JPiWSgb8tEuM+JbhHvy0ybD4l3aC/LUxsPiYCgr8tYOw+Jibgvy1v9z4m
SrO/LXmePiZt9L8tfe0+JpCbvy18+D4msqa/LXbRPibUEb8ta40+JvTavy1bQz4nFQK/LUYMPic0
iL8tLAE+J1Ntvy0NPj4ncbS/LOnePiePXr8swgI+J6xsvyyVyD4nyOO/LGVSPifkxb8sMME+KAAV
vyv4OT4oGtW/K7vdPig1Br8re9A+KE6tvys4OT4oZ8m/KvE/PiiAXL8qpws+KJhmvypZwT4or+e/
KgmNPijG3r8ptpc+KN1KvylhBz4o8ym/KQkHPikIe78orsE+KR07vyhSXz4pMWm/J/QMPilFAL8n
k/I+KVf+vycyOj4pamG/Js8PPil8Jr8map0+KY1KvyYFDT4pncu/JZ6KPimtqL8lNz4+KbzfvyTP
UT4py3G/JGbtPinZXb8j/js+KealvyOVYz4p80y/IyyOPin/U78iw+U+Kgq/vyJbjz4qFZW/IfOz
Piof2r8hjHc+KimTvyEmBD4qMsq/IMB8Pio7hb8gXAY+KkPNvx/4xj4qS6u/H5biPipTKL8fNnw+
KlpOvx7Xtj4qYSe/HnqyPipnvL8eH44+Km4Xvx3GbT4qdEG/HW9rPip6Q78dGqc+KoAlvxzIPT4q
he+/HHhJPiqLpr8cKuQ+KpFSvxvgKD4qlva/G5gsPiqclr8bUwM+KqIzvxsQwT4qp8+/GtF5Piqt
aL8alTk+KrL+vxpcDz4quI2/GiYIPiq+EL8Z8yk+KsOCvxnDfD4qyNu/GZcFPirOFb8ZbcY+KtMm
vxlHvj4q2AS/GSTrPircpb8ZBUY+KuD/vxjoyD4q5QW/GM9lPirorb8YuRE+Kuvrvxiluj4q7rS/
GJVPPirw/b8Yh7s+KvK8vxh85T4q8+a/GHSzPir0c78Ybwg+KvRcvxhrxj4q85m/GGrMPiryJr8Y
a/o+Ku/+vxhvLD4q7R6/GHQ9Pirph78Yewg+KuU4vxiDZj4q4DS/GI0xPiraf78YmD8+KtQevxik
aD4qzRm/GLGGPirFeL8Yv3I+Kr1GvxjOBT4qtI6/GN0ZPiqrXb8Y7Io+KqHBvxj8ND4ql8m/GQv3
PiqNhb8ZG7Q+KoMGvxkrTj4qeF2/GTqpPiptmr8ZSa8+KmLQvxlYSj4qWBC/GWZnPipNbL8Zc/Y+
KkL1vxmA6z4qOL2/GY09Piou0r8ZmOU+KiVFvxmj4T4qHCO/Ga4vPioTer8Zt9U+KgtWvxnA1T4q
A8G/Gck5Pin8xr8Z0Qs+KfZrvxnYWj4p8Lm/Gd81Pinrtb8Z5a4+Kedhvxnr1z4p48G/GfHEPing
1r8Z94o+Kd6gvxn9QD4p3R2/GgL/PincTL8aCNs+KdwnvxoO7j4p3Km/GhVNPindzr8aHA4+Kd+P
vxojRj4p4eW/GisGPinkyL8aM2E+Kegxvxo8ZD4p7Bi/GkYcPinwdL8aUJQ+KfU+vxpb0T4p+m2/
GmfZPin/+r8adK0+KgXevxqCSz4qDBS/GpCtPioSlb8an8o+KhldvxqvlT4qIGi/GsAAPiontQ==
      </set>
      <set id="src_SNR4" fmt="series">
AAAACHNyY19TTlI0AAAAAj+AAADDx4AAAAAAAgAABLA+i1mJPg5D8T6LToQ+Dd1mPos9hj4NdNE+
iybjPg0KTj6LCvI+DJ39PorqCj4ML/0+isSAPgvAbj6KmqU+C09vPopszD4K3SI+ijtAPgpppj6K
Bkk+CfUbPonOKz4Jf6I+iZMiPgkJWj6JVWY+CJJiPokVJz4IGto+iNKJPgei3j6IjbE+ByqNPohG
tj4GsgE+h/2nPgY5Uz6Hsow+BcCcPodlYD4FR/I+hxYdPgTPaT6GxK0+BFcTPoZw9T4D3v0+hhrV
PgNnNT6FwiA+Au/DPoVmoj4CeKs+hQgmPgIB8D6EpmY+AYuSPoRBIT4BFYs+g9gIPgCf0z6Dass+
ACpfPoL5GD3/aj8+goKWPf6ABD6CBu49/ZXjPoGFxD38q6w+gP65PfvBJj6AcXU9+tYaPn+7PD35
6kc+foW7Pfj9az59Qbg9+A8/PnvumD33H3w+eovAPfYt2T55GKM99ToMPneUyT30Q8w+df+/PfNK
0j50WSA98k7WPnKgnj3xT5Q+cNX9PfBMzT5u+Ro970ZGPm0J2z3uO8k+awhAPe0tJD5o9GY97Boq
PmbOeD3rArk+ZJa7PenmsT5iTYo96MX9Pl/zWT3noI4+XYiwPeZ2Xj5bDjY95UdsPliEnT3kE8A+
Vey3PeLbaD5TR2U94Z58PlCVnT3gXRg+TdhrPd8XYz5LEN893c2CPkhAJD3cf6k+RWdzPdsuDD5C
iA492djjPj+jRD3YgGs+PLpxPdck5T45zvQ91caTPjbiNz3UZbg+M/WcPdMCmz4xCow90Z2APi4i
bT3QNqs+Kz6qPc7OYT4oYKA9zWTlPiWJqT3L+nc+IrsUPcqPVT4f9ig9ySO3Ph08HD3Ht9Y+Go4b
PcZL5D4X7UA9xOAQPhVakD3DdIU+EtcLPcIJaz4QY4g9wJ7jPg4A0T2/NQ0+C6+cPb3MAT4JcIQ9
vGPXPgdEED26/KI+BSqlPbmWcj4DJJQ9uDFTPgEyED22zVE9/qZsPbVqdz37EA49tAjKPfeg0D2y
qFM99FhZPbFJGj3xNfs9r+skPe447j2ujnw962A0Pa0zKz3oqqA9q9k+PeYWzz2qgMM946NKPakp
zD3hTlg9p9RsPd8WJz2mgL093PjSPaUu2D3a9EM9o97dPdkGUT2ikO091yy1PaFFLj3VZQc9n/vJ
PdOs4D2etOk90gHNPZ1wvT3QYVM9nC9zPc7I1T2a8UA9zTXMPZm2VT3LpbQ9mH7oPcoWBj2XSy49
yIRLPZYbWT3G7hs9lO+cPcVRHz2TyCk9w6sVPZKlMD3B+cI9kYbcPcA7Ez2QbVc9vm0TPY9YyD28
jd49jklRPbqbvz2NPxA9uJUmPYw6ID22eKE9izqWPbRE4T2KQIM9sfjMPYlL9z2vk3A9iFz6Pa0U
CD2Hc5U9qnnxPYaPyT2nxLQ9hbGZPaT0DT2E2QE9ogfpPYQGAD2fAFY9gziSPZvdfz2CcLE9mJ/I
PYGuWj2VR7k9gPGIPZHV9T2AOjc9jktMPX8Q1T2KqKQ9fbhCPYbu/z18ar89gx+LPXsoWj1+duw9
efEmPXaINz14xT89bnXNPXekxD1mQpQ9do/bPV3xoj11hrE9VYX4PXSJdD1NAr49c5hZPURrPT1y
s5c9O8KSPXHbaD0zC+Y9cRAFPSpKVz1wUac9IYEAPW+ghj0Ystg9bvzYPQ/ivD1uZsc9BxNyPW3e
eTz8jxU9bWQQPOsDDz1s95882YeBPWyZNDzIILA9bEjLPLbSoz1sBlU8paDAPWvRtTyUjlM9a6rB
PIOeOT1rkTw8ZaVSPWuE3DxEW1I9a4VGPCNhPT1rkhA8Arn6PWuqwTvEzbY9a87PO4TRQj1r/aM7
Cv6kPWw2ljlaxqo9bHj3utyv8j1sxAW7aRbUPW0W+ruxTQY9bXEBu+13DD1t0T+8FIgPPW420Lwy
EEk9bqDMvE9YuD1vDkW8bGW7PW9+TryEnh49b+/4vJLwmz1wYlW8oSz8PXDUdbyvVgE9cUVvvL1u
XT1xtF28y3jnPXIgXrzZeIs9coigvOdvyj1y7FK89WF+PXNKsr0Bp/49c6MHvQie3z1z9Ka9D5ab
PXQ+8r0WkG89dIFbvR2NWT10u2S9JI5bPXTsn70rlFU9dRSwvTKgEz11M069ObJRPXVIQL1Ay7w9
dVNivUfs0j11VKG9TxXxPXVMAb1WR4U9dTmVvV2Bpj11HYS9ZMRVPXT4Cr1sD4g9dMlzvXNjEz10
kh+9er6qPXRSgL2BEOc9dAsVvYTF8z1zvG+9iH4lPXNnKr2MOQM9cwvwvY/2DT1yq3a9k7S0PXJG
e72XdFU9cd3HvZs0Lj1xciq9nvN0PXEEdL2isU49cJV9vaZsxT1wJh+9qiTYPW+3ML2t2Ho9b0mM
vbGGgz1u3gW9tS24PW51bb24zOI9bhCOvbxiqj1tsC69v+2uPW1VCb3DbHo9bP/TvcbdfD1ssTe9
yj8xPWxp173NkAs9bCpJvdDOaD1r8xy90/idPWvE0b3XDQA9a5/fvdoJ2T1rhLe93O2APWtzub3f
tj49a21EveJiZj1rcay95PBJPWuBPL3nXjk9a5w6vemqpD1rwue969PpPWv1e73t2Is9bDQwve+3
Dj1sfzi98W4WPWzWxL3y/FQ9bTsCvfRglT1trBq99Zm0PW4qOb32prA9brWHvfeGsD1vTi69+Dj6
PW/0VL34vO09cKgbvfkSCT1xaaa9+TgEPXI5GL35Lq09cxaSvfj19T10Ai+9+I4FPXT8CL339zM9
dgQvvfcx7z13GrK99j7jPXg/mr31Htc9eXLrvfPSxT16tJ+98lvJPXwErL3wu0c9fWL9ve7yoD1+
z3W97QOIPYAk+L3q7789gOkhvei5Oj2BtBu95mIIPYKFx73j7Fc9g14BveFaeD2EPKW93q7mPYUh
iL3b7CE9hgx+vdkUzD2G/Vi91iuZPYfz473TM1E9iO/svdAuuD2J8UG9zSCxPYr3q73KDCw9jAL1
vcb0Bz2NEuq9w9sxPY4nWL3AxJ89j0ALvb2zMj2QXNC9uqnUPZF9eb23q049kqHUvbS6bj2Tybm9
sdnnPZT0/L2vDFE9liN4vaxUKz2XVQi9qbPiPZiJib2nLc89mcDbvaTEIj2a+uG9onjtPZw3gb2g
Tik9nXagvZ5Fjj2euCW9nGDRPZ/7+r2aoWk9oUIHvZkIqD2iija9l5e9PaPUc72WT649pSCnvZUx
UT2mbr29lD1aPae+n72TdFU9qRAzvZLWrz2qY2O9kmSTPau4FL2SHiQ9rQ4svZIDQj2uZY29khO8
Pa++Gr2STzo9sRexvZK1PT2ycjO9k0U1PbPNfL2T/mA9tSlnvZTf+D22hc+9lekPPbfijb2XGJw9
uT96vZhtgD26nG29meaMPbv5Pr2bgoE9vVXFvZ1AHD2+sde9nx4GPcANTL2hGt09wWf6vaM1Oz3C
wbu9pWuyPcQaab2nvNs9xXHdvaonPD3Gx/K9rKlaPcgciL2vQdk9yW98vbHvRz3KwLC9tLA4PcwQ
CL23g1I9zV1pvbpnPj3OqLm9vVqoPc/x5r3AXEI90TjbvcNq1T3SfYi9xoUxPdO/4L3JqiY91P/c
vczYlz3WPXK90A9sPdd4or3TTZY92LFrvdaSET3Z58692dvjPdsb073dKhY93E2HveB7tT3dfPe9
48/ZPd6qNL3nJas939VVvep8Pj3g/nO97dK0PeIlrb3xKEE940slvfR8CD3kbv+9981DPeWRZr37
Gw095rKIvf5kjz3n0pa+ANR7Pejxx74Cc7M96hBUvgQPgj3rLni+Bad6PexMd74HOyA97WqRvgjK
Bj3uiQ6+ClO0Pe+oN74L17o98MhYvg1VnD3x6b2+DszaPfMMt74QPPo99DGXvhGlhT31WK++EwX2
PfaCUb4UXc89967RvhWslz343oG+FvHMPfoRtb4YLPk9+0i9vhldpT38g+q+GoNUPf3Di74bnZE9
/wfpvhyr6z4AKKa+Ha34PgDP/b4eo0c+AXoZvh+LfD4CJxq+IGY/PgLXGb4hMzM+A4owviHyBD4E
QHa+IqJuPgT5/r4jRCc+BbbWviPW/j4Gdwq+JFq/Pgc6pL4kz0E+CAGoviU0XD4IzBa+JYn8PgmZ
7L4l0As+CmshviYGgz4LP6q+Ji1ePgwXd74mRKU+DPJxviZMZz4N0IG+JkS6Pg6xh74mLbs+D5Vj
viYHjT4Qe+u+JdJWPhFk9b4ljk4+ElBUviU7qD4TPdG+JNqmPhQtN74ka4Y+FR5JviPuhj4WEMq+
I2P1PhcEeL4izB4+F/kOviInSz4Y7kW+IXXJPhnj074gt+c+Gtlvvh/uAD4bzsu+HxhhPhzDnL4e
N2I+HbeTvh1LWT4eqmS+HFSdPh+bwb4bU4E+IItgvhpIXD4hePa+GTN+PiJkPL4YFTg+I0zsvhbt
2T4kMsW+Fb28PiUVh74UhSc+JfT4vhNEaD4m0OW+EfvQPiepHL4Qq6c+KH1xvg9UNj4pTb6+DfXF
PioZ5L4MkJg+KuHJvgsk+j4rpVm+CbMrPixkh74IO3E+LR9Mvga+CD4t1am+BTs4Pi6HpL4Ds0A+
LzVKvgImXz4v3q++AJTZPjCD6r39/dQ+MSUbvfrJtD4xwme9943LPjJb+L30Sqg+MvH6vfEAzT4z
hKG97bDFPjQUJb3qWyM+NKDAvecAdz41Kqu946FOPjWyJ73gPkE+Njd1vdzX7j42ute92W72Pjc8
jb3WBAo+N7zcvdKXwT44PAS9zyraPji6Rr3LviM+OTfivchSSz45tRS9xOgePjoyFr3BgHI+Oq8h
vb4cGj47LGm9urvuPjuqHr23YN0+PChqvbQL3j48p3i9sL3dPj0nar2td88+Pahgvao6uj4+KnS9
pweePj6tur2j35c+PzJDvaDDsz4/uBu9nbUJPkA/SL2atLg+QMfOvZfD2z5BUaq9lOOPPkHc1L2S
FOk+QmlCvY9Y8j5C9ua9jLDNPkOFrL2KHYU+RBV/vYegEz5EpkS9hTmDPkU34L2C6rk+RcozvYC0
mj5GXRu9fS/3Pkbwdr15KzU+R4QevXVcQD5IF+u9ccQ5Pkirtb1uZB4+ST9SvWs8tT5J0pm9aE5/
PkplX71lmbw+Svd6vWMeXT5LiL69YNwxPkwZAb1e0rM+TKgZvV0BBz5NNdy9W2XjPk3CI71Z/9o+
TkzGvVjNLD5O1aC9V8uOPk9cjr1W+Ik+T+FtvVZRMj5QZBy9VdJWPlDkfr1VeH0+UWJ3vVU/uj5R
3fG9VSPGPlJW1b1VIBk+Us0TvVUv9T5TQJq9VU4ePlOxXr1VdRA+VB9YvVWfJj5UioO9VcZuPlTy
4L1V5Lc+VVhyvVXztD5Vu0K9VezIPlYbWr1VyV8+VnjJvVWCrj5W06S9VRHlPlcsAr1UcCw+V4H/
vVOWnT5X1bm9Un5nPlgnVb1RINE+WHb5vU93QD5YxM69TXs+PlkRAL1LJo0+WVvAvUhzBz5ZpT69
RVsGPlntrb1B2SU+WjVDvT3oPj5afDO9OYOUPlrCtL00puE+Wwj9vS9OWT5bT0O9KXalPluVu70j
HPM+W9yXvRw+/T5cJAe9FNsgPlxsO70M8FY+XLVdvQR+CT5c/5S89wiCPl1LA7zkB9g+XZfFvM/8
uD5d5fa8uutNPl41qLyk2Sw+XobpvI3M9T5e2cC8a50WPl8uK7w5zwM+X4QlvAZE8D5f2567oizz
PmA0f7rS57g+YI6sOu5XhD5g6f47roW9PmFGRjwR6tU+YaNRPE2gLj5iAOI8hR9mPmJeszyj0J8+
Yrx4PMLQND5jGd484go3PmN2jD0AtOI+Y9IgPRBs3j5kLDU9ICJePmSEXz0vyoc+ZNoqPT9aiD5l
LSM9TsdePmV8zj1eBkE+ZcixPW0MaT5mEEo9e89ZPmZTGD2FIk0+ZpCXPYwxCz5myEY9kw7xPmb5
nz2Zt0I+ZyQgPaAlgT5nR0o9plVfPmdinj2sQs8+Z3WiPbHqED5nf+A9t0eiPmeA5j28WFg+Z3hH
PcEZXj5nZZ89xYgdPmdIjz3Jonk+ZyC/Pc1msz5m7eM90NNcPmavtD3T52s+ZmX1PdaiPT5mEHM9
2QOSPmWvBj3bC4k+ZUGRPdy6sT5kyAI93hIIPmRCUT3fEtY+Y7CCPd++zD5jEqM94Bf8PmJo0D3g
INc+YbMvPd/cPj5g8fI9301DPmAlVz3ed2c+X02lPd1eaz5eay093AZcPl1+TD3ac4Y+XIdrPdiq
eT5bhvg91q/rPlp9bD3UiOw+WWtLPdI6oT5YURw9z8pXPlcvcj3NPYo+VgbiPcqZuT5U2Ak9x+R3
PlOjiT3FI3c+UmoHPcJcZD5RLC09v5TYPk/qqD280mw+TqYjPboarT5NX089t3MCPkwW2z204Mg+
Ss11PbJpLT5Jg8k9sBE5Pkg6hT2t3b8+RvJSPavTWz5Fq9Y9qfZqPkRnsz2oSxU+QyaGPabVLz5B
6Oc9pZhdPkCvaT2kl98+P3qcPaPWqD4+SwQ9o1dmPj0hJT2jHGw+O/11PaMnvT464Go9o3r2PjnK
bD2kF1o+OLvgPaT96j43tSE9pi9KPja2gz2nq70+NcBVPalzND400to9q4VKPjPuTj2t4UU+MxLm
PbCGKz4yQNE9s3KjPjF4ND22pSA+MLkvPbobzT4wA9k9vdSCPi9YQz3BzO0+LrZ4PcYCdD4uHno9
ynJVPi2QRj3PGaA+LQvSPdP1Pj4skRA92QH5Piwf6z3ePHY+K7hIPeOhTT4rWgk96Sz1PisFCD3u
2+M+KrkePfSqhz4qdh09+pVHPio71D4ATEY+KgoPPgNYZz4p4JQ+Bm1KPim/KT4JiTc+KaWNPgyq
hD4pk4A+D8+WPimIvj4S9tw+KYUBPhYe3z4piAI+GUYiPimRdD4ca1E+KaEMPh+NLD4ptn8+Iqp+
PinRfD4lwi4+KfG2PijTOz4qFto+K9y0PipAmj4u3b4+Km6iPjHVpT4qoKA+NMO9PirWQz43p3U+
Kw83PjqASj4rSyg+PU3bPiuJxT5AD9c+K8q5PkLF+z4sDbM+RXAiPixSYD5IDi8+LJhsPkqgFz4s
34c+TSXdPi0nXz5Pn5U+LW+kPlINXj4tuAY+VG9iPi4AOD5Wxc8+LkftPlkQ4T4ujtg+W1DWPi7U
sD5dhfc+LxkuPl+wiz4vXAs+YdDaPi+dAz5j5y8+L9vXPmXz1z4wGEc+Z/caPjBSGD5p8UU+MIkU
Pmvinj4wvQY+bctfPjDtvD5vq8Q+MRsNPnGEAT4xRM8+c1RFPjFq3z51HLo+MY0ePnbdfz4xq3I+
eJatPjHFxD56SFo+MdwFPnvyiz4x7ik+fZVBPjH8Jz5/MHQ+MgYAPoBiDT4yC7U+gSgQPjINTj6B
6jY+MgrYPoKobD4yBGU+g2KfPjH6CD6EGLg+MevcPoTKnj4x2f0+hXg0PjHEij6GIV8+MaupPobF
/T4xj30+h2XsPjFwMT6IAQ4+MU3vPoiXPz4xKOM+iShcPjEBOz6JtEA+MNckPoo6yT4wqs0+irvT
PjB8ZT6LNz4+MEwcPous5z4wGh4+jByqPi/mmD6Mhmo+L7G4PozqBT4ve6c+jUdfPi9Ejj6Nnlw+
LwyUPo3u4T4u094+jjjTPi6ajj6OfCA+LmDGPo64sz4uJqU+ju53Pi3sRz6PHWA+LbHHPo9FWT4t
dzs+j2ZYPi08uj6PgE4+LQJYPo+TMj4syCU+j57+PiyOMj6Po60+LFSOPo+hOT4sG0U+j5ehPivi
ZD6PhuE+K6nzPo9u/T4rcf0+j0/4Pis6iT6PKdU+KwOhPo78mT4qzUo+jshLPiqXiz6OjPY+KmJs
Po5KqD4qLfE+jgFpPin6IT6NsUc+KccBPo1aVD4plJg+jPyePili7D6MmDw+KTIEPowtRD4pAec+
i7vLPijSmj6LQ+o+KKQlPorFuz4odpA+ikFdPihJ4D6Jtu4+KB4fPokmjj4n81M+iJBlPifJhj6H
9JU+J6DBPodTRj4neQo+hqyhPidSaz6GANI+JyzsPoVQCT4nCJU+hJpyPiblcT6D4EA+JsOGPoMh
qT4mot0+gl7iPiaDfT6BmCM+JmVvPoDNpD4mSLo+f/9DPiYtZD5+XKo+JhN0Pnyz+z4l+vA+ewWy
PiXj3j55Ukw+Jc5DPneaTj4luiI+dd4vPiWnfz50HoI+JZZdPnJbwD4lhr4+cJZrPiV4pD5uzwk+
JWwNPm0GGD4lYPs+azwaPiVXaz5pcY4+JU9dPmem9z4lSM4+ZdzLPiVDuj5kE4g+JUAcPmJLqD4l
PfA+YIWiPiU9MD5ewec+JT3WPl0A5j4lP9o+W0MTPiVDND5ZiNo+JUfdPlfSqz4lTco+ViDxPiVU
9T5UdBQ+JV1SPlLMdD4lZtc+USp/PiVxeT5Pjpc+JX0uPk35Hz4lieo+TGp7PiWXoj5K4w0+JaZJ
PkljOD4ltdU+R+tePiXGOT5Ge+E+JddpPkUVHT4l6Vk+Q7d5PiX7/T5CY1k+Jg9IPkEZIz4mIy8+
P9k2PiY3pT4+o/w+JkygPj152D4mYhQ+PFswPiZ39T47SGc+Jo46PjpB6D4mpNg+OUgWPia7xj44
W1I+JtL6Pjd7+j4m6m4+NqpyPicCGj415xA+Jxn1PjUyMD4nMfw+NIwfPidKKj4z9S0+J2J7PjNt
nD4neus+MvWvPieTez4yjZs+J6wsPjI1gz4nxP0+Me2NPifd8z4xtdA+J/cRPjGOUD4oEFw+MXcQ
Pigp3T4xb/U+KEObPjF42j4oXaA+MZGNPih39z4xuc0+KJKsPjHxST4orc4+MjeXPijJaj4yjEQ+
KOWQPjLuuT4pAlE+M15cPikfvj4z2ns+KT3nPjRiUj4pXN4+NPURPil8tz41kc4+KZ2DPjY3kD4p
v1Q+NuVRPiniPD43mf0+KgZLPjhUbj4qK5E+ORNyPipSHD451dA+Knn7PjqaPz4qozo+O193PirN
5D48JCU+KvoAPjzm8z4rJ5Y+PaaMPitWqj4+YZw+K4c+Pj8WyD4ruVE+P8TEPivs4T5Aaks+LCHo
PkEGIj4sWF8+QZcTPiyQOj5CHAE+LMlrPkKT2z4tA+I+Qv2kPi0/jD5DWHE+LXxUPkOjaj4tuiE+
Q93XPi342D5EBxk+LjhcPkQesD4ueI8+RCQzPi65Tz5EF18+Lvp6PkP4CT4vO+s+Q8YnPi99fj5D
gdI+L78LPkMrRD4wAG0+QsLPPjBBej5CSOc+MIILPkG+KD4wwfk+QSNOPjEBHT5AeSQ+MT9PPj/A
pD4xfGs+PvrQPjG4ST4+KNI+MfLJPj1L2z4yK8g+PGU5PjJjJj47dlM+MpjEPjqAlD4yzIg+OYV1
PjL+WT44hoI+My4ePjeFRz4zW8M+NoNXPjOHNz41gkU+M7BrPjSDpT4z11M+M4kDPjP75T4yk+I+
NB4cPjGlwz40PfI+MMAIPjRbaD4v5BY+NHZ/Pi8TMT40jzw+Lk6TPjSlpz4tl1w+NLnIPizuiD40
y6w+LFUJPjTbYT4ry6o+NOj4PitTFj409II+KuvZPjT+Ej4qlmE+NQXAPipS+z41C6M+KiHRPjUP
0z4qAus+NRJpPin2OD41E4E+Kft8PjUTNT4qElo+NRGiPio6WD41DuY+KnLfPjULHT4quzQ+NQZk
PisSiT41ANo+K3f9PjT6nD4r6oc+NPPIPixpEz407H0+LPJ1PjTk1z4thXE+NNzzPi4gwT401O4+
LsMIPjTM4z4vauc+NMTuPjAW+T40vSo+MMXWPjS1sT4xdg4+NK6cPjImND40qAQ+MtTaPjSiAD4z
gKE+NJynPjQoKD40mA8+NMomPjSUTD41ZVI+NJFwPjX4cz40j5A+NoJhPjSOuj43Ags+NI7+Pjd2
cD40kGw+N96oPjSTED44Od0+NJb0PjiHTj40nCM+OMZUPjSipT449mM+NKqAPjkXAT40s7k+OSfS
PjS+Uj45KJI+NMpLPjkZGD4016Q+OPlZPjTmWz44yVg+NPZqPjiJMj41B8w+ODkiPjUaeD432Ws+
NS5jPjdqeD41Q4I+Nuy2PjVZxT42YLQ+NXEfPjXHBD41iX4+NSBJPjWizz40bTo+Nbz/PjOumj41
1/g+MuU7PjXzpT4yEfQ+Ng/vPjE1pT42LL0+MFEyPjZJ+T4vZYI+NmeJPi5zhT42hVU+LXwkPjaj
Qz4sgE4+NsE9PiuA5j423yk+Kn7NPjb88D4peuk+Nxp8Pih2Dz43N7Y+J3EOPjdUiz4mbKw+N3Dm
PiVppT43jLQ+JGiqPjen5j4jal8+N8JpPiJvVz433DI+IXgfPjf1MT4ghTA+OA1cPh+W8D44JKk+
Hq25Pjg7DT4dydU+OFCBPhzrdj44ZP0+HBLIPjh4ez4bP+E+OIr1Phpyyj44nGc+Gat9Pjisyz4Y
6eA+OLwePhgtyj44ylo+F3cCPjjXeT4WxUE+OON4PhYYMj447lE+FW93Pjj3/D4UyqU+OQByPhQp
Rj45B6s+E4rZPjkNnT4S7tk+ORI/PhJUuT45FYU+EbvcPjkXYD4RI6U+ORfFPhCLdD45FqM+D/Kf
PjkT7D4PWIc+OQ+OPg68fD45CXY+Dh3iPjkBlT4NfBM+OPfWPgzWaj447Cg+DCxOPjjeeT4LfSU+
OM62PgrIXz44vM8+Cg1wPjiosz4JS9k+OJJUPgiDHj44eaQ+B7LRPjhelz4G2pc+OEEkPgX6Gz44
IUM+BREOPjf+8D4EHz8+N9ooPgMkfj43suw+AiCuPjeJQT4BE7Y+N10tPf/7MT43Lrs9/bzTPjb9
+T37bIA+Nsr4PfkKiz42lc099pd8PjZekj30E+U+NiVhPfGAdz416lo97t4EPjWtoD3sLXU+NW9X
Pelv0D41L6g95qYkPjTuwD3j0bY+NKzKPeDzxj40afc93g25PjQmeT3bIPQ+M+KCPdgu9j4znkc9
1TlNPjNZ/z3SQXk+MxXePc9JHT4y0hw9zFHUPjKO7z3JXUY+MkyOPcZtFT4yCy49w4LTPjHLBT3A
oBw+MYxGPb3GeT4xTyI9uvd1PjETyT24NHU+MNpoPbV+3D4woyw9stfxPjBuPT2wQO0+MDvAPa26
8D4wC9g9q0b2Pi/epD2o5dM+L7RBPaaYVj4vjMc9pF8gPi9oSz2iOqw+L0bePaArTj4vKJA9njFH
Pi8NaT2cTJg+LvVwPZp9Iz4u4Kk9mMK0Pi7PEz2XHOU+LsCqPZWLJz4utWc9lAzLPi6tPz2SoP4+
LqgmPZFGuz4upgs9j/znPi6m2j2Owjk+Lqp/PY2VWT4usN89jHTBPi654T2LXtk+LsVpPYpR8j4u
01Y9iUw7Pi7jij2IS9k+LvXjPYdOzj4vCj09hlMiPi8gcz2FVt8+LzhiPYRX6z4vUeI9g1Q9Pi9s
zz2CScU+L4kBPYE2YD4vplM9gBgVPi/EnT192ck+L+O6PXtlrz4wA4Q9eNAhPjAj2D12FZs+MESQ
PXMyrz4wZYs9cCRCPjCGqT1s510+MKfJPWl5Mj4wyM09ZddqPjDpmz1h/+Y+MQoWPV3wxz4xKik9
Wah7PjFJvT1VJeE+MWjAPVBoGz4xhyA9S26SPjGkzj1GOS0+McG/PUDIFz4x3ek9OxvyPjH5Rz01
NaE+MhPSPS8WdD4yLYo9KMAZPjJGbj0iNH4+Ml6CPRt1/j4ydco9FIdBPjKMTj0Na1g+MqIXPQYl
hD4yty88/XK2PjLLpDzuVTo+Mt+FPN762D4y8t88z2w/PjMFxTy/sl4+MxhHPK/Wlj4zKng8n+Kh
PjM8bDyP4GI+M042PH+z+D4zX+o8X7MjPjNxnDw/04I+M4NgPCApiz4zlUs8AMpOPjOncTvDlRg+
M7njO4Z9fz4zzLc7FO3aPjPf/Tn6gwI+M/PJuqcjxT40CCu7Q21iPjQdM7uX/nQ+NDLyu8x+Fz40
SXW7/xZrPjRgy7wX1EQ+NHkBvC8MWD40kiG8RSa7PjSsOLxaF6w+NMdRvG3VRz4043O8gCtgPjUA
pryIyf0+NR71vJDDqz41PmO8mBYCPjVe9ryev0U+NYCxvKS+Tz41o5i8qhL6PjXHrLyuvf8+Nezs
vLLAcT42E1i8thwbPjY67ry40+0+NmOqvLrrKz42jYa8vGW0Pja4fby9SGg+NuSFvL2YhD43EZS8
vVwBPjc/oLy8mSQ+N26ZvLtXQj43nnO8uZ3XPjfPHLy3dQc+OACBvLTlID44Mo+8sfcWPjhlMbyu
tGg+OJhQvKsmnD44y9K8p1e4Pjj/n7yjUek+OTOavJ8f1D45Z6i8mswaPjmbqryWYW8+Oc+DvJHq
uz46AxO8jXLEPjo2OryJBLg+OmjZvISraD46mtC8gHHuPjrL/Lx4xdc+Ovw9vHESOj47K3S8ad5N
PjtZfrxjPow+O4ZAvF1HAT47sZi8WAuAPjvba7xTnuo+PAOcvFATpT48KhC8TXr8PjxOrrxL5fs+
PHFevEtj5T48kgu8TAOpPjywn7xN04M+PM0JvFDgTz485zm8VTWePjz/Irxa3jY+PRS3vGHjhz49
J/G8ak1rPj04yLx0Iw4+PUc4vH9p8D49Uz68hhM6Pj1c27yNLZQ+PWQSvJUE8T49aOi8nZk+Pj1r
Zbym6fY+PWuUvLD1cz49aX+8u7m2Pj1lNrzHM9E+PV7JvNNgmT49Vku84DujPj1Lz7ztwH8+PT9r
vPvpnj49MTa9BVhVPj0hS70NB6Q+PQ/CvRT/Ez48/Le9HTqjPjzoR70ltkI+PNKNvS5tlz48u6g=
      </set>
      <set id="src_313" fmt="series">
AAAAB3NyY18zMTMAAAACP4AAAMPHgAAAAAACAAAEsL/NDFE/ahcvv8o/0T9qQf6/x4MNP2pkT7/E
1os/an3Ov8I6xT9qjim/v7AnP2qVFr+9NxU/apJSv7rP6D9qhaG/uHrtP2puy7+2OGU/ak2iv7QI
gT9qIfy/setqP2nruL+v4T0/aaq7v63qCz9pXvG/rAXdP2kITb+qNKw/aKbGv6h2bT9oOly/pssE
P2fDFL+lMlM/Z0D5v6OsLT9mtBy/ojhgP2Yck7+g1rE/ZXp5v5+G3z9kze2/nkifP2QXFb+dG6I/
Y1Yav5v/lD9iiye/mvQcP2G2bL+Z+Ns/YNgev5kNbT9f8HK/mDFuP17/or+XZHc/XgXpv5amHD9d
A4W/lfXwP1v4tr+VU4Y/WuW8v5S+bz9Zytu/lDY8P1ioVr+TuoA/V35yv5NKzT9WTXS/kua1P1UV
or+Sjcw/U9dDv5I/qT9Skp2/kfviP1FH97+RwhQ/T/eYv5GR2j9Ooce/kWrTP01Gyb+RTKA/S+bl
v5E25T9KgmC/kSlHP0kZf7+RI24/R6yHv5ElBz9GO76/kS29P0THZr+RPUI/Q0/Cv5FTTT9B1RW/
kW+SP0BXoL+Rkck/Ptelv5G5rD89VWS/keb5PzvRHb+SGW8/OksPv5JQyz84w3i/kozRPzc6lr+S
zUI/NbClv5MR4T80JeC/k1p0PzKag7+TpsE/MQ7Gv5P2iz8vguO/lEmWPy33EL+Un6c/LGuDv5T4
gz8q4HG/lVPvPylWDb+Vsaw/J8yJv5YRfj8mRBa/lnMnPyS84b+W1mQ/IzcYv5c68z8hsua/l6CR
PyAwc7+YBvQ/Hq/ov5ht1z8dMWe/mNTvPxu1Fr+ZO+w/GjsVv5migj8Yw4G/mghdPxdOd7+abSo/
FdwRv5rQkj8UbGW/mzI8PxL/ir+bkcs/EZWTv5vu4T8QLo6/nEkcPw7KjL+coBw/DWmWv5zzez8M
C7a/nULPPwqw9b+djbE/CVlWv53Ttj8IBN2/nhRvPwazjL+eT3E/BWVhv56ESz8EGlq/nrKPPwLS
dL+e2ck/AY2ov575iz8AS++/nxFiPv4ag7+fIOA++6Mtv58nkT75Mci/nyUFPvbGQL+fGM4+9GB/
v58Cgj7yAG6/nuGvPu+l97+ete0+7VEEv55+2T7rAYC/njwOPui3Vr+d7So+5nJzv52Rzz7kMsi/
nSmnPuH4Rr+ctF8+38Liv5wxpz7dkpS/m6EyPttnWr+bArw+2UExv5pWBT7XIB+/mZrUPtUELL+Y
0PY+0u1nv5f4Pz7Q2+O/lxCKPs7Pub+WGbc+zMkHv5UTsT7Kx/K/k/5pPsjMpb+S2dc+xtdPv5Gl
/D7E6Ce/kGLgPsL/Z7+PEJc+wR1Uv42vOj6/QjK/jD7oPr1uT7+Kv8w+u6H8v4kyFT653Yy/h5YE
PrghWb+F69o+tm2/v4Qz5D60wxu/gm5vPrMhzr+Am9k+sYo5v315BT6v/L+/eaGpPq55wL91sn8+
rQGbv3Gsdj6rlK+/bZCFPqozU79pX60+qN3fv2Ua+z6nlKO/YMOLPqZX6b9cWnk+pSf3v1fg7T6k
BQi/U1gRPqLvUL9OwRI+oeb7v0odJz6g7Cu/RW2HPp/+9r9As3A+nx9rvzvwEj6eTYy/NySoPp2J
Ur8yUmE+nNKovy16bj6cKXK/KJ35PpuNib8jviY+mv67vx7cDz6afMu/GfjDPpoHdL8VFU4+mZ5n
vxAysT6ZQU+/C1HXPpjv0L8Gc6Q+mKmGvwGY5z6Ybgi++YTKPpg86L7v4a0+mBW3vuZJvj6X9/++
3L4mPpfjS77TP+w+l9cmvsnP9D6X0xi+wG8CPpfWrL63Ha0+l+Fvvq3cbD6X8u6+pKuPPpgKvb6b
i04+mChwvpJ7sz6YS6S+iXyvPphz976Ajgs+mKEPvm9e3T6Y0pm+XcDmPpkIRb5MQRA+mUHMvjre
Gz6Zfu6+KZaFPpm/cb4YaJ4+mgMkvgdShz6aSdy97KTrPpqTdb3KzJs+mt/VvakXvT6bLuW9h4HQ
PpuAl71MDNM+m9TkvQlB3T6cK828jTK4PpyFVrqBR0Y+nOGKPHnSuz6dQHk9AOv3Pp2iOz1DZDA+
ngbnPYLywj6ebpw9pDvfPp7Zej3FkNc+n0enPeb1Az6fuUg+BDWfPqAuhT4U+xU+oKeHPiXL5j6h
JHk+NqjqPqGlgz5HktI+oirPPliJ9z6itIU+aY6FPqNCzj56oGI+o9XLPoXfnj6kbaA+jnU6PqUK
az6XEJc+paxLPp+xJD6mU1U+qFY9Pqb/oT6w/ww+p7E+PrmqqT6oaDs+wlgGPqkknj7LBgc+qeZt
PtOzYz6qrac+3F67Pqt6SD7lBqk+rExHPu2pqz6tI5c+9kYaPq4AKD7+2kw+ruHmPwOyRT6vyLs/
B/GGPrC0jD8MKf8+saU6PxBayz6ymqc/FIMEPrOUsj8Yobo+tJM2Pxy2AT61lg8/IL7uPradFj8k
u6A+t6gmPyirNz64txY/LIzZPrnJvj8wX60+ut/5PzQi8j67+Z4/N9XkPr0WiT87d9I+vjaTPz8I
DT6/WZk/QoYBPsB/eD9F8R0+wagOP0lI3D7C0zw/TIzQPsQA5D9PvJY+xTDpP1LX2j7GYzE/Vd5R
PseXoz9Yz8g+yM4pP1usHT7KBq4/XnM4PstBHj9hJQ4+zH1nP2PBqT7Nu3o/ZkkdPs77Rj9ou5E+
0DzAP2sZMT7Rf9o/bWI7PtLEiD9vlu0+1ArAP3G3mT7VUng/c8SYPtabpT91vk0+1+Y+P3elHT7Z
Mjk/eXl5Ptp/ij97O84+284mP3zskj7dHgI/fow6Pt5vEj+ADaM+38FGP4DNFD7hFJA/gYSrPuJo
3T+CNKM+474bP4LdNj7lFDU/g36aPuZrEz+EGQc+58KdP4Ssrj7pGrY/hTm8PupzQj+FwF8+68wg
P4ZAvD7tJS4/hrr6Pu5+Rz+HLzk+79dGP4edlT7xMAI/iAYmPvKIUT+IaQE+8+AHP4jGOT71Nvc/
iR3ZPvaM8z+Jb+o+9+HLP4m8cD75NVA/igNrPvqHUT+KRNk++9eeP4qAuD79Jgg/ircAPv5yXz+K
56k+/7x2P4sSqD8Agg8/izfyPwEklz+LV3s/AcW+P4txND8CZW8/i4URPwMDmj+Lkwc/A6AtP4ub
Cz8EOxo/i50PPwTUUz+LmQs/BWvMP4uO9z8GAX0/i37PPwaVXj+LaJE/BydoP4tMPj8Ht5o/iynf
PwhF8j+LAXk/CNJwP4rTGT8JXRk/ip7OPwnl8T+KZLE/Cm0CP4ok2z8K8lQ/id9qPwt18z+JlIA/
C/fvP4lESD8MeFY/iO7vPwz3Oz+IlKY/DXSyP4g1pT8N8NA/h9ImPw5rqz+Hamw/DuVeP4b+tz8P
XgE/ho9SPw/VsD+GHIc/EEyFP4Wmqj8Qwp8/hS4LPxE4Gz+EswI/Ea0YP4Q16D8SIbQ/g7cbPxKW
Dz+DNvg/EwpHP4K14T8Tfn4/gjQ3PxPy0T+Bsl8/FGdhP4EwwD8U3E0/gK+9PxVRsj+AL70/Fcev
P39iRz8WPmM/fmiwPxa16T99c3k/Fy5eP3yDbz8Xp9w/e5lTPxgifT96teg/GJ5cP3nZ6D8ZG48/
eQYUPxmaLz94OyA/GhpQP3d5uD8anAY/dsKGPxsfZD92FjE/G6R8P3V1WT8cK14/dOCWPxy0GD90
WHk/HT64P3Pdiz8dy0g/c3BOPx5Z1D9zETI/HupjP3LAvT8ffPw/cn9SPyARpD9yTVk/IKhgP3Ir
KD8hQTE/chkZPyHcFz9yF3Y/InkSP3Imhz8jGB8/ckZ9PyO5OT9yd40/JFxcP3K54T8lAX8/cw2c
PyWomz9zctM/JlGjP3PplD8m/I4/dHHoPyepTj91C8g/KFfTP3W3LD8pCA8/dnQAPym57z93Qik/
Km1iP3ghfz8rIlM/eRHRPyvYrj96Euc/LJBcP3skgz8tSUc/fEZVPy4DVT99eAc/Lr5wP365QD8v
ens/gATMPzA3Xj+AtE8/MPT7P4Fq8T8xszg/gihzPzJx+D+C7I0/MzEeP4O2+z8z8I4/hIdvPzSw
KT+FXZo/NW/UP4Y5KT82L3E/hxnEPzbu4T+H/xI/N64KP4josz84bM4/idZMPzkrET+Kx3o/Oei6
P4u71z86pa0/jLL7Pzth0T+NrH4/PB0OP46n9j88104/j6T7Pz2Qej+QoyE/Pkh/P5Gh+T8+/0s/
kqEZPz+0zD+ToBg/QGj2P5SeiT9BG7k/lZwEP0HNDD+WmCI/QnzmP5eSfT9DK0I/mIqxP0PYGj+Z
gF8/RINtP5pzLD9FLTs/m2LAP0XViT+cTsU/RnxbP5026z9HIbo/nhrkP0fFrz+e+mo/SGhIP5/V
Oz9JCZM/oKscP0mpoz+he9M/SkiLP6JHMT9K5mE/ow0KP0uDPT+jzTk/TB84P6SHnD9Mum8/pTwa
P01U/j+l6qA/Te8EP6aTIj9OiKE/pzWWP08h9z+n0fc/T7snP6hoSD9QVFY/qPiQP1Dtpz+pgtc/
UYc+P6oHLz9SIUE/qoWrP1K71T+q/l8/U1ceP6txYz9T80I/q97PP1SQZD+sRr4/VS6qP6ypTD9V
zjY/rQaTP1ZvLD+tXq4/VxGsP62xtD9Xtdg/rf+4P1hbzz+uSM0/WQOwP66M/j9ZrZc/rsxVP1pZ
oD+vBtM/WwflP688bj9buIA/r20ZP1xrhz+vmL8/XSERP6+/Pj9d2TE/r+BoP16T+z+v/Ac/X1GA
P7AR1T9gEdA/sCGAP2DU+T+wKqg/YZsKP7As3D9iZA0/sCedP2MwED+wGl8/Y/8cP7AEgj9k0To/
r+VaP2Wmcz+vvCQ/Zn7QP6+IDT9nWlg/r0gwP2g5FD+u+5s/aRsKP66hRT9qAEM/rjgUP2roxT+t
vt0/a9SZP600Zj9sw8g/rJdlP222Wj+r5n4/bqxaP6sgRz9vpdE/qkNGP3Ciyj+pTfU/caNRP6g+
wz9yp3M/pxQRP3OvPj+lzDU/dLq/P6Rlgj91ygc/ot46P3bdJT+hNKA/d/QqP59m8z95DyY/nXNu
P3ouLD+bWEo/e1FMP5kTwj98eJk/lqQRP32kIj+UB38/ftP4P5E8Uj+ABBY/jkDbP4CgZD+LE3Y/
gT7uP4eyjD+B37k/hByXP4KCyD+AUBw/gygdP3iXcj+Dz7s/cBwxP4R5nz9nLAA/hSXIP13EnD+F
1C8/U+PvP4aEzT9JiB4/hzeYPz6vhT+H7IM/M1i8P4ijfz8ngqE/iVx3PxssVT+KF1Y/DlU2P4rU
Az8A/O0/i5JgPuZG0j+MUk4+yZG4P40Tpz6r25U/jdZGPo0mFD+OmgA+WubEP49epj4ZjKk/kCQH
PayJWj+Q6e88iLaEP5GwJ71XzsY/knZzvf2hEz+TPJe+SXQrP5QCVL6K6QE/lMdpvrHuMD+Vi5G+
2cItP5ZOiL8BLow/lxAHvxXbRT+Xz8i/KuLXP5iNgL9AQJo/mUjqv1XvsT+aAbu/a+sIP5q3q7+B
FrI/m2p1v4xYsz+cGdC/l7i7P5zFeb+jM/c/nW0rv67Hfj+eEKa/unBfP56vq7/GK5c/n0n9v9H2
JT+f32O/3cz/P6Bvpr/prRY/oPqTv/WTVz+hf/zAAL5YP6H/s8AGsws/onmRwAymQT+i7XTAEpZ6
P6NbOsAYgjs/o8LIwB5oDT+kJAjAJEaBP6R+58AqHDA/pNNVwC/nuz+lIUrANafLP6Vov8A7WxQ/
pamzwEEAVj+l5CjARpZaP6YYJcBMG/g/pkW1wFGQEj+mbOXAVvGZP6aNyMBcP4s/pqhywGF49j+m
vP3AZpzyP6bLhMBrqqw/ptQkwHChWz+m1wDAdYBIP6bUOsB6Rsg/psv5wH70Qz+mvmLAgcQYP6ar
oMCEAQk/ppPcwIYwwD+md0LAiFMOP6ZWAMCKZ80/pjBCwIxu3T+mBjfAjmgnP6XYC8CQU5k/paXv
wJIxKT+lcA/AlADVP6U2msCVwp4/pPm9wJd2kD+kuaXAmRy6P6R2fsCatTA/pDBzwJxADz+j563A
nb12P6OcV8CfLYo/o06YwKCQdz+i/pfAoeZpP6KseMCjL5Q/olhfwKRsMD+iAm/ApZx2P6GqyMCm
wKQ/oVGKwKfY+z+g9tPAqOW+P6Cav8Cp5zM/oD1qwKrdoz+f3uvAq8lXP59/XcCsqpw/nx7WwK2B
vT+evWvArk8JP55bMsCvEtE/nfg8wK/NYz+dlJ3AsH8RP50wZcCxKCs/nMulwLHJAT+cZmzAsmHk
P5wAycCy8yQ/m5rKwLN9ED+bNHvAs//3P5rN68C0fCc/mmckwLTx7j+aADPAtWGXP5mZI8C1y20/
mTH/wLYvuj+YytPAto7GP5hjqcC26NY/l/yLwLc+Mj+XlYPAt48bP5cuncC329U/lsfjwLgknj+W
YV7AuGm2P5X7GcC4q1g/lZUfwLjpwT+VL3rAuSUpP5TKNMC5Xcg/lGVYwLmT1T+UAO/AuceBP5Od
BcC5+QI/kzmlwLoohT+S1tjAulY6P5J0qcC6gk8/khMkwLqs7T+RslLAutZCP5FSPsC6/nM/kPLy
wLslqD+QlHrAu0wFP5A23sC7ca4/j9oqwLuWwz+PfmjAu7tnP48jocC737c/jsnfwLwD0T+OcSvA
vCfQP44ZkMC8S84/jcMWwLxv5T+NbcbAvJQqP40ZqcC8uLQ/jMbHwLzdlz+MdSnAvQLlP4wk1sC9
KLA/i9XVwL1PBz+LiC/AvXX4P4s768C9nY8/ivEOwL3F2D+Kp6DAve7dP4pfp8C+GKY/ihkpwL5D
OT+J1CvAvm6aP4mQs8C+ms4/iU7GwL7H2D+JDmjAvvW3P4jPnsC/JGw/iJJtwL9T9D+IVtjAv4RN
P4gc5MC/tXE/h+STwL/nWj+HrenAwBoDP4d46cDATWI/h0WVwMCBcD+HE/HAwLYiP4bj/sDA62w/
hrW+wMEhRD+GiTLAwVecP4ZeXMDBjmk/hjU+wMHFnD+GDdfAwf0nP4XoKcDCNP0/hcQzwMJtDz+F
ofbAwqVOP4WBccDC3as/hWKjwMMWGD+FRYvAw06FP4UqKMDDhuY/hRB4wMO/Kz+E+HjAw/dIP4Ti
J8DELzE/hM2BwMRm1z+EuoLAxJ4wP4SpJ8DE1TE/hJlswMUL0D+Ei0zAxUIEP4R+wsDFd8U/hHPI
wMWtDD+EalnAxeHUP4RibsDGFhc/hFv/wMZJ0j+EVwbAxn0CP4RTe8DGr6Y/hFFVwMbhvT+EUIzA
xxNHP4RRFsDHREc/hFLqwMd0wD+EVf3Ax6S1P4RaRsDH1Cw/hF+4wMgDKz+EZknAyDG3P4Rt7MDI
X9k/hHaWwMiNmj+EgDnAyLsBP4SKycDI6Bg/hJY4wMkU6T+EonjAyUF+P4Sve8DJbeI/hL0ywMma
Hz+Ey4/AycY/P4TagsDJ8k0/hOn9wMoeVT+E+e/AykpfP4UKScDKdnU/hRr7wMqioj+FK/TAys7s
P4U9JcDK+1w/hU58wMsn+T+FX+rAy1TIP4VxXsDLgc4/hYLIwMuvDz+FlBbAy9yNP4WlOsDMCks/
hbYiwMw4Rz+Fxr7AzGZ/P4XW/8DMlPI/hebVwMzDmj+F9jDAzPJwP4YFAsDNIW4/hhM9wM1Qij+G
INHAzX+5P4YtscDNru4/hjnQwM3eHD+GRSDAzg0yP4ZPl8DOPB8/hlkpwM5q0T+GYcnAzpk1P4Zp
b8DOxzQ/hnAQwM70uj+GdaTAzyGuP4Z6I8DPTfg/hn2EwM95fz+Gf8LAz6QoP4aA18DPzdk/hoC+
wM/2dz+Gf3HA0B3oP4Z878DQRBE/hnkzwNBo1T+GdDzA0IwaP4ZuCcDQrcY/hmaawNDNvz+GXe3A
0OvqP4ZUBcDRCDI/hkjjwNEifj+GPInA0Tq4P4Yu+cDRUMw/hiA4wNFkpz+GEEjA0XY5P4X/LsDR
hXE/hezvwNGSQj+F2Y/A0ZyjP4XFFMDRpIg/ha+EwNGp6z+FmOXA0azIP4WBPMDRrR0/hWiQwNGq
6j+FTufA0aYxP4U0SMDRnvg/hRi4wNGVRj+E/D3A0YknP4Te38DReqU/hMCjwNFp0T+EoY7A0Va8
P4SBqMDRQXg/hGD0wNEqGz+EP3jA0RC9P4QdOsDQ9XY/g/o9wNDYYT+D1ofA0LmbP4OyG8DQmUE/
g4z8wNB3cT+DZy/A0FRNP4NAt8DQL/Q/gxmVwNAKhz+C8c3Az+QoP4LJYcDPvPk/gqBSwM+VHT+C
dqLAz2y0P4JMU8DPQ+E/giFmwM8axD+B9dzAzvF9P4HJtsDOyCw/gZzzwM6e7z+Bb5bAznXjP4FB
nsDOTSQ/gRMMwM4kzD+A4+HAzfzzP4C0HcDN1bI/gIPAwM2vHT+AUsvAzYlHP4AhQMDNZEM/f948
wM1AHz9/eM3AzRzpP38SN8DM+q0/fqp9wMzZdT9+QaHAzLlHP33XqMDMmio/fWyWwMx8ID99AHHA
zF8sP3yTPcDMQ00/fCUDwMwogT97tcnAzA7EP3tFlsDL9hI/etRzwMveYz96YmjAy8evP3nvgcDL
se0/eXvGwMudEj95B0PAy4kRP3iSBMDLdd4/eBwWwMtjaz93pYXAy1GqP3cuX8DLQIs/drazwMsw
AT92Po/Ayx/5P3XGA8DLEGU/dU0fwMsBND900/PAyvJXP3Raj8DK470/c+EFwMrVVj9zZ2fAyscT
P3LtxsDKuOU/cnQ0wMqqvD9x+sLAypyLP3GBhMDKjkQ/cQiMwMp/2z9wj+3AynFBP3AXt8DKYm4/
b5/+wMpTVT9vKNTAykPtP26yScDKNC0/bjxwwMokDj9tx1vAyhOIP21TGMDKApY/bN+6wMnxMT9s
bVDAyd9WP2v76MDJzQI/a4uTwMm6Mj9rHFzAyabjP2quUsDJkxY/akGAwMl+yj9p1fPAyWoAP2lr
tMDJVLo/aQLPwMk++T9om0rAySjAP2g1L8DJEhM/Z9CDwMj69T9nbU3AyONqP2cLkcDIy3c/ZqtT
wMizID9mTJbAyJpsP2XvXMDIgWA/ZZOlwMhoAD9lOXLAyE5UP2TgwcDINF8/ZImRwMgaKT9kM93A
x/+4P2PfpMDH5Q4/Y4zgwMfKMz9jO4zAx68rP2Lro8DHk/o/Yp0ewMd4pT9iT/bAx10vP2IEI8DH
QZs/YbmdwMcl7T9hcF7AxwomP2EoXMDG7ko/YOGOwMbSWD9gm+3AxrZSP2BXcMDGmjY/YBQOwMZ+
Bj9f0b/AxmHAP1+QecDGRWM/X1A1wMYo6z9fEOzAxgxYP17SlMDF76U/XpUpwMXSzz9eWKPAxbXR
P14c+8DFmKg/XeItwMV7Tz9dqDPAxV2/P11vCcDFP/Q/XTaqwMUh5z9c/xTAxQOUP1zIQ8DE5PQ/
XJI1wMTGAz9cXOnAxKa5P1woXsDEhxE/W/STwMRnBj9bwYjAxEaSP1uPP8DEJbE/W124wMQEXj9b
LPbAw+KUP1r8+sDDwFI/Ws3HwMOdkj9an2HAw3pSP1pxysDDVpE/WkUIwMMyTD9aGRzAww2CP1nu
DcDC6DQ/WcPewMLCYj9ZmpXAwpwOP1lyN8DCdTk/WUrIwMJN5T9ZJE7AwiYXP1j+z8DB/dE/WNpP
wMHVGj9YttTAwav1P1iUY8DBgmg/WHMBwMFYez9YUrTAwS4zP1gzgcDBA5c/WBVtwMDYsD9X+H3A
wK2HP1fctMDAgiI/V8IYwMBWiz9XqK3AwCrJP1eQdsC//uc/V3l4wL/S7j9XY7XAv6bmP1dPMcC/
etg/VzvvwL9Ozj9XKfDAvyLRP1cZN8C+9uk/VwnFwL7LHz9W+5zAvp97P1buvMC+dAU/VuMmwL5I
xj9W2NnAvh3DP1bP1MC98wU/VsgWwL3Ikj9WwZzAvZ5vP1a8Y8C9dKM/VrhowL1LMj9WtafAvSIi
P1a0G8C8+Xc/VrO9wLzRNT9WtIjAvKlfP1a2dMC8gfc/Vrl5wLxbAT9WvY/AvDSAP1bCq8C8DnQ/
VsjDwLvo3j9Wz83Au8PAP1bXvMC7nxs/VuCEwLt67j9W6hfAu1c4P1b0acC7M/s/Vv9rwLsRNT9X
Cw7Auu7lP1cXRMC6zQk/VyP8wLqrnz9XMSfAuoqkP1c+tsC6ahc/V0yXwLpJ9T9XWrvAuio7P1dp
EsC6CuQ/V3eMwLnr7z9XhhnAuc1XP1eUq8C5rxg/V6MxwLmRLT9XsZ/AuXOTP1e/5MC5VkI/V83z
wLk5Nz9X28HAuRxqP1fpQMC4/9g/V/ZlwLjjeT9YAyXAuMdHP1gPdsC4qzs/WBtPwLiPTj9YJqfA
uHN4P1gxdsC4V7E/WDu1wLg78T9YRV/AuCAxP1hObcC4BGY/WFbcwLfoij9YXqjAt8yRP1hlzsC3
sHQ/WGxMwLeUKT9Ych/At3enP1h3R8C3WuQ/WHvFwLc91j9Yf5jAtyBzP1iCwsC3ArI/WIVEwLbk
iT9YhyHAtsXuP1iIWcC2ptc/WIjywLaHOj9YiO7AtmcPP1iIUcC2Rks/WIcgwLYk5z9YhV/AtgLZ
P1iDFMC14Bg/WIBEwLW8nD9YfPXAtZheP1h5LMC1c1Y/WHTwwLVNfT9YcEbAtSbNP1hrN8C0/z8/
WGXHwLTWzT9YX//AtK1zP1hZ5sC0gy0/WFOCwLRX9T9YTNzAtCvJP1hF+cCz/qU/WD7jwLPQhz9Y
N6DAs6FrP1gwOMCzcVM/WCixwLNAPT9YIRPAsw4oP1gZZsCy2xY/WBGwwLKnBT9YCfjAsnH6P1gC
RcCyO/Q/V/qcwLIE9z9X8wXAsc0GP1frhMCxlCU/V+QfwLFaWD9X3NvAsR+kP1fVvcCw5A4/V87I
wLCnnD9XyALAsGpVP1fBbMCwLD8/V7sJwK/tYT9XtN3Ar63EP1eu6MCvbXE/V6kswK8scT9Xo6vA
rurNP1eeZcCuqJA/V5lawK5lxT9XlIrAriJ3P1eP88Ct3rQ/V4uWwK2ahz9Xh3HArVX9P1eDg8Ct
ESY/V3/JwKzMET9XfEHArIbMP1d46sCsQWk/V3XBwKv7+D9XcsTAq7aLP1dv78CrcTQ/V21BwKss
Bj9XarfAqucUP1doUMCqonU/V2YHwKpeOz9XY9zAqhp9P1dhzcCp11A/V1/XwKmUyz9XXfrAqVMF
P1dcNcCpEhY/V1qGwKjSFD9XWO3AqJMZP1dXa8CoVT0/V1X+wKgYlj9XVKjAp90/P1dTacCno04/
V1JCwKdq3D9XUTTApzP/P1dQQcCm/s8/V09rwKbLYz9XTrPAppnPP1dOG8Cmaik/V02nwKY8hT9X
TVbAphD1P1dNLMCl54s/V00qwKXAVz9XTVLApZtoP1dNpsCleMs/V04mwKVYjD9XTtXApTq1P1dP
ssClH04/V1C+wKUGXD9XUfnApO/jP1dTYcCk2+Y/V1T2wKTKZD9XVrXApLtbP1dYnMCkrsY/V1qn
wKSknj9XXNLApJzbP1dfGMCkl3E/V2F0wKSUUz9XY+DApJNzP1dmVMCklL0/V2jKwKSYID9XazjA
pJ2HP1dtlsCkpNw/V2/bwKSuBT9Xcf3ApLjrP1dz8cCkxXE/V3WtwKTTfT9XdyfApOLxP1d4UsCk
87A/V3klwKUFnT9XeZPApRiZP1d5ksClLIY/V3kWwKVBRT9XeBXApVa5P1d2hcClbMM/V3RbwKWD
Rj9XcY3ApZomP1duFMClsUg/V2nnwKXIkz9XZP7Apd/sP1dfU8Cl9z4/V1jhwKYOcj9XUaLApiV1
P1dJksCmPDY/V0CvwKZSoz9XNvjApmiwP1csbMCmfk8/VyEKwKaTdz9XFNXApqghP1cH0MCmvEg/
Vvn9wKbP6D9W62LApuMBP1bcBMCm9ZM/VsvqwKcHoT9WuxzApxkwP1apo8CnKkg/VpeHwKc68T9W
hNXAp0s1P1ZxlsCnWyA/Vl3WwKdqvz9WSaPAp3ohP1Y1CcCniVU/ViAWwKeYaj9WCtnAp6dzP1X1
YMCntoA/Vd+8wKfFpD9VyfvAp9TvP1W0LcCn5HU/VZ5kwKf0Rj9ViK/AqAR1P1VzIMCoFRA/VV3H
wKgmKT9VSLfAqDfOP1U0AcCoSg0/VR+2wKhc8j9VC+nAqHCJP1T4qsCohNs/VOYNwKiZ8T9U1CPA
qK/SP1TC/sCoxoE/VLKvwKjeAz9Uo0nAqPZXP1SU3MCpD30/VId7wKkpcT9UezbAqUQuP1RwHcCp
X64/VGZBwKl75z9UXbHAqZjPP1RWfcCptlg/VFCzwKnUdT9UTGHAqfMUP1RJk8CqEiQ/VEhVwKox
kj9USLLAqlFIP1RKtcCqcTE/VE5mwKqRND9UU8zAqrE6P1Ra78Cq0Sk/VGPRwKrw6D9UbnnAqxBd
P1R65sCrL2w/VIkYwKtN+z9UmQ/Aq2vvP1SqyMCriS8/VL49wKulnz9U02nAq8EoP1TqQcCr268/
VQK9wKv1HT9VHNLArA1bP1U4cMCsJFM/VVWKwKw58z9VdA/ArE4mP1WT7MCsYNw/VbUOwKxyCD9V
12HArIGbP1X6zMCsj4s/Vh86wKybzz9WRJHArKZgP1ZqucCsrzs/VpGXwKy2XD9WuRDArLvFP1bh
CcCsv3k/VwlnwKzBfD9XMg3ArMHWP1da38CswJE/V4PCwKy9uT9XrJrArLldP1fVS8Css44/V/27
wKysXj9YJc/ArKPiP1hNbcCsmjM/WHR+wKyPZz9YmujArIObP1jAlsCsdug/WOVywKxpbj9ZCWjA
rFtLP1ksZMCsTJ8/WU5VwKw9ij9ZbyrArC4vP1mO1cCsHrE/Wa1IwKwPMj9ZynfAq//VP1nmVw==
      </set>
      <set id="src_SNR3" fmt="series">
AAAACHNyY19TTlIzAAAAAj+AAADDx4AAAAAAAgAABLC/0JlXP2Zg6b/OWLg/ZomNv8wgBD9mql6/
ye/XP2bC3b/HyMo/ZtKTv8Wrbz9m2Q6/w5hTP2bV57/BkAA/Zsi8v7+S+D9msTG/vaG3P2aO97+7
vLY/ZmHDv7nkYz9mKVa/uBknP2Xld7+2W10/ZZX5v7SrZD9lOrW/swmIP2TTj7+xdhM/ZGBzv6/x
Sj9j4Va/rntoP2NWN7+tFJ8/Yr8bv6u9Fz9iHBG/qnT0P2FtMb+pPE4/YLKZv6gTPj9f7HC/pvnO
P18a5r+l8AY/Xj4vv6T13z9dVoe/pAtSP1xkMr+jMFE/W2d3v6Jkxj9aYKa/oaiUP1lQEL+g+5c/
WDYPv6Bdpz9XEv+/n86VP1XnQb+fTjE/VLM5v57cPj9Td06/nnh/P1Iz6r+eIrI/UOl6v53akD9P
mGm/nZ/OP05BKb+dchw/TOQpv51RJT9Lgdm/nTySP0oaq7+dNAg/SK8Qv503LD9HP3a/nUWcP0XM
Tb+dXvc/RFYCv52C1T9C3QO/nbDPP0FhuL+d6H0/P+SJv54pcz8+Zdu/nnNGPzzmEb+exYg/O2WJ
v58fzT855KC/n4GnPzhjrr+f6qc/NuMHv6BaYD81Yv2/oNBnPzPj3L+hTEs/MmXtv6HNpT8w6XS/
olQIPy9usr+i3w4/LfXiv6NuTz8sfzy/pAFmPysK8r+kl+8/KZk0v6UxjD8oKiu/pc3ePya9/r+m
bIo/JVTMv6cNOT8j7rS/p6+UPyKLz7+oU0o/ISwwv6j4DD8fz+q/qZ2OPx53CL+qQ4Y/HSGTv6rp
sT8bz5K/q4/MPxqBBb+sNZU/GTXrv6za0T8X7kC/rX9EPxap/b+uIrg/FWkWv67E+T8UK36/r2XR
PxLxJr+wBRA/Ebn8v7CihD8Qheu/sT3/Pw9U3r+x11I/Dia+v7JuTj8M+3G/swLHPwvS3r+zlI4/
Cqzov7Qjdj8JiXS/tK9OPwhoZb+1N+U/B0mdv7W9CD8GLQC/tj6EPwUSbr+2vCE/A/nLv7c1pz8C
4vi/t6rWPwHN2r+4G3I/ALpUv7iHND7/UJO/uO3WPv0vQ7+5Tw4++xCCv7mqjD749CG/uf/9PvbZ
8r+6Tws+9MHKv7qXWT7yq4K/utiHPvCW9L+7Ei8+7oQAv7tD6z7scom/u21OPupid7+7jes+6FO0
v7ulTz7mRjC/u7MBPuQ537+7tow+4i64v7uvdj7gJLe/u50+Pt4b3r+7f2Y+3BQyv7tVcD7aDby/
ux7dPtgIi7+62yw+1gSxv7qJ3z7UAkW/uip2PtIBYr+5vHY+0AIpv7k/ZD7OBL2/uLLIPswJRr+4
Fi8+yg/xv7dpKT7IGO+/tqtOPsYkcb+13Dg+xDKvv7T7hz7CQ+S/tAjkPsBYTb+zA/w+vnAtv7Hs
hD68i8i/sMI8PrqrZL+vhOo+uM9Lv640YT6298u/rNBzPrUlMb+rWQY+s1fPv6nOBT6xj/m/qC9i
Pq/OA7+mfRo+rhJEv6S3Oz6sXRO/ot3XPqquyr+g8Q0+qQfDv57xBT6naFq/nN3tPqXQ6L+auAM+
pEHLv5h/jD6iu1+/ljTbPqE9/7+T2Eg+n8oFv5FqND6eX82/jusMPpz/rb+MW0Q+m6n9v4m7Vz6a
XxK/hwvIPpkfPr+ETSI+l+rRv4F/9T6Wwhe/fUm1PpWlVr93eNw+lJTVv3GOpz6TkNG/a4xlPpKZ
g79lc2U+ka8iv19FCD6Q0du/WQKxPpAB1b9Srcc+jz8yv0xHtz6Oigq/RdHqPo3ic78/Tdc+jUh2
vzi86j6MvBi/MiCUPow9U78rekI+i8wcvyTLXD6LaF6/HhVJPosR/r8XWWk+isjavxCZHD6KjMe/
CdWyPopdl78DEHo+ijsQvviVcD6KJPi+6wtYPoobDL7dhQc+ih0GvtAE2D6KKpu+woz+PopDf761
H6M+imdgvqe+0T6Kle2+mmyAPorO0r6NKpI+ixG7vn/1iz6LXlS+Zb15Pou0SL5LsBY+jBNEvjHQ
VD6Mevm+GCDePozrF739SH0+jWNTvcq5YD6N42S9mJiOPo5rBL1N04Y+jvnvvNbBoD6Pj+i7HeyD
PpAstTytWuI+kNAePTY/JT6RefM9imldPpIqAz25MpQ+kuAlPed6Az6TnDI+Cp9qPpReBD4hQDo+
lSV9PjefTT6V8n8+TbyXPpbE7z5jmDQ+l5y2PnkyYj6Yeb8+h0WyPplb9T6R0dc+mkNDPpw93D6b
L5k+pooIPpwg5j6wtqc+nRcZPrrEDj6eEiA+xLKdPp8R6j7Ogro+oBZlPtg0wj6hH30+4ckePqIt
Hj7rQC8+oz8yPvSaZT6kVaA+/dglPqVwTz8DfOs+po8jPwf/7j6nsfw/DHVMPqjYuj8Q3Tc+qgM5
PxU32D6rMVU/GYVbPqxi5D8dxeA+rZe9PyH5iT6uz7M/JiCBPrAKlz8qOt8+sUg6Py5Iwj6yiGg/
Mko8PrPK7T82P2A+tQ+VPzooRD62ViY/PgTqPreeaz9B1VU+uOgqP0WZjT66Mys/SVGRPrt/Nj9M
/WA+vMwSP1Cc8D6+GYY/VDA0Pr9nXD9Xtxk+wLVcP1sxkD7CA1M/Xp+BPsNRDD9iANQ+xJ5ZP2VV
cD7F6wk/aJ03Psc28T9r2Ak+yIHmP28Fwj7Jy8I/ciY7PssUYj91OVM+zFukP3g+3z7NoW0/eza4
Ps7loz9+ILU+0CgvP4B+Vj7RaQI/geU4PtKoDT+DROw+0+VDP4SdXj7VIKA/he55PtZaID+HOCg+
15HFP4h6Vj7Yx5I/ibTyPtn7kD+K5+o+2y3JP4wTMD7cXks/jTaxPt2NKj+OUmE+3rp3P49mMz7f
5kk/kHIbPuEQuT+RdhM+4jniP5JyFT7jYeE/k2YcPuSI0z+UUio+5a7WP5U2Pj7m1Aw/lhJdPuf4
lD+W5ow+6RyPP5ey1z7qQCA/mHdJPutjZT+ZM/Q+7IaAP5no6T7tqZE/mpZAPu7Mtj+bPBE+7/AM
P5vaeD7xE7E/nHGTPvI3vz+dAYI+81xRP52KbD70gX0/ngx7PvWnWT+eh9g+9s36P578sT739XQ/
n2s4Pvkd1j+f06A++kcxP6A2Gz77cZA/oJLgPvyc/z+g6ic+/cmKP6E8Kz7+9zc/oYksPwATBz+h
0WA/AKsKP6IVCT8BQ6c/olRhPwHc3z+ij60/AnazP6LHKD8DESQ/ovsRPwOsMz+jK6k/BEffP6NZ
LT8E5Cg/o4PfPwWBDj+jq/s/Bh6QP6PRvz8GvK0/o/VmPwdbZD+kFyg/B/q1P6Q3Qj8Imp0/pFXs
Pwk7HT+kc1s/CdwzP6SPxT8Kfd4/pKtcPwsgHD+kxlM/C8LtP6Tg2T8MZk8/pPsdPw0KPz+lFU0/
Da68P6UvlT8OU8U/pUofPw75Vz+lZRc/D59wP6WApD8QRg4/pZzxPxDtLD+luiM/EZTJP6XYYj8S
PN8/pffTPxLlaj+mGJ4/E45nP6Y66j8UN9A/pl7dPxThnz+mhJ8/FYvQP6asVz8WNls/ptYvPxbh
Oj+nAlE/F4xlP6cw6D8YN9U/p2IfPxjjgj+nliI/GY9jP6fNID8aO28/qAdKPxrnnT+oRNE/G5Pi
P6iF5T8cQDU/qMq5PxzsjD+pE4M/HZjcP6lgdz8eRRk/qbHNPx7xOj+qB70/H50yP6pifD8gSPY/
qsJIPyD0ez+rJ1Y/IZ+1P6uR5T8iSpo/rAIqPyL1HT+seFw/I580P6z0tT8kSNM/rXdqPyTx8D+u
AK8/JZp/P66QuT8mQng/rye1Pybpzz+vxdc/J5B8P7BrSD8oNnY/sRgxPyjbsz+xzLU/KYAsP7KI
8z8qI9k/s00GPyrGtj+0GQg/K2i7P7TtDT8sCeQ/tckgPyyqLT+2rUg/LUmUP7eZij8t6BQ/uI3f
Py6Frz+5ikI/LyJjP7qOoj8vvjI/u5rpPzBZHT+8rvo/MPMnP73KsT8xjFM/vu3nPzIkqD/AGG4/
MrwrP8FKET8zUuM/woKYPzPo2D/DwcA/NH4SP8UHQj81Epw/xlLSPzWmgD/HpCA/NjnJP8j61D82
zIM/ylaZPzdevD/Ltw4/N/CAP80b0D84gd0/zoR7PzkS4T/P8Ko/OaOcP9Ff7j86NBs/0tHdPzrE
bz/URgw/O1SlP9W8Cj875M4/1zNpPzx0+D/Yq7o/PQU0P9okjj89lZA/2515Pz4mHD/dFg0/Prbl
P96N5T8/R/s/4ASXPz/Zaz/hecU/QGtDP+LtED9A/ZA/5F4dP0GQXj/lzJo/QiO7P+c4NT9Ct7I/
6KCoP0NMTD/qBbE/Q+GVP+tnFj9Ed5Y/7MSfP0UOWD/uHiI/RaXjP+9zez9GPkA/8MSSP0bXcz/y
EVE/R3GFP/NZsT9IDHk/9J20P0ioVj/13WU/SUUgP/cY3D9J4tg/+FA6P0qBhD/5g6Y/SyEkP/qz
Xz9Lwbs/+9+mP0xjST/9CMw/TQXRP/4vKD9NqVM//1MmP05Nz0AAOp0/TvNFQADK8j9PmbZAAVrX
P1BBIUAB6pw/UOmIQAJ6kj9RkupAAwsVP1I9SEADnIc/UuikQAQvUD9TlQFABMPeP1RCYEAFWqc/
VPDHQAX0KD9VoDlABpDkP1ZQvUAHMWY/VwJbQAfWPz9XtRxACIAIP1hpDEAJL14/WR43QAnk5z9Z
1K5ACqFQP1qMgUALZUw/W0XEQAwxkT9cAI9ADQbhP1y8/EAN5f4/XXsnQA7PtT9eOzFAD8TYP179
P0AQxjw/X8F5QBHUuz9giAlAEvE3P2FRIEAUHJI/Yhz0QBVXtj9i671AFqONP2O9uUAYAQY/ZJMt
QBlxED9lbF9AGvSgP2ZJnkAcjKk/Zys9QB46Hj9oEZdAH/3zP2j9CUAh2Ro/ae35QCPMhD9q5NJA
JdkgP2viBEAn/9g/bOYGQCpBkj9t8VNALJ8tP28EbkAvGYE/cB/dQDGxYT9xRC1ANGeVP3Jx70A3
PNs/c6m3QDox6D907B5APUdhP3Y5wEBAfeI/d5M7QEPV9j94+S5AR1AYP3psOkBK7LI/e+z9QE6s
HT99fBZAUo6fP38aIEBWlGY/gGPZQFq9jz+BQrFAXwofP4Ip3EBjegI/gxmcQGgNDz+EEi9AbMMB
P4UTzUBxm3s/hh6nQHaWAj+HMulAe7ICP4hQtkCAd2U/iXgoQIMlyD+KqVJAheOyP4vkPECIsKE/
jSjlQIuMAz+Od0FAjnU3P4/POUCRa44/kTCqQJRuSz+Sm2VAl3yfP5QPMkCalbI/lYvHQJ24mj+X
ENRAoORhP5id+UCkGAU/mjLJQKdSdT+bzs9AqpKYP51xhkCt10U/nxpgQLEfSz+gyMNAtGltP6J8
CkC3tGc/pDOHQLr+6j+l7oBAvkeiP6esN0DBjTI/qWvfQMTONz+rLKpAyAlNP6ztvkDLPQg/rq4/
QM5n+z+wbUlA0Yi4P7Ip9kDUndA/s+NaQNel1j+1mIpA2p9dP7dImEDdiPs/uPKTQOBhSz+6lY5A
4ybuP7wwm0Dl2Ig/vcLPQOh0yD+/S0FA6vpkP8DJDUDtaBo/wjtTQO+8tj/DoThA8fcMP8T56kD0
Ff8/xkSbQPYYfj/HgIdA9/2HP8is8kD5xCY/yckpQPtrdz/K1INA/PKnP8vOY0D+WPI/zLY0QP+d
qD/Ni3FBAGAVP85NnEEA3/U/zvxIQQFONz/PlxNBAaqnP9Adp0EB9Rs/0I++QQItcj/Q7RxBAlOU
P9E1l0ECZ3Q/0WkQQQJpDj/Rh3ZBAlhoP9GQyEECNY8/0YUPQQIAmz/RZGZBAbmuP9Eu80EBYPA/
0OTpQQD2lD/QholBAHrTP9AUIUD/294/z44LQP6gZD/O9KpA/UPaP85IckD7xvA/zYndQPoqYT/M
uXJA+G74P8vXwUD2lYk/yuVlQPSe9D/J4v9A8owhP8jROkDwXgQ/x7DHQO4Vlz/GgmBA67PcP8VG
xEDpOdw/w/61QOaopj/Cqv5A5AFMP8FMbEDhROc/v+PNQN50kD++cfZA25FkP7z3ukDYnII/u3Xv
QNWXCD+57W1A0oIWP7hfCEDPXss/tsuVQMwuRD+1M+lAyPGcP7OY1UDFqew/sfsnQMJYSD+wW6lA
vv3DP667JUC7m2k/rRpbQLgyQj+regpAtMNQP6na6UCxT5I/qD2qQK3X/j+movlAql2EP6ULekCm
4Q0/o3fKQKNjeT+h6IBAn+WlP6BeKUCcaGI/ntlLQJjsez+dWmJAlXKzP5vh5UCR+8M/mnA/QI6I
XT+ZBdRAixkpP5ei/kCHrsg/lkgPQIRJ0z+U9VBAgOrXP5OrAEB7JLo/kmlZQHSBxD+RMIlAbe22
P5AAtkBnaW0/jtn/QGD1sz+NvHtAWpNCP4yoOUBUQsM/i51BQE4E0z+Km5RAR9n8P4mjLEBBwrs/
iLP9QDu/fD+HzfVANdCiP4bw/UAv9n8/hhz5QCoxWj+FUcZAJIFuP4SPQEAe5ug/g9U9QBlh6j+D
I5BAE/KMP4J6CUAOmN0/gdh0QAlU4T+BPp1ABCaTP4CsTT/+G84/gCFKP/QVkD9/OrI/6jozP35A
gD/giXI/fVOEP9cC+z98c0Q/zaZtP3ufRT/Ec2I/etcOP7tpZj96GiQ/sogEP3loDj+pzrg/eMBT
P6E8+T94Ins/mNI4P3eOED+QjeM/dwKfP4hvZT92f7Q/gHYfP3YE4T9xQvA/dZG3P2HhnD91Jcw/
UscBP3TAtj9D8dc/dGIPPzVg3z90CXY/JxLJP3O2hz8ZBl4/c2jnPws6TT9zIDo++1q7P3LcKT7g
vKk/cpxePsaX7j9yYIk+rOokP3IoWj6TsO0/cfOFPnXT3z9xwcM+RSXEP3GSzD4VUxg/cWZePcyu
0T9xPDo9YLnhP3EUIjwtQJM/cO3dvQbvXz9wyTS9mwp+P3Cl9L3xF/c/cIPqviLTnT9wYuq+TF/X
P3BCx751NB4/cCNavo6p6j9wBH2+omEVP2/mDL61wRo/b8fnvsjLaz9vqfC+24F4P2+MDb7t5Jg/
b24kvv/2Fz9vUB+/CNuXP28x6b8RlIg/bxNwvxomZD9u9KS/IpGxP27VeL8q1u8/brXevzL2lT9u
lcy/OvENP251Or9Cxr8/blQhv0p4DT9uMnq/UgVMP24QQb9ZbtQ/be1zv2C09z9tyg6/Z9f4P22m
Eb9u2CE/bYF7v3W1sz9tXEy/fHDqP202hr+BhQA/bRArv4TAlT9s6T2/h+tXP2zBv7+LBV0/bJm1
v44OwT9scSC/kQehP2xIB7+T8Bs/bB5sv5bITT9r9FS/mZBXP2vJw7+cSFs/a568v57wfD9rc0a/
oYjkP2tHZb+kEb8/axscv6aLOT9q7nK/qPWGP2rBa7+rUN4/apQMv62dfT9qZlq/r9uiP2o4Wr+y
C5Q/agoSv7QtoD9p24e/tkIXP2msv7+4SVA/aX3Av7pDrT9pTo+/vDGQP2kfM7++E2Y/aO+zv7/p
mj9owBW/wbSlP2iQX7/DdQQ/aGCav8UrOj9oMM2/xtfPP2gA/7/Ie08/Z9E5v8oWUD9noYK/y6lm
P2dx5L/NNSw/Z0Jmv866QT9nExO/0DlHP2bj8b/RsuY/ZrUMv9MnxD9mhmy/1JiJP2ZYGr/WBeA/
Ziogv9dwdD9l/Ii/2NjwP2XPWr/aP/0/ZaKgv9umQz9ldmK/3QxnP2VKq7/ecw0/ZR+Cv9/a0z9k
9O+/4URQP2TK/b/isBo/ZKGwv+Qewz9keRK/5ZDUP2RRJ7/nBs4/ZCn4v+iBLD9kA4m/6gBfP2Pd
4b/rhNQ/Y7kCv+0O7D9jlPK/7p8BP2Nxsr/wNWE/Y09Hv/HSUz9jLbC/83YRP2MM8L/1IM4/Yu0G
v/bSsT9izfK/+IvWP2Kvsr/6TFA/YpJEv/wUKT9idaS//eNiP2JZ0L//ufI/Yj7DwADL4T9iJHfA
Ab5bP2IK6MACtFI/YfIOwAOtsj9h2eLABKpeP2HCXcAFqjc/Yat2wAatHT9hlSTAB7LpP2F/XsAI
u3U/YWoawAnGkz9hVU/ACtQZP2FA8sAL49Y/YSz4wAz1nD9hGVfADgk2P2EGA8APHnE/YPLxwBA1
Gj9g4BfAEUz9P2DNacASZec/YLrcwBN/oD9gqGbAFJn4P2CV+8AVtLo/YIORwBbPtD9gcR3AF+q1
P2BelsAZBY0/YEvywBogDz9gOSjAGzoNP2AmLsAcU1s/YBL9wB1r0z9f/4zAHoNOP1/r08Afmak/
X9fLwCCuwT9fw23AIcJ1P1+us8Ai1Kk/X5mYwCPlQj9fhBXAJPQmP19uJ8AmAUE/X1fJwCcMfj9f
QPbAKBXMP18pq8ApHRs/XxHmwCoiXD9e+aPAKyWGP17g4MAsJpA/XseawC0lcD9erdHALiIiP16T
gsAvHJ8/XnirwDAU5z9eXUvAMQr2P15BYsAx/s0/XiTtwDLwaz9eB+zAM9/QP13qXMA0zQI/Xcw+
wDW4AT9drZHANqDPP12OUcA3h3E/XW5/wDhr6T9dThnAOU47P10tHMA6Lmg/XQuHwDsMdT9c6VfA
O+hkP1zGi8A8wjg/XKMgwD2Z8D9cfxPAPm+PP1xaYcA/QxU/XDUIwEAUgD9cDwXAQOPRP1voVcBB
sQU/W8D1wEJ8GD9bmOPAQ0UGP1twGsBEC8o/W0aZwETQXj9bHF3ARZK5P1rxZMBGUtU/WsWtwEcQ
qD9amTfAR8wnP1pr/8BIhUY/Wj4GwEk7+z9aD0zASfA3P1nf0sBKoew/Wa+YwEtRDD9ZfqLAS/2H
P1lM8sBMp04/WRqMwE1OTz9Y53TATfJ5P1izr8BOk7s/WH9DwE8yAz9YSjfAT80+P1gUkcBQZVs/
V95bwFD6SD9Xp53AUYv0P1dwYMBSGk4/VziwwFKlRD9XAJbAUyzFP1bIHsBTsMI/Vo9UwFQxLD9W
VkPAVK30P1Yc+MBVJw0/VeN/wFWcaj9VqebAVg4BP1VwOMBWe8c/VTaEwFblsz9U/NTAV0u+P1TD
NsBXreQ/VIm1wFgMHz9UUF7AWGZsP1QXPMBYvMk/U95awFkPNj9TpcPAWV22P1Ntf8BZqEw/UzWY
wFnu/T9S/hfAWjHNP1LHA8BacMU/UpBjwFqr7z9SWj3AWuNUP1IklsBbFwE/Ue9zwFtHAD9RutjA
W3NgP1GGx8BbnDI/UVNEwFvBgj9RIE/AW+NhP1Dt6MBcAeE/ULwRwFwdEj9QisfAXDUHP1BaCsBc
SdE/UCnYwFxbgj9P+i7AXGosP0/LCcBcdeE/T5xmwFx+sj9PbkLAXISvP09Al8Bch+g/TxNiwFyI
bj9O5p3AXIZOP066RcBcgZc/To5TwFx6VD9OYsTAXHCRP043kcBcZFk/Tgy1wFxVtz9N4ivAXESy
P02378BcMVE/TY36wFwbmT9NZEfAXAORP0060sBb6Tk/TRGXwFvMlT9M6I/AW62mP0y/uMBbjGw/
TJcMwFto5j9MbofAW0MTP0xGJ8BbGvE/TB3nwFrwfD9L9cTAWsOxP0vNu8BalIo/S6XJwFpjAz9L
fe3AWi8YP0tWJMBZ+MU/Sy5swFnABj9LBsTAWYTWP0rfK8BZRzI/SrefwFkHGD9KkCHAWMSEP0po
sMBYf3Q/SkFNwFg36z9KGffAV+3pP0nyscBXoXA/Sct5wFdShD9JpFLAVwErP0l9PsBWrW4/SVY+
wFZXVD9JL1XAVf7sP0kIhcBVpEA/SOHQwFVHXz9IuzjAVOhbP0iUwcBUh0c/SG5twFQkOT9ISD/A
U79IP0giOMBTWI4/R/xdwFLwKD9H1rDAUoY0P0exMsBSGtE/R4vnwFGuJD9HZtDAUUBNP0dB8MBQ
0XQ/Rx1JwFBhvz9G+NvAT/FaP0bUqcBPgGw/RrC0wE8PIj9GjP3ATp2nP0Zpg8BOLCs/RkZIwE26
2j9GI0zATUnkP0YAj8BM2Xk/Rd4QwExpxz9Fu9DAS/r9P0WZzcBLjUw/RXgHwEsg4T9FVn3ASrXt
P0U1L8BKTJw/RRQbwEnlGz9E80HASX+VP0TSoMBJHDI/RLI4wEi7HD9EkgjASFx5P0RyD8BIAG0/
RFJOwEenGj9EMsXAR1ChP0QTc8BG/R8/Q/RZwEasrT9D1XnARl9kP0O208BGFVo/Q5hqwEXOoD9D
ej/ARYtDP0NcVMBFS04/Qz6swEUOyT9DIUnARNW5P0MEL8BEoB8/QudiwERt+T9CyuTARD8/P0Ku
usBEE+k/QpLpwEPr6D9Cd3TAQ8csP0JcYcBDpaA/QkG1wEOHLj9CJ3PAQ2u5P0INo8BDUyM/QfRI
wEM9Sj9B22nAQyoJP0HDCcBDGTo/QasuwEMKsz9Bk93AQv5GP0F9GsBC88Y/QWbqwELrAD9BUVLA
QuPDP0E8VcBC3dk/QSf4wELZDj9BFD3AQtUoP0EBJ8BC0fE/QO66wELPMD9A3PbAQsytP0DL3cBC
yi4/QLtwwELHez9Aq6/AQsRcP0CcmsBCwJo/QI4xwEK7/z9AgHHAQrZVP0BzV8BCr2o/QGbiwEKn
DT9AWw3AQp0PP0BP1MBCkUQ/QEUywEKDgz9AOyDAQnOkP0AxmMBCYYU/QCiUwEJNBz9AIAvAQjYN
P0AX9cBCHIA/QBBJwEIATD9ACP7AQeFjP0ACCcBBv7k/P/tfwEGbRz8/9PjAQXQKPz/uxsBBSgQ/
P+jAwEEdPj8/4trAQO3CPz/dCMBAu6E/P9c/wECG8T8/0XPAQE/KPz/LmsBAFko/P8WowD/alD8/
v5PAP5zOPz+5UcA/XSI/P7LYwD8bwT8/rB7APtjcPz+lG8A+lKw/P53IwD5PZz8/lh7APglMPz+O
FcA9wpk/P4WpwD17kD8/fNXAPTR0Pz9zlsA87Yw/P2nowDynHz8/X8vAPGF1Pz9VPsA8HNg/P0pB
wDvZkz8/PtbAO5ftPz8zAMA7WDE/PybBwDsapj8/GiDAOt+XPz8NIcA6p0k/Pv/KwDpx/j8+8iPA
Oj/6Pz7kM8A6EXs/PtYGwDnmwD8+x6PAOcACPz65FcA5nXg/PqpowDl/Uz8+m6jAOWXAPz6M4cA5
UOo/Pn4fwDlA9T8+b3DAOTYAPz5g4MA5MCU/PlJ+wDkvej8+RFfAOTQPPz42ecA5Pe4/PijywDlN
Gz8+G9DAOWGVPz4PH8A5e1U/PgLtwDmaTj8990fAOb5vPz3sOcA5554/PeHQwDoVvj892BfAOkit
Pz3PGcA6gEE/PcbgwDq8TT89v3bAOvyfPz2448A7QP8/PbMwwDuJND89rmTAO9T8Pz2qhMA8JBQ/
PaeXwDx2Nj89paHAPMsaPz2kpcA9InM/PaSmwD179D89paXAPddNPz2no8A+NCw/PaqfwD6SQD89
rprAPvEzPz2zkMA/ULU/PbmAwD+wcj89wGTAQBAZPz3IOsBAb1k/PdD6wEDN4j892qDAQStpPz3l
JcBBh6I/PfCDwEHiRj89/LLAQjsPPz4Jq8BCkbo/PhdnwELmCT8+JdvAQzfCPz41AsBDhq8/PkTS
wEPSnj8+VUPARBtiPz5mTcBEYNE/PnfpwESiyD8+ig7AROEmPz6ctsBFG9M/Pq/ZwEVStz8+w3HA
RYXDPz7XeMBFtOs/PuvpwEXgKD8/AL7ARgd4Pz8V88BGKt0/PyuEwEZKXT8/QW/ARmYFPz9Xr8BG
feQ/P25EwEaSDD8/hSvARqKXPz+cY8BGr58/P7PswEa5Qj8/y8XARr+iPz/j7sBGwuM/P/xowEbD
LT9AFTTARsCqP0AuUsBGu4U/QEfDwEaz6z9AYYrARqoMP0B7psBGnhk/QJYZwEaQQz9AsOTARoC/
P0DMCcBGb8A/QOeHwEZdej9BA2DARkoiP0Efk8BGNe4/QTwhwEYhEj9BWQrARgvDP0F2TcBF9jc/
QZPnwEXgoT9BsdnARcs0P0HQIMBFtiU/Qe65wEWhpD9CDaLARY3mP0Is2MBFexk/QkxVwEVpbD9C
bBjARVkPP0KMGcBFSi0/QqxVwEU89T9CzMbARTGRP0LtZcBFKCs/Qw4uwEUg6z9DLxnARRv3P0NQ
H8BFGXY/Q3E4wEUZiz9Dkl7ARRxZP0Ozh8BFIgE/Q9SswEUqoz9D9cTARTZeP0QWxcBFRU4/RDeo
wEVXjz9EWGHARW06P0R46MBFhmc/RJkzwEWjLj9EuTfARcOhP0TY6sBF59U/RPhCwEYP2z9FFzPA
RjvDP0U1s8BGa5o/RVO2wEafbj9FcTHARtdIP0WOGcBHEzA/RapjwEdTLz9FxgTAR5dKP0Xg8sBH
34M/RfsgwEgr3T9GFITASHxXP0YtE8BI0O4/RkTEwEkpnj9GW4zASYZjP0ZxYcBJ5zQ/RoY8wEpM
CT9GmhPASrTXP0as3sBLIZI/Rr6XwEuSKj9GzzjATAaSP0beusBMfrc/Ru0ZwEz6hz9G+lLATXnv
P0cGY8BN/Nk/RxFIwE6DLz9HGwTATwzZP0cjlcBPmcA/Ryr+wFApyT9HMUPAULzbP0c2Z8BRUts/
RzpxwFHrrj9HPWfAUoc4P0c/UcBTJV0/R0A6wFPF/z9HQCrAVGkCP0c/L8BVDkg/Rz1VwFW1tj9H
OqnAVl8sP0c3OsBXCo8/RzMZwFe3wz9HLlbAWGaqP0cpAsBZFyk/RyMwwFnJJj9HHPLAWnyEP0cW
W8BbMSo/Rw9+wFvm/j9HCHDAXJ3oP0cBRMBdVdA/RvoPwF4Onj9G8uXAXsg7P0br28BfgpE/RuUD
wGA9jD9G3nLAYPkXP0bYOcBhtSE/RtJswGJxlz9GzRzAYy5nP0bIW8Bj64I/RsQ5wGSo1z9GwMU=
      </set>
      <set id="src_312" fmt="series">
AAAAB3NyY18zMTIAAAACP4AAAMPHgAAAAAACAAAEsD+l2kM/D930P6cTbz8PLUw/qE/FPw58dT+p
j14/DcvTP6rSRz8NG80/rBiNPwxsxz+tYjA/C78nP66vKz8LE08/r/9wPwppoj+xUuY/CcJ9P7Kp
bz8JHjo/tALjPwh9Lz+1XxE/B9+uP7a9vD8HRgI/uB6gPwawbj+5gW8/Bh8wP7rl1T8Fkn0/vEtx
PwUKgj+9sdw/BIdjP78Ypz8ECTs/wH9aPwOQGz/B5XM/AxwMP8NKbT8CrQw/xK24PwJDDT/GDrs/
Ad39P8ds2D8Bfbw/yMdsPwEiIz/KHc4/AMsBP8tvTz8AeB4/zLs7PwApNj/OANg+/7wIP88/aT7/
LHA/0HYuPv6i+j/RpGg+/h7yP9LJUz79n50/0+QoPv0kNj/U9CE+/Kv2P9X4dj78Ng8/1vBjPvvB
sT/X2x8++04NP9i36j762lQ/2YYEPvpluz/aRK4++e95P9rzLj75dss/25DQPvj68j/cHOI++Hs6
P9yWuz739vk/3P24PvdtiD/dUT4+9t5PP92Qsj72SMM/3buJPvWsYj/d0UA+9Qi3P93RWT70XVo/
3bthPvOp7j/djvM+8u4kP91Lqz7yKb0/3PE4PvFchz/cf1E+8IZbP9v1uD7vpyE/21Q5Pu6+zT/a
mrE+7c1iP9nJAz7s0uw/2N8gPuvPhT/X3Qc+6sNTP9bCvj7proc/1ZBcPuiRXT/URgQ+52wbP9Lj
5D7mPxE/0Wo0PuUKmT/P2To+488SP84xRz7ijOc/zHK5PuFEiD/Knfw+3/ZrP8izfj7eoww/xrO9
Pt1K6z/En0A+2+6KP8J2mD7ajnI/wDplPtkrKj+960Y+18U7P7uJ6z7WXS4/uRcJPtTzjD+2k1s+
04jbP7P/qT7SHZ4/sVy4PtCyVz+uq1w+z0eBP6vsZT7N3Y8/qSCvPsx08z+mSRk+yw4VP6Nmgz7J
qVM/oHnRPshHBz+dg+U+xud8P5qFpj7Fivg/l3/9PsQxtT+Uc84+wtviP5FiAT7Biag/jkt+PsA7
Hj+LMSQ+vvBWP4gT0z69qVQ/hPRpPrxmFT+B08A+uyaIP31lUz656pI/dyPoPriyFD9w5NY+t3zk
P2qpoD62StA/ZHPAPrUboD9eRKU+s+8WP1gdpD6yxO8/UgAJPrGc5T9L7RA+sHayP0Xl4T6vUgk/
P+uUPq4uoD85/ys+rQwrPzQhnD6r6mU/LlO7PqrJCj8oll0+qafWPyLqNj6ohoo/HU/vPqdk8j8X
yBI+pkLbPxJTGD6lIBw/DPFsPqP8kj8Ho2A+otglPwJpOT6hssI++oZYPqCMYT7wYrI+n2UEPuZn
kD6ePLY+3JTxPp0TiT7S6qQ+m+mcPsloXD6avxU+wA2pPpmUIz622gQ+mGj9Pq3M1z6XPeQ+pOVl
PpYTHj6cItw+lOj4PpOETj6Tv8g+iwjOPpKX5z6Cr1E+kXGyPnTtbj6QTYs+ZLu/Po8r1z5Uxys+
jgz9PkUNJj6M8WI+NYshPovZbj4mPmw+isWHPhckdj6JthI+CDqBPoircT3y+84+h6YAPdXX8z6G
phs9uQP5PoWsFj2ceq0+hLg9PYA2xD6Dyts9SGYiPoLkMT0Q1Zc+ggR4PLNkgz6BK+Q8C8o6PoBa
oLubkuQ+fyGbvJMKNz59nRa8/puIPnwn1b001E8+esHzvWof0T55a3u9j5t8PngkbL2qEBM+duy0
vcRwWT51xDu93r79PnSq3b34/jI+c6BsvgmX/j5ypLK+Fqr9PnG3db4juOs+cNhyvjDCSD5wB2W+
PceIPm9EA75KyP4+bo4BvlfG1D5t5RC+ZMD9Pm1I6r5xt2s+bLlDvn6p0j5sNcy+hcvdPmu+P76M
QFE+a1JXvpKx9j5q8cu+mSBdPmqcX76fix4+alHSvqXxvD5qEeS+rFOyPmncX76ysGM+abENvrkH
Mj5pj7G+v1dkPml4Gb7FoEc+aWoPvsvhGz5pZWC+0hkdPmlp2b7YR38+aXdGvt5rcT5pjXO+5IQi
PmmsK77qkK0+adM2vvCQQD5qAlu+9oH/Pmo5W778ZQ4+anf7vwEcTT5qvfu/A/3mPmsLF78G1uc+
a18Kvwmm6D5ruYe/DG2JPmwaQL8PKnA+bIDovxHdOj5s7Se/FIWXPm1epL8XIzY+bdUFvxm1yz5u
T+u/HD0XPm7O+b8euNc+b1HLvyEo1D5v1/2/I4zZPnBhJ78l5ME+cOzivygwbT5xesW/Km+/PnIK
Zr8soqk+cptbvy7JHj5zLTu/MOMdPnO/m78y8K0+dFIXvzTx2T505Eu/Nua5PnV10b84z20+dgZK
vzqsEj52lVe/PHzaPncinr8+Qfs+d63Kvz/7rj54NoS/QaoxPni8f79DTcc+eT9xv0TmvD55vxa/
RnVlPno7L79H+hM+erOEv0l1IT57J96/SubnPnuYC79MT8Y+fAPgv02wHT58aze/TwhRPnzN6r9Q
WL8+fSvfv1Gh0j59hPm/UuPvPn3ZI79UH3U+fihJv1VUyT5+clm/VoRMPn63Rr9XrmE+fvcIv1jT
Zj5/MZW/WfO0Pn9m4b9bD6s+f5bpv1wnnD5/waq/XTvePn/nH79eTL4+gAOkv19akj6AERO/YGWU
PoAb279hbgo+gCP9v2J0Mz6AKXu/Y3hIPoAsVr9ken4+gCyWv2V7Az6AKj+/ZnoPPoAlWL9nd8Y+
gB3sv2h0Tz6AFAe/aW/IPoAHt79qalg+f/Idv2tkFz5/0EK/bF0cPn+qEL9tVX8+f3/Dv25NVT5/
UZi/b0SsPn8f3b9wO5Q+furjv3EyFD5+swu/cig/Pn54tr9zHh0+fjxTv3QTuT59/le/dQkZPn2/
Rr91/kk+fX+pv3bzWj59QBC/d+hUPn0BFL943UQ+fMNUv3nSPD58h3W/esdMPnxOHr97vIE+fBf6
v3yx9j575by/fafDPnu4FL9+ngA+e4+0v3+Uwz57bUm/gEYZPntRgr+Awjk+ez0Jv4E+0j57MIO/
gbv4Pnssjr+COcQ+ezHDv4K4Tj57QK+/gzesPntZ37+Dt/s+e33Kv4Q5Uz57rOO/hLvSPnvnkL+F
P5k+fC4pv4XExj58gPy/hkt2PnzgSL+G08w+fUxAv4dd5z59xQu/h+npPn5Kw7+Id/Q+ft1wv4kI
Kz5/fRC/iZqxPoAUzL+KL6Q+gHF3v4rHIz6A1Hm/i2FKPoE9ub+L/jY+ga0bv4yeAj6CIn6/jUDK
PoKdvr+N5qc+gx60v46Pqz6DpTS/jzvrPoQxEb+P63U+hMIbv5CeVj6FWCC/kVSZPoXy7b+SDkE+
hpJOv5LLVT6HNg6/k4vSPofd+7+UT7Y+iInhv5UW+D6JOY6/leGLPonszr+Wr2E+iqNxv5eAZj6L
XUi/mFSCPowaJr+ZK5w+jNngv5oFlD6NnEy/muJKPo5hRL+bwZY+jyiiv5yjTz6P8kO/nYdLPpC+
Bb+ebVs+kYvKv59VTz6SW3W/oD71PpMs67+hKhc+lAARv6IWfz6U1NK/owPzPpWrFL+j8jo+loLG
v6ThGT6XW9S/pdBVPpg2Kr+mv7Y+mRG3v6evAD6Z7mq/qJ35PprMMb+pjGk+m6r9v6p6Fz6cir6/
q2bRPp1rY7+sUmE+nkzev608kT6fLx+/riU2PqASFb+vDCI+oPWvv6/xLD6h2d6/sNQvPqK+j7+x
tQc+o6Owv7KTlT6kiS6/s2+/PqVu97+0SWo+plT4v7Ughj6nOx6/tfUCPqghVb+2xtI+qQeIv7eV
8T6p7aW/uGJZPqrTlr+5LAs+q7lHv7nzDj6snqa/urdrPq2Dnb+7eTA+rmgbv7w4aj6vTA2/vPUr
PrAvYr+9r4s+sRILv75nnj6x8/e/vx2EPrLVGL+/0Vk+s7Vhv8CDQT60lMi/wTNYPrVzRL/B4cg+
tlDPv8KOtD63LWG/wzpAPrgI+r/D5JQ+uOOXv8SN1z65vTi/xTYyPrqV4r/F3co+u22Yv8aEyT68
RGK/xytQPr0aR7/H0Yc+ve9Sv8h3jz6+w5G/yR2LPr+XEL/Jw58+wGnev8pp6j7BPA2/yxCGPsIN
q7/Lt44+wt7Mv8xfHT7Dr3+/zQdOPsR/2b/NsC8+xU/rv85Z1j7GH8W/zwRSPsbver/Pr7I+x78b
v9Bb/z7IjrW/0QlAPsleVr/Rt38+yi4Kv9JmvT7K/dq/0xcAPsvNz7/TyEo+zJ3vv9R6mD7Nbj6/
1S3oPs4+vb/V4jM+zw9uv9aXdj7P4E6/102wPtCxWL/YBNE+0YKDv9i81D7SU8e/2XWyPtMlGr/a
L2A+0/Zvv9rp1T7Ux7a/26UGPtWY37/cYOs+1mnYv90deT7XOo+/3dqnPtgK8r/emG4+2Nrsv99W
wz7Zqmu/4BWcPtp5WL/g1Pc+20ehv+GUyz7cFTG/4lUTPtzh9r/jFcc+3a3dv+PW5D7eeNa/5Jhg
Pt9Czr/lWjo+4Au3v+Ycbj7g04K/5t76PuGaJL/nod8+4l+Sv+hlGj7jI8K/6SioPuPmrr/p7IQ+
5KhRv+qwrD7laKe/63UiPuYnsL/sOeA+5uVqv+z+5j7noda/7cQuPuhc+b/uibY+6RbYv+9PfD7p
z3m/8BV2PuqG47/w26E+6z0ev/Gh9T7r8jW/8mhpPuymNL/zLvk+7Vkmv/P1mT7uCxa/9Lw+Pu68
Er/1gt0+72wmv/ZJaj7wG2G/9w/aPvDJ0r/31h0+8XeGv/icKT7yJIu/+WHsPvLQ8L/6J1c+83zD
v/rsXT70KBK/+7DuPvTS7L/8dPw+9X1dv/04ej72J3S//ftWPvbRPb/+vYs+93rIv/9/Cz74JB/A
AB/oPvjNVMAAf+c++XZywADfgD76H4jAAT6xPvrIpcABnXk++3HXwAH72D78Gy3AAlnSPvzEucAC
t2c+/W6KwAMUnT7+GLPAA3F8Pv7DRcADzgo+/25UwAQqUz8ADPnABIZhPwBjG8AE4kI/ALmawAU+
Az8BEIPABZm4PwFn4MAF9XE/Ab+/wAZRRD8CGCzABq1HPwJxNMAHCY8/AsrkwAdmOT8DJUrAB8Ne
PwOAc8AIIRk/A9xswAh/iD8EOUTACN7JPwSXCcAJPvs/BPXHwAmgPD8FVY3ACgKuPwW2ZsAKZnI/
BhhfwArLqj8Ge4TACzJ4Pwbf38ALmv0/B0V9wAwFWT8HrGbADHGtPwgUpcAM4Bk/CH5BwA1QvD8I
6UHADcO1PwlVrsAOOSM/CcOMwA6xIT8KMuHADyvIPwqjsMAPqTE/CxX+wBApdT8Lic7AEKyqPwv/
IcARMuU/DHX5wBG8OD8M7ljAEkiyPw1oPcAS2GM/DeOowBNrVD8OYJvAFAGRPw7fFMAUmyM/D18T
wBU4ED8P4JfAFdhaPxBjoMAWfAM/EOgtwBcjDD8Rbj3AF81xPxH10cAYey8/En7owBksQD8TCYPA
GeCcPxOVocAamDg/FCNEwBtTCT8Usm3AHBEEPxVDHMAc0hc/FdVTwB2WND8WaRPAHl1IPxb+XsAf
J0E/F5U1wB/0DD8YLZjAIMOTPxjHicAhlcA/GWMIwCJqfT8aABTAI0GzPxqercAkG0c/Gz7QwCT3
Iz8b4HvAJdUqPxyDq8AmtUM/HShYwCeXUz8dzn3AKHs/Px52EcApYOo/Hx8LwCpINz8fyV3AKzEL
PyB0+sAsG0g/ISHTwC0G0T8hz9XALfOHPyJ+7cAu4U4/Iy8GwC/QBj8j4AbAML+SPySR1MAxr9M/
JURUwDKgqj8l92nAM5H4Pyaq88A0g54/J17QwDV1ej8oEt3ANmdvPyjG+MA3WV0/KXr5wDhLJT8q
LrvAOTypPyriF8A6Lcc/K5TkwDseYT8sRvvAPA5YPyz4M8A8/Y4/LahlwD3r4z8uV2jAPtk5Py8F
FcA/xXM/L7FGwECwcz8wW9TAQZodPzEEm8BCglM/Mat4wENo+z8yUEjARE34PzLy68BFMTE/M5NE
wEYSjD80MTbARvHxPzTMpsBHz0Y/NWV7wEiqeT81+5/ASYNvPzaO/8BKWhc/Nx+HwEsuWj83rSrA
TAAnPzg32cBMz2s/OL+KwE2cFT85RDPATmYXPznFz8BPLWA/OkRZwE/x4z86v87AULOSPzs4LsBR
cmE/O616wFIuRj88H7TAUuc3PzyO4sBTnSo/PPsIwFRQFz89ZDDAVP/0Pz3KYMBVrLo/Pi2jwFZW
Yz8+jgTAVvzmPz7rjcBXoD8/P0ZKwFhAaD8/nkjAWN1aPz/zksBZdxE/QEY3wFoNhj9AlkPAWqC1
P0DjwsBbMJY/QS7BwFu9JD9Bd0zAXEZaP0G9bsBczDM/QgEywF1OqT9CQqPAXc2zP0KBysBeSUs/
Qr6wwF7Baz9C+V7AXzYMP0Mx2cBfpyY/Q2gpwGAUsz9DnFTAYH6uP0POXcBg5Qw/Q/5JwGFHyT9E
LBrAYabbP0RX0cBiAj4/RIFxwGJZ6D9EqPnAYq3XP0TOacBi/gQ/RPHAwGNKaz9FEv3AY5MFP0Uy
HsBj19E/RU8gwGQYyz9FagPAZFX0P0WCw8Bkj0s/RZlewGTE0j9FrdHAZPaMP0XAG8BlJHk/RdA5
wGVOoj9F3inAZXUNP0Xp7MBll8M/RfN/wGW20D9F+uTAZdJAP0YAG8Bl6iE/RgMlwGX+gz9GBAbA
Zg97P0YCwMBmHRs/Rf9YwGYneT9F+dPAZi6vP0XyOMBmMtY/ReiNwGY0Cj9F3NrAZjJnP0XPKcBm
Lg4/Rb+EwGYnHz9FrfXAZh2+P0WaisBmEg4/RYVQwGYENT9FblPAZfRXP0VVo8Bl4pw/RTtQwGXP
Lj9FH2vAZboxP0UCBMBlo9I/ROMtwGWMNz9EwvrAZXOKP0ShfsBlWfY/RH7MwGU/oz9EWvrAZSS5
P0Q2G8BlCWE/RBBHwGTtwz9D6ZLAZNIFP0PCFMBktk4/Q5njwGSavz9DcRjAZH9+P0NHycBkZKo/
Qx4PwGRKYj9C9APAZDDGP0LJvMBkF/E/Qp9UwGP//j9CdOTAY+kFP0JKg8Bj0x0/QiBLwGO+WT9B
9lbAY6rMP0HMusBjmIU/QaOSwGOHkj9BevTAY3f+P0FS+MBjadM/QSu2wGNdFj9BBUTAY1HMP0Df
tsBjR/k/QLsiwGM/nj9Al5rAYzi5P0B1MsBjM0U/QFP6wGMvQD9ANALAYyyhP0AVWMBjK2I/P/gI
wGMrdz8/3B/AYyzWPz/BpMBjL3E/P6igwGMzPD8/kRfAYzgoPz97DsBjPiU/P2aHwGNFIz8/U4HA
Y00PPz9B+8BjVdc/PzHwwGNfaT8/I1zAY2mxPz8WN8BjdJ0/Pwp5wGOAGD8/ABbAY4wPPz73A8Bj
mG0/Pu8ywGOlHT8+6JfAY7IMPz7jIcBjvyU/Pt7AwGPMUz8+22TAY9mCPz7Y+8Bj5p4/PtdxwGPz
kj8+1rfAZABIPz7Wt8BkDK4/PtdhwGQYsD8+2KHAZCQ4Pz7aZcBkLzM/PtydwGQ5jD8+3zTAZEMw
Pz7iG8BkTAg/PuVBwGRT/z8+6JbAZFsAPz7sCsBkYPc/Pu+PwGRlzT8+8xfAZGlsPz72lMBka8E/
Pvn4wGRstD8+/TfAZGwuPz8AR8Bkahg/PwMbwGRmWT8/BanAZGDaPz8H5cBkWYU/PwnFwGRQPz8/
Cz7AZETuPz8MR8BkN3o/PwzUwGQnyT8/DNzAZBXAPz8MVMBkAUc/PwsxwGPqQj8/CWnAY9CXPz8G
78BjtC4/PwO5wGOU7D8+/7rAY3K5Pz765MBjTXs/PvUtwGMlGj8+7obAYvl/Pz7m4sBiypY/Pt4y
wGKYSD8+1GjAYmJ/Pz7JdsBiKSo/Pr1MwGHsNz8+r9zAYauUPz6hF8BhZzc/PpDuwGEfFD8+f1LA
YNMgPz5sNsBgg1Q/PleLwGAvqj8+QUTAX9gcPz4pVsBffK0/Pg+1wF8dXj899FbAXrozPz3XMMBe
UzQ/Pbg7wF3obT89l3DAXXnsPz10ysBdB74/PVBFwFyR+D89KeDAXBiwPz0Bm8BbnAA/PNd3wFsc
Aj88q3fAWpjTPzx9osBaEpY/PE39wFmJbT88HJPAWP1+PzvpcMBYbvI/O7ShwFfd8z87fjXAV0qu
PztGPMBWtVI/OwzNwFYeDj860frAVYUUPzqV28BU6pc/OliJwFROyD86Gh7AU7HePznatsBTFA8/
OZptwFJ1kD85WWTAUdaXPzkXucBRN1c/ONWPwFCYCT84kwbAT/jhPzhQQcBPWhY/OA1mwE672z83
ypbATh5kPzeH98BNgeI/N0WswEzmhT83A93ATEx9PzbCrMBLs/Y/NoI/wEsdHD82QrrASogZPzYE
QsBJ9RU/Ncb5wElkNj81iwPASNWhPzVQf8BISXY/NReOwEe/1z804FHARzjgPzSq5MBGtK0/NHdl
wEYzVz80Re7ARbT0PzQWmcBFOZo/M+l+wETBXD8zvrLARExLPzOWScBD2nc/M3BWwENr7T8zTOnA
QwC3PzMsEMBCmOI/Mw3WwEI0dj8y8kjAQdN5PzLZa8BBdfE/MsNHwEEb4z8yr9/AQMVUPzKfNcBA
ckY/MpFKwEAivD8yhhzAP9a2PzJ9psA/jjY/MnflwD9JOj8ydNHAPwfDPzJ0YMA+ydA/MnaJwD6P
Yj8yez/APlh1PzKCdcA+JQg/MowdwD31GT8ymCbAPcimPzKmgMA9n6w/MrcWwD16Kz8yydjAPVgf
PzLer8A9OYg/MvWGwD0eYj8zDkjAPQanPzMo3MA88lk/M0UrwDzhcz8zYxzAPNP0PzOCl8A8ydY/
M6OAwDzDFj8zxcDAPL+xPzPpOsA8v6E/NA3UwDzC4j80M3PAPMlvPzRZ+8A800E/NIFRwDzgUT80
qVnAPPCXPzTR9sA9BAw/NPsOwD0apT81JIXAPTRbPzVOP8A9USI/NXghwD1w7z81ohHAPZO3PzXL
9MA9uWw/NfWwwD3iAj82HyzAPg1pPzZIUMA+O5I/NnEEwD5saj82mTDAPp/jPzbAvcA+1eo/NueY
wD8Oaz83DavAP0lUPzcy5MA/hpE/N1cwwD/GCz83en/AQAevPzecwcBAS2M/N73owECRFD833enA
QNisPzf8t8BBIhI/OBpJwEFtMD84NpjAQbnuPzhRm8BCCDM/OGtOwEJX6T84g63AQqj2PziatsBC
+0Q/OLBpwENOvD84xMfAQ6NJPzjX0cBD+NQ/OOmKwERPSD84+fjARKaPPzkJIMBE/pQ/ORcLwEVX
Qj85I7/ARbCGPzkvScBGCk0/OTmxwEZkiT85QwTARr8nPzlLTMBHGhg/OVKYwEd1Tz85WPTAR9C8
Pzleb8BILFY/OWMYwEiIDz85Zv3ASOPfPzlqLcBJP7w/OWy3wEmbnz85bqvASfeBPzlwF8BKU14/
OXELwEqvLz85cZTASwr0PzlxwsBLZqk/OXGiwEvCTz85cUHATB3lPzlwrMBMeWw/OW/wwEzU5j85
bxjATTBUPzluL8BNi7o/OW0+wE3nHj85bE/ATkKDPzlrasBOne4/OWqXwE75ZD85adrAT1TrPzlp
PMBPsIg/OWjBwFAMQT85aGzAUGgePzloQcBQxCI/OWhBwFEgVT85aG7AUXy6PzloycBR2VU/OWlS
wFI2Kj85agjAUpM8Pzlq6sBS8I0/OWv2wFNOHT85bSrAU6vsPzlugsBUCfk/OW/7wFRoQT85cZLA
VMa+PzlzRMBVJWw/OXUMwFWERD85dubAVeM7Pzl4zsBWQkc/OXrAwFahWz85fLnAVwBpPzl+tMBX
X18/OYCuwFe+LT85gqTAWBy9PzmEksBYevk/OYZ2wFjYyz85iE3AWTYYPzmKF8BZksQ/OYvPwFnu
sT85jXfAWknCPzmPDMBao9Q/OZCOwFr8xT85kf3AW1RxPzmTWcBbqrM/OZSkwFv/Zj85ld7AXFJh
PzmXCMBco30/OZgkwFzykT85mTTAXT9zPzmaOcBdifg/OZs1wF3R9j85nCvAXhdDPzmdHMBeWbQ/
OZ4LwF6ZHT85nvnAXtVVPzmf6MBfDjQ/OaDbwF9Djj85odLAX3U+Pzmiz8Bfoxo/OaPTwF/NAD85
pN3AX/LKPzml78BgFFc/OacHwGAxhj85qCbAYEo3PzmpSsBgXk4/OapzwGBtsT85q5/AYHhJPzms
zMBgff8/Oa34wGB+wD85ryHAYHp9PzmwRsBgcSQ/ObFhwGBirj85snLAYE8QPzmzdMBgNkY/ObRm
wGAYTj85tUTAX/UoPzm2DcBfzNY/Oba8wF+fYT85t1LAX2zTPzm3y8BfNTU/ObgmwF74lz85uGPA
XrcLPzm4gcBecKY/ObiAwF4lfz85uGLAXdWxPzm4J8BdgVg/ObfRwF0olD85t2TAXMuFPzm24sBc
ak8/ObZPwFwFFz85tbDAW5wHPzm1DMBbL0k/ObRnwFq/Bz85s8rAWktwPzmzPMBZ1LM/ObLDwFlb
AD85smnAWN6HPzmyN8BYX34/ObI2wFfeFz85snDAV1qIPzmy7cBW1Qc/ObO6wFZNzj85tN3AVcUT
Pzm2Y8BVOw8/ObhTwFSv+z85urfAVCQQPzm9mMBTl4c/OcEAwFMKnD85xPbAUn2IPznJgcBR8Ic/
Oc6owFFj0z851HPAUNemPzna5cBQTDs/OeIEwE/BzD856dPATziSPznyVsBOsMY/OfuNwE4qoT86
BXvATaZcPzoQH8BNJCw/Oht4wEykSD86J4TATCbpPzo0QcBLrD8/OkGqwEs0gD86T7rASr/ePzpe
bMBKTok/Om25wEngsD86fZnASXaCPzqOBcBJECg/Op7ywEitzD86sFbASE+XPzrCJ8BH9ao/OtRb
wEegKj865uXAR081Pzr5ucBHAuo/OwzLwEa7YT87IA3ARniyPzszc8BGOvE/O0bvwEYCLj87WnTA
Rc52Pztt9MBFn9I/O4FiwEV2Rz87lLLARVHZPzun1sBFMoQ/O7rCwEUYRD87zWrARQMPPzvfwsBE
8tk/O/HAwETnkD88A1nAROEdPzwUg8BE32k/PCU3wETiWj88NWzAROnLPzxFHMBE9Z0/PFRAwEUF
pz88YtXARRnBPzxw18BFMb4/PH5CwEVNbj88ixbARWygPzyXUsBFjyE/PKL5wEW0uj88rgvARd0y
Pzy4jcBGCFI/PMKEwEY14T88y/XARmWlPzzU58BGl2E/PN1iwEbK2T885W7ARv/TPzztFsBHNhU/
PPRlwEdtZT88+2bAR6WIPz0CJsBH3ko/PQixwEgXdT89DxXASFDUPz0VX8BIijU/PRuewEjDaj89
IeDASPxFPz0oNMBJNJ4/PS6nwElsTz89NUnASaMyPz08J8BJ2Sc/PUNPwEoOEj89Ss/ASkHYPz1S
ssBKdGQ/PVsEwEqloj89Y9DAStWEPz1tIMBLBAA/PXb9wEsxCz89gW3AS1yiPz2MecBLhsM/PZgk
wEuvcD89pHLAS9avPz2xZcBL/Ig/Pb7/wEwhCD89zT/ATEQ6Pz3cIsBMZjA/PeulwEyG/D89+8TA
TKazPz4Md8BMxWw/Ph23wEzjQT8+L3rATQBLPz5BtsBNHKc/PlRewE04dD8+Z2bATVPRPz56vsBN
btw/Po5YwE2JtT8+oiTATaR8Pz62EMBNv1M/PsoLwE3aWj8+3gLATfWzPz7x4sBOEX0/PwWZwE4t
2T8/GRXATkrnPz8sQMBOaMY/Pz8HwE6Hkz8/UVjATqdsPz9jHsBOyGs/P3RGwE7qqz8/hL/ATw5G
Pz+UdsBPM1I/P6NawE9Z4z8/sVjAT4IPPz++YsBPq+c/P8powE/Xej8/1VnAUATVPz/fKcBQNAI/
P+fLwFBlDD8/7zHAUJf4Pz/1UcBQzMo/P/ohwFEDgz8//ZjAUTwkPz//q8BRdqg/QABVwFGzCT8/
/5DAUfE+Pz/9VMBSMT4/P/mfwFJy+D8/9G3AUrZePz/tvsBS+14/P+WOwFNB5D8/2+DAU4nYPz/Q
tcBT0yE/P8QPwFQdpT8/tfPAVGlHPz+mZsBUteY/P5VuwFUDZD8/gxTAVVGfPz9vYcBVoHM/P1pf
wFXvvT8/RBnAVj9YPz8snsBWjyA/PxP7wFbe7D8++kDAVy6ZPz7ff8BXfgE/PsPJwFfNAT8+pzHA
WBtwPz6Jy8BYaS0/PmuuwFi2FD8+TO/AWQIBPz4tp8BZTNU/Pg3twFmWcj897dzAWd68Pz3NjMBa
JZY/Pa0ZwFpq5z89jJ3AWq6aPz1sM8Ba8Jo/PUv4wFsw1z89LAfAW29BPz0MfMBbq80/PO1zwFvm
dD88zwjAXB8wPzyxVcBcVf4/PJR3wFyK4D88eIbAXL3YPzxdncBc7vA/PEPVwF0eMD88K0TAXUuj
PzwUAcBdd1w/O/4iwF2hbD876bzAXcnnPzvW4sBd8Oc/O8WkwF4WhD87thLAXjrcPzuoOsBeXg4/
O5wpwF6AOT87kejAXqGAPzuJgcBewgQ/O4L6wF7h6z87flrAXwFbPzt7ocBfIHo/O3rSwF8/bj87
e+rAX15fPzt+58BffXU/O4PEwF+c1j87innAX7ypPzuS/sBf3RY/O51IwF/+Qz87qUnAYCBVPzu2
88BgQ3I/O8Y3wGBnuj871wHAYI1QPzvpQMBgtFU/O/zdwGDc6D88EcLAYQclPzwn2cBhMyk/PD8I
wGFhCz88VzjAYZDiPzxwTsBhwsQ/PIovwGH2wj88pMDAYizuPzy/5cBiZVc/PNuDwGKgCT88933A
Yt0QPz0TuMBjHHE/PTAYwGNeMj89TIHAY6JZPz1o2sBj6Oc/PYUGwGQx3T89oOzAZH04Pz28cg==
      </set>
      <set id="src_SNR2" fmt="series">
AAAACHNyY19TTlIyAAAAAj+AAADDx4AAAAAAAgAABLA/3uRHPwx/0j/hRWY/C/5TP+Om6z8LfQA/
5ghHPwr8Hz/oaOA/CnvyP+rIFj8J/L0/7SVAPwl+vj/vf68/CQI3P/HWsj8Ih2I/9CmLPwgOej/2
d38/B5ezP/i/zD8HIz8/+wGkPwaxST/9PD4/BkH7P/9uxD8F1XRAAMwzPwVr0kAB3Cc/BQUqQALm
0j8EoYtAA+vHPwRA/0AE6po/A+OHQAXi4D8DiR9ABtQtPwMxukAHvhY/At1IQAigMj8Ci69ACXoa
PwI8zkAKS2o/AfCCQAsTwT8Bpp5AC9K/PwFe8UAMiAs/ARlGQA0zSz8A1WFADdQuPwCTA0AOamU/
AFHrQA71pz8AEdJAD3WuPv+k40AP6jw+/yb+QBBTGD7+qV1AELAOPv4rZ0ARAPA+/ayCQBFFmD79
LBZAEX3iPvypi0ARqbc+/CRLQBHJAD77m8VAEduxPvsPa0AR4cI++n61QBHbMj756R9AEcgHPvlO
LEARqE0++K1mQBF8FT74Bl1AEUN5PvdYrEAQ/pQ+9qPzQBCtij71599AEFCCPvUkIEAP56o+9Fhw
QA9zNj7zhJVADvNZPvKoWUAOaE8+8cOUQA3SVz7w1iVADTGzPu/f80AMhqc+7uDqQAvRez7t2QNA
CxJ8PuzIPkAKSfY+666hQAl4OD7qjDtACJ2SPulhIkAHulQ+6C1xQAbO0z7m8U5ABdthPuWs4UAE
4FM+5GBaQAPd/T7jC+9AAtSzPuGv2UABxMo+4ExaQACukz7e4bU//yTEPt1wMj/84RI+2/geP/qS
sD7aecw/+DpAPtj1kD/12F8+12u/P/Ntqj7V3LM/8Pq2PtRIzD/ugBg+0rBpP+v+YD7RE+w/6XYd
Ps9zuD/m59s+zdA1P+RUHj7MKcg/4btrPsqA3T/fHj0+yNXcP9x9Fj7HKTE/2dhrPsV7SD/XMK8+
w8yOP9SGVD7CHW8/0dnDPsBuWT/PK2c+vr+5P8x7oz69Ef4/ycraPrtllD/HGWk+ubroP8RnqT64
Emg/wbXuPrZsfj+/BIs+tMmVP7xT0T6zKhY/uaQHPrGOaD+29XI+r/byP7RIVj6uZBg/sZz0PqzW
Oz+u84c+q028P6xMSj6pyvk/qaduPqhOSz+nBSc+ptgJP6Rloz6laIY/ockQPqQAEj+fL5Q+op74
P5yZTz6hRX4/mgZlPp/z5T+XdvU+nqpqP5TrGD6daUM/kmLoPpwwoz+P3no+mwCzP41d4D6Z2Zo/
iuErPpi7dD+IaGY+l6ZbP4XzoT6Wml8/g4LjPpWXiD+BFjU+lJ3cP31bMT6TrVU/eJIfPpLF6T9z
0TY+keeGP28YcT6REhM/amfNPpBFbz9lv0w+j4F4P2Ee3z6OxgQ/XIZ0Po4S3z9X9gM+jWfXP1Nt
dz6MxK4/Tuy5PowpJT9Kc7w+i5T6P0YCZj6LB+U/QZiqPoqBnD89NmU+igHUPzjbhz6JiD0/NIf0
PokUij8wO5c+iKZrPyv2Uz6IPY4/J7gRPofZnj8jgLo+h3pNPx9QOz6HH0k/GyZ5PobIRD8XA18+
hnTwPxLm0T6GJQA/DtC3PoXYLT8KwPw+hY4vPwa3jj6FRsI/ArRZPoUBqD79bn8+hL6mPvWAWz6E
fYQ+7Z4pPoQ+ED7lx8s+hAAcPt39ED6Dw38+1j3XPoOIFT7OifY+g03CPsbhUj6DFHA+v0PDPoLc
Dj63sSo+gqSTPrApXD6Cbfs+qKw6PoI4Sz6hOZs+ggOPPpnRWz6Bz9U+knNdPoGdOj6LH24+gWva
PoPVZD6BO9s+eSpLPoENaz5qvOg+gOC5PlxiYD6Atf8+Tho2PoCNej4/5DA+gGdrPjG/xj6ARBY+
I6yhPoAjwz4Vqmg+gAa8Pge4lT5/2po9862gPn+viD3YCO4+f4zVPbyCWD5/cxs9oRkPPn9i6D2F
y8k+f1zIPVUzeT5/YT09HwQFPn9wvzzSDjE+f4u6PEzsrz5/soy6GG01Pn/lg7xfRiI+gBJvvNor
dT6AOGO9IjAePoBkrb1XIf8+gJdOvYX2hz6A0EG9oEkPPoEPdL26iWc+gVTKvdS33z6BoB697tTQ
PoHxQr4EcFM+gkf7vhFttz6CpAa+HmKmPoMFF74rTw4+g2rdvjgy3z6D1Pu+RQ3dPoRDEL5R39U+
hLS0vl6ogz6FKXm+a2eFPoWg7r54HHg+hhqfvoJjWD6GlhW+iLLbPocS2L6O/G8+h5BuvpU/tT6I
Dl2+m3xLPoiMLr6hsc0+iQlqvqffvz6JhZ2+rgWoPooAWL60IxM+inktvro3bD6K77W+wEI4Potj
j77GQt0+i9Rcvsw4zj6MQca+0iN3Poyrfb7YAkQ+jRE6vt3UkD6Ncrq+45nQPo3Pxb7pUXA+jigp
vu761T6Oe72+9JVyPo7KX776ILQ+jxP3vv+cKz6PWHO/AoOmPo+Xyr8FMM8+j9H9vwfVUD6QBxG/
CnD3PpA3Fr8NA5Q+kGIgvw+M+z6QiE+/Eg0APpCpxb8Ug4M+kMarvxbwaD6Q3zG/GVOUPpDzjr8b
rPo+kQP6vx38iD6RELS/IEI/PpEZ/L8ifhw+kSAYvySwJT6RI1G/JthiPpEj8b8o9tw+kSJDvysL
rD6RHpO/LRbvPpEZLb8vGME+kRJfvzERUD6RCnW/MwC9PpEBuL805zc+kPhzvzbE8z6Q7uq/OJog
PpDlZL86Zvk+kNwhvzwrvT6Q016/PeirPpDLV78/ngE+kMRAv0FL+j6Qvk6/QvLqPpC5rr9EkxE+
kLaKv0YstT6QtQa/R8AjPpC1Rb9JTaM+kLdhv0rVfj6Qu3K/TFgFPpDBjb9N1X4+kMnCv09ONT6Q
1Bu/UMJ3PpDgnr9SMoY+kO9Sv1Oesz6RADW/VQdNPpETRb9WbJc+kSh9v1fO1D6RP9S/WS5PPpFZ
Qb9ai0w+kXS4v1vmFz6Rkiq/XT7uPpGxh79elhM+kdLBv1/rxT6R9ce/YUBHPpIaiL9ik9Y+kkDx
v2PmrD6SaPO/ZTkCPpKSe79mixQ+kr15v2fdFz6S6eC/aS9APpMXnr9qgcc+k0amv2vU0z6Tduu/
bSiRPpOoYr9ufTE+k9sCv2/S1j6UDsG/cSmpPpRDmr9ygcQ+lHmJv3PbTD6UsIe/dTZXPpTok792
kwQ+lSGtv3fxYz6VW9W/eVGCPpWXD796s3M+ldNev3wXNT6WEMa/fXzRPpZPTr9+5Ek+lo79v4Am
xz6Wz92/gNxRPpcR97+Bkrs+l1VWv4JJ+z6Xmge/gwIKPpfgF7+Dutk+mCeSv4R0WD6YcIe/hS56
Ppi7B7+F6S8+mQcjv4akYz6ZVOy/h2ACPpmkdb+IG/g+mfXQv4jYLj6aSRK/iZSQPpqeTr+KUQY+
mvWZv4sNdz6bTwu/i8nOPpuqu7+MhfY+nAjBv41B1z6caTa/jf1bPpzMNr+OuG0+nTHav49y+T6d
mkG/kCztPp4Fhr+Q5jg+nnPJv5Geyz6e5Su/klabPp9Zz7+TDZo+n9HTv5PDwD6gTVy/lHkGPqDM
jb+VLWU+oU+Mv5Xg2z6h1oC/lpNoPqJhj7+XRRI+ovDhv5f12T6jhJ2/mKXJPqQc7L+ZVOc+pLn2
v5oDPz6lW+S/mrDgPqYC3r+bXdY+pq8Jv5wKMz6nYIu/nLYHPqgXir+dYWY+qNQpv54MYj6ploe/
nrcRPqpewr+fYYo+qyzyv6AL3T6sATS/oLYbPqzbmb+hYFk+rbwxv6IKrD6uowi/orUmPq+QJL+j
X9I+sIOHv6QKvz6xfSy/pLX6PrJ9DL+lYY4+s4MWv6YNgz60jzW/prncPrWhTb+nZpk+trk7v6gT
uD631ti/qME1Prj59r+pbwQ+uiJhv6odHT67T9+/qstvPryCML+rees+vbkPv6wofD6+9DK/rNcF
PsAzSr+thWk+wXYDv64zij7CvAa/ruFDPsQE+L+vjnE+xVB9v7A66D7GnjS/sOZ7Psftu7+xkQE+
yT6vv7I6SD7KkK6/suIfPsvjUr+ziFE+zTY6v7Qsrj7OiQO/tM8APs/bS7+1bw8+0Syyv7YMpj7S
fNq/tqeTPtPLbb+3P6A+1RgRv7fUmj7WYnK/uGZOPteqP7+49Is+2O8wv7l/Iz7aMPq/ugXoPttv
W7+6iK4+3KoVv7sHUD7d4O+/u4GqPt8TtL+795c+4EI1v7xo/T7hbEW/vNXBPuKRv7+9Pc4+47KB
v72hFD7kzm+/vf+FPuXlcr++WRk+5vd1v76tzj7oBGu/vv2kPukMSL+/SJ0+6g8Ev7+Oxz7rDJu/
v9AyPuwFD7/ADO8+7Phlv8BFFz7t5qK/wHjIPu7P0L/AqCM+77P+v8DTTj7wkzm/wPp0PvFtlr/B
HcQ+8kMqv8E9cD7zFAu/wVmvPvPgU7/Bcrg+9Kgcv8GIyT71a4O/wZwjPvYqqb/BrQY+9uWtv8G7
tT73nLK/wch6PvhP3b/B05k++P9Uv8HdXz75qz6/weYTPvpTxL/B7gI++vkPv8H1dD77m0q/wfy4
Pvw6oL/CBBY+/Nc9v8IL1T79cU6/whQ7Pv4JAb/CHYw+/p6Dv8IoDj7/MgS/wjQAPv/DsL/CQZ0/
ACnav8JRHD8AcR2/wmKyPwC3uL/Cdo8/AP2+v8KM3T8BQ0W/wqXBPwGIYb/CwVo/Ac0iv8LfwD8C
EZu/wwEJPwJV2b/DJTw/Apnrv8NMYj8C3d6/w3Z1PwMhur/Do28/A2WKv8PTPj8DqVO/xAXHPwPt
Gr/EOuo/BDDgv8Ryej8EdKa/xKxJPwS4bL/E6Bw/BPwrv8Ulsz8FP9+/xWTCPwWDgb/FpPg/BccG
v8Xl/j8GCmO/xid0PwZNir/GaPQ/BpBuv8aqCz8G0v6/xupNPwcVKL/HKTs/B1bdv8dmWz8HmAi/
x6EqPwfYl7/H2R4/CBh4v8gNsD8IV5e/yD5SPwiV47/Iang/CNNJv8iRjz8JD7i/yLMIPwlLIL/I
zk8/CYVzv8ji1z8JvqS/yPASPwn2p7/I9XY/Ci10v8jyeT8KYwO/yOaVPwqXTr/I0Us/CspVv8iy
Iz8K/Ba/yIioPwssl7/IVGk/C1vav8gU/z8Lieu/x8oKPwu20r/HczY/C+Kev8cQND8MDV+/xqDD
Pww3KL/GJKY/DGAPv8Wbrz8MiCm/xQWxPwyvkr/EYpM/DNZjv8OyQD8M/Lm/wvSuPw0isr/CKeI/
DUhtv8FR5z8Nbgm/wGzPPw2Tpr+/erw/Dbljv7571j8N31+/vXBRPw4Ft7+8WGY/DiyKv7s0VD8O
U/C/ugRqPw58BL+4yPY/DqTbv7eCUD8Ozoi/tjDWPw75HL+01O0/DySkv7Nu/T8PUSq/sf9xPw9+
sb+whrY/D607v68FQD8P3MW/rXuFPxANR7+r6fw/ED61v6pRHj8QcP2/qLFgPxCkC7+nCzs/ENfF
v6VfJj8RDA+/o62aPxFAxr+h9wg/EXXFv6A75D8RquS/nnyfPxHf+b+cuac/EhTWv5rzZT8SSUu/
mSpBPxJ9J7+XXp4/ErA5v5WQ3j8S4k+/k8FePxMTN7+R8HY/E0K/v5Aefz8TcLm/jkvHPxOc+L+M
eJ4/E8dRv4qlUD8T75y/iNIiPxQVt7+G/1k/FDmEv4UtMj8UWui/g1vrPxR50L+Bi8M/FJYuv395
4D8Ur/q/e99PPxTHNL94SDw/FNviv3S1Cz8U7hK/cSYWPxT92r9tm7s/FQtXv2oWWT8VFq6/ZpZD
PxUgDL9jG9M/FSejv1+nYz8VLbG/XDlCPxUyeL9Y0cQ/FTZCv1VxPj8VOV+/UhgDPxU8Jr9Oxmc/
FT7yv0t8tj8VQia/SDtMPxVGJr9FAn8/FUtbv0HSnz8VUjG/Pqv+PxVbFL87ju4/FWZ2vzh7wj8V
dMS/NXLPPxWGbr8ydGY/FZvgvy+A3T8VtYa/LJh7PxXTxr8pu5I/FfcCvybqcT8WH5q/JCVePxZN
5L8hbKQ/FoIzvx7AiD8WvM+/HCFLPxb9+b8Zjys/F0XpvxcKXz8XlM6/FJMfPxfqzb8SKZ4/GEgC
vw/OBD8YrH2/DYB7PxkYQ78LQSI/GYtRvwkQHT8aBZe/Bu2BPxqG/L8E2V8/Gw9cvwLTxz8bnom/
ANy9Pxw0Tb796Ic/HNBpvvo0sz8dcpS+9p3wPx4af77zJBo/HsfVvu/HBD8feje+7IaKPyAxRL7p
YnI/IOyVvuZaiD8hq72+426FPyJuT77gnhs/IzPavt3o/z8j++q+207dPyTGC77Yz2E/JZHKvtZq
PD8mXrK+1B8HPycsT77R7XU/J/owvs/VKz8ox+W+zdXdPymVAL7L7z8/KmEYvsog9j8rK8a+yGq3
Pyv0p77GzEI/LLtavsVFYz8tf4a+w9XcPy5A077CfX4/Lv7wvsE8ED8vuZG+wBF9PzBwbb6+/Zk/
MSNCvr4ASj8x0dK+vRl6PzJ75b68STA/MyFGvruPVj8zwci+uuvxPzRdP766XvY/NPOIvrnocj81
hIG+uYhfPzYQD765PtU/NpYbvrkL2D83FpG+uO9oPzeRYr646Xw/OAaEvrj6Hz84de6+uSFMPzjf
nb65Xuc/OUOSvrmy4j85oc++uh0ZPzn6W766nVw/Ok1Bvrszbz86mou+u98LPzriSb68n9k/OySN
vr11eT87YWm+vl9sPzuY9r6/XSA/O8tLvsBuBD87+IO+wZFoPzwgu77CxpA/PEQQvsQMpT88YqG+
xWK9Pzx8kr7Gx88/PJIDvsg61z88oxq+ybq0Pzyv+r7LRi4/PLjKvszb+j88vbK+znrHPzy+2b7Q
ISs/PLxovtHNqz88toe+0367PzytYb7VMs0/PKEevtboTD88kem+2J2TPzx/6r7aUP0/PGtMvtwA
1D88VDi+3athPzw6177fTwE/PB9QvuDp9T88Acy+4nqVPzvicL7j/zU/O8FjvuV2Lj87nsm+5t3o
Pzt6xL7oNMw/O1V4vul5XD87LwO+6qotPzsHhb7rxeA/Ot8cvuzLGj86teK+7bihPzqL8r7ujVo/
OmFkvu9IKj86Nk6+7+gOPzoKxL7wbDI/Od7avvDT2T85sp++8R5YPzmGI77xSyU/OVl0vvFZyj85
LJu+8UoPPzj/pL7xG7A/ONKYvvDOmj84pXy+8GLgPzh4V77v2Kw/OEsuvu8wTj84HgK+7monPzfw
177thr0/N8OuvuyGrD83loi+62q6PzdpZb7qM8Y/NzxGvuji0j83Dyi+53jkPzbiC77l9zA/NrTt
vuRe8j82h82+4rGFPzZaqr7g8FU/Ni2Dvt8c8z82AFi+3TjyPzXTKL7bRfw/NaXyvtlFuz81eLi+
1zoFPzVLer7VJKw/NR47vtMHiD808Py+0OR9PzTDwb7OvXI/NJaNvsyUYj80aWS+yms+PzQ8TL7I
RAA/NA9KvsYgmj8z4mW+xAMDPzO1o77B7SQ/M4kMvr/g6j8zXKi+veBEPzMwgb677Po/MwSevroI
3j8y2Qq+uDWlPzKtzb62dQs/MoLyvrTIqT8yWIO+szIOPzIuib6xsrI/MgUOvrBMAD8x3Bu+rv87
PzGzu76tzac/MYv1vqy4UD8xZNO+q8BHPzE+XL6q5mg/MRiXvqoreD8w84q+qZAqPzDPOr6pFRU/
MKutvqi6oT8wiOa+qIEcPzBm576oaLQ/MEWzvqhxbz8wJUi+qJtJPzAFpL6o5gU/L+bHvqlRWz8v
yKu+qdzRPy+rTL6qh9Y/L46lvqtRrT8vcq2+rDmMPy9XW76tPnw/Lzymvq5ffz8vIoS+r5tWPy8I
5r6w8Ms/Lu/CvrJeaz8u1wi+s+KyPy6+q761fA0/Lqabvrco4T8ujsi+uOdfPy53Ib66ta8/Ll+V
vryR8D8uSBK+vnohPy4wiL7AbEU/LhjkvsJmVD8uARS+xGYsPy3pCL7Gaas/LdCvvshuqT8tt/e+
ynL6Py2ez77MdHs/LYUovs5xBz8tavO+0GZjPy1QIb7SUnY/LTSivtQzKz8tGGu+1gZ1Pyz7cL7X
ykk/LN2ivtl8zD8svvq+2xwOPyyfbb7cpkU/LH7zvt4Zsz8sXYO+33S0Pyw7Fr7gtbg/LBenvuHb
WD8r8zK+4uRBPyvNsb7jz0M/K6civuSbRT8rf4S+5UdDPytW1b7l0mM/Ky0WvuY75T8rAki+5oM2
PyrWbL7mp+M/KqmFvuapkT8qe5W+5ogMPypMo77mQ0E/Khy0vuXbPz8p686+5VAsPym5+L7kolg/
KYc7vuPSOD8pU5++4uBYPykfML7hzVY/KOn5vuCZ+z8otAW+30ctPyh9Yb7d1eQ/KEYdvtxHJj8o
Dke+2pwXPyfV8L7Y1f0/J50pvtb2GT8nZAW+1P21Pycqmb7S7j8/JvD5vtDJKD8mtzq+zo/yPyZ9
dr7MRAw/JkPEvsnnDT8mCj2+x3qAPyXQ+77E//E/JZgYvsJ4+D8lX7O+v+chPyUn5769TAI/JPDQ
vrqpIz8kuo6+uAAIPySFQL61Uio/JFEBvrKhBD8kHfC+r+3+PyPsK76tOoc/I7vSvqqH+T8jjQG+
p9eqPyNf1L6lKuk/IzRnvqKC9j8jCtS+n+EAPyLjNL6dRjg/Ir2fvpqzuj8imiu+mCqpPyJ47L6V
rAc/IlnzvpM42D8iPVG+kNIcPyIjE76OeME/IgtEvowtvz8h9ey+ifHyPyHjEr6HxjE/IdK3voWr
Vj8hxNu+g6I1PyG5fr6Bq5U/IbCYvn+QmT8hqiO+e/I4PyGmE754fYU/IaRbvnU0DT8hpOu+chc7
PyGnsb5vKJI/IayYvmxpbT8hs4u+adtNPyG8cL5nf40/IccvvmVXiz8h06u+Y2SrPyHhyL5hqE0/
IfFnvmAjtD8iAmm+XtguPyIUsL5dxuI/IigavlzxDD8iPIm+XFfUPyJR3L5b/Es/Imf0vlvfWT8i
frG+XAHuPyKV9r5cZNg/Iq2jvl0I7D8ixZ2+Xe7jPyLdyL5fFyU/IvYMvmCCGz8jDk++YjASPyMm
eb5kITw/Iz54vmZVjz8jVje+aMzuPyNtpb5rhvs/I4Szvm6DOD8jm1O+ccEQPyOxe751P6Y/I8ch
vnj+DD8j3D6+fPskPyPwzL6AmtU/JATHvoLWCz8kGC++hS5QPyQrBb6Hor4/JD1KvooyVz8kTwK+
jNv/PyRgMb6Pnpo/JHDevpJ44j8kgQ++lWmGPySQzr6Ybyg/JKAjvpuIZT8krxm+nrO1PyS9ub6h
75g/JMwPvqU6eD8k2ia+qJK8PyToCb6r9tA/JPXDvq9lBz8lA2G+stu3PyUQ6762WUI/JR5rvrnc
Gj8lK+y+vWKDPyU5db7A6vQ/JUcOvsRz4D8lVL2+x/vMPyViiL7LgUE/JXByvs8C3z8lfn2+0n9D
PyWMq77V9S0/JZr8vtljaj8lqW6+3MjdPyW3/L7gJI4/JcahvuN1mD8l1VW+5rsvPyXkEb7p9Js/
JfLIvu0hOj8mAXC+8ECWPyYP+77zUlE/Jh5YvvZWIz8mLHi++UvgPyY6R778M3U/Jkexvv8M9z8m
VKK/AOw/PyZhA78CSyQ/Jmy9vwOjWD8md7i/BPUPPyaB2r8GQIg/JosKvweGCD8mky2/CMXjPyaa
K78KAHg/Jp/nvws2Ij8mpEe/DGdHPyanMb8NlFk/JqiLvw69wT8mqDy/D+PsPyamLL8RB0w/JqJD
vxIoWT8mnGy/E0d8PyaUkr8UZSA/JoqivxWBsj8mfou/Fp2RPyZwP78XuRo/Jl+wvxjUpT8mTNO/
GfCIPyY3ob8bDQg/JiASvxwqZj8mBie/HUjWPyXp3r8eaIY/Jcs6vx+Jkz8lqkK/IKwYPyWG/78h
0B8/JWF9vyL1oj8lOcu/JBydPyUP/L8lRPU/JOQmvyZuij8ktmK/J5k3PySGy78oxMQ/JFWBvynw
8j8kIqa/Kx15PyPuXb8sSgo/I7jOvy12Tz8jgiO/LqHrPyNKh78vzH0/IxIpvzD1nz8i2Ti/Mhzq
PyKf6L8zQew/ImZpvzRkNz8iLPO/NYNbPyHzub82nuo/Ibryvze2dz8hgtS/OMmdPyFLl7851/U/
IRVxvzrhHD8g4Jm/O+S3PyCtRL884m4/IHuovz3Z9z8gS/a/PssPPyAeYr8/tXQ/H/Mcv0CY8D8f
ylO/QXVcPx+kMr9CSps/H4Div0MYnD8fYIq/Q99TPx9DTb9Ensg/HylNv0VXCD8fEqW/RggyPx7/
cL9Gsmo/Hu/Cv0dV4D8e47C/R/LNPx7bRb9IiXU/HtaPv0kaLj8e1ZK/SaVRPx7YUr9KK0A/Ht7O
v0qsZj8e6QG/Syk7Px724b9Lojs/Hwhiv0wX5z8fHXW/TIrLPx82Br9M+2w/H1IAv01qYz8fcUe/
Tdg8Px+TwL9ORY8/H7lLv06y8T8f4ca/TyD8PyANDr9PkEs/IDr7v1ABdD8ga2e/UHUJPyCeKL9Q
65w/INMVv1FluD8hCgG/UePrPyFCwL9SZrU/IX0nv1LumD8huQe/U3wBPyH2M79UD2w/IjR/v1Sp
Oj8ic76/VUnLPyKzw79V8X0/IvRjv1agmz8jNXS/V1dxPyN2y79YFj0/I7hDv1jdND8j+bK/Wax3
PyQ69L9ahDE/JHvlv1tkdj8kvGS/XE1XPyT8Ub9dPtk/JTuNv144/z8lefy/Xzu5PyW3hb9gRvw/
JfQOv2FaqT8mL4O/YnagPyZpzr9jmro/JqLgv2TGwj8m2qe/ZfqAPycRF79nNbw/J0Ykv2h4OD8n
ecS/acGuPyer779rEdQ/J9yfv2xoYT8oC9C/bcUGPyg5gL9vJ3E/KGWvv3CPVj8okF2/cfxbPyi5
jb9zbi4/KOFCv3Tkfj8pB4G/dl70PyksUL933UE/KU+2v3lfFT8pcby/euQiPymSa798bBc/KbHM
v332pz8pz+u/f4OMPyns07+AiUE/KgiPv4FRoD8qIy2/ghrFPyo8ub+C5JE/KlVAv4Ou6T8qbNC/
hHmuPyqDeL+FRMk/KplGv4YQIz8qrke/htulPyrCi7+Hpzw/KtYfv4hy1T8q6RS/iT5ePyr7eb+K
CcM/Kw1cv4rU+z8rHs2/i5/1Pysv27+MaqM/K0CVv400/j8rUQu/jf74PythS7+OyIk/K3Flv4+R
pD8rgWm/kFpGPyuRZL+RImQ/K6Fov5Hp+D8rsYG/krD6PyvBvr+Td2I/K9Ivv5Q9Kz8r4uG/lQJP
Pyvz4b+Vxsk/LAU/v5aKkj8sFwe/l02kPywpRr+YD/c/LDwIv5jRhz8sT1i/mZJOPyxjRL+aUkM/
LHfUv5sRYz8sjRK/m8+pPyyjCL+cjQ4/LLm9v51Jjz8s0Tu/ngUlPyzphr+ev8k/LQKlv595eD8t
HJu/oDIvPy03bL+g6es/LVMbv6Ggqj8tb6e/olZnPy2NEr+jCx8/Latav6O+1D8tynq/pHGKPy3q
cb+lI0E/Lgs4v6XT+T8uLMi/poO5Py5PHL+nMoc/LnIpv6fgZD8uleS/qI1ePy66Q7+pOXs/Lt85
v6nkyD8vBLi/qo9VPy8qs7+rOTA/L1EYv6viaj8vd9m/rIsSPy+e47+tMz4/L8Ylv63bBj8v7Yy/
roJ/PzAVBr+vKcE/MDyAv6/Q5z8wY+e/sHgMPzCLJ7+xH00/MLIrv7HGyj8w2OG/sm6gPzD/Nb+z
Fu8/MSUVv7O/2T8xSm2/tGl9PzFvLb+1E/4/MZNDv7W/ez8xtp6/tmwXPzHZLb+3GfA/Mfrgv7fJ
JT8yG6m/uHnXPzI7e7+5LCE/MlpIv7ngHz8yeAW/upXsPzKUp7+7TaI/MrAlv7wHUj8yyna/vMMP
PzLjkr+9gOo/Mvtzv75A6j8zEhW/vwMaPzMncb+/x3s/MzuFv8CODD8zTk+/wVbLPzNfy7/CIa8/
M2/7v8LurD8zft6/w72uPzOMdL/Ejp4/M5i/v8VhYD8zo8G/xjXRPzOtfr/HC84/M7X4v8fjLD8z
vTW/yLu9PzPDOL/JlUw/M8gFv8pvoj8zy6K/y0qFPzPOFr/MJbc/M89kv80A8z8zz5W/zdvwPzPO
r7/Otmg/M8y5v8+QDj8zybq/0GiRPzPFur/RP6Q/M8DAv9IU9z8zutS/0ug3PzO0AL/TuRU/M6xK
v9SHPz8zo76/1VJjPzOaZr/WGjM/M5BKv9beYT8zhXe/156gPzN59r/YWq0/M23Vv9kSQD8zYR+/
2cUZPzNT4r/acvk/M0Yrv9sbqz8zOAm/2777PzMpi7/cXL4/MxrAv9z0zD8zC7m/3YcEPzL8iL/e
E0w/Mu08v96ZkD8y3ei/3xnEPzLOoL/fk+A/Mr92v+AH6D8ysH+/4HXjPzKhy7/g3eQ/MpNxv+FA
AT8yhYO/4ZxWPzJ4Fr/h8ws/Mms9v+JEUT8yXwu/4pBUPzJTlL/i11E/Mkjov+MZij8yPxu/41dI
PzI2PL/jkNM/Mi5bv+PGfz8yJ4W/4/ihPzIhyL/kJ5Q/Mh0vv+RTtD8yGcO/5H1iPzIXjb/kpQU/
MhaTv+TLBT8yFtm/5O/KPzIYYr/lE8A/Mhsuv+U3Uj8yHzq/5VrrPzIkgb/lfvc/Mir/v+Wj4z8y
Mqq/5coWPzI7eL/l8fc/MkVbv+Yb7D8yUEW/5khVPzJcJb/md5Q/Mmjpv+aqAD8ydny/5t/yPzKE
yb/nGbk/MpO3v+dXoj8yozC/55n1PzKzGb/n4PY/MsNZv+gs3j8y09W/6H3gPzLkcr/o1Cg/MvUU
v+kv3T8zBZ+/6ZEiPzMV+b/p+A8/MyYGv+pktT8zNa2/6tcpPzNE1r/rT2o/M1Nnv+vNfD8zYUo=
      </set>
      <set id="src_311" fmt="series">
AAAAB3NyY18zMTEAAAACP4AAAMPHgAAAAAACAAAEsL6nLEI/XKulvp20Yz9bAKq+lB/PP1lTbL6K
bjE/V6RpvoCflD9V9CK+bWiSP1RDGr5ZWUo/UpHWvkUSwz9Q4N2+MJbNP08wur4b6Ac/TYH1vgcJ
Fz9L1Ru94/pXP0oqtr25j5U/SINRvY7Z/D9G33O9R8TCP0U/pbzix/4/Q6Rsu9Uqaz9CDkw8cYtk
P0B9wj0TnoA/PvNKPWr3yD89b1s9oSsePzvyZT3M0TM/OnzVPfhiKz85Dw4+EejjPzepbz4niak/
NkxQPj0NFT809/0+Um0IPzOsvT5no0o/MmrNPnyp7j8xMl8+iL1hPzADoD6TB/s/Lt6xPp0x6z8t
w6g+pzhsPyyykj6xGNY/K6t1PrrQpD8qrkg+xF2JPym6/D7NvR8/KNF2PtbtUD8n8ZE+3+wmPycb
ID7ot7U/Jk3uPvFORD8lib0++a5qPyTOQj8A628/JBsvPwTjNz8jcCw/CL4CPyLM2z8Me3A/IjDW
PxAbJj8hm7Q/E5zrPyENBD8XAIs/IIRQPxpF/D8gASA/HW1HPx+C9T8gdoE/HwlRPyNhzD8ek7A/
Ji9jPx4hjz8o36U/HbJlPyty7z8dRa8/LemqPxza5z8wRGE/HHGJPzKDoj8cCRA/NKgDPxug/T82
si4/GzjRPzii3j8a0BA/OnrIPxpmRT88OrE/Gfr+Pz3jZD8Zjc8/P3W4PxkeUD9A8ps/GKwhP0Ja
2D8YNug/Q69KPxe+VD9E8OA/F0IYP0YgcD8WwfM/Rz7nPxY9qT9ITSo/FbUKP0lMGj8VJ+0/SjyR
PxSWNj9LH2A/E//NP0v1XT8TZKg/TL9fPxLExj9Nfiw/EiAwP04ygj8Rdvg/Tt0rPxDJOz9Pftk/
EBcgP1AYPT8PYNU/UKnyPw6mmD9RNJU/DeisP1G4sz8NJ1w/UjbpPwxi/j9Sr6Q/C5vzP1MjZz8K
0qI/U5KnPwoHdz9T/cs/CTrpP1RlMD8IbXM/VMkePweflz9VKe0/BtHdP1WH6z8GBM4/VeNNPwU4
+z9WPEk/BG72P1aTET8Dp1Q/VufOPwLiqT9XOqQ/AiGKP1eLtj8BZIs/V9scPwCsQD9YKOM+//Jz
P1h1KD7+mAU/WL/rPv1KSD9ZCTE+/ApBP1lRCz762OY/WZdyPvm3IT9Z3HE++KXKP1of/z73paU/
WmIoPva3ZD9aotY+9duiP1riDz71Euo/Wx/YPvRdrT9bXBU+87xFP1uWyz7zLvU/W9AIPvK16D9c
B84+8lEvP1w+Ez7yAMc/XHLSPvHEkT9cpgg+8ZxYP1zXwj7xh9o/XQf7PvGGsz9dNrw+8Zh2P11k
Cz7xvKU/XY/rPvHyqD9dunc+8jnaP13jnj7ykYw/XgtyPvL5Az9eMfo+8293P15XSz7z9BQ/Xnti
PvSGBT9enks+9SRqP17ACz71zmI/XuCkPvaDBT9fACU+90FnP18ejT74CJ0/XzvPPvjXuz9fV+Y+
+a3XP19yyT76igc/X4xlPvtrZD9fpLU+/FEIP1+7lD79Og8/X9DkPv4lnD9f5II+/xLSP1/2Sz8A
AG0/YAYKPwB3cD9gE4Q/AO4OP2Aecj8BY+I/YCaUPwHYij9gK5c/AkumP2AtJz8CvNw/YCrVPwMr
0z9gJDc/A5g0P2AY4z8EAa4/YAhVPwRn8T9f8gY/BMqyP1/VeT8FKak/X7IOPwWEkD9fhzc/Bdsp
P19UUT8GLTc/Xxi0PwZ6gj9e06c/BsLYP16Edj8HBgo/XipxPwdD7z9dxN4/B3xiP11S8D8Hr0I/
XNPvPwfcdj9cRxM/CAPqP1uroz8IJZA/WwDhPwhBWz9aRfg/CFdJP1l6Mz8IZ1o/WJzdPwhxlj9X
rUQ/CHYJP1aqsj8IdMM/VZSEPwht2z9UaiQ/CGFrP1MrAj8IT5U/UdadPwg4ej9QbII/CBxCP07s
Rj8H+xo/TVWKPwfVMD9LqAo/B6qzP0njnz8He9k/SAgXPwdI1j9GFV4/BxHfP0QLbT8G1yw/Qepp
PwaY8z8/soU/BldtPz1j/T8GEs0/Ov8uPwXLSj84hIU/BYEYPzX0hz8FNGo/M0/OPwTlbj8wlwQ/
BJRTPy3K/z8EQUQ/KuyWPwPsaj8n/LU/A5XqPyT8YD8DPec/Iey2PwLkfz8eztg/AonSPxukAj8C
Lfk/GG2EPwHRDT8VLLQ/AXMlPxHi8z8BFFY/DpGtPwC0sz8LOlU/AFRPPwfebD7/5nw/BH95Pv8j
ID8BHwI+/l6uPvt9GD79mU4+9L9RPvzTKj7uB8A+/AxwPudZYD77RU8+4LcfPvp9/T7aI+w++ba6
PtOipz7478M+zTYBPvgpYj7G4Kg+92PpPsClEz72n6o+uoW/PvXdBT60hNU+9RxbPq6kcT70XhY+
qOaQPvOipj6jTPw+8uqDPp3ZNz7yNiM+mIzAPvGGBT6TaMk+8NqsPo5uYj7wNJ0+iZ6BPu+UWT6E
+bs+7vpjPoCAoz7uZz0+eGcqPu3baD5wJUw+7VdePmg77T7s25Y+YKqLPuxofz5ZcD4+6/5/PlKM
HD7rnfk+S/zXPutHRj5FwTU+6vq1Pj/XXz7quIA+Oj1HPuqA6D408OM+6lQXPi/v7j7qMjA+Kzfz
PuobST4mxoU+6g9tPiKYrD7qDpk+HqvqPuoYxD4a/Xg+6i3ZPheKpT7qTbk+FFDMPup4QT4RTWQ+
6q1APg59oz7q7IA+C98oPus1wT4Jb4Q+64jCPgcsVT7r5T4+BRN7PuxK7D4DIyQ+7Ll7PgFZZj7t
MJg9/2lDPu2v8z38Zj0+7jc0PfmnAT7uxgk99ylrPu9cHj3065k+7/khPfLr8z7wnL498SjlPvFG
pj3voX8+8faIPe5VDz7yrBw97UNcPvNnEz3sa5g+9CcjPevN9z707Ak962pePvW1gz3rQZA+9oNQ
PetT0j73VTU966FOPvgq+T3sKps++QRnPezv+j754VA97fG/PvrBhD3vMBk++6TbPfCrGT78izI9
8mKRPv10aD30VkY+/mBkPfaFmj7/Tw09+O9vPwAgKT37koc/AJoTPf5tZT8BFUE+AL8GPwGRsj4C
YOY/Ag9nPgQayD8CjmM+BesMPwMOsD4Hz2g/A5BWPgnGGT8EE2A+C8xaPwSX3T4N34U/BR3ePg/8
pj8FpXU+EiCCPwYutz4UR54/Brm5PhZuRz8HRpI+GJBgPwfVXD4aqdg/CGYtPhy2Oz8I+SA+HrEl
PwmOTT4glZ8/CiXNPiJe3z8Kv7c+JAejPwtcIj4lixA/C/skPibj6T8MnNE+KAy2Pw1BOT4pABI/
DehpPim4qT8Okmw+KjD7Pw8/Sz4qY9c/D+8LPipL+D8Qoas+KeQaPxFXKj4pJ1Q/Eg+BPigQsT8S
yqI+Jpt1PxOIfj4kwyA/FEkBPiKDlj8VDBM+H9jBPxXRlj4cvwY/FplsPhky+D8XY24+FTHCPxgv
cz4QuNM/GP1SPgvGLj8ZzNk+Blf9Pxqd2D4AbQ4/G3AYPfQIzD8cQ2M95ju4Px0XgT3XcwE/Hew1
Pcev5D8ewUQ9tvT6Px+WcT2lRXo/IGuAPZKmAj8hQDY9fjhIPyIUVT1VXTg/IuekPSrKIT8jueg8
/SCnPySK6jyhhmA/JVp2PAXhBD8mKFm7c4vOPyb0Y7yCcDM/J75pvOjTzT8ohkO9KLCTPylLzb1d
7ss/Kg7lvYoCsT8qz3G9pWjzPyuNWr3BGa0/LEiNvd0C9T8tAP69+RMYPy22pb4Km7M/Lml+vhiu
lz8vGYm+Jri3Py/Gzr40sKM/MHFXvkKMxT8xGTS+UEN9PzG+e75dy1s/MmFCvmsbCz8zAaW+eCmT
PzOfxr6CdtI/NDvIvoivWz801dC+jroWPzVuB76Ukt8/NgSYvpo1wD82ma++n58WPzctfL6ky10/
N8Auvqm3Vz84UfK+rl/UPzji+76ywhE/OXN1vrbbeD86A4++uqnEPzqTdr6+KxI/OyNUvsFdpz87
s1O+xEANPzxDmL7G0Tk/PNRJvskQUz89ZYO+yvzSPz33ZL7MloM/PooFvs3djT8/HXq+ztJQPz+x
1r7PdXE/QEclvs/H2z9A3XC+z8q/P0F0ub7Pf6I/Qg0Dvs7oVj9Cpke+zgbpP0NAfb7M3Xk/Q9uY
vstuiT9Ed4a+ybzKP0UUMr7Hyxw/RbGFvsWcfj9GT2a+wzQlP0bttb7AlVw/R4xTvr3DtD9IKxu+
usLIP0jJ6763lkI/SWibvrRB7z9KBwW+sMmWP0qlAb6tMRs/S0Jnvql8Uj9L3xG+pa9LP0x6176h
zdg/TRWTvp3b3T9NryK+md09P05HYL6V1bA/Tt4tvpHJFz9Pc2u+jbsdP1AG/r6Jr1E/UJjNvoWp
LD9RKMO+gav8P1G2zr57dic/UkLdvnOy6z9SzOe+bBRkP1NU475kn/Q/U9rOvl1a8D9UXqa+VkpR
P1Tgcb5Pcsc/VWAzvkjYoD9V3fe+Qn+3P1ZZzL48a3w/VtO/vjafSD9XS+a+MR3OP1fCVr4r6Z8/
WDcnvicEhj9YqnW+InA9P1kcXL4eLgY/WYz5vho+6D9Z/G2+FqNHP1pq174TW0E/WthavhBmrj9b
RRe+DcUbP1uxML4LdZI/XBzGvgl28j9ch/u+B8ezP1zy8L4GZe8/XV3GvgVPhT9dyJ2+BIHYP14z
k74D+no/Xp7GvgO2kD9fClK+A7MBP192Ub4D7Dk/X+LdvgRe5z9gUA6+BQcjP2C9+L4F4TA/YSy0
vgbpJD9hnFG+CBrlP2IM5b4JcgM/Yn5/vgrqLz9i8TC+DH7fP2NlB74OK5I/Y9oQvg/ryj9kUFy+
EbrTP2TH+L4TlDQ/ZUDxvhVzKD9lu1S+F1NQP2Y3Lb4ZL/s/ZrSKvhsEuz9nM3i+HM0bP2e0Br4e
hIc/aDZCviAm2z9ouj2+IbAEP2lAB74jG+4/acezviRmUT9qUVG+JYtwP2rc974mh9g/a2q5vidX
7T9r+q6+J/guP2yM7L4oZZk/bSGKviic9z9tuKO+KJtzP25ST74oXj8/bu6ovifjIz9vjcm+Jye8
P3Avzr4mKeM/cNTPviTn1z9xfOm+I1/GP3IoM74hkEU/ctbIvh94Ez9ziMG+HRX1P3Q+NL4aaLc/
dPc3vhdv9j91s+C+FCsdP3Z0QL4QmfY/dzhovgy8Qz94AGe+CJImP3jMSr4EG6M/eZwYvf6yFz96
b9y99JWVP3tHmb3p43Q/fCNRvd6c8z99AwW90sQbP33msr3GWvM/fs5VvbljbD9/ueO9q+AjP4BU
qr2d068/gM5NvY9AtT+BSdO9gCoJP4HHNL1hJPc/gkZmvUD6Hj+Cx2C9H9mPP4NKFbz7k1s/g856
vLWhsz+EVIK8W9L6P4TcHruR5LM/hWVCO5qQGz+F7908Zsa3P4Z74TzBudY/hwk9PQjNkD+Hl+A9
MX5oP4gnuj1a6ts/iLi6PYKG2T+JSsw9l/F5P4nd3T2tsqU/inHZPcPIKD+LBq492jCfP4ucRT3w
6iI/jDKKPgP5fD+MyWY+D6TfP41gwj4bdl4/jfiFPidtPD+OkJc+M4jgP48o3D4/yOE/j8E7Pkws
eT+QWZU+WLMRP5DxzT5lXEc/kYnFPnInVT+SIV0+fxQCP5K4cj6GEOw/k07jPoyoHz+T5Iw+k09I
P5R5Rz6aBh8/lQztPqDMZj+Vn1k+p6HLP5YwYD6uhfY/lr/ZPrV4gz+XTZo+vHkAP5fZeD7DhwM/
mGNHPsqiQj+Y6to+0cpGP5lwBD7Y/pU/mfKZPuA+sT+acmw+54ojP5rvTz7u4E8/m2kWPvZAsD+b
35Y+/aq0P5xSoz8Cjt4/nMISPwZMmD+dLbo/Cg45P52VdT8N03g/nfkcPxGcED+eWIo/FWeyP56z
nz8ZNhU/nwo4Px0G9j+fXDo/INoUP5+pij8kryw/n/IPPyiGBD+gNbU/LF5WP6B0aj8wN/I/oK4f
PzQSvT+g4sk/N+6UP6ESXz87y0w/oTzdPz+o0j+hYkU/Q4ciP6GCmD9HZiw/oZ3fP0tF8j+htCI/
TyZ9P6HFcT9TB+g/odHfP1bqPj+h2X8/Ws2jP6HcbT9eskI/odrFP2KYPT+h1Kc/Zn/WP6HKNj9q
aUk/obuZP25U3D+hqPo/ckLOP6GShD92M3w/oXhmP3onMT+hWtA/fh47P6E59z+BDIA/oRYPP4ML
5D+g71A/hQ2CP6DF7z+HEYM/oJonP4kYGj+gbDE/iyFpP6A8SD+NLaI/oAqnP4887z+f14k/kU9/
P5+jKj+TZXk/n23CP5V/Aj+fN44/l5w3P58AxD+ZvTk/nsmdP5viIT+ekk8/ngsJP55bED+gOAE/
niQUP6JpET+d7Yo/pJ5LP523pD+m17A/nYKOP6kVPz+dTnI/q1b1P50beT+tnMU/nOnKP6/mlj+c
uYc/sjRbP5yK0D+0hfQ/nF3CP7bbRj+cMno/uTQnP5wJDj+7kG8/m+GSP73v6T+bvBo/wFJfP5uY
sz/Ct5c/m3dqP8UfVj+bWEg/x4lWP5s7Uz/J9Uw/myCOP8xi7D+bB/s/ztHqP5rxlz/RQfI/mt1d
P9Oyqz+ay0c/1iO8P5q7TD/YlMs/mq1gP9sFcj+aoXQ/3XVOP5qXeT/f5AI/mo9dP+JRKz+aiQs/
5LxmP5qEbz/nJUc/moFxP+mLcT+af/k/6+52P5p/7j/uTe4/moE1P/CpcD+ag7I/8wCdP5qHSD/1
UxU/movcP/egcD+akU8/+ehQP5qXhD/8KlA/mp5fP/5mGz+apcFAAE2tP5qtjUABZNc/mrWoQAJ4
YT+avfRAA4gkP5rGWUAEk/g/ms67QAWbtz+a1wJABp9BP5rfF0AHnnE/mubkQAiZJj+a7lZACY9H
P5r1WkAKgLg/mvvfQAttXj+bAddADFUhP5sHNUANN+w/mwvwQA4VqD+bD/9ADu5HP5sTW0APwbs/
mxYDQBCP9D+bF/NAEVjnP5sZLEASHIs/mxmxQBLa1z+bGYZAE5PGP5sYskAUR1o/mxc9QBT1jj+b
FTBAFZ5eP5sSlkAWQc8/mw9+QBbf4j+bC/ZAF3iYP5sIDkAYC/s/mwPVQBiaEz+a/1xAGSLoP5r6
tUAZpoQ/mvXyQBok8T+a8SZAGp47P5rsYUAbEnM/mue2QBuBoj+a4zRAG+vWP5re7kAcUSE/mtr0
QByxkz+a11NAHQ07P5rUGkAdZCk/mtFVQB22bj+azw5AHgQaP5rNUEAeTUM/mswhQB6R+T+ay4hA
HtJMP5rLiUAfDk8/mswoQB9GFD+azWRAH3mrP5rPPEAfqSc/mtGtQB/Ulz+a1LFAH/wRP5rYQUAg
H6Q/mtxWQCA/Xj+a4OVAIFtSP5rl4UAgc48/mus8QCCIJT+a8OZAIJkmP5r20EAgpp4/mvzmQCCw
nT+bAxZAILcxP5sJSkAgums/mw9uQCC6WD+bFWpAILcDP5sbKEAgsIA/myCRQCCm2T+bJYtAIJod
P5sp/0Agilg/my3UQCB3nz+bMPJAIGH8P5szQkAgSYM/mzSqQCAuQT+bNRNAIBBJP5s0Z0Af76c/
mzKPQB/MbT+bL3ZAH6auP5srBkAffoA/myUuQB9T9T+bHdpAHyckP5sU+0Ae+CI/mwqBQB7HCT+a
/lxAHpP0P5rwg0AeXvg/muDpQB4oMj+az4ZAHe/AP5q8UkAdtb0/mqdIQB16Sj+akGVAHT2HP5p3
pkAc/5E/ml0LQBzAjT+aQJdAHICdP5oiTkAcP+I/mgI0QBv+gT+Z4FJAG7yfP5m8sEAbemI/mZdY
QBs38D+ZcFdAGvVoP5lHu0AasvA/mR2TQBpwrj+Y8e5AGi7GP5jE30AZ7VQ/mJZ4QBmsfT+YZsxA
GWxgP5g18EAZLRo/mAP6QBjuwz+X0P5AGLF1P5edFEAYdUs/l2hRQBg6VT+XMsxAGACkP5b8nEAX
yEI/lsXYQBeROz+WjpVAF1uTP5ZW6UAXJ1A/lh7pQBb0bz+V5qpAFsLsP5WuQUAWkro/lXXBQBZj
yD+VPTxAFjYFP5UEwkAWCVg/lMxkQBXdpz+UlDFAFbLRP5RcN0AViK4/lCSCQBVfFz+T7R1AFTXg
P5O2EUAVDNQ/k39lQBTjwD+TSSJAFLpsP5MTSkAUkJk/kt3jQBRmCj+SqO5AFDp9P5J0a0AUDag/
kkBbQBPfRD+SDLlAE68KP5HZg0ATfLE/kaayQBNH6z+RdEJAExBrP5FCKUAS1eY/kRBfQBKYDj+Q
3tpAElaYP5Ctj0ASETs/kHx0QBHHqj+QS3pAEXmgP5AalUARJtg/j+m3QBDPDD+PuNJAEHIAP4+H
2UAQD3w/j1a7QA+nRT+PJWpADzkpP47z10AOxP4/jsH1QA5KmT+Oj7RADcnVP45dCEANQpY/jink
QAy0xT+N9jtADCBSP43CAkALhTI/jY0wQArjXT+NV7lACjrWP40hmEAJi6c/jOrFQAjV2z+MszpA
CBmLP4x680AHVtE/jEHvQAaN0z+MCCtABb65P4vNqUAE6bQ/i5JrQAQO+D+LVnZAAy6+P4sZzkAC
SUk/itx6QAFe3j+KnoVAAG/JP4pf9z/++LM/iiDdP/0JwT+J4UU/+xN1P4mhPT/5Fns/iWDWP/cT
lz+JICA/9QuKP4jfLj/y/xk/iJ4UP/DvEz+IXOc/7txFP4gbvD/sx38/h9qqP+qxkT+HmcY/6JtK
P4dZKT/mhYI/hxjsP+RxBT+G2SY/4l6hP4aZ8T/gTys/hltlP95Daj+GHZo/3DwgP4XgqT/aOg4/
haSsP9g99j+Fabk/1kiIP4Uv6T/UWn8/hPdUP9J0ez+EwBA/0JchP4SKND/OwxM/hFXWP8z46D+E
Iwo/yzkxP4Px5T/JhHQ/g8J6P8fbKz+DlNs/xj3RP4NpGT/ErNc/gz9FP8Mooj+DF20/wbGOP4Lx
nz/AR/I/gs3pP77sIT+CrFQ/vZ5eP4KM6z+8XuY/gm+4P7st8T+CVME/uguzP4I8DT+4+FM/giWh
P7fz9T+CEX8/tv6qP4H/qj+2GIs/gfAjP7VBoT+B4uc/tHnyP4HX9j+zwXE/gc9LP7MYGD+ByOI/
sn3YP4HEtj+x8qA/gcK9P7F2UT+Bwu8/sQjFP4HFRD+wqdA/gcmwP7BZSD+B0Cc/sBbzP4HYmz+v
4pY/geL/P6+78j+B70Q/r6LIP4H9WD+vlsk/gg0sP6+XmT+CHqw/r6TlP4IxyD+vvlE/gkZrP6/j
fT+CXIM/sBQDP4Jz+z+wT3o/goy+P7CVZT+Cprc/sOVVP4LB0D+xPs4/gt3yP7GhTD+C+wc/sgxS
P4MY+D+yf1M/gzevP7L5yT+DVxQ/s3shP4N3Dz+0AsM/g5eIP7SQID+DuGg/tSKaP4PZmT+1uZA/
g/sCP7ZUZj+EHIw/tvJ2P4Q+ID+3kx4/hF+oP7g1uD+EgQ0/uNmdP4SiOD+5fiE/hMMWP7oipz+E
45A/usaFP4UDkj+7aRQ/hSMGP7wJrT+FQdw/vKewP4Vf/j+9Qn4/hX1cP73ZdD+FmeQ/vmv6P4W1
hz+++Xc/hdA0P7+BWD+F6dw/wAMaP4YCdD/Afik/hhnvP8DyDT+GMEA/wV5FP4ZFXD/Bwl4/hlk6
P8Id7D+Ga9I/wnCMP4Z9HT/Cueg/ho0VP8L5qj+Gm7I/wy+MP4ao8T/DW08/hrTPP8N8vj+Gv0g/
w5O2P4bIXT/DoBU/htALP8OhyD+G1lM/w5jVP4bbOD/DhT0/ht66P8NnFT+G4Nw/wz6CP4bhoz/D
C6s/huESP8LOwj+G3zA/wogPP4bcAT/CN98/hteMP8HekD+G0dg/wXyCP4bK7T/BEiw/hsLUP8Cg
CD+GuZQ/wCacP4avOD+/pnk/hqPJP78gNT+Gl1E/vpR2P4aJ2z++A9s/hntyP71vHj+GbCI/vNby
P4Zb9j+8PA8/hkr8P7ufOj+GOT4/uwEwP4Ymyz+6YrM/hhOwP7nEjD+F//g/uSeHP4Xrsz+4jG0/
hdbuP7fz+D+Fwbc/t170P4WsHT+2zho/hZYwP7ZCIz+Ff/0/tbvDP4VplD+1O7E/hVMFP7TCkz+F
PGA/tFEEP4UltD+z55o/hQ8RP7OG2j+E+Ik/sy9RP4TiKz+y4Xc/hMwHP7Kdrz+Eti8/smRZP4Sg
tD+yNcQ/hIulP7ISNj+EdxI/sfnoP4RjDj+x7QI/hE+oP7HrnT+EPPA/sfXPP4Qq9T+yC5E/hBnI
P7Is2T+ECXg/slmGP4P6Ej+ykXA/g+umP7LUYj+D3j8/syIbP4PR6T+zekY/g8axP7PcjD+DvKI/
tEiEP4OzxD+0vcY/g6weP7U70D+Dpbo/tcIfP4Ogmz+2UCs/g5zIP7blZD+DmkI/t4EuP4OZDD+4
Iuk/g5klP7jJ8D+Dmow/uXWdP4OdPj+6JUY/g6E3P7rYRT+DpnE/u43mP4Os5j+8RX8/g7SMP7z+
YT+DvVs/vbffP4PHRj++cVA/g9JCP78qDz+D3kM/v+GCP4PrOj/Alwo/g/kYP8FKDD+EB84/wfn7
P4QXSz/CpkY/hCeBP8NOaT+EOF0/w/H1P4RJzz/EkHA/hFvGP8Upbj+EbjM/xbyPP4SBBT/GSXY/
hJQrP8bP2T+Ep5c/x09sP4S7Oj/Hx/Q/hM8GP8g5QD+E4vA/yKMgP4T26T/JBXo/hQroP8lgMT+F
HuI/ybM9P4UyzT/J/pQ/hUaiP8pCOD+FWls/yn42P4Vt7z/KsqU/hYFbP8rfpD+FlJo/ywVLP4Wn
qT/LI8U/hbqGP8s7Qz+FzTE/y0v2P4XfqD/LVhc/hfHqP8tZ5T+GA/k/y1ehP4YV1j/LT40/hieA
P8tB+D+GOPg/yy8lP4ZKQT/LF10/hltcP8r6+D+GbEo/yto6P4Z9DT/KtXQ/ho2kP8qM8T+GnhE/
ymD+P4auVD/KMeE/hr5sP8n/5D+Gzlg/yctNP4beGT/JlF0/hu2sP8lbVj+G/Q4/ySB1P4cMPD/I
4+w/hxs0P8il7j+HKfA/yGarP4c4bT/IJkM/h0amP8fk3T+HVJQ/x6KXP4diND/HX4E/h29+P8cb
rj+HfGw/xtctP4eI+D/Gkf8/h5UcP8ZMIT+HoNA/xgWKP4esDj/FvjA/h7bRP8V1/D+HwQ8/xSzP
P4fKxT/E4og/h9PtP8SW9z+H3IA/xEn0P4fkej/D+0w/h+vWP8Oqxz+H8o8/w1geP4f4pD/DAw8/
h/4QP8KrUz+IAtA/wlCZP4gG4z/B8pQ/iApIP8GQ9z+IDP8/wStmP4gPBz/AwYc/iBBiP8BS/D+I
ERE/v99vP4gRFz+/ZoE/iBB3P77n3D+IDzQ/vmMcP4gNUj+91+s/iArYP71F6z+IB8o/vKzHP4gE
MT+8DCs/iAASP7tjyD+H+3U/urNUP4f2Yj+5+oE/h/DiP7k5Cz+H6wA/uG6zP4fkwz+3m0c/h944
P7a+lT+H12g/tdhyP4fQYD+06Lg/h8kqP7PvUD+HwdI/suwmP4e6ZD+x3yk/h7LsP7DIXT+Hq3Y/
r6fHP4ekDj+ufXc/h5zCP61Jhj+HlZ0/rAwQP4eOrD+qxTk/h4f7P6l1Lz+HgZU/qBwpP4d7hj+m
umk/h3XaP6VQMT+HcJw/o93TP4dr1T+iY6Q/h2eQP6Dh+D+HY9c/n1kvP4dgsT+dyaU/h14oP5wz
xj+HXEI/mpf+P4dbBz+Y9rk/h1p9P5dQYD+HWqk/laVhP4dbkD+T9jQ/h101P5JDST+HX5s/kI0P
P4dixD+O0/E/h2axP40YWz+Ha2Q/i1q0P4dw2T+Jm2E/h3cSP4fawD+Hfgo/hhkzP4eFwD+EVw0/
h44vP4KUnz+Hl1M/gNI5P4ehJT9+IDM/h6ufP3qdAj+Htrs/dxtNP4fCbz9zm3k/h861P3Ad3T+H
24I/bKK3P4fozD9pKkM/h/aKP2W0rj+IBLA/YkINP4gTMz9e0n8/iCIHP1tl9z+IMSA/V/yCP4hA
cj9UlgQ/iE/wP1EyZT+IX44/TdGHP4hvPj9Kcz4/iH71P0cXUz+IjqY/Q72QP4ieRT9AZcw/iK3E
Pz0P0D+IvRk/ObthP4jMOD82aFQ/iNsVPzMWcD+I6ag/L8WQP4j35z8sdYI/iQXJPykmLD+JE0c/
JddtP4kgWT8iiUc/iSz7Px87qj+JOSc/G+6bP4lE2T8YojE/iVAQPxVWkj+JWso/EgvjP4llBj8O
wmk/iW7GPwt6bT+JeA4/CDRGP4mA4D8E8F8/iYlBPwGvLz+JkTk+/OJ1P4mYzj72biI/iaAKPvAC
sD+JpvY+6aGHP4mtnT7jTBI/ibQMPt0D7z+JulA+1sqsP4nAdj7QofU/icaMPsqLoz+JzKI+xIl2
P4nSxj6+nVA/idkJPrjI+j+J33s+sw5CP4nmLD6tbxY/ie0qPqftMD+J9Ic+oopmP4n8Uj6dSIo/
igSZPpgpSD+KDWo+ky5NP4oW0j6OWRo/iiDdPomrFj+KK5c+hSWbP4o3CD6Ayd0/ikM5Pnkx/z+K
UDA+cSfbP4pd8z5pdwk/imyFPmIgwD+Ke+g+WyXXP4qMHD5Uhvg/ip0fPk5Ecz+Kruw+SF5cP4rB
gD5C1Gs/itTSPj2l0T+K6Nw+ONGGP4r9kT40Vlw/ixLnPjAyqT+LKNE+LGRpP4s/QT4o6W0/i1Yo
PiW/Jj+LbXg+IuMIP4uFHz4gUiM/i50OPh4JUT+LtTQ+HAVMP4vNgD4aQsU/i+XkPhi+KT+L/k4+
F3PJP4wWsD4WX/Q/jC78PhV/Mj+MRyY+FM2ZP4xfIT4UR50/jHblPhPpxj+Mjmg+E7DYP4ylpg==
      </set>
      <set id="src_SNR1" fmt="series">
AAAACHNyY19TTlIxAAAAAj+AAADDx4AAAAAAAgAABLC/a+NcP1ud8L9nadg/WlOTv2LbTD9ZDJW/
XjgaP1fI9L9ZgKI/Voisv1S1YT9VS7a/T9bUP1QSB79K5Zk/UtuVv0XiUD9RqFG/QM20P1B4Lb87
qII/T0sXvzZzhT9OIP2/MS+YP0z5zb8r3aM/S9V1vyZ+iT9Ks+K/IRNSP0mVAb8bnP0/SHjAvxYc
iT9HXw6/EJMEP0ZH2b8LAYc/RTMRvwVpLz9EIKq+/5Y4P0MQlb70UN0/QgLGvukEmD9A9zS+3bO/
Pz/t077SYJ4/PuaevscNjj894ZK+u7zcPzzeqL6wcKM/O93hvqUrPD863z6+me7qPzniwb6Ovec/
OOhuvoOaOz838Eu+cQw2Pzb6Zb5bBwc/NgbDvkUo8z81FXK+L3XtPzQmgb4Z8co/MzoAvgSgEz8y
UAG93wi2PzFomL21RCU/MIPavYv4wT8vod69RlpaPy7Cu7zrm2k/LeaLvBlbJD8tDWQ8H/o/Pyw3
YDzqUk0/K2SZPUEe9D8qlSk9hetmPynJKT2qpFI/KQCyPc61zj8oO9s98hxxPyd6uT4KakA/Jr1i
PhttQD8mA+Y+LBXJPyVOVT48Yls/JJy9PkxRaT8j7yY+W+GkPyNFlT5rEaU/IqAOPnngJj8h/o8+
hCYOPyFhDz6LKkA/IMeGPpH8Bz8gMeQ+mJrZPx+gFz6fBjs/HxIHPqU9mT8eh5Y+q0BdPx4Aoj6x
DfQ/HX0JPral3j8c/KE+vAd/Pxx/PD7BMks/HASqPsYlmD8bjLo+yuDsPxsXNT7PY5s/GqPkPtOt
FD8aMo8+17zPPxnC+z7bkh0/GVTvPt8sQz8Y6DE+4oq6Pxh8hj7lrM0/GBG4PuiR5D8Xp5A+6zld
Pxc92z7tors/FtRmPu/NTT8WawI+8biSPxYBhz7zZA0/FZfMPvTPRj8VLa8+9fnHPxTDEz724zY/
FFfcPveLVj8T6/Y+9/H4PxN/Tj74FsQ/ExHaPvf5yj8So5E+95sSPxI0cj72+qo/EcR+PvYY4D8R
U7s+9PX5PxDiMj7zkl8/EG/vPvHutj8P/QQ+8AujPw+JhT7t6fU/DxWKPuuKvz8OoSk+6O7zPw4s
fT7mF90/DbeiPuMGvz8NQrc+370ZPwzN2z7cPH8/DFksPtiGtT8L5Mk+1J2nPwtw0T7Qg1A/Cv1j
Psw5wT8Kipw+x8M3PwoYmT7DIgo/Cad0Pr5Ymz8JN0Q+uWl/PwjIHj60V2g/CFoWPq8k6j8H7T0+
qdThPweBoD6kah8/BxdIPp7nij8Grjs+mU/6PwZGfT6Tplw/BeANPo3tmD8FeuQ+iCicPwUW+D6C
Wlo/BLQ8PnkLcj8EUp0+bVsZPwPyAj5hqVc/A5JRPlX7jT8DM2k+SlcYPwLVJj4+wS4/AndfPjM+
nj8CGek+J9QKPwG8kz4chfE/AV8rPhFYlT8BAXc+Bk+mPwCjQD323aQ/AERLPeFyhD7/yLM9zGPI
Pv8GYT23tj4+/kEZPaNudz79eGA9j4/RPvyrvD14Otk++9quPVIyVT77BMI9LQhVPvophz0IvcY+
+UiSPMqi9z74YXw8hYNsPvdz6zwEJS0+9n+NOAu59z71hBy7/8HsPvSBWrx9QcI+83cWvLve0D7y
ZTG898NoPvFLlr0ZMw0+8Co7vTXyZz7vASu9Ui52Pu3Qf71t9zQ+7JhYvYSvBT7rWOq9kjpmPuoS
eb2fpvo+6MVRvaz+OT7ncdG9ukpyPuYYXr3HlVA+5LlsvdTpgj7jVXa94lExPuHtBr3v1lc+4ICq
vf2DsT7fEPa+BbGCPt2ehb4Mvyw+3Cn1vhPvyj7as+i+G0fWPtk9BL4izCk+18XpviqAoT7WTz2+
MmlmPtTZoL46iiM+02WxvkLmJz7R9A2+S4CJPtCFSr5UXAg+zxn6vl166z7Nsqi+Zt8WPsxP3r5w
ii0+yvIavnp9RT7Jmdq+glxhPshHkr6Hnn8+xvuxvo0E0T7FtqC+ko77PsR4x76YPFw+w0KGvp4M
Hj7CFDm+o/1UPsDuOb6qDo4+v9DcvrA+Sj6+vHW+torRPr2xWb688kE+vK/WvsNyYz67uDu+ygkB
PrrK077Qs6s+ueftvtdvvz65D9C+3jpUPrhCyr7lEJE+t4EevuvvXz62yxS+8tObPrYg6r75ugQ+
tYLfvwBPsj608Su/A8AhPrRsAb8HLLE+s/OQvwqTrD6zh/6/DfNpPrMpZr8RSjc+stfZvxSWbj6y
k2O/F9ZxPrJcAb8bCKo+sjGlvx4rgT6yFDa/IT2NPrIDi78kPV8+sf9wvycpmj6yB6O/KgEHPrIb
178swnI+sjuzvy9stD6yZsi/Mf7NPrKcq780d9Q+stzcvzbW8T6zJtW/ORt6PrN6B787RMY+s9Xa
vz1SWj60Obi/P0PKPrSlAb9BGM4+tRcTv0LRPD61j06/RGz3PrYNEr9F7As+to/Av0dOmj63FsC/
SJTcPrehfb9Jvyo+uC9rv0rN8z64wAO/S8GrPrlSyb9MmvM+uedJv01agT66fRy/TgETPrsT479O
j4A+u6tNv08GrT68Qxe/T2eOPrzbBb9PsyY+vXLtv0/qfj6+Cqu/UA6rPr6iKr9QIN4+vzlcv1Ai
RD6/0EG/UBQZPsBm4b9P94k+wP1Hv0/N7D7Bk46/T5h0PsIp0b9PWHM+wsAyv08PMD7DVtW/Tr3z
PsPt5b9OZgA+xIWJv04InT7FHe+/TacdPsW3PL9NQrg+xlGWv0zcqD7G7SK/THYnPseKAL9MEGY+
yChLv0uskz7IyBO/S0vYPslpZr9K70o+ygxLv0qYEz7KsMC/Skc3PstWvL9J/bM+y/4yv0m8ij7M
pwe/SYSmPs1RHL9JVvY+zfxLv0k0Sz7OqGm/SR2EPs9VRL9JE2A+0AKiv0kWmj7QsEe/SSfdPtFd
+r9JR74+0gt3v0l21z7SuHy/SbWgPtNkyb9KBJI+1BAdv0pkFz7Uujy/StR6PtVi779LVgw+1gn/
v0vpAj7Wr0C/TI2IPtdSjb9NQ6U+1/PHv04LaT7Yktq/TuS9Ptkvvr9Pz4U+2cp3v1DLmT7aYxC/
UdisPtr5pr9S9mo+245fv1QkaT7cIWy/VWI8PtyzE79Wr1E+3UOhv1gLDD7d026/WXTYPt5i5b9a
6+c+3vJ8v1xvcz7fgrK/Xf6nPuAUDr9fmI0+4Kcnv2E8Jj7hPJe/YuhyPuHU/79knGA+4nEHv2ZW
0j7jEV6/aBabPuO2sL9p2pM+5GGwv2uhcD7lEwm/bWnoPuXLaL9vMq0+5ot0v3D6az7nU8+/cr/L
PuglFL90gWQ+6P/Uv3Y96j7p5JS/d/P+PurTzb95okI+683sv3tHWj7s00u/fOHyPu3kOr9+cKI+
7wD0v3/yID7wKaO/gLKJPvFeZL+BZCM+8p8/v4INPT7z7Cu/gq0+PvVFEL+DQ5M+9qnBv4PPtD74
Gf6/hFEWPvmVfr+Exzs++xvkv4Uxmz78rMa/hY/IPv5Hrb+F4Vk+/+wav4Yl7j8AzMC/hl0rPwGn
pb+Ghr4/AoZtv4aiYD8DaMq/hq/QPwROZr+Grtc/BTbtv4afTT8GIgu/hoEIPwcPbL+GU+w/B/69
v4YX8j8I766/hc0YPwnh7b+Fc18/CtUwv4UK2z8LyS+/hJOsPwy9qL+EDfE/DbJbv4N54T8Opw+/
gtevPw+bj7+CJ6M/EI+wv4FqDj8Rg0m/gJ9EPxJ2Ob9/j1k/E2hmv33HYT8UWb6/e+eOPxVKM795
8OI/Fjm/v3fkbT8XKGK/dcNIPxgWIL9zjrY/GQMIv3FH8j8Z7ym/bvBEPxramb9siQg/G8Vzv2oT
rD8cr9i/Z5GsPx2Z6L9lBIk/HoPJv2Jtxj8fbaK/X88APyBXm79dKck/IUHgv1p/vj8iLJm/V9KB
PyMX779VI7M/JAQJv1J1DT8k8RG/T8ggPyXfKb9NHp4/Js5zv0p6Jj8nvwq/R9xVPyixCr9FRsE/
KaSGv0K6/D8qmY6/QDqZPyuQLL89xwU/LIhnvzthtz8tgj2/OQwjPy59pb82x6w/L3qUvzSVmz8w
ePe/MnctPzF4s78wbZM/Mnmpvy557j8ze7S/LJ1BPzR+qL8q2JM/NYJYvyks3z82ho2/J5r9PzeL
Dr8mI70/OI+dvyTH3D85k/u/I4gAPzqX4b8iZL8/O5sKvyFesT88nSu/IHZPPz2d+r8frAg/Pp0p
vx8AOT8/mmu/HnMuP0CVc78eBS0/QY30vx22az9Cg6O/HYcMP0N2Nb8ddzk/RGVivx2HAD9FUOK/
HbZvP0Y4cr8eBYo/RxvRvx50TT9H+sK/HwKvP0jVDL8fsKE/Sap6vyB+BD9Ketq/IWq6P0tGAb8i
dqA/TAvIvyOhjT9MzAy/JOtYP02Gsb8mU8k/Tjuevyfasj9O6sO/KX/PP0+UE78rQtc/UDeGvy0j
lz9Q1R2/LyHJP1Fs2r8xPRQ/Uf7KvzN1LD9Sivu/Ncm9P1MRgr84Ol0/U5J7vzrGpj9UDgW/PW4l
P1SERr9AMGw/VPVnv0MM+D9VYZW/RgM+P1XJCL9JErI/Viv1v0w6uz9Wipi/T3quP1blMb9S0dU/
VzwDv1Y/cj9Xj1G/WcK3P1ffZr9dWtI/WCyNv2EG0D9YdxO/ZMXCP1i/RL9olqc/WQVyv2x4hD9Z
Sey/cGo2P1mNAr90aqA/Wc8Fv3h4hT9aEES/fJKnP1pRDr+AW+c/WpGvv4JzVD9a0nS/hI7hP1sT
pr+Grd4/W1WJv4jPnT9bmGG/ivNnP1vcb7+NGH8/XCHtv48+Hz9caRW/kWOHP1yyHL+Th/w/XP0x
v5WqvT9dSn+/l8sLP12aLb+Z6Cg/Xexdv5wBVT9eQS6/nhXWP16YuL+gJPw/XvMQv6IuFD9fUEO/
pDBsP1+wXr+mK14/YBNmv6geTT9geV+/qgiaP2DiRL+r6bI/YU4Rv63BDD9hvLu/r44mP2IuNL+x
UIs/YqJrv7MHyj9jGUy/tLN7P2OSvr+2U0o/ZA6nv7fm6z9kjOu/uW4cP2UNaL+66KM/ZY/8v7xW
UT9mFIW/vbcJP2aa2r+/CsA/ZyLVv8BRZj9nrEi/wYsIP2g3Cb/Ct7w/aMLqv8PXoD9pT7u/xOrk
P2ndSb/F8b0/amtiv8bsbz9q+dK/x9tPP2uIZL/Ivrc/bBbiv8mXFj9spRK/ymThP20yvL/LKJc/
bb+ov8viwT9uS5q/zJPvP27WV7/NPMU/b1+kv83d6z9v50W/zngPP3Bs/r/PC+s/cPCUv8+aPj9x
ccy/0CPTP3Hwbr/QqXU/cmxAv9EsAD9y5Qm/0axPP3Nalb/SKzs/c8yxv9KppT90Oyy/0yh8P3Sl
2r/TqKY/dQyQv9QrDz91byi/1LCpP3XNgb/VOmE/did+v9XJJD92fQS/1l3cP3bOAb/W+XI/dxpn
v9ec0j93Yi6/2EjfP3elVL/Y/oA/d+Pev9m+kz94Hde/2onoP3hTT7/bYVg/eIRfv9xFqD94sSa/
3TeeP3jZyb/eN/U/eP5zv99HYD95H1a/4GaIP3k8qb/hlhE/eVaov+LWjT95bZe/5CiJP3mBvb/l
jIM/eZNnv+cC7j95ouW/6IwzP3mwib/qKKk/ebypv+vYmj95x56/7ZxQP3nRwL/vc/w/edtsv/Ff
xz955Pq/81/KP3nuxL/1dA0/efkgv/eckD96BGe/+dlFP3oQ6L/8KhM/eh70v/6O0T96LtXAAIOl
P3pA0sAByZ0/elUrwAMZKT96bBrABHIdP3qF1cAF1EY/eqKIwAc/bT96wlnACLNXP3rlZcAKL78/
ewvHwAu0XD97NY3ADUDkP3tiw8AO1Qw/e5NmwBBwfz97x3DAEhLjP3v+1MATu+E/fDl+wBVrHD98
d1PAFyA3P3y4NMAY2s0/fPv4wBqaez99QnXAHF7cP32LeMAeJ4s/fdbOwB/0Ij9+JD/AIcQ1P35z
jsAjl2E/fsR+wCVtOj9/FtDAJ0VYP39qQsApH1Q/f76TwCr6wz+ACcHALNc+P4A0ZcAutGQ/gF8X
wDCR0j+AibbAMm8dP4C0JMA0S+g/gN5DwDYn0z+BB/XAOAKEP4ExH8A5254/gVmnwDuyxD+BgXTA
PYefP4Gob8A/Wdo/gc6EwEEpIj+B86DAQvUmP4IXsMBEvZo/gjqnwEaCLT+CXHfASEKZP4J9EsBJ
/pQ/gpxxwEu12j+CuozATWgrP4LXXMBPFUQ/gvLewFC86j+DDQ/AUl7gP4Ml78BT+u0/gz2AwFWQ
3T+DU8LAVyB6P4Nou8BYqZY/g3xtwFor+z+DjuDAW6d8P4OgG8BdG+4/g7AnwF6JKT+DvwzAX+8J
P4PM0sBhTWU/g9mEwGKkGj+D5SzAY/MKP4Pv08BlOhY/g/mGwGZ5Ij+EAk3AZ7ASP4QKM8Bo3sw/
hBFDwGoFOz+EF4TAayNMP4QdAMBsOO4/hCG9wG1GDz+EJcXAbkqiP4QpHcBvRpg/hCvJwHA56D+E
Lc/AcSSOP4QvMsByBoU/hC/zwHLfxT+EMBXAc7BNP4QvlsB0eCA/hC53wHU3Pj+ELLPAde2vP4Qq
ScB2m3U/hCc0wHdAmT+EI3DAd90iP4Qe9cB4cR0/hBm+wHj8lj+EE8LAeX+fP4QM+8B5+kU/hAVg
wHpsnD+D/OjAeta1P4Pzi8B7OKI/g+lAwHuSez+D3f/Ae+RWP4PRv8B8Lkg/g8R5wHxwaT+DtibA
fKrRP4OmvsB83Zo/g5Y8wH0I2T+DhJvAfSyoP4Nx1sB9SSM/g13rwH1eXT+DSNjAfWx2P4MynMB9
c4Y/gxs4wH1zoz+DAq3AfWznP4LpAMB9X2k/gs41wH1LPz+CslHAfTB+P4KVXsB9Dzw/gndiwHzn
kT+CWGjAfLmPP4I4e8B8hUo/ghepwHxK1j+B9f7AfApGP4HTiMB7w6o/gbBYwHt3ET+BjHzAeySN
P4FoB8B6zDA/gUMJwHpuBz+BHZXAegoiP4D3u8B5oI0/gNGPwHkxWj+AqyLAeLyWP4CEiMB4QlE/
gF3QwHfCmz+ANw7Adz2IP4AQUcB2syQ/f9NWwHYjhD9/hlXAdY64P385v8B09NY/fu2uwHRV9T9+
ojzAc7IsP35XgcBzCZQ/fg2PwHJcST99xHzAcapnP318V8Bw9A8/fTUvwHA5Yj987xDAb3qDP3yq
AMBut5o/fGYGwG3w1j98IyfAbSZhP3vhY8BsWGw/e6C6wGuHJz97YSrAarLGP3siq8Bp24U/euU5
wGkBmj96qMjAaCVFP3ptUcBnRsY/ejLFwGZmYT95+RjAZYRbP3nAPMBkoP0/eYgjwGO8jT95ULvA
YtdUP3kZ9cBh8aQ/eOPCwGELyT94rhHAYCYPP3h40sBfQME/eEP3wF5cLj94D3HAXXipP3fbMsBc
loA/d6crwFu1/T93c1HAWtdtP3c/mcBZ+xo/dwv4wFkhTT922GbAWEpJP3ak3MBXdlA/dnFVwFal
oj92PczAVdh3P3YKP8BVDwU/ddaswFRJgD91oxTAU4gTP3VveMBSyuc/dTvcwFISHT91CEPAUV3O
P3TUtcBQrhM/dKE5wFAC+j90bdXAT1yQP3Q6k8BOutU/dAd7wE4dxD9z1JnATYVRP3Oh98BM8Wo/
c2+fwExh9j9zPZ/AS9bYP3ML/8BLT+Y/ctrMwErM9D9yqg/ASk3QP3J50cBJ0kI/ckocwElaCz9y
GvjASOTqP3HsbcBIcpM/cb5/wEgCuz9xkTXAR5USP3FkkMBHKT8/cTiTwEa+7z9xDT/ARlXJP3Di
ksBF7Ws/cLiIwEWFej9wjyDARR2YP3BmU8BEtWU/cD4awERMgj9wFmzAQ+KVP2/vQMBDd0E/b8iN
wEMKLD9vokfAQpr+P298Y8BCKWI/b1bWwEG1CT9vMZTAQT2lP28MkcBAwuk/bufFwEBEkz9uwyTA
P8JlP26epsA/PCc/bnpCwD6xpD9uVfbAPiKxP24xvcA9jyU/bg2VwDz24j9t6YDAPFnOP23Fg8A7
t9M/baGlwDsQ5z9tffDAOmUEP21accA5tCc/bTc6wDj+WD9tFGDAOEOmP2zx+8A3hCA/bNAnwDa/
3T9srwLANfcBP2yOsMA1Kas/bG9XwDRYAj9sUR3AM4I3P2w0L8AyqHs/bBi5wDHLAz9r/urAMOoC
P2vm98AwBbk/a9ESwC8eZT9rvW7ALjRIP2usQcAtR6I/a52/wCxYuT9rkh7AK2fQP2uJlMAqdS8/
a4RSwCmBGj9rgorAKIvXP2uEb8Anla0/a4otwCae4z9rk/DAJae8P2uh4cAksHo/a7QkwCO5Yj9r
ytrAIsKxP2vmIcAhzKQ/bAYSwCDXez9sKsLAH+NuP2xUP8Ae8Lo/bIKWwB3/kj9stcnAHRAqP2zt
28AcIrQ/bSrHwBs3YD9tbITAGk5YP22zAsAZZ8Q/bf4twBiD0T9uTejAF6KjP26iE8AWxGA/bvqM
wBXpJT9vVyjAFRERP2+3ucAUPD8/cBwMwBNqzD9wg+fAEpzTP3DvDsAR0mo/cV0/wBELpj9xzjTA
EEieP3JBpsAPiV8/crdEwA7N+z9zLr/ADhaBP3Onw8ANYv8/dCH5wAyzfT90nQfADAgJP3UYkcAL
YK0/dZQ5wAq9cD92D5zACh5XP3aKXMAJg2k/dwQUwAjsqz93fGHACFofP3fy4MAHy8U/eGcrwAdB
mT942N/ABrudP3lHmcAGOck/ebL4wAW8GT96GpzABUKFP3p+JsAEzQQ/et05wARbiz97N37AA+4L
P3uMncADhHg/e9xGwAMewT98JinAArzPP3xp/sACXpE/fKd+wAID7j983mvAAazRP30OisABWR4/
fTeowAEItT99WZjAALt8P310NMAAcU8/fYdcwAAqFD99kvq//8tPP32W+b//R8M/fZNQv/7JPj99
iAC//k91P311Db/92hw/fVqGv/1o5T99OH+//PuFP30PF7/8kaY/fN50v/wrAj98psO/+8dSP3xo
OL/7Zj4/fCMOv/sHfz9714m/+qrQP3uF87/6T+s/ey6bv/n2mz960da/+Z6cP3pv/r/5R68/egl0
v/jxsD95npy/+JxvP3kv3L/4R8g/eL2gv/fzmj94SFW/95/MP3fQa7/3TEo/d1ZUv/b5CT922oG/
9qYKP3ZdY7/2U1s/dd9rv/YBCD91YQu/9a8nP3TisL/1XdQ/dGTIv/UNOT9z57u/9L2HP3Nr8L/0
bvQ/cvHLv/Qhvj9yeay/89YsP3ID6L/zjIs/cZDYv/NFMD9xIM2/8wB6P3C0Dr/yvsY/cErkv/KA
gz9v5Y6/8kYPP2+ERb/yD+Q/byc+v/Hedz9uzqm/8bI7P256rb/xi6k/bituv/FrNj9t4Qu/8VFh
P22bmr/xPpw/bVswv/Ezaz9tH9u/8TA+P2zppr/xNX8/bLiXv/FDpD9sjK2/8VsWP2xl6L/xfEE/
bERAv/Gnez9sJ6y/8d0bP2wQIL/yHXY/a/2Mv/JozD9r792/8r9fP2vm/7/zIWI/a+Lbv/OO/z9r
41i/9AhUP2voXL/0jXM/a/HLv/UeZj9r/4e/9bslP2wRcb/2Y54/bCdqv/cXsD9sQVK/99crP2xf
CL/4odg/bIBov/l3cz9spVC/+leoP2zNnr/7Qgs/bPkuv/w2Mj9tJ92//TOdP21Zh7/+Occ/bY4I
v/9IGz9txTzAAC78P23/AMAAvVs/bjsvwAFO0z9ueaXAAeL/P266P8ACeXo/bvzcwAMR3j9vQVfA
A6u9P2+HjcAERqY/b89dwATiKT9wGKbABX3NP3BjRcAGGRs/cK8cwAazmD9w/AnAB0zMP3FJ78AH
5Ds/cZivwAh5aj9x6C7ACQvfP3I4TcAJmyA/cojxwAomsT9y2f7ACq4gP3MrWMALMPc/c3zowAuu
wT9zzpXADCcPP3QgSMAMmXk/dHHnwA0FmT90w17ADWsHP3UUlsANyWo/dWV8wA4gaD91tfzADm+w
P3YGAcAOtvE/dlV8wA716D92pFvADyxRP3byjcAPWfA/d0AEwA9+kz93jLHAD5oPP3fYh8APrDs/
eCN6wA+09z94bX7AD7QsP3i2jMAPqck/eP6cwA+Vvz95RaXAD3gLP3mLocAPULA/edCOwA8fuj96
FGjADuU6P3pXL8AOoUI/epjiwA5T8j962YXADf1nP3sZG8ANncs/e1erwA01UD97lTrADMQlP3vR
08AMSoM/fA2BwAvIqT98SE/ACz7WP3yCTcAKrU8/fLuIwAoUXT989BDACXRKP30r+cAIzWM/fWNU
wAggAT99mjXAB2x4P33QssAGsxw/fgbewAX0Rj9+PNDABTBRP35yncAEZ5U/fqhawAOacj9+3hvA
AslBP38T+MAB9F4/f0oCwAEcKT9/gE3AAED+P3+26r/+xnI/f+3pv/0Gbj+AEq2/+0KeP4Auo7/5
e7Q/gErfv/eyYD+AZ2O/9edLP4CEM7/0Gx8/gKFQv/JOhT+Avru/8IIcP4Dcdb/utoE/gPp6v+zs
Sj+BGMe/6yQJP4E3WL/pXlI/gVYnv+ebqD+BdS2/5dyPP4GUYL/kIYQ/gbO5v+JrAz+B0ym/4LmD
P4Hyp7/fDXk/ghIlv91nTz+CMZS/28dqP4JQ57/aLjA/gnANv9ib/j+Cjvi/1xE5P4Ktlr/VjjM/
gsvYv9QTRD+C6a2/0qCyP4MHBL/RNtY/gyPOv8/WAj+DP/u/zn51P4Nbfb/NMHw/g3ZEv8vsWT+D
kEO/yrJTP4Opbb/Jgq8/g8G2v8hdsT+D2Ra/x0OgP4Pvgr/GNL0/hATyv8UxSD+EGWK/xDmBP4Qs
yr/DTao/hD8ov8JuAz+EUHq/wZrPP4RgwL/A1Eo/hG/6v8Aatj+Efiu/v25cP4SLVr++z3g/hJeB
v74+Sj+EorG/vbsMP4Ss7b+9Rf8/hLY9v7zfZT+Evqq/vIdwP4TGPb+8Pl0/hM0Cv7wEYT+E0wK/
u9moP4TYR7+7vmQ/hNzev7uyuz+E4NG/u7bTP4TkK7+7yss/hOb3v7vuvj+E6T6/vCK9P4TrC7+8
Ztc/hOxov7y7DD+E7V2/vR9ZP4Tt87+9k7E/hO4xv74X/j+E7h6/vqwhP4Ttwb+/T+c/hO0ev8AD
IT+E7Dm/wMWMP4TrF7/BluA/hOm6v8J2xT+E6CW/w2TaP4TmWr/EYK8/hORZv8Vpyz+E4iO/xn+q
P4TfuL/HocU/hN0Xv8jPez+E2j+/yggtP4TXML/LSy8/hNPmv8yXxT+E0GK/ze0zP4TMoL/PSrE/
hMifv9Cvbz+ExFy/0hqUP4S/1r/Ti00/hLsLv9UAuj+Etfq/1nn2P4Swob/X9hg/hKr/v9l0PT+E
pRO/2vN1P4Se37/cctg/hJhgv93xfz+EkZm/326SP4SKir/g6SU/hIM0v+JgXj+Ee5q/49NiP4Rz
vr/lQWI/hGujv+aplz+EY0y/6As/P4Ravr/pZa0/hFH9v+q4MD+ESQ+/7AIhP4Q/+L/tQu8/hDbA
v+56DT+ELWy/76b2P4QkA7/wyT8/hBqNv/Hghj+EERG/8ux4P4QHlr/z7Mk/g/4mv/ThRD+D9Mi/
9cm2P4PrhL/2pf4/g+Jiv/d2FD+D2Wu/+DntP4PQqL/48ZE/g8ggv/mdGT+Dv9q/+jyoP4O34L/6
0Gk/g7A4v/tYlD+DqOu/+9VtP4Oh/L/8Rzw/g5t2v/yuVj+DlVu//QsbP4OPs7/9Xfs/g4qCv/2n
Wj+Dhc2//eesP4OBl7/+H3E/g33kv/5PJD+Dere//ndGP4N4Eb/+mFo/g3X1v/6y5j+DdGW//sdz
P4NzYb/+1pE/g3Lpv/7gyD+Dcv+//uajP4Nzor/+6Ks/g3TTv/7naz+DdpC//uNpP4N42r/+3SI/
g3uvv/7VGj+DfxC//svNP4OC+7/+wbY/g4dwv/63ST+DjG2//qz5P4OR9L/+oyo/g5gDv/6aRj+D
npq//pKuP4OluL/+jMc/g61dv/6I3j+DtYm//odBP4O+O7/+iD4/g8dzv/6MFT+D0TK//pMEP4Pb
dr/+nUI/g+Y/v/6rAj+D8Y2//rxpP4P9X7/+0Zc/hAmyv/7qpz+EFoe//wexP4Qj2b//KMw/hDGn
v/9N/T+EP+6//3dJP4ROp7//pKk/hF3Qv//WFj+EbWLAAAXBP4R9V8AAImk/hI2nwABA9z+EnknA
AGFZP4SvNsAAg30/hMBkwACnST+E0cfAAMylP4TjU8AA83k/hPT9wAEboT+FBrbAAUT8P4UYcsAB
b2g/hSojwAGavj+FO7nAAcbZP4VNJsAB84s/hV5awAIgrD+Fb0bAAk4NP4V/28ACe3s/hZAKwAKo
xT+Fn8PAAtW9P4Wu+MADAi4/hb2bwAMt4z+Fy5/AA1inP4XY+MADgkM/heWZwAOqhz+F8XrAA9E2
P4X8j8AD9hw/hgbTwAQZAz+GED7ABDmzP4YYycAEV/s/hiBzwARzoz+GJzjABIx7P4YtGcAEok8/
hjIVwAS07T+GNi/ABMQlP4Y5bMAEz8s/hjvQwATXsD+GPWLABNuvP4Y+K8AE250/hj40wATXWD+G
PYrABM68P4Y8N8AEwao/hjpJwASwAz+GN87ABJmuP4Y01cAEfpU/hjFuwAReoz+GLanABDnIP4Yp
l8AED/4/hiVIwAPhNT+GINDAA61pP4YcP8ADdJQ/hhenwAM2uz+GExrAAvPhP4YOq8ACrA0/hgpp
wAJfSz+GBmfAAg2pP4YCtsABtzo/hf9lwAFcED+F/IXAAPxFP4X6JcAAl/g/hfhUwAAvRz+F9x8=
      </set>
      <set id="src_3111" fmt="series">
AAAACHNyY18zMTExAAAAAkJIAADDx4AAAAAAAgAAACA9MI0+PFp0zD0e5YQ8T7ZIPR7lhDxPtkg9
ZYRqPHdjxjz3LCM8OAEhPR7lhDxPtkg9ZYRqPHdjxj1T3LE8bjn3PWWEajx3Y8Y89ywjPDgBIT0e
5YQ8T7ZIPXcsIzyAEiI9jT3LPIhIsz2wjT48lvPkPeWEajypqNc9ywjUPKC6sz3uWEc8rHimPcI0
9zydkmw9p7lhPJN6Iz2nuWE8k3ojPYRp7jyEQvI9lhGoPIwnGz1CNPc8ZJorPZ7lhDyP4VY9nuWE
PI/hVj2e5YQ8j+FWPae5YTyTeiM9jT3LPIhIsz2Eae48hELyPUI09zxkmis9nuWEPI/hVj2Eae48
hELy
      </set>
      <set id="src_SNR11" fmt="series">
AAAACXNyY19TTlIxMQAAAAJCSAAAw8eAAAAAAAIAAAAgPPg+EDw4yd09DdpSPEUbFT0N2lI8RRsV
PWaCxTx4bcQ9VMd7PG86vj0N2lI8RRsVPTFQ5zxbYWs9ZoLFPHhtxDyxUOc8HN7XPY3aUjyI2h4+
MVDnPMvymD4+nV480cpIPkMMMTzTpoE+ZoLFPOEc3z5ZNk483FilPng+EDzm/FQ+XaUgPN34lD4s
4hQ8yeicPjW/uTzN8KQ+KHNBPMfSVD4kBG88xa9cPh+VnDzDf0g+AI3aPLKV8D4Ja388t7mNPgCN
2jyylfA+Frf3PL72AD34PhA8r+nXPfg+EDyv6dc93aUgPKdyQj2flZw8kHoOPcMMMTyeN9w9qHNB
PJQWQA==
      </set>
      <set id="src_CRB1" fmt="series">
AAAACHNyY19DUkIxAAAAAkJIAADDx4AAAAAAAgAAACA9dImNPKesRz10iY08p6xHPVX4XDyddwA9
iY1gPLEjCz10iY08p6xHPXSJjTynrEc9xq/DPNF1RD1V+Fw8nXcAPcavwzzRdUQ9iY1gPLEjCz03
Zyo8klthPdX4XDzYdwA+CY1gPPFSlj4B6RM864g5PgHpEzzriDk99ImNPOV5YT10iY08p6xHPeVA
9TzfIHo9iY1gPLEjCz2oHpE8wkJcPagekTzCQlw9iY1gPLEjCz2Y1fg8ufhlPXSJjTynrEc95UD1
PN8gej0Y1fg8hiA6PTdnKjySW2E9VfhcPJ13AD0Y1fg8hiA6PXSJjTynrEc9GNX4PIYgOj1V+Fw8
nXcA
      </set>
      <set id="src_721" fmt="series">
AAAAB3NyY183MjEAAAACQkgAAMPHgAAAAAACAAAAID2IiIk812XcPQiIiTybAVk9CIiJPJsBWTy2
C2E8fpK3PQiIiTybAVk9iIiJPNdl3D2fSfU850RuPTYLYTyx8/o9iIiJPNdl3D2IiIk812XcPeOO
OT0HsBs+H0n1PRx7oj3jjjk9B7AbPfpPpT0NayA94445PQewGz3jjjk9B7AbPTYLYTyx8/o8tgth
PH6Stz22C2E89b3EPWOOOTzFzCQ9CIiJPJsBWT1jjjk8xcwkPeOOOT0HsBs9NgthPLHz+j1jjjk8
xcwkPYiIiTzXZdw9NgthPLHz+j22C2E89b3EPWOOOTzFzCQ9CIiJPJsBWTy2C2E8fpK3PYiIiTzX
Zdw=
      </set>
      <set id="src_31" fmt="series">
AAAABnNyY18zMQAAAAJCSAAAw8eAAAAAAAIAAAAgPPcsIzw4ASE9HuWEPE+2SDzT3LE8KruvPWWE
ajx3Y8Y9U9yxPG459z0wjT48WnTMPPcsIzw4ASE809yxPCq7rz0NPcs8REV5PUI09zxkmis9MI0+
PFp0zD2WEag8jCcbPdPcsTyjywA97lhHPKx4pj4Eae48tHctPe5YRzyseKY9sI0+PJbz5D3csI08
psSmPg09yzy5dYI9lhGoPIwnGz3uWEc8rHimPdywjTymxKY9jT3LPIhIsz2wjT48lvPkPblhGjya
ULQ9sI0+PJbz5D2wjT48lvPkPZYRqDyMJxs9dywjPIASIj2WEag8jCcbPXcsIzyAEiI9hGnuPIRC
8g==
      </set>
      <set id="src_SNR" fmt="series">
AAAAB3NyY19TTlIAAAACQkgAAMPHgAAAAAACAAAAID0flZw8UJfOPVTHezxvOr49MVDnPFthaz1D
DDE8ZZEuPWaCxTx4bcQ9DdpSPEUbFT0xUOc8W2FrPUMMMTxlkS48+D4QPDjJ3T2N2lI8iNoePe9g
ajytKyQ+JARvPMWvXD4Ajdo8spXwPd2lIDynckI93aUgPKdyQj26Low8mvMsPcMMMTyeN9w9hPyt
PITQbz3mgsU8qljxPd2lIDynckI91Md7PKR2AD2flZw8kHoOPZ+VnDyQeg49jdpSPIjaHj2oc0E8
lBZAPZa39zyMvEM9n5WcPJB6Dj2xUOc8l5NBPahzQTyUFkA9ZoLFPHhtxD2N2lI8iNoePZ+VnDyQ
eg4=
      </set>
      <set id="src_CRB" fmt="series">
AAAAB3NyY19DUkIAAAACQkgAAMPHgAAAAAACAAAAIDz0iY08cNwfPPSJjTxw3B89mNX4PLn4ZT0Y
1fg8hiA6PTdnKjySW2E9GNX4PIYgOj03Zyo8klthPXSJjTynrEc9dImNPKesRz10iY08p6xHPgmN
YDzxUpY+ETGsPPbdST4/C3Y9CdfqPi/C3j0FbBc+L8LePQVsFz4oHpE9AxNzPgHpEzzriDk+AekT
POuIOT43Zyo9B60xPfSJjTzleWE+ETGsPPbdST23Zyo8yhIYPZjV+Dy5+GU99ImNPOV5YT2oHpE8
wkJcPfSJjTzleWE95UD1PN8gej2oHpE8wkJcPcavwzzRdUQ9dImNPKesRz3Gr8M80XVEPRjV+DyG
IDo=
      </set>
      <set id="src_72" fmt="series">
AAAABnNyY183MgAAAAJCSAAAw8eAAAAAAAIAAAAgPQiIiTybAVk9CIiJPJsBWT2IiIk812XcPQiI
iTybAVk9NgthPLHz+jy2C2E8fpK3PDYLYTw1B788NgthPDUHvz1jjjk8xcwkPLYLYTx+krc9tgth
PPW9xD4T6T89F8eQPnpPpT05jOk+QWwXPSj/ij6OOOQ9QWKSPlgtgz0wMtA+E+k/PRfHkD4fSfU9
HHuiPfpPpT0NayA9tgthPPW9xD36T6U9DWsgPgiIiT0SxNg9tgthPPW9xD2fSfU850RuPczMzT0B
huI+E+k/PRfHkD4T6T89F8eQPeOOOT0HsBs9zMzNPQGG4j22C2E89b3EPbYLYTz1vcQ94445PQew
Gw==
      </set>
   </ref>
</figure>
