# Supplementary material for: Organization of reward and movement signals in the basal ganglia and cerebellum
Source: Nat Commun. 2024 Mar 8;15:2119. doi: 10.1038/s41467-024-45921-9 (PMC10923830; doi:10.1038/s41467-024-45921-9)
Supplement: Supplementary file 4 — Source Data [file 41467_2024_45921_MOESM4_ESM.zip › VBG_sup4.fyp]

<?xml version="1.0" encoding="us-ascii" standalone="yes"?>
<?fyp appVersion="5.4.4" schemaVersion="25"?>
<figure xmlns="http://www.keck.ucsf.edu/datanav/namespace/schema25"
   strokeWidth="0.01in" strokeJoin="miter" loc="0.5in 0.5in" strokePat="solid" psFont="Helvetica" fontStyle="plain" fillColor="000000" altFont="serif" strokeCap="butt" width="4in" fontSize="12" strokeColor="000000" font="Arial" height="5.1in">
   <graph loc="0.65in 3.6in" width="1in" fontSize="8" title="CS scatter" height="1in">
      <axis labelOffset="0.2in" lineHt="1" start="-0.05" spacer="0.03in" end="0.8">
         <ticks intv="0.4" perLogIntv="1" start="0" end="0.8" fmt="f2"/>
      </axis>
      <axis labelOffset="0.35in" start="-0.05" spacer="0.03in" end="1" title="Classifier accuracy&#xa;&#xa;&#xa;">
         <ticks intv="0.5" perLogIntv="1" start="0" end="1" fmt="f1"/>
      </axis>
      <colorbar cmapnan="ffffff" gap="0.2in" start="0" spacer="0.1in" end="100" title="Z AXIS">
         <ticks intv="10"/>
      </colorbar>
      <gridline />
      <gridline />
      <legend loc="-0.275in 1.287in" labelOffset="0.05in" hide="false" size="0.04in" len="0.15in" spacer="0.12in" mid="true"/>
      <trace fillColor="0000ff" strokeWidth="0pt" src="#src_7514211" strokeColor="4169e1" title="Vermis Purkinje Cells">
         <symbol fillColor="644169e1" strokeWidth="0.5pt" size="3pt" strokeColor="640000ff" type="circle"/>
         <ebar hide="true"/>
      </trace>
      <trace fillColor="0000ff" strokeWidth="0pt" src="#src_7511211" strokeColor="0000ff" title="Vermis Local Neurons">
         <symbol fillColor="64008000" strokeWidth="0.5pt" size="3pt" strokeColor="64008000" type="circle"/>
         <ebar hide="true"/>
      </trace>
      <label loc="-7% 115%" fontSize="13" valign="center" align="center" title="a|0:w"/>
      <label fillColor="0000ff" loc="60% 20%" title="r = 0.83"/>
      <label fillColor="008000" loc="60% 5%" title="r = 0.75"/>
      <function strokePat="dashed" dx="0.007" legend="false" x0="-0.05" x1="0.8">
         <symbol size="0in" type="circle"/>
         
         
         
         
         
         
         
         
         
         
         
         0.5
      
      
      
      
      
      
      
      
      
      
      
      </function>
   </graph>
   <graph loc="2in 3.6in" width="1in" fontSize="8" title="CS scatter" height="1in">
      <axis labelOffset="0.2in" lineHt="1" start="-0.05" spacer="0.03in" end="0.8">
         <ticks intv="0.4" perLogIntv="1" start="0" end="0.8" fmt="f2"/>
      </axis>
      <axis labelOffset="0.3in" start="-0.05" spacer="0.03in" end="1" title="&#xa;">
         <ticks intv="0.5" perLogIntv="1" start="0" end="1" fmt="f1"/>
      </axis>
      <colorbar cmapnan="ffffff" gap="0.2in" start="0" spacer="0.1in" end="100" title="Z AXIS">
         <ticks intv="10"/>
      </colorbar>
      <gridline />
      <gridline />
      <legend loc="-0.021in 1.287in" labelOffset="0.05in" hide="false" size="0.04in" len="0.15in" spacer="0.12in" mid="true"/>
      <trace fillColor="ff4500" strokeWidth="0pt" src="#src_7515211" strokeColor="64ff0000" title="Basal Ganglia SNpr">
         <symbol fillColor="64ff4500" strokeWidth="0.5pt" size="3pt" type="circle"/>
         <ebar hide="true" capSize="0in"/>
      </trace>
      <trace fillColor="64ffa500" strokeWidth="0pt" src="#src_7513151" strokeColor="64ffa500" title="Basal Ganglia Caudate">
         <symbol strokeWidth="0.5pt" size="3pt" type="circle"/>
         <ebar hide="true"/>
      </trace>
      <label loc="-7% 115%" fontSize="13" valign="center" align="center" title="b|0:w"/>
      <label fillColor="ff0000" loc="60% 20%" title="r = 0.77"/>
      <label fillColor="ffa500" loc="60% 5%" title="r = 0.69"/>
      <function strokePat="dashed" dx="0.007" legend="false" x0="-0.05" x1="0.8">
         <symbol size="0in" type="circle"/>
         
         
         
         
         
         
         
         
         
         
         
         0.5
      
      
      
      
      
      
      
      
      
      
      
      </function>
      <graph loc="1.5in 0in" width="0.5in" title="CS scatter" height="1in">
         <axis fillColor="ffffff" labelOffset="0.2in" lineHt="1" start="2" spacer="0.03in" end="7" title="&#xa;">
            <ticks intv="1" perLogIntv="1" start="3" end="6" fmt="f2"/>
         </axis>
         <axis labelOffset="0.4in" start="0.5" spacer="0.03in" end="0.6">
            <ticks intv="0.05" perLogIntv="1" fmt="f3"/>
         </axis>
         <colorbar cmapnan="ffffff" gap="0.2in" start="0" spacer="0.1in" end="100" title="Z AXIS">
            <ticks intv="10"/>
         </colorbar>
         <gridline />
         <gridline />
         <legend loc="0.294in 1in" labelOffset="0.05in" size="0.04in" len="0.15in" spacer="0.12in" mid="true"/>
         <trace fillColor="0000ff" strokeWidth="0.5pt" mode="histogram" barWidth="0.6" src="#src_8312111" legend="false" baseline="0.5" strokeColor="0000ff" title="PC">
            <symbol size="1pt" type="circle"/>
            <ebar fillColor="000000" capSize="0in" strokeColor="000000"/>
         </trace>
         <trace fillColor="008000" strokeWidth="0.5pt" mode="histogram" barWidth="0.6" src="#src_6212111" legend="false" baseline="0.5" strokeColor="008000" title="crb">
            <symbol size="1pt" type="circle"/>
            <ebar fillColor="000000" capSize="0in" strokeColor="000000"/>
         </trace>
         <label loc="-7% 115%" fontSize="13" valign="center" align="center" title="c|0:w"/>
         <trace fillColor="ffa500" strokeWidth="0.5pt" mode="histogram" barWidth="0.6" src="#src_623111" legend="false" baseline="0.5" strokeColor="ffa500" title="MSN">
            <symbol size="1pt" type="circle"/>
            <ebar fillColor="000000" capSize="0in" strokeColor="000000"/>
         </trace>
         <trace fillColor="ff0000" strokeWidth="0.5pt" mode="histogram" barWidth="0.6" src="#src_833111" legend="false" baseline="0.5" strokeColor="ff0000" title="SNR">
            <symbol size="1pt" type="circle"/>
            <ebar fillColor="000000" capSize="0in" strokeColor="000000"/>
         </trace>
      </graph>
   </graph>
   <graph loc="0.6in 0.5in" width="1in" fontSize="8" title="CS scatter" height="1in">
      <axis labelOffset="0.2in" lineHt="1" start="-0.05" spacer="0.03in" end="0.8" title="Effect size - 50 ms bins&#xa;">
         <ticks intv="0.4" perLogIntv="1" start="0" end="0.8" fmt="f2"/>
      </axis>
      <axis labelOffset="0.35in" start="-0.05" spacer="0.03in" end="0.8" title="Effect size - 20 ms bin&#xa;&#xa;">
         <ticks intv="0.4" perLogIntv="1" start="0" end="0.8" fmt="f1"/>
      </axis>
      <colorbar cmapnan="ffffff" gap="0.2in" start="0" spacer="0.1in" end="100" title="Z AXIS">
         <ticks intv="10"/>
      </colorbar>
      <gridline />
      <gridline />
      <legend loc="0.294in 1in" labelOffset="0.05in" size="0.04in" len="0.15in" spacer="0.12in" mid="true"/>
      <trace fillColor="0000ff" strokeWidth="0pt" src="#src_75141" strokeColor="4169e1" title="PC ">
         <symbol fillColor="644169e1" strokeWidth="0.5pt" size="3pt" strokeColor="640000ff" type="circle"/>
         <ebar hide="true"/>
      </trace>
      <trace fillColor="0000ff" strokeWidth="0pt" src="#src_75111" strokeColor="0000ff" title="CRB">
         <symbol fillColor="64008000" strokeWidth="0.5pt" size="3pt" strokeColor="64008000" type="circle"/>
         <ebar hide="true"/>
      </trace>
      <label loc="-7% 115%" fontSize="13" valign="center" align="center" title="g|0:w"/>
      <label fillColor="0000ff" loc="60% 20%" title="r = 0.92"/>
      <label fillColor="008000" loc="60% 5%" title="r = 0.84"/>
      <function strokePat="dashed" dx="0.008" x0="-0.05" x1="0.8">
         <symbol size="0in" type="circle"/>
         
         
         
         
         
         
         
         
         
         
         
         x
      
      
      
      
      
      
      
      
      
      
      
      </function>
   </graph>
   <graph loc="2in 0.5in" width="1in" fontSize="8" title="CS scatter" height="1in">
      <axis labelOffset="0.2in" lineHt="1" start="-0.05" spacer="0.03in" end="0.8" title="Effect size - 50 ms bins">
         <ticks intv="0.4" perLogIntv="1" start="0" end="0.8" fmt="f2"/>
      </axis>
      <axis labelOffset="0.3in" start="-0.05" spacer="0.03in" end="0.8" title="&#xa;&#xa;">
         <ticks intv="0.4" perLogIntv="1" start="0" end="0.8" fmt="f1"/>
      </axis>
      <colorbar cmapnan="ffffff" gap="0.2in" start="0" spacer="0.1in" end="100" title="Z AXIS">
         <ticks intv="10"/>
      </colorbar>
      <gridline />
      <gridline />
      <legend loc="0.294in 1in" labelOffset="0.05in" size="0.04in" len="0.15in" spacer="0.12in" mid="true"/>
      <trace fillColor="ff4500" strokeWidth="0pt" src="#src_75151" strokeColor="64ff0000" title="SNrp">
         <symbol fillColor="64ff4500" strokeWidth="0.5pt" size="3pt" type="circle"/>
         <ebar hide="true" capSize="0in"/>
      </trace>
      <trace fillColor="64ffa500" strokeWidth="0pt" src="#src_75125" strokeColor="64ffa500" title="MSN">
         <symbol strokeWidth="0.5pt" size="3pt" type="circle"/>
         <ebar hide="true"/>
      </trace>
      <label loc="-7% 115%" fontSize="13" valign="center" align="center" title="h|0:w"/>
      <label fillColor="ff0000" loc="60% 20%" title="r = 0.92"/>
      <label fillColor="ffa500" loc="60% 5%" title="r = 0.81"/>
      <function strokePat="dashed" dx="0.008" x0="-0.05" x1="0.8">
         <symbol size="0in" type="circle"/>
         
         
         
         
         
         
         
         
         
         
         
         x
      
      
      
      
      
      
      
      
      
      
      
      </function>
      <graph loc="1.5in 0in" width="0.5in" title="CS scatter" height="1in">
         <axis fillColor="ffffff" labelOffset="0.2in" lineHt="1" start="2" spacer="0.03in" end="7" title="&#xa;">
            <ticks intv="1" perLogIntv="1" start="3" end="6" fmt="f2"/>
         </axis>
         <axis labelOffset="0.4in" start="0" spacer="0.03in" end="0.04">
            <ticks intv="0.02" perLogIntv="1" start="-0.05" end="0.08" fmt="f3"/>
         </axis>
         <colorbar cmapnan="ffffff" gap="0.2in" start="0" spacer="0.1in" end="100" title="Z AXIS">
            <ticks intv="10"/>
         </colorbar>
         <gridline />
         <gridline />
         <legend loc="0.294in 1in" labelOffset="0.05in" size="0.04in" len="0.15in" spacer="0.12in" mid="true"/>
         <trace fillColor="0000ff" strokeWidth="0.5pt" mode="histogram" barWidth="0.6" src="#src_83121" legend="false" strokeColor="0000ff" title="PC">
            <symbol size="1pt" type="circle"/>
            <ebar fillColor="000000" cap="tee" capSize="0in" strokeColor="000000"/>
         </trace>
         <trace fillColor="008000" strokeWidth="0.5pt" mode="histogram" barWidth="0.6" src="#src_62121" legend="false" strokeColor="008000" title="crb">
            <symbol size="1pt" type="circle"/>
            <ebar fillColor="000000" cap="tee" capSize="0in" strokeColor="000000"/>
         </trace>
         <label loc="-7% 115%" fontSize="13" valign="center" align="center" title="i|0:w"/>
         <trace fillColor="ffa500" strokeWidth="0.5pt" mode="histogram" barWidth="0.6" src="#src_6231" legend="false" strokeColor="ffa500" title="MSN">
            <symbol size="1pt" type="circle"/>
            <ebar fillColor="000000" cap="tee" capSize="0in" strokeColor="000000"/>
         </trace>
         <trace fillColor="ff0000" strokeWidth="0.5pt" mode="histogram" barWidth="0.6" src="#src_8331" legend="false" strokeColor="ff0000" title="SNR">
            <symbol size="1pt" type="circle"/>
            <ebar fillColor="000000" cap="tee" capSize="0in" strokeColor="000000"/>
         </trace>
      </graph>
   </graph>
   <graph loc="0.63in 2.1in" width="1in" fontSize="8" title="CS scatter" height="1in">
      <axis labelOffset="0.2in" lineHt="1" start="-0.05" spacer="0.03in" end="0.8">
         <ticks intv="0.4" perLogIntv="1" start="0" end="0.8" fmt="f2"/>
      </axis>
      <axis labelOffset="0.35in" start="-0.05" spacer="0.03in" end="0.8" title="Effect size - 100 ms bins&#xa;&#xa;">
         <ticks intv="0.4" perLogIntv="1" start="0" end="0.8" fmt="f1"/>
      </axis>
      <colorbar cmapnan="ffffff" gap="0.2in" start="0" spacer="0.1in" end="100" title="Z AXIS">
         <ticks intv="10"/>
      </colorbar>
      <gridline />
      <gridline />
      <legend loc="0.294in 1in" labelOffset="0.05in" size="0.04in" len="0.15in" spacer="0.12in" mid="true"/>
      <trace fillColor="0000ff" strokeWidth="0pt" src="#src_7514" strokeColor="4169e1" title="PC ">
         <symbol fillColor="644169e1" strokeWidth="0.5pt" size="3pt" strokeColor="640000ff" type="circle"/>
         <ebar hide="true"/>
      </trace>
      <trace fillColor="0000ff" strokeWidth="0pt" src="#src_7511" strokeColor="0000ff" title="CRB">
         <symbol fillColor="64008000" strokeWidth="0.5pt" size="3pt" strokeColor="64008000" type="circle"/>
         <ebar hide="true"/>
      </trace>
      <label loc="-7% 115%" fontSize="13" valign="center" align="center" title="d|0:w"/>
      <label fillColor="0000ff" loc="60% 20%" title="r = 0.98"/>
      <label fillColor="008000" loc="60% 5%" title="r = 0.94"/>
      <function strokePat="dashed" dx="0.008" x0="-0.05" x1="0.8">
         <symbol size="0in" type="circle"/>
         
         
         
         
         
         
         
         
         
         
         
         x
      
      
      
      
      
      
      
      
      
      
      
      </function>
   </graph>
   <graph loc="2in 2.1in" width="1in" fontSize="8" title="CS scatter" height="1in">
      <axis labelOffset="0.2in" lineHt="1" start="-0.05" spacer="0.03in" end="0.8">
         <ticks intv="0.4" perLogIntv="1" start="0" end="0.8" fmt="f2"/>
      </axis>
      <axis labelOffset="0.3in" start="-0.05" spacer="0.03in" end="0.8" title="&#xa;&#xa;">
         <ticks intv="0.4" perLogIntv="1" start="0" end="0.8" fmt="f1"/>
      </axis>
      <colorbar cmapnan="ffffff" gap="0.2in" start="0" spacer="0.1in" end="100" title="Z AXIS">
         <ticks intv="10"/>
      </colorbar>
      <gridline />
      <gridline />
      <legend loc="0.294in 1in" labelOffset="0.05in" size="0.04in" len="0.15in" spacer="0.12in" mid="true"/>
      <trace fillColor="ff4500" strokeWidth="0pt" src="#src_7515" strokeColor="64ff0000" title="SNrp">
         <symbol fillColor="64ff4500" strokeWidth="0.5pt" size="3pt" type="circle"/>
         <ebar hide="true" capSize="0in"/>
      </trace>
      <trace fillColor="64ffa500" strokeWidth="0pt" src="#src_751" strokeColor="64ffa500" title="MSN">
         <symbol strokeWidth="0.5pt" size="3pt" type="circle"/>
         <ebar hide="true"/>
      </trace>
      <label loc="-7% 115%" fontSize="13" valign="center" align="center" title="e|0:w"/>
      <label fillColor="ff0000" loc="60% 20%" title="r = 0.95"/>
      <label fillColor="ffa500" loc="60% 5%" title="r = 0.9"/>
      <function strokePat="dashed" dx="0.008" x0="-0.05" x1="0.8">
         <symbol size="0in" type="circle"/>
         
         
         
         
         
         
         
         
         
         
         
         x
      
      
      
      
      
      
      
      
      
      
      
      </function>
      <graph loc="1.5in 0in" width="0.5in" title="CS scatter" height="1in">
         <axis fillColor="ffffff" labelOffset="0.2in" lineHt="1" start="2" spacer="0.03in" end="7" title="&#xa;">
            <ticks intv="1" perLogIntv="1" start="3" end="6" fmt="f2"/>
         </axis>
         <axis labelOffset="0.4in" start="0" spacer="0.03in" end="0.08">
            <ticks intv="0.04" perLogIntv="1" start="-0.05" end="0.08" fmt="f3"/>
         </axis>
         <colorbar cmapnan="ffffff" gap="0.2in" start="0" spacer="0.1in" end="100" title="Z AXIS">
            <ticks intv="10"/>
         </colorbar>
         <gridline />
         <gridline />
         <legend loc="0.294in 1in" labelOffset="0.05in" size="0.04in" len="0.15in" spacer="0.12in" mid="true"/>
         <trace fillColor="0000ff" strokeWidth="0.5pt" mode="histogram" barWidth="0.6" src="#src_8312" legend="false" strokeColor="0000ff" title="PC">
            <symbol size="1pt" type="circle"/>
            <ebar fillColor="000000" capSize="0in" strokeColor="000000"/>
         </trace>
         <trace fillColor="008000" strokeWidth="0.5pt" mode="histogram" barWidth="0.6" src="#src_6212" legend="false" strokeColor="008000" title="crb">
            <symbol size="1pt" type="circle"/>
            <ebar fillColor="000000" capSize="0in" strokeColor="000000"/>
         </trace>
         <label loc="-7% 115%" fontSize="13" valign="center" align="center" title="f|0:w"/>
         <trace fillColor="ffa500" strokeWidth="0.5pt" mode="histogram" barWidth="0.6" src="#src_623" legend="false" strokeColor="ffa500" title="MSN">
            <symbol size="1pt" type="circle"/>
            <ebar fillColor="000000" capSize="0in" strokeColor="000000"/>
         </trace>
         <trace fillColor="ff0000" strokeWidth="0.5pt" mode="histogram" barWidth="0.6" src="#src_833" legend="false" strokeColor="ff0000" title="SNR">
            <symbol size="1pt" type="circle"/>
            <ebar fillColor="000000" capSize="0in" strokeColor="000000"/>
         </trace>
      </graph>
   </graph>
   <ref >
      <set id="src_833" fmt="ptset">AAAAB3NyY184MzMAAAAAAAAAAwAAAAFAoAAAPXB/eDwQWPU=</set>
      <set id="src_623" fmt="ptset">AAAAB3NyY182MjMAAAAAAAAAAwAAAAFAwAAAPAagdzqPNjk=</set>
      <set id="src_6212" fmt="ptset">AAAACHNyY182MjEyAAAAAAAAAAMAAAABQIAAADxPefo7BvuW</set>
      <set id="src_8312" fmt="ptset">AAAACHNyY184MzEyAAAAAAAAAAMAAAABQEAAADxuZmQ7QUEY</set>
      <set id="src_751" fmt="ptset">
AAAAB3NyY183NTEAAAAAAAAAAgAAAOg75l4hOuzFjbueyae7rHAbu0P2ors4znq6asM8u2dtuDuw
frI7xXpNuyAs77tnqeM7FCrVOxwRZjs1n5o7WU95O9R2+zwm8cg6X4gaO1Rah7mJw1261ezpPPHH
5j1URHo7TvAROZ+ypjnUql6697OSu4ITVbuZWPw7JtD/O5P6czvus7Q7oB5UPDYw9TykU2g8EMDc
PIOcmTlw37g6gIj+O/M7PzxBuj89vI0ZPfKNvbsESnK7hIkAO+VstjwtMiG6aygBOQ+i/DvAvmE7
wL5hOoA5xruU+VI71FoCO4pmOrkibBc7HpSwulibW7oYuV06H0Z2Oa5+bDsaZMg8JpzYO096LDw0
H3i6z1Tfuw13/ToPxhW5jUxTOsy2ETudZz08TfUaPAJEdzwfzbE8WNxau4B6XrtB81M7orbHO33+
lzwWb4Y6/TaVO6g8yzvGZ/Y8LYSvPFwhtzwCSUY8Wsw3uridkTpMbL87LGVVOwi+uDpesYs6qSSR
O1DTVTuZCqO6+ptMu5ySGTokXh+703fXObw7XDvIhrC5NrqWuvIdH7unjCG7hluGupGtPrrgQKU7
jZJoPBHojLnhMmO7KQvaur1y57uC5pK6aQwdu3hw2LhZX085nMWxut1ybLsu7aW7NyZ5uxCs67tA
Pne7Zg0lPJWItD0oi2Y7hZ/8O8K4XbqLVS25jdKxO0DcTDs7D/I7dyeWuwjDdTwdTeE7nKO4PFTS
EjyU0nY7DXFtOnQpFTrcYSC65ezbu3VkM7tBqQ06wE55Owwr+LsJekM4r5b4u1HVA7r7c1A7WrJD
O/TWkDqbHMo7MhkJO2Ttezvlv/S7bMsQu2IeIzyDQkQ9BKR4OrdptDsxDqe7VswJu4U96jtOI/47
iLhFOjmsB7rPFNS7aV5Vu5pGQjuv4tM7u/ogOyXViTrMMPy595DKuQoNjDu5FRE79FVWu4O1Orsl
vXK4aJf9urmANTvk+dQ8Sn/5O0Q7fDsRiDs7LXy/O74L9DkmfIc6ZrRHupRWKrtIrvg4VZsxO3Gv
CD2AsOQ9g6o9PMYVKzz1jLI6ENz4OryCMjqBR/Y6qFPyO8sGeDw/G6k63oFsO4VDCTsxvzA8Gm3o
u0vXZ7uyMIw8MywUPLIRSzs981E7ZIAmOqk06Dsm0Aq6vp0cupqBdrrgRnS77yf9PCcfLzxvhao6
6ebHuox2aLs3+Fe6YG+aPA+mMTwqXFI8DUoTPGsSLzwZdog73H5EOzLXyLjYE+K7EJnxuw1IZjrJ
K087cMRiua1XVrqY6bW5mG5/O0fuSzvPwes8TYJfO8Y3lTv9sAK7IGSpu8OiWTqsVUu7RLpcOxoM
MjuA0xG7RnAbuyCUcrpTfSi6XO8fPAftWTxmYVQ5/uOIuhCCXrrxWiu6aVuxO6YHnjuk5g08sjwG
PSBRZzxjIc88zhAjurfmCrtPmSM8L5mDPH9BwDp46HQ6kKwfPGPh9Twk04o6Yy4zOr28ArtBQb05
4BlkOtd80ztjH/o76/dnO7ueKbsVCEO6j0WCOwwmGjvzfxg7vgouPGsu9TvplUI8MT38Ou+f8rmS
pT067z8DO5RiArqOg5S7Ci+yPKNSlz0SL2y7Ht8Mu2YGLTn/VTa6CGuZPKV4dj0lfAY9G3zXPYbA
yLqOg5S7Ci+yPQ7cyj1yGMg82T9/PTQGOrr4vEG7SXWau64F+7uxEQ49gq6kPcnSCDzGRDY9VlfF
PAU8yDxejtc9Dzl8PTyd/TqKtCm7QKV9OoDtyTpJ21g80gdoPTwaIzsXUCI6FlxWOzTMvDvH1f88
KhhmPLld8TwJOfA8UscvupLCmjnK7Wg7rbbNO5X8HzwK0uw8RKlhO081sTgbl1E8KhhmPLld8bpa
1Ug5/10Zus64mzpsqgI64PIeO5+z/Tk1XWU4x67qOrCLlzuLLQ08AbM/PJjOozvkqXU7xDLRNy3W
WTct1lk8HeK1PC7CMjphlAE63UK9uaeHaDaPkjQ7wnrTPCDynzxbkRg8tnqHPLXbMj0c3ey69uJg
OG3iQzbgRPY7bDuSu48bLLt/Vy87p7/9O4aXdzr0jY87dSPKPI5RNjzAoQU7AAPMO7UENjvabvw8
Bjd/O7MyXjwO3Go6PCK2O/QmFzsD0gw7XPQGOqyj/TuHTAW75fLUu8GbTTq/tK05BE9PPP9WLj0t
7KA8szkmPP5Lljzp+1A9TYMuPSAaiT2DMRY7pydMPHmX5TwCoEo8P+iFOLNWYzs3v7A7bwWjO4sV
8zrRNLw6xsylO0fWYjuuUgA7pcKgO4Dy/jssp4c7qkhNPB/0gTyB86O7HjRkuJx7urnEDLm7WjnZ
PDzZKzymM9w7DVLaupoH8boRm7k7QGysO+Qn9TxYO3c7jxNnO8DuhzsE28Q7sRprOygMCDoqH1+6
GM/Mu4BsqzyNAeE8tz+dOdQSIzsd6ZK6GR/buw6t/jrCPqy7O4KRPNHx8j0NCJk78aD4PCFlaA==
      </set>
      <set id="src_7515" fmt="ptset">
AAAACHNyY183NTE1AAAAAAAAAAIAAADnPB5BXDvWyx05vG+YOhUvbLvVEei7/DH5PDR9vjx2xfw7
AhK/Oz67SD4y6Tk+fCyMO0S8+zscqro79Wf3O+M8SjyGFb08jGBtPEFb1TyFBe08cDEiPIl/pDzc
rps9LzxsPpCEtj6zAIc6Tv+7O6ZmfjuGLcg7/NjWPIxVFjyk6vY9xqmFPiIynT2QP1E9n8ywPn4D
yT6bwYc7atVaO5cVwz4YvS8+LRgUPmSAVD5/Xwi7gJy6u3YvEz4aVA8+KqeIPoD2Mz6WMX4+gbLG
PpdDoj0uLG4898LuPRXjQD1adLI+Da+kPiHpVTzPA1M9HqmiO5V7JjwMPDs7seIyO6fgwT5CzmY+
X8XoO1ArFzuOnPY7Q4f5OlwgrDy+bjQ8WtElPYdVez2V2lQ73C+aPADycDx5fHg8r/gjOyxYNDtX
CfM9mQyXPeTXBzsj4j48G9lcPEOwOjvmQjI+AmvwPj51Oz4fxEA+KSvnukx3JTr82CY8BJcJPAEG
NTrfTyo7Lj55PFGAIzyA9eY+gGmtPsAS3TzpZhA9IMjfPAKigDwVY5Q8txRIPP0rWzuFnmA7nc2m
Pobwtj6iUT89BpF6PZVHrjwRDls8X3prPN6KVz1nRsc8E0HfPCLlZDyd0hg88AKbO3HDOTv/wAw8
TwgxPIdz4jwdL7E8TCxbO5vqtjui8LQ78N5ePAJaD7qtMV46DbinujxHVLt3VHe5aIHAOueK4zsI
zZc7aMiPu0N7Cbqb6i27Ss2Gu3JESrmxQDg53LZdusWZ27ttEyo7nFHzO6Tf9T0voWA9V8WduwKn
2btIwlo7g37HOpQTAjqFGIo7h9rkuwqj1LnluOs7YNLKO/vu6Lt71UC7c3FeO7X41zwUtiQ7yB8u
PEU+YTqxw7q4E/I8uwZRc7uN0tK61oGMu4PdJLo2DY26OC2JOLxNFrrAyFm6m48BugMuirskfJ+7
V1+uuuFw2Lr2bpE6oFoYuZnnILsZEAO55FESO898WDq05FI6wzaSO8KJULc5Oo+5ay37uVPDLTvF
39A83Dn7PSyi8zoJRLQ6uELMO4Jx7jq+Dac6/6s9O6FyBrsGxkm7DRPAu0zmRLulMXu7lHWhu73D
Pjty9Mk6ieUzOxA5xzsORYM7EiNnO2NfnrsZpZW7GNlkPDSjVDyFmkI5kYQMOxjW/bpDo2M6oVVA
uzXReLstkmg71uGxPEqulTrKPCO6WGz8uTs2mDs1Ofq5JdJFOoG4hrqAF0a7AQfjPA+GETwwyCo5
6otKOyVZSLp0Nvo5g8M4Ok8Sqrreijo6EosAOeXTwzuMfTA8G0lQuxpNQLt5ZQk7SZeJOr3sNzp7
sDo6szJQu95lyLwDFqw61vuiO2QPxbqN7ve670rgug+KsLqVbX08M79HPJw4mrpJ4IG52ikauzdi
nLs+FN074E6rO/sqIjoSr6s7DkMQuyuxYLvaWUU7dVBgO+QcaLnmXRK7DVp2Olcb9buD6507f7xw
O6iqsLp8A5a6v/dIup+AXrhZysQ6VnCUObPMbrp/oHi7iTtjuqFAUjrlyKs6XI+dOryb1briqkW7
AB8pOztrTDsOJky6j2fcuoFp5jvup1U8iwZzujuR6Ls3TWo9JPylPViaozv5d347roG9uqFBd7nw
JEk7Rd2sOwuVxDomwkm54Juhu0BUS7uUofQ5BjCZudI7fTsOn447NMoaOh/VPDsGPww7nrk9PBQx
szvW1SU8FUDjurB6grq9YJ66aM4JuuD17zsmePM7yvjHOUNDxzslJEo72K8yOyVbwzyFKUw8yc5H
urcQzbqbUNg6rT4lO6OE2rsz7JC6/LkFOqNd1bsa0+M6nXxRuhvhs7qmGOg5slhnO4S5GzvNoxk8
Err1PBaRST0Hpqw9H8ckPF0REjyJIJ87fSJfPBsanTzj7309QQPZO0YN2DvtxZQ6ihYRO0wSTzxS
JrE8vhKGuzNouLt/6Ts7uj8JO1xw3TwZlVI8I5YTO839kDuqrOS68UaCuT0BzTuCYHA8e0wrOt31
XDkamgY62f3fOogAWjufcvw8ZYh+uwLxrbuDucc8AYN4O+az3joSmTu7ChJXPXEUFT2hpCw/C/wR
PyOB/D4gFlY+hrnHPVLOaT2SAK0+GqNhPmh/UrqkRRu7RolUPVY71D20beI+7zBEPxWXDj50jU0+
nEMhPwmMVD8baDU+Pf5DPnoxnTokLv06/irlPS3p3T1A3Po/GZLpPzIVqzuL67O7EBUxOxuDs7q3
1Pc/ERBRPylCVzsdWME7txJnO9ubGjvUuHA+yCpJPwUs5z4Ewt0+LcjSPf4nfj4tvFI/AzarPyI8
Hz7Ox0U/AciYPbLt/j3uPYc91r7PPgq97LscR027FTduPfL+rz4OLTs935d7Pg0eZz4jj5s+cFe2
u6wLA7vW17e7jMoAuznYdzsmCEs8B9V6PkUDnj6175w+xQV2Pvl/nD5VMk0+n41F
      </set>
      <set id="src_7511" fmt="ptset">
AAAACHNyY183NTExAAAAAAAAAAIAAACGO5XWoDvz8cY79F2fPEeRHzwMA8o8auwaPGqzpzyRRl05
pnA7On1bJjuOKui6n+9MOhB4RjspZT07q0x0O3tgajuiGbI7jUbYO8i15TumZig7QQxAO4NR1zwH
QKw8XVK+PPK/FD0bEyg8dOW8PGEU+ruWG0C7dPHxPDH1MzxLpLk7tnaVPCg7fTrFgxg7ldFYPBzJ
zjw6UEW7Dugou0RYd7svg7m7SL7yOzbmXzrRed267DGsupUSybrkdA27GN27PNq7ET0cCRi5bs+L
Oe4AljwGD508LSISPAayVTxZwj27CDSCvAD2aLtWL5y7XcMEOkPRyjuZgTI8rleBPMgt0rrQMWG7
SCtXu4NmkLuGTQ66qjGVtxFpzLfwfVm6C0hrO7CODzweThq7G1o0u6HQQTrHwZM7A/yIuf1x3bmi
Uqe7t3mDu+C6Q7sQIHG7KGKJPHfqojz7T5E7Kd0hO5ERvzvsgUU8jVvgO8XI8Dwiles5xYlrOq3w
OTrTWVs7GsLFuyAEA7sfdek7ebznO2AGHDw5MFE8DJ5sOzXGgzn6KfU7t86mPBWSw7twIvS6y86C
PCOhZzxmUM48CR2tPEv3izrBTy05wAGoO7QHBzuimew8Eeg/PFRwSLm3Y2W7PUgjO+Ne7jybZWs8
SaQEPIWvCzqznsS6Ui3rPCN8BTxeW8A7e89oO8bMArt0vDS7M1Ttu5vsSzmdfGi7Nhg7u5bZnjwn
G648ZsCROp1nqDmWn0g7JtoVO7qlfLsWgBy7W6r4OqJIrTsHo2A9UOdrPYJzOjtCKCQ8LB0iPCw3
2DyEdz48Ha2wPFre9Lsn8sa7dl0UO1CmQDupbt49h3qYPZxf7Tyyc0M9BgU6Pd3ikT4XBO07vzlL
O+ICADxohCc8aLaaucV5V7lk91+7oc0Qu2p9ZrqnCFe7WHwLO7DyoDxiMwc7h9ROutnkQDtdPX47
1LfMPMgr9TzhNUg8SzTAPLhpdzscWfY8Hht/PNKmKD0gcv09VIOQPY0sMT3al0I+JQkOPC/c7jyR
mnA8ZfYmPNvGGjteWak8N67dPD/q6TxfQzw9Jm2wPZW2zjzJ3j89H4TrOw+92jxiSxA7AndqOlKj
ljo8wQq7iyAcO5mQyDxAKaU8gDTVPVm/yTxCGDU8mknhPQQoJz0z3ao7pzoZO8sweTyDhk885/yy
PRciXz1HMmq6EiuOOu4nDDtfCAg7n9usO9BhATw7cIY6x3qYuolgHzq8H1k7qJARN/k0HjoB4A08
bzclPLAIbjxDIro8tQaNu0LL5rsfuUg8pe9BPR330Dz/3F09Ig0GOQG96zrsESc7he5ZPAvvjLtH
+Uq7Z2fvu9OANLwHd/O6sZC3OI9xljlL6u87qI8oOGfZlzuVI+45GmV/uyBYJLsXHZG7s7RsuwOp
fzlpfdQ6xi95O4Xz3w==
      </set>
      <set id="src_7514" fmt="ptset">
AAAACHNyY183NTE0AAAAAAAAAAIAAABaugoGdrrNR7E64fgTO3liNjxdHL48uC/mucmTcjoUDjo9
DyjWPSoFQz2J9Zw90xrnPQnVKz044OS7qH0Fu9cd2Dqt2287IOwauyWZermyHmI7EGDbOyJPFLqy
+3w6C3y8u4x0HbvDKLM7bQycO6JScjo2HCs6hZwFu27RP7tlYUK7CslduwInAjzObFQ88hWEuAdM
ibrm6849LNJaPVtOI7qQ5TK6eOpauoaBNDqNT7o9yLTmPfLRKjwzW248PkDGuoB5Rbr5dc48szpl
PM5flTvzygA8HRteO0n40DvDUUC7TR8au1+N+DyeHP086Ek4ud5/Gbnm3y06T4uuOxtKQDmiSWo6
wydPu4L3drugkzy7tgVuu/rSCLrHfv+68GVnOkdLYTrt5bc6/CY4O4ZAZTxUUWI82qnHu5ou0Lu8
EuS7iSbEu7ENbTyCPCM8nkq2O1+OHTtKzgw8k2e1PLc/ZLoX7LI5kwLyuuaKETpl5Ke67Oc7u3J2
dbrbdWG656G4uo4CWDo+r0I7EeQLOwK8WTsP0cg7ggNrPCmI0zyZkOQ4rXPdOxqRzTwqOBY8XJHM
PRopnz1j7ZG7Ruinu4QSOjyr+4k88la5PGPNAzxJTgw7of6jO/RKfrrtmey7WV3eO6l4AjvYQv49
7L14PjRapz1OJEk9id6uOQJpZjtAAp88mPupPQL9lD009RI9jVjcO6Yb+js07Pw6wFXHOtkxnbs4
r2q7HZhWOcdBdju+CDI8oykSPOthlTwcAvM8Rifku1KdDLtMFdc8uAm0PRh5HjqdDew7hSsVPQ+o
rD0oKz47dkU+O6ewHDvNcWw8N20ZO3kVXTvThac7XqQFPCE9oTtymIQ72rxJOrqG9DuU6Po76B2S
O/FZE7qxW+y6i4GWPJ9XbjzhPfY8sXtiPQWBATq2YfU7SibVPEYKPjx/Ez48LHDsPJVsTDwQKGM7
7Wto
      </set>
      <set id="src_8331" fmt="ptset">AAAACHNyY184MzMxAAAAAAAAAAMAAAABQKAAADzjMlk7m5+j</set>
      <set id="src_6231" fmt="ptset">AAAACHNyY182MjMxAAAAAAAAAAMAAAABQMAAADsai7o5sGjm</set>
      <set id="src_62121" fmt="ptset">AAAACXNyY182MjEyMQAAAAAAAAADAAAAAUCAAAA7gaVBOkbaPA==</set>
      <set id="src_83121" fmt="ptset">AAAACXNyY184MzEyMQAAAAAAAAADAAAAAUBAAAA7o8HJOo/Vzw==</set>
      <set id="src_75125" fmt="ptset">
AAAACXNyY183NTEyNQAAAAAAAAACAAAA6DvmXiE7GK7bu57Jp7qLR8m7Q/aiuuKSI7pqwzy6B3tC
O7B+sjseNWy7ICzvunHu4zsUKtW5wkDzOzWfmrpggLI71Hb7O0pviDpfiBq5jWLGuYnDXbjug/g8
8cfmPDOMNztO8BE6VbtUOdSqXrsbl/i7ghNVu2hABjsm0P87Q9ZLO+6ztDtXluY8NjD1O5KVnDwQ
wNw7hQwDOXDfuLnnyQk78zs/O5eL8T28jRk9Bf1auwRKcrqij2k75Wy2O2yb27prKAG5EMARO8C+
YbqFkoM6gDnGOoA5xjvUWgI7KQNPuSJsF7m62hO6WJtbuoE43zofRnY53ACPOxpkyDkUdjw7T3os
ug+SVbrPVN87QxtgOg/GFbhv6v06zLYRuwm5kjxN9Rq5vzUqPB/NsTuhDiu7gHpeutbsvjuitsc7
DHIbPBZvhjq6cTQ7qDzLOd7+vzwthK87YwiMPAJJRjuWIKa6uJ2RuhljvjssZVU542sjOl6xizrp
o1k7UNNVOxeyKLr6m0y7BojoOiReH7t9JBk5vDtcOhxlb7k2upY3TYBPu6eMIbe5rpK6ka0+uelL
ujuNkmg7J8mGueEyY7peWqW6vXLnujHNlLppDB06t7E7uFlfT7lrzWK63XJsOK8QpLs3Jnm6UHbv
u0A+d7tJiZ88lYi0O+JvBDuFn/w7DHriuotVLbqQqcE7QNxMOxsxvzt3J5Y7OQHDPB1N4Tskfo08
VNISO71mVTsNcW06YPXlOtxhIDiKKyy7dWQzujq0WzrATnm6AlBWuwl6QzqHyGe7UdUDOh65pTta
skM6yvnbOpscyjpixug7ZO17OpbF0LtsyxC7IxqfPINCRDv/lYw6t2m0OdN2RrtWzAm7ILvDO04j
/jvbjeA6OawHOgBOmrtpXlW6rikEO6/i0zsPoeA7JdWJOzUKFLn3kMq6h2a3O7kVETrg6ga7g7U6
uhhjdbhol/052ROWO+T51Dso42E7RDt8OQrvOTstfL860ZAHOSZ8hzq0Xp26lFYquQnLQThVmzE4
iYPLPYCw5Dzy7hw8xhUrPDXWvzoQ3Pi4IvrtOoFH9rf+RT07ywZ4O1iWjzregWw6v5a5OzG/MLrA
Dx67S9dnutfWvTwzLBQ6oxMIOz3zUTtDxFc6qTToueqOabq+nRw6Mr6/uuBGdLuzQgo8Jx8vO/YW
Czrp5se5PMrluzf4VziYQJM8D6YxO7AYiDwNShM7MHdkPBl2iDgcvxU7MtfIOyk55LsQmfG7DYQL
OskrT7nVmJK5rVdWuiffqLmYbn+6lAaxO8/B6ztKxSQ7xjeVuYo+ULsgZKk5VDPpOqxVS7rKIf07
GgwyOqpO5btGcBs5R6EHulN9KDmmk988B+1ZO2SDHjn+44i6Suf+uvFaK7kCj6c7pgeeOsCX+zyy
PAY8IqWbPGMhzzuiLi66t+YKutLX4TwvmYM7ghSAOnjodLiOyew8Y+H1PAVZFDpjLjM61Lv/u0FB
vTmdoGs613zTOoYBzTvr92c7OMtLuxUIQ7opg947DCYaOldlNTu+Ci47nlwEO+mVQjuroTE675/y
ufdAkzrvPwO6ddhRuo6DlLpzerE8o1KXPAAjY7se3wy6jZWSOf9VNrrmZXM8pXh2PDmjIT0bfNc8
helyuo6DlLpzerE9DtzKPGcDIzzZP388SWcWuvi8QbqtI1K7rgX7OtdAND2CrqQ9BiyvPMZENjwL
DBk8BTzIO5YM+j0POXw8iea1Ooq0KbmeRiM6gO3JuSL4YTzSB2g8ZhkXOxdQIjlVMRc7NMy8OtCR
ljwqGGY7oZwcPAk58DtYn8C6ksKaOo5EiTutts05w8VFPArS7DsPnOE7TzWxO2tn/jwqGGY7oZwc
ulrVSLic/F+6zribuvOmjjrg8h47d5AEOTVdZTqWZpY6sIuXOj93ZjwBsz87UYsuO+SpdTu4s1k3
LdZZNy3WWTwd4rU7sirBOmGUATphlAG5p4doursIODvCetM7bWXePFuRGDvGPHA8tdsyPBN4Dbr2
4mC6/eykNuBE9rqt1LK7jxssuzWCbDunv/06pXJBOvSNj7eK3MU8jlE2PAth5DsAA8y6Qa7UO9pu
/DtDj5I7szJeOy8ukTo8IrY6KriEOwPSDDmq2yU6rKP9O1RHh7vl8tS6sIX1Or+0rTq/PPA8/1Yu
PH5DZzyzOSY8VY/0POn7UDxphHM9IBqJPI5pgDunJ0w7D3RKPAKgSjuK7Hc4s1ZjudomxDtvBaM5
gXrwOtE0vDrRxE07R9ZiOrnszjulwqA7EdGqOyynhzofE488H/SBO7iJ5rseNGS6umj3ucQMuTre
FDE8PNkrO2izoTsNUto62IaCuhGbuTnz91w75Cf1O51SOzuPE2c7afwtOwTbxDhjShs7KAwIOpzL
VroYz8w4bpH+PI0B4Tv+l7w51BIjukisv7oZH9u1LSoHOsI+rDsA4+E80fHyPGMHVTvxoPg6uFew
      </set>
      <set id="src_75151" fmt="ptset">
AAAACXNyY183NTE1MQAAAAAAAAACAAAA5zweQVw8DpScObxvmLeyH0C71RHou0acuDw0fb47urRJ
OwISvzklZhQ+Muk5PbTEKjtEvPs6AJ3VO/Vn9zsRUpA8hhW9O/0OvzxBW9U7cCKVPHAxIju1Xd08
3K6bPEhIhj6QhLY+KRMdOk7/uzry7t87hi3IOxmaNjyMVRY8HHfzPcaphT0bz6s9kD9RPSIDNz5+
A8k+EKCvO2rVWjr007Y+GL0vPcmDcT5kgFQ+FT55u4CcurqJB30+GlQPPdeNsT6A9jM+Gn6tPoGy
xj4nFWs9LixuPJ4dtz0V40A8ibhUPg2vpD3HDmk8zwNTPDopSDuVeyY7gT1CO7HiMjueIyU+Qs5m
Pf2riTtQKxc6xlLxO0OH+TrInEI8vm40O89z0D2HVXs9Pp2WO9wvmjsuqG08eXx4O6iEvDssWDS3
rWQyPZkMlzzSLhQ7I+I+uoJPVDxDsDo752kYPgJr8D1wVvA+H8RAPbpR7LpMdyU7CsagPASXCTu4
Ob86308qOdMs8zxRgCM8AVvPPoBprT23GZw86WYQPIBGFjwCooA72BPRPLcUSDvQTLw7hZ5gO4Mz
1D6G8LY+FVyGPQaRejxZnj08EQ5bO7khGDzeilc8EfAMPBNB3zusoxg8ndIYPCPx8ztxwzk6HM4m
PE8IMTvU6MU8HS+xO6VcADub6rY6gTSlO/DeXjuPyry6rTFeux8RMro8R1S7D2vEuWiBwDkDKJA7
CM2XuaWfU7tDewm6+WG5u0rNhrsRU2a5sUA4OtTduLrFmdu7FB5AO5xR8ztIjNg9L6FgPQChO7sC
p9m7a0PJO4N+x7qKCCM6hRiKOlq6MrsKo9S7HGEqO2DSyjsSdNK7e9VAu1aUhDu1+Nc7M/I0O8gf
LjqvsYc6scO6ulJLpLsGUXO6QVLYutaBjLqn+IC6Ng2NOpRaIDi8TRa5/sgPupuPAbqoFAu7JHyf
ujVoTbrhcNi66MyyOqBaGLoH7Le7GRADupNrFTvPfFg7lVEeOsM2krqLYC23OTqPuvII4LlTwy07
kT1HPNw5+zxjKss6CUS0Oew5uzuCce460P/QOv+rPTjFmCi7BsZJulz8b7tM5kS6zav8u5R1obuB
ej87cvTJOsDkajsQOcc7fPpOOxIjZzsUk/a7GaWVuzUYQzw0o1Q7tGPOOZGEDLlLZCe6Q6NjuYYP
vbs10Xi69LWXO9bhsTog04Q6yjwjOETpS7k7Npg7DXlfuSXSRTpQlM66gBdGupwtFTwPhhE7RfgB
OeqLSjqZNR26dDb6usBRMzpPEqq6x6jIOhKLADjn5zY7jH0wOpGn0LsaTUC6aLxbO0mXiTjnEkg6
e7A6OuK9DrveZci7jI48Otb7ojshdty6je73uc1iZboPirC69o1JPDO/Rzu54Im6SeCBur2Gy7s3
Ypy6uUWoO+BOqzt7DfQ6Eq+rukTrIbsrsWC7PWyiO3VQYLqWwRW55l0Suge5OzpXG/W6X/4AO3+8
cDpLOEG6fAOWuo5+R7qfgF45hRLeOlZwlDpznLS6f6B4uQqmibqhQFK6OPfLOlyPnTkVtEi64qpF
utH39zs7a0w6uEoGuo9n3LpqLFw77qdVO03Tibo7kei6syr8PST8pTzS6887+Xd+O38w5rqhQXc6
HtLmO0XdrDgdDR86JsJJupm9zbtAVEu7JM9SOQYwmTjFGDU7Dp+OOSfyHTof1Tw6qe83O565PTs0
4O871tUlO6r15rqweoK6g+b4umjOCTp4rkI7JnjzO0Gp7jlDQ8e6PnZxO9ivMjtlnok8hSlMPBgb
4bq3EM26lkYLOq0+JTrbudu7M+yQum58hzqjXdU7Ny5VOp18UTpvwUm6phjoOq8qMjuEuRs7C2HF
PBK69TvpYMA9B6asPLw7CDxdERI8J5Z3O30iXzqAvvQ84+99PBME/jtGDdg6qZo5OooWETmKchk8
UiaxO0HhWLszaLi6/YZZO7o/CTrlR3Q8GZVSO/RMkzvN/ZA6mvgKuvFGgrrFiJU7gmBwOXxXzzrd
9Vw4zAE9Otn93zrMpcY7n3L8ufk+srsC8a27D+fWPAGDeDpS4uU6Epk7ubov5T1xFBU8xV5NPwv8
ET7UwRo+IBZWPZWp5z1Szmk8xs2aPhqjYT2TDfm6pEUbumdR4T1WO9Q8ionTPu8wRD6O9oI+dI1N
Phem3D8JjFQ+zgKRPj3+Qz4DBDM6JC79Osz52D0t6d08ncb9PxmS6T7hl487i+uzOyFL7jsbg7O6
XIoGPxEQUT7FAn47HVjBuKnDijvbmxo7DjJSPsgqST5Xo3c+BMLdPYu0GD3+J349cZRlPwM2qz6x
JJI+zsdFPopI7j2y7f49Sf2yPda+zz1rzZC7HEdNupmxwD3y/q89pPw7Pd+Xez1wbMQ+I4+bPbPR
b7usCwM6RpMeu4zKADt7KJs7JghLOezWez5FA5495vPdPsUFdj57hBg+VTJNPdOyAA==
      </set>
      <set id="src_75111" fmt="ptset">
AAAACXNyY183NTExMQAAAAAAAAACAAAAhjuV1qA6X/kwO/Rdnztu7V08DAPKO7f1oDxqs6c8Hql4
OaZwO7pWS9U7jiroOqrmODoQeEY7gtyYO6tMdDsaKVU7ohmyucZwJzvIteW4vj8NO0EMQDmDS0g8
B0CsO4bYqTzyvxQ8mmmnPHTlvDvGvZq7lhtAu0BrTjwx9TM7on/UO7Z2lTme4eA6xYMYOt+DGjwc
yc47mHJOuw7oKLsLQDW7L4O5OcKYmDs25l+6x44HuuwxrLqZgk+65HQNupBNFzzauxE7wQzbuW7P
iznUEs88Bg+dO4/iHDwGslW6izDZuwg0grsd49m7Vi+cu1Pm4jpD0cq6G0nFPK5XgTw0HrC60DFh
uiYVl7uDZpC7IesBuqoxlbq5+Pi38H1ZOiKDHzuwjg87dJNLuxtaNLfZTYE6x8GTOqL1ILn9cd07
JrWeu7d5g7ugzWC7ECBxN9Y1aTx36qI71NE0OyndITrlyJk77IFFO1f/+jvFyPA7jpPuOcWJa7rH
6sU601lbuou387sgBAO6M8HkO3m85zslzD08OTBRurms0js1xoO7BGjmO7fOpjud3PG7cCL0ujao
AjwjoWc7qEY/PAkdrTumC0Q6wU8tupPCBzu0Bwc6uEDlPBHoPzqu1sS5t2Nluyn/+TvjXu46ttHC
PEmkBDuk75s6s57EuQzqgDwjfAU797l7O3vPaDr3tDS7dLw0u0Dq0rub7Eu6klfYuzYYO7uMdjI8
JxuuO7HSfDqdZ6g7F+TLOybaFTrSxYa7FoAcu0OE1jqiSK030kiZPVDnazzX6lI7QigkOpY0uzws
N9g7m4LkPB2tsDuN49a7J/LGOeZeQTtQpkA7Mz2pPYd6mDzpuNo8snNDPBNxwz3d4pE9STmxO785
SzuTs+48aIQnO9yidrnFeVc7CQi3u6HNELi60nu6pwhXux9KBDuw8qA7NsD7O4fUTjmXIH87XT1+
uhcN9jzIK/U8cozYPEs0wDu9JDM7HFn2uabdTTzSpig8Pk19PVSDkDz+6bM92pdCPYAdojwv3O47
Naz+PGX2JjvqV9U7XlmpOqlsgzw/6uk8OE4rPSZtsDxJa948yd4/PCdVgjsPvdo6cBcROwJ3ajvA
kCc6PMEKujsfCDuZkMg7R/EPPIA01TuqOR88Qhg1PAXaDz0EKCc8iJ/fO6c6GTuJ/x48g4ZPPA9u
QD0XIl88kEyVuhIrjrosSuk7XwgIup2aBDvQYQE7CXGzOsd6mDoARp06vB9Zura3Cjf5NB46Yj69
PG83JTvR/8A8QyK6O725ortCy+Y6hinvPKXvQTw4V/Q8/9xdPIqFWjkBves7JjRiO4XuWTomXi67
R/lKOkt5xrvTgDS7QKjmurGQt7qiJV45S+rvOvqPeThn2Ze6EC9nORplf7sCnva7Fx2ROkMCj7sD
qX+7ICKcOsYveTooauk=
      </set>
      <set id="src_75141" fmt="ptset">
AAAACXNyY183NTE0MQAAAAAAAAACAAAAWroKBna6vGf2OuH4E7rab4o8XRy+O7JLl7nJk3I6gC4k
PQ8o1jyMD2c9ifWcPQBTrz0J1Ss8akQVu6h9BbsJEm46rdtvOrK4SLslmXq6j9ysOxBg2zq6Fva6
svt8N+oq8buMdB05ICdgO20MnDshO3Y6NhwrucdE1Ltu0T+7D/G8uwrJXbsHvS48zmxUPBQ87bgH
TIk6aWDVPSzSWjy+z4K6kOUyunnY6LqGgTQ6hbFoPci05j1edHA8M1tuO5jChbqAeUW68YQ/PLM6
ZTwjtrc788oAO3eyfjtJ+NA60wc2u00fGrr5OfI8nhz9PEHlRLnefxm6CjEwOk+LrrrLoh85oklq
uYlmeLuC93a7JHtQu7YFbruFLVC6x37/uoT8CjpHS2E5hVxQOvwmODtCJAU8VFFiOuSRVLuaLtC7
k8Rzu4kmxLs4Kjs8gjwjPEti7Dtfjh07RFJQPJNntTxYvHW6F+yyuwjd4brmihG7J8tIuuznO7rC
zN6623VhOgEe7bqOAli6JGcMOxHkCzhGfO47D9HIOvmyojwpiNM7qsxsOK1z3Tl3V408KjgWO4Hd
LT0aKZ88j04vu0bop7kxAsM8q/uJPEOSzjxjzQM8O37sO6H+ozurWiG67Znsuv/wGzupeAI7EQjv
Pey9eD1niMw9TiRJPPWBUTkCaWY6+v0DPJj7qTwGzbY9NPUSPKOskjumG/o6+N3ROsBVxzqhXiy7
OK9qOlA/5znHQXY64OKpPKMpEjwGMMU8HALzOzjV67tSnQy62owBPLgJtDvPCa46nQ3sOz6OKD0P
qKw8whT9O3ZFPjrd5Po7zXFsOysYljt5FV25mumPO16kBTpMzFU7cpiEOsbwLzq6hvQ6s9fuO+gd
kjuGHse6sVvsut0yWzyfV248RNr9PLF7Yju+UhY6tmH1udg/jTxGCj47leXoPCxw7DumnJc8EChj
Oo8uZw==
      </set>
      <set id="src_833111" fmt="ptset">AAAACnNyY184MzMxMTEAAAAAAAAAAwAAAAFAoAAAPxSHKjwD/h4=</set>
      <set id="src_623111" fmt="ptset">AAAACnNyY182MjMxMTEAAAAAAAAAAwAAAAFAwAAAPwoZSzuQOqQ=</set>
      <set id="src_6212111" fmt="ptset">AAAAC3NyY182MjEyMTExAAAAAAAAAAMAAAABQIAAAD8Ny/Q75J/x</set>
      <set id="src_8312111" fmt="ptset">AAAAC3NyY184MzEyMTExAAAAAAAAAAMAAAABQEAAAD8QEu48A4D8</set>
      <set id="src_7513151" fmt="ptset">
AAAAC3NyY183NTEzMTUxAAAAAAAAAAIAAADoO+ZeIT8RERG7nsmnPt3d3rtD9qI+4AAAumrDPD7Q
AAA7sH6yPvzMzbsgLO8+8AAAOxQq1T8G06A7NZ+aPxAAADvUdvs/HrhSOl+IGj8GBga5icNdPwww
wzzxx+Y/KGvKO07wET8DadA51KpePuAAALuCE1U+5mZmOybQ/z8bToI77rO0PwXoXzw2MPU/HrhS
PBDA3D8Rzwc5cN+4PwAAADvzOz8/GwWwPbyNGT9ArHe7BEpyPuoOoTvlbLY/FE2vumsoAT7wPwQ7
wL5hPvivizqAOcY/AAAAO9RaAj8HrhS5ImwXPwAAALpYm1s+1VVVOh9Gdj76T6U7GmTIPwJTyDtP
eiw/HkEqus9U3z8AAAA6D8YVPwFsFzrMthE/DadBPE31Gj8U8gk8H82xPwd3d7uAel4+6qqrO6K2
xz8XxXw8Fm+GPwHUHTuoPMs/EJCRPC2Erz8MzM08AklGPxycnbq4nZE/CQkJOyxlVT8OoOo6XrGL
Pu222ztQ01U/A32suvqbTD73d3c6JF4fPwAAADm8O1w/CoqLuTa6lj75mZq7p4whPvwPwbqRrT4+
/MzNO42SaD7zMzO54TJjPxmZmrq9cuc+wo9cumkMHT76T6W4WV9PPxZmZrrdcmw/AUeuuzcmeT8C
sdq7QD53PwAAADyViLQ/K4UfO4Wf/D8PDw+6i1UtPvCj1ztA3Ew/AYGCO3cnlj8JJJI8HU3hPwRE
RDxU0hI/CqqrOw1xbT7yudY63GEgPx9J9bt1ZDM/BEREOsBOeT7MzM27CXpDPuQSnrtR1QM/CPXD
O1qyQz8V8V86mxzKPwPXCjtk7Xs/C6Lpu2zLED74H4I8g0JEPymZmjq3abQ/Cm38u1bMCT7mZmY7
TiP+PxMzMzo5rAc/A9cKu2leVT7Gxsc7r+LTPwnYnjsl1Yk/CZmaufeQyj8DAwM7uRURPxGEC7uD
tTo+8/P0uGiX/T8C2C475PnUPx0XRjtEO3w/DFvPOy18vz8NW0U5JnyHPxHrhbqUVio++ZmaOFWb
MT72sN89gLDkPyNyNzzGFSs/Orq7OhDc+D8LhR86gUf2Pwb7WDvLBng/JGEDOt6BbD8L8lk7Mb8w
Pw2nQbtL12c+uFHsPDMsFD8Ep5A7PfNRPwAAADqpNOg/AAAAur6dHD8OZma64EZ0PvMzMzwnHy8+
93d3Ounmxz8O7u+7N/hXPuqqqzwPpjE/ERERPA1KEz8OOOQ8GXaIPxBKeTsy18g/BR64uxCZ8T7z
8/Q6yStPPw2nQbmtV1Y+9N6cuZhufz8jng07z8HrPwszMzvGN5U/DcjduyBkqT8X5LE6rFVLPwAA
ADsaDDI/AAAAu0ZwGz7q6uu6U30oPvK51jwH7Vk/HWSBOf7jiD76T6W68VorPweHiDumB54/BvtY
PLI8Bj8vGqA8YyHPPwjng7q35go+/MzNPC+Zgz8gAAA6eOh0PwzMzTxj4fU/D8D8OmMuMz8COeG7
QUG9Pu7u7zrXfNM/EZmaO+v3Zz7zMzO7FQhDPwAAADsMJho/CZmaO74KLj8T6T876ZVCPyw32zrv
n/I/BdF0Ou8/Az8UeuG6joOUPwo9cTyjUpc/KzMzux7fDD7MzM05/1U2PwGZmjyleHY/CoqLPRt8
1z806Bu6joOUPwbToD0O3Mo/MzMzPNk/fz8nrhS6+LxBPvb297uuBfs/BmZmPYKupD8rq6w8xkQ2
PzCj1zwFPMg/DAwMPQ85fD8FHrg6irQpPw/A/DqA7ck/AZmaPNIHaD8xfks7F1AiPwMzMzs0zLw/
C6LpPCoYZj8mZmY8CTnwPxsbG7qSwpo+64UfO622zT78/P08CtLsPwZmZjtPNbE++K+LPCoYZj8k
zM26WtVIPwLYLrrOuJs+3Cj2OuDyHj8HrhQ5NV1lPu4Uezqwi5c/AzMzPAGzPz8cnJ075Kl1PxLc
+Dct1lk/BR64PB3itT8HrhQ6YZQBPu7u77mnh2g+9cKPO8J60z8UeuE8W5EYPxwo9jy12zI/Kqqr
uvbiYD70XRc24ET2Pwo9cbuPGyw+6g6hO6e//T8HUHU69I2PPwG06DyOUTY/GGGGOwADzD8OZmY7
2m78PxYvyTuzMl4/D1wpOjwitj7aw347A9IMPwzMzTqso/0/D1wpu+Xy1D8AAAA6v7StPupxLjz/
Vi4/HkEqPLM5Jj8mZmY86ftQPx5BKj0gGok/LhR7O6cnTD8H4H48AqBKPx9J9TizVmM/CQkJO28F
oz8QkJE60TS8Pw9cKTtH1mI/D6T6O6XCoD8OOOQ7LKeHPwH4IDwf9IE/F6F6ux40ZD8EhIW5xAy5
PuuFHzw82Ss/AAAAOw1S2j8Np0G6EZu5Pwr4sDvkJ/U/KZmaO48TZz8ZmZo7BNvEPw1o1zsoDAg/
CCU9uhjPzD8H4H48jQHhPxzMzTnUEiM/GHypuhkf2z8QAAA6wj6sPwZmZjzR8fI/IRERO/Gg+D8K
PXE=
      </set>
      <set id="src_7515211" fmt="ptset">
AAAAC3NyY183NTE1MjExAAAAAAAAAAIAAADnPB5BXD8ZmZo5vG+YPuZmZrvVEeg+rhR7PDR9vj8f
SfU7AhK/Pw4Uez4y6Tk/QZmaO0S8+z8LMzM79Wf3PxG5HDyGFb0/IOoPPEFb1T8NaNc8cDEiPx2J
2Tzcrps/E+k/PpCEtj9MzM06Tv+7PyAAADuGLcg/ERERPIxVFj8i6Lo9xqmFPxmZmj2QP1E/Rfks
Pn4DyT9PXCk7atVaPwiIiT4YvS8/FsFsPmSAVD8zMzO7gJy6PvIJTz4aVA8/MzMzPoD2Mz87E7E+
gbLGPyxfkz0uLG4/HrhSPRXjQD8uFHs+Da+kPyZmZjzPA1M/MzMzO5V7Jj8qqqs7seIyPxLF+T5C
zmY/O7u8O1ArFz8aw347Q4f5PwKx2jy+bjQ/HYnZPYdVez9Dfaw73C+aPxQdQjx5fHg/HnnoOyxY
ND8LYLY9mQyXPzzMzTsj4j4/IJTyPEOwOj8FsFs+AmvwPyZmZj4fxEA/KAAAukx3JT8FHrg8BJcJ
PvfO2TrfTyo/EzMzPFGAIz8FsFs+gGmtP1cKPTzpZhA/BmZmPAKigD8UuUw8txRIPx+foDuFnmA/
DMzNPobwtj9cKPY9BpF6PyqqqzwRDls/DMzNPN6KVz8mZmY8E0HfPxMzMzyd0hg/I54NO3HDOT8I
AAA8TwgxPyqqqzwdL7E/Etz4O5vqtj8MzM078N5ePx1B1LqtMV4/DadBujxHVD7B1B25aIHAPwNp
0DsIzZc/CyFku0N7CT78zM27Ss2GPvksYLmxQDg/A6g7usWZ2z7ksX47nFHzPxgAAD0voWA/JTyC
uwKn2T8G+1g7g37HPu1hvzqFGIo+5BKeuwqj1D8AAAA7YNLKPwzMzbt71UA+0tLTO7X41z8RhAs7
yB8uPwGBgjqxw7o+tIwguwZRcz7RERG61oGMPwAAALo2DY0/CAAAOLxNFj7gAAC6m48BPvmZmrsk
fJ8+zMzNuuFw2D7QdQc6oFoYPwAAALsZEAM+8li/O898WD79TiY6wzaSPvXCj7c5Oo8/A2nQuVPD
LT8EREQ83Dn7PxmZmjoJRLQ/CoqLO4Jx7j8SnkE6/6s9Pw32sbsGxkk+7u7vu0zmRD71wo+7lHWh
Pt3d3jty9Mk/BtOgOxA5xz8ZmZo7EiNnPw+k+rsZpZU+7BbBPDSjVD8ZmZo5kYQMPwLYLrpDo2M+
8zMzuzXReD8G+1g71uGxPyZmZjrKPCM+7e3uuTs2mD7rhR+5JdJFPwTMzbqAF0Y/CAAAPA+GET8Q
AAA56otKPxJ9KLp0Nvo/AWwXOk8Sqj8DadA6EosAPxmZmjuMfTA/IzMzuxpNQD8NyN07SZeJPuZm
Zjp7sDo/Ep5Bu95lyD7MzM061vuiPxhArLqN7vc/CzMzug+KsD8AAAA8M79HPyioqbpJ4IE/Bryi
uzdinD72ZmY74E6rPxWO0joSr6s+9cKPuyuxYD7ZmZo7dVBgPwzMzbnmXRI/D9j+Olcb9T7adA47
f7xwPxZmZrp8A5Y/AZmaup+AXj8BWO06VnCUPv4ajLp/oHg+8oa9uqFAUj8ZmZo6XI+dPxOTlLri
qkU+0REROztrTD7yCU+6j2fcPwglPTvup1U+8zMzujuR6D7o9cM9JPylPzk5OTv5d34/GZmauqFB
dz75+fo7Rd2sPwn0nzomwkk+7u7vu0BUSz8AAAA5BjCZPw9cKTsOn44+5OTlOh/VPD8Hh4g7nrk9
Px3d3jvW1SU/KqqrurB6gj7u7u+6aM4JPxB1BzsmePM/BKeQOUNDxz8IiIk72K8yPw5mZjyFKUw/
CviwurcQzT8K+LA6rT4lPwRzwrsz7JA+8V8WOqNd1T8FsFs6nXxRPwEp5LqmGOg/DAwMO4S5Gz8b
BbA8Err1Pw+k+j0Hpqw/LUrVPF0REj8SEhI7fSJfPuOOOTzj730/IZmaO0YN2D8DMzM6ihYRPxER
ETxSJrE+93d3uzNouD7EREQ7uj8JPwGBgjwZlVI/DqDqO839kD8OOOS68UaCPwzMzTuCYHA/FPIJ
Ot31XD8AAAA62f3fPwNp0Dufcvw/HmZmuwLxrT8DadA8AYN4PxGZmjoSmTs/F8V8PXEUFT88PDw/
C/wRP2hehj4gFlY/PwPwPVLOaT8UHUI+GqNhP1p0DrqkRRs/EsX5PVY71D9AAAA+7zBEP2mZmj50
jU0/AzMzPwmMVD92ZmY+Pf5DPzrhSDokLv0+7u7vPS3p3T8k+lA/GZLpP3hR7DuL67M/BISFOxuD
sz7wo9c/ERBRP3z8/TsdWME/AAAAO9ubGj8dA2o+yCpJP3b29z4Ewt0/XoXoPf4nfj9PIJU/Azar
P3Cj1z7Ox0U/czMzPbLt/j8zMzM91r7PPwAAALscR00/AlPIPfL+rz9DMzM935d7PyERET4jj5s/
O7u8u6wLAz8QSnm7jMoAPuQSnjsmCEs/GZmaPkUDnj9XCj0+xQV2P2i6Lz5VMk0/TyCV
      </set>
      <set id="src_7511211" fmt="ptset">
AAAAC3NyY183NTExMjExAAAAAAAAAAIAAACGO5XWoD8OZmY79F2fPxYvyTwMA8o/BR64PGqzpz8M
zM05pnA7PxPpPzuOKug/AAAAOhB4Rj8BWO07q0x0PxISEjuiGbI/Dw8PO8i15T8L8lk7QQxAPxXx
XzwHQKw/JMzNPPK/FD8o9cM8dOW8PyuFH7uWG0A+4UeuPDH1Mz8XxXw7tnaVPyRERDrFgxg/BmZm
PBzJzj8TMzO7DugoPvMzM7svg7k+z8/QOzbmXz8OoOq67DGsPwiIibrkdA0+zMzNPNq7ET893d65
bs+LPwUeuDwGD50/ERERPAayVT7Dfay7CDSCPrWG+7tWL5w/A6g7OkPRyj8EhIU8rleBPxxLdLrQ
MWE/BR64u4NmkD8IiIm6qjGVPwAAALfwfVk/DyCVO7CODz8WL8m7G1o0PvCj1zrHwZM/CCU9uf1x
3T7zMzO7t3mDPugbT7sQIHE+/Pz9PHfqoj8didk7Kd0hPvPz9DvsgUU/IZmaO8XI8D8YUew5xYlr
Pw7SMTrTWVs/DfaxuyAEAz7YnYo7ebznPxXxXzw5MFE/FalbOzXGgz8JJJI7t86mPxEREbtwIvQ/
ERERPCOhZz8ZmZo8CR2tPwdQdTrBTy0+3d3eO7QHBz8RmZo8Eeg/PwV8WLm3Y2U/GZmaO+Ne7j8L
YLY8SaQEPxVVVTqznsQ+9TiXPCN8BT8V8V87e89oPwZmZrt0vDQ+2Zmau5vsSz7mZma7Nhg7PwTM
zTwnG64/G223Op1nqD8KPXE7JtoVPwPwP7sWgBw+9C9DOqJIrT8RdF09UOdrPyw32ztCKCQ/J0Da
PCw32D8UzM08Ha2wPyC2C7sn8sY+8zMzO1CmQD8PpPo9h3qYPztIwjyyc0M/FmZmPd3ikT8u7u87
vzlLPw5mZjxohCc/DMzNucV5Vz8SEhK7oc0QPw32sbqnCFc/AAAAO7DyoD8SEhI7h9ROPxcKPTtd
PX4/AAAAPMgr9T8AAAA8SzTAPxmZmjscWfY/GZmaPNKmKD83d3c9VIOQPx+foD3al0I/Q8PEPC/c
7j8a4Ug8ZfYmPx64UjteWak/IiIiPD/q6T8lPII9Jm2wPx4eHjzJ3j8/KqqrOw+92j8PDw87Andq
PvksYDo8wQo+7MzNO5mQyD8lpaY8gDTVPzgAADxCGDU+9TiXPQQoJz8G06A7pzoZPyIiIjyDhk8/
NYb7PRciXz8hISG6EiuOPxcKPTtfCAg/CZmaO9BhAT8VVVU6x3qYPtzMzTq8H1k/B1B1N/k0Hj8B
WO08bzclPxgAADxDIro/OOOOu0LL5j8PXCk8pe9BPzS0tTz/3F0/MDAwOQG96z8O0jE7he5ZPxZm
ZrtH+Uo+3d3eu9OAND8T6T+6sZC3PuSxfjlL6u8/D1wpOGfZlz8D1wo5GmV/Pvd3d7sXHZE+2wWw
uwOpfz8AAAA6xi95PwAAAA==
      </set>
      <set id="src_7514211" fmt="ptset">
AAAAC3NyY183NTE0MjExAAAAAAAAAAIAAABaugoGdj8IiIk64fgTPw4UezxdHL4/F6F6ucmTcj8B
+CA9DyjWPyBWOz2J9Zw/PyWMPQnVKz8VqVu7qH0FPvzMzTqt228/DMzNuyWZej7aw347EGDbPvu7
vLqy+3w+7u7vu4x0HT7Cj1w7bQycPwMDAzo2HCs/AzMzu27RPz7u7u+7CsldPvPz9DzObFQ/MzMz
uAdMiT8Louk9LNJaP0DadLqQ5TI+/MzNuoaBND8PpPo9yLTmPz0L0TwzW24/FY7SuoB5RT8AAAA8
szplPxWpWzvzygA/GZmaO0n40D8P2P67TR8aPwAAADyeHP0/HEt0ud5/GT8RERE6T4uuPxWpWzmi
SWo/DMzNu4L3dj7hR667tgVuPvaw37rHfv8/ArHaOkdLYT8JCQk6/CY4PwiIiTxUUWI/C6Lpu5ou
0D7oXoa7iSbEPvmZmjyCPCM/Fwo9O1+OHT8DMzM8k2e1Pwo9cboX7LI/CQkJuuaKET8FHri67Oc7
Pvu7vLrbdWE+8zMzuo4CWD7u7u87EeQLPwfgfjsP0cg/EsX5PCmI0z8hehg4rXPdPwo9cTwqOBY/
E5OUPRopnz8zMzO7RuinPwHUHTyr+4k/KZmaPGPNAz8cnJ07of6jPxKeQbrtmew/AzMzO6l4Aj8g
6g897L14P06g6j1OJEk/MzMzOQJpZj8MDAw8mPupPyGZmj009RI/Lq6vO6Yb+j8L0L06wFXHPxIS
Ers4r2o/BehfOcdBdj8EREQ8oykSPwRERDwcAvM/BbBbu1KdDD7w8PE8uAm0PytStTqdDew/GzMz
PQ+orD8UzM07dkU+PxmZmjvNcWw/EkklO3kVXT8L8lk7XqQFPxfksTtymIQ/AzMzOrqG9D8YGBg7
6B2SPwiIibqxW+w/BryiPJ9Xbj8jMzM8sXtiPyKiozq2YfU+p5BKPEYKPj8eQSo8LHDsPyTMzTwQ
KGM/GZma
      </set>
   </ref>
</figure>
