# Supplementary material for: Organization of reward and movement signals in the basal ganglia and cerebellum
Source: Nat Commun. 2024 Mar 8;15:2119. doi: 10.1038/s41467-024-45921-9 (PMC10923830; doi:10.1038/s41467-024-45921-9)
Supplement: Supplementary file 4 — Source Data [file 41467_2024_45921_MOESM4_ESM.zip › VBG_sup5.fyp]

<?xml version="1.0" encoding="us-ascii" standalone="yes"?>
<?fyp appVersion="5.4.4" schemaVersion="25"?>
<figure xmlns="http://www.keck.ucsf.edu/datanav/namespace/schema25"
   strokeWidth="0.01in" strokeJoin="miter" loc="0.5in 0.5in" strokePat="solid" psFont="Helvetica" fontStyle="plain" fillColor="000000" altFont="serif" strokeCap="butt" width="3.6in" fontSize="12" strokeColor="000000" font="Arial" height="5.5in">
   <graph loc="0.8in 0.5in" width="1in" fontSize="8" title="CS scatter" height="1in">
      <axis labelOffset="0.2in" lineHt="1" start="0" spacer="0.03in" end="200">
         <ticks intv="100" perLogIntv="1" fmt="f2"/>
      </axis>
      <axis labelOffset="0.35in" start="-0.05" spacer="0.03in" end="1" title="Reward outcome effect size&#xa;&#xa;&#xa;&#xa;&#xa;&#xa;">
         <ticks intv="0.5" perLogIntv="1" start="0" end="1" fmt="f1"/>
      </axis>
      <colorbar cmapnan="ffffff" gap="0.2in" start="0" spacer="0.1in" end="100" title="Z AXIS">
         <ticks intv="10"/>
      </colorbar>
      <gridline />
      <gridline />
      <legend loc="-0.275in 1.287in" labelOffset="0.05in" size="0.04in" len="0.15in" spacer="0.12in" mid="true"/>
      <trace fillColor="0000ff" strokeWidth="0pt" src="#src_7514211" strokeColor="4169e1" title="Cerebellar Purkinje Cells">
         <symbol fillColor="644169e1" strokeWidth="0.5pt" size="3pt" strokeColor="640000ff" type="circle"/>
         <ebar hide="true"/>
      </trace>
      <trace fillColor="0000ff" strokeWidth="0pt" src="#src_7511211" strokeColor="0000ff" title="Cerebellar Local Neurons">
         <symbol fillColor="64008000" strokeWidth="0.5pt" size="3pt" strokeColor="64008000" type="circle"/>
         <ebar hide="true"/>
      </trace>
      <label loc="-7% 115%" fontSize="13" valign="center" align="center" title="e|0:w"/>
      <label fillColor="0000ff" loc="60% 90%" title="r = 0.17"/>
      <label fillColor="008000" loc="60% 75%" title="r = 0.35"/>
   </graph>
   <graph loc="2.2in 0.5in" width="1in" fontSize="8" title="CS scatter" height="1in">
      <axis labelOffset="0.2in" lineHt="1" start="0" spacer="0.03in" end="200">
         <ticks intv="100" perLogIntv="1" fmt="f2"/>
      </axis>
      <axis labelOffset="0.3in" start="-0.05" spacer="0.03in" end="1" title="&#xa;">
         <ticks intv="0.5" perLogIntv="1" fmt="none"/>
      </axis>
      <colorbar cmapnan="ffffff" gap="0.2in" start="0" spacer="0.1in" end="100" title="Z AXIS">
         <ticks intv="10"/>
      </colorbar>
      <gridline />
      <gridline />
      <legend loc="-0.021in 1.287in" labelOffset="0.05in" size="0.04in" len="0.15in" spacer="0.12in" mid="true"/>
      <trace fillColor="ff4500" strokeWidth="0pt" src="#src_7515211" strokeColor="64ff0000" title="Basal Ganglia SNpr">
         <symbol fillColor="64ff4500" strokeWidth="0.5pt" size="3pt" type="circle"/>
         <ebar hide="true" capSize="0in"/>
      </trace>
      <trace fillColor="64ffa500" strokeWidth="0pt" src="#src_7513211" strokeColor="64ffa500" title="Basal Ganglia Caudate">
         <symbol strokeWidth="0.5pt" size="3pt" type="circle"/>
         <ebar hide="true"/>
      </trace>
      <label loc="-7% 115%" fontSize="13" valign="center" align="center" title="f|0:w"/>
      <label fillColor="ff0000" loc="60% 90%" title="r = 0.07"/>
      <label fillColor="ffa500" loc="60% 75%" title="r = 0.23"/>
      <label loc="-20% -36.3%" align="center" title="Firing rate during the outcome epoch (spikes/s)"/>
   </graph>
   <graph loc="0.8in 2.25in" width="1in" fontSize="8" title="CS scatter" height="1in">
      <axis labelOffset="0.2in" lineHt="1" start="0" spacer="0.03in" end="200">
         <ticks intv="100" perLogIntv="1" fmt="f2"/>
      </axis>
      <axis labelOffset="0.35in" start="-0.05" spacer="0.03in" end="1" title="Direction effect size&#xa;&#xa;&#xa;&#xa;">
         <ticks intv="0.5" perLogIntv="1" fmt="f1"/>
      </axis>
      <colorbar cmapnan="ffffff" gap="0.2in" start="0" spacer="0.1in" end="100" title="Z AXIS">
         <ticks intv="10"/>
      </colorbar>
      <gridline />
      <gridline />
      <legend loc="-0.275in 1.287in" labelOffset="0.05in" size="0.04in" len="0.15in" spacer="0.12in" mid="true"/>
      <trace fillColor="0000ff" strokeWidth="0pt" src="#src_751421" strokeColor="4169e1" title="Cerebellar Purkinje Cells">
         <symbol fillColor="644169e1" strokeWidth="0.5pt" size="3pt" strokeColor="640000ff" type="circle"/>
         <ebar hide="true"/>
      </trace>
      <trace fillColor="0000ff" strokeWidth="0pt" src="#src_751121" strokeColor="0000ff" title="Cerebellar Local Neurons">
         <symbol fillColor="64008000" strokeWidth="0.5pt" size="3pt" strokeColor="64008000" type="circle"/>
         <ebar hide="true"/>
      </trace>
      <label loc="-7% 115%" fontSize="13" valign="center" align="center" title="c|0:w"/>
      <label fillColor="0000ff" loc="60% 90%" title="r = 0"/>
      <label fillColor="008000" loc="60% 75%" title="r = -0.02"/>
   </graph>
   <graph loc="2.2in 2.25in" width="1in" fontSize="8" title="CS scatter" height="1in">
      <axis labelOffset="0.2in" lineHt="1" start="0" spacer="0.03in" end="200">
         <ticks intv="100" perLogIntv="1" fmt="f2"/>
      </axis>
      <axis labelOffset="0.3in" start="-0.05" spacer="0.03in" end="1" title="&#xa;">
         <ticks intv="0.5" perLogIntv="1" start="0" end="1" fmt="none"/>
      </axis>
      <colorbar cmapnan="ffffff" gap="0.2in" start="0" spacer="0.1in" end="100" title="Z AXIS">
         <ticks intv="10"/>
      </colorbar>
      <gridline />
      <gridline />
      <legend loc="-0.021in 1.287in" labelOffset="0.05in" size="0.04in" len="0.15in" spacer="0.12in" mid="true"/>
      <trace fillColor="ff4500" strokeWidth="0pt" src="#src_751521" strokeColor="64ff0000" title="Basal Ganglia SNpr">
         <symbol fillColor="64ff4500" strokeWidth="0.5pt" size="3pt" type="circle"/>
         <ebar hide="true" capSize="0in"/>
      </trace>
      <trace fillColor="64ffa500" strokeWidth="0pt" src="#src_751321" strokeColor="64ffa500" title="Basal Ganglia Caudate">
         <symbol strokeWidth="0.5pt" size="3pt" type="circle"/>
         <ebar hide="true"/>
      </trace>
      <label loc="-7% 115%" fontSize="13" valign="center" align="center" title="d|0:w"/>
      <label fillColor="ff0000" loc="60% 90%" title="r = 0.16"/>
      <label fillColor="ffa500" loc="60% 75%" title="r = 0.22"/>
      <label loc="-20% -36.3%" align="center" title="Firing rate during the target motion epoch (spikes/s)"/>
   </graph>
   <graph loc="0.8in 4in" width="1in" fontSize="8" title="CS scatter" height="1in">
      <axis labelOffset="0.2in" lineHt="1" start="0" spacer="0.03in" end="200">
         <ticks intv="100" perLogIntv="1" fmt="f2"/>
      </axis>
      <axis labelOffset="0.35in" start="-0.05" spacer="0.03in" end="1" title="Reward probability effect size&#xa;&#xa;&#xa;">
         <ticks intv="0.5" perLogIntv="1" start="0" end="1" fmt="f1"/>
      </axis>
      <colorbar cmapnan="ffffff" gap="0.2in" start="0" spacer="0.1in" end="100" title="Z AXIS">
         <ticks intv="10"/>
      </colorbar>
      <gridline />
      <gridline />
      <legend loc="-0.275in 1.287in" labelOffset="0.05in" hide="false" size="0.04in" len="0.15in" spacer="0.12in" mid="true"/>
      <trace fillColor="0000ff" strokeWidth="0pt" src="#src_75142" strokeColor="4169e1" title="Vermis Purkinje Cells">
         <symbol fillColor="644169e1" strokeWidth="0.5pt" size="3pt" strokeColor="640000ff" type="circle"/>
         <ebar hide="true"/>
      </trace>
      <trace fillColor="0000ff" strokeWidth="0pt" src="#src_75112" strokeColor="0000ff" title="Vermis Local Neurons">
         <symbol fillColor="64008000" strokeWidth="0.5pt" size="3pt" strokeColor="64008000" type="circle"/>
         <ebar hide="true"/>
      </trace>
      <label loc="-7% 115%" fontSize="13" valign="center" align="center" title="a|0:w"/>
      <label fillColor="0000ff" loc="60% 90%" title="r = -0.03"/>
      <label fillColor="008000" loc="60% 75%" title="r = 0.07"/>
   </graph>
   <graph loc="2.2in 4in" width="1in" fontSize="8" title="CS scatter" height="1in">
      <axis labelOffset="0.2in" lineHt="1" start="0" spacer="0.03in" end="200">
         <ticks intv="100" perLogIntv="1" fmt="f2"/>
      </axis>
      <axis labelOffset="0.3in" start="-0.05" spacer="0.03in" end="1" title="&#xa;">
         <ticks intv="0.5" perLogIntv="1" fmt="none"/>
      </axis>
      <colorbar cmapnan="ffffff" gap="0.2in" start="0" spacer="0.1in" end="100" title="Z AXIS">
         <ticks intv="10"/>
      </colorbar>
      <gridline />
      <gridline />
      <legend loc="-0.021in 1.287in" labelOffset="0.05in" hide="false" size="0.04in" len="0.15in" spacer="0.12in" mid="true"/>
      <trace fillColor="ff4500" strokeWidth="0pt" src="#src_75152" strokeColor="64ff0000" title="Basal Ganglia SNpr">
         <symbol fillColor="64ff4500" strokeWidth="0.5pt" size="3pt" type="circle"/>
         <ebar hide="true" capSize="0in"/>
      </trace>
      <trace fillColor="64ffa500" strokeWidth="0pt" src="#src_75132" strokeColor="64ffa500" title="Basal Ganglia Caudate">
         <symbol strokeWidth="0.5pt" size="3pt" type="circle"/>
         <ebar hide="true"/>
      </trace>
      <label loc="-7% 115%" fontSize="13" valign="center" align="center" title="b|0:w"/>
      <label fillColor="ff0000" loc="60% 90%" title="r = 0.19"/>
      <label fillColor="ffa500" loc="60% 75%" title="r = 0.2"/>
      <label loc="-20% -36.3%" align="center" title="Firing rate during the cue epoch (spikes/s)"/>
   </graph>
   <ref >
      <set id="src_75132" fmt="ptset">
AAAACXNyY183NTEzMgAAAAAAAAACAAAA6EEuZAU75l4hQKHidbueyadAXOZ9u0P2okBaz7u6asM8
P6DRbjuwfrI/9UxpuyAs70Dzo507FCrVQSwvTTs1n5pBEjDeO9R2+0CUFBA6X4gaP2mN4bmJw11A
FnSIPPHH5kEI+L47TvARQEznuDnUql5AMK45u4ITVUBgMoc7JtD/PoYGqTvus7Q/kySPPDYw9T8W
Oho8EMDcPhCUyDlw37hAwJ3LO/M7P0FhXjY9vI0ZQDjX9LsESnJAATNAO+VstkBCpNe6aygBPJ6P
vjvAvmE9p2joOoA5xj7+YDs71FoCPrvD6rkibBc/wfITulibWz682tc6H0Z2QHB0QzsaZMhAW4uf
O096LD+5bbi6z1TfPkth1DoPxhVAef2UOsy2EUFHLfo8TfUaQWm/izwfzbFBdXzPu4B6XkCefYw7
orbHQMQl9DwWb4Y/a/JZO6g8yz+wnw88LYSvQUaLNDwCSUZAZpWSuridkUDI+Fw7LGVVQTyOsjpe
sYtA1MyhO1DTVUExKWe6+ptMQRGcxTokXh9AMQibObw7XD/3gSy5NrqWQRvOJLunjCFBLlfuupGt
PkANaRk7jZJoQTF4cbnhMmNAhqBRur1y5z/LzaC6aQwdQSgH+7hZX09AUa1jut1ybD/cuV67NyZ5
PpSmwrtAPnc/hFwcPJWItD6/wqM7hZ/8P/W24LqLVS0/veFbO0DcTD8IVUU7dyeWP0QOtTwdTeFB
LqhgPFTSEj5ErV87DXFtP/9+nTrcYSA/lC2su3VkMz/FV/w6wE55PxAiMbsJekM+Ar7ju1HVAz+K
VaU7WrJDQESSjTqbHMo/5/FuO2Ttez9aZMi7bMsQQARzrzyDQkQ+MQJvOrdptD3QHKm7VswJQHd6
bztOI/5AqFxpOjmsBz6gx9e7aV5VP9WJ1Duv4tNAEHoZOyXViT/mXIW595DKQG+zTDu5FRFBC/gL
u4O1Oj7zgVG4aJf9P7Ddxjvk+dQ/PnteO0Q7fD/yBw47LXy/P8dWpTkmfIc+tOfsupRWKj8oXGk4
VZsxP7PuvT2AsORAHtTuPMYVKz6+zmg6ENz4PrnzCzqBR/ZBbSI9O8sGeD+2LBs63oFsP3Y19Dsx
vzA/Zv+Wu0vXZz6slZM8MywUPxcVeTs981E/FoWDOqk06D84zZK6vp0cPnQwbLrgRnRBDRmoPCcf
Lz66u5466ebHPlmZsLs3+FdAWpHcPA+mMT+/Vvs8DUoTQMQTpTwZdog+uOSSOzLXyECU2uO7EJnx
QCq75DrJK08/hg3+ua1XVkCHogi5mG5/P4L20DvPwetAM4dXO8Y3lT+6tse7IGSpPjE0STqsVUs/
tYqyOxoMMkBkSTy7RnAbPvhsULpTfShAjXuHPAftWT8UKL85/uOIPkFxQrrxWis/BSq4O6YHnkCd
zYE8sjwGQJbsJjxjIc8/Hq7KurfmCj+6nrA8L5mDQF+EoDp46HRAaN8OPGPh9T96U9Y6Yy4zPwBw
BbtBQb1ALxNFOtd80z83Enc76/dnPw5Ny7sVCENAz4adOwwmGj9CHPo7vgouP5J7yzvplUI9+7TC
Ou+f8kAR32o67z8DPycha7qOg5RAJYHlPKNSlz9TNtm7Ht8MQB4iuzn/VTY/L0PJPKV4dkAAy1M9
G3zXPycha7qOg5RALlPaPQ7cykBcC7k82T9/PzM8RLr4vEFAJj5qu64F+0Aqt+E9gq6kQFpzSjzG
RDY/KJ+jPAU8yEC4jUs9Dzl8PoZJMjqKtCk/RAWKOoDtyT8jdbU80gdoP04O5zsXUCI/jVS0OzTM
vECgXOk8KhhmP2+zTDwJOfA/o1NEupLCmj8O+qs7rbbNQLYN5zwK0uxAwkX2O081sUCgXOk8Khhm
P1Zdv7pa1Ug+r5rMus64mz6zjQQ64PIePdJetTk1XWU/gzfVOrCLlz+i9Ec8AbM/PogpQjvkqXU9
DBlONy3WWUAP0fo8HeK1PaVwtTphlAE/xNr6uaeHaECFgQc7wnrTP+ie4TxbkRg/RzP7PLXbMj6B
GYe69uJgP7ZOrTbgRPY/D1mou48bLEAq9ng7p7/9P42kITr0jY9AC9NCPI5RNj+A8Tk7AAPMPlG8
4jvabvxAhagOO7MyXj+4n6Q6PCK2QDXpNjsD0gw+sQJvOqyj/T7Cihi75fLUPxQbiDq/tK1AIIiF
PP9WLj+v8RM8szkmPwj4vjzp+1BAlYQePSAaiT4XrME7pydMQBLxWTwCoEpAklBdOLNWYz/mB+s7
bwWjP7nALzrRNLxAZeqsO0fWYj89ZJQ7pcKgPzfXSzssp4dAmRU+PB/0gUBnQ4O7HjRkQADqHLnE
DLk/DbWsPDzZKz8m9Js7DVLaPu5YnLoRm7k/N/FXO+Qn9UDKoS07jxNnP5ySbDsE28RAIRGKOygM
CD6FKri6GM/MP+1QtzyNAeFAH8zdOdQSIz+jISK6GR/bP62pFTrCPqxA/cOxPNHx8j6+PQc78aD4
      </set>
      <set id="src_75152" fmt="ptset">
AAAACXNyY183NTE1MgAAAAAAAAACAAAA50K9Tiw8HkFcQgkbPTm8b5hBONHJu9UR6EJ+roA8NH2+
QoFZozsCEr9BTGqAPjLpOUIHoiU7RLz7QgLNijv1Z/dCIS3CPIYVvUIDgJY8QVvVQcvlzjxwMSJB
Uem9PNyum0Ijm6U+kIS2QRfH9TpO/7tA/hnaO4YtyEF4/uU8jFUWQZMA9T3GqYVCK/pfPZA/UUJe
Tu4+fgPJQpkpbjtq1VpCPxLbPhi9L0GLqRw+ZIBUQfmXR7uAnLpBcMI3PhpUD0H8VYs+gPYzQftg
yj6BssZBLvQnPS4sbkEFu8k9FeNAQVcq0z4Nr6RBlIoGPM8DU0HS4zE7lXsmQlSoQjux4jJBi+Jj
PkLOZkC0dRU7UCsXQiC+uTtDh/lBTharPL5uNEF7XwY9h1V7QOMyaTvcL5pBshf9PHl8eEIAwDY7
LFg0QX1+/z2ZDJc//vZSOyPiPkL9AVM8Q7A6QTSkzT4Ca/BCjOHePh/EQEFZgYK6THclQTzCezwE
lwlBGEaBOt9PKkFQoMs8UYAjQcJKHT6Aaa1B0s+VPOlmEEGrRng8AqKAQYa8bTy3FEg+29pCO4We
YEHj3go+hvC2Qeszwj0GkXpA09QHPBEOW0Hu2bI83opXQRyv8DwTQd9CTDYePJ3SGEIBFGk7ccM5
QrMjijxPCDFAXpQ0PB0vsUG2B9E7m+q2Qd6h1Tvw3l5A2JYfuq0xXkIsUo66PEdUQgAYsblogcBB
uXf5OwjNl0FV+xy7Q3sJQY8cFrtKzYZB9986ubFAOECWwq26xZnbQikLozucUfNCqkHqPS+hYEIX
Mni7AqfZQPneljuDfsc/ttWjOoUYikFcfUq7CqPUQhjU0ztg0spCCBsRu3vVQEHE4TE7tfjXQc+I
ZTvIHy5BlzAyOrHDukHFwLi7BlFzQgta8LrWgYxCJgAkujYNjUJI/644vE0WQVkB9bqbjwFCMO78
uyR8n0IQdv664XDYQhyyhDqgWhhCDxqDuxkQA0IVFaA7z3xYQYQ53TrDNpJCUH+wtzk6j0II1k+5
U8MtQiQM3jzcOftCBq0nOglEtEHhjws7gnHuQhKhZDr/qz1BT/LzuwbGSUJFqmG7TOZEQdRtQbuU
daFBpR4KO3L0yUIwAMY7EDnHQd445DsSI2dCBD5EuxmllUH+cz08NKNUQbvf+jmRhAxBHB2UukOj
Y0Fzkra7NdF4QeAklTvW4bFBy1AQOso8I0II6AW5OzaYQWz0Lbkl0kVCHGX0uoAXRkFwM/E8D4YR
Qahkkznqi0pA8UM+unQ2+kD4Axs6TxKqQeWS+zoSiwBBBm0zO4x9MEEnROm7Gk1AQWjHQTtJl4lB
ILsTOnuwOkDy/se73mXIQcAMFDrW+6JB55Tduo3u90Bc8PO6D4qwQhDxnjwzv0dBvl+GuknggT/6
d5G7N2KcQDRvDTvgTqtCJkrJOhKvq0Hfwcu7K7FgQYDIXjt1UGBBQTCcueZdEkG9jUI6Vxv1Qp5a
zTt/vHBBvdP9unwDlkGiA266n4BeQdx7OzpWcJRCAbKLun+geEHiFL+6oUBSQgO43jpcj51CAHDv
uuKqRUILLy87O2tMQcth1LqPZ9xB//v/O+6nVUHXZ6i6O5HoQbhSDD0k/KVB0qsYO/l3fkH1p9q6
oUF3QhUzMztF3axCG1clOibCSUIrfK67QFRLQPelHjkGMJlCETouOw6fjkIXiug6H9U8QSIIYzue
uT1BLj1zO9bVJUIfb+S6sHqCQgjb6LpozglCGG0hOyZ480G69NY5Q0PHQikr8TvYrzJBUOB4PIUp
TEId0tS6txDNQhKFnDqtPiVCKWxbuzPskEHeT3M6o13VQh6D9DqdfFFB9givuqYY6EGQpIo7hLkb
QivoPzwSuvVCrc84PQemrEHZCow8XRESQhjlMjt9Il9BxXNYPOPvfUFzeM07Rg3YQgAQ0zqKFhFB
kylDPFImsUGzxnm7M2i4Qg6bgju6PwlB9nTmPBmVUkG8tI47zf2QQFXNPbrxRoJBY64VO4JgcEDf
PMk63fVcQe1atDrZ/d9CMffkO59y/EHEWsS7AvGtQf7w6jwBg3hAPqu2OhKZO0G7w+o9cRQVQnc7
6z8L/BFCJJMyPiAWVkCi06c9Us5pQhDmHT4ao2FBu2dOuqRFG0HqEFk9VjvUQnu9+D7vMERCl/ZC
PnSNTUJjB/E/CYxUQraLJz49/kNBvv4nOiQu/UGUZOE9LendQpaziT8ZkulCACbkO4vrs0Gpyas7
G4OzQoBt+T8REFFCmp7dOx1YwUFzhn8725saQck3FD7IKklCml6aPgTC3UHKrQs9/id+QlwLSj8D
NqtCrb04Ps7HRULIV689su3+Qt2hUz3Wvs8/mFU8uxxHTULdzls98v6vQqrizD3fl3tC4tiYPiOP
m0EgBQ+7rAsDQdXJbbuMygBBqqw4OyYIS0FAq6k+RQOeQs4qwj7FBXZBk+EyPlUyTQ==
      </set>
      <set id="src_75112" fmt="ptset">
AAAACXNyY183NTExMgAAAAAAAAACAAAAhkLLP+U7ldagQYcGaDv0XZ9CAcQPPAwDykKLyWw8arOn
QRmilzmmcDs/gVyzO44q6EEj12k6EHhGQQb3aDurTHRBVHBZO6IZskIo94U7yLXlQPkVJDtBDEBA
dt7zPAdArEERiEk88r8UQZysQDx05bxB0iiKu5YbQEICqDE8MfUzQlGaVTu2dpVCNEwpOsWDGEIq
Nko8HMnOP+4MGrsO6ChAsAesuy+DuUFZXgA7NuZfQifMyrrsMaxAVmYPuuR0DUHAtb482rsRPwOE
W7luz4tBNcDFPAYPnUC0ruk8BrJVQLP6ILsINIJCdxmou1YvnEF5sBo6Q9HKQtU3DzyuV4FBItFs
utAxYUL7MdO7g2aQPrfFMrqqMZVCL0P/t/B9WUKq8E07sI4PQpPEYbsbWjRBiTsnOsfBk0HVXqG5
/XHdQY0LELu3eYNBs+fluxAgcUCmJ+w8d+qiQS4dnjsp3SFALcTQO+yBRUEGqcM7xcjwQWb4AjnF
iWtBkgMeOtNZW0H6e727IAQDQqm66zt5vOdCK+nwPDkwUUJvc2A7NcaDQdk2Izu3zqZCkOGju3Ai
9ECvOq88I6FnQewRjTwJHa1A+piJOsFPLUGUN647tAcHQVrWazwR6D9BgvfnubdjZT+g1oI7417u
QTpNljxJpARBAdZ0OrOexEDr0xo8I3wFQgQdIDt7z2hA10PQu3S8NEFKmpi7m+xLQQTaUbs2GDtB
lD6UPCcbrkIaTbQ6nWeoQlJzgzsm2hVCLlA4uxaAHEI1Jn86okitQiK+UT1Q52tBjSQzO0IoJEJ/
UbQ8LDfYQfoAgTwdrbA/bgAYuyfyxkIz3pg7UKZAQif19j2HephBoLv9PLJzQ0J3rzU93eKRQgQ8
wDu/OUtCiMq/PGiEJ0EXLv65xXlXQdVsLLuhzRBCKKNNuqcIV0HA/JM7sPKgQenyWzuH1E4/hgap
O109fkHQ59E8yCv1QROStzxLNMBBn+OxOxxZ9kIZWJc80qYoQgaknT1Ug5BBSCCQPdqXQkEFeYs8
L9zuQY79VTxl9iZBj/yXO15ZqUFnwNo8P+rpQSSYIT0mbbBB7P5VPMneP0EvIsw7D73aQYNrIDsC
d2pBYB6vOjzBCkE3FVA7mZDIQStGeDyANNVBM+NdPEIYNUHy7BI9BCgnQgnkZDunOhk/43DJPIOG
T0Fdga49FyJfQQ/NA7oSK45BkJ6GO18ICEGXqq070GEBQIpPVDrHephA35SGOrwfWUCWC4U3+TQe
QUay8TxvNyVAH8zdPEMiukGVX6y7QsvmP6eYazyl70FCLA02PP/cXUE5V5M5Ab3rQYUfDDuF7llB
NPoPu0f5SkI2iVq704A0QQSTNbqxkLdCiTPUOUvq70CUlA04Z9mXQWHYSTkaZX9BsQBAuxcdkUEy
1jy7A6l/QphVEjrGL3k=
      </set>
      <set id="src_75142" fmt="ptset">
AAAACXNyY183NTE0MgAAAAAAAAACAAAAWkMSvwa6CgZ2QlIEZzrh+BNCJtkPPF0cvkJAa7e5yZNy
QhtmRj0PKNZB22aKPYn1nEKXqYs9CdUrQrzdkLuofQVCqxZQOq3bb0KttUa7JZl6QwcV3DsQYNtD
AKc+urL7fEJPFby7jHQdQqDYiDttDJxCmarUOjYcK0I75iC7btE/QypscrsKyV1CqXgRPM5sVEJL
Ryy4B0yJQqH8Kj0s0lpC93fsupDlMkIBaae6hoE0QlPNJj3ItOZCVf0MPDNbbkKS8o26gHlFQm+e
rTyzOmVCrNt6O/PKAEKQXgY7SfjQQqQLFrtNHxpCD0evPJ4c/UL0dGi53n8ZQkRn5zpPi65C9iEd
OaJJakF58/u7gvd2QqbOiru2BW5BLR3wusd+/0JBbDA6R0thQe0jRjr8JjhCMxHUPFRRYkKlg4q7
mi7QQbRf4buJJsRCG5b/PII8I0KYDVA7X44dQt8/kzyTZ7VCxw1IuhfsskHawRy65ooRQmD7YLrs
5ztC1nn3utt1YUKju166jgJYQvcw5jsR5AtCmYopOw/RyELPSEA8KYjTQkhGpjitc91BhAU5PCo4
FkKl5r09GimfQkviwrtG6KdCRBjgPKv7iUMFCoM8Y80DQewUGjuh/qNDAtrzuu2Z7EKnbF07qXgC
QqyLpz3svXhCIL78PU4kSUIJkjM5AmlmQpv3ajyY+6lDItLdPTT1EkKsm7o7phv6QlL+7TrAVcdC
q0PduzivakMpGVY5x0F2Qv8cFDyjKRJCPSJrPBwC80LX2r27Up0MQnNVCzy4CbRCt3CUOp0N7ELE
7d49D6isQt6Kpjt2RT5CzDmHO81xbEJWcgA7eRVdQbfJETtepAVDM7MrO3KYhEIHldI6uob0QvWT
TDvoHZJC3W5NurFb7ELe1Zk8n1duQooH1Tyxe2JCXnC+OrZh9UKDZQM8Rgo+QvdmijwscOxCQ8/p
PBAoYw==
      </set>
      <set id="src_751321" fmt="ptset">
AAAACnNyY183NTEzMjEAAAAAAAAAAgAAAOhBNB9nPOdv10Bz3ny7MmxIQJNEUzweU+pAG59auwQd
4j+atgm7KMpDP9jMkDwCzSxAptVuu9r8AEGATmk8KuUjQQjAjDn7uHBAjObXO7ldrD8zxnk79E7t
P8rJljxYZ4BBAqFfuKkklEA9cMw7gxG1QCX9XTvfim9AabzZuqqAzT53bsK795NaQAmmVDteRcE/
SE14O54gKj8pT+o8XiFwQNJzgzyNdmM/xbgNu/TbiEBgyyw7E5P5P8bmezwPiuVAfh5SOxtbaz2K
vcY87AcvPj49Bzuu6xI/M14duw8Bpj9Nvio8cX2aP4nyfTzVANw/BI/Du6BXAkAzZf08WyysQB2k
CzyDvSxACrHOu+Oljz9dipC7Z7/UQKzQdTwBy8lA/KL3PRzW1kEn3vg6hZWhQZZ3VLunh+ZAt2CZ
u8aHfUB61YE8jtSGQK+ekT6JuMM/5eNZO2ujikEtm8Y70e0uQIZUKDxjl+dAriIsPK96aEElI268
KB9aQKU4ejtuHUNBOw5PvIxN4UEdX5a7uukvQAx6XrquvuJAF/79u6T7BUEo13I8na6yQRaDfDtn
8qNAO7OuO8yQT0FE1LU8xEVNQMys+D1d4SM/sAMKvIDqIEDqFEq7mrUGQEWSO7mQE4E/q8kHuOAx
fj7GM608t7LGQDZl9T1u7h4/tsWDPKKXeEBxay08wKU7P3Cj8DwxtdA/O7zDPlBfvT+HoPg9SO3R
QRBykrwbIuRAgE0ZPo1ak0AXcEk9PXM0P4t2SDy4rD4/Cp81OfovSzzIiJ27RsWrQDdoOD6pkp4/
mKUgPCo770CABZQ9FD8tQNu5sDy83DY+xRZEvB4nvj8NkWk89Cs/P0NysD4UP5c+DTgFO8nU30CA
Vc09u0YvQAq6SjuKAEs+FQQluztfcEEWE/E+omlxP/UsSTw/7Gc/mZMDuupsfj/oKaI9jbAZQSOu
KLpPFII+kJTIPCt6Q0B840W6cFyEP8L00D1icuo/JgGPupOuQT+/GfE8PufiPoSqEzszS74/EYhJ
utM5IEDzeaY+IhUCQKp0Hz6VcLQ+OHIxPQl+QT+FprA8vYOzQXJEWjwxQgQ+3Zb1OoEtZD9EfsA7
WeduP4Z8QLyD138+uV5IOW2ppD+Z/UU8/EciP16we7oe3F8/FgQ9O0KrPD6sXmq7oBiNQGxM5Tyu
6URAF7hwPmp1OT6IAA47qAvUQJ94Vz0Y7MI/G5hRPIikEUCH7Aw8kvNyPrjkkrwbji1AQkcXPMwh
5z9QlNW7FTnoPxiysbvt/MtAsJHFO69WPz+zBjs7iwM6QCHF6T0mI/E/jvqrPZTwST9Q2Q09uGEw
P+rO/DyNYJ5APSa9vBRR2z+DMJI8n/p4QKPQDTrRYz8/oNvJu7lR/D87Im87kJn+Py0d8Dsmi79A
mptTPKkxJkA/XaE88BpMQAc3MT3nukw//slSPJQNMT+n5DM659orP6KIKbwAI3pAO77hPYOu1z90
7XA8NAiWP8js4TxEIaM/VhnvvBrFS0BUShU9RUhlQRVX8Tzxf9E/eQOOO6ojqD+DgJa8tKD0PgR6
Frwesmo/rP6pPAxkyz8v7Ui5n/tnP+bSlbvynG0/BWYCOzPYTD7rQvA6OwBbP/Zm1Dvzt7NAVEWg
Or0xXz8v7Ui5n/tnQMTCaD4bXANAOkqMPMEPQD56f2k6ipRgP2+zTLyglDhAUeyHPlmtuEBqmbK7
K/sMPz4xFD21cso/KjjVvFLMGT8pM0U9JZztP5yasDuhE7c/r6iGPKp7AD+JuPu6t6UwPw1UtDul
USpBEm/KPRlUs0CA1sY+Jg9/P1qM4zyY7KE+l2PEPFapNEDdd9c8skYfQLasxTuxKxxBEm/KPRlU
s0AY+sE9BdluP4ERxjwgxHw+j6QDPdqanT5yvAw7wq5eP5LO8TuDIu4/ejarPFf/fD8v3/U8/QWs
Pn3t3jrSJDU/veFbPOuT+T1wo/C6ogp6P3Msnrwy4hVAetNivHwZg0BqpLY87+wyPi8fojpyqLY+
k/4LPFA3f0ERB60+hnVxPwXzQbus+qlANrZ5PJwg5z+QD/a6Ty8YP9cM4zxDyYA/SJOtPJfWoj8n
Sng8qe2fQDFs3zyf9ck/9q6UPMAMrEA3ayQ7vBb2PlhYTzx+TM4/HFOKPH6ayD8Gd1A8ENHpQDun
xDzIbGg/a6o+uysO3j175uE8CDyxPt2BW7v+8qU/IoI8vFGPNEAH7Aw88TyqQDKhVrqxxXw/ncO7
PLDPEj9ldO888wduQKYNCj15f/I/dKHqvCvwxT//9pY7SjZNP8/hujzo/JJARAc8PKKbDEAC7cQ8
fH+jPnE1O7zKJ5Q/PGvTPL0EGz4tV7c8iQ/HP3YF/jv9j95Ath1du1DWnECibFk89uswPydo6Luw
IHY+n8zdu03a3z/k97A8GgevP/SK9Twm9i0/u4sZOjBnOT7hBlw7bRLNPsBpnTmhWiM+CPi+PFgF
Yw==
      </set>
      <set id="src_751521" fmt="ptset">
AAAACnNyY183NTE1MjEAAAAAAAAAAgAAAOdCqmDuPe/CeUGrHpM8ldsDQXSK9T3jpR1CheakPQzX
IkKHUas9lvA0QFtJtjyAx1hCLVwlPPmMYkI/sXM+UDcqQg19ZD6DcyBCC2i5Pv4lCkHfHGc9th7L
QZX86z4fgwRBmC9NPOXXnEEWCAw9U8qSQQmApj46EMtBhIH0Pb2V3kGqNDQ9ke11Qc/8Uj2n9cdB
8/KsPX4C50KeHFo9okCyQZMQ8D0riBVBHnu0PckaEkIYYeE+UjVWQQobAzz6SPdA7q0PPYDtGEEb
CXc9CExdQONNVT0+jmZBSkziPg5iDUER26I9+6qLQbXJRD8XVf9B+GUBPoe4XEKA1sY+SHetQRXA
7j2sEUpBLh+yPiburUI9vF4+Ny+bQQUaVT1zq/lBWtPdPksanED/jvQ+b/M3Qf6HXj8OOdRCCeLv
PiarhEG2ywg+M4ixP/fHubwbDNFC538QPbSxyEGmUFg+qwCoQdl3JD1KuvZBN4xgPXS/UUCvgEs9
G75/QQxfWz125B1ADwf1PPbElUGBVbE9WBboQfwU4z6Qz9NBjVAOPY8waEGzAww/J32HQI5/Pj8L
ya5BhaMmPQI6h0H4Arc8pirvQZZG+7uZ7dFB8EjlPORK6EFG+Nk+4GQTQhE37j4lx6lCG3mtPYjd
5EKdKBA+eXRuQWae7j6z67tB3vJ3PiMc90IKJfE9ouVXQU+9hj3/VGJCLFKOO9Qo60IBHWy6/xFh
QbiNSzwJN9ZBc79juzw6WUGjfKc9lgCVQfdERTw0NSdAp2HMPE2AYUIjPe089T14QrQfEz3LK5BC
GinqPGBmLEDOSaA7xExjP8JaBrnxh8hBfLCKO/oWS0IbLd08305zQgFJYzyQPSFBxssePQYV/EHO
PFg8uxp4QaKNIjwrz9VB1CtpPIQhaEIFc2o8nN8OQiUyOTyXN6hCRCPUPSEU+UFG71w97Ng7QmHS
nD3OW/ZCAkNBPSczSUIXXTw9R+01QhLW4D5gsDNCIGyqPsVOdkHFJRY+DQZLQg0tSj5XMV1CETpy
PFAJN0GwRN89+9A9QaafwD3/iLdBuEhtPrIU6EIgSjM9+rFzQXZojT4LvOhCJlhwPVPYREHdVrY8
uT2XQaUwbz0oHQZCKm83Pk1lRkH4eEs8r6bFQjT2ez23WVFCKkAyPiYxDkG/1Vg8qFolQRuIoz5/
27JBiHZLPOmMzkHZhD64tIJEQdmP/DuF8+dCC5Q8PNzgAUGjW7o96RmOQdGs5z1VV6RBdZrePWrk
i0GeZ8U9VbDkQQSSXD3T/w1A6P9SPbbzn0IQgcI/Bty7QRVF2z3awSlBB6gRPNnp+0GQRm081iFS
QS8/LTvjmv9BEz0XPUXozkHQhBU+PRMuQgA6ED44O3BATlnLPcZ0f0IrgR4+y7tCQbkL5TygPzg/
t5msPNLaZUBlmmU9iQ4IQf3Q6j0oVRtB7uAvPgI4nkGAAk47lcWSQVPkWj0SRvxB8HlcPjG4vEKf
s6I+PAlRQdkdPj5j9WRBrlPaPHHqQkIOQKE+HxnNQgBEQj1OCsJCCc67Piw/G0IGXEA9LArnQguy
wT4tFJFB9U7vPRF9iUG8lno9CkW9QgNbiD3uPmVCASLnPqG8akGjJjw9zUG9QdVl2T3zsuxCA8LB
PpdlfEIZF0I82zllQhcx1TzltYRCLBx7PjCI00ERYu4+KWdWQiD+ZT5D+jdCMhP7PnhEUkE7LYQ8
j/JdQbQySj3fH2NCAtYiPNJAZkIFl6g+TjIFQgtD4j3i+FhBva4lPP4MTkILqcA9KI/5QWUGKT5j
rCNB+JQDPf2ZrUIM7gk9r+MFQi3eyT1NK1lB7NJWPFzG6kIU5D0+F3xZQeA7XjzadVZBi5cZPdZG
oUJAOws+ARIZQqIC4D1Xm0BCA2X0O5E/2UIwI0o8PhMVQcOcWjyXCLJBkfisO43cWEHrFR67mQsq
QcmEnTz+F4dB0DfOPLfD5EIfH168S9R1QhMrQjwcstBBm7AQPZRysECcxQI8jwOlQbA9aT6mCn1B
DLQIPvenB0HwK2o8zmFxQikyRzwOVGVBxNIWu4YkfUH5K0c9oYcYQIoCYjvN9alBsUslPbK+BEIi
NgY8usCMQiHyWrwCNwFApT98PaTyP0HgXAw9iP7UQcOA7z0sjUFCBKftPEn4gkI0DwE9i5hkQmVF
Nz1wdHlCS8nZPTQijkKjVBU97aR/QfOvgD4JuIZBTsl3PL9MjEJcBwc9oThcQfdFQTzA/GNBq854
O8z6fEJPW2o+YDjpQlYlsD5CO0lBhCzaPTLnKEHRNIU8a8ONQqLL6Dzva+1B3SNCPCLR00IDAac9
d8BsQlxOoT0wluZCoIVAPtRIdUK1N38+tOS7P9oLkjzvzZpCu6orPfucZELHNP893ZcAQowgMj4t
XSNBLBezPnfhJEHbL3u88Vq3QY1XojuJ7eI/l7WHPFKt0kKmIuw91pJLQYYGqbw72BE=
      </set>
      <set id="src_751121" fmt="ptset">
AAAACnNyY183NTExMjEAAAAAAAAAAgAAAIZCu466PYNxZkHlBBw+A8Q5QhMwq7nLC5FCa5cTPJaH
rUHuKLo+rN3/QIZO7T31mylBP2/gPn6teEEj+/U7uDCDQUskbjq3URBCRGX5PdLI5UCUTKo95Ots
QSF2/z8JB9tAoW5NPhzlrkGoee09M29zQhCb1bvZ1jNCXwqgPUG6y0JgFto79padQjRMKT4Exg5C
LvHZPaB9EEDbCVs+2rbyQLBHlztk1SNBM1vwPQF4fkIlqq0+B4FaQFbXsjzhppFBvCAhPF/liT8Y
ur06LnN5QVxRlLygMr1ArIL6vB08t0CyXOe8MB+cQoUsqDuVfr1BhX71PSE5qULfO7U9C9JBQRYs
CDw3QS9C81wOvB3HXEAnyk88plXcQjGPBTxDRfxCr2ffPTiwkkKioMc6G9BUQbXMeTqy6EZBuUbE
OzR15EIcwVq6QHD8QXUvCDzzmI5AiWdtPhxcfkE+wvU+smO+QTjN0D7Sq9xA+HQXOy1A3EG8YyQ+
QTu1QX5fTzxaF3ZBzJyLu7GtzEKCvYw9NNEGQi5veDxQuFNCaTVgPApvtUHA9MI8+wxvQpwWDTxS
5FlBJ6cKPkXT5UIJVA45rv39P/RSnDx97+5BlH60PIof1UGd4HE76mc6QYhu6DxUi9NA0d4XPrx0
uEEPnIA9VGAFQRRNkTt0rzdBVcM9PuVQfkIHV0670yB7QQVs6jzCpHhBRrsuPNfIqEEfzN28Xt0S
QVTKtzuuGBJCA0+JPaQRK0J7Mtg7p7qHQhlm6T0CH1hCNMOvPSiIu0JBNmw+RLDOQY8nhryBOjlC
hf/JusF/BUHhgRm7pbgPP2TvBrvQC5hCOq9Uu6fH0EIZb649IJE7QZMnebyGY3FCkBnvPLh7LEIc
VKA8fX+uQotv0z3rIzFBDizbOS35gkHOcOS8UlhCQi+rKDwDpypBqHXXOPvmqUH88dc7mcucQG+z
TD2mM2tBxMcgPRXe8UFaB84+IbdaQcWcMT3DPuRCl14OPeHnSEJYfYo9NSvKQeeI1D3RcbxBLs92
PC1gNUFn/Lw72k9LQZalIDwHOw9BM499PqaxbEEgMyM7rT5BQd1nzjve2LpBJ8pPO581YEGCaZs+
CSpaQV5jgTvPDyJBOwcBu4GYo0FKua4+Acw+QYQYQz1lSmNCINjqPcvOEkI7d6A8vfk3QM0I4z2R
7CtBC9NCPmpTk0EKRhW78PNnQZCHy7p97xlBsjhoPZkdu0BUsxw8ebLxQNxtHTxOYqNAXDCcPRzV
qkGpIXU9kG3OQD2H0T2tP85BlZfeuzLCqUDQw3E/DXu+QoDBdz4QQaVBPsy9uyegokGFvKg7CDuV
QTNTIbtN4OpCIAkGu1Cb5EEDPky8ZgB9QqGy+zuePSZAo52fu0dQtUFknbA7LgYHQb0lc7uRjptB
N0LIuHtDUkKSaGw7YLhH
      </set>
      <set id="src_751421" fmt="ptset">
AAAACnNyY183NTE0MjEAAAAAAAAAAgAAAFpDE9+YvGq04kJTlrI9vCngQkoBbDzjY8VCYR8wPAla
SUI39SI95AO8Qfkelz34cuNCkiMEPcDjbUK0a0Q8TXu+QqoX8Lxa4/BCsHYwu5pqpkLeuuU+XZ+o
QwCL7TxnFeZCgquFPbDwV0KhVGC72bdqQp09r7skznlCPndVO7CLvkMlCso8TLVgQrIp8D2D/U1C
PRNZPYBU9UKcOnQ89hfwQt1O7zlS2ohCEioxPPnO0UJkD+E90IfnQmQ6BD3ErPBCmwnXPVCgc0JV
ZxE9BgAAQqm4Ez1nkLBCk5q9PSALy0KnVwA9M5T7Qho9vT2U2w9C+k22utULskJHwBS7ED3CQwIh
87t7DwJBMdSwusW3UUKhbk0+C8MOQTx3Cbxv0IhCWaxRPPXvcUHjepO8fcdHQjQZ2Trf56BCjc4D
PCA5x0G+XK+75r1FQhTVZbqwOxxCnNj8O7ISj0LSJfW9DgneQuL9Lzw24xVBs1vwOjIkREKDrXE7
guELQspf8T0XHr5Co9f9PAv1zEME5f09mDp/QqEDEDybhKJC3Ie2uTcC4kJV+wy8MoBtQcLKJTwd
ejlCorWsPOI75UJSopk7LD57QjO1UD3crLNC2kYPPXtCLkIc5E07rFBSQuGxpD2WAv5ChqlGPcQJ
r0K11/Y9vVMwQlIArj0RLi5CE30/PTTAEkKeHAW710F2Qx7Fyz6k50JCxLLWPXh7okJo1rc+KWZN
Qqueaj4dONdDK54Mu+beRULncHQ8lRjfQlVxGjynOMJC4V6CPhsRRkKKbOo9AANjQrhNUDygc+tC
uCcmO1SwLEL27gE7cBvwQth9SbsHCCpCWsVoO+TkrEGgVHQ9HvzRQym4gjlPovpCEDjlu9WO50MA
mLs7hCRNQtokgzrHy29C0XKnPMbpJEKN6pY+cTY4Ql/MRTtLBCVCcaOePMbneUMAhzU8oeO2Qj2P
TzyYNEk=
      </set>
      <set id="src_7513211" fmt="ptset">
AAAAC3NyY183NTEzMjExAAAAAAAAAAIAAADoQRzY8LreSvJAipv+ukl8AECANKy6c5Y+P8qfXztw
Z3s/emM9PAW3tEAXJg47QDL2QQEiZTnE80JBh25DOyJEW0DSucG7YCxrQJ4gLjuucZI/Ba3XOwUB
fD+NHDQ6lOgyQQbAkDqyK+NAVKMvOpKusUARu7u7GEQWQGDLLDyBUwo+w+JZOw5+UEAgl2I9klvK
Pq3KvzvT4F4+XK0xt3jnUkChs+A7cIcHP+jt37tgNfVA3+Y0OyPWx0BonfY7eavaQGkXk7r5Yf89
smG1Ogpbrz3zgVE7LHG7QJrojT22JG5Az/1xusSI/T9tptM8WwFCP4rq0rrejsY/zojHO601dT+o
cCe5mqcGP8oC+7q1dHNAg+FvO8mYcUDybJu5HI4GQMuOGrsevddBVawcPUjpJUGCBj455fzkQER5
yTu7AGtAwyp3PGB0PEClKaU8osOWP/a1izkUApJBXRDiuwm/2kCOo/c7LJcEQQ8G/z0pjRBAfipB
PA4TkEC3FnU8jg3eQRENZTuia21BFDnXO1aTlEAfRy25/7P/QCIHrzsV2BVBP4zPPBKXuUFExYY6
nEtbQBtcgjsmfXtA32m9PEu8IECa3/m7hIPbP41FzzrKUkNApZ9DOy0b40A82tc8cgW2QFG84jrL
260/8Y77u1V/h0DoCH85WcUcPtu5sDxZvO1AGVtQPJoWQj/vs0w8pBSuP8th1Ln523k/Pq+eOrGd
J0EwJLq59iuWPh1Xf7sxlm1BPpNjOsmvhz882te7sfv+QAoj/TsLP9o/vAATu3zm3UAj4tQ7sh25
P6zrDruVskxAeFNyO1ETTz+ZmCw6sVIuPq/HwDuNIJU/IN9sOkrXsz1/ri+6tdj+QLLYoTr/QmxA
oTbkPChA5UBAueM6yPZnPiSzvbsaQuc/8GhPPHhLOj+ndj86hCqiP5yv8LsSWgc/nMkAOutlqEDw
2Zu7CbkBPq8E8rssHXI/akUwPEHUwj9WxYO7BWtOQAxoMjuvWdw/7TqvO9DU1D8QuYq7VTp6P2n+
RLvgYyhAoG3sO449NECfzN06wrkcPuglyzs4mMZAF89sO96YukGHBtk8O0viQAwXcD1zh1w/sr1S
PBCJdD+cosq6BmfyPplogjuMgX5ACBKEPAKcbz/OMaI7BAB6PobMKLq4qds+pS/Qu3qILECAWae7
l6cmP8dNK7uq17c+sMzfu6uzbkArBqE8R8bZPtJDdDvH3cdBBwDwPNnLsz7TTl47GmV1QE9pdzyl
vM9BDRY4PKGrzT9aZMi6pI6rQKqmoDsOmbA/kWHXuvK3KEACNSY6rfuVP67wcbuaK3U/YKtvPS4l
gEAKmi47tFlWQCXHeDxEnBQ/kdgKOy6lakBbdrM8ETBRP9jyhjxeO6BBFYzHO0IZwz7BF4s6vVe1
QIKi/zwP9tlAeo0PO5vyUz7ob807bhAZPru8w7tb/pg/Yo1gO5Gjgzyu0v877FOwP5vdQjuPyJE/
m1Hjus4BVT/5GbM8CV8lPxTwprsya/0+AqO+uyP/qEDswES6RfJQPrB3b7bIM7c/YmI5uy1JRT51
FQ67CUx/QClUYjuWLr8/cG70PAi/rz6naOi7MZsiP2lyhLuiSuk/knvLPOQlbT/ZiNc8eUvwQNdA
2jyYyf4/cG70PAi/rz+T1iu6/AqJP/AgrrqNtBc+sRNyu1mOIEEJkeq7c22RPsaCd7ljUBpBLMNF
PApVUz9fhjc8AlKnQCv1fzxYoB0+dxYLu1/gKj+utwY7UXHmPRwkBTpxqhI/UCkuuZchIz7g2DY7
p3+HQLf+0Luq2dc/7bPvO3OvSz7As0c7sYmmP6tdYLpQz5lAzE7yuwK9MkA1tVY7Aa9mQLf+0Luq
2dc/tjYVuraaBj+ibzA5GE1YPsHqODrknNVAtUrZu0YkiT/0P188N4L4PxMvN7sNzfg/RK1fuxh1
MT1SJfU7h0ZsQAdcNz3TgVM+WhSRuxTShkAsibc8Ca1GQIgIUTvd7G5AfNk3O6R++j9P9ZC7ST2N
PjztKTsK62U/w8/DO78sqj5YM0k7a7lvP+ZM5DsVhnZACWdtPHxmZEAELNo9mgQ1P9gBgLs40xU+
zL57PChXgEBPY0g7GUw/P19o+juIsbBAQXgHPF+6fj2dV3+7x3U9P0KKGLvi0hE+gJ6mu3J11j7B
hQK7jzO9PpSAUTrjMTRA+x1cPfMQtkAHRsU8/D0nPe5YnDn4mEZAMMpfOol6OUBlA1o7lQl+QDrF
3TveYuNA0KDLOszWxUC4Qm09J0bfP9cKM7oDeotAFeawujzd/j6kCvG56matQBRizT0aHM9ACvxm
PVTQOj1A92I79BcpP4pVpTySgGQ+uC0zuJX3yz9TiL67gI5NQL947TwB+PQ/IWoWuwxoZz7imFY9
ltOCPs+9hjxe4V8/h/MQO8SZvz/SpVI6t2gkP5pAazsqMAA+0/rcO5SLgz8fzN08h4boPhgw0z0T
e2I=
      </set>
      <set id="src_7515211" fmt="ptset">
AAAAC3NyY183NTE1MjExAAAAAAAAAAIAAADnQq4Op7pgqnpCOguUPo9UlUC8DDs8kSqpQolr4DlA
9vxCh5XAuTxmw0Cx4T07kQONQgMBDz4HhNxCOp2PPK/X00IEfZo8+IN6Qg7Q9zum7l1CG8eku3PS
HEIVdlm7djifQdg6zj0N94NAl+1IPCPmekGfkWc8knKsQbe7ETuvhz5BrihFO5AMGEG7Im88r6mx
QiMDvjz9p35Cp1Ifuqi59UG1Jgg9LTIjQScnWTv4TO5CS3vHPH5oC0EfI4q7B2mVQYSnmjvZdlZB
lm1nOnLR2EEqIdU61FjgQVWiODuCc5RA/8mjux9160Gqhm27CL9wQdEXVjw33Z1CWXV9OusV70Eo
i/W5niVEQRV4wTzNqbpCNHM7PRnfMEGHsh46k9V4QVTEi7wJlkJBYV39PTANfkHJe5s7uC8jQiEI
tD2SGVVCB9ZgPAcfPkALJuO680eoQtlxR7tqeEdBigBcushhVkIHYNM6DnWXQQ3SnrssfO1ASJ9i
Okk67EDiSuA6Fe4kQJpf/LraP+JBbh6fugtjm0H4CX07xp1NQSXbRLqohvNB6ip4uwcDk0AQBhe7
kIHLQZQvMTwmCfxB8l5pOmnkHUFF5GW6p+55QgRw2jt+gFFBokPDPMSZy0IGO3I8Ard1Qc+CKzro
mztCiBR0PJm+xEDIybk8vNKuQetnmDyh4TJCHqUdPMdO8EGU0GE9CttnQi0KkTu3bwtB/hcdO0az
p0G0KUk6oSZqQWaxKbqzi5BBo7AhusqVR0H1miK6+v/KQLgA6juGQENCJGOdu6K1LkLrX8U8uh6s
QhexC7uQCvFA3kSDOvUt8T/Qv4K7L/UUQYAXXLsRJShCFbz7uyDe2EIMjGe7E2HaQbrkYzssvLBB
21YSOtTAfUGYYmY7s9k9QdWlX7pwSsVCCnlWuJZ/GEIr5jO69S6gQkBcZLpVPqxBUAoOuzWhLEJf
ZRG7gLgFQgcdY7oTK4ZCILiwuzx4v0IqNQQ74KrxQgwIhjvf+3xB5BWfuoXsXUHzFGE5mhbyQgih
6zu0H15BoZtEuXINf0HjK2E6Iv31QdF5ATzW0DxCGoNDu1OA30G2m4m7PvRgQihVUbvB7U9B3Va2
uYsGOUGfla46qoNQQjVbJblTbwpCBYWqOwCKn0Izxnk63SpKQgzAULmsHUNBv9VYOuta/0EOJwS5
4fSZQYmVSDpZXa9B3rPQOllaIUHmees7lfI0Qhtngzt/LTxBxRDwul/AzkIA1sa6oDA7QX4l0Tue
I4RBmbftPExX2UER2ek62mHnQP9AXDqLF91CHdu1O4AmZ0EFwHE6mjwRQQBcfTy3jgpBhy11O0Qt
HEEtUt+6WCIuQQqW87rtaw5BxzgUPAT8DkH0qXO6AKkOQCEwmDo2Nk5CI9OTPCSeqUGg2sA741th
P7HvAbs+HsFACknnO8n+3UIDPGi7BGJLQfG3WbqDV5RBYBYKPSNsLUFMWjc6fnFoQeKePjvdwyVC
qtKaO1/wlkGxfZU4e9ZhQaQ5/joTWBBB4kBFO21CXEHrJ846lX77QdlnrzvWA95B8GQvOrXiwEH0
GgY7ynd2Qfbbcrrkkj5BwJfuuvG0WUIDoQI7l5PrQe9517skatpCE7/cO/8sDUHRbXs5qpKJQfKN
0Lkb8ixCHHX7Oymw7kIYKxQ7lgBKQihL7DrYvAVA9D17OgIIQUIdIXG5k0pYQiSIbLr7YVlBQpSP
O/mwwEHzjQ27LUOxQhgVJ7pkWotCDmp9O7iIdEIi4Wk5tB7uQfMAhTs/bRRCJ9eXOw8pwUGHx088
7y33Qhchajpk+eRCGMIkOjWWmUIoOGu6XhXKQfCU5brNvARCIB2KOtdWl0IA3QK5MTp7QWMguzgv
ooBBnJtIPnFmgEKElRY8sYCtQb5DHj2u4mlCKndHPcw5oEG+Wqo7sgbnQX0/+DpnJnlCA9nwO8yi
MkGZ94I8414JQb3DRzvcZ8RCE75wPXsxZ0ISb0I+c5EkQZ2RWLplTKJAhIYlu5+NBkGekBe4XCtm
QLTfcDteL+1B8AkYO4dX2EIjN487U3UPQcEXiznfQ7tB19WIO1Z9kEB+Okk8OvPxQcLoazzsn4VC
b2YnPKnzgkJP5eU5n6uHQBfuajwevUhCBCehOqs8ikHma687x7J2QgZvmDzSrNxCR+RZO6CZe0KC
0Uc5ADQFQjPOXT1PS8BCqy97PFN3bUH3LcA8NFFVQZSthDyLLfdClKPLPdeyHUH+lhO693rTQaV8
ETwibvJCiG2lu0FsOEKVcNw8POUQQb4Lzz133CdB4IT0PSEMJkKdiEI9DwcDQbs9nj2cNp9CWQQW
O/Q5LUKxvS87r0N3QuUnFTwyQ/lC2XxiPP8v6EA1dJc8SX75QvcatDoOXTpCzNMyPB/7YkLDzvk8
okm8QOn+RDwo8ylBzDRHPCCkOUF3iec8J0yZQG2tdjzGqmtC0yJJPEQmvkHN+qW7GXqk
      </set>
      <set id="src_7511211" fmt="ptset">
AAAAC3NyY183NTExMjExAAAAAAAAAAIAAACGQsUSOTyACHhBcMjHO4NzGUH8fXo8lCV5Ql2H4T6K
NQZB9FMAucEJtkAl40w7LVbgQVRzgjsPkjZA3EPlPJmabkFWUsO7KIjoQkeCyTw3b8NBII6QPDHB
8kFb+z+7e9QCQZPpDTyHBtVBrOpJO6Y8lkGEyAk9nGaFQh4Vaj0d0btCTcdgPdZ8M0KLtgM9kW6O
QowBNj2H52NBDpSVOwOlgEC0BmQ2pt6sQTfvz7sNouVCK3wUusJG70BJFP06o7UMQh+i8zwYusk+
9hBpuvxGg0E8FOw7iwawQL+UJjrukrBA0QgaOsarBEJzD1A87UMiQYWcsDt/PC1C6FElPEJktUFd
4YQ8i52uQu24WDueYWE/ldAPu9hcDEIap1Q87K2CQsa8aDu40MVCu94ZPW7mw0FU+wQ8DQyWQdRN
LTwwxmlB0dGsPVc3BUIWI549YNjZQQS2gD2+bNJBYTfuugKyOEGvTiu63U8RQL+rpzxB6B5B2yCW
PRImwEGQ3Pk8AyxAQgQuDjuZyYtCgWByPA6cxUIeww88FcADQlHyJzwUBtdBm4UXuoqZxUKmar88
QgtZQZRMIju75LJBS9YMPQE+CkDIaSA84JFHQcXO7DxSE/BBMiXPO2AglkFkxUm5J3fMQNOu9rs3
YPJBp7LpPLIAC0ErLm65+KhEQavzAjy9OkhB8lmiutR0s0DiIAe7kX76QVEgWDvBC/pAqNh2O9Yw
U0HL9b4+tF5XQgvu2TwaIR1CJCofPOUJ/EIji6q7LwntQh1jRz2MrkdCksj9Oju7RUGS3uU7vaSh
QmfxsTy+AD5B+V+yPZxvOj8TVWQ8R6wiQjpe7TzRLHFCQJBuPGBKMUGg4Mc9O43TQpcCRDzYbbpC
PsSePFD22kKbgmM+k26lQROHLDzI+VtBzRVdPJUScUIcDhA8eYb6QadSjzsslPZCGqTGPLF53UDw
BcY8yE0VQdS11jzH4QpBJKSHPJRSZkHHwBQ9j7SPQmKyoDwRPTJCYAc0PQIpf0IfXE09ZZQXQTHt
iT2nu9VBi6CgPdnu7UGTaIg8Z2ObQYpt2jrbtC9BWQ/gPBWpHkHLw5U9idVNQUL7aj0KaYVBgLAl
PAJ130FfDfU53NhrQUU0qjqafCZBhIeFuq+MlkGW8Pc8NVK3Qg1lVbmeAUhCO21QPgT3wUEus8c8
nf5dQScNZjyh5f1BC2/2uY835kGO41g8KC8/QZp6QT0NCDRAAphrPEI3LkDhVRY7L9VdPzJhtbo9
TMdBWZ9qPLtqXD/8tRY9OybtQZYkWrssA1lA/hKZO9Sy+0IPJ4Y8cj12QTTd57pp6MdBhQ2IueiK
MkE005y7jw7jQhuwEDsPRllBAelkO9WHTEJ52xI9DW/pQJRamDlWedpBWpIbOitzk0Gy+Uw7+c6g
QSna1DuRSP9CjmmzO0tYkw==
      </set>
      <set id="src_7514211" fmt="ptset">
AAAAC3NyY183NTE0MjExAAAAAAAAAAIAAABaQwLOrz1q32NCS978O+6InUInSng8MUFJQk+vFzt8
vrZCNaXfO27DlEIzC2Q8kvL/QrlS6zwbDi5CrzrtPCjsTkKmre481UkyQpy4UTwiI/tDC39LPFo6
XEL/+8M7LiWzQoUJbjvJ+qpCnC4GPZTRxkKVmCE843U8Qj+Fazy/1PZDKz7ePXJ/JkKuung7Of61
QmdQ/Tszw6RCxKEUPCa3HkMV++08PUBYQgvcUz0DDpdCj6nUO3KGMUIubME6rp//QqJoAj1Qc+hC
ZNOuPDbnw0KrHcs7yx2OQpoEGjz62KJCuybVPC7HwkJAnvE8JNQAQu65vz0BAUpCQfpLPT+n+kLu
spy69noNQclAuz0XcIhCnwkxOo/byEETnLI8j8DYQlBeozqXAltByO7cO3gHPUJDIvM7MUMPQq5U
5rehQXpCADTXOlKzOEIrpe88CrtrQsUYSzzANM9CrmfBPV3PW0K7fi88nkMfQY19ZDwr7cpCS8fG
PLupMULT2hs9AxFlQqv8jDuf66hDBj9dPSj2XkKh5Ko9G/5aQszovj0lbIBCVkfxPIbpzEHRzdE7
r4b5Qpc+6DzfOm1CVcGZPBYc+0JU9I089+aXQxoIQzy1CLJCL2KaOyHiB0Lyujg8ejB9QoXiuziS
D89CsmC2O1cmRUKFtyc+H6BjQh818TonXdRCnAuMPGcnM0MG/io5c/aoQtCgyzwvwBRCbfwmOqdB
g0K1xdU8tbXjQySvtzyWwiBC5KSMPOe910Jeorg9mLa3QuWQqzsX7IJCi8mSPWcpi0KktEY79HBc
QqQ5/j5BplFC5loCPIH5Q0LRFCM8UtJoQk5FVTuX2bJBmYUtPEWsnUMlX0U8DeiwQiiQGTzV0qhC
8nYtO7AMtkLfPts7clL1QtQjVz3ETJ5CkG3IO6Drx0JoO+Y6YklIQlvuVD0Lj59C+Xp2PYagqEJA
XHa5oc+D
      </set>
   </ref>
</figure>
