# Supplementary material for: Organization of reward and movement signals in the basal ganglia and cerebellum
Source: Nat Commun. 2024 Mar 8;15:2119. doi: 10.1038/s41467-024-45921-9 (PMC10923830; doi:10.1038/s41467-024-45921-9)
Supplement: Supplementary file 4 — Source Data [file 41467_2024_45921_MOESM4_ESM.zip › VBG_sup6.fyp]

<?xml version="1.0" encoding="us-ascii" standalone="yes"?>
<?fyp appVersion="5.4.3" schemaVersion="25"?>
<figure xmlns="http://www.keck.ucsf.edu/datanav/namespace/schema25"
   strokeWidth="0.01in" strokeJoin="miter" loc="0.5in 0.5in" strokePat="solid" psFont="Helvetica" fontStyle="plain" fillColor="000000" altFont="serif" strokeCap="butt" width="3.3in" fontSize="12" strokeColor="000000" font="Arial" height="1.8in">
   <graph loc="2.1in 0.489in" width="1in" fontSize="8" title="both reward" clip="true" height="1in">
      <axis labelOffset="0.2in" start="-400" spacer="0.03in" end="800" title="Time from cue onset (ms)&#xa;&#xa;&#xa;">
         <ticks intv="400" perLogIntv="1" fmt="f1"/>
      </axis>
      <axis labelOffset="0.3in" start="0" spacer="0.03in" end="1" title="&#xa;">
         <ticks intv="0.5" perLogIntv="1" fmt="f2"/>
      </axis>
      <colorbar cmapnan="ffffff" gap="0.2in" start="0" spacer="0.1in" end="100" title="Z AXIS">
         <ticks intv="10"/>
      </colorbar>
      <gridline />
      <gridline />
      <legend loc="0.455in 0.726in" labelOffset="0.03in" hide="false" len="0.12in" spacer="0.12in" mid="true"/>
      <trace strokeWidth="0.01in" mode="errorband" src="#src_RL42211" strokeColor="0000ff" title="P = 0.75">
         <symbol fillColor="ffffff" strokeWidth="0.01in" size="0pt" type="circle"/>
         <ebar fillColor="649696ff" strokeWidth="0.001in" cap="linethru" capSize="0in" strokeColor="0000ff"/>
      </trace>
      <trace strokeWidth="0.01in" mode="errorband" src="#src_RL41121" fontSize="12" strokeColor="e1ff0000" title="P = 0.25">
         <symbol fillColor="ffffff" strokeWidth="0.01in" size="0pt" strokeColor="e1ff0000" type="circle"/>
         <ebar fillColor="64ff9696" strokeWidth="0.001in" cap="linethru" capSize="0in"/>
      </trace>
      <label loc="-7% 115%" fontSize="13" valign="center" align="center" title="b|0:w"/>
      <label loc="18.1% 110.1%" title="Monkey G"/>
   </graph>
   <graph loc="0.6in 0.5in" width="1in" fontSize="8" title="both reward" clip="true" height="1in">
      <axis labelOffset="0.2in" start="-400" spacer="0.03in" end="800" title="Time from cue onset (ms)&#xa;&#xa;&#xa;">
         <ticks intv="400" perLogIntv="1" fmt="f1"/>
      </axis>
      <axis labelOffset="0.3in" start="0" spacer="0.03in" end="1" title="Fraction of trials with lick&#xa;">
         <ticks intv="0.5" perLogIntv="1" fmt="f2"/>
      </axis>
      <colorbar cmapnan="ffffff" gap="0.2in" start="0" spacer="0.1in" end="100" title="Z AXIS">
         <ticks intv="10"/>
      </colorbar>
      <gridline />
      <gridline />
      <legend loc="0.575in 0.885in" labelOffset="0.03in" len="0.12in" spacer="0.12in" mid="true"/>
      <trace strokeWidth="0.015in" src="#src_RL4221" strokeColor="0000ff" title="Large">
         <symbol fillColor="ffffff" size="0pt" type="circle"/>
         <ebar fillColor="c8c8ff" strokeWidth="0.001in" cap="linethru" capSize="0in" strokeColor="c8c8ff"/>
      </trace>
      <trace strokeWidth="0.01in" mode="errorband" src="#src_RL4112" fontSize="12" strokeColor="e1ff0000" title="Small">
         <symbol fillColor="ffffff" strokeWidth="0.01in" size="0pt" strokeColor="e1ff0000" type="circle"/>
         <ebar fillColor="64ff9696" strokeWidth="0.001in" cap="linethru" capSize="0in"/>
      </trace>
      <label loc="-7% 115%" fontSize="13" valign="center" align="center" title="a|0:w"/>
      <label loc="18.1% 110.1%" title="Monkey A"/>
   </graph>
   <ref >
      <set id="src_RL4112" fmt="series">
AAAACnNyY19STDQxMTIAAAACP4AAAMR6AAAAAAACAAAJxT54n/M9c9tfPniGlD1z6RE+eG1mPXP2
+z54VHA9dAUgPng7uT10E4A+eCNEPXQiHj54Cxo9dDD6PnfzPz10QBU+d9u6PXRPcT53xJA9dF8O
PnetyD10bu0+d5dnPXR/Dj53gXI9dI9xPndr8T10oBg+d1bmPXSxAj53Qlo9dMIuPncuTz10054+
dxrLPXTlUD53B9Q9dPdFPnb1bT11CXw+duObPXUb9D520mI9dS6uPnbBxz11Qak+drHNPXVU4z52
ong9dWhdPnaTyj11fBY+doXIPXWQDT52eHQ9daRCPnZr0T11uLQ+dl/hPXXNYj52VKY9deJMPnZK
Iz1193E+dkBZPXYM0D52N0o9diJpPnYu9j12ODw+didgPXZORz52IIc9dmSLPnYabj12ewc+dhUT
PXaRuz52EHc9dqimPnYMnD12v8g+dgl/PXbXID52ByI9du6wPnYFgz13BnU+dgSiPXcecT52BH89
dzakPnYFGD13Tww+dgZtPXdnqz52CHw9d4B/PnYLRD13mYo+dg7EPXeyyj52Evo9d8xBPnYX5D13
5e0+dh2BPXf/0D52I9A9eBnoPnYqzT14NDY+djJ4PXhOuj52Os49eGl0PnZDzT14hGM+dk1yPXif
iD52V709eLrhPnZiqT141m8+dm42PXjyMT52el89eQ4mPnaHJD15Kk8+dpSBPXlGqj52onQ9eWM3
Pnaw+j15f/Q+dsAQPXmc4T52z7Q9ebn+Pnbf4j1510g+dvCYPXn0vj53AdM9ehJgPncTkD16MCs+
dyXNPXpOHj53OIU9emw4PndLtT16inY+d19cPXqo2D53c3U9esdaPneH/j165fs+d5zzPXsEuT53
slE9eyORPnfIFT17QoI+d947PXthiD539ME9e4CiPngLoz17n80+eCLdPXu/Bj54Om09e95KPnhS
UD17/Zg+eGqCPXwc7D54gv89fDxEPnibxj18W5w+eLTSPXx68z54ziE9fJpEPnjnsD18uY8+eQF7
PXzYzz55G389fPgCPnk1uz19FyU+eVArPX02Nj55asw9fVUxPnmFmz19dBU+eaCXPX2S3z55u7w9
fbGMPnnXCD190Bo+efJ5PX3uhj56Dg09fgzPPnopwj1+KvI+ekWUPX5I7T56YYQ9fma9Pnp9jj1+
hGM+epmwPX6h2j56tes9fr8iPnrSOz1+3Do+eu6fPX75ID57CxY9fxXSPnsnnz1/Mk8+e0Q4PX9O
lz57YOE9f2qpPnt9mT1/hoM+e5pePX+iJT57tzE9f72PPnvUED1/2MA+e/D7PX/zuD58DfI9gAc7
Pnwq9T2AFH4+fEgDPYAhpD58ZRw9gC6tPnyCQT2AO5o+fJ9yPYBIaz58vLA9gFUgPnzZ+j2AYbk+
fPdTPYBuNz59FLo9gHqaPn0yMj2AhuI+fU+7PYCTED59bVg9gJ8kPn2LCT2Aqx8+fajSPYC3AT59
xrU9gMLLPn3ktT2Azn0+fgLUPYDaFz5+IRU9gOWbPn4/fj2A8Qg+fl4RPYD8YD5+fNI9gQeiPn6b
yD2BEs8+frr3PYEd6D5+2mU9gSjsPn76Fz2BM90+fxoVPYE+uj5/OmU9gUmFPn9bDz2BVDw+f3wb
PYFe4T5/nZE9gWlzPn+/fD2Bc/M+f+HjPYF+YT6AAmk9gYi9PoAUKj2Bkwc+gCY5PYGdPj6AOJ09
gadkPoBLXD2BsXY+gF59PYG7dz6AcgU9gcVlPoCF/T2Bzz8+gJpsPYHZBz6Ar1k9geK7PoDEzD2B
7Fw+gNrOPYH16D6A8WY9gf9gPoEInj2CCMI+gSB/PYISED6BORE9ghtIPoFSXz2CJGo+gWxxPYIt
dj6Bh1E9gjZrPoGjCz2CP0k+gb+nPYJIED6B3TA9glC/PoH7sT2CWVc+ghs1PYJh1z6CO8Y9gmpA
PoJdbz2CcpA+goA7PYJ6yT6CpDY9goLrPoLJaj2CivU+gu/jPYKS6D6DF609gprFPoNA0T2Coow+
g2tdPYKqPj6Dl1o9grHcPoPE1T2CuWY+g/PZPYLA3z6EJHA9gshGPoRWpz2Cz54+hIqIPYLW6D6E
wB49gt4mPoT3dD2C5Vk+hTCVPYLshD6Fa4s9gvOoPoWoYj2C+sk+hecjPYMB6D6GJ9g9gwkIPoZq
jT2DEC0+hq9KPYMXWD6G9hk9gx6OPoc/BT2DJdA+h4oVPYMtJD6H11M9gzSMPogmyD2DPAs+iHh9
PYNDpz6IzHo9g0tiPokixj2DU0A+iXtqPYNbRj6J1m09g2N3Pooz1z2Da9k+ipOuPYN0bj6K9fk9
g308Potavj2Dhkc+i8IEPYOPkz6MK9A9g5kkPoyYJz2Dov4+jQcOPYOtJz6NeIo9g7ehPo3soD2D
wnE+jmNTPYPNmz6O3Kc9g9kjPo9Ynj2D5Qw+j9c8PYPxWj6QWIQ9g/4QPpDcdj2ECzI+kWMWPYQY
wj6R7GM9hCbDPpJ4Xj2ENTg+kwcJPYREIj6TmGI9hFODPpQsaT2EY14+lMMePYRzsz6VXH49hISD
PpX4iD2Elc8+lpc6PYSnlj6XOJA9hLnaPpfciD2EzJk+mIMdPYTf0z6ZLEw9hPOGPpnYED2FB7E+
moZkPYUcUT6bN0I9hTFlPpvqpT2FRuk+nKCFPYVc2z6dWN09hXM4Pp4TpD2Fifo+ntDTPYWhHj6f
kGI9hbihPqBSSD2F0Hw+oRZ9PYXorD6h3Pc9hgEqPqKlqz2GGfE+o3CRPYYy+z6kPZ09hkxDPqUM
xD2GZcM+pd37PYZ/cz6msTc9hplOPqeGbD2Gs00+qF2MPYbNaT6pNo09huecPqoRYD2HAd4+qu36
PYccKz6rzEs9hzZ6PqysRz2HUMU+rY3gPYdrBT6ucQg9h4U1Pq9VsT2Hn04+sDvLPYe5ST6xI0k9
h9MhPrIMGz2H7NE+svYzPYgGUT6z4YE9iB+fPrTN9z2IOLM+tbuFPYhRij62qhs9iGoePreZrD2I
gm0+uIomPYiacT65e3o9iLInPrptmj2IyYw+u2B2PYjgnD68U/09iPdWPr1IIj2JDbc+vjzUPYkj
vD6/MgQ9iTlkPsAnoz2JTq0+wR2iPYljlj7CE/E9iXgfPsMKgj2JjEc+xAFHPYmgDD7E+DA9ibNx
PsXvLj2JxnM+xuY0PYnZFT7H3TQ9ietVPsjUHj2J/TY+ycrnPYoOuT7KwX49ih/dPsu32T2KMKY+
zK3oPYpBEz7No6A9ilEoPs6Y8z2KYOU+z43VPYpwSz7Qgjo9in9ePtF2FD2Kjh8+0mlaPYqckD7T
W/49iqqyPtRN9j2KuIk+1T82PYrGFD7WL7Q9itNYPtcfZT2K4FU+2A4/PYrtDT7Y/Dc9ivmDPtnp
RD2LBbc+2tVdPYsRrD7bwHg9ix1jPtyqiz2LKN4+3ZOPPYs0HT7ee3s9iz8iPt9iRz2LSe4+4Efq
PYtUgj7hLF09i17ePuIPmD2LaQQ+4vGVPYty9D7j0kw9i3yuPuSxtz2LhjM+5Y/PPYuPgj7mbI49
i5icPudH7j2LoX8+6CHqPYuqLT7o+ns9i7KjPunRnj2LuuI+6qdMPYvC6T7re4E9i8q2PuxOOD2L
0kk+7R9uPYvZoT7t7x09i+C7Pu69Qj2L55c+74naPYvuND7wVOA9i/SOPvEeUj2L+qY+8eYsPYwA
eD7yrGs9jAYEPvNxDD2MC0c+9DQOPYwQPz709Ww9jBTqPvW1Jj2MGUc+9nM5PYwdUz73L6M9jCEN
PvfqYT2MJHE++KNzPYwnfz75Wtc9jCo0PvoQjD2MLI4++sSPPYwuiz77duE9jDAqPvwnfz2MMWk+
/NZpPYwyRT79g589jDK9Pv4vID2MMtA+/tjrPYwyfD7/gP89jDG/PwATrz2MMJc/AGYCPYwvBT8A
t3s9jC0FPwEIGD2MKpg/AVfaPYwnvD8BpsE9jCRwPwH0zT2MILM/AkH/PYwchD8Cjlc9jBfjPwLZ
1j2MEs8/AyR7PYwNSD8Dbkk9jAdNPwO3Pz2MAN4/A/9ePYv5+z8ERqc9i/KkPwSNGz2L6tg/BNK7
PYvilz8FF4g9i9njPwVbhD2L0Lo/BZ6vPYvHHj8F4Qw9i70PPwYinD2Lso0/BmNgPYunmj8Go1o9
i5w1PwbijD2LkGA/ByD4PYuEGz8HXqA9i3doPwebhz2Lakg/B9etPYtcuz8IExc9i07DPwhNxj2L
QGI/CIe9PYsxmD8IwP49iyJoPwj5jT2LEtM/CTFsPYsC2j8JaJ89ivKAPwmfKD2K4cY/CdULPYrQ
rz8KCks9ir87Pwo+6z2KrW4/CnLvPYqbSj8Kpls9iojQPwrZMT2KdgM/Cwt2PYpi5z8LPS09ik98
PwtuWj2KO8Y/C58BPYonyD8LzyY9ihODPwv+zT2J/vw/DC34PYnqND8MXK49idUvPwyK8D2Jv+8/
DLjDPYmqdz8M5iw9iZTMPw0TLT2Jfu4/DT/LPYlo4z8NbAk9iVKsPw2X6z2JPE0/DcN0PYklyT8N
7qk9iQ8jPw4ZjD2I+F4/DkQhPYjhfj8Obmw9iMqFPw6Ybj2Is3Y/DsIsPYicVT8O66k9iIUlPw8U
5j2Ibeg/Dz3nPYhWoT8PZq89iD9TPw+PPj2IKAE/D7eZPYgQrT8P38A9h/laPxAHtz2H4gs/EC99
PYfKwT8QVxY9h7N/PxB+gj2HnEc/EKXCPYeFGz8QzNk9h238PxDzxj2HVu0/ERqKPYc/7z8RQSc9
hykDPxFnnD2HEis/EY3qPYb7aD8RtBE9huS6PxHaET2GziM/Ef/rPYa3oz8SJZ09hqE7PxJLKD2G
ius/EnCLPYZ0tD8Slcc9hl6VPxK62T2GSI4/Et/CPYYyoD8TBIA9hhzKPxMpFD2GBww/E018PYXx
Zj8Tcbc9hdvXPxOVxT2Fxl4/E7mlPYWw+z8T3VU9hZutPxQA1D2FhnM/FCQiPYVxTj8URz49hVw7
PxRqJz2FRzs/FIzcPYUyTD8Ur1s9hR1uPxTRpT2FCKE/FPO4PYTz4z8VFZM9hN80PxU3Nj2EypM/
FVigPYS2AT8VedA9hKF9PxWaxj2EjQc/FbuBPYR4nj8V3AE9hGRDPxX8Rj2ET/U/FhxOPYQ7tj8W
PBk9hCeGPxZbqT2EE2Q/Fnr7PYP/Uj8WmhA9g+tRPxa46D2D12I/FteEPYPDhT8W9eI9g6+9PxcU
Az2DnAk/FzHoPYOIbT8XT5A9g3TqPxds/D2DYYE/F4orPYNOND8Xpx89gzsGPxfD2D2DJ/k/F+BW
PYMVDz8X/Jo9gwJKPxgYoz2C76w/GDR0PYLdOT8YUAs9gsrzPxhraj2CuNw/GIaSPYKm+D8YoYM9
gpVIPxi8PT2Cg9A/GNbCPYJykz8Y8RI9gmGSPxkLLj2CUNE/GSUWPYJAUz8ZPsw9gjAaPxlYTz2C
ICk/GXGiPYIQgz8ZisQ9ggEpPxmjtj2B8h8/Gbx6PYHjZz8Z1RA9gdUDPxnteD2BxvY/GgW0PYG5
QT8aHcQ9gavmPxo1qT2Bnuc/Gk1jPYGSRz8aZPQ9gYYGPxp8XD2BeiY/GpOcPYFuqD8aqrQ9gWOO
PxrBpT2BWNk/GthvPYFOiT8a7xM9gUSfPxsFkj2BOx0/GxvsPYEyAT8bMiI9gSlOPxtIMz2BIQI/
G14gPYEZHj8bc+o9gRGiPxuJkD2BCo0/G58TPYED3z8btHI9gP2YPxvJrz2A97Y/G97IPYDyOj8b
8749gO0iPxwIkD2A6G0/HB0/PYDkGj8cMco9gOAoPxxGMD2A3JU/HFpyPYDZYD8cbo49gNaHPxyC
hT2A1Ao/HJZUPYDR5T8cqf09gNAZPxy9fT2AzqE/HNDUPYDNfj8c5AE9gMytPxz3Az2AzCw/HQnZ
PYDL+D8dHII9gMwRPx0u/D2AzHU/HUFHPYDNID8dU2A9gM4RPx1lRj2Az0c/HXb5PYDQvz8diHU9
gNJ3Px2Zuj2A1G0/HarHPYDWnz8du5g9gNkMPx3MLT2A27I/HdyEPYDejT8d7Js9gOGePx38bz2A
5OE/HgwAPYDoVj8eG0s9gOv6Px4qTj2A78w/HjkHPYDzyj8eR3U9gPfyPx5VlD2A/EQ/HmNkPYEA
vT8ecOI9gQVcPx5+DD2BCh8/HorgPYEPBT8el109gRQOPx6jgD2BGTY/Hq9HPYEefj8eurA9gSPk
Px7Fuj2BKWc/HtBjPYEvBT8e2qg9gTS+Px7kiT2BOpA/Hu4DPYFAej8e9xY9gUZ8Px7/vj2BTJQ/
Hwf8PYFSwT8fD809gVkDPx8XMD2BX1k/Hx4kPYFlwj8fJKg9gWw9Px8quz2Bcsk/HzBbPYF5Zj8f
NYk9gYATPx86Qj2BhtA/Hz6GPYGNnD8fQlU9gZR3Px9Frj2Bm2A/H0iRPYGiVj8fSv09galbPx9M
8z2BsGw/H05xPYG3iz8fT3g9gb64Px9QBz2BxfE/H1AgPYHNOD8fT8I9gdSMPx9O7T2B2+4/H02i
PYHjXT8fS+I9gerbPx9Jqz2B8mc/H0cAPYH6Az8fQ+E9ggGuPx9ATj2CCWk/HzxJPYIRND8fN9E9
ghkSPx8y6D2CIQE/Hy2OPYIpAz8fJ8Y9gjEZPx8hjj2COUM/HxrpPYJBgj8fE9c9gknYPx8MWj2C
UkQ/HwRyPYJayD8e/CA9gmNlPx7zZT2CbBs/HupEPYJ06z8e4Ls9gn3VPx7WzT2Chtw/Hsx7PYKP
/j8ewcU9gpk9Px62rT2Copg/Hqs0PYKsET8en1o9grWoPx6TIj2Cv10/HoaLPYLJLz8eeZc9gtMf
Px5sRz2C3S0/Hl6cPYLnWD8eUJc9gvGgPx5COT2C/AQ/HjOCPYMGhD8eJHU9gxEePx4VEj2DG9I/
HgVaPYMmnj8d9U49gzGCPx3k7z2DPHo/HdQ+PYNHhz8dwzw9g1KlPx2x6j2DXdQ/HaBKPYNpED8d
jls9g3RYPx18ID2Df6g/HWmZPYOK/z8dVsg9g5ZaPx1DrT2DobY/HTBKPYOtDz8dHJ89g7hjPx0I
rj2Dw64/HPR3PYPO7T8c3/w9g9odPxzLPj2D5Tk/HLY+PYPwPz8coP09g/srPxyLez2EBfk/HHW7
PYQQpj8cX7w9hBssPxxJgD2EJYo/HDMIPYQvuj8cHFQ9hDm6PxwFZT2EQ4U/G+49PYRNFz8b1tw9
hFZuPxu/Qj2EX4U/G6dxPYRoWT8bj2g9hHDmPxt3KT2EeSk/G16zPYSBID8bRgg9hIjGPxstJz2E
kBk/GxQQPYSXFj8a+sU9hJ26PxrhRT2EpAQ/GsePPYSp8D8araU9hK98PxqThT2EtKc/GnkvPYS5
bz8aXqQ9hL3SPxpD4j2EwdA/GijpPYTFZj8aDbk9hMiVPxnyUT2Ey1o/GdaxPYTNtz8Zutc9hM+r
Pxmewj2E0TU/GYJyPYTSVz8ZZeY9hNMPPxlJHT2E02A/GSwWPYTTSj8ZDs89hNLPPxjxSD2E0e4/
GNOAPYTQqz8YtXU9hM8GPxiXJj2EzQE/GHiSPYTKoD8YWbk9hMfjPxg6mD2ExM0/GBswPYTBYj8X
+349hL2jPxfbgj2EuZM/F7s8PYS1Nj8Xmqk9hLCPPxd5yj2Eq6E/F1ifPYSmbz8XNyU9hKD9PxcV
XT2Em04/FvNHPYSVZj8W0OI9hI9IPxauLz2EiPk/FossPYSCfD8WZ9s9hHvVPxZEPD2EdQc/FiBP
PYRuFz8V/BQ9hGcJPxXXjT2EX+A/FbK6PYRYnz8VjZ09hFFMPxVoNT2ESek/FUKGPYRCej8VHJA9
hDsDPxT2VT2EM4g/FM/XPYQsCz8UqRc9hCSQPxSCGT2EHRs/FFrcPYQVrj8UM2Y9hA5NPxQLtj2E
Bvo/E+PRPYP/uT8Tu7k9g/iMPxOTcD2D8XU/E2r5PYPqdz8TQlc9g+OUPxMZjj2D3M4/EvCfPYPW
KD8Sx489g8+hPxKeYD2DyT4/EnUWPYPC/j8SS7I9g7zjPxIiOj2Dtu0/EfivPYOxHz8RzxU9g6t4
PxGlbj2Dpfo/EXu/PYOgoz8RUgk9g5t2PxEoUD2DlnE/EP6WPYORlD8Q1N89g4zgPxCrLT2DiFM/
EIGBPYOD7j8QV+A9g3+uPxAuSz2De5U/EATFPYN3nz8P2049g3PNPw+x6z2DcB0/D4ibPYNsjT8P
X2I9g2kcPw82QD2DZck/Dw03PYNikT8O5Eg9g19zPw67dT2DXG0/DpK+PYNZfD8OaiQ9g1agPw5B
qT2DU9U/DhlMPYNRGj8N8Q49g05tPw3I7z2DS8s/DaDwPYNJMj8NeRE9g0agPw1RUT2DRBM/DSmx
PYNBiD8NAjE9gz79Pwza0D2DPHA/DLONPYM54D8MjGk9gzdJPwxlYj2DNKo/DD55PYMyAT8MF6w9
gy9LPwvw/D2DLIg/C8pmPYMptT8Lo+s9gybQPwt9ij2DI9k/C1dCPYMgzD8LMRI9gx2qPwsK+j2D
GnA/CuT4PYMXHj8Kvww9gxOyPwqZNj2DECs/CnN0PYMMiT8KTcY9gwjKPwooLD2DBO4/CgKlPYMA
9D8J3TA9gvzcPwm3zT2C+KY/CZJ7PYL0UT8JbTs9gu/dPwlIDD2C60s/CSLtPYLmmT8I/eA9guHJ
PwjY4z2C3Ns/CLP2PYLXzz8Ijxo9gtKmPwhqTz2CzWA/CEWVPYLH/T8IIOw9gsJ/Pwf8VT2CvOc/
B9fPPYK3NT8Hs1w9grFqPweO/D2Cq4c/B2qvPYKljT8HRnY9gp9+PwciUT2CmVs/Bv5BPYKTJD8G
2kc9gozbPwa2ZD2ChoE/BpKXPYKAGD8GbuI9gnmhPwZLRj2Ccx0/BifCPYJsjT8GBFk9gmX0PwXh
Cj2CX1E/Bb3WPYJYqD8Fmr89glH5PwV3wz2CS0U/BVTlPYJEjj8FMiU9gj3VPwUPgz2CNxw/BO0A
PYIwZD8Eypw9gimuPwSoWD2CIvw/BIY0PYIcTz8EZDE9ghWoPwRCTj2CDwg/BCCNPYIIcT8D/u09
ggHjPwPdbj2B+2A/A7wRPYH06D8DmtY9ge5+PwN5vD2B6CE/A1jEPYHh0z8DN+09gduTPwMXOD2B
1WU/AvajPYHPRj8C1jA9gck6PwK13T2Bwz8/ApWqPYG9Vz8CdZc9gbeBPwJVpD2Bsb8/AjXPPYGs
ET8CFhg9gaZ2PwH2gD2BoO8/AdcEPYGbfD8Bt6U9gZYdPwGYYj2BkNE/AXk7PYGLmT8BWi09gYZ1
PwE7Oj2BgWQ/ARxgPYF8ZT8A/Z49gXd5PwDe9D2Bcp4/AMBgPYFt1T8AoeM9gWkcPwCDej2BZHM/
AGUnPYFf2j8ARuc9gVtPPwAouj2BVtI/AAqfPYFSYj7/2Ss9gU3/Pv+dOj2BSaY+/2FoPYFFWD7/
JbY9gUEUPv7qIT2BPNk+/q6oPYE4pj7+c0o9gTR5Pv44BT2BMFM+/fzaPYEsMz79wcY9gSgXPv2G
yD2BI/8+/UvhPYEf6j79EQ49gRvYPvzWUD2BF8g+/JumPYETuT78YQ89gQ+qPvwmiz2BC5w+++wZ
PYEHjT77sbo9gQN9Pvt3bT2A/20++z0yPYD7Wz77Awk9gPdIPvrI8j2A8zI++o7uPYDvGz76VP09
gOsCPvobID2A5uc++eFWPYDiyj75p6E9gN6rPvluAj2A2os++TR4PYDWaT74+wU9gNJGPvjBqj2A
ziM++IhoPYDJ/j74T0A9gMXaPvgWMj2AwbY+991BPYC9lD73pGw9gLlyPvdrtj2AtVI+9zMfPYCx
NT72+qk9gK0bPvbCVT2AqQQ+9ookPYCk8j72UhY9gKDkPvYaLj2AnNw+9eJsPYCY2j71qtE9gJTe
PvVzXj2AkOk+9TwUPYCM/T71BPQ9gIkYPvTN/j2AhT0+9JcyPYCBaj70YJI9gH2iPvQqHT2AeeQ+
8/PUPYB2MD7zvbY9gHKIPvOHxD2Abus+81H9PYBrWj7zHGE9gGfVPvLm7z2AZF0+8rGnPYBg8D7y
fIc9gF2RPvJHjj2AWj8+8hK8PYBW+T7x3g49gFPAPvGphD2AUJU+8XUcPYBNdj7xQNM9gEpkPvEM
qT2AR18+8NiaPYBEZj7wpKU9gEF6PvBwxz2APps+8Dz+PYA7xz7wCUc9gDj/Pu/VoT2ANkI+76II
PYAzkD7vbno9gDDpPu868z2ALk0+7wdzPYAruj7u0/U9gCkxPu6geD2AJrI+7mz5PYAkOz7uOXU9
gCHMPu4F6z2AH2U+7dJYPYAdBT7tnrk9gBqtPu1rDj2AGFo+7TdVPYAWDj7tA4w9gBPHPuzPsT2A
EYU+7JvEPYAPSD7sZ8Q9gA0PPuwzsT2ACtk+6/+JPYAIpz7ry049gAZ3PuuXAD2ABEk+62KfPYAC
HT7rLi09f//lPur5qj1/+5A+6sUYPX/3PT7qkHo9f/LpPupb0j1/7pU+6iciPX/qPj7p8m49f+Xk
Pum9uT1/4Yc+6YkGPX/dJD7pVFs9f9i9Pukfuj1/1E4+6OspPX/P2T7otq09f8tcPuiCSj1/xtU+
6E4IPX/CRT7oGeo9f72qPufl9z1/uQQ+57I2PX+0UT7nfq09f6+SPudLYT1/qsU+5xhbPX+l6T7m
5aA9f6D+PuazNz1/nAM+5oEoPX+W+D7mT3k9f5HbPuYeMT1/jKw+5e1YPX+Haz7lvPQ9f4IYPuWN
DD1/fLE+5V2mPX93Nj7lLso9f3GoPuUAfz1/bAY+5NLJPX9mTz7kpbA9f2CFPuR5Oj1/WqY+5E1s
PX9Usz7kIkw9f06tPuP33z1/SJM+484qPX9CZz7jpTM9fzwqPuN8/T1/Nds+41WMPX8vez7jLuU9
fykNPuMJCj1/IpI+4uP/PX8cCj7iv8g9fxV3PuKcZT1/Dtw+4nnaPX8IOT7iWCc9fwGSPuI3UD1+
+uk+4hdTPX70Pz7h+DM9fu2YPuHZ7z1+5vY+4byIPX7gXT7hn/09ftnPPuGETj1+01A+4Wl5PX7M
4z7hT349fsaMPuE2Wj1+wE0+4R4NPX66LD7hBpM9frQsPuDv6j1+rlE+4NoQPX6ooD7gxQE9fqMb
PuCwvD1+ncg+4J07PX6Yqz7ginw9fpPHPuB4ez1+jyI+4Gc0PX6KwD7gVqM9foalPuBGxD1+gtQ+
4DeRPX5/VD7gKQg9fnwmPuAbIz1+eVA+4A3dPX521T7gATI9fnS6Pt/1HT1+cwE+3+mZPX5xrz7f
3qE9fnDFPt/UMD1+cEk+38pCPX5wPD7fwNE9fnCgPt+32T1+cXo+369UPX5yyT7fpz49fnSSPt+f
kj1+dtQ+35hLPX55kT7fkWU9fnzLPt+K2z1+gII+34SoPX6EtT7ffsg9folnPt95Nz1+jpU+33Px
PX6UQD7fbvE9fppmPt9qND1+oQY+32W1PX6oHz7fYXE9fq+uPt9dZT1+t7I+31mMPX7AKD7fVeQ9
fskNPt9Saj1+0l4+308aPX7cFz7fS/I9fuY1Pt9I7j1+8LQ+30YMPX77jz7fQ0o9fwbCPt9ApT1/
Ekg+3z4bPX8eHT7fO6o9fyo7Pt85Tz1/Np0+3zcJPX9DPT7fNNY9f1AXPt8ysz1/XSQ+3zCgPX9q
Xj7fLpo9f3fAPt8soD1/hUQ+3yqwPX+S5D7fKMk9f6CZPt8m6T1/rl4+3yUOPX+8LT7fIzg9f8n/
Pt8hZD1/19A+3x+SPX/lmD7fHb89f/NSPt8b6j2AAH0+3xoSPYAHQz7fGDQ9gA37Pt8WUD2AFKE+
3xRjPYAbMj7fEmw9gCGsPt8QaT2AKAw+3w5YPYAuUT7fDDg9gDR4Pt8KBj2AOn8+3wfAPYBAYz7f
BWU9gEYkPt8C8j2AS74+3wBmPYBRMT7e/b49gFZ7Pt76+T2AW5o+3vgUPYBgjT7e9Q09gGVTPt7x
4z2Aaeo+3u6TPYBuUz7e6xw9gHKLPt7nez2AdpI+3uOvPYB6aD7e37c9gH4LPt7bkD2AgXw+3tc6
PYCEuz7e0rI9gIfGPt7N+T2Aip8+3skNPYCNRD7ew+09gI+3Pt6+mT2Akfc+3rkRPYCUBj7es1M9
gJXiPt6tYj2Al44+3qc7PYCZCT7eoOI9gJpVPt6aVT2Am3I+3pOXPYCcYj7ejKk9gJ0kPt6FjD2A
nbs+3n5CPYCeKD7eds49gJ5rPt5vMT2Anoc+3mdvPYCefD7eX4s9gJ5MPt5XiD2Anfk+3k9oPYCd
hT7eRzE9gJzwPt4+5j2AnDw+3jaLPYCbbD7eLiQ9gJqBPt4ltT2AmX0+3h1FPYCYYT7eFNY9gJcw
Pt4Mbz2Ales+3gQVPYCUlD7d+8s9gJMtPt3zmT2Akbg+3euCPYCQNz7d4409gI6rPt3bvj2AjRY+
3dQbPYCLez7dzKo9gInaPt3Fbz2AiDc+3b5wPYCGkj7dt7E9gITsPt2xOD2Ag0k+3asKPYCBqT7d
pSs9gIAOPt2foD2Afnk+3ZpuPYB87D7dlZg9gHtoPt2RIz2Aee8+3Y0SPYB4gT7diWk9gHchPt2G
LD2Adc8+3YNdPYB0jD7dgQA9gHNaPt1/GD2Acjk+3X2mPYBxKz7dfKw9gHAvPt18Lj2Ab0g+3Xws
PYBudj7dfKk9gG25Pt19pD2AbRI+3X8gPYBsgT7dgRw9gGwJPt2Dmj2Aa6c+3YaaPYBrXz7dihs9
gGsuPt2OHj2Aaxc+3ZKiPYBrGj7dl6c9gGs2Pt2dLD2Aa2w+3aMwPYBrvD7dqbM9gGwnPt2wsj2A
bK0+3bgtPYBtTT7dwCM9gG4IPt3IkT2Abt4+3dF3PYBv0D7d2tM9gHDcPt3koj2AcgQ+3e7kPYBz
Rz7d+ZU9gHSlPt4Etj2Adh8+3hBDPYB3tD7eHDs9gHlkPt4omz2Aey8+3jVjPYB9FD7eQpA9gH8V
Pt5QID2AgTE+3l4SPYCDZz7ebGQ9gIW3Pt57Ez2AiCE+3oofPYCKpT7emYY9gI1DPt6pRj2Aj/o+
3rldPYCSyj7eycs9gJWzPt7ajT2AmLQ+3uuiPYCbzT7e/Qo9gJ79Pt8Owj2AokQ+3yDKPYCloT7f
MyA9gKkUPt9Fwj2ArJ0+31ixPYCwOj7fa+o9gLPsPt9/bT2At7E+35M4PYC7iT7fp0s9gL9zPt+7
oz2Aw28+39BBPYDHez7f5SI9gMuXPt/6RT2Az8M+4A+qPYDT/T7gJU89gNhFPuA7Mj2A3Jo+4FFS
PYDg+z7gZ649gOVoPuB+Qz2A6d8+4JURPYDuXz7grBU9gPLpPuDDTT2A93s+4Nq3PYD8Ez7g8lI9
gQCzPuEKGz2BBVc+4SIPPYEKAT7hOiw9gQ6uPuFScD2BE18+4WrXPYEYET7hg2A9gRzGPuGcBj2B
IXo+4bTHPYEmLz7hzaA9gSriPuHmjD2BL5Q+4f+KPYE0Qz7iGJU9gTjvPuIxqj2BPZY+4krEPYFC
OD7iY+E9gUbUPuJ8/D2BS2o+4pYSPYFP+D7irx49gVR9PuLIHT2BWPk+4uELPYFdaz7i+eM9gWHT
PuMSoj2BZi4+4ytEPYFqfT7jQ8Q9gW6/PuNcID2BcvI+43RSPYF3Fz7jjFg9gXsrPuOkLj2Bfy8+
47vQPYGDIj7j0zo9gYcCPuPqaj2BitA+5AFcPYGOij7kGA49gZIvPuQufD2BlcA+5ESjPYGZOz7k
WoI9gZyfPuRwFT2Bn+0+5IVbPYGjJD7kmlI9gaZDPuSu9z2BqUk+5MNKPYGsNz7k10o9ga8LPuTq
9D2Bscc+5P5JPYG0aT7lEUc9gbbxPuUj7z2BuV8+5TY/PYG7sz7lSDg9gb3uPuVZ2z2BwA4+5Wsn
PYHCFD7lfB09gcQBPuWMvz2BxdQ+5Z0MPYHHjj7lrQc9gckvPuW8sD2ByrY+5cwKPYHMJj7l2xU9
gc19PuXp0z2Bzrw+5fhIPYHP5D7mBnM9gdD0PuYUWD2B0e4+5iH5PYHS0j7mL1g9gdOfPuY8eD2B
1Fc+5klaPYHU+j7mVgI9gdWHPuZicT2B1gA+5m6rPYHWZD7merE9gda0PuaGhz2B1vA+5pIuPYHX
GD7mnak9gdcrPuao+z2B1yo+5rQlPYHXFT7mvyo9gdbsPubKDD2B1q4+5tTNPYHWWz7m3289gdXz
Pubp9D2B1XY+5vRdPYHU4j7m/qw9gdQ4PucI4z2B03Y+5xMCPYHSnT7nHQw9gdGsPucnAT2B0KE+
5zDiPYHPfT7nOq89gc4+PudEaj2BzOU+504TPYHLbz7nV6s9gcndPudhMT2ByC0+52qlPYHGXz7n
dAk9gcRyPud9Wj2BwmY+54aaPYHAOj7nj8g9gb3tPueY4z2Bu4A+56HqPYG48D7nqt49gbY/Puez
vT2Bs2w+57yHPYGwdz7nxTo9ga1gPufN1j2BqiY+59ZaPYGmyj7n3sQ9gaNNPufnFT2Bn64+5+9K
PYGb7j7n92M9gZgOPuf/Xz2BlA8+6Ac+PYGP8T7oDv09gYu1PugWnT2Bh10+6B4dPYGC6T7oJX09
gX5cPugsuz2BebY+6DPXPYF0+j7oOtE9gXApPuhBqj2Ba0U+6EhgPYFmTz7oTvQ9gWFKPuhVZj2B
XDk+6Fu3PYFXHD7oYec9gVH3Puhn9j2BTMs+6G3mPYFHnD7oc7g9gUJrPuh5bD2BPTo+6H8EPYE4
Dj7ohIE9gTLnPuiJ5T2BLck+6I8yPYEotj7olGk9gSOwPuiZjD2BHro+6J6ePYEZ1j7oo589gRUH
Puiokz2BEFA+6K18PYELsT7osls9gQcuPui3ND2BAsk+6LwJPYD+hD7owNs9gPpgPujFrj2A9l8+
6MqEPYDyhD7oz189gO7QPujUQj2A60U+6NkuPYDn4z7o3iY9gOSsPujjLD2A4aE+6OhDPYDewz7o
7Ws9gNwUPujypz2A2ZM+6Pf4PYDXQT7o/WA9gNUfPukC4T2A0y0+6Qh6PYDRaz7pDi89gM/ZPukT
/j2AznY+6RnpPYDNQz7pH/E9gMw/PukmFT2Ay2k+6SxWPYDKwD7pMrM9gMpEPuk5LD2AyfQ+6T/B
PYDJzj7pRnE9gMnRPulNOz2Ayfw+6VQePYDKTT7pWxg9gMrCPuliKD2Ay1o+6WlMPYDMEz7pcIM9
gMzrPul3yj2AzeA+6X8fPYDO8D7phoA9gNAZPumN6j2A0Vg+6ZVcPYDSrD7pnNE9gNQSPumkRz2A
1Yc+6au8PYDXCj7psyw9gNiYPum6lD2A2i4+6cHxPYDbyz7pyUA9gN1sPunQfj2A3w4+6denPYDg
sD7p3rg9gOJPPunlrj2A4+g+6eyFPYDlej7p8zs9gOcCPun5zD2A6H4+6gA2PYDp7T7qBnQ9gOtM
PuoMhD2A7Jk+6hJjPYDt0j7qGA89gO72PuodhD2A8AQ+6iLAPYDw+D7qJ8A9gPHTPuosgj2A8pI+
6jEEPYDzND7qNUQ9gPO4Puo5Pz2A9Bw+6jz0PYD0YT7qQGE9gPSEPupDhT2A9IU+6kZePYD0Yz7q
SOs9gPQdPupLKz2A87I+6k0ePYDzIz7qTsI9gPJuPupQFz2A8ZQ+6lEcPYDwkz7qUdM9gO9rPupS
Oj2A7h0+6lJRPYDspz7qUho9gOsKPupRlT2A6UY+6lDCPYDnWj7qT6I9gOVHPupONz2A4ww+6kyB
PYDgqj7qSoI9gN4fPupIPD2A220+6kWvPYDYlD7qQt49gNWTPuo/yj2A0mo+6jx2PYDPGT7qOOQ9
gMugPuo1FT2AyAA+6jENPYDEOD7qLM09gMBIPuooWT2AvC8+6iOyPYC37z7qHts9gLOGPuoZ2D2A
rvQ+6hSqPYCqOT7qD1U9gKVVPuoJ3D2AoEc+6gRBPYCbED7p/oc9gJWuPun4sj2AkCE+6fLEPYCK
aj7p7MA9gISGPunmqT2AfnY+6eCBPYB4Oj7p2k09gHHQPunUDj2Aazk+6c3HPYBkcz7px3s9gF1/
PunBLT2AVlo+6brgPYBPBj7ptJU9gEeBPumuTz2AP8w+6agRPYA35D7podw9gC/LPumbtD2AJ38+
6ZWaPYAfAD7pj5A9gBZNPumJlz2ADWg+6YOyPYAETj7pfeM9f/YBPul4KT1/4v0+6XKIPX/PkT7p
bQA9f7u9PulnkT1/p4E+6WI+PX+S3j7pXQY9f33TPulX6j1/aGM+6VLrPX9SjT7pTgk9fzxTPulJ
RD1/Jbc+6USbPX8Ouj7pQA89fvdePuk7nz1+36Q+6TdLPX7HkD7pMxI9fq8jPuku8z1+lmE+6Srt
PX59TD7pJv89fmPoPukjKD1+Sjc+6R9lPX4wPT7pG7U9fhX+PukYFz19+34+6RSJPX3gwT7pEQg9
fcXLPukNkj19qqE+6QolPX2PRz7pBr89fXPBPukDXD19WBU+6P/7PX08SD7o/Jk9fSBfPuj5Mj19
BF4+6PXEPXzoTD7o8kw9fMwtPujuyD18sAc+6OszPXyT3z7o54w9fHe7Pujjzz18W6A+6N/5PXw/
lD7o3Ag9fCOcPujX+D18B78+6NPGPXvsAD7oz3A9e9BmPujK9D17tPU+6MZOPXuZtD7owX09e36o
Pui8fT17Y9U+6LdNPXtJQD7oseo9ey7vPuisUz17FOY+6KaGPXr7Kj7ooII9euHAPuiaRT16yKs+
6JPOPXqv8D7ojRs9epeUPuiGLj16f5k+6H8DPXpoBT7od509elDZPuhv+T16Oho+6GgZPXojyz7o
X/09eg3vPuhXpT15+Ik+6E8SPXnjmz7oRkQ9ec8nPug9PT15uzA+6DP+PXmnuT7oKog9eZTCPugg
3T15gk0+6Bb/PXlwWz7oDO49eV7vPugCrT15Tgg+5/g+PXk9qD7n7aM9eS3PPufi3T15Hn0+59fu
PXkPsz7nzNk9eQFxPufBnj1487Y+57ZBPXjmgj7nqsM9eNnWPuefJT14za8+55NpPXjCDT7nh5A9
eLbvPud7mz14rFU+52+MPXiiPD7nY2M9eJijPudXIT14j4o+50rHPXiG7j7nPlM9eH7OPucxxz14
dyc+5yUiPXhv+T7nGGI9eGlBPucLiD14Yv4+5v6RPXhdLT7m8X09eFfMPubkSD14Uto+5tbxPXhO
VT7myXY9eEo6Pua71D14Rog+5q4GPXhDPD7moAs9eEBVPuaR3j14PdI+5oN8PXg7rz7mdOA9eDns
PuZmBj14OIY+5lbpPXg3fT7mR4Q9eDbPPuY30z14Nnk+5ifQPXg2fD7mF3Y9eDbVPuYGwD14N4M+
5fWoPXg4hj7l5Ck9eDncPuXSPD14O4Q+5b/ePXg9fj7lrQg9eD/JPuWZtD14QmM+5YXePXhFTT7l
cYE9eEiGPuVclj14TA4+5UcaPXhP5D7lMQc9eFQHPuUaWj14WHg+5QMNPXhdNz7k6x49eGJDPuTS
iD14Z5s+5LlHPXhtQT7kn1o9eHM0PuSEvT14eXM+5GltPXiAAD7kTWo9eIbYPuQwsT14jf4+5BNB
PXiVbz7j9Ro9eJ0tPuPWOz14pTc+47akPXitjT7jllY9eLYvPuN1UT14vxw+41OYPXjIUz7jMSs9
eNHVPuMODT1426A+4upBPXjltT7ixcg9ePASPuKgqD14+rY+4nrjPXkFoT7iVH09eRDSPuItez15
HEY+4gXiPXkn/z7h3bY9eTP5PuG0/j15QDM+4Yu+PXlMrT7hYf09eVlkPuE3wD15Zlc+4Q0OPXlz
hT7g4e49eYDqPuC2Zj15joc+4Ip9PXmcWD7gXjs9eapcPuAxpj15uJI+4ATGPXnG9j7f16E9edWI
Pt+qQT155EU+33yrPXnzLD7fTug9egI7Pt8g/j16EXA+3vL2PXogyT7exNc9ejBGPt6WqT16P+Q+
3mhyPXpPoj7eOjo9el9/Pt4MCT16b3o+3d3lPXp/kj7dr9U9eo/GPt2B4T16oBY+3VQOPXqwgT7d
JmQ9esEHPtz46T160ag+3MukPXriYz7cnpk9evM6Ptxx0D17BC0+3EVNPXsVPD7cGRc9eyZoPtvt
MT17N7M+28GiPXtJHT7blm49e1qnPttrmj17bFU+20EpPXt+Jj7bFyA9e5AcPtrtgj17ojs+2sRT
PXu0gz7am5U9e8b2PtpzTD172Zc+2kt7PXvsaT7aJCI9e/9sPtn9RT18EqQ+2dblPXwmEj7ZsQM9
fDm5PtmLoD18TZs+2Wa+PXxhuj7ZQls9fHYXPtkeej18irU+2PsYPXyflj7Y2Dc9fLS6Pti11T18
yiM+2JPxPXzf0z7Ycoo9fPXLPthRnj19DAo+2DEsPX0ikj7YETI9fTljPtfxrD19UH4+19KaPX1n
4D7Xs/c9fX+MPteVwT19l34+13f2PX2vtz7XWpI9fcg0Ptc9kT194PU+1yDwPX359z7XBKw9fhM4
PtbowT1+LLU+1s0rPX5Gaz7WseY9fmBYPtaW8D1+eng+1nxDPX6UyD7WYd09fq9DPtZHuT1+yeU+
1i3UPX7kqj7WFCs9fv+OPtX6uT1/Gos+1eF9PX81nj7VyHI9f1DAPtWvlT1/a+0+1ZbkPX+HHz7V
flw9f6JRPtVl+j1/vX0+1U29PX/Ynj7VNaI9f/OuPtUdpz2AB1Q+1QXLPYAUwz7U7gw9gCIhPtTW
aT2AL2s+1L7iPYA8nz7Up3U9gEm6PtSQIz2AVrg+1HjrPYBjmD7UYc09gHBWPtRKyT2AfPE+1DPh
PYCJZT7UHRQ9gJWvPtQGZT2Aoc4+0+/TPYCtwD7T2WA9gLmBPtPDDj2AxQ8+06zePYDQaj7TltE9
gNuNPtOA6z2A5ng+02ssPYDxKD7TVZY9gPucPtNALD2BBdI+0yrvPYEPyT7TFeI9gRl+PtMBBz2B
IvE+0uxfPYEsHz7S1+w9gTUIPtLDsD2BPas+0q+uPYFGBj7Sm+Y9gU4ZPtKIWj2BVeM+0nUMPYFd
Yj7SYfw9gWSWPtJPLD2Ba38+0jycPYFyHD7SKk09gXhtPtIYQD2BfnA+0gZ0PYGEJz7R9Os9gYmR
PtHjoj2Bjq4+0dKaPYGTfT7RwdM9gZgAPtGxSz2BnDY+0aEAPYGgID7RkPI9gaO+PtGBID2BpxE+
0XGGPYGqGT7RYiM9gazXPtFS9T2Br0w+0UP5PYGxeD7RNSw9gbNcPtEmjD2BtPs+0RgWPYG2Uz7R
Ccc9gbdoPtD7mj2BuDk+0O2OPYG4yT7Q3589gbkZPtDRyT2BuSk+0MQIPYG4/D7Qtlk9gbiTPtCo
uT2Bt+8+0JskPYG3Ez7QjZY9gbX/PtCADD2BtLY+0HKDPYGzOT7QZPY9gbGJPtBXZD2Br6k+0EnI
PYGtmz7QPB89gatfPtAuaD2BqPg+0CCfPYGmZz7QEsE9gaOvPtAEzD2BoNA+z/a+PYGdzT7P6JU9
gZqoPs/aTz2Bl2E+z8vrPYGT/D7PvWY9gZB4Ps+uwT2BjNk+z5/5PYGJHz7PkQ89gYVMPs+CAT2B
gWI+z3LQPYF9YT7PY3s9gXlNPs9UAj2BdSU+z0RmPYFw6z7PNKY9gWyhPs8kxT2BaEg+zxTBPYFj
4T7PBJ09gV9tPs70WT2BWu4+zuP3PYFWZD7O03c9gVHQPs7C3D2BTTQ+zrImPYFIkT7OoVg9gUPn
Ps6Qcz2BPzc+zn95PYE6gj7Obms9gTXJPs5dSz2BMQ0+zkwbPYEsTj7OOtw9gSeNPs4pkT2BIso+
zhg6PYEeBj7OBto9gRlCPs31cj2BFH4+zeQDPYEPuj7N0o89gQr3Ps3BFj2BBjQ+za+bPYEBcz7N
nh09gPyzPs2Mnz2A9/Q+zXsfPYDzNz7NaaA9gO57Ps1YIT2A6cE+zUajPYDlCD7NNSU9gOBQPs0j
qD2A25k+zRIrPYDW4z7NAK49gNItPszvMT2AzXY+zN2yPYDIvz7MzDA9gMQHPsy6qz2Av0w+zKki
PYC6jz7Ml5I9gLXOPsyF+j2AsQo+zHRaPYCsQD7MYq49gKdwPsxQ9T2Aopk+zD8tPYCduj7MLVU9
gJjSPswbaT2Ak+A+zAlnPYCO4z7L9049gInZPsvlGz2AhME+y9LLPYB/mj7LwFw9gHpjPsutzD2A
dRs+y5sZPYBvvz7LiD89gGpQPst1Pj2AZMs+y2ISPYBfLz7LTro9gFl8Pss7Mz2AU7A+yyd8PYBN
yT7LE5I9gEfHPsr/dT2AQak+yusiPYA7bj7K1pk9gDUUPsrB1z2ALps+yqzdPYAoAj7Kl6o9gCFJ
PsqCPD2AGm4+ymyTPYATcj7KVrA9gAxUPspAkz2ABRM+yio8PX/7YD7KE6s9f+xUPsn84T1/3QM+
yeXgPX/NbT7Jzqk9f72SPsm3Pj1/rXM+yZ+fPX+dET7Jh9A9f4xtPslv0z1/e4k+yVeqPX9qZj7J
P1c9f1kGPskm3z1/R2o+yQ5DPX81lT7I9Yg9fyOJPsjcsD1/EUk+yMPAPX7+1j7Iqro9fuw1PsiR
pD1+2WY+yHiBPX7Gbj7IX1Q9frNPPshGIj1+oAw+yCzwPX6MqD7IE8A9fnkmPsf6mD1+ZYo+x+F8
PX5R1j7HyG89fj4OPsevdT1+KjM+x5aTPX4WSj7Hfc09fgJWPsdlJT197lg+x0ygPX3aVD7HNEA9
fcZNPsccCj19skU+xwQAPX2ePj7G7CU9fYo7PsbUez19dj4+xr0GPX1iST7GpcY9fU5fPsaOvz19
OoA+xnfxPX0mrz7GYV49fRLuPsZLCD18/z4+xjTvPXzroD7GHxM9fNgWPsYJdj18xKI+xfQXPXyx
RD7F3vY9fJ39PsXKEj18is8+xbVsPXx3uz7FoQE9fGTCPsWM0j18UeQ+xXjcPXw/JD7FZR49fCyB
PsVRlz18Gf0+xT5EPXwHmT7FKyQ9e/VWPsUYND174zU+xQVyPXvROD7E8ts9e79fPsTgbj17raw+
xM4nPXucID7EvAQ9e4q+PsSqAj17eYU+xJgfPXtoeD7Ehlc9e1eaPsR0qD17Ruo+xGMQPXs2bD7E
UYs9eyYiPsRAFz17Fg0+xC6yPXsGMD7EHVk9evaMPsQMCT165yQ+w/rBPXrX+z7D6X89eskSPsPY
Pz16ums+w8cCPXqsCj7DtcQ9ep3wPsOkhD16kCA+w5NBPXqCnD7Dgfo9enVlPsNwrj16aH8+w19b
PXpb6j7DTgA9ek+pPsM8nj16Q74+wys0PXo4Kj7DGcE9eizvPsMIRT16Ig0+wvbBPXoXhj7C5TQ9
eg1bPsLTnz16A40+wsICPXn6Gz7CsF49efEGPsKesz156E4+wo0CPXnf8z7Ce0w9edf0PsJpkj15
0FA+wlfVPXnJBz7CRhU9ecIWPsI0VT15u30+wiKUPXm1OT7CENU9ea9IPsH/GD15qak+we1ePXmk
WD7B26o9eZ9SPsHJ+z15mpU+wbhTPXmWHT7BprM9eZHnPsGVHT15je8+wYOQPXmKMj7Bcg49eYas
PsFgmD15g1g+wU8uPXmAMz7BPdE9eX04PsEsgj15emM+wRtAPXl3rz7BCg09eXUaPsD46D15cp0+
wOfRPXlwNT7A1sg9eW3ePsDFzj15a5Q+wLTgPXlpUT7ApAA9eWcTPsCTLD15ZNY+wIJjPXlilT7A
caU9eWBNPsBg8D15Xfo+wFBDPXlbmj7AP5w9eVkqPsAu+z15VqU+wB5dPXlUCj7ADcA9eVFWPr/9
Iz15Tog+v+yDPXlLnD6/2989eUiRPr/LND15RWU+v7p/PXlCGD6/qb89eT6oPr+Y8D15OxQ+v4gQ
PXk3Wz6/dx09eTN+Pr9mFD15L3s+v1TxPXkrUz6/Q7M9eScHPr8yVj15IpY+vyDYPXkeAT6/DzY9
eRlJPr79bT15FG8+vut6PXkPdT6+2Vs9eQpbPr7HDj15BSM+vrSOPXj/zz6+ods9ePpgPr6O8j14
9Ng+vnvQPXjvOj6+aHM9eOmHPr5U2T1448I+vkEBPXjd7D6+LOg9eNgJPr4YjD140ho+vgPsPXjM
Iz697wg9eMYlPr3Z3D14wCM+vcRpPXi6Hz69rq09eLQdPr2YqD14rh8+vYJZPXioJj69a789eKI2
Pr1U2j14nFI+vT2rPXiWez69JjE9eJC0Pr0ObD14iv8+vPZdPXiFXz683gQ9eH/WPrzFYj14emU+
vKx4PXh1ED68k0c9eG/YPrx50D14ar8+vGAUPXhlxj68RhU9eGDwPrwr1D14XD4+vBFTPXhXsj67
9pU9eFNMPrvbmj14Tw8+u8BlPXhK/D67pPk9eEcTPruJVz14Q1Y+u22DPXg/xT67UX49eDxiPrs1
Sz14OS0+uxjuPXg2Jj66/Gk9eDNPPrrfvz14MKc+usLzPXguLz66pgk9eCvnPrqJBD14Kc8+umvm
PXgn6D66TrQ9eCYwProxcT14JKk+uhQhPXgjUT659sc9eCIpPrnZaD14ITE+ubwGPXggZz65nqY9
eB/MPrmBTT14H18+uWP9PXgfID65Rrw9eB8OPrkpjD14Hyg+uQxzPXgfbz6473Q9eB/gPrjSlT14
IHw+uLXYPXghQz64mUI9eCIzPrh82D14I0s+uGCePXgkjD64RJc9eCX0PrgoyT14J4I+uA03PXgp
Nz638eU9eCsSPrfW2D14LRE+t7wUPXgvND63oZw9eDF7PreHdD14M+U+t22gPXg2cj63VCM9eDkg
Prc7Aj14O+8+tyI/PXg+3z63Cd09eEHvPrbx4D14RR8+ttpLPXhIbj62wx89eEvbPrasYD14T2U+
tpYQPXhTDT62gDE9eFbSPrZqxT14WrI+tlXOPXherj62QU09eGLEPrYtQz14ZvQ+thmxPXhrPT62
Bpg9eG+fPrXz+T14dBc+teHUPXh4pj610Cg9eH1LPrW+9z14ggQ+ta4/PXiG0D61nf89eIutPrWO
OD14kJw+tX7nPXiVmj61cAw9eJqlPrVhpD14n70+tVOvPXik3z61Rio9eKoKPrU5FD14rzs+tSxp
PXi0cj61ICg9eLmrPrUUTj14vuQ+tQjYPXjEHD60/cM9eMlQPrTzDT14zn0+tOixPXjToD603q49
eNi4PrTVAD143cE+tMujPXjiuD60wpQ9eOebPrS5zz147Gc+tLFRPXjxGT60qRc9ePWuPrShHj14
+iI+tJlgPXj+cz60kdw9eQKePrSKjT15Bp8+tINxPXkKdT60fIM9eQ4cPrR1wj15EZE+tG8pPXkU
0j60aLU9eRfcPrRiYz15Gq0+tFwyPXkdQz60Vh09eR+bPrRQIj15IbQ+tEo/PXkjjD60RHI9eSUh
PrQ+tz15JnM+tDkOPXkngD60M3Q9eShJPrQt5z15KMs+tChnPXkpCT60IvE9eSkBPrQdhD15KLQ+
tBggPXkoJD60EsQ9eSdSPrQNbj15Jj4+tAgePXkk7D60AtQ9eSNePrP9kD15IZY+s/hRPXkflz6z
8xg9eR1lPrPt5T15GwM+s+i5PXkYdT6z45M9eRW/PrPedT15EuY+s9lfPXkP8D6z1FI9eQzfPrPP
Tz15Cbs+s8pXPXkGiT6zxWw9eQNNPrPAjj15AA4+s7u+PXj80T6ztv89ePmdPrOyUT149nc+s621
PXjzZT6zqS09ePBtPrOkuj147ZU+s6BePXjq4j6znBk9eOhaPrOX7T145gM+s5PbPXjj4D6zj+Q9
eOH4PrOMCT144E8+s4hKPXje6T6zhKk9eN3JPrOBJj143PQ+s33BPXjcbD6zens9eNw0PrN3Uz14
3E4+s3RKPXjcvT6zcWA9eN2APrNukz143po+s2vkPXjgCT6zaVE9eOHOPrNm2j144+g+s2R9PXjm
VT6zYjk9eOkTPrNgCz147CA+s13zPXjveT6zW+49ePMbPrNZ+j149wA+s1gUPXj7JT6zVjk9eP+F
PrNUZj15BBk+s1KZPXkI3T6zUM09eQ3KPrNPAD15Etk+s00uPXkYBD6zS1I9eR1DPrNJaj15Io8+
s0dvPXkn4D6zRV89eS0tPrNDNj15MnA+s0DtPXk3oD6zPoI9eTy1PrM77j15QaY+szkvPXlGbD6z
Nj49eUr+PrMzGD15T1Q+sy+4PXlTZz6zLBg9eVcvPrMoNT15WqQ+syQKPXldwD6zH5M9eWB8PrMa
zD15YtE+sxWvPXlkuT6zEDo9eWYvPrMKaD15Zy0+swQ2PXlnrz6y/aE9eWewPrL2pT15Zyw+su8/
PXlmIT6y5209eWSMPrLfLD15Yms+stZ6PXlfuz6yzVY9eVx9PrLDvT15WK8+srmvPXlUUj6yrys9
eU9nPrKkLz15Se8+spi8PXlD7D6yjNI9eT1hPrKAcT15Nk8+snOaPXkuvD6yZk09eSaqPrJYjT15
Hh4+skpaPXkVHj6yO7c9eQuuPrIspj15AdQ+sh0qPXj3lj6yDUQ9eOz7PrH8+T144gk+sexLPXjW
xj6x2z49eMs8PrHJ1z14v28+sbgYPXizaT6xpgU9eKcwPrGTpT14msw+sYD5PXiORT6xbgk9eIGj
PrFa1z14dOw+sUdpPXhoKj6xM8Q9eFtiPrEf7T14Tpw+sQvoPXhB4D6w97s9eDU1PrDjbD14KKE+
sM7+PXgcKj6wung9eA/XPrCl3j14A64+sJE1PXf3tD6wfII9d+vvPrBnyz134GQ+sFMTPXfVFz6w
PmA9d8oNPrAptz13v0o+sBUbPXe00j6wAJI9d6qnPq/sHz13oM0+r9fHPXeXRj6vw489d44WPq+v
eT13hT0+r5uKPXd8vj6vh8U9d3SbPq90Lz13bNQ+r2DJPXdlaz6vTZk9d15hPq86oD13V7Y+ryfh
PXdRaz6vFWE9d0t/Pq8DID13RfU+rvEiPXdAyj6u32o9dzwAPq7N+D13N5c+rrzRPXczjj6uq/Q9
dy/mPq6bZj13LJ4+rosmPXcptz6uezc9dycwPq5rmz13JQk+rlxSPXcjRD6uTV49dyHgPq4+wD13
IN0+rjB4PXcgPD6uIok9dx/+Pq4U8z13ICM+rge2PXcgrT6t+tM9dyGcPq3uSz13IvE+reIdPXck
rz6t1ks9dybVPq3K1D13KWY+rb+4PXcsZD6ttPc9dy/QPq2qkj13M6w+raCHPXc3+j6tltc9dzy7
Pq2Ngj13QfM+rYSGPXdHoz6te+M9d03NPq1zmD13VHM+rWulPXdbmD6tZAg9d2M9Pq1cwT13a2Q+
rVXPPXd0ED6tTy89d31CPq1I4j13hvs+rULlPXeRPj6tPTc9d5wLPq031j13p2U+rTLBPXezSz6t
LfY9d7+/Pq0pcz13zME+rSU2PXfaUT6tIT09d+hwPq0dhT139x4+rRoNPXgGWD6tFtI9eBYgPq0T
0T14JnM+rREIPXg3UT6tDnQ9eEi2Pq0MEj14WqI+rQngPXhtED6tB9s9eIAAPq0F/z14k2w+rQRJ
PXinUj6tArc9eLutPq0BRj140Ho+rP/wPXjlsj6s/rU9ePtSPqz9jz15EVM+rPx8PXknsD6s+3k9
eT5jPqz6gT15VWU+rPmSPXlsrz6s+Kc9eYQ7Pqz3vT15nAA+rPbSPXmz+D6s9eA9ecwaPqz05j15
5F4+rPPfPXn8vD6s8sg9ehUrPqzxnj16LaI+rPBePXpGGT6s7wU9el6HPqztjz16duI+rOv6PXqP
Ij6s6kI9eqc9PqzoZT16vyo+rOZiPXrW3z6s5DQ9eu5VPqzh2T17BYA+rN9RPXscWT6s3Jg9ezLX
PqzZrT17SPE+rNaOPXtenT6s0zo9e3PVPqzPrz17iJA+rMvsPXucxj6sx/E9e7BvPqzDvD17w4Q+
rL9MPXvV/z6suqM9e+fYPqy1vj17+Qs+rLCfPXwJjz6sq0Y9fBliPqylsj18KH0+rJ/kPXw23D6s
md09fER7PqyTnj18UVY+rI0nPXxdaz6shno9fGi2Pqx/mD18czc+rHiCPXx86j6scTo9fIXPPqxp
wj18jeY+rGIbPXyVLj6sWkY9fJunPqxSRz18oVM+rEofPXymMz6sQc89fKpIPqw5Wz18rZU+rDDD
PXywHD6sKAw9fLHhPqwfNT18suY+rBZDPXyzMT6sDTc9fLLEPqwEFD18saU+q/rcPXyv2T6r8ZE9
fK1kPqvoNT18qk0+q97LPXymmT6r1VY9fKJNPqvL1z18nXE+q8JRPXyYCz6ruMY9fJIhPquvOD18
i7o+q6WqPXyE3T6rnB49fH2SPquSlj18dd4+q4kTPXxtyT6rf5o9fGVcPqt2Kj18XJs+q2zHPXxT
kD6rY3M9fEpBPqtaMD18QLU+q1EAPXw28z6rR+U9fC0EPqs+4T18Iuw+qzX3PXwYtD6rLSg9fA5i
Pqskdz18A/w+qxvnPXv5ij6rE3g9e+8RPqsLLj175Jc+qwMLPXvaIz6q+xE9e8+6PqrzQz17xWI+
quuiPXu7ID6q5DI9e7D4Pqrc9D17pvA+qtXrPXudCz6qzxk9e5NPPqrIgj17ib8+qsImPXuAXz6q
vAk9e3cyPqq2Lj17bjs+qrCWPXtlfD6qq0M9e1z5PqqmOD17VLI+qqF4PXtMqj6qnQQ9e0TiPqqY
3j17PVs+qpUJPXs2FT6qkYU9ey8SPqqOVT17KFA+qot6PXsh0D6qiPY9exuRPqqGyT17FZE+qoT0
PXsP0D6qg3g9ewpMPqqCVj17BQM+qoGOPXr/8z6qgR89evsZPqqBCT169nM+qoFMPXrx/T6qgeY9
eu21PqqC1j166Zc+qoQaPXrloD6qhbE9euHLPqqHlz163hY=
      </set>
      <set id="src_RL4221" fmt="series">
AAAACnNyY19STDQyMjEAAAACP4AAAMR6AAAAAAACAAAJxT6B+tM9cimxPoHasT1yPVY+gbrPPXJR
Dj6BmzA9cmTZPoF72D1yeLg+gVzHPXKMrD6BPgE9cqC1PoEfiT1ytNQ+gQFgPXLJCT6A44g9ct1T
PoDGBD1y8bM+gKjWPXMGKT6Ai/49cxqyPoBvfz1zL1A+gFNbPXNEAD6AN5I9c1jCPoAcJj1zbZU+
gAEZPXOCdj5/zNM9c5dkPn+YNT1zrF4+f2RYPXPBYT5/MT49c9ZrPn7+5z1z63s+fs1VPXQAjj5+
nIc9dBWhPn5sfz10KrM+fj09PXQ/wD5+DsA9dFTGPn3hCT10acI+fbQXPXR+sz59h+o9dJOUPn1c
gT10qGQ+fTHcPXS9ID59B/k9dNHFPnze2D105lE+fLZ3PXT6wT58jtY9dQ8TPnxn8j11I0Q+fEHM
PXU3Uj58HGA9dUs6Pnv3rj11Xvs+e9O1PXVykj57sHE9dYX9PnuN4j11mTs+e2wHPXWsSj57Stw9
db8nPnsqYT110dI+ewqTPXXkSD5663E9dfaIPnrM+D12CJI+eq8oPXYaZD56kf09div8Pnp1dj12
PVo+elmSPXZOfj56Pk09dl9lPnojpj12cBE+egmcPXaAfz558Cw9dpCwPnnXVD12oKM+eb8SPXaw
WT55p2U9dr/QPnmQSz12zwo+eXnAPXbeBT55Y8U9duzDPnlOVj12+0M+eTlyPXcJhj55JRc9dxeN
PnkRQz13JVc+eP30PXcy5z546yk9d0A7PnjY3z13TVY+eMcWPXdaOD54tco9d2biPnik/D13c1Y+
eJSoPXd/lT54hM09d4ugPnh1az13l3k+eGZ+PXejIT54WAc9d66aPnhKAj13ueY+eDxwPXfFBz54
L089d8//PnginT132s8+eBZaPXflez54CoQ9d/AEPnf/Gj13+m0+d/QcPXgEuT536Yk9eA7qPnff
YD14GQI+d9WhPXgjBT53zEo9eCz1PnfDXT14NtU+d7rYPXhAqT53srs9eEp0PnerBz14VDg+d6O7
PXhd+D53nNg9eGe5PneWXz14cX0+d5BQPXh7SD53iqs9eIUdPneFcj14jv8+d4CmPXiY8z53fEg9
eKL6Pnd4WT14rRk+d3TbPXi3Uz53cdA9eMGsPndvOT14zCY+d20aPXjWxj53a3M9eOGOPndqSD14
7II+d2mbPXj3pT53aXA9eQL6PndpyD15DoQ+d2qnPXkaRj53bBE9eSZDPnduCD15Mn4+d3CRPXk+
+j53c7A9eUu4Pnd3aD15WL0+d3u9PXlmCT53gLM9eXOgPneGUD15gYM+d4yWPXmPtT53k4w9eZ44
PnebNT15rQw+d6OWPXm8ND53rLU9ecuyPne2lT1524c+d8E9PXnrtD53zLE9efw5PnfY9T16DRk+
d+YQPXoeVT539AY9ei/rPngC3T16Qd4+eBKaPXpULj54I0E9embbPng02D16eeY+eEdlPXqNTj54
Wuw9eqETPnhvcj16tTY+eIT9PXrJtj54m5I9et6TPnizNT1688w+eMvtPXsJYD545b09ex9QPnkA
qz17NZo+eRy8PXtMPj55OfU9e2M6PnlYWj17eo4+eXfxPXuSOD55mL49e6o3Pnm6xj17woo+ed4P
PXvbLz56Apw9e/QlPnoodD18DWs+ek+bPXwm/j56eBY9fEDdPnqh6j18Wwc+es0dPXx1eD56+bM9
fJAwPnsnsz18qyw+e1chPXzGaz57iAM9fOHpPnu6Xz18/aQ+e+47PX0ZnD58I549fTXLPnxajT19
UjI+fJMPPX1uzD58zSs9fYuXPn0I6D19qJE+fUZOPX3Ftz59hWM9feMGPn3GMT1+AHw+fgi+PX4e
FT5+TRU9fjvPPn6TPT1+Wac+fttBPX53mz5/JSk9fpWmPn9xAD1+s8c+f77QPX7R+z6AB1I9fvA/
PoAwQz1/DpE+gFpCPX8s7T6AhVU9f0tRPoCxgT1/abo+gN7NPX+IJz6BDUA9f6aVPoE84T1/xQE+
gW23PX/jaj6Bn8g9gADmPoHTHT2AEBQ+gge+PYAfPj6CPbE9gC5iPoJ1AD2APYA+gq2yPYBMmD6C
59A9gFupPoMjYz2AarI+g2BzPYB5sz6Dnwo9gIisPoPfMD2Al50+hCDvPYCmhj6EZE89gLVmPoSp
XD2AxD4+hPAdPYDTDz6FOJ09gOHXPoWC5T2A8Jk+hc8APYD/Uz6GHPY9gQ4HPoZs0j2BHLY+hr6e
PYErXz6HEmM9gToEPodoKz2BSKU+h7//PYFXRD6IGeo9gWXgPoh19T2BdHw+iNQpPYGDFz6JNJA9
gZGyPomXMT2BoFA+ifwYPYGu7z6KY0s9gb2SPorM1T2BzDg+izi8PYHa4z6Lpwk9gemUPowXxD2B
+Es+jIr0PYIHCD6NAKA9ghXNPo14zz2CJJk+jfOIPYIzbT6OcNE9gkJJPo7wrz2CUS4+j3MnPYJg
Gz6P+D89gm8QPpB/+z2Cfg4+kQpgPYKNEz6Rl3A9gpwgPpInLz2CqzM+krmgPYK6TT6TTsQ9gslt
PpPmnj2C2JE+lIEvPYLnuT6VHng9gvbjPpW+eD2DBhA+lmExPYMVPD6XBp89gyRnPpeuxD2DM5A+
mFmcPYNCtT6ZByY9g1HUPpm3Xz2DYOw+mmpCPYNv/D6bH849g38APpvX/D2Djfk+nJLJPYOc5D6d
UC89g6vAPp4QJz2Duos+ntKtPYPJQj6fl7g9g9fmPqBfQT2D5nM+oSlBPYP06T6h9bA9hANHPqLE
hD2EEYo+o5W0PYQfsT6kaTc9hC28PqU/Az2EO6k+phcMPYRJeD6m8Uk9hFcnPqfNrT2EZLU+qKwt
PYRyIz6pjLw9hH9vPqpvTz2EjJo+q1PYPYSZoz6sOks9hKaKPq0imD2Es04+rgy0PYS/8T6u+I49
hMxzPq/mGT2E2NM+sNVGPYTlEz6xxgY9hPEzPrK4Sj2E/TM+s6wBPYUJFj60oR09hRTbPrWXjT2F
IIM+to9APYUsET63iCc9hTeEPriCMD2FQt4+uX1MPYVOIT66eWk9hVlNPrt2dj2FZGU+vHRiPYVv
aD69cxw9hXpaPr5ykj2FhTo+v3K0PYWQCj7Ac289hZrLPsF0sz2FpX8+wnZuPYWwJj7DeI49hbrB
PsR7Aj2FxVI+xX25PYXP2j7GgKI9hdpYPseDqj2F5M0+yIbCPYXvOj7Jidc9hfmgPsqM2T2GA/4+
y4+3PYYOVD7MkmA9hhiiPs2UxD2GIug+zpbTPYYtJT7PmHs9hjdZPtCZrj2GQYM+0ZpcPYZLoT7S
mnU9hlWzPtOZ6j2GX7c+1JirPYZpqz7Vlqw9hnOOPtaT3D2GfV4+15AuPYaHGT7Yi5U9hpC8PtmG
Az2GmkU+2n9sPYajsj7bd8I9hq0APtxu+j2Gtis+3WUIPYa/Mj7eWeA9hsgQPt9NeD2G0MM+4D/G
PYbZSD7hMMA9huGbPuIgWz2G6bk+4w6QPYbxnj7j+1U9hvlHPuTmoz2HALE+5dBzPYcH1z7muLw9
hw62PuefeT2HFUs+6ISjPYcbkj7paDY9hyGIPupKLD2HJyo+6yqAPYcscz7sCS89hzFhPuzmND2H
NfA+7cGNPYc6Hj7umzg9hz3nPu9zMT2HQUg+8El4PYdEPj7xHgo9h0bHPvHw5z2HSOE+8sIPPYdK
iD7zkYA9h0u6PvRfPD2HTHU+9StDPYdMuD719ZY9h0x/Pva+NT2HS8o+94UjPYdKlz74SmE9h0jk
PvkN8D2HRq8++c/UPYdD+T76kA49h0C/PvtOoT2HPQE+/AuPPYc4vj78xts9hzP2Pv2AiT2HLqc+
/jibPYco0j7+7xQ9hyJ3Pv+j9z2HG5U/ACukPYcULT8AhIU9hww/PwDcnz2HA8s/ATP1PYb60j8B
iog9hvFVPwHgWT2G51U/AjVqPYbc0z8Cibw9htHQPwLdUT2Gxk4/AzAqPYa6Tj8Dgkk9hq3SPwPT
rT2GoNw/BCRZPYaTbj8EdE49hoWLPwTDjD2GdzU/BRIVPYZobz8FX+g9hlk8PwWtCD2GSZ8/Bfl0
PYY5nD8GRS09hik1PwaQND2GGHA/BtqIPYYHTz8HJCo9hfXYPwdtGz2F5A4/B7VaPYXR9z8H/Oc9
hb+WPwhDwj2FrPE/CInrPYWaDT8Iz2I9hYbwPwkUJj2Fc54/CVg3PYVgHz8Jm5Q9hUx2PwnePT2F
OKs/CiAyPYUkwz8KYXE9hRDEPwqh+z2E/LY/CuHNPYTonT8LIOk9hNSAPwtfTD2EwGY/C5z2PYSs
VT8L2eY9hJhTPwwWHD2EhGc/DFGWPYRwlz8MjFU9hFzqPwzGVz2ESWU/DP+cPYQ2Dj8NOCI9hCLs
Pw1v6z2EEAQ/Dab1PYP9XT8N3T89g+r7Pw4Syj2D2OQ/DkeWPYPHHT8Oe6I9g7WrPw6u7j2DpJM/
DuF7PYOT2j8PE0g9g4OCPw9EWD2Dc5E/D3SpPYNkCz8PpD09g1TyPw/TFD2DRko/EAExPYM4FT8Q
LpM9gypXPxBbPT2DHRE/EIcwPYMQRj8Qsm49gwP3PxDc+T2C+CU/EQbTPYLs0j8RL/49guH/PxFY
fT2C16s/EYBTPYLN2D8Rp4I9gsSEPxHODj2Cu7E/EfP5PYKzXD8SGUc9gquFPxI9/D2CpCo/EmIb
PYKdSz8Shag9gpbmPxKoqD2CkPg/EssdPYKLfz8S7Q09goZ6PxMOez2CgeQ/Ey9tPYJ9vD8TT+Y9
gnn+PxNv6z2Cdqc/E4+BPYJzsz8Trq09gnEgPxPNdD2Cbug/E+vaPYJtCT8UCeQ9gmt9PxQnlz2C
akI/FET4PYJpUz8UYgw9gmiqPxR+2D2CaEU/FJthPYJoHj8Ut6s9gmgxPxTTuz2CaHg/FO+WPYJo
8D8VC0E9gmmUPxUmwT2Cal8/FUIYPYJrTD8VXU09gmxWPxV4ZD2CbXk/FZNgPYJusD8VrkU9gm/3
PxXJGT2CcUk/FePdPYJyoT8V/pc9gnP7PxYZSD2CdVM/FjP2PYJ2pD8WTqM9gnfrPxZpUT2CeSQ/
FoQEPYJ6Sj8Wnr89gntaPxa5gz2CfFA/FtRUPYJ9Kj8W7zI9gn3kPxcKIT2Cfno/FyUhPYJ+6j8X
QDU9gn8yPxdbXD2Cf08/F3aZPYJ/Pj8Xke09gn7+PxetVz2Cfo0/F8jZPYJ96j8X5HI9gn0SPxgA
Ij2CfAU/GBvqPYJ6wT8YN8k9gnlHPxhTvj2Cd5U/GG/IPYJ1rD8Yi+Y9gnOKPxioFz2CcTI/GMRa
PYJuoT8Y4Kw9gmvaPxj9DD2CaN0/GRl4PYJlqz8ZNe09gmJFPxlSaD2CXq0/GW7oPYJa4z8Zi2g9
glbqPxmn5z2CUsM/GcRgPYJOcD8Z4NA9gknzPxn9Mz2CRU8/GhmGPYJAhj8aNcU9gjuZPxpR6z2C
Now/Gm31PYIxYT8aid09giwaPxqloD2CJro/GsE4PYIhRD8a3KE9ghu6Pxr31j2CFiA/GxLSPYIQ
dj8bLZA9ggrCPxtICz2CBQM/G2I+PYH/Pz8bfCM9gfl2PxuVtz2B86s/G67zPYHt4T8bx9I9gega
PxvgUD2B4lg/G/hnPYHcnT8cEBM9gdbrPxwnTj2B0UQ/HD4UPYHLqT8cVF89gcYdPxxqLT2BwKE/
HH93PYG7Nj8clDo9gbXdPxyocj2BsJg/HLwbPYGraD8czzA9gaZNPxzhsD2BoUg/HPOWPYGcWj8d
BOA9gZeDPx0Vij2BksM/HSWSPYGOHD8dNPY9gYmNPx1DtD2BhRU/HVHKPYGAtj8dXzY9gXxvPx1r
+D2BeD8/HXgPPYF0Jj8dg3o9gXAlPx2OOD2BbDo/HZhLPYFoZT8dobE9gWSmPx2qbD2BYPs/HbJ7
PYFdZT8dueI9gVniPx3AoD2BVnI/Hca3PYFTFT8dzCk9gU/IPx3Q+D2BTI0/HdUnPYFJYT8d2Lc9
gUZFPx3brD2BQzc/Hd4IPYFANz8d3849gT1EPx3hAj2BOl0/HeGmPYE3gz8d4b49gTSzPx3hTT2B
Me8/HeBYPYEvND8d3uE9gSyDPx3c7T2BKds/Hdp/PYEnOz8d15s9gSSkPx3URD2BIhQ/HdB/PYEf
jD8dzE89gR0LPx3HuD2BGpA/HcK+PYEYHD8dvWM9gRWuPx23rT2BE0Y/HbGdPYEQ5D8dqzg9gQ6I
Px2kgT2BDDE/HZ17PYEJ3z8dlik9gQeSPx2OjT2BBUo/HYasPYEDBj8dfoc9gQDHPx12ID2A/o0/
HW17PYD8Vj8dZJo9gPokPx1bfj2A9/Y/HVIqPYD1yz8dSKA9gPOjPx0+4D2A8X8/HTTuPYDvXT8d
Kso9gO0+Px0gdT2A6yE/HRXxPYDpBz8dCz89gObuPx0AXz2A5NY/HPVTPYDivz8c6hw9gOCoPxze
uT2A3pE/HNMsPYDcej8cx3U9gNpiPxy7lD2A2Ek/HK+KPYDWLj8co1c9gNQQPxyW+z2A0e8/HIp3
PYDPzD8cfco9gM2kPxxw9D2Ay3g/HGP2PYDJRz8cVtA9gMcSPxxJgT2AxNY/HDwKPYDClT8cLmo9
gMBNPxwgoj2Avf8/HBKxPYC7qj8cBJg9gLlNPxv2Vj2Atuo/G+frPYC0fj8b2Vg9gLILPxvKnD2A
r5E/G7u3PYCtDz8brKk9gKqFPxudcj2Ap/Q/G44TPYClWz8bfos9gKK7Pxtu2j2AoBU/G18APYCd
Zz8bTv09gJq0Pxs+0T2Al/o/Gy59PYCVPD8bHgA9gJJ4PxsNWj2Aj7A/GvyMPYCM5T8a65Q9gIoW
PxradD2Ah0Q/GskrPYCEcT8at7k9gIGcPxqmHj2AfsY/GpRaPYB78D8agmw9gHkbPxpwVT2Adkc/
Gl4UPYBzdD8aS6k9gHClPxo5FT2Abdg/GiZVPYBrDz8aE2s9gGhKPxoAVj2AZYk/Ge0VPYBizj8Z
2ag9gGAYPxnGDz2AXWg/GbJIPYBavz8ZnlQ9gFgcPxmKMj2AVYA/GXXiPYBS6j8ZYWI9gFBcPxlM
sj2ATdU/GTfRPYBLVT8ZIr89gEjcPxkNfD2ARmo/GPgFPYBD/z8Y4ls9gEGaPxjMfT2APzw/GLZr
PYA85D8YoCI9gDqRPxiJpD2AOEM/GHLuPYA1+j8YXAE9gDO1PxhE2z2AMXM/GC18PYAvND8YFeM9
gCz3Pxf+ED2AKrs/F+YDPYAofz8Xzbk9gCZDPxe1ND2AJAY/F5xzPYAhxz8Xg3Q9gB+FPxdqOD2A
HT4/F1C/PYAa8z8XNwg9gBiiPxcdEz2AFks/FwLfPYAT6z8W6G09gBGDPxbNvD2ADxI/FrLNPYAM
lT8Wl589gAoOPxZ8Mj2AB3k/FmCHPYAE2D8WRJ49gAIpPxYodz1//tY/FgwSPX/5Oj8V7289f/N/
PxXSkD1/7aE/FbV0PX/noT8VmBs9f+F8PxV6hz1/2zM/FVy4PX/UxD8VPq49f84uPxUgaj1/x3E/
FQHtPX/Ajj8U4zc9f7mCPxTEST1/sk8/FKUkPX+q9T8Uhcg9f6NzPxRmNz1/m8o/FEZwPX+T+z8U
JnY9f4wHPxQGSD1/g+0/E+XnPX97rz8TxVU9f3NPPxOkkj1/as4/E4OePX9iLD8TYnw9f1lsPxNB
Kj1/UI8/Ex+sPX9Hlj8S/gA9fz6FPxLcKT1/NVw/EronPX8sHT8Sl/o9fyLLPxJ1pD1/GWc/ElMl
PX8P9D8SMH49fwZ0PxINsD1+/Ok/Eeq9PX7zVT8Rx6M9fum6PxGkZT1+4Bs/EYEDPX7WeT8RXX49
fszWPxE51z1+wzQ/ERYOPX65lT8Q8iU9fq/7PxDOGz1+pmg/EKnzPX6c3D8Qhaw9fpNZPxBhSD1+
ieE/EDzHPX6AdD8QGCs9fncUPw/zcz1+bcI/D86iPX5kfT8Pqbc9fltIPw+EtD1+UiE/D1+aPX5J
CT8POmk9fkABPw8VIj1+Nwg/Du/HPX4uHj8Oylk9fiVDPw6k2D1+HHY/Dn9FPX4Ttz8OWaI9fgsE
Pw4z8D1+Al4/Dg4vPX35wz8N6GE9ffEyPw3Chj196Ks/DZyhPX3gKz8NdrI9fdeyPw1Quj19zz8/
DSq7PX3G0D8NBLU9fb5kPwzeqj19tfo/DLibPX2tkT8Mkok9faUnPwxsdT19nLw/DEZhPX2UTj8M
IE09fYvcPwv6Oz19g2U/C9QsPX166D8LriE9fXJmPwuIGz19adw/C2IaPX1hSj8LPCE9fVixPwsW
Lz19UA8/CvBGPX1HZD8Kymc9fT6xPwqkkj19NfY/Cn7JPX0tMz8KWQs9fSRoPwozWj19G5Y/Cg21
PX0Svj8J6B49fQnhPwnClT19AP8/CZ0bPXz4Gz8Jd689fO80PwlSUT185k4/CS0CPXzdaT8JB8I9
fNSIPwjikT18y6s/CL1uPXzC1z8ImFk9fLoMPwhzUj18sUw/CE5ZPXyomz8IKW09fJ/7PwgEjj18
l28/B9+6PXyO+T8HuvI9fIacPweWND18fls/B3GAPXx2OD8HTNQ9fG44PwcoMD18Zl0/BwOSPXxe
qT8G3vs9fFchPwa6Zz18T8c/BpXYPXxInz8GcUo9fEGrPwZMvj18Ou4/BigxPXw0bT8GA6M9fC4q
PwXfEz18KCc/Bbp/PXwiaT8FleY9fBzxPwVxRz18F8M/BUyhPXwS4z8FJ/I9fA5RPwUDOz18ChI/
BN55PXwGJz8Euaw9fAKUPwSU0z17/1o/BG/tPXv8fD8ESvo9e/n8PwQl+T1799s/BADoPXv2HT8D
28k9e/TBPwO2mj1788o/A5FcPXvzOj8DbA09e/MRPwNGrz17808/AyFAPXvz9z8C+8I9e/UJPwLW
ND179oQ/ArCYPXv4aj8Ciuw9e/q6PwJlMj17/XM/Aj9rPXwAlj8CGZc9fAQiPwHzuD18CBY/Ac3N
PXwMcD8Bp9g9fBEwPwGB2z18FlQ/AVvWPXwb2j8BNcs9fCHAPwEPuj18KAQ/AOmmPXwupD8Aw5A9
fDWdPwCdeD18POw/AHdhPXxEjj8AUU09fEyBPwArOz18VME/AAUvPXxdSj7/vlE9fGYZPv9yVT18
bys+/yZsPXx4ez7+2pg9fIIFPv6O3T18i8Y+/kM9PXyVuT7997s9fJ/bPv2sWT18qic+/WEaPXy0
mD79FgE9fL8rPvzLDj18yds+/IBFPXzUpD78Nac9fN+CPvvrNj186nE++6D0PXz1az77VuE9fQBu
PvsNAD19C3Q++sNRPX0Wez76edU9fSF+PvowjT19LHk++ed6PX03aD75npw9fUJJPvlV8z19TRY+
+Q1/PX1XzT74xUE9fWJrPvh9OD19bOs++DVkPX13TD737cU9fYGKPvemWT19i6E+918hPX2VkT73
GBw9fZ9UPvbRSD19qOo+9oqmPX2yUD72RDM9fbuDPvX98D19xIE+9bfaPX3NSD71cfA9fdXWPvUs
Mj193ik+9OafPX3mQD70oTQ9fe4YPvRb8D199bA+9BbUPX39Bj7z0dw9fgQaPvONBz1+Cuk+80hW
PX4Rcz7zA8U9fhe3PvK/VD1+HbM+8nsCPX4jZj7yNs09fijQPvHytT1+LfA+8a63PX4yxT7xatQ9
fjdQPvEnCj1+O48+8ONYPX4/gj7wn7w9fkMpPvBcNz1+RoQ+8BjHPX5Jkz7v1Ww9fkxXPu+SJD1+
Ts8+707wPX5Q/D7vC849flLfPu7Ivj1+VHk+7oXAPX5VyT7uQtQ9flbSPu3/+T1+V5Q+7b0uPX5Y
ED7tenU9flhIPu03zT1+WD4+7PU2PX5X8j7ssrE9fldmPuxwPT1+Vp0+7C3cPX5VmD7r6409flRa
PuupUz1+UuM+62ctPX5RNz7rJRw9fk9XPurjIj1+TUY+6qE/PX5LBz7qX3Y9fkibPuodyD1+RgY+
6dw2PX5DST7pmsI9fkBnPulZbT1+PWM+6Rg7PX46Pz7o1y09fjb+PuiWRT1+M6I+6FWGPX4wLj7o
FPI9fiyjPufUjD1+KQY+55RWPX4lVz7nVFQ9fiGZPucUiD1+Hc8+5tT1PX4Z+z7mlZ89fhYePuZW
iD1+Ejo+5he0PX4OUz7l2SU9fgppPuWa3z1+Bn4+5VzmPX4ClD7lHzw9ff6tPuTh5T19+sk+5KTk
PX327D7kaD09ffMVPuQr8T1970Y+4/AFPX3rgT7jtHw9fefGPuN5WD195Bc+4z6cPX3gdT7jBEw9
fdzhPuLKaT192Vs+4pD2PX3V5T7iV/U9fdJ/PuIfaT19zyw+4edUPX3L6j7hr7g9fci9PuF4lj19
xaM+4UHwPX3Cnz7hC8c9fb+yPuDWHD19vNw+4KDxPX26Hz7gbEY9fbd7PuA4HD19tPI+4ARzPX2y
hj7f0Us9fbA3Pt+epT19rgg+32yAPX2r+T7fOt09faoNPt8Juj19qEQ+3tkXPX2moT7eqPM9faUm
Pt55TT19o9M+3kokPX2irT7eG3g9faG0Pt3tRj19oOo+3b+NPX2gUz7dkkw9fZ/vPt1lgT19n8I+
3TkrPX2fzT7dDUc9faAUPtzh1D19oJg+3LbQPX2hWz7cjDo9faJhPtxiDz19o6w+3DhNPX2lPT7c
DvQ9facYPtvmAD19qT4+271wPX2rsj7blUM9fa52Ptttdj19sYw+20YIPX209j7bHvg9fbi2Ptr4
RD19vM0+2tHrPX3BPT7aq+o9fcYIPtqGQj19yzA+2mDxPX3QtD7aO/U9fdaWPtoXTj193Nc+2fL8
PX3jeD7Zzv09fep5PtmrUD198do+2Yf1PX35nD7ZZOw9fgG9PtlCNT1+Cj4+2R/OPX4THj7Y/bg9
fhxcPtjb8z1+Jfg+2Lp/PX4v7z7YmVw9fjpAPth4iT1+ROo+2FgIPX5P6j7YN9g9fls/PtgX+T1+
ZuU+1/htPX5y3D7X2TI9fn8ePte6Sz1+i6s+15u2PX6Yfz7XfXU9fqWVPtdfiD1+suw+10HvPX7A
gD7XJKs9fs5MPtcHvD1+3E4+1usiPX7qgT7Wzt89fvjhPtay8T1/B2s+1pdaPX8WGz7WfBk9fyTs
PtZhMD1/M9o+1kadPX9C4j7WLGI9f1IAPtYSfj1/YS8+1fjyPX9wbT7V3709f3+0PtXG3z1/jwE+
1a5ZPX+eUj7Vlis9f62hPtV+Uz1/vO0+1WbTPX/MMT7VT6o9f9tsPtU42D1/6pk+1SJcPX/5tj7V
DDc9gARhPtT2aT2AC9w+1ODwPYATTD7Uy849gBqwPtS3Aj2AIgc+1KKLPYApUD7Ujmo9gDCKPtR6
oD2AN7U+1GcrPYA+0T7UVAw9gEXdPtRBQz2ATNg+1C7RPYBTxD7UHLY9gFqfPtQK8j2AYWk+0/mF
PYBoJD7T6HE9gG7OPtPXtT2AdWg+08dUPYB78z7Tt0w9gIJvPtOnoT2AiNw+05hSPYCPOz7TiWA9
gJWMPtN6zj2Am9A+02ycPYCiCD7TXss9gKgzPtNRXj2ArlQ+00RWPYC0az7TN7U9gLp3PtMrfD2A
wHs+0x+tPYDGdz7TFEs9gMxrPtMJVz2A0lk+0v7TPYDYQT7S9ME9gN4jPtLrJD2A5AI+0uH9PYDp
3T7S2U89gO+1PtLRHD2A9Ys+0slmPYD7YD7Swi49gQEzPtK7eD2BBwc+0rVFPYEM3D7Sr5c9gRKy
PtKqcD2BGIo+0qXSPYEeZD7Sob89gSRCPtKeOT2BKiM+0ptAPYEwCT7SmNg9gTXzPtKXAD2BO+M+
0pW7PYFB2T7SlQk9gUfWPtKU7D2BTdk+0pVkPYFT5D7SlnM9gVn3PtKYGT2BYBM+0ppVPYFmNz7S
nSo9gWxlPtKglj2Bcp0+0qSbPYF43z7SqTY9gX8rPtKuaT2BhYM+0rQzPYGL5z7SupM9gZJWPtLB
iD2BmNI+0skSPYGfWz7S0S89gaXxPtLZ3T2BrJQ+0uMcPYGzRT7S7Ok9gboFPtL3Qz2BwNM+0wIo
PYHHrz7TDZU9gc6bPtMZiT2B1ZY+0yYAPYHcoT7TMvk9geO7PtNAcD2B6uU+005jPYHyHj7TXM89
gfloPtNrsD2CAME+03sEPYIIKj7TisY9gg+jPtOa8z2CFys+06uIPYIewz7TvIA9giZpPtPN2T2C
Lh8+09+OPYI14j7T8Zo9gj2zPtQD+j2CRZE+1BaqPYJNfD7UKaQ9glVyPtQ85T2CXXQ+1FBoPYJl
fz7UZCk9gm2UPtR4Ij2CdbE+1IxQPYJ91T7UoKw9goX+PtS1ND2Cjiw+1MnhPYKWXj7U3q49gp6R
PtTzmD2CpsU+1QiYPYKu9z7VHao9grcmPtUyyj2Cv1E+1UfxPYLHdj7VXRw9gs+TPtVyRT2C16U+
1YdnPYLfrD7VnH49guemPtWxhD2C748+1cZ2PYL3Zz7V2049gv8rPtXwCD2DBto+1gSfPYMOcT7W
GRA9gxXuPtYtVT2DHU8+1kFrPYMkkz7WVU09gyu3PtZo+T2DMrk+1nxpPYM5lz7Wj5w9g0BQPtai
jD2DRuI+1rU4PYNNSj7Wx5w9g1OIPtbZtj2DWZk+1uuDPYNffD7W/QA9g2UvPtcOLD2DarE+1x8F
PYNwAD7XL4k9g3UcPtc/tj2DegM+10+NPYN+tD7XXws9g4MtPtduMT2Dh28+13z+PYOLeD7Xi3I9
g49IPteZjT2Dkt4+16dQPYOWOT7XtLs9g5lZPtfB0D2DnD4+186QPYOe6D7X2vw9g6FXPtfnFj2D
o4o+1/LgPYOlgj7X/l09g6c/PtgJjj2DqME+2BR3PYOqCT7YHxs9g6sXPtgpfD2Dq+s+2DOfPYOs
hz7YPYU9g6zqPthHND2DrRc+2FCvPYOtDD7YWfk9g6zNPthjFz2DrFg+2GwNPYOrsD7YdOA9g6rV
Pth9kj2Dqcg+2IYqPYOoiz7Yjqs9g6cePtiXGj2DpYQ+2J97PYOjvD7Yp9M9g6HJPtiwJj2Dn6s+
2Lh4PYOdZD7YwM89g5r2PtjJLj2DmGE+2NGZPYOVpj7Y2hU9g5LIPtjipj2Dj8g+2OtPPYOMpz7Y
9BY9g4lnPtj8/D2Dhgg+2QYHPYOCjT7ZDzg9g373PtkYlT2De0c+2SIfPYN3gD7ZK9k9g3OiPtk1
xz2Db68+2T/sPYNrqT7ZSkg9g2eRPtlU3z2DY2k+2V+zPYNfMz7ZasY9g1rvPtl2GD2DVqA+2YGt
PYNSSD7ZjYQ9g03nPtmZoD2DSYA+2aYBPYNFFD7Zsqg9g0CmPtm/lT2DPDU+2czKPYM3xT7Z2kY9
gzNWPtnoCT2DLus+2fYUPYMqhD7aBGc9gyYkPtoTAT2DIcw+2iHhPYMdfT7aMQk9gxk4PtpAdj2D
FQA+2lAoPYMQ1T7aYB89gwy5PtpwWT2DCK0+2oDWPYMEsj7akZY9gwDIPtqilT2C/PM+2rPVPYL5
MT7axVM9gvWEPtrXDz2C8e0+2ukIPYLubD7a+zs9gusCPtsNqD2C57A+2yBOPYLkdT7bMys9guFT
PttGPj2C3kk+21mGPYLbWD7bbQE9gtiAPtuArj2C1cA+25SMPYLTGD7bqJk9gtCJPtu81D2CzhE+
29E8PYLLsT7b5c49gslnPtv6ij2CxzQ+3A9uPYLFFj7cJHk9gsMMPtw5qD2CwRY+3E77PYK/Mz7c
ZHA9gr1hPtx6BT2Cu6A+3I+4PYK57j7cpYg9grhKPty7cz2CtrI+3NF3PYK1JT7c55I9grOiPtz9
wz2Csig+3RQHPYKwtD7dKlw9gq9EPt1AwD2Crdk+3VcyPYKsbz7dba89gqsFPt2END2CqZo+3ZrA
PYKoKz7dsVE9gqa4Pt3H4z2CpT4+3d52PYKjuz7d9QY9gqIvPt4LkT2CoJg+3iIUPYKe8z7eOI89
gp1APt5O/T2Cm30+3mVdPYKZqD7ee609gpfBPt6R6j2ClcU+3qgSPYKTtT7eviM9gpGNPt7UGz2C
j04+3un3PYKM9j7e/7Y9goqFPt8VVj2Ch/k+3yrWPYKFUz7fQDI9goKQPt9Vaj2Cf7E+32p9PYJ8
tj7ff2g9gnmdPt+UKz2Cdmc+36jEPYJzFD7fvTM9gm+jPt/Rdj2CbBU+3+WNPYJoaT7f+Xc9gmSh
PuANMz2CYLw+4CDCPYJcuj7gNCQ9gliePuBHVz2CVGY+4FpcPYJQFD7gbTQ9gkuoPuB/3j2CRyQ+
4JJcPYJCiT7gpK09gj3XPuC20j2COQ8+4MjNPYI0Mz7g2p49gi9EPuDsRj2CKkM+4P3GPYIlMT7h
Dx89giAPPuEgUz2CGt8+4TFjPYIVoz7hQlA9ghBbPuFTGz2CCwg+4WPHPYIFrT7hdFQ9ggBKPuGE
wz2B+uA+4ZUXPYH1cT7hpVE9ge/+PuG1cT2B6og+4cV6PYHlED7h1W09gd+XPuHlSj2B2h8+4fUU
PYHUpz7iBMs9gc8yPuIUcD2Byb8+4iQEPYHETz7iM4g9gb7jPuJC/T2BuXs+4lJjPYG0GT7iYbs9
ga67PuJxBj2BqWM+4oBCPYGkED7ij3I9gZ7DPuKelD2BmXs+4q2pPYGUOD7ivLE9gY77PuLLqj2B
icI+4tqVPYGEjj7i6XE9gX9ePuL4Pj2BejE+4wb7PYF1Bz7jFaY9gW/fPuMkQD2Barg+4zLGPYFl
kj7jQTk9gWBrPuNPlz2BW0M+413ePYFWGT7jbA49gVDtPuN6Jj2BS7w+44gkPYFGhj7jlgg9gUFL
PuOj0D2BPAg+47F7PYE2vj7jvwk9gTFsPuPMeD2BLBA+49nIPYEmqj7j5vg9gSE5PuP0Bz2BG70+
5AD1PYEWNT7kDcE9gRChPuQabD2BCwA+5Cb1PYEFUj7kM109gP+XPuQ/pD2A+c8+5EvKPYDz+T7k
V9E9gO4XPuRjuD2A6Ck+5G+CPYDiLz7key49gNwqPuSGwD2A1hs+5JI4PYDQAz7knZg9gMnjPuSo
4z2Aw7w+5LQbPYC9kD7kv0E9gLdhPuTKWT2AsTA+5NVmPYCq/z7k4Go9gKTRPuTraD2Anqc+5PZj
PYCYhD7lAWA9gJJrPuUMYD2AjF4+5RdoPYCGXz7lInw9gIBzPuUtnj2Aeps+5TjTPYB02z7lRB49
gG81PuVPgz2Aaa4+5VsGPYBkSD7lZqo9gF8GPuVycz2AWes+5X5lPYBU/D7lioQ9gFA6PuWW0j2A
S6o+5aNUPYBHTj7lsA09gEMqPuW8/z2AP0E+5covPYA7lT7l1549gDgqPuXlUD2ANQI+5fNIPYAy
ID7mAYg9gC+HPuYQET2ALTg+5h7nPYArNz7mLgs9gCmFPuY9gD2AKCQ+5k1FPYAnFT7mXV49gCZb
PuZtyj2AJfY+5n6LPYAl6D7mj6I9gCYyPuahDz2AJtQ+5rLSPYAnzj7mxOs9gCkhPubXWj2AKs0+
5uofPYAs0T7m/Tk9gC8tPucQpz2AMeE+5yRpPYA06z7nOHw9gDhKPudM4T2AO/0+52GUPYBAAz7n
dpU9gERYPueL4j2ASPw+56F4PYBN7T7nt1U9gFMmPufNdz2AWKc+5+PbPYBebT7n+n89gGR0PugR
Xz2Aark+6Ch6PYBxOD7oP8o9gHfwPuhXTz2Afts+6G8EPYCF9z7ohuU9gI0/Puie8D2AlK8+6Lch
PYCcRD7oz3Q9gKP5Pujn5T2Aq8o+6QBxPYCztD7pGRQ9gLuwPukxyj2Aw7w+6UqQPYDL0j7pY2A9
gNPuPul8OD2A3Aw+6ZUTPYDkJz7pre49gOw6PunGwz2A9EI+6d+QPYD8OD7p+FA9gQQaPuoQ/z2B
C+E+6imZPYETiz7qQho9gRsRPupafj2BInE+6nLCPYEppT7qiuE9gTCpPuqi1z2BN3k+6rqhPYE+
ET7q0js9gURtPurpoT2BSok+6wDPPYFQYD7rF8I9gVXwPusudz2BWzQ+60TpPYFgKT7rWxY9gWTM
Putw+j2BaRk+64aTPYFtDj7rm9w9gXCnPuuw0z2Bc+I+68V1PYF2vD7r2b89gXk0Puvtrz2Be0Y+
7AFCPYF88j7sFHU9gX41PuwnRz2Bfw0+7Dm0PYF/ez7sS7s9gX98PuxdWz2Bfw8+7G6QPYF+Nj7s
f1o9gXzuPuyPtz2Bezk+7J+lPYF5Fj7sryM9gXaGPuy+MT2Bc4o+7MzNPYFwIj7s2vY9gWxRPuzo
rD2BaBc+7PXuPYFjdz7tArs9gV5zPu0PFT2BWQw+7Rr5PYFTRj7tJmk9gU0jPu0xZD2BRqc+7Tvr
PYE/1D7tRf89gTitPu1Pnz2BMTc+7VjNPYEpdT7tYYg9gSFrPu1p0z2BGR4+7XGuPYEQkT7teRo9
gQfIPu2AGT2A/sk+7YarPYD1lz7tjNI9gOw3Pu2SkD2A4q4+7ZfmPYDZAT7tnNY9gM8zPu2hYD2A
xUs+7aWIPYC7Sz7tqU89gLE5Pu2stj2Apxo+7a/APYCc8j7tsm49gJLEPu20wj2AiJY+7ba/PYB+
az7tuGU9gHRHPu25uD2Aai8+7bq5PYBgJT7tu2o9gFYtPu27zD2ATEo+7bvjPYBCfz7tu689gDjP
Pu27Mz2ALzw+7bpxPYAlyD7tuWo9gBx3Pu24IT2AE0g+7baXPYAKPz7ttM09gAFbPu2yxz1/8T4+
7bCFPX/gFT7trgo9f888Pu2rVj1/vrQ+7ahsPX+ufT7tpU49f56WPu2h/D1/jv8+7Z55PX9/tD7t
msU9f3C1Pu2W4z1/YgA+7ZLVPX9TkD7tjpo9f0VkPu2KNT1/N3c+7YWoPX8pxT7tgPM9fxxLPu18
GD1/DwM+7XcZPX8B6T7tcfY9fvT3Pu1ssD1+6Co+7WdKPX7bej7tYcQ9fs7jPu1cHz1+wl8+7VZc
PX616T7tUH09fql6Pu1Kgz1+nQw+7URvPX6Qmz7tPkE9foQgPu03+j1+d5Y+7TGdPX5q+D7tKyg9
fl4/Pu0knj1+UWc+7R3/PX5Eaz7tF009fjdFPu0Qhj1+KfI+7QmtPX4cbj7tAsI9fg6zPuz7xj1+
AL8+7PS4PX3yjT7s7Zs9feQcPuzmbT191Wg+7N8vPX3Gbz7s1+I9fbcvPuzQhj19p6Y+7MkbPX2X
0z7swaE9fYe2Puy6GD19d00+7LKAPX1mmT7sqtk9fVWaPuyjIz19RFE+7JtePX0yvj7sk4g9fSDk
PuyLoj19DsU+7IOrPXz8YT7se6M9fOm9PuxziD181ts+7GtaPXzDvj7sYxg9fLBqPuxawj18nOM+
7FJVPXyJLD7sSdA9fHVLPuxBMz18YUM+7Dh8PXxNGj7sL6k9fDjVPuwmuT18JHo+7B2qPXwQDD7s
FHo9e/uTPuwLJz175xQ+7AGwPXvSlD7r+BE9e74ZPuvuSj17qao+6+RXPXuVTT7r2jY9e4EGPuvP
5D17bNw+68VgPXtY1j7ruqY9e0T5Puuvsz17MUo+66SFPXsd0D7rmRk9ewqQPuuNbT16948+64F8
PXrk0z7rdUQ9etJhPutowz16wD8+61v1PXqucD7rTtc9epz6PutBZj16i+E+6zOfPXp7KT7rJYA9
emrXPusXBT16Wu4+6wgrPXpLcj7q+PE9ejxmPurpUj16Lc0+6tlNPXofqz7qyOA9ehIBPuq4Bz16
BNM+6qbBPXn4Iz7qlQs9eevyPuqC5D154EI+6nBKPXnVFj7qXTw9ecptPupJtz15wEk+6jW8PXm2
rD7qIUg9ea2VPuoMXD15pQU+6fb2PXmc/T7p4RY9eZV8PunKvT15joM+6bPqPXmIET7pnJ49eYIl
PumE2D15fME+6WybPXl34j7pU+c9eXOIPuk6vD15b7E+6SEePXlsXj7pBww9eWmNPujsij15Zzw+
6NGYPXllaz7otjk9eWQYPuiacD15Y0E+6H4+PXli5j7oYac9eWMDPuhErT15Y5k+6CdTPXlkpD7o
CZs9eWYkPufrij15aBY+580hPXlqeT7nrmQ9eW1LPuePVz15cIk+52/7PXl0Mj7nUFU9eXhEPucw
aD15fLw+5xA1PXmBmD7m78I9eYbWPubPED15jHU+5q4jPXmScD7mjP09eZjGPuZroT15n3U+5koS
PXmmeT7mKFI9ea3RPuYGYz15tXg+5eRIPXm9bj7lwgM9ecWtPuWflj15zjU+5X0CPXnXAT7lWkk9
eeAOPuU3bT156Vo+5RRuPXny4D7k8U09efyePuTODD16BpA+5KqsPXoQsj7khyw9ehsAPuRjjT16
JXg+5D/PPXowFT7kG/I9ejrTPuP39j16Ra8+49PbPXpQpT7jr6A9eluxPuOLRT16Zs4+42bIPXpx
+j7jQio9en0vPuMdaT16iGs+4viDPXqTqD7i03k9ep7kPuKuST16qhs+4ojxPXq1SD7iY3A9esBp
PuI9xT16y3k+4hfvPXrWdT7h8ew9euFZPuHLvD167CM+4aVcPXr2zj7hfsw9ewFZPuFYCj17C8A+
4TEWPXsWAD7hCe89eyAXPuDikz17KgI+4LsCPXszvz7gkzw9ez1MPuBrQD17Rqc+4EMNPXtPzT7g
GqQ9e1i/Pt/yBT17YXk+38kxPXtp+z7foCY9e3JEPt925z17elI+3011PXuCJj7fI889e4m9Pt75
+T17kRk+3s/yPXuYNz7epb49e58aPt57Xz17pb8+3lDVPXusKD7eJiU9e7JUPt37UT17uEM+3dBb
PXu99z7dpUc9e8NvPt16GT17yKw+3U7TPXvNrj7dI3o9e9J2Ptz4Ej171wQ+3MyePXvbWj7coSQ9
e993Ptx1pj1741w+3EorPXvnCj7cHrY9e+qBPtvzTD177cI+28fyPXvwzT7bnKw9e/OiPttxgD17
9kI+20ZyPXv4rT7bG4c9e/riPtrwxD17/OI+2sYuPXv+rT7am8g9fABDPtpxmT18AaI+2kejPXwC
yz7aHe09fAO9Ptn0eD18BHc+2ctKPXwE+T7Zomc9fAVAPtl50j18BU0+2VGOPXwFHj7ZKZ49fASx
PtkCBj18BAY+2NrIPXwDGj7Ys+Y9fAHsPtiNYj18AHo+2Gc/PXv+wz7YQX09e/zEPtgcHz17+nw+
1/ckPXv36T7X0o09e/UIPteuXD178dg+14qPPXvuVz7XZyc9e+qCPtdEIj175lk+1yGBPXvh2T7W
/0I9e90BPtbdYz17188+1rvjPXvSQT7WmsE9e8xWPtZ5+T17xg0+1lmKPXu/ZD7WOXA9e7hcPtYZ
qz17sPM+1fo2PXupKT7V2w49e6D+PtW8MT17mHI+1Z2bPXuPhD7Vf0k9e4Y3PtVhOD17fIk+1UNk
PXtyfj7VJck9e2gWPtUIZD17XVI+1OszPXtSNj7UzjA9e0bDPtSxWj17Ovs+1JSsPXsu4z7UeCM9
eyJ9PtRbvD17Fc0+1D91PXsI1j7UI0k9evuePtQHOD167ic+0+s8PXrgeD7Tz1U9etKUPtOzgD16
xIE+05e7PXq2RT7TfAM9eqfkPtNgVz16mWU+00S1PXqKzj7TKRw9enwkPtMNij16bW4+0vH+PXpe
sT7S1nc9ek/2PtK69T16QUE+0p92PXoymT7Sg/s9eiQEPtJogj16FYk+0k0MPXoHLz7SMZk9efj7
PtIWKD156vQ+0fq6PXndHz7R3089ec+DPtHD6D15wiU+0aiEPXm1DD7RjSU9eag7PtFxyz15m7o+
0VZ2PXmPjD7ROyg9eYO2PtEf4T15eD0+0QSiPXltJT7Q6Ws9eWJyPtDOPT15WCc+0LMZPXlOSD7Q
mAA9eUTZPtB88j15O9o+0GHwPXkzUD7QRvs9eSs8PtAsEz15I6A+0BE4PXkcfj7P9mw9eRXWPs/b
rj15D6k+z8D/PXkJ+T7Ppl89eQTFPs+Lzz15AA0+z3FOPXj70D7PVt09ePgQPs88ez149Mk+zyIp
PXjx/D7PB+Y9eO+nPs7tsj147ck+ztOOPXjsXz7OuXc9eOtoPs6fbz146uI+zoV1PXjqyT7Oa4c9
eOsdPs5Rpz1469k+zjfSPXjs/D7OHgg9eO6DPs4EST148Go+zeqUPXjyrz7N0Og9ePVOPs23Qz14
+EU+zZ2mPXj7jz7NhBA9eP8rPs1qfz15AxU+zVDzPXkHST7NN2o9eQvFPs0d5T15EIU+zQRhPXkV
hj7M6t89eRrGPszRXT15IEE+zLfbPXkl9D7Mnlc9eSvdPsyE0j15Mfk+zGtLPXk4RT7MUcA9eT6/
Psw4Mj15RWU+zB6gPXlMND7MBQo9eVMqPsvrcD15WkU+y9HRPXlhgz7LuC09eWjjPsuehD15cGI+
y4TYPXl3/z7Layc9eX+5PstRcz15h44+yze7PXmPfj7LHgE9eZeHPssERj15n6g+yuqLPXmn4T7K
0NA9ebAwPsq3Fj15uJY+yp1hPXnBED7Kg7A9ecmgPspqBj150kQ+ylBkPXna/T7KNsw9eePJPsod
QT157Kk+ygPFPXn1nD7J6lo9ef6jPsnRAj16B70+ybfAPXoQ6T7JnpY9ehopPsmFhz16I3s+yWyW
PXos4D7JU8Y9ejZYPsk7GD16P+E+ySKQPXpJfT7JCjA9elMrPsjx/D16XOs+yNn1PXpmvD7Iwh49
enCePsiqej16epE+yJMLPXqElD7Ie9I9eo6mPshk0z16mMc+yE4OPXqi9z7IN4Y9eq00PsghOz16
t30+yAsvPXrB0j7H9WQ9eswyPsff2D161ps+x8qOPXrhCz7HtYQ9euuDPseguz169gA+x4wzPXsA
gD7Hd+o9ewsDPsdj3z17FYU+x1ARPXsgBj7HPH09eyqEPscpIz17NPw+xxX/PXs/bD7HAw49e0nS
PsbwTj17VCs+xt28PXtedj7Gy1I9e2iwPsa5Dj17ctY+xqbrPXt85T7GlOU9e4bbPsaC9j17kLU+
xnEbPXuacT7GX049e6QLPsZNij17rYE+xjvJPXu2zz7GKgc9e7/zPsYYPD17yOs+xgZlPXvRsj7F
9Hs9e9pHPsXieT174qU+xdBZPXvqzD7FvhY9e/K3PsWrqz17+mQ+xZkSPXwB0T7FhkY9fAj7PsVz
Qz18D98+xWAEPXwWez7FTIU9fBzNPsU4wD18ItM+xSS0PXwoiz7FEFw9fC3yPsT7tT18Mwg+xOa8
PXw3yz7E0XA9fDw5PsS7zT18QFE+xKXTPXxEEj7Ej389fEd8PsR40T18So0+xGHKPXxNRj7ESmc9
fE+mPsQyqz18Ua0+xBqVPXxTXD7EAic9fFSyPsPpYj18VbA+w9BJPXxWWD7Dttw9fFaqPsOdHz18
Vqc+w4MUPXxWUT7DaMA9fFWqPsNOJD18VLI+wzNFPXxTbj7DGCY9fFHePsL8zD18UAU+wuE7PXxN
5T7CxXc9fEuCPsKphT18SN8+wo1pPXxF/j7CcSg9fELjPsJUxj18P5E+wjhKPXw8Cz7CG7Y9fDhX
PsH/ED18NHY+weJdPXwwbj7BxaE9fCxCPsGo4T18J/Y+wYwhPXwjjz7Bb2U9fB8RPsFSsj18GoA+
wTYKPXwV4D7BGXM9fBE2PsD87z18DIc+wOCDPXwH1z7AxDA9fAMqPsCn+j17/oU+wIvjPXv56z7A
b+89e/VjPsBUHz178O8+wDh1PXvskz7AHPI9e+hVPsABmT175Dg+v+ZrPXvgQD6/y2g9e9xwPr+w
kT172Mw+v5XnPXvVWD6/e2o9e9IXPr9hGj17zws+v0b4PXvMOD6/LQI9e8mgPr8TOT17x0Y+vvmb
PXvFLD6+4Ck9e8NTPr7G4D17wb4+vq3APXvAbT6+lMg9e79hPr579j17vpw+vmNJPXu+Hj6+SsA9
e73nPr4yWD17vfc+vhoRPXu+TT6+Aeg9e77qPr3p2z17v8s+vdHqPXvA8D69uhE9e8JXPr2iUD17
w/4+vYqkPXvF4z69cww9e8gDPr1bhT17yl0+vUQPPXvM7T69LKc9e8+wPr0VSz170qI+vP37PXvV
wT685rQ9e9kHPrzPdT173HI+vLg8PXvf/j68oQk9e+OlPryJ2j1752Q+vHKuPXvrNj68W4Q9e+8W
PrxEWz178wE+vC0yPXv28T68Fgg9e/rhPrv+3j17/s0+u+exPXwCsT670IM9fAaHPru5Uj18Ckw+
u6IfPXwN+T67iuo9fBGNPrtzsj18FQE+u1x5PXwYUT67RT09fBt7PrsuAD18Hnk+uxbDPXwhST66
/4U9fCPnPrroSD18JlA+utEMPXwogT66udM9fCp2PrqinT18LC4+uotrPXwtpz66dD89fC7ePrpd
Gj18L9I+ukX9PXwwgT66Luk9fDDqProX3z18MQw+ugDiPXww6D656fI9fDB8PrnTET18L8g+ubxA
PXwuzT65pYE9fC2LPrmO1T18LAM+uXg9PXwqNj65Ybo9fCglPrlLTz18JdI+uTT7PXwjPj65HsE9
fCBrPrkIoT18HV0+uPKdPXwaFD643LU9fBaTPrjG6T18Et0+uLE8PXwO9T64m609fArePriGPT18
Bpo+uHDtPXwCLT64W7w9e/2bPrhGqz17+OU+uDG6PXv0ET64HOk9e+8hPrgINz176hg+t/OlPXvk
+z633zI9e9/NPrfK3T172pA+t7amPXvVSj63oow9e8/8PreOjT17yqs+t3qqPXvFWz63ZuE9e8AN
PrdTMD17usc+tz+XPXu1ij63LBU9e7BbPrcYpj17qz0+twVMPXumMT628gM9e6E9Prbeyj17nGE+
tsugPXuXoj62uIM9e5MDPralcj17joU+tpJrPXuKKz62f2w9e4X5PrZscz17gfA+tlmBPXt+Ez62
RpI9e3plPrYzpT17duc+tiC6PXtznD62Dc49e3CGPrX64j17bac+tefzPXtrAT611QA9e2iXPrXC
CT17Zmo+ta8OPXtkez61nAw9e2LOPrWJBT17YWM+tXX3PXtgPT61YuI9e19cPrVPxj17XsQ+tTyk
PXtedT61KXo9e15xPrUWSj17Xro+tQMUPXtfUj6079g9e2A4PrTclz17YXE+tMlTPXti/D60tgs9
e2TbPrSiwT17Zw8+tI92PXtpmz60fCs9e2x/PrRo4j17b7w+tFWcPXtzVD60Qls9e3dIPrQvID17
e5k+tBvuPXuASD60CMU9e4VWPrP1qT17isU+s+KbPXuQlT6zz509e5bHPrO8sD17nVw+s6nZPXuk
VD6zlxc9e6uxPrOEbz17s3M+s3HhPXu7mj6zX3E9e8QoPrNNIT17zRs+szryPXvWdD6zKOg9e+A0
PrMXBT176ls+swVKPXv05z6y87w9e//aPrLiWj18CzI+stEpPXwW8D6ywCs9fCMSPrKvYT18L5g+
sp7OPXw8gT6yjnQ9fEnMPrJ+VT18V3c+sm51PXxlgT6yXtM9fHPpPrJPdD18gqw+skBYPXyRyj6y
MYI9fKE/PrIi8z18sQo+shSuPXzBKT6yBrQ9fNGYPrH5Bz184lU+seuoPXzzXT6x3pk9fQStPrHR
3D19FkM+scVxPX0oGT6xuVk9fTotPrGtlz19THw+saIqPX1fAT6xlxU9fXG4PrGMVj19hJ0+sYHw
PX2XrT6xd+I9farhPrFuLj19vjc+sWTSPX3Rqj6xW9A9feU0PrFTJj19+NE+sUrWPX4MfD6xQt49
fiAwPrE7Pj1+M+k+sTP1PX5HoT6xLQM9fltSPrEmZz1+bvk+sSAfPX6CkD6xGio9fpYSPrEUhz1+
qXk+sQ81PX68wT6xCjE9fs/lPrEFej1+4t8+sQEOPX71qz6w/Os9fwhEPrD5Dj1/GqU+sPV2PX8s
yj6w8iE9fz6tPrDvCz1/UEs+sOwyPX9hnz6w6ZM9f3KlPrDnLT1/g1g+sOT8PX+TtT6w4v09f6O4
PrDhLj1/s14+sN+LPX/Coj6w3hI9f9GBPrDcwD1/3/g+sNuSPX/uBT6w2oU9f/ujPrDZlz2ABGk+
sNjDPYAKxj6w2Ag9gBDoPrDXYz2AFs8+sNbRPYAceD6w1k89gCHjPrDV2z2AJxA+sNVyPYAr/D6w
1RI9gDCoPrDUtz2ANRI+sNRhPYA5Oj6w1Aw9gD0fPrDTtz2AQME+sNNfPYBEHz6w0wI9gEc5PrDS
nz2ASg4+sNI0PYBMnj6w0b89gE7oPrDRPj2AUOw+sNCxPYBSqj6w0BY9gFQiPrDPaz2AVVM+sM6v
PYBWPj6wzeI9gFbiPrDNAz2AVz4+sMwQPYBXVD6wywk9gFcjPrDJ7j2AVqs+sMi9PYBV7D6wx3Y9
gFTnPrDGGj2AU5s+sMSmPYBSCT6wwxw9gFAxPrDBfD2AThQ+sL/EPYBLsT6wvfU9gEkKPrC8Dz2A
Rh8+sLoSPYBC8T6wt/49gD+BPrC11D2AO88+sLOSPYA33T6wsTs9gDOsPrCuzT2ALzw+sKxJPYAq
kD6wqa89gCWpPrCnAD2AIIc+sKQ8PYAbLj6woWM9gBWfPrCedj2AD9s+sJt1PYAJ5T6wmF89gAO/
PrCVNj1/+tg+sJH6PX/t2z6wjqs9f+CMPrCLST1/0vE+sIfVPX/FED6whE89f7bvPrCAtz1/qJI+
sH0OPX+aAT6weVQ9f4tCPrB1iT1/fFo+sHGuPX9tUT6wbcM9f14tPrBpyT1/TvU+sGW/PX8/sD6w
YaY9fzBkPrBdfz1/IRc+sFlKPX8R0j6wVQg9fwKbPrBQuT1+83g+sExePX7kbz6wR/c9ftWIPrBD
hT1+xsk+sD8JPX64Nz6wOoQ9fqnZPrA19z1+m7U+sDFiPX6N0D6wLMc9foAvPrAoJz1+ctg+sCOD
PX5lzz6wHts9flkYPrAaMz1+TLk+sBWKPX5AtD6wEOI9fjUNPrAMPT1+Kcc+sAedPX4e5j6wAwM9
fhRrPq/+cT1+Clk+r/noPX4AsT6v9Ws9ffd1Pq/w+z197qY+r+ybPX3mRT6v6Es9fd5SPq/kDz19
1s0+r9/nPX3Ptj6v29c9fckMPq/X3z19ws4+r9QCPX28/D6v0EE9fbeTPq/Mnz19spI+r8kcPX2t
9z6vxbs9fam/Pq/Cfj19pek+r79lPX2icj6vvHE9fZ9XPq+5pT19nJQ+r7cCPX2aKD6vtIc9fZgO
Pq+yNj19lkI+r7APPX2Uwz6vrhM9fZOMPq+sQz19kpg+r6qdPX2R5j6vqSI9fZFwPq+n0T19kTQ+
r6aqPX2RLD6vpaw9fZFWPq+k1T19ka4+r6QlPX2SLz6vo5o9fZLVPq+jMT19k54+r6LqPX2UhD6v
osI9fZWFPq+itj19lpw+r6LEPX2XxT6voug9fZj+Pq+jIT19mkE+r6NqPX2bjD6vo789fZzbPq+k
Hz19nio+r6SEPX2fdj6vpOs9faC7Pq+lTz19ofY+r6WtPX2jIz6vpgA9faQ/Pq+mRT19pUY+r6Z1
PX2mNj6vpo49facKPq+miz19p8A+r6ZmPX2oVT6vphs9fajEPq+lpz19qQw+r6UEPX2pKT6vpC49
fakYPq+jIT19qNU+r6HZPX2oXz6voFA9faexPq+ehD19pso+r5xxPX2lpj6vmhI9faRCPq+XZD19
op0+r5RjPX2gsj6vkQ49fZ6BPq+NYD19nAU+r4lWPX2ZPT6vhPA9fZYnPq+AKT19ksA+r3sBPX2P
Bj6vdXU9fYr3Pq9vhD19hpE+r2ktPX2B0T6vYm89fXy3Pq9bST19d0E+r1O8PX1xbT6vS8c9fWs5
Pq9Daz19ZKQ+rzqnPX1drT6vMX89fVZSPq8n8T19TpM+rx4BPX1Gbz6vE7A9fT3lPq8JAD19NPM+
rv30PX0rmz6u8o49fSHaPq7m0j19F7E+rtrCPX0NHz6uzmI9fQIlPq7Btj189sE+rrTCPXzq9T6u
p4s9fN6/Pq6aFD180iI+roxiPXzFGz6ufns9fLeuPq5wYj18qdg+rmIePXybnT6uU7M9fIz7Pq5F
Jj18ffM+rjZ+PXxuiD6uJ8A9fF65Pq4Y8T18Tog+rgoWPXw99T6t+zY9fC0CPq3sVz18G7E+rd19
PXwKAz6tzq49e/f4Pq2/7z175ZQ+rbFHPXvS1z6toro9e7/DPq2UTT17rFs+rYYGPXuYnz6td+k9
e4SUPq1p+z17cDk+rVxBPXtbkz6tTr49e0ajPq1Bdz17MWw+rTRvPXsb8T6tJ6s9ewY1Pq0bLT16
8Do+rQ75PXraBD6tAxE9esOWPqz3dz16rPQ+rOwuPXqWIT6s4Tg9en8hPqzWlz16Z/c+rMxKPXpQ
qD6swlQ9ejk5Pqy4tj16Iaw+rK9uPXoKBz6spn49efJOPqyd5T152oc+rJWjPXnCtT6sjbY9eare
PqyGHj15kwc+rH7aPXl7NT6sd+Y9eWNtPqxxQz15S7Q+rGrtPXk0ET6sZOM9eRyIPqxfIj15BR4+
rFmnPXjt2j6sVG89eNbBPqxPeD14v9c+rEq+PXipJD6sRj49eJKrPqxB9T14fHI+rD3gPXhmfz6s
Ofs9eFDWPqw2Qz14O3w+rDK0PXgmeD6sL0s9eBHMPqwsBD13/X4+rCjdPXfpkj6sJdE9d9YNPqwi
3j13wvE+rCABPXewRD6sHTY9d54JPqwaez13jEM+rBfNPXd69D6sFSk9d2ohPqwSjT13Wcs+rA/2
PXdJ9j6sDWM9dzqiPqwK0T13K9I+rAg/PXcdiD6sBas9dw/EPqwDEz13Aog+rAB3PXb11j6r/dU9
dumsPqv7LT123gw+q/h+PXbS9j6r9cc9dshqPqvzCD12vmc=
      </set>
      <set id="src_RL41121" fmt="series">
AAAAC3NyY19STDQxMTIxAAAAAj+AAADEegAAAAAAAgAACcU9nasdPBgDxz2djWU8GArPPZ1wKTwY
Edw9nVNpPBgY8j2dNyU8GCAVPZ0bYDwYJ0g9nQAYPBgujz2c5U88GDXvPZzLBzwYPWk9nLE/PBhF
Az2cl/k8GEy/PZx/NzwYVKE9nGb5PBhcrT2cT0A8GGTkPZw4DjwYbUw9nCFkPBh15j2cC0M8GH62
PZv1rTwYh709m+CjPBiRAD2bzCY8GJqAPZu4ODwYpD89m6TaPBiuQD2bkg48GLiEPZt/1jwYww49
m24xPBjN3z2bXSM8GNj4PZtMrDwY5Fo9mzzNPBjwBz2bLYk8GPv/PZse3zwZCEM9mxDSPBkU1D2b
A2M8GSGyPZr2kzwZLtw9mupiPBk8Uz2a3tI8GUoXPZrT5DwZWCc9msmYPBlmgz2av+88GXUpPZq2
6zwZhBk9mq6LPBmTUj2aptA8GaLSPZqfujwZspc9mplKPBnCoT2ak4A8GdLtPZqOXDwZ43o9mone
PBn0RD2ahgU8GgVKPZqC0jwaFoo9moBFPBooAT2aflw8GjmsPZp9FzwaS4g9mnx2PBpdkj2afHg8
Gm/IPZp9HTwagiU9mn5iPBqUpz2agEg8GqdLPZqCzTwaugw9moXxPBrM5z2aibE8Gt/YPZqODjwa
8tw9mpMEPBsF7j2amJU8GxkLPZqevDwbLC49mqV7PBs/VT2arM48G1J5PZq0tTwbZZk9mr0tPBt4
rz2axjc8G4u3PZrP0Dwbnq09mtn2PBuxjj2a5Kg8G8RVPZrv5jwb1v49mvutPBvphT2bB/s8G/vn
PZsU0TwcDiA9myIsPBwgKz2bMAw8HDIHPZs+bzwcQ689m01UPBxVHz2bXLo8HGZWPZtsoDwcd1A9
m30GPByICT2bjeo8HJiBPZufTTwcqLQ9m7EtPBy4nz2bw4o8HMhCPZvWZDwc15s9m+m7PBzmpz2b
/Y88HPVnPZwR3zwdA9g9nCasPB0R+j2cO/Y8HR/NPZxRvTwdLVA9nGgDPB06hD2cfsg8HUdpPZyW
DDwdU/89nK3RPB1gSD2cxhg8HWxFPZze4jwdd/g9nPgwPB2DYT2dEgQ8HY6EPZ0sXzwdmWI9nUdE
PB2j/j2dYrQ8Ha5cPZ1+sTwduH09nZs+PB3CZj2duFw8HcwZPZ3WDjwd1Zw9nfRXPB3e8T2eEzo8
HegdPZ4yuDwd8SU9nlLVPB36DT2ec5U8HgLaPZ6U+TweC5A9nrcGPB4UNj2e2b88HhzQPZ79Jjwe
JWM9nyFBPB4t9j2fRhI8HjaNPZ9rnTwePy89n5HnPB5H4D2fuPI8HlCoPZ/gxDweWYs9oAlgPB5i
kT2gMss8Hmu9PaBdCDwedRg9oIgdPB5+pT2gtA48HohsPaDg4DweknM9oQ6YPB6cvj2hPTo8HqdV
PaFsyzwesjw9oZ1RPB69ej2hztE8HskTPaIBUDwe1Q49ojTUPB7hcD2iaWI8Hu4+PaKfADwe+309
otW0PB8JMz2jDYQ8HxdkPaNGdzwfJhU9o4CSPB81Sz2ju908H0UJPaP4XjwfVVU9pDYcPB9mMz2k
dR48H3emPaS1bDwfibI9pPcNPB+cWz2lOgg8H6+kPaV+Zzwfw5A9pcQyPB/YIj2mC3A8H+1dPaZU
KzwgA0M9pp5sPCAZ1j2m6js8IDEZPac3pDwgSQ49p4avPCBhtT2n12Y8IHsQPagp1TwglSE9qH4G
PCCv6D2o1AQ8IMtlPakr2jwg55o9qYWVPCEEhj2p4T88ISIpPao+5jwhQIM9qp6WPCFflD2rAFw8
IX9bPatkRjwhn9c9q8pgPCHBBz2sMrk8IeLpPaydYDwiBX09rQphPCIowD2tec08IkyyPa3rszwi
cVA9rmAhPCKWmD2u1yg8IryIPa9Q2Dwi4x49r81APCMKWT2wTHI8IzI1PbDOfzwjWrE9sVN3PCOD
yj2x22w8I61/PbJmcTwj18w9svSVPCQCsD2zhe08JC4pPbQaizwkWjU9tLKAPCSG0j21TeE8JLP+
PbXswTwk4bg9to8zPCUP/j23NUs8JT7QPbffHjwlbi09uIy/PCWeEz25PkQ8Jc6DPbnzwTwl/309
uq1LPCYxAD27avk8JmMNPbws3zwmlaU9vPMUPCbIyT29va88Jvx6Pb6MxTwnMLs9v2BvPCdljT3A
OMM8J5rzPcEV2Twn0O89wffJPCgHhj3C3qw8KD67PcPKmTwodpE9xLurPCivDT3Fsfo8KOgzPcat
oDwpIgk9x664PClclD3ItVs8KZfZPcnBpTwp0949ytOxPCoQqT3L65o8Kk5BPc0JfDwqjK09zi10
PCrL8z3PV548KwwbPdCIFzwrTSs90b79PCuPKz3S/G08K9IiPdRAhDwsFhk91YtiPCxbFj3W3SU8
LKEiPdg17Dws6EQ92ZXVPC0wgz3a/QA8LXnoPdxrjTwtxHo93eGbPC4QPz3fX0s8Ll1APeDkuzwu
q4M94nINPC77ED3kB2A8L0vrPeWk1Dwvnhw950qLPC/xqT3o+KM8MEaWPeqvPjwwnOo97G57PDD0
qD3uNno8MU3VPfAHWzwxqHQ98eE9PDIEiT3zxEE8MmIXPfWwhDwywR4996YmPDMhoj35pUY8M4Oi
PfuuATwz5yA9/cB0PDRMGj3/3L48NLKQPgEBfTw1GoA+AhmjPDWD6D4DNt88Ne7FPgRZPTw2WxM+
BYDLPDbIzj4GrZY8NzfxPgffqzw3qHY+CRcWPDgaVz4KU+I8OI2OPguWHDw5AhI+DN3NPDl32z4O
KwI8Oe7hPg99wzw6Zxo+ENYbPDrgfD4SNBM8O1r9PhOXtTw71pI+FQEHPDxTLz4WcBM8PNDIPhfk
4Dw9T1I+GV90PD3Ovj4a39Y8Pk8BPhxmDDw+0As+HfIaPD9R0D4fhAc8P9RCPiEb1TxAV1E+IrmI
PEDa7j4kXSM8QV8MPiYGqTxB45o+J7YcPEJoiT4pa3s8Qu3KPismyDxDc0w+LOgCPEP5AD4uryk8
RH7WPjB8OjxFBL4+Mk8zPEWKpz40KBI8RhCBPjYG0TxGljw+N+ttPEcbxz451eE8R6ERPjvGJjxI
Jgs+Pbw0PEiqoz4/uAY8SS7IPkG5kTxJsms+Q8DMPEo1ej5Fza48SrfkPkfgKzxLOZk+Sfg4PEu6
iD5MFcc8TDqfPk44yzxMuc4+UGE1PE04Az5Sjvc8TbUvPlTB/zxOMT8+Vvo9PE6sIj5ZN548TyXI
Plt6EDxPnh8+XcF/PFAVFj5gDdY8UIqdPmJe/zxQ/qA+ZLTlPFFxET5nD288UeHdPmluhjxSUPM+
a9IQPFK+Qj5uOfU8Uym6PnCmGDxTk0g+cxZfPFP63j51iq08VGBoPngC5TxUw9g+en7qPFUlHD58
/p08VYQkPn+B3jxV4OE+gQRHPFY7QT6CSUY8VpM1PoOP2zxW6K4+hNf2PFc7nD6GIYQ8V4vwPods
djxX2Zw+iLi4PFgkkD6KBjg8WGzAPotU5TxYshw+jKSrPFj0mD6N9Xg8WTQnPo9HOTxZcLs+kJna
PFmqST6R7Uk8WeDFPpNBcDxaFCI+lJY+PFpEVz6V6508WnFZPpdBezxamx0+mJfBPFrBmz6Z7l48
WuTIPptFOzxbBJ4+nJxEPFshEj6d82U8WzogPp9KijxbT74+oKGdPFth6D6h+Ik8W3CXPqNPOzxb
e8c+pKWcPFuDcz6l+5k8W4eXPqdRHDxbiDE+qKYQPFuFPj6p+mE8W368PqtN+TxbdKs+rKDDPFtn
Cj6t8qs8W1XaPq9DmzxbQRw+sJN/PFso0j6x4kI8Wwz/PrMvzjxa7ag+tHwPPFrKzz61xu88WqR8
PrcQWzxaerQ+uFg9PFpNfj65noA8WhziPrrjEDxZ6Oo+vCXYPFmxnj69ZsM8WXcKPr6lvTxZOTk+
v+KxPFj4OD7BHYo8WLQTPsJWNDxYbNo+w4ybPFgimz7EwKo8V9VmPsXyTTxXhU0+xyFwPFcyYD7I
Tf88VtyzPsl35TxWhFg+yp8QPFYpZT7Lw2o8VcvuPszk4TxVbAg+zgNhPFUJyz7PHtY8VKVNPtA3
LjxUPqc+0UxVPFPV8j7SXjg8U2tFPtNsxTxS/rw+1HfpPFKQcT7Vf5I8UiB+PtaDrjxRrwA+14Qr
PFE8Ej7YgPg8UMfQPtl6AjxQUlc+2m86PE/bxj7bYI48T2Q4PtxN7zxO68w+3TdLPE5yoD7eHJQ8
TfjSPt79ujxNfoE+39quPE0Dyz7gs2E8TIjPPuGHxjxMDaw+4lfPPEuSgD7jI248SxdqPuPqljxK
nIk+5K07PEoh/D7la1E8SafhPuYkzTxJLlc+5tmkPEi1ez7nics8SD1sPug1ODxHxkg+6NviPEdQ
Kz7pfb88RtszPuoayDxGZ30+6rL1PEX1JT7rRj48RYRHPuvUnDxFFP8+7F4JPESnaD7s4oA8RDub
Pu1h+jxD0bQ+7dx1PENpzD7uUeo8QwP7Pu7CVzxCoFs+7y25PEI/AT7vlA08QeAHPu/1UTxBg4E+
8FGDPEEphj7wqKI8QNIqPvD6rjxAfYI+8UenPEAroT7xj4w8P9yaPvHSXzw/kH4+8hAgPD9HXz7y
SNE8PwFNPvJ8dDw+vlc+8qsMPD5+jD7y1Jw8PkH6PvL5JTw+CK0+8xisPD3Ssj7zMzU8PaASPvNI
xDw9cNk+81lcPD1FED7zZQM8PRy/PvNrvTw89+w+822RPDzWoD7zaoI8PLjePvNilzw8nqw+81XW
PDyIDT7zREU8PHUDPvMt6jw8ZZA+8xLLPDxZtT7y8vA8PFFxPvLOXzw8TMI+8qUePDxLqD7ydzY8
PE4dPvJErTw8VB0+8g2LPDxdpD7x0dc8PGqqPvGRmTw8eyk+8UzZPDyPGD7xA548PKZuPvC18Tw8
wSA+8GPaPDzfIz7wDWA8PQBrPu+yjTw9JOo+71NoPD1Mkz7u7/s8PXdWPu6ITTw9pSM+7hxpPD3V
6j7trFY8PgmYPu04Hjw+QBs+7L/JPD55Xz7sQ2I8PrVRPuvC8jw+89o+6z6CPD805T7qthw8P3hc
PuopyTw/vic+6ZmVPEAGLj7pBYg8QFBYPuhtrjxAnI0+59IRPEDqsj7nMrs8QTquPuaPuDxBjGU+
5ekSPEHfvT7lPtU8QjSaPuSRDTxCit8+49/DPELicj7jKwY8Qzs0PuJy4DxDlQs+4bddPEPv2T7g
+Is8REuBPuA2djxEp+Y+33EqPEUE7D7eqLU8RWJ1Pt3dIzxFwGQ+3Q6DPEYenj7cPOI8Rn0FPtto
TTxG230+2pDTPEc56z7ZtoM8R5gyPtjZaTxH9jc+1/mVPEhT4D7XFxY8SLERPtYx+zxJDbA+1UpS
PElppT7UYCs8ScTWPtNzljxKHyo+0oShPEp4ij7Rk148StDePtCf2jxLKBA+z6onPEt+Cj7OslQ8
S9K3Ps24cjxMJgE+zLyRPEx31T7LvsA8TMghPsq/ETxNFtE+yb2UPE1j1T7Iulk8Ta8bPse1cTxN
+JM+xq7sPE5ALz7Fpts8ToXfPsSdTzxOyZc+w5JXPE8LSD7ChgU8T0roPsF4aTxPiGw+wGmTPE/D
xz6/WZQ8T/zxPr5IfDxQM+E+vTZcPFBojz68I0M8UJryPrsPQzxQywU+ufpqPFD4wD645Mo8USQf
PrfOcTxRTR0+trdwPFFztT61n9c8UZflPrSHtTxRuag+s28ZPFHY/j6yVhM8UfXjPrE8sjxSEFc+
sCMFPFIoWT6vCRw8Uj3oPq3vBDxSUQU+rNTNPFJhsT6ruoU8Um/rPqqgOjxSe7c+qYX8PFKFFT6o
a9c8UowIPqdR2zxSkJI+pjgTPFKStj6lHpA8UpJ4PqQFXTxSj9s+ouyIPFKK4j6h1B88UoOSPqC8
LjxSee8+n6TCPFJt/T6ejeg8Ul/CPp13rDxST0M+nGIbPFI8hT6bTUE8UieNPpo5KTxSEGI+mSXh
PFH3CT6YE3I8UduJPpcB6TxRveg+lfFRPFGeLj6U4bU8UXxgPpPTIDxRWIc+ksWcPFEyqj6RuTQ8
UQrQPpCt8jxQ4QI+j6PgPFC1SD6Omwk8UIeqPo2TdTxQWDE+jI0uPFAm5T6LiD48T/PQPoqErDxP
vvw+iYKDPE+IcT6Igco8T1A6PoeCizxPFmA+hoTMPE7a7j6FiJY8Tp3uPoSN8DxOX2s+g5TiPE4f
bz6CnXM8Td4GPoGnqTxNmzo+gLOMPE1XFz5/gkQ8TRGnPn2g4TxMyvc+e8L8PEyDET556J88TDoC
PngR1zxL79Q+dj6sPEuklD50byk8S1hNPnKjWDxLCws+cNtAPEq82T5vFuo8Sm3CPm1WXjxKHdI+
a5mjPEnNFT5p4L88SXuVPmgrujxJKV0+ZnqYPEjWeT5kzV88SILzPmMkEzxILtU+YX65PEfaKj5f
3VQ8R4T7Pl4/6DxHL1M+XKZ2PEbZPD5bEQI8RoK+Pll/jDxGK+M+V/IWPEXUsz5WaKE8RX03PlTj
LDxFJXg+U2G3PETNfj5R5EI8RHVQPlBqzDxEHPY+TvVSPEPEeD5Ng9M8Q2vdPkwWTDxDEyw+Sqy6
PEK6bD5JRxo8QmGjPkflZzxCCNg+RoefPEGwET5FLbw8QVdWPkPXuTxA/qs+QoWSPECmGD5BN0E8
QE2iPj/swDw/9VA+PqYKPD+dJz49Yxc8P0UuPjwj4Tw+7Ww+OuhiPD6V5j45sJI8Pj6iPjh8azw9
56c+N0vkPD2Q/D42Hvc8PTqoPjT1nTw85LA+M8/MPDyPHT4yrX08PDn0PjGOqTw75T0+MHNIPDuR
AD4vW1E8Oz1EPi5GvDw66hE+LTWCPDqXbj4sJ5o8OkVjPisc/Dw58/g+KhWgPDmjNT4pEX88OVMj
PigQjzw5A8g+JxLKPDi1Lz4mGCg8OGdePiUgoDw4Gl4+JCwrPDfONz4jOsE8N4LyPiJMWzw3OJY+
IWDwPDbvKj4geHs8Nqa4Ph+S8zw2X0U+HrBRPDYY2j4d0I48NdN9Phzzozw1jzU+HBmIPDVMCT4b
Qjg8NQn+Phptqjw0yRs+GZvZPDSJZD4YzLw8NErePhgATzw0DY0+FzaKPDPRdj4Wb2Y8M5acPhWq
3TwzXQE+FOjoPDMkqD4UKYE8Mu2RPhNsojwyt8A+ErJEPDKDMz4R+mE8Mk/rPhFE8zwyHeg+EJHy
PDHtJz4P4Vo8Mb2nPg8zJDwxj2U+DodJPDFiXz4N3cQ8MTaQPg02jzwxC/Q+DJGjPDDihj4L7vo8
MLpCPgtOjzwwkyA+CrBbPDBtGz4KFFk8MEgrPgl6gjwwJEo+COLSPDABbj4ITUI8L9+RPge5zTwv
vqk+ByhtPC+erT4GmR08L3+VPgYL1zwvYVU+BYCXPC9D5j4E91U8Lyc8PgRwDzwvC00+A+q+PC7w
Dj4DZ108LtV2PgLl6Dwuu3o+AmZaPC6iDj4B6K48LokpPgFs3zwucMA+APLpPC5Yxz4Aesg8LkE0
PgAEdzwuKf49/x/iPC4TGT3+OmY8Lfx7Pf1YcDwt5ho9/Hn5PC3P7D37nvg8LbnoPfrHZDwtpAQ9
+fM3PC2ONz35Img8LXh4PfhU7zwtYr4994rEPC1NAT32w988LTc4PfYAOTwtIV099T/KPC0LZz30
gog8LPVPPfPIbjws3w898xFxPCzInz3yXYs8LLH6PfGssjwsmxk98P7ePCyD9z3wVAc8LGyPPe+s
JDwsVNs97wcrPCw81j3uZRQ8LCR9Pe3F1jwsC8s97SlnPCvyvD3sj708K9lNPev4zjwrv3k962SS
PCulPz3q0vw8K4qbPepEBDwrb4s96befPCtUCz3pLcI8KzgbPeimYjwrG7c96CF1PCr+3j3nnu88
KuGOPecexTwqw8Y95qDsPCqlhD3mJVo8KobHPeWsATwqZ4895TTYPCpH2T3kv9M8KielPeRM5jwq
BvM949wGPCnlwT3jbSg8KcQPPeMAQDwpodw94pVEPCl/KT3iLCg8KVv0PeHE4TwpOD494V9mPCkU
BT3g+6o8KO9LPeCZozwoyg494DlIPCikTz3f2o48KH4NPd99bDwoV0k93yHXPCgwBD3ex8g8KAg8
Pd5vNDwn3/M93hgTPCe3KT3dwl08J43ePd1uCTwnZBM93RsRPCc5yT3cyWs8Jw8BPdx5Ejwm47w9
3Cn/PCa3+z3b3Cs8Jou/PduPkDwmXws920QpPCYx3z3a+fA8JgQ9Pdqw4Dwl1ik92mj2PCWnpD3a
Iiw8JXixPdncgDwlSVM92ZftPCUZjT3ZVHE8JOliPdkSCTwkuNc92NCyPCSH8D3YkGw8JFawPdhR
NTwkJRw92BMKPCPzOT3X1e08I8ENPdeZ2zwjjp09117WPCNb7z3XJN08IykIPdbr8Twi9fA91rQT
PCLCrT3WfUQ8Io9FPdZHhjwiW8E91hLbPCIoKD3V30M8IfSBPdWswzwhwNU91XtcPCGNKz3VSxI8
IVmNPdUb5zwhJgI91O3ePCDylD3UwPs8IL9LPdSVQjwgjDE91Gq2PCBZTz3UQVs8ICauPdQZNDwf
9Fc90/JHPB/CVT3TzJY8H5CvPdOoJzwfX3E904T8PB8upD3TYxs8Hv5QPdNCiDwezoA90yNGPB6f
PT3TBVk8HnCQPdLoxTweQoI90s2PPB4VHT3Ss7k8HehpPdKbSDwdvG490oQ+PB2RNz3Sbp88HWbJ
PdJabjwdPS890ketPB0Ubz3SNmA8HOyRPdImiDwcxZw90hgoPByflj3SC0I8HHqHPdH/1zwcVnQ9
0fXoPBwzZD3R7Xc8HBFaPdHmhDwb8Fw90eEQPBvQbz3R3Rs8G7GWPdHapjwbk9Q90dmvPBt3LT3R
2jY8G1ujPdHcOzwbQTc90d+8PBsn7D3R5Lg8Gw/BPdHrLTwa+Lc90fMaPBrizj3R/H08Gs4EPdIH
VDwaulk90hOcPBqnyj3SIVI8GpZVPdIwdDwahfc90kEAPBp2rD3SUvI8GmhwPdJmRzwaWz490nr8
PBpPEz3SkQ88GkPnPdKofDwaObY90sE/PBowej3S21c8GigrPdL2vzwaIMI90xN0PBoaOj3TMXQ8
GhSKPdNQvDwaD6s903FIPBoLlD3Tkxc8Ggg/PdO2JTwaBaM909pxPBoDuT3T//c8GgJ4PdQmtjwa
Adk91E6sPBoB0z3Ud9g8GgJfPdSiNzwaA3Y91M3JPBoFET3U+o08GgcnPdUogTwaCbQ91VemPBoM
rz3Vh/o8GhATPdW5fzwaE9s91ew0PBoYAT3WIBk8GhyAPdZVLzwaIVM91ot4PBomdz3WwvM8Givn
Pdb7ozwaMaE91zWIPBo3oj3XcKY8Gj3oPdes/DwaRHA91+qPPBpLOT3YKV88GlJDPdhpbzwaWYw9
2KrCPBphFD3Y7Vs8GmjcPdkxOzwacOQ92XZnPBp5LD3ZvOA8GoG2PdoEqzwaioQ92k3KPBqTlj3a
mEA8GpzuPdrkETwapo892zE/PBqwej3bf888GrqyPdvPwzwaxTk93CEePBrQET3cc+M8Gts9PdzI
Fzwa5r893R27PBrymD3ddNM8Gv7MPd3NYzwbC1093idsPBsYSz3egvI8GyWaPd7f9zwbM0w93z6A
PBtBYD3fno08G0/aPeAAITwbXrk94GNAPBtuAD3gx+w8G32uPeEuJzwbjcQ94ZXyPBueQz3h/1I8
G68rPeJqRzwbwHs94tbUPBvSMz3jRPo8G+RTPeO0vDwb9to95CYcPBwJxj3kmRs8HB0YPeUNvDwc
MMw95YQAPBxE4z3l++k8HFlaPeZ1eDwcbi895vCwPByDYT3nbZI8HJjtPefsIDwcrtE96GxcPBzF
DD3o7kc8HNuaPelx4zwc8no96fcyPB0JqT3qfjY8HSEkPesG8TwdOOk965FlPB1Q9j3sHZM8HWlI
Peyrfjwdgd097TsoPB2asT3tzJM8HbPDPe5fwTwdzRE97vS1PB3mlz3vi3A8HgBUPfAj9jweGkU9
8L5IPB40aD3xWmo8Hk67PfH4XTweaTs98pglPB6D6D3zOcQ8Hp6+PfPdPTweub099IKSPB7U4T31
Kcc8HvAqPfXS3jwfC5Y99n3ZPB8nIz33Krw8H0LPPffZijwfXps9+IpEPB96gz35PO48H5aHPfnx
ijwfsqY9+qgbPB/O3z37YKI8H+swPfwbIzwgB5k9/NeePCAkGT39lhc8IECvPf5WjjwgXVs9/xkG
PCB6HD3/3X88IJbxPgBR/Twgs9k+ALY8PCDQ1T4BG308IO3lPgGBwDwhCwY+AekEPCEoOj4CUUk8
IUWBPgK6jzwhYtk+AyTWPCGAQj4DkBs8IZ29PgP8Xjwhu0k+BGmePCHY5z4E19k8IfaVPgVHDDwi
FFM+Bbc3PCIyIj4GKFY8IlAAPgaaaDwibe4+Bw1oPCKL6z4HgVQ8Iqn3Pgf2KTwiyBE+CGviPCLm
OD4I4nw8IwRsPglZ8zwjIqs+CdJCPCNA9T4KS2Q8I19JPgrFVTwjfaQ+C0APPCOcBz4Lu408I7pv
Pgw3yTwj2Ns+DLS+PCP3ST4NMmQ8JBW3Pg2wtzwkNCM+Di+vPCRSiz4Or0Y8JHDsPg8vdDwkj0Q+
D7A1PCStkT4QMX88JMvOPhCzTDwk6fs+ETWVPCUIEz4RuFM8JSYUPhI7fjwlQ/s+Er8OPCVhxD4T
Qv48JX9sPhPHRDwlnPA+FEvZPCW6TT4U0Lc8Jdd/PhVV1jwl9II+FdsuPCYRVD4WYLg8Ji3xPhbm
bTwmSlY+F2xGPCZmgD4X8jw8JoJrPhh4STwmnhQ+GP5kPCa5eT4ZhIg8JtSXPhoKrjwm72o+GpDQ
PCcJ8D4bFuc8JyQmPhuc7TwnPgo+HCLdPCdXmj4cqLA8J3DSPh0uYDwnibI+HbPpPCeiNz4eOUU8
J7pfPh6+bTwn0ig+H0NfPCfpkT4fyBM8KACYPiBMhjwoFzs+INCyPCgteD4hVJM8KENPPiHYJDwo
WL4+IlthPChtwz4i3kU8KIJePiNgzDwolos+I+LyPCiqTD4kZLM8KL2cPiTmCjwo0Hw+JWb0PCji
6T4l52w8KPTjPiZnbzwpBmY+Jub5PCkXcj4nZgU8KSgEPifkkDwpOBo+KGKXPClHsz4o4BU8KVbL
PildCDwpZWE+KdlqPClzcz4qVTk8KYD8PirQcjwpjfs+K0sQPCmabT4rxRE8KaZPPiw+cDwpsZ0+
LLcrPCm8Vj4tLz88KcZ2Pi2mpzwpz/k+Lh1iPCnY3D4uk208KeEdPi8IxDwp6Lg+L31kPCnvqz4v
8Uw8KfXxPjBkeDwp+4k+MNbnPCoAcD4xSJY8KgSiPjG5hDwqCB4+MimuPCoK4T4ymRM8KgzqPjMH
sTwqDjU+M3WHPCoOwz4z4pQ8Kg6SPjRO1zwqDaE+NLpPPCoL7z41JP08Kgl8PjWO3zwqBkk+Nff1
PCoCVj42YEE8Kf2jPjbHwTwp+DM+Ny52PCnyBz43lGI8KeshPjf5hTwp44U+OF3gPCnbND44wXQ8
KdIyPjkkQjwpyIQ+OYZNPCm+LT4555Y8KbMyPjpIHzwpp5k+OqfpPCmbZj47BvY8KY6gPjtlSTwp
gU0+O8LkPClzcz48H8k8KWUZPjx7+TwpVkY+PNd5PClHAj49Mkk8KTdUPj2MazwpJ0M+PeXjPCkW
2T4+PrM8KQYdPj6W3Dwo9Rc+Pu5hPCjj0D4/RUM8KNJQPj+bhTwowKA+P/EoPCiuyD5ARi48KJzR
PkCamTwoisM+QO5pPCh4qD5BQaI8KGaGPkGUQjwoVGg+QeZMPChCVD5CN8A8KDBSPkKInzwoHmw+
QtjpPCgMpz5DKJ48J/sNPkN3vzwn6aM+Q8ZLPCfYcT5EFEI8J8d+PkRhpDwnttE+RK5vPCembj5E
+qI8J5ZdPkVGPTwnhqM+RZE/PCd3RT5F26Q8J2hIPkYlbTwnWbI+Rm6XPCdLhT5Gtx88Jz3HPkb/
BDwnMHs+R0ZDPCcjpD5HjNo8JxdGPkfSxjwnC2M+SBgDPCb//T5IXI88JvUXPkigZzwm6rM+SOOH
PCbg0T5JJes8JtdzPklnkTwmzpo+Sah0PCbGRj5J6JE8Jr53Pkon5Dwmty0+SmZoPCawaD5KpBo8
JqonPkrg9jwmpGg+Sxz4PCafKz5LWBs8JpptPkuSWzwmli4+S8u0PCaSaj5MBCE8Jo8gPkw7nzwm
jEs+THIpPCaJ6z5Mp7s8Jof6PkzcUTwmhnY+TQ/nPCaFWz5NQng8JoSlPk10ADwmhFA+TaR9PCaE
Vz5N0+k8JoS1Pk4CQTwmhWY+Ti+CPCaGZT5OW6g8JoesPk6GrzwmiTU+TrCVPCaK/D5O2Vc8Joz5
Pk8A8Twmjyg+TydhPCaRgj5PTKU8JpQAPk9wujwmlpw+T5OfPCaZUD5PtVA8JpwVPk/VzjwmnuQ+
T/UXPCahtj5QEyk8JqSFPlAwAzwmp0g+UEumPCap+j5QZhE8JqyTPlB/Qzwmrww+UJc+PCaxXj5Q
rgE8JrOBPlDDjTwmtW8+UNfkPCa3IT5Q6wc8JriQPlD8+DwmubQ+UQ24PCa6iD5RHUs8JrsFPlEr
sTwmuyM+UTjvPCa63j5RRQY8JrouPlFP/DwmuQ4+UVnSPCa3eD5RYo08JrVmPlFqMjwmstQ+UXDD
PCavvT5RdkY8JqwaPlF6wDwmp+o+UX41PCajJj5RgKo8Jp3MPlGCJjwml9c+UYKsPCaRRj5RgkM8
JooVPlGA8TwmgkI+UX67PCZ5zD5Re6g8JnCwPlF3vTwmZu4+UXMAPCZchT5RbXg8JlF1PlFnKzwm
Rb4+UWAfPCY5YD5RWFs8JixePlFP5TwmHrg+UUbDPCYQcD5RPPs8JgGJPlEylDwl8gU+USeTPCXh
6D5RHAA8JdE1PlEP4Dwlv/A+UQM5PCWuHT5Q9hA8JZvBPlDobDwliOE+UNpTPCV1gj5Qy8k8JWGp
PlC81DwlTVw+UK15PCU4oT5Qnb08JSN+PlCNpjwlDfo+UH02PCT4GT5QbHQ8JOHkPlBbYzwky2A+
UEoHPCS0lD5QOGQ8JJ2FPlAmfjwkhjw+UBRXPCRuvT5QAfI8JFcPPk/vUzwkPzk+T9x9PCQnPz5P
yXA8JA8nPk+2MDwj9vg+T6K+PCPetT5Pjxs8I8ZkPk97STwjrgk+T2dJPCOVqD5PUxs8I31GPk8+
wDwjZOU+Tyo4PCNMiT5PFYM8IzQ0Pk8AoTwjG+k+TuuRPCMDqj5O1lM8Iut4Pk7A5Twi01Q+TqtG
PCK7Pz5OlXU8IqM6Pk5/cDwii0U+Tmk2PCJzXz5OUsU8IluIPk48GzwiQ78+TiU1PCIsAj5ODhE8
IhRRPk32rTwh/Ko+Td8HPCHlCT5Nxxs8Ic1vPk2u6Dwhtdc+TZZrPCGeQD5NfaE8IYanPk1kiDwh
bwo+TUsdPCFXZD5NMV08IT+1Pk0XRzwhJ/g+TPzYPCEQKj5M4g08IPhKPkzG5Twg4FM+TKtePCDI
Qz5Mj3Y8ILAXPkxzKzwgl80+TFZ7PCB/YT5MOWc8IGbQPkwb6zwgThk+S/4IPCA1OD5L3708IBws
PkvBCjwgAvE+S6HtPB/phz5Lgmk8H8/pPktiezwfthg+S0ImPB+cED5LIWo8H4HQPksASDwfZ1Y+
St7CPB9MoT5KvNc8HzGvPkqajDwfFn8+SnfgPB77Dz5KVNc8Ht9ePkoxcjwew2s+Sg20PB6nNT5J
6aA8Hoq7PknFOTwebfs+SaCBPB5Q9j5Je3s8HjOqPklWKzweFhY+STCTPB34Oz5JCrc8HdoWPkjk
mzwdu6g+SL5BPB2c8T5Il608HX3vPkhw4zwdXqM+SEnlPB0/DT5IIrc8HR8rPkf7XTwc/v8+R9PZ
PBzeiD5HrC48HL3GPkeEYDwcnLo+R1xxPBx7ZD5HNGQ8HFnFPkcMPDwcN9w+RuP8PBwVqz5Gu6U8
G/MzPkaTOjwb0HU+Rmq+PButcj5GQjE8G4oqPkYZlTwbZqE+RfDtPBtC1z5FyDo8Gx7NPkWffTwa
+og+RXa2PBrWBz5FTeg8GrFOPkUlEzwajGA+RPw3PBpnPj5E01Y8GkHtPkSqbzwaHG8+RIGEPBn2
yD5EWJQ8GdD7PkQvoDwZqww+RAaoPBmE/z5D3aw8GV7YPkO0rTwZOJw+Q4uqPBkSTz5DYqM8GOv2
PkM5mTwYxZY+QxCMPBifMz5C53w8GHjVPkK+aTwYUn8+QpVUPBgsOD5CbDw8GAYEPkJDIzwX3+s+
QhoJPBe58j5B8O48F5QfPkHH1DwXbng+QZ67PBdJAz5BdaM8FyPHPkFMjzwW/so+QSOAPBbaEj5A
+nY8FrWlPkDRczwWkYk+QKh6PBZtxT5Af4o8FkpdPkBWpzwWJ1k+QC3TPBYEvj5ABQ48FeKQPj/c
XDwVwNY+P7O9PBWflD4/izY8FX7QPj9iyDwVXow+Pzp0PBU+zz4/Ej88FR+aPj7qKTwVAPI+PsI1
PBTi2j4+mmc8FMVUPj5yvzwUqGI+PktAPBSMBj4+I+48FHBAPj38yTwUVRM+PdXTPBQ6fj49rxA8
FCCAPj2IgTwUBxk+PWIoPBPuSD49PAY8E9YKPj0WHTwTvl0+PPBvPBOnPz48yv08E5CsPjylyDwT
ep8+PIDRPBNlFT48XBk8E1AJPjw3oDwTO3U+PBNoPBMnUz4773E8ExOePjvLuzwTAE8+O6hFPBLt
Xj47hRE8EtrFPjtiHjwSyHw+Oz9qPBK2ez47HPc8EqS5Pjr6wzwSky8+OtjNPBKB1D46txU8EnCf
PjqVmTwSX4g+OnRYPBJOhT46U1I8Ej2OPjoyhDwSLJo+OhHuPBIboD458Y08EgqWPjnRYTwR+XY+
ObFnPBHoNT45kZ08EdbLPjlyBDwRxTE+OVKXPBGzXj45M1Y8EaFKPjkUPjwRju0+OPVPPBF8Qj44
1oU8EWlAPji33zwRVeE+OJlcPBFCHj44evk8ES3zPjhctDwRGVk+OD6MPBEESz44IH48EO7EPjgC
ijwQ2MA+N+StPBDCOz43xuU8EKsxPjepMDwQk58+N4uOPBB7gz43bfw8EGLZPjdQeDwQSaA+NzMB
PBAv1j43FZY8EBV6Pjb4NDwP+os+NtraPA/fBz42vYc8D8LwPjagOTwPpkU+NoLuPA+JBz42ZaY8
D2s1PjZIXzwPTNI+NisXPA8t3z42Dc48Dw5cPjXwgTwO7kw+NdMxPA7NsT41tdo8DqyNPjWYfjwO
iuI+NXsZPA5osz41Xaw8DkYDPjVANTwOItU+NSKzPA3/LD41BSY8DdsLPjTnjTwNtnU+NMnnPA2R
bj40rDI8DWv5PjSOcDwNRhs+NHCfPA0f1j40Ur48DPkvPjQ0zTwM0ik+NBbNPAyqyT4z+Lw8DIMR
PjPamzwMWwc+M7xqPAwyrj4znik8DAoKPjN/1zwL4R8+M2F2PAu38j4zQwY8C46FPjMkhjwLZN4+
MwX5PAs7AT4y5148CxDxPjLItjwK5rI+MqoCPAq8ST4yi0Q8CpG6PjJsezwKZwk+Mk2rPAo8Oj4y
LtM8ChFRPjIP9jwJ5lI+MfEUPAm7Qj4x0jA8CZAkPjGzSjwJZP0+MZRmPAk50T4xdYQ8CQ6kPjFW
pjwI43o+MTfPPAi4WD4xGQA8CI1BPjD6PDwIYjo+MNuEPAg3Rz4wvNs8CAxsPjCeQjwH4a4+MH+9
PAe3ED4wYU08B4yYPjBC9DwHYkg+MCS1PAc4Jj4wBpE8Bw42Pi/ojDwG5Hs+L8qmPAa6+j4vrOM8
BpG3Pi+PRDwGaLc+L3HMPAY//D4vVHw8BheMPi83VjwF72o+LxpdPAXHmT4u/ZI8BaAfPi7g9zwF
eP4+LsSOPAVSOj4uqFk8BSvXPi6MWDwFBdc+LnCPPATgPz4uVP08BLsSPi45pTwEllI+Lh6IPARy
Aj4uA6g8BE4mPi3pBDwEKr8+Lc6fPAQH0T4ttHo8A+VcPi2alTwDw2Q+LYDxPAOh6z4tZ5A8A4Dx
Pi1OcTwDYHk+LTWWPANAgz4tHP48AyEQPi0ErDwDAiI+LOyePALjuT4s1NU8AsXVPiy9UjwCqHY+
LKYVPAKLnT4sjx48Am9IPix4bTwCU3c+LGICPAI4Kj4sS9w8Ah1fPiw1/TwCAxQ+LCBjPAHpSj4s
Cw88Ac/8Piv2ADwBtys+K+E1PAGe0z4rzK88AYbyPiu4bTwBb4U+K6RtPAFYiz4rkLE8AUH/Pit9
NjwBK+A+K2n8PAEWKT4rVwM8AQDYPitESTwA6+o+KzHNPADXWj4rH5A8AMMlPisNjjwAr0g+KvvI
PACbwD4q6js8AIiIPirY6DwAdZ0+KsfMPABi/D4qtuc8AFChPiqmNjwAPok+KpW4PAAssT4qhW08
ABsWPip1UTwACbM+KmVlO//xED4qVaU7/88iPipGETv/rZY+KjamO/+Maj4qJ2Q7/2uYPioYSDv/
Sx0+KglQO/8q9j4p+ns7/wshPinrxzv+65o+Kd0yO/7MYT4pzrs7/q10PinAYDv+jtM+KbIeO/5w
fT4po/U7/lJzPimV4jv+NLY+KYflO/4XSD4pefs7/fopPilsIjv93V0+KV5aO/3A5T4pUKE7/aTG
PilC9Tv9iQI+KTVVO/1tnD4pJ787/VKaPikaMzv9N/4+KQywO/0dzj4o/zM7/QQNPijxvDv86sE+
KORLO/zR7T4o1t07/LmXPijJczv8ocI+KLwLO/yKdD4orqQ7/HOvPiihPjv8XXk+KJPYO/xH1T4o
hnE7/DLHPih5CTv8HlE+KGufO/wKdj4oXjI7+/c4PihQwjv75Jo+KENPO/vSnD4oNdc7+8FAPigo
Wjv7sIU+KBrYO/ugaz4oDVA7+5DyPif/wjv7ghc+J/IsO/tz2T4n5I47+2Y1PifW6Dv7WSc+J8k4
O/tMqz4nu347+0C9PietuTv7NVg+J5/oO/sqdT4nkgo7+yAPPieEHzv7Fh0+J3YkO/sMmj4naBk7
+wN9PidZ/Dv6+r0+J0vNO/ryUz4nPYk7+uozPicvMDv64lY+JyDAO/rasj4nEjc7+tM7PicDlDv6
y+k+JvTUO/rEsD4m5fc7+r2IPibW+jv6tmQ+JsfbO/qvOz4muJk7+qgCPiapMjv6oLA+JpmjO/qZ
Oz4mieo7+pGZPiZ6Bjv6icA+Jmn0O/qBqD4mWbM7+nlIPiZJPzv6cJk+JjiYO/pnkj4mJ7o7+l4t
PiYWpDv6VGI+JgVUO/pKLT4l88c7+j+IPiXh/Dv6NG4+Jc/wO/oo2z4lvaI7+hzMPiWrDzv6ED8+
JZg1O/oDMj4lhRM7+fWjPiVxpzv555I+JV3vO/nY/z4lSeo7+cnrPiU1lTv5ulc+JSDwO/mqRT4l
C/g7+Zm4PiT2rTv5iLQ+JOEMO/l3Oz4kyxY7+WVSPiS0yTv5Uv4+JJ4jO/lAQz4khyU7+S0oPiRv
zTv5GbI+JFgaO/kF5z4kQA07+PHOPiQnpDv43Ww+JA7fO/jIyj4j9b87+LPtPiPcQzv4nt0+I8Js
O/iJoD4jqDk7+HQ/PiONrDv4Xr8+I3LEO/hJKD4jV4M7+DOBPiM76jv4HdA+Ix/5O/gIHT4jA7I7
9/JuPiLnFjv33Mk+IsomO/fHNT4irOY797G3PiKPVTv3nFY+InF3O/eHFj4iU04793H+PiI03Dv3
XRI+IhYjO/dIVj4h9yY79zPRPiHX6Dv3H4U+IbhsO/cLdz4hmLU79verPiF4xjv25CU+IViiO/bQ
5z4hOE079r31PiEXyjv2q1E+IPcdO/aY/z4g1kk79ocBPiC1Uzv2dVk+IJQ9O/ZkCT4gcww79lMT
PiBRwzv2Qnk+IDBnO/YyPT4gDvs79iJgPh/tgjv2EuQ+H8wBO/YDyT4fqnw79fUTPh+I9Tv15sE+
H2dxO/XY1D4fRfM79ctPPh8kfzv1vjI+HwMXO/Wxfz4e4b879aU2Ph7AeTv1mVk+Hp9KO/WN6T4e
fjI79YLoPh5dNjv1eFU+HjxXO/VuND4eG5c79WSFPh36+Dv1W0o+Hdp8O/VShD4duiU79Uo1Ph2Z
9Dv1Ql4+HXnpO/U7AD4dWgY79TQePh06TDv1Lbg+HRq7O/Un0T4c+1I79SJqPhzcEzv1HYQ+HLz9
O/UZID4cng879RVBPhx/STv1Eec+HGCqO/UPFD4cQjA79QzHPhwj3Dv1CwM+HAWqO/UJyD4b55s7
9QkWPhvJqzv1CO0+G6vZO/UJTj4bjiM79Qo4PhtwiDv1C6o+G1MDO/UNpT4bNZQ79RAnPhsYODv1
Ey4+GvrtO/UWuT4a3a879RrGPhrAfDv1H1Q+GqNRO/UkXz4ahi079SnkPhppCzv1L+E+GkvqO/U2
Uz4aLsc79T01PhoRnzv1RIQ+GfRvO/VMPT4Z1zY79VRaPhm58Dv1XNc+GZycO/VlsD4Zfzc79W7g
Phlhvzv1eGM+GUQyO/WCMz4ZJo479YxMPhkI0jv1lqk+GOr7O/WhRT4YzQk79awbPhiu+jv1tyc+
GJDNO/XCZT4YcoI79c3RPhhUFzv12WU+GDWMO/XlHz4YFuA79fD7Phf4FDv1/PY+F9knO/YJDT4X
uho79hU+Phea7jv2IYc+F3uiO/Yt5z4XXDg79jpcPhc8sDv2RuY+Fx0MO/ZThT4W/U479mA7Phbd
djv2bQc+Fr2HO/Z57D4WnYI79obsPhZ9aTv2lAo+Fl0/O/ahSj4WPQc79q6wPhYcwTv2vEE+Ffxy
O/bKAT4V3Bw79tf4PhW7wTv25is+FZtlO/b0oT4Vews79wNjPhVatTv3Enc+FTpnO/ch5z4VGiM7
9zG8PhT57jv3Qf4+FNnKO/dStz4Uubs792PxPhSZwzv3dbU+FHnnO/eIDz4UWik795sIPhQ6jDv3
rqs+FBsUO/fDAT4T+8Q799gVPhPcnjv37fE+E72mO/gEnj4Tnt87+BwlPhOASzv4NJE+E2HtO/hN
6D4TQ8c7+GgzPhMl3Tv4g3o+EwgwO/ifwj4S6sM7+L0TPhLNmDv423A+ErCxO/j63z4SlA87+Rtj
PhJ3tTv5PP0+ElukO/lfrz4SP947+YN7PhIkZDv5qF4+Egk3O/nOVz4R7lg7+fVkPhHTyDv6HX8+
EbmIO/pGpT4Rn5g7+nDNPhGF+jv6m/I+EWytO/rICj4RU7E7+vULPhE7CDv7Ius+ESKwO/tRnj4R
Cqk7+4EXPhDy9Dv7sUg+ENuPO/viIz4QxHs7/BOXPhCttjv8RZQ+EJdAO/x4Cj4QgRg7/KrmPhBr
PDv83hY+EFWsO/0RiD4QQGY7/UUnPhAraDv9eOA+EBayO/2snz4QAkI7/eBRPg/uFjv+E+A+D9or
O/5HOT4PxoE7/npIPg+zFTv+rPg+D5/lO/7fNz4PjO47/xDwPg96Lzv/QhI+D2elO/9yiD4PVU47
/6JDPg9DJzv/0TA+DzEtO///Pz4PH188ABYwPg8NuDwALEM+Dvw3PABB0T4O6tk8AFbTPg7ZmjwA
a0M+Dsh5PAB/HD4Ot3M8AJJZPg6mhDwApPU+DpWqPAC27T4OhOI8AMg9Pg50KjwA2OI+DmN+PADo
2j4OUt08APgjPg5CRDwBBrw+DjGwPAEUpD4OIR48ASHbPg4QjjwBLmI+Df/7PAE6OD4N72Y8AUVf
Pg3eyzwBT9g+Dc4oPAFZpz4NvX08AWLMPg2sxzwBa0s+DZwFPAFzJj4NizY8AXphPg16WjwBgP8+
DWluPAGHBD4NWHI8AYx0Pg1HZjwBkVM+DTZJPAGVpD4NJRs8AZlsPg0T3DwBnLA+DQKMPAGfcj4M
8So8AaG4PgzfuDwBo4U+DM41PAGk3j4MvKM8AaXGPgyrATwBpkI+DJlRPAGmVD4Mh5M8AaYAPgx1
yDwBpUk+DGPyPAGkMz4MUhE8AaLAPgxAJzwBoPM+DC40PAGezz4MHDo8AZxUPgwKOjwBmYY+C/g1
PAGWZT4L5iw8AZL0PgvUITwBjzM+C8IUPAGLJD4LsAc8AYbHPgud+jwBgh0+C4vvPAF9Jj4Leec8
AXfjPgtn4TwBclM+C1XgPAFsdz4LQ+M8AWZPPgsx7DwBX9o+Cx/6PAFZGD4LDg48AVIKPgr8KDwB
Sq4+CupJPAFDBT4K2HA8ATsPPgrGnTwBMso+CrTRPAEqOD4Kowo8ASFZPgqRSTwBGCw+Cn+NPAEO
sz4KbdY8AQTtPgpcIzwA+ts+CkpzPADwfj4KOMU8AOXYPgonGjwA2uo+ChVvPADPtT4KA8Q8AMQ6
PgnyGTwAuH4+CeBsPACsgD4Jzrw8AKBEPgm9CDwAk80+CatPPACHHj4JmZA8AHo5PgmHyjwAbSI+
CXX9PABf3T4JZCY8AFJuPglSRTwARNg+CUBaPAA3Hz4JLmI8AClHPgkcXTwAG1U+CQpKPAANTj4I
+Ck7//5oPgjl9zv/4hs+CNO1O//FvD4IwWI7/6lUPgiu/Dv/jOs+CJyDO/9wij4Iifc7/1Q5Pgh3
VTv/OAA+CGSeO/8b5z4IUdE7/v/1Pgg+7Tv+5DE+CCvyO/7Ioj4IGN47/q1OPggFsTv+kjk+B/Jq
O/53aj4H3wo7/lzmPgfLjjv+Qq8+B7f2O/4oyj4HpEM7/g86PgeQczv99gI+B3yFO/3dIz4HaHk7
/cSePgdUTzv9rHY+B0AFO/2Uqz4HK5w7/X08PgcXFDv9Zis+BwJqO/1PdT4G7aA7/TkbPgbYtjv9
Ixw+BsOqO/0NdT4Grnw7/PgnPgaZLjv84y8+BoO+O/zOjT4Gbi07/Lo+PgZYfDv8pkI+BkKqO/yS
mD4GLLk7/H8+PgYWqDv8bDQ+BgB6O/xZej4F6i87/EcPPgXTyDv8NPU+Bb1HO/wjLD4Fpq47/BG1
PgWP/jv8AJI+BXk5O/vvxj4FYmI7+99UPgVLezv7zz8+BTSHO/u/iz4FHYg7+7A+PgUGgjv7oVs+
BO95O/uS6j4E2G47+4TwPgTBZzv7d3Q+BKpnO/tqfT4Ek3M7+14UPgR8jTv7Uj8+BGW8O/tHCT4E
TwI7+zx4PgQ4ZTv7Mpc+BCHqO/spbj4EC5U7+yEGPgP1azv7GWo+A99xO/sSoT4Dyaw7+wy0PgO0
ITv7B64+A57UO/sDlj4Dico7+wB0PgN1CTv6/lA+A2CUO/r9Mz4DTHA7+v0hPgM4ojv6/iM+AyUu
O/sAPT4DEhg7+wN0PgL/Yjv7B8w+Au0SO/sNST4C2yo7+xPsPgLJrjv7G7g+ArifO/skrT4CqAE7
+y7LPgKX1Tv7OhA+AogeO/tGej4CeNw7+1QGPgJqETv7YrA+Alu+O/tycz4CTeI7+4NJPgJAfzv7
lSo+AjOTO/uoED4CJx87+7vxPgIbIDv70MU+Ag+WO/vmgD4CBH87+/0aPgH52Tv8FIY+Ae+iO/ws
uD4B5dc7/EWkPgHcdDv8Xz4+AdN4O/x5eD4Byt87/JRFPgHCpDv8r5c+AbrFO/zLYj4Bsz07/OeX
PgGsCDv9BCk+AaUiO/0hCj4BnoY7/T4uPgGYMDv9W4c+AZIcO/15CD4BjEQ7/ZamPgGGpDv9tFQ+
AYE4O/3SCD4Be/o7/e+2PgF25zv+DVQ+AXH6O/4q2j4BbS47/kg+PgFogDv+ZXg+AWPrO/6CgD4B
X2o7/p9RPgFa+zv+u+U+AVaaO/7YNT4BUkM7/vQ/PgFN8jv/D/4+AUmlO/8rcT4BRVk7/0aTPgFB
Czv/YWU+ATy4O/975j4BOF87/5YVPgEz/jv/r/M+AS+SO//Jgj4BKxs7/+LDPgEmlzv/+7c+ASIF
PAAKMT4BHWM8ABZjPgEYszwAInQ+ARPyPAAuZD4BDyI8ADo3PgEKQTwARe0+AQVRPABRiT4BAFE8
AF0NPgD7QjwAaHs+APYkPABz1D4A8Po8AH8bPgDrwzwAilE+AOaBPACVeT4A4TQ8AKCTPgDb3zwA
q6I+ANaDPAC2pz4A0SE8AMGiPgDLuzwAzJY+AMZSPADXgz4AwOk8AOJpPgC7gDwA7Uk+ALYaPAD4
JD4AsLk8AQL5PgCrXzwBDcg+AKYMPAEYkj4AoMQ8ASNVPgCbiDwBLhE+AJZZPAE4xT4AkTs8AUNw
PgCMLjwBThE+AIc0PAFYpj4AglA8AWMuPgB9gzwBbag+AHjOPAF4ET4AdDQ8AYJoPgBvtjwBjKo+
AGtWPAGW1z4AZxY8AaDrPgBi9jwBquU+AF76PAG0wz4AWyE8Ab6CPgBXbjwByB8+AFPjPAHRmj4A
UIA8AdrwPgBNSDwB5B4+AEo7PAHtIj4AR1s8AfX8PgBEqTwB/qc+AEImPAIHJD4AP9U8Ag9vPgA9
tjwCF4c+ADvJPAIfaz4AOhI8AicYPgA4kDwCLo4+ADdFPAI1yj4ANjI8AjzNPgA1WDwCQ5Q+ADS4
PAJKHj4ANFM8AlBrPgA0KjwCVno+ADQ/PAJcSj4ANJE8AmHaPgA1IjwCZys+ADXzPAJsOz4ANwQ8
AnELPgA4VjwCdZo+ADnrPAJ56D4AO8I8An32PgA93DwCgcM+AEA6PAKFUD4AQtw8AoiePgBFxDwC
i60+AEjwPAKOfD4ATGM8ApEPPgBQGzwCk2Q+AFQaPAKVfT4AWGA8ApdaPgBc7TwCmP4+AGHAPAKa
aT4AZts8ApucPgBsPjwCnJk+AHHoPAKdYT4Ad9o8Ap32PgB+EzwCnlk+AISUPAKejD4Ai108Ap6R
PgCSbTwCnmk+AJnFPAKeFz4AoWU8Ap2dPgCpTDwCnPw+ALF6PAKcNj4AufE8AptOPgDCrjwCmkc+
AMu0PAKZIj4A1QE8ApfhPgDelzwClog+AOh0PAKVGT4A8pk8ApOWPgD9CDwCkgI+AQe/PAKQYD4B
Er88Ao6xPgEeCjwCjPo+ASmfPAKLPD4BNYA8Aol6PgFBrDwCh7g+AU4mPAKF+D4BWu08AoQ9PgFo
BDwCgok+AXVrPAKA4D4BgyM8An9FPgGRMDwCfbo+AZ+QPAJ8Qj4Brkg8AnrgPgG9WDwCeZc+AczC
PAJ4aj4B3Io8AndbPgHssDwCdm4+Af03PAJ1pj4CDiI8AnUEPgIfczwCdIs+AjEtPAJ0QD4CQ1M8
AnQjPgJV5zwCdDc+AmjtPAJ0gD4CfGg8AnT/PgKQWzwCdbc+AqTJPAJ2qj4CubU8AnfbPgLPIzwC
eUw+AuUWPAJ6/j4C+5E8AnzzPgMSlzwCfy4+AyotPAKBsD4DQlQ8AoR7PgNbEjwCh5E+A3RnPAKK
8T4Djlk8Ao6fPgOo6jwCkpo+A8QdPAKW5D4D3/U8Apt9PgP8dTwCoGY+BBmfPAKloD4EN3Y8Aqsp
PgRV/TwCsQI+BHU2PAK3Kz4ElSI8Ar2jPgS1xTwCxGo+BNcfPALLfj4E+TI8AtLfPgUcADwC2oo+
BT+KPALifj4FY9E8Auq6PgWI1jwC8zo+Ba6ZPAL7/T4F1Rs8AwT/PgX8XDwDDj8+BiRbPAMXuD4G
TRo8AyFoPgZ2lzwDK0s+BqDSPAM1XT4Gy8s8Az+bPgb3fzwDSgE+ByPvPANUiT4HURk8A18xPgd+
+zwDafM+B62UPAN0yj4H3OM8A3+zPggM5TwDiqk+CD2aPAOVpz4Ibv48A6CnPgihDzwDq6Y+CNPN
PAO2nj4JBzQ8A8GMPgk7QjwDzGk+CW/2PAPXMj4JpUw8A+HjPgnbRDwD7HY+ChHaPAP26T4KSQ08
BAE2PgqA2jwEC1o+CrlAPAQVUj4K8j08BB8aPgsrzjwEKK4+C2XzPAQyDT4LoKk8BDs0Pgvb7zwE
RB8+DBfEPARMzj4MVCc8BFU9PgyRFjwEXW0+DM6RPARlWz4NDJc8BG0IPg1LJzwEdHE+DYpBPAR7
lz4NyeU8BIJ7Pg4KEzwEiRw+DkrLPASPez4OjAw8BJWYPg7N2TwEm3c+DxAxPAShFj4PUxU8BKZ6
Pg+WhjwEq6M+D9qFPASwlD4QHxQ8BLVPPhBkMzwEudg+EKnlPAS+MD4Q8Cs8BMJcPhE3BjwExl0+
EX54PATKOT4RxoQ8BM3yPhIPKzwE0Yw+ElhvPATVCz4SolM8BNhzPhLs1zwE28g+Ezf/PATfDT4T
g8w8BOJHPhPQQTwE5Xo+FB1fPAToqj4Uayk8BOvbPhS5nzwE7xI+FQjFPATyUT4VWJw8BPWePhWp
JTwE+Pw+FfpiPAT8bj4WTFU8BP/6Phae/zwFA6I+FvJiPAUHaz4XRn08BQtWPhebUzwFD2k+F/Dj
PAUTpj4YRy88BRgQPhieODwFHKs+GPX8PAUheD4ZTn48BSZ7PhmnvDwFK7c+GgG2PAUxLj4aXG08
BTbhPhq33zwFPNQ+GxQMPAVDBz4bcPQ8BUl+PhvOlTwFUDk+HCzvPAVXOj4ci/88BV6CPhzrxjwF
ZhM+HUxBPAVt7j4drW88BXYUPh4PTjwFfoQ+HnHdPAWHQT4e1Rk8BZBLPh85AjwFmaI+H52UPAWj
Rz4gAs48Ba06PiBorTwFt3s+IM8wPAXCCj4hNlQ8BcznPiGeFzwF2BM+IgZ3PAXjjT4ib3A8Be9V
PiLZAjwF+2o+I0MoPAYHzj4jreE8BhR+PiQZKzwGIXw+JIUCPAYuxz4k8WU8BjxePiVeUDwGSkI+
JcvAPAZYcj4mObQ8BmbtPiaoKTwGdbQ+JxcbPAaExT4nhoc8BpQiPif2bDwGo8o+KGbFPAazvD4o
15E8BsP5PilIyzwG1IA+KbpxPAblUj4qLIA8BvZtPiqe9DwHB9M+KxHKPAcZgz4rhP48Byt9Piv4
jDwHPcE+LGxyPAdQTz4s4Ks8B2MnPi1VNDwHdko+LcoIPAeJtz4uPyM8B51uPi60gjwHsW8+Lyof
PAfFuj4vn/c8B9pQPjAWBTwH7zA+MIxEPAgEWj4xArA8CBnOPjF5RDwIL4s+Me/7PAhFkT4yZtE8
CFvhPjLdwDwIcnk+M1TDPAiJWT4zy9Y8CKCAPjRC8zwIt+4+NLoWPAjPoj41MTk8COebPjWoVzwI
/9g+Nh9rPAkYWD42lnE8CTEZPjcNYzwJShs+N4Q8PAljXD43+vk8CXzaPjhxlDwJlpM+OOgIPAmw
hj45XlE8CcqwPjnUbDwJ5RE+OkpTPAn/pD46wAM8ChppPjs1eDwKNVw+O6quPApQez48H6I8CmvD
PjyUUDwKhzI+PQi2PAqixT49fNA8Cr54Pj3wnDwK2kg+PmQYPAr2ND4+10A8CxI2Pj9KEjwLLkw+
P7yOPAtKcz5ALrE8C2anPkCgeTwLguU+QRHlPAufKj5BgvU8C7tzPkHzpzwL17w+QmP5PAv0Aj5C
0+w8DBBBPkNDfzwMLHg+Q7KyPAxIoz5EIYQ8DGS+PkSP9TwMgMk+RP4FPAycvz5Fa7M8DLigPkXZ
ATwM1Gg+RkXvPAzwFj5Gsns8DQuoPkceqDwNJx4+R4p0PA1CdT5H9eE8DV2tPkhg7jwNeMY+SMuc
PA2TwD5JNew8Da6bPkmf3TwNyVY+SglwPA3j9D5KcqY8Df52PkrbfjwOGNw+S0P4PA4zKj5LrBU8
Dk1hPkwT1DwOZ4Q+THs3PA6Blz5M4jw8DpucPk1I5DwOtZg+Ta8uPA7Pjj5OFRs8DumEPk56qTwP
A34+Tt/aPA8dgD5PRKs8DzeRPk+pHjwPUbc+UA0xPA9r9j5QcOQ8D4ZVPlDUNjwPoNo+UTcnPA+7
jD5Rmbc8D9ZxPlH74zwP8ZA+Ul2tPBAM8D5SvxM8ECiXPlMgFDwQRIw+U4CwPBBg1j5T4Oc8EH17
PlRAtzwQmoI+VKAfPBC38T5U/yA8ENXPPlVduTwQ9CE+VbvpPBES7T5WGa88ETI5PlZ3DDwRUgo+
VtP+PBFyZD5XMIU8EZNNPleMojwRtMg+V+hTPBHW2D5YQ5g8EfmCPliecjwSHMg+WPjgPBJArT5Z
UuM8EmUxPlmseTwSilc+WgWkPBKwID5aXmQ8EtaLPlq2uDwS/Zk+Ww6hPBMlST5bZh88E02ZPlu9
NDwTdok+XBPePBOgFj5cah88E8o9Ply/9zwT9Ps+XRVnPBQgTT5dam88FEwvPl2/EDwUeJw+XhNK
PBSljz5eZx88FNMDPl66jjwVAPM+Xw2ZPBUvWD5fYEA8FV4sPl+ygzwVjWo+YARkPBW9CT5gVeM8
Fe0DPmCnADwWHVE+YPe8PBZN6z5hSBc8Fn7LPmGYETwWr+c+YeerPBbhOD5iNuU8FxK3PmKFvzwX
RFw+YtQ5PBd2Hj5jIlI8F6f2PmNwCzwX2dw+Y71jPBgLyD5kClk8GD2zPmRW7TwYb5Q+ZKMePBih
ZT5k7us8GNMdPmU6VDwZBLY+ZYVVPBk2KT5lz+88GWduPmYaHzwZmH8+ZmPlPBnJVj5mrT08Gfnr
Pmb2JjwaKjo+Zz6dPBpaPT5nhqE8GontPmfOLjwauUY+aBVCPBroQz5oW9o8GxbfPmih8jwbRRU+
aOeJPBty4j5pLJk8G6BBPmlxITwbzTA+abUcPBv5qz5p+Ic8HCWwPmo7XTwcUTo+an2cPBx8Sj5q
vz88HKbcPmsAQTwc0O8+a0CfPBz6gj5rgFU8HSOTPmu/XzwdTCM+a/23PB10MT5sO1s8HZu9Pmx4
RTwdwsg+bLRxPB3pUj5s79w8Hg9dPm0qgDweNOk+bWRaPB5Z+D5tnWU8Hn6MPm3VnTweoqg+bgz/
PB7GTj5uQ4Y8HumAPm55LjwfDEI+bq30PB8ulz5u4dQ8H1CC
      </set>
      <set id="src_RL42211" fmt="series">
AAAAC3NyY19STDQyMjExAAAAAj+AAADEegAAAAAAAgAACcU9nYfJPBMoWD2dbXI8Ey25PZ1TdzwT
Mtk9nTnXPBM3uj2dIJI8EzxePZ0HpzwTQMc9nO8WPBNE9j2c1t88E0jvPZy/AzwTTLM9nKeBPBNQ
Rz2ckFk8E1OsPZx5jjwTVug9nGMfPBNZ/D2cTQ48E1zuPZw3WzwTX8I9nCIIPBNifD2cDRc8E2Ug
PZv4iTwTZ7U9m+RgPBNqPj2b0J08E2zBPZu9QjwTb0M9m6pRPBNxyj2bl808E3RdPZuFtzwTdwA9
m3QQPBN5uT2bYtw8E3yQPZtSHTwTf4o9m0HTPBOCrT2bMgM8E4X/PZsirDwTiYg9mxPSPBONTT2b
BXY8E5FVPZr3mjwTlac9mupAPBOaRz2a3Wk8E589PZrRFzwTpI89msVMPBOqQz2augk8E7BePZqv
TjwTtuc9mqUePBO94z2am3k8E8VXPZqSYDwTzUg9monUPBPVvD2agdY8E964PZp6ZTwT6D49mnOD
PBPyVD2abS88E/z+PZpnajwUCD89mmIzPBQUGj2aXYs8FCCSPZpZcTwULak9mlXmPBQ7Yz2aUug8
FEnAPZpQdzwUWMI9mk6SPBRoaT2aTTk8FHi4PZpMbDwUia09mkwpPBSbST2aTG88FK2MPZpNPzwU
wHQ9mk6WPBTUAD2aUHQ8FOguPZpS2DwU/P09mlXBPBUSaj2aWS88FShyPZpdITwVPxI9mmGVPBVW
Rz2aZos8FW4NPZpsAjwVhl89mnH6PBWfOj2aeHI8FbiYPZp/aTwV0nU9mobgPBXszD2ajtQ8FgeW
PZqXRzwWIs09mqA4PBY+bT2aqaY8FlpvPZqzkzwWdss9mr39PBaTfT2ayOU8FrB8PZrUSzwWzcI9
muAwPBbrSD2a7JQ8FwkHPZr5dzwXJvc9mwbaPBdFEj2bFL08F2NQPZsjIzwXgak9mzILPBegFj2b
QXY8F76QPZtRZjwX3Q89m2HcPBf7jT2bctk8GBoBPZuEXzwYOGU9m5ZvPBhWsT2bqQo8GHTgPZu8
MzwYkuk9m8/qPBiwxz2b5DM8GM5zPZv5DjwY6+c9nA5+PBkJHT2cJIU8GSYPPZw7JTwZQrg9nFJg
PBlfEj2cajk8GXsaPZyCsjwZlsk9nJvNPBmyHT2ctY08Gc0SPZzP9TwZ56M9nOsHPBoBzj2dBsY8
GhuPPZ0jNTwaNOU9nUBXPBpNzj2dXi48GmZIPZ18vTwaflI9nZwIPBqV6j2dvBE8Gq0SPZ3c3Twa
w8g9nf5sPBraDD2eIMQ8Gu/hPZ5D5zwbBUc9nmfZPBsaPz2ejJw8Gy7LPZ6yNDwbQu89ntikPBtW
qz2e//A8G2oEPZ8oHDwbfPw9n1EpPBuPmD2fex08G6HaPZ+l+jwbs8c9n9HDPBvFZD2f/n08G9a0
PaAsKzwb5709oFrQPBv4gz2ginA8HAkMPaC7DjwcGV49oOyvPBwpfD2hH1U8HDluPaFTBTwcSTk9
oYfCPBxY4j2hvZE8HGhvPaH0dTwcd+Y9oixyPByHTT2iZY08HJaqPaKfyTwcpgM9otssPBy1Xj2j
F7k8HMTAPaNVdjwc1DA9o5RoPBzjsz2j1JM8HPNQPaQV/TwdAws9pFirPB0S7D2knKQ8HSL3PaTh
7jwdMzM9pSiPPB1DpT2lcI48HVRTPaW58zwdZUM9pgTEPB12eT2mUQs8HYf8PaaezjwdmdE9pu4Z
PB2r/j2nPvI8Hb6IPaeRZjwd0XY9p+V9PB3kyz2oO0Q8HfiPPaiSxTweDMY9qOwNPB4hdj2pRyk8
HjamPamkJTweTFo9qgMRPB5imD2qY/o8HnlnParG8DwekMw9qywDPB6ozT2rk0Q8HsFwPav8xDwe
2rw9rGiWPB70tj2s1sw8Hw9lPa1HeTwfKs89rbqzPB9G+z2uMI48H2PvPa6pHzwfgbI9ryR9PB+g
Sj2vor88H7+/PbAj/jwf4Bc9sKhQPCABWT2xL9A8ICONPbG6ljwgRrg9ski+PCBq5D2y2mI8IJAV
PbNvnTwgtlU9tAiLPCDdqj20pUo8IQYbPbVF9jwhL7A9teqsPCFabz22k4o8IYZhPbdArzwhs4w9
t/I6PCHh+D24qEo8IhGsPbli/TwiQq49uiJ1PCJ1Bz265tA8Iqi8PbuwMDwi3dU9vH60PCMUWT29
Un48I0xOPb4rrjwjhbo9vwplPCPApD2/7sQ8I/0TPcDY7TwkOws9wckBPCR6kz3CvyE8JLuxPcO7
bjwk/mk9xL4JPCVCwj3FxxQ8JYi/PcbWsDwl0GU9x+z+PCYZuj3JCh48JmTAPcouMzwmsXs9y1lc
PCb/7z3Mi7k8J1AgPc3FbTwnog89zwaWPCf1wD3QT1Q8KEs0PdGfyDwoom490vgRPCj7bT3UWE88
KVY0PdXAoDwpssM91zEjPCoRGz3Yqfc8KnE6PdorOjwq0yE927ULPCs2zz3dR4Y8K5xCPd7iyTws
A3g94IbyPCxscD3iNB08LNcmPePqZjwtQ5k95anpPC2xwz3ncsE8LiGjPelFCzwukzM96yDgPC8G
cD3tBlo8L3tUPe71lTwv8ds98O6oPDBp/j3y8a08MOO5PfT+uzwxXwQ99xXsPDHb2T35N1U8Mloy
PftjDTwy2gg9/ZkrPDNbUj3/2cM8M94KPgESdTw0YiY+Aj1aPDTnoD4DbZo8NW5vPgSjPjw19ok+
Bd5PPDZ/5j4HHtU8Nwp8Pghk2Tw3lkM+CbBhPDgjLz4LAXQ8OLE4PgxYGjw5QFI+DbRYPDnQdD4P
FjM8OmGSPhB9sTw686I+EerWPDuGlz4TXaY8PBpoPhTWJDw8rwc+FlRUPD1EaD4X2Dc8PdqAPhlh
zzw+cUA+GvEdPD8InT4chiI8P6CJPh4g3TxAOPY+H8FNPEDR1j4hZ3I8QWsbPiMTSTxCBLU+JMTQ
PEKelz4mfAI8QzivPig43jxD0u8+KftdPERtRT4rw3w8RQejPi2RNDxFofU+L2R/PEY8LD4xPVc8
RtY1PjMbtDxHb/4+NP+NPEgJdT426Ns8SKKGPjjXlDxJOyA+OsuvPEnTLT48xSI8SmqbPj7D4TxL
AVQ+QMfiPEuXRj5C0Rg8TCxbPkTfeDxMwH4+RvL1PE1Tmj5JC4I8TeWaPkspETxOdmk+TUuTPE8F
8T5Pcvs8T5QbPlGfOTxQINM+U9A9PFCsAz5WBfk8UTWVPlhAWjxRvXI+Wn9SPFJDhj5cws08Use7
Pl8KuzxTSfo+YVcKPFPKLj5jp6Y8VEhDPmX8fTxUxCM+aFV8PFU9uD5qso08VbTvPm0TnjxWKbM+
b3iZPFab7z5x4Wg8VwuQPnRN9zxXeII+dr4uPFfisz55MfY8WEoOPnupOTxYroM+fiPePFkP/j6A
UOc8WW5vPoGRdzxZycQ+gtOTPFoh7D6EFy08WnbYPoVcOTxayHc+hqKoPFsWuj6H6m08W2GTPokz
eTxbqPQ+in2+PFvszj6LyS48XC0VPo0VuDxcabw+jmNNPFyiuD6Psd48XNf8PpEBWzxdCX4+klGy
PF03ND6TotQ8XWEUPpT0rjxdhxU+lkcxPF2pLz6Xmko8XcdaPpjt5jxd4Y8+mkH1PF33yD6blmI8
Xgn/PpzrHDxeGC4+nkAPPF4iUj6flSg8XihnPqDqUzxeKmo+oj97PF4oWD6jlI48XiIxPqTpdjxe
F/M+pj4fPF4Jnj6nknM8Xfc0PqjmXjxd4LY+qjnKPF3GJz6rjKI8XaeJPqze0TxdhOE+rjBAPF1e
ND6vgNk8XTOIPrDQhjxdBOQ+sh8yPFzSTj6zbMY8XJvQPrS5KzxcYXM+tgRLPFwjQj63ThA8W+FH
PriWYzxbm48+ud0uPFtSJz67Ilo8WwUePrxl0DxatII+vad6PFpgZD6+50E8WgjVPsAlEDxZreY+
wWDPPFlPqz7Cmmk8WO43PsPRyDxYiaA+xQbUPFgh+z7GOXo8V7dgPsdpojxXSeU+yJc3PFbZoz7J
wiU8Vma1PsrqVTxV8TM+zA+0PFV5Oz7NMiw8VP7mPs5RqDxUglM+z24WPFQDoD7Qh2A8U4LpPtGd
dDxTAE8+0rA+PFJ78j7Tv6s8UfXxPtTLqTxRbm8+1dQmPFDliz7W2Q88UFtqPtfaVDxP0C4+2Nfj
PE9D+T7Z0as8TrbwPtrHnTxOKTY+27mpPE2a8T7cp748TQxEPt2R0DxMfVU+3nfOPEvuST7fWaw8
S19FPuA3WzxK0HA+4RDOPEpB7T7h5fo8SbPkPuK20jxJJnk+44NLPEiZ0z7kS1k8SA4VPuUO8jxH
g2c+5c4NPEb57T7miJ88RnHKPuc+nzxF6yU+5/AFPEVmID7onMk8ROLgPulE4zxEYYg+6ehNPEPi
OT7qhv88Q2UWPusg8zxC6kA+67YkPEJx2D7sRow8Qfv9PuzSJzxBiM4+7VjvPEEYaj7t2uI8QKru
Pu5X+zxAQHU+7tA3PD/ZHD7vQ5M8P3T7Pu+yDTw/FC0+8BuiPD62yD7wgFI8PlzkPvDgGTw+BpU+
8Tr4PD2z8D7xkOw8PWUHPvHh9jw9Gew+8i4WPDzSrj7ydUo8PI9dPvK3lDw8UAQ+8vTzPDwUrz7z
LWk8O91pPvNg9jw7qjk+84+cPDt7KD7zuVs8O1A5PvPeNjw7KXE+8/4tPDsG0j70GUM8OuhePvQv
ejw6zhI+9EDUPDq37j70TVQ8OqXsPvRU/Tw6mAg+9FfQPDqOPD70VdM8Ooh+PvRPBjw6hsY+9ENv
PDqJCD70MxE8Oo85PvQd7zw6mUo+9AQOPDqnLT7z5XI8OrjTPvPCIDw6zio+85obPDrnID7zbWs8
OwOiPvM8Ejw7I5w+8wYYPDtG+T7yy4E8O22kPvKMVTw7l4U+8kiYPDvEhj7yAFE8O/SOPvGziDw8
J4U+8WJEPDxdUj7xDIs8PJXbPvCyZTw80Qc+8FPbPD0Ouz7v8PQ8PU7bPu+Jujw9kU8+7x40PD3V
+T7urm08PhzAPu46bTw+ZYg+7cI+PD6wND7tRes8PvyrPuzFfTw/StE+7EEAPD+aij7ruH08P+u8
PussATxAPks+6puWPECSHT7qB0g8QOcYPulvJDxBPSA+6NM1PEGUHT7oM4g8Qev0PueQKTxCRI0+
5ukmPEKdzj7mPos8QvegPuWQZjxDUeo+5N7EPEOslD7kKbM8RAeHPuNxQDxEYq0+4rV7PES97z7h
9nA8RRk4PuE0LjxFdHI+4G7EPEXPiD7fpkA8RipmPt7asTxGhPk+3gwlPEbfLD7dOqs8RzjuPtxm
UzxHkio+248rPEfq0T7atUI8SELPPtnYqDxImhU+2PlrPEjwkT7YF5s8SUY0PtczSDxJmu0+1kx/
PEnurj7VY1E8SkFoPtR3zTxKkws+04oCPErjiz7Smf88SzLaPtGn1TxLgOo+0LORPEvNrT7PvUQ8
TBkZPs7E/DxMYyA+zcrJPEyrtT7Mzro8TPLPPsvQ3zxNOGA+ytFGPE18Xj7Jz/88Tb6/PsjNGTxN
/3Y+x8ijPE4+ez7Gwqw8TnvDPsW7QzxOt0Q+xLJ3PE7w9D7DqFg8TyjKPsKc8zxPXr0+wZBZPE+S
xT7Agpc8T8TXPr9zvTxP9O4+vmPaPFAi/z69Uvw8UE8EPrxBMzxQePU+uy6MPFCgyz66Gxc8UMZ/
PrkG4jxQ6gs+t/H7PFELaD623HM8USqTPrXGVjxRR4Q+tK+0PFFiOD6zmJs8UXqqPrKBGjxRkNc+
sWk+PFGkvD6wURc8UbZVPq84szxRxaI+riAgPFHSoD6tB2w8Ud1QPqvupTxR5bA+qtXbPFHrwT6p
vRo8Ue+GPqikcjxR8P8+p4vvPFHwMD6mc6A8Ue0bPqVblDxR58Y+pEPXPFHgND6jLHc8UdZsPqIV
gzxRynU+oP8IPFG8VD6f6RM8UawSPp7TsTxRmbc+nb7xPFGFTT6cqt88UW7dPpuXiDxRVnE+moT5
PFE8Fj6Zcz88UR/VPphiZzxRAbw+l1J9PFDh1z6WQ408UMAyPpU1pDxQnNw+lCjOPFB34j6THRU8
UFFTPpIShzxQKTs+kQkuPE//qz6QARU8T9SwPo76SDxPqFo+jfTQPE96uD6M8Lk8T0vXPovuDDxP
G8g+iuzVPE7qmD6J7Rs8TrhWPoju6TxOhRE+h/JHPE5Q1z6G9z88Thu1PoX92TxN5bo+hQYdPE2u
8j6EEBM8TXdqPoMbwzxNPy8+gik0PE0GTD6BOGw8TMzPPoBJczxMksA+friePExYLD584gw8TB0c
PnsPOjxL4Zo+eUAzPEulsD53dQE8S2lmPnWtrjxLLMQ+c+pDPErv0j5yKsY8SrKXPnBvPzxKdRs+
bre2PEo3ZD5tBC88Sfl4PmtUsDxJu1w+aak+PEl9Fj5oAd08ST6rPmZekTxJACA+ZL9bPEjBeT5j
JD88SIK6PmGNPjxIQ+c+X/pZPEgFBD5ea5E8R8YVPlzg5jxHhx0+W1pXPEdIHz5Z1+M8RwkgPlhZ
iTxGyiE+Vt9HPEaLJj5VaRo8Rkw0PlP2/zxGDUw+Uoj1PEXOcj5RHvY8RY+qPk+4/jxFUPc+TlcK
PEUSXD5M+RY8RNPePkufGjxElX8+SkkUPERXRD5I9vw8RBkwPkeozjxD20k+Rl6DPEOdkD5FGBU8
Q2AMPkPVfjxDIsA+Qpa2PELlsT5BW7g8QqjjPkAkezxCbFo+PvD6PEIwGz49wSw8QfQsPjyVCjxB
uI8+O2yNPEF9Sj46R648QUJiPjkmZDxBB9o+OAioPEDNtz427nE8QJP+PjXXuTxAWrI+NMR3PEAh
2D4ztKM8P+lzPjKoNTw/sYY+MZ8lPD96Fj4wmWo8P0MlPi+W/jw/DLc+LpfXPD7WzT4tm+08PqFq
PiyjODw+bJA+K62wPD44QT4qu0w8PgR+PinMBTw90Ug+KN/RPD2eoD4n9qo8PWyGPicQhTw9Ovo+
Ji1cPD0J/D4lTSY8PNmLPiRv2jw8qaY+I5VwPDx6Sz4iveE8PEt4PiHpIzw8HSw+IRcvPDvvZD4g
R/08O8IePh97gzw7lVU+HrG7PDtpCD4d6pw8Oz0yPh0mHjw7Ec8+HGQ4PDrm3D4bpOQ8OrxUPhro
GTw6kjM+Gi3PPDpodD4Zdf88Oj8SPhjAoTw6Fgg+GA2tPDntUj4XXRs8OcTqPhau5Tw5nMw+FgMD
PDl08D4VWW08OU1UPhSyHDw5JfA+FA0JPDj+wT4Tai08ONe/PhLJgTw4sOc+Eir9PDiKMz4Rjpw8
OGOePhD0Vjw4PSI+EFwlPDgWuz4PxgI8N/BjPg8x5jw3yhc+Dp/LPDej0D4OD6s8N32KPg2Bfzw3
V0A+DPVAPDcw7z4Mauk8NwqSPgvicjw25CQ+C1vXPDa9oT4K1xA8NpcGPgpUFzw2cE8+CdLnPDZJ
dz4JU3g8NiJ7PgjVxjw1+1c+CFnIPDXUCD4H33o8NayLPgdm1Tw1hN0+Bu/TPDVc+j4Gem08NTTf
PgYGnDw1DIk+BZRcPDTj9j4FI6Q8NLsiPgS0bzw0kgs+BEa3PDRorz4D2nM8ND8KPgNvnzw0FRo+
AwYzPDPq3T4Cnig8M8BRPgI3eTwzlXI+AdIdPDNqQD4Bbg88Mz62PgELSDwzEtU+AKnAPDLmmD4A
SXI8Mrn+Pf/UrDwyjQU9/xjLPDJfrD3+XzQ8MjHvPf2n2TwyA809/PKuPDHVRD38P6U8MaZSPfuO
sjwxdvU9+t/IPDFHLD36Mtk8MRb1PfmH2zww5k09+N7BPDC1ND34N4A8MIOoPfeSCzwwUac99u5Z
PDAfLz32TF48L+xAPfWsEDwvuNg99Q1mPC+E9j30cFU8L1CYPfPU1DwvG7498zrcPC7mZj3yomQ8
LrCQPfILZTwuejs98XXWPC5DZj3w4bI8LgwSPfBO8jwt1Dw9772RPC2b5j3vLYg8LWMPPe6e1Twt
Kbg97hFxPCzv3z3thVo8LLWGPez6izwseq497HEDPCw/VT3r6L48LAN/Pethujwrxyo96tv2PCuK
WD3qV3E8K00KPenUKDwrD0I96VIcPCrRAD3o0U08KpJHPehRuTwqUxc959NiPCoTcj3nVkc8KdNZ
PebaajwpktA95l/KPClR1j3l5mo8KRBvPeVuSTwozpw95PdqPCiMXz3kgcw8KEm6PeQNczwoBq89
45pePCfDQT3jKI88J39xPeK4CDwnO0E94kjKPCb2tD3h2tc8JrHLPeFuLjwmbIo94QLTPCYm8T3g
mMY8JeEDPeAwBzwlmsM938iZPCVUMj3fYnw8JQ1UPd79sTwkxik93po5PCR+tT3eOBU8JDb6Pd3X
RTwj7vo93XfKPCOmuD3dGaU8I143Pdy81jwjFXk93GFdPCLMgT3cBzw8IoNTPduucjwiOfE921cB
PCHwXj3bAOg8IaafPdqsKDwhXLc92ljCPCESqj3aBrY8IMh8Pdm2BTwgfjI92WavPCAzzz3ZGLY8
H+lZPdjMGTwfntY92IDbPB9USz3YNvw8Hwm9PdfufTwevzI916dfPB50sj3XYaQ8HipCPdcdTjwd
3+s91tpdPB2Vsz3WmNQ8HUuiPdZYtTwdAcA91hoBPBy4Fj3V3Ls8HG6tPdWg5TwcJY091WaCPBvc
wD3VLZM8G5RQPdT2HDwbTEY91MAgPBsErj3Ui6E8Gr2SPdRYojwadv091CcmPBow+j3T9zE8GeuU
PdPIxTwZptc905vmPBlizz3TcJg8GR+IPdNG3jwY3Q890x67PBibbz3S+DM8GFq0PdLTSTwYGu09
0rABPBfcJT3Sjl88F55pPdJuZjwXYcU90lAaPBcmSD3SM388Fuv8PdIYmDwWsu890f9oPBZ7Lj3R
5/U8FkTFPdHSQDwWD8A90b5OPBXcKz3RrCM8FaoTPdGbwTwVeYM90Y0tPBVKhz3RgGo8FR0rPdF1
ezwU8Xg90WxkPBTHej3RZSg8FJ87PdFfyjwUeMU90VxOPBRUIT3RWrg8FDFZPdFbCTwUEHY90V1G
PBPxfz3RYXI8E9R8PdFnjzwTuXU90W+gPBOgcD3Reak8E4lzPdGFrDwTdIU90ZOsPBNhqT3Ro6w8
E1DlPdG1rjwTQj090cm0PBM1sz3R38I8EytLPdH32jwTIwc90hH8PBMc5z3SLi08ExjtPdJMbTwT
Fxk90my/PBMXaz3SjyQ8ExngPdKznTwTHnk90totPBMlMj3TAtQ8Ey4IPdMtlDwTOPg901ptPBNF
/T3TiWA8E1UTPdO6bjwTZjQ90+2YPBN5Wj3UIt08E45/PdRaPjwTpZs91JO6PBO+pz3Uz1E8E9ma
PdUNBDwT9mw91UzRPBQVFD3Vjrc8FDWHPdXStjwUV7w91hjMPBR7pz3WYPk8FKE/PdarOjwUyHY9
1vePPBTxQT3XRfU8FRuVPdeWajwVR2Q91+jtPBV0oT3YPXs8FaM/PdiUEzwV0zE92OyxPBYEaD3Z
R1M8FjbYPdmj+DwWanE92gKbPBafJj3aYzs8FtTnPdrF1DwXC6c92ypkPBdDVj3bkOg8F3vlPdv5
XTwXtUc93GPBPBfvbT3c0A88GCpGPd0+RjwYZcY93a5jPBih3T3eIGE8GN59Pd6UQDwZG5g93wn7
PBlZHz3fgZE8GZcFPd/6/jwZ1Tw94HY/PBoTtz3g81M8GlJpPeFyNTwakUQ94fLlPBrQPT3idWA8
Gw9IPeL5ojwbTlk943+rPBuNZD3kB3c8G8xfPeSRBjwcC0E95RxUPBxJ/j3lqWA8HIiNPeY4KTwc
xuc95sisPB0FAj3nWug8HULWPefu3DwdgF096ISGPB29jz3pG+U8HfpnPem0+TweNt896k+/PB5y
8T3q7Dc8Hq6aPeuKYTwe6dQ97Co7PB8knT3sy8U8H17yPe1u/jwfmM897hPnPB/SMz3uun48IAsc
Pe9iwzwgQ4o98Ay3PCB7ej3wuFk8ILLuPfFlqDwg6eY98hSmPCEgYT3yxVE8IVZhPfN3qzwhi+Y9
9CuzPCHA8z304Wk8IfWJPfWYzTwiKao99lHhPCJdWD33DKM8IpCWPffJFDwiw2Y9+Ic0PCL1yz35
RwM8IyfHPfoIgTwjWV89+suuPCOKkz37kIs8I7toPfxXFjwj6+E9/R9PPCQb/z396Tc8JEvGPf60
zDwkezo9/4INPCSqWz4AKH08JNktPgCQyjwlB7I+APnrPCU17T4BY+A8JWPePgHOqTwlkYg+AjpF
PCW+7T4CprI8JewMPgMT7zwmGOg+A4H8PCZFgD4D8NY8JnHWPgRgfTwmnek+BNDvPCbJuT4FQio8
JvVFPgW0LDwnIIw+Bib0PCdLjT4Gmn48J3ZHPgcOyTwnoLc+B4PTPCfK3D4H+Zg8J/SyPghwFjwo
Hjc+COdLPChHaD4JXzI8KHBCPgnXyjwomMA+ClEOPCjA4D4Kyvw8KOicPgtFjzwpD/A+C8DFPCk2
2D4MPJk8KV1QPgy5Bzwpg1I+DTYLPCmo2T4Ns6E8Kc3gPg4xxTwp8mI+DrBzPCoWWj4PL6U8KjnC
Pg+vVzwqXJY+EC+FPCp+zz4QsCk8KqBpPhExPzwqwV8+EbLCPCrhqj4SNKw8KwFIPhK2+TwrIDI+
EzmjPCs+Yz4TvKU8K1vZPhQ/+TwreI4+FMOaPCuUfj4VR4M8K6+mPhXLrjwrygE+FlAWPCvjjj4W
1LQ8K/xJPhdZgzwsFC8+F95+PCwrPj4YY548LEF1Phjo3jwsVtE+GW45PCxrUT4Z86c8LH71Php5
JDwskbw+Gv6pPCyjpj4bhDI8LLSyPhwJtzwsxOI+HI8yPCzUNz4dFJ88LOKwPh2Z+Dws8FE+Hh81
PCz9Gj4epFI8LQkOPh8pSTwtFC8+H64UPC0egD4gMq08LSgDPiC3DzwtMLw+ITs0PC04rj4hvxY8
LT/dPiJCsDwtRkw+IsX9PC1L/j4jSPY8LVD5PiPLlzwtVT8+JE3bPC1Y1j4kz7w8LVvBPiVRNjwt
XgU+JdJDPC1fpT4mUt48LWCnPibTBDwtYQ8+J1KwPC1g4T4n0dw8LWAhPihQhjwtXtQ+KM6pPC1c
/z4pTEE8LVqkPinJSjwtV8k+KkXBPC1UcT4qwaI8LVChPis86jwtTF0+K7eXPC1HqD4sMaU8LUKG
PiyrEjwtPPs+LSPcPC03DD4tm/88LTC6Pi4TezwtKgs+LopNPC0jAT4vAHQ8LRuhPi917jwtE+0+
L+q6PC0L6T4wXtc8LQOYPjDSRDws+v4+MUUBPCzyHz4xtww8LOj9PjIoZjws350+MpkOPCzWAT4z
CQQ8LMwtPjN4STwswiU+M+bcPCy37T40VL08LK2IPjTB7Twsovk+NS5tPCyYRT41mj08LI1wPjYF
XTwsgn4+Nm/PPCx3cj422ZI8LGxQPjdCqDwsYR4+N6sQPCxV3z44Es08LEqXPjh53jwsP0w+OOBD
PCw0AT45Rf88LCi7PjmrEDwsHX4+Og93PCwSUD46czY8LAc0PjrWSzwr/C8+Ozi3PCvxRz47mno8
K+Z/Pjv7kzwr29w+PFwEPCvRYz48u8s8K8cYPj0a6DwrvQA+PXlaPCuzHj491yA8K6l4Pj40Ojwr
oBA+PpCnPCuW7D4+7GU8K44PPj9HczwrhXw+P6HRPCt9OD4/+3s8K3VFPkBUcTwrbaY+QKyyPCtm
Xz5BBDo8K19yPkFbCTwrWOI+QbEcPCtSsD5CBnE8K0zePkJbBjwrR28+Qq7aPCtCZD5DAek8Kz29
PkNUMjwrOXw+Q6WyPCs1oj5D9mc8KzItPkRGTzwrLx8+RJVnPCssdz5E4648Kyo1PkUxIjwrKFc+
RX2/PCsm3T5FyYU8KyXFPkYUcTwrJQ0+Rl6BPCsktD5Gp7Q8KyS3PkbwBzwrJRM+Rzd6PCslxj5H
fgo8KybNPkfDtjwrKCU+SAh9PCspyT5ITF48Kyu4PkiPVzwrLew+SNFoPCswYj5JEo88KzMWPklS
zTwrNgQ+SZIgPCs5Jj5J0Ig8Kzx5PkoOBDwrP/k+SkqVPCtDnz5Khjo8K0doPkrA8zwrS08+SvrA
PCtPTz5LM6E8K1NjPktrljwrV4Y+S6KhPCtbtD5L2MA8K1/oPkwN9jwrZBw+TEJBPCtoTT5MdaM8
K2x2PkyoHTwrcJI+TNmuPCt0nT5NClk8K3iTPk06HTwrfHA+TWj7PCuALz5NlvU8K4PMPk3ECjwr
h0U+TfA9PCuKlT5OG408K426Pk5F/TwrkK8+Tm+LPCuTcz5OmDs8K5YCPk7ADDwrmFk+Tub/PCua
dz5PDRY8K5xZPk8yUTwrnf4+T1axPCufYj5Pejg8K6CGPk+c5jwroWc+T768PCuiBT5P37w8K6Je
Pk//5jwronI+UB88PCuiQD5QPb48K6HHPlBbbzwroQk+UHhPPCugBD5QlGE8K565PlCvpDwrnSc+
UMocPCubUT5Q48k8K5k2PlD8rTwrltY+URTLPCuUND5RLCU8K5FQPlFCvDwrjis+UViUPCuKxj5R
ba48K4ckPlGCDjwrg0Q+UZW3PCt/Kj5RqKw8K3rWPlG67zwrdks+UcyGPCtxiT5R3XM8K2yTPlHt
uzwrZ2w+Uf1iPCtiEz5SDG08K1yNPlIa4TwrVto+UijCPCtQ/T5SNhc8K0r3PlJC5TwrRMs+Uk8y
PCs+ez5SWwQ8KzgJPlJmYjwrMXc+UnFTPCsqxj5Se908KyP6PlKGCDwrHRM+Uo/cPCsWFT5SmWE8
Kw8BPlKinjwrB9g+UqudPCsAnj5StGY8KvlTPlK9ATwq8fo+UsV3PCrqlD5SzdM8KuMkPlLWHTwq
26s+Ut5gPCrUKj5S5qQ8KsykPlLu9DwqxRk+UvdbPCq9jD5S/+E8KrX9PlMIkjwqrm4+UxF4PCqm
4D5TGp08Kp9UPlMkDDwql8s+Uy3PPCqQRz5TN/I8KojHPlNCfTwqgUw+U019PCp51z5TWPs8KnJo
PlNlAjwqawA+U3GcPCpjnT5TftM8KlxAPlOMsjwqVOk+U5tCPCpNlz5Tqow8KkZIPlO6mzwqPv0+
U8t4PCo3tD5T3Sw8KjBrPlPvwDwqKSE+VAM9PCoh0z5UF6o8KhqBPlQtEDwqEyc+VEN4PCoLwz5U
Wuc8KgRSPlRzZjwp/NI+VIz7PCn1Pj5Up608Ke2UPlTDgjwp5dE+VOB/PCnd8D5U/qo8KdXtPlUe
CDwpzcU+VT6ePCnFcz5VYG88KbzyPlWDfzwptEA+VafRPCmrVj5VzWk8KaIwPlX0SDwpmMo+Vhxy
PCmPHz5WRec8KYUpPlZwqDwpeuU+Vpy2PClwTj5WyhI8KWVfPlb4uzwpWhM+VyixPClOZj5XWfM8
KUJUPleMfzwpNdc+V8BUPCko7j5X9W88KRuSPlgrzjwpDcI+WGNuPCj/eT5YnEw8KPC0PljWZDwo
4XE+WRGyPCjRrD5ZTjE8KMFjPlmL3jwosJU+WcqzPCifPz5aCqs8KI1hPlpLwDwoevg+Wo3uPCho
BT5a0S08KFSHPlsVeTwoQH4+W1rJPCgr6j5boRk8KBbMPlvoYTwoASQ+XDCbPCfq9D5cecA8J9Q+
PlzDyDwnvQQ+XQ6sPCelRz5dWmY8J40KPl2m7TwndFA+XfQ8PCdbGz5eQko8J0FvPl6REDwnJ08+
XuCHPCcMvz5fMKg8JvHCPl+Bajwm1lw+X9LIPCa6kj5gJLo8Jp5nPmB3ODwmgd8+YMo9PCZk/z5h
HcA8JkfLPmFxuzwmKkg+YcYoPCYMeT5iGv88Je5jPmJwOzwl0Ao+YsXUPCWxcz5jG8U8JZKiPmNy
Bzwlc5w+Y8iVPCVUZD5kH2g8JTT+PmR2ezwlFW8+ZM3JPCT1uz5lJUs8JNXmPmV8/DwktfM+ZdTY
PCSV5z5mLNk8JHXFPmaE+jwkVZA+Zt02PCQ1Tj5nNYo8JBUAPmeN7zwj9Ks+Z+ZiPCPUUz5oPt48
I7P6PmiXXzwjk6Q+aO/hPCNzVT5pSF88I1MQPmmg1jwjMtg+aflCPCMSsD5qUZ88IvKdPmqp6Twi
0qE+awIdPCKywD5rWjY8IpL9PmuyMTwic1w+bAoLPCJT4D5sYcA8IjSMPmy5TDwiFWU+bRCtPCH2
bD5tZ908IdenPm2+2zwhuRg+bhWiPCGawj5ubDA8IXyqPm7CfzwhXtI+bxiOPCFBPj5vblg8ISPy
Pm/D2TwhBvA+cBkPPCDqPD5wbfU8IM3YPnDCiDwgsck+cRbEPCCWET5xaqQ8IHqzPnG+JjwgX7E+
chFEPCBFDj5yY/s8ICrOPnK2RzwgEPE+cwgjPB/3ej5zWYo8H95sPnOqeTwfxcc+c/rpPB+tjj50
Stg8H5XBPnSaPjwffmM+dOkZPB9ncz51N2E8H1DzPnWFEjwfOuQ+ddImPB8lRD52Hpg8HxAVPnZq
YTwe+1Y+drV7PB7nBz52/+E8HtMmPndJjDwev7Q+d5J1PB6srz532pU8HpoWPngh5jweh+Y+eGhh
PB52ID54rf88HmTAPnjytzweU8U+eTaCPB5DLD55eVo8HjLzPnm7NTweIxg+efwMPB4TmD56O9c8
HgRxPnp6jTwd9Z8+ergnPB3nID569Jo8HdjyPnsv4DwdyxA+e2nuPB29eT57or08HbApPnvaQzwd
ox0+fBB4PB2WUz58RVE8HYnIPnx4xzwdfXg+fKrQPB1xYT5822M8HWWBPn0KdjwdWdU+fTgBPB1O
Wj59Y/o8HUMNPn2OWTwdN+0+fbcVPB0s9j593iM8HSIoPn4DfDwdF34+ficXPB0M+T5+SOs8HQKV
Pn5o7zwc+FE+foccPBzuKj5+o2g8HOQfPn69zDwc2i8+ftY/PBzQVz5+7Lo8HMaWPn8BNjwcvOs+
fxOqPByzUz5/JBA8HKnNPn8yYTwcoFc+fz6XPByW8D5/SKo8HI2WPn9QlDwchEc+f1ZQPBx7Aj5/
Wdg8HHHEPn9bJzwcaIw+f1o4PBxfVz5/VwU8HFYkPn9RijwcTPA+f0nDPBxDuT5/P608HDp9Pn8z
QzwcMTg+fySDPBwn6T5/E2k8HB6MPn7/8zwcFR8+fuoePBwLnz5+0ek8HAIIPn63Uzwb+Fc+fppY
PBvuiT5+evo8G+SbPn5ZNzwb2oo+fjUOPBvQUT5+DoE8G8XuPn3ljzwbu1w+fbo5PBuwmD59jIE8
G6WfPn1cZzwbmm4+fSnuPBuO/z589Rg8G4NRPny95zwbd18+fIRePBtrJz58SIE8G16lPnwKUjwb
UdY+e8nVPBtEtz57hxA8GzdGPntCBTwbKYA+evq7PBsbYj56sTY8GwzqPnplfDwa/hc+eheSPBru
5j55x388Gt9WPnl1SDwaz2Y+eSD0PBq/Fj54yos8Gq5jPnhyEzwanU4+eBeTPBqL1z53uxQ8Gnn+
PndcnTwaZ8M+dvw1PBpVJz52meU8GkIrPnY1tjwaLtA+dc+wPBobGT51Z9s8GgcGPnT+QDwZ8po+
dJLoPBnd1z50Jdw8GcjAPnO3JTwZs1c+c0bNPBmdoD5y1Nw8GYedPnJhWzwZcVM+cexUPBlawz5x
ddA8GUPzPnD92DwZLOU+cIR2PBkVnj5wCbI8GP4hPm+NljwY5nM+bxAqPBjOlz5ukXk8GLaSPm4R
ijwYnmc+bZBoPBiGGz5tDho8GG2xPmyKqjwYVS4+bAYgPBg8lT5rgIU8GCPrPmr54TwYCzM+anI9
PBfycT5p6aI8F9moPmlgGDwXwN0+aNWnPBeoEz5oSlc8F49NPme+MDwXdo8+ZzE8PBdd2z5mo4E8
F0U2PmYVCDwXLKE+ZYXZPBcUIT5k9fw8Fvu4PmRleTwW42g+Y9RYPBbLNT5jQqA8FrMiPmKwWzwW
mzA+Yh2PPBaDYz5hikY8Fmu9PmD2hzwWVEE+YGJaPBY88T5fzcc8FiXPPl842DwWDt8+XqOTPBX4
Ij5eDgE8FeGbPl14KjwVy0w+XOIYPBW1Nz5cS9I8FZ9gPlu1YTwVicc+Wx7NPBV0cD5aiCA8FV9d
PlnxYDwVSpA+WVqYPBU2Cj5Yw9A8FSHPPlgtEDwVDeE+V5ZhPBT6QT5W/8w8FObxPlZpWTwU0/Q+
VdMRPBTBSz5VPPw8FK74PlSnIzwUnP0+VBGNPBSLXD5TfEQ8FHoVPlLnTzwUaSo+UlK3PBRYnD5R
voI8FEhsPlEqujwUOJw+UJdlPBQpKz5QBIo8FBoaPk9yMTwUC2s+TuBhPBP9Gz5OTyA8E+8tPk2+
dTwT4Z4+TS5mPBPUcD5Mnvk8E8ehPkwQMzwTuy8+S4IaPBOvGz5K9LI8E6NiPkpoATwTmAM+SdwL
PBOM+z5JUNQ8E4JKPkjGYDwTd+w+SDyyPBNt3z5Hs848E2QgPkcrtTwTWqw+RqRsPBNRgD5GHfM8
E0iZPkWYTjwTP/M+RRN9PBM3ij5Ej4E8Ey9aPkQMXDwTJ18+Q4oPPBMflT5DCJk8Exf3PkKH+zwT
EII+Qgg1PBMJMD5BiUc8EwH8PkELLzwS+uI+QI3uPBLz3T5AEYI8EuzoPj+V6jwS5f4+PxskPBLf
GT4+oTA8Etg1Pj4oCzwS0U0+Pa+0PBLKWz49OCk8EsNbPjzBZzwSvEc+PEtuPBK1Gj471jo8Eq3Q
PjthyTwSpmM+Ou4aPBKezj46eyo8EpcOPjoI9zwSjxw+OZd+PBKG9D45Jr08En6SPji2sjwSdfE+
OEdbPBJtDj432LY8EmPjPjdqwDwSWmw+Nv13PBJQpj42kNo8EkaNPjYk5jwSPB4+NbmaPBIxUz41
TvM8EiYrPjTk8TwSGqE+NHuRPBIOsz40EtI8EgJePjOqsjwR9Z8+M0MwPBHocj4y3Es8EdrWPjJ2
AjwRzMk+MhBSPBG+Rz4xqzw8Ea9QPjFGvjwRn+A+MOLYPBGP9j4wf4g8EX+RPjAczjwRbq8+L7qo
PBFdTj4vWRc8EUtuPi74GTwROQ0+LpeuPBEmKj4uN9Y8ERLEPi3YjzwQ/ts+LXnZPBDqbj4tG7U8
ENV8Piy+IDwQwAU+LGEbPBCqCT4sBKU8EJOHPiuovjwQfH8+K01lPBBk8T4q8pk8EEzdPiqYWzwQ
NEQ+Kj6oPBAbJD4p5YI8EAF/PimM5jwP51U+KTTVPA/Mpj4o3U48D7FzPiiGUDwPlbw+KC/ZPA95
gj4n2eo8D1zFPieEgjwPP4c+Jy+ePA8hyT4m20A8DwOKPiaHZDwO5M0+JjQLPA7Fkz4l4TM8DqXe
PiWO3DwOha0+JT0DPA5lBD4k66g8DkPlPiSayTwOIlA+JEpmPA4ASD4j+nw8Dd3PPiOrCzwNuuk+
I1wRPA2Xlz4jDY08DXPbPiK/fjwNT7s+InHiPA0rNz4iJLg8DQZUPiHX/zwM4RY+IYu1PAy7fz4h
P9k8DJWVPiD0ajwMb1s+IKlnPAxI1j4gXs48DCIKPiAUnjwL+v0+H8rXPAvTsj4fgXc8C6wwPh84
fjwLhHs+Hu/qPAtcmT4ep7s8CzSQPh5f8TwLDGU+HhiJPArkHj4d0YU8CrvCPh2K5DwKk1Y+HUSl
PApq4T4c/sg8CkJpPhy5TTwKGfQ+HHQ0PAnxiD4cL308CcksPhvrKTwJoOY+G6c4PAl4vD4bY6k8
CVC1PhsgfzwJKNY+Gt24PAkBJT4am1c8CNmpPhpZWzwIsmY+GhfGPAiLZD4Z1pk8CGSmPhmV1DwI
PjI+GVV5PAgYDj4ZFYk8B/I9PhjWBTwHzMQ+GJbuPAenqD4YWEY8B4LsPhgaDjwHXpU+F9xGPAc6
pD4XnvE8BxcePhdiDzwG9AU+FyWhPAbRWz4W6ao8Bq8jPhauKTwGjV4+FnMgPAZsDT4WOI88Bksy
PhX+eDwGKs4+FcTbPAYK4D4Vi7k8BetpPhVTEjwFzGg+FRrnPAWt3j4U4zg8BY/IPhSsBTwFcic+
FHVNPAVU+T4UPxE8BTg8PhQJUTwFG+8+E9QLPAUADz4Tn0A8BOSbPhNq7TwEyY8+EzcTPASu6T4T
A7A8BJSoPhLQwjwEesc+Ep5JPARhRT4SbEM8BEgfPhI6rjwEL1E+EgmJPAQW2T4R2NE8A/60PhGo
hDwD5t8+EXihPAPPWT4RSSY8A7gePhEaDzwDoSs+EOtcPAOKgD4QvQo8A3QaPhCPFzwDXfc+EGGA
PANIFT4QNEQ8AzJ1PhAHYTwDHRM+D9rUPAMH8T4Prpw8AvMNPg+CtzwC3mg+D1cjPALKAT4PK988
ArXaPg8A6jwCofQ+DtZCPAKOUD4Oq+c8AnrvPg6B1zwCZ9Q+DlgSPAJVAT4OLpc8AkJ5Pg4FaDwC
MD8+DdyCPAIeVj4Ns+g8AgzCPg2LmDwB+4c+DWOVPAHqqT4NO988AdosPg0UdzwByhU+DO1ePAG6
aj4Mxpc8AasuPgygIzwBnGc+DHoEPAGOGj4MVD08AYBNPgwuzzwBcwQ+DAm+PAFmRT4L5Q08AVoW
PgvAvjwBTns+C5zUPAFDeT4LeVI8ATkXPgtWPTwBL1c+CzOXPAEmQD4LEWM8AR3VPgrvpjwBFhw+
Cs5jPAEPGD4KrZ08AQjMPgqNWDwBAz0+Cm2XPAD+bT4KTl88APpgPgovsjwA9xg+ChGTPAD0mD4J
9Ac8APLgPgnXEDwA8fQ+CbqxPADx0z4Jnu48APKAPgmDyDwA8/k+CWlDPAD2QD4JT2A8APlVPgk2
IzwA/TU+CR2NPAEB4j4JBaA8AQdYPgjuXTwBDZc+CNfGPAEUnD4Iwdw8ARxmPgisnzwBJPE+CJgQ
PAEuOz4IhDA8ATg/Pghw/jwBQvw+CF56PAFObD4ITKM8AVqMPgg7eTwBZ1c+CCr7PAF0yT4IGyc8
AYLdPggL/DwBkY0+B/13PAGg1T4H75c8AbCwPgfiWjwBwRY+B9W7PAHSAz4Hybk8AeNxPge+UTwB
9Vo+B7N/PAIHtz4HqUA8AhqCPgefjzwCLbY+B5ZpPAJBSz4Hjco8AlU7PgeFrjwCaYA+B34QPAJ+
Ez4Hduw8ApLvPgdwPjwCqAs+B2n/PAK9Yz4HZC08AtLwPgdewjwC6Kw+B1m5PAL+kT4HVQ48AxSZ
PgdQvDwDKr4+B0y9PANA+z4HSQ88A1dLPgdFqzwDbag+B0KOPAOEDj4HP7M8A5p5Pgc9FjwDsOQ+
BzqzPAPHSj4HOIY8A92qPgc2jDwD8/8+BzTAPAQKRj4HMyE8BCB+PgcxqjwENqU+BzBaPARMtz4H
Ly48BGK1PgcuIzwEeJ4+By04PASOcT4HLGs8BKQuPgcrujwEudY+BysmPATPaj4HKq48BOTrPgcq
UDwE+ls+ByoMPAUPvT4HKeQ8BSUSPgcp2DwFOl4+BynoPAVPpD4HKhU8BWToPgcqYjwFei4+ByrO
PAWPez4HK108BaTSPgcsEDwFujk+ByzqPAXPtT4HLe08BeVMPgcvGzwF+wI+BzB4PAYQ3T4HMgY8
BibiPgczyTwGPRk+BzXDPAZThT4HN/g8BmotPgc6ajwGgRc+Bz0ePAaYRz4HQBY8Bq/DPgdDVjwG
x5E+B0bhPAbftT4HSro8BvgzPgdO5DwHERA+B1NiPAcqUT4HWDc8B0P4PgddZTwHXgo+B2LwPAd4
iD4HaNs8B5N2PgdvJjwHrtY+B3XVPAfKqT4HfOk8B+bwPgeEZDwIA6w+B4xIPAgg3D4HlJY8CD6C
PgedUDwIXJo+B6Z2PAh7JT4HsAk8CJohPge6CjwIuYo+B8R5PAjZXj4Hz1c8CPmZPgfapDwJGjc+
B+ZfPAk7NT4H8og8CVyOPgf/HjwJfjs+CAwiPAmgOT4IGZI8CcKAPggnbjwJ5Qo+CDW0PAoH0j4I
RGM8CirQPghTezwKTf0+CGL5PApxUj4Ictw8CpTIPgiDJDwKuFY+CJPOPArb9j4IpNg8Cv+gPgi2
QjwLI0s+CMgJPAtG8D4I2is8C2qIPgjsqDwLjgs+CP99PAuxcD4JEqg8C9SxPgkmKDwL98Y+CTn8
PAwaqD4JTiA8DD1QPglilDwMX7c+CXdWPAyB1j4JjGQ8DKOoPgmhvDwMxSU+CbdePAzmST4JzUY8
DQcNPgnjdDwNJ2w+CfnmPA1HYj4KEJo8DWboPgonkDwNhfs+Cj7EPA2klz4KVjY8DcK3Pgpt5TwN
4Fc+CoXOPA39dT4KnfE8DhoNPgq2SzwONhw+Cs7bPA5Rnz4K56E8DmyUPgsAmjwOhvk+CxnEPA6g
yz4LMx88DroJPgtMqTwO0rA+C2ZgPA7qvz4LgEQ8DwI1PguaUjwPGRE+C7SJPA8vUT4Lzug8D0T0
PgvpbTwPWfo+DAQWPA9uYj4MHuM8D4IrPgw50TwPlVU+DFTgPA+n3j4McA48D7nIPgyLWTwPyxE+
DKbBPA/buj4MwkM8D+vDPgzd3jwP+ys+DPmRPBAJ8j4NFVo8EBgaPg0xOTwQJaI+DU0sPBAyiz4N
aTE8ED7WPg2FRzwQSoM+DaFuPBBVkz4NvaM8EGAHPg3Z5zwQaeA+DfY2PBBzID4OEpI8EHvIPg4u
9zwQg9k+DktmPBCLVT4OZ908EJI+Pg6EWzwQmJc+DqDgPBCeYD4OvWo8EKOdPg7Z+TwQqFE+DvaL
PBCsfD4PEyA8ELAkPg8vtzwQs0o+D0xPPBC18j4PaOc8ELgfPg+FfjwQudU+D6IVPBC7Fz4Pvqk8
ELvoPg/bOjwQvE4+D/fIPBC8TD4QFFE8ELvlPhAw1jwQux8+EE1UPBC5/T4Qacw8ELiFPhCGPDwQ
tro+EKKkPBC0oT4QvwM8ELI/PhDbWDwQr5g+EPeiPBCssj4RE+A8EKmQPhEwEzwQpjg+EUw4PBCi
rj4RaE48EJ73PhGEVjwQmxg+EaBNPBCXFT4RvDM8EJL0PhHYBzwQjrc+EfPIPBCKZD4SD3U8EIYA
PhIrDTwQgY4+EkaOPBB9Ez4SYfc8EHiSPhJ9STwQdBA+EpiAPBBvkD4Ss508EGsWPhLOnTwQZqU+
EumAPBBiQT4TBEU8EF3tPhMe6zwQWas+EzlvPBBVgD4TU9I8EFFtPhNuEjwQTXQ+E4gtPBBJmT4T
oiM8EEXePhO78jwQQkM+E9WaPBA+zD4T7xg8EDt5PhQIbDwQOE0+FCGVPBA1Rz4UOpI8EDJqPhRT
YTwQL7Y+FGwBPBAtLD4UhHI8ECrMPhScsjwQKJY+FLTBPBAmjD4UzJ08ECSrPhTkRjwQIvY+FPu6
PBAhaj4VEvk8ECAIPhUqATwQHs8+FUDTPBAdvj4VV2w8EBzUPhVtzTwQHA8+FYP0PBAbbz4VmeE8
EBryPhWvlDwQGpY+FcUKPBAaWT4V2kU8EBo6PhXvQjwQGjc+FgQCPBAaTj4WGIQ8EBp8PhYsxjwQ
GsA+FkDKPBAbFj4WVI48EBt8PhZoETwQG/A+FntTPBAccD4WjlM8EBz3PhahEjwQHYU+FrOOPBAe
FT4Wxcc8EB6mPhbXvTwQHzU+FuluPBAfvT4W+tw8ECA+PhcMBDwQILQ+FxznPBAhHD4XLYU8ECF0
Phc93DwQIbg+F03tPBAh5z4XXbc8ECH+PhdtOjwQIfk+F3x2PBAh2D4Xi2o8ECGXPheaFTwQITQ+
F6h5PBAgrj4XtpQ8ECACPhfEZzwQHy8+F9HxPBAeND4X3zI8EB0NPhfsKzwQG7w+F/jbPBAaPT4Y
BUI8EBiRPhgRYjwQFrc+GB05PBAUrj4YKMk8EBJ2Phg0ETwQEA8+GD8TPBANeT4YSc48EAq1PhhU
RDwQB8I+GF52PBAEoz4YaGM8EAFXPhhyDTwP/eE+GHt2PA/6QT4YhJ08D/Z6PhiNhjwP8o0+GJYv
PA/ufT4Ynpw8D+pLPhimzjwP5fo+GK7GPA/hjT4YtoY8D90HPhi+DzwP2Gs+GMVkPA/TvD4YzIc8
D879PhjTeTwPyjE+GNo9PA/FXT4Y4NQ8D8CDPhjnQTwPu6g+GO2GPA+2zz4Y86Y8D7H7Phj5ojwP
rTE+GP99PA+odT4ZBTo8D6PJPhkK2zwPnzI+GRBiPA+asz4ZFdI8D5ZRPhkbLTwPkg4+GSB2PA+N
7j4ZJbA8D4n0Phkq3DwPhiM+GS/9PA+Cfj4ZNRU8D38JPhk6KDwPe8U+GT83PA94tT4ZREU8D3Xc
PhlJUzwPczw+GU5lPA9w1j4ZU308D26sPhlYnDwPbMA+GV3FPA9rEz4ZYvs8D2mmPhloPjwPaHk+
GW2SPA9njj4Zcvg8D2bkPhl4cjwPZnw+GX4DPA9mVT4Zg6w8D2ZwPhmJbjwPZss+GY9NPA9nZj4Z
lUo8D2hAPhmbZjwPaVc+GaGjPA9qqj4ZqAQ8D2w4PhmuiTwPbf4+GbU2PA9v+j4ZvAo8D3IrPhnD
CTwPdI4+Gco0PA93ID4Z0Yw8D3nePhnZEzwPfMU+GeDMPA9/0z4Z6Lc8D4MEPhnw1zwPhlQ+Gfks
PA+JwT4aAbk8D41FPhoKgDwPkN0+GhOCPA+Uhj4aHME8D5g7PhomPjwPm/k+Gi/7PA+fuT4aOfs8
D6N5PhpEPjwPpzQ+Gk7GPA+q5T4aWZU8D66IPhpkrTwPshk+GnAPPA+1kT4ae708D7juPhqHuTwP
vCs+GpQDPA+/Qj4aoJ88D8IvPhqtjTwPxO8+GrrQPA/HfT4ayGg8D8nTPhrWVzwPy/A+GuSgPA/N
zj4a80M8D89qPhsCQjwP0MA+GxGePA/RzT4bIVs8D9KPPhsxeDwP0wE+G0H4PA/TIz4bUtw8D9Lx
PhtkJjwP0mk+G3XXPA/Riz4bh/I8D9BVPhuaeDwPzsc+G61rPA/M3z4bwM08D8qePhvUoDwPyAQ+
G+jlPA/FEz4b/Z88D8HMPhwS0DwPvi8+HCh6PA+6QD4cPqA8D7YBPhxVQzwPsXU+HGxmPA+soD4c
hA08D6eFPhycOTwPoig+HLTtPA+cjz4czi08D5a+Phzn+zwPkLo+HQJaPA+Kij4dHU48D4QzPh04
2jwPfbs+HVUBPA93Kj4dccc8D3CGPh2PMDwPadY+Ha1APA9jIj4dy/k8D1xvPh3rYjwPVcc+Hgt8
PA9PMD4eLE08D0iyPh5N2TwPQlU+HnAjPA88Hz4ekzE8DzYYPh63BzwPMEg+HtupPA8qtD4fARs8
DyVlPh8nYjwPIGE+H06CPA8brj4fdoE8DxdTPh+fYTwPE1Q+H8koPA8Ptz4f89s8DwyCPiAffDwP
Cbk+IEwRPA8HXz4geZ48DwV6PiCoJzwPBAs+INewPA8DFj4hCD48DwKePiE50zwPAqM+IWxzPA8D
Jz4hoCQ8DwQsPiHU6DwPBbE+IgrCPA8Htj4iQbc8Dwo7PiJ5yjwPDT8+IrL9PA8Qvz4i7VU8DxS7
PiMo1DwPGTA+I2V/PA8eGz4jo1Y8DyN6PiPiXzwPKUc+JCKbPA8vgT4kZA48DzYiPiSmujwPPSc+
JOqjPA9EjD4lL8s8D0xKPiV2NTwPVF4+Jb3kPA9cwz4mBtw8D2VzPiZRHjwPbmo+JpyvPA93oz4m
6ZE8D4EYPic3xzwPisQ+J4dUPA+Uoz4n2Dw8D56wPigqgjwPqOY+KH4pPA+zQT4o0zU8D729Pikp
qjwPyFU+KYGKPA/TBj4p2to8D93NPio1nTwP6KY+KpHXPA/zjj4q74w8D/6DPitOwDwQCYQ+K693
PBAUjT4sEbU8EB+ePix1fTwQKrY+LNrUPBA11D4tQb08EED4Pi2qPTwQTCI+LhRYPBBXUj4ugBA8
EGKJPi7tazwQbck+L1xrPBB5Ez4vzRQ8EIRpPjA/aTwQj8w+MLNuPBCbQT4xKSY8EKbIPjGgkzwQ
smY+Mhm4PBC+Hj4ylJg8EMn0PjMRNDwQ1eo+M4+PPBDiBj40D6o8EO5LPjSRhjwQ+r4+NRUlPBEH
Yj41moc8ERQ9PjYhrTwRIVI+NqqWPBEuqD43NUI8ETxBPjfBsTwRSiM+OE/hPBFYUj4439I8EWbS
PjlxgDwRdak+OgTrPBGE2T46mhA8EZRoPjsw7DwRpFk+O8l7PBG0sD48Y7o8EcVxPjz/pTwR1p8+
PZ05PBHoPD4+PG88EfpNPj7dQzwSDNI+P3+xPBIf0D5AI7I8EjNHPkDJQDwSRzo+QXBWPBJbqT5C
GO08EnCWPkLC/jwShgE+Q26CPBKb6z5EG3I8ErJVPkTJxzwSyTw+RXl5PBLgoj5GKoA8EviFPkbc
1TwTEOM+R5BvPBMpuz5IRUY8E0MMPkj7UTwTXNI+SbKJPBN3Cz5KauQ8E5G1PkskWjwTrMs+S97i
PBPITD5MmnM8E+QyPk1XBDwUAHs+ThSNPBQdIj5O0wQ8FDoiPk+SYDwUV3c+UFKZPBR1HT5RE6Y8
FJMOPlHVfDwUsUY+UpgVPBTPvj5TW2Y8FO5zPlQfZzwVDV8+VOQPPBUsfD5VqVY8FUvFPlZvMjwV
azU+VzWbPBWKxz5X/Ig8Fap0PljD8jwVyjg+WYvPPBXqDj5aVBg8FgnwPlscxDwWKdk+W+XMPBZJ
xj5cryc8FmmwPl14zTwWiZQ+XkK3PBapbj5fDN48Fsk5Pl/XOjwW6PI+YKHDPBcIlT5hbHM8Fygg
PmI3QjwXR48+YwIqPBdm4D5jzSQ8F4YRPmSYKjwXpSE+ZWM1PBfEDT5mLj48F+LWPmb5QDwYAXs+
Z8Q2PBgf+z5ojxg8GD5YPmlZ4jwYXJI+aiSOPBh6qj5q7xc8GJijPmu5eDwYtn8+bIOsPBjUQT5t
Ta88GPHsPm4XejwZD4Q+buELPBktDT5vql48GUqMPnBzbTwZaAY+cTw0PBmFgT5yBLI8GaMCPnLM
4DwZwJE+c5S9PBneND50XEU8GfvyPnUjdDwaGdM+depIPBo33j52sL48GlYcPnd20zwadJQ+eDyE
PBqTTz55Ac88GrJVPnnGsTwa0a8+eospPBrxZT57TzM8GxGAPnwSzjwbMgk+fNX5PBtTBz59mLA8
G3SDPn5a8jwbloU+fxy+PBu5FT5/3hE8G9w6PoBPdTwb//s+gK+lPBwkXj6BD5U8HElrPoFvRzwc
byc+gc64PByVlz6CLek8HLy/PoKM2Dwc5KQ+guuGPB0NSj6DSfE8HTazPoOoGDwdYOI+hAX8PB2L
1z6EY5s8HbeVPoTA9Twd5Bw+hR4JPB4Raj6FetY8Hj9/PoXXXDweblo+hjObPB6d9z6Gj5E8Hs5U
PobrPjwe/24+h0ahPB8xPz6Hobo8H2PEPof8hzwflvc+iFcJPB/K0z6IsT88H/9QPokLKDwgNGo+
iWTDPCBqGD6Jvg88IKBTPooXDTwg1xQ+im+7PCEOVD6KyBk8IUYJPosgJzwhfi0+i3fjPCG2tj6L
z008Ie+dPowmZDwiKNo+jH0pPCJiYz6M05o8IpwyPo0ptzwi1j0+jX9/PCMQfj6N1PM8I0rsPo4q
ETwjhYA+jn7aPCPAMj6O00w8I/r9Po8naTwkNdg+j3svPCRwvz6Pzp48JKuqPpAhtjwk5pQ+kHR2
PCUheD6QxuA8JVxRPpEY8jwllxo+kWqsPCXRzz6RvBA8JgxtPpINGzwmRvA+kl3PPCaBVD6Sriw8
JruYPpL+Mjwm9bk+k03gPCcvtD6TnTc8J2mIPpPsNzwnozM+lDrhPCfctT6UiTQ8KBYMPpTXMDwo
Tzg+lSTXPCiIOD6Vcic8KMENPpW/ITwo+bU+lgvGPCkyMT6WWBU8KWqBPpakDzwpoqY+lu+0PCna
nz6XOwQ8KhJuPpeF/jwqShI+l9CkPCqBjT6YGvU8KrjePphk8Twq8AY+mK6YPCsnBT6Y9+o8K13d
PplA5zwrlIw+mYmOPCvLFD6Z0eA8LAF1PpoZ3DwsN64+mmGCPCxtwD6aqNI8LKOrPprvyjws2W4+
mzZrPC0PCT6bfLQ8LUR7PpvCpDwtecQ+nAg6PC2u4z6cTXY8LePYPpySVzwuGKE+nNbcPC5NPT6d
GwM8LoGrPp1ezTwutes+naI2PC7p+T6d5UA8Lx3WPp4n5zwvUX8+nmorPC+E8z6erAo8L7gxPp7t
gjwv6zU+ny6SPDAd/z6fbzg8MFCMPp+vcjwwgto+n+8/PDC06D6gLps8MOazPqBthjwxGDk+oKv8
PDFJdz6g6fw8MXpsPqEnhDwxqxU+oWSPPDHbbz6hoR08Mgt5PqHdKzwyOy8+ohi0PDJqjz6iU7g8
MpmXPqKOMzwyyEQ+osgiPDL2kz6jAYE8MySCPqM6TjwzUg8+o3KGPDN/NT6jqiU8M6v0PqPhJzwz
2Eg+pBeKPDQELj6kTUo8NC+kPqSCZDw0Wqg+pLbTPDSFNj6k6pU8NK9MPqUdpTw02Oc+pVABPDUC
Bj6lgaQ8NSqlPqWyizw1UsM+peKyPDV6XT6mEhY8NaFwPqZAsjw1x/w+pm6FPDXt/j6mm4k8NhNz
PqbHvDw2OFw+pvMaPDZctj6nHaA8NoB/PqdHSjw2o7g+p3AWPDbGXj6nmAA8NuhxPqe/Bjw3CfE+
p+UlPDcq3T6oClk8N0s1PqguoTw3avo+qFH6PDeKKz6odGI8N6jJPqiV1jw3xtU+qLZVPDfkUD6o
1d08OAE6Pqj0bDw4HZU+qRIBPDg5Yz6pLpo8OFSlPqlKNjw4b1w+qWTUPDiJjD6pfnQ8OKM0PqmX
FDw4vFk+qa60PDjU+z6pxVU8OO0ePqna9Tw5BMI+qe+VPDkb6z6qAzQ8OTKbPqoV0zw5SNQ+qidz
PDlelz6qOBQ8OXPnPqpHtjw5iMc+qlZbPDmdNz6qZAI8ObE5
      </set>
   </ref>
</figure>
