# Supplementary material for: Organization of reward and movement signals in the basal ganglia and cerebellum
Source: Nat Commun. 2024 Mar 8;15:2119. doi: 10.1038/s41467-024-45921-9 (PMC10923830; doi:10.1038/s41467-024-45921-9)
Supplement: Supplementary file 4 — Source Data [file 41467_2024_45921_MOESM4_ESM.zip › VBG_sup7.fyp]

<?xml version="1.0" encoding="us-ascii" standalone="yes"?>
<?fyp appVersion="5.4.4" schemaVersion="25"?>
<figure xmlns="http://www.keck.ucsf.edu/datanav/namespace/schema25"
   strokeWidth="0.01in" strokeJoin="miter" loc="0.5in 0.5in" strokePat="solid" psFont="Helvetica" fontStyle="plain" fillColor="000000" altFont="serif" strokeCap="butt" width="6.9in" fontSize="12" strokeColor="000000" font="Arial" height="5.4in">
   <graph strokeWidth="0.5pt" loc="3.7in 3.7in" autorange="z" width="1in" fontSize="10" title="SNR psth_5606 pur" clip="true" height="1in">
      <axis strokeWidth="0.01in" labelOffset="0.2in" lineHt="1" start="0" spacer="0.03in" fontSize="8" end="800">
         <ticks intv="400" perLogIntv="1" start="0" end="1200" fmt="f1"/>
      </axis>
      <axis strokeWidth="0.01in" labelOffset="0.3in" start="0" spacer="0.03in" fontSize="8" end="220">
         <ticks intv="110" perLogIntv="1" fmt="f2"/>
      </axis>
      <colorbar cmapnan="ffffff" lineHt="0.8" gap="0.6in" cmap="tropic" start="0" spacer="0.1in" end="100" title="colormap">
         <ticks intv="10"/>
      </colorbar>
      <gridline strokeColor="262626"/>
      <gridline strokeColor="262626"/>
      <legend loc="87.2% 63.1%" size="0.1in" len="0.1in" psFont="Helvetica Narrow" spacer="0.15in" mid="true" fontSize="8"/>
      <trace strokeWidth="1pt" src="#src_02" fontSize="8" strokeColor="003264" title="0">
         <symbol fillColor="none" size="0pt" strokeColor="000000" type="circle"/>
         <ebar hide="true" capSize="0in" strokeColor="000000"/>
      </trace>
      <trace strokeWidth="1pt" src="#src_452" fontSize="8" strokeColor="006464" title="45">
         <symbol fillColor="none" size="0pt" strokeColor="000000" type="circle"/>
         <ebar hide="true" capSize="0in" strokeColor="000000"/>
      </trace>
      <trace strokeWidth="1pt" src="#src_902" fontSize="8" strokeColor="009664" title="90">
         <symbol fillColor="none" size="0pt" strokeColor="000000" type="circle"/>
         <ebar hide="true" capSize="0in" strokeColor="000000"/>
      </trace>
      <trace strokeWidth="1pt" src="#src_1352" fontSize="8" strokeColor="329696" title="135">
         <symbol fillColor="none" size="0pt" strokeColor="000000" type="circle"/>
         <ebar hide="true" capSize="0in" strokeColor="000000"/>
      </trace>
      <trace strokeWidth="1pt" src="#src_1802" fontSize="8" strokeColor="649696" title="180">
         <symbol fillColor="none" size="0pt" strokeColor="000000" type="circle"/>
         <ebar hide="true" capSize="0in" strokeColor="000000"/>
      </trace>
      <trace strokeWidth="1pt" src="#src_2252" fontSize="8" strokeColor="6496c8" title="225">
         <symbol fillColor="none" size="0pt" strokeColor="000000" type="circle"/>
         <ebar hide="true" capSize="0in" strokeColor="000000"/>
      </trace>
      <trace strokeWidth="1pt" src="#src_2702" fontSize="8" strokeColor="9696c8" title="270">
         <symbol fillColor="none" size="0pt" strokeColor="000000" type="circle"/>
         <ebar hide="true" capSize="0in" strokeColor="000000"/>
      </trace>
      <trace strokeWidth="1pt" src="#src_31582" fontSize="8" strokeColor="c896c8" title="315">
         <symbol fillColor="none" size="0pt" strokeColor="000000" type="circle"/>
         <ebar hide="true" capSize="0in" strokeColor="000000"/>
      </trace>
      <label loc="-2.1% 145%" title="Basal Ganglia SNpr"/>
      <label loc="-2.1% 125%" title="Direction: 0.52"/>
      <label loc="-15.9% 115.6%" fontSize="13" valign="center" align="center" title="c|0:w"/>
   </graph>
   <graph strokeWidth="0.5pt" loc="5.3in 3.7in" autorange="z" width="1in" fontSize="10" title="MSN psth_4164 pur" clip="true" height="1in">
      <axis strokeWidth="0.01in" labelOffset="0.2in" lineHt="1" start="0" spacer="0.03in" fontSize="8" end="800">
         <ticks intv="400" perLogIntv="1" start="0" end="1200" fmt="f1"/>
      </axis>
      <axis strokeWidth="0.01in" labelOffset="0.3in" start="0" spacer="0.03in" fontSize="8" end="30">
         <ticks intv="15" perLogIntv="1" fmt="f2"/>
      </axis>
      <colorbar cmapnan="ffffff" lineHt="0.8" gap="0.6in" cmap="tropic" start="0" spacer="0.1in" end="100" title="colormap">
         <ticks intv="10"/>
      </colorbar>
      <gridline strokeColor="262626"/>
      <gridline strokeColor="262626"/>
      <legend loc="87.2% 63.1%" size="0.1in" len="0.1in" psFont="Helvetica Narrow" spacer="0.15in" mid="true" fontSize="8"/>
      <trace strokeWidth="1pt" src="#src_0" fontSize="8" strokeColor="003264" title="0">
         <symbol fillColor="none" size="0pt" strokeColor="000000" type="circle"/>
         <ebar hide="true" capSize="0in" strokeColor="000000"/>
      </trace>
      <trace strokeWidth="1pt" src="#src_45" fontSize="8" strokeColor="006464" title="45">
         <symbol fillColor="none" size="0pt" strokeColor="000000" type="circle"/>
         <ebar hide="true" capSize="0in" strokeColor="000000"/>
      </trace>
      <trace strokeWidth="1pt" src="#src_90" fontSize="8" strokeColor="009664" title="90">
         <symbol fillColor="none" size="0pt" strokeColor="000000" type="circle"/>
         <ebar hide="true" capSize="0in" strokeColor="000000"/>
      </trace>
      <trace strokeWidth="1pt" src="#src_135" fontSize="8" strokeColor="329696" title="135">
         <symbol fillColor="none" size="0pt" strokeColor="000000" type="circle"/>
         <ebar hide="true" capSize="0in" strokeColor="000000"/>
      </trace>
      <trace strokeWidth="1pt" src="#src_180" fontSize="8" strokeColor="649696" title="180">
         <symbol fillColor="none" size="0pt" strokeColor="000000" type="circle"/>
         <ebar hide="true" capSize="0in" strokeColor="000000"/>
      </trace>
      <trace strokeWidth="1pt" src="#src_225" fontSize="8" strokeColor="6496c8" title="225">
         <symbol fillColor="none" size="0pt" strokeColor="000000" type="circle"/>
         <ebar hide="true" capSize="0in" strokeColor="000000"/>
      </trace>
      <trace strokeWidth="1pt" src="#src_270" fontSize="8" strokeColor="9696c8" title="270">
         <symbol fillColor="none" size="0pt" strokeColor="000000" type="circle"/>
         <ebar hide="true" capSize="0in" strokeColor="000000"/>
      </trace>
      <trace strokeWidth="1pt" src="#src_3158" fontSize="8" strokeColor="c896c8" title="315">
         <symbol fillColor="none" size="0pt" strokeColor="000000" type="circle"/>
         <ebar hide="true" capSize="0in" strokeColor="000000"/>
      </trace>
      <label loc="-2.1% 145%" title="Basal Ganglia Caudate"/>
      <label loc="-2.1% 125%" title="Direction: 0.12"/>
      <label loc="-15.9% 115.6%" fontSize="13" valign="center" align="center" title="d|0:w"/>
   </graph>
   <graph strokeWidth="0.5pt" loc="0.5in 3.7in" autorange="z" width="1in" fontSize="10" title="PC psth_5458 sacc" clip="true" height="1in">
      <axis strokeWidth="0.01in" labelOffset="0.2in" lineHt="1" start="0" spacer="0.03in" fontSize="8" end="800">
         <ticks intv="400" perLogIntv="1" start="0" end="1200" fmt="f1"/>
      </axis>
      <axis strokeWidth="0.01in" labelOffset="0.3in" start="0" spacer="0.03in" fontSize="8" end="120" title="Firing rate (spike/s)&#xa;">
         <ticks intv="60" perLogIntv="1" start="0" end="140" fmt="f2"/>
      </axis>
      <colorbar cmapnan="ffffff" lineHt="0.8" gap="0.6in" cmap="tropic" start="0" spacer="0.1in" end="100" title="colormap">
         <ticks intv="10"/>
      </colorbar>
      <gridline strokeColor="262626"/>
      <gridline strokeColor="262626"/>
      <legend loc="87.2% 63.1%" size="0.1in" len="0.1in" psFont="Helvetica Narrow" spacer="0.15in" mid="true" fontSize="8"/>
      <trace strokeWidth="1pt" src="#src_011" fontSize="8" strokeColor="003264" title="0">
         <symbol fillColor="none" size="0pt" strokeColor="000000" type="circle"/>
         <ebar hide="true" capSize="0in" strokeColor="000000"/>
      </trace>
      <trace strokeWidth="1pt" src="#src_4511" fontSize="8" strokeColor="006464" title="45">
         <symbol fillColor="none" size="0pt" strokeColor="000000" type="circle"/>
         <ebar hide="true" capSize="0in" strokeColor="000000"/>
      </trace>
      <trace strokeWidth="1pt" src="#src_9011" fontSize="8" strokeColor="009664" title="90">
         <symbol fillColor="none" size="0pt" strokeColor="000000" type="circle"/>
         <ebar hide="true" capSize="0in" strokeColor="000000"/>
      </trace>
      <trace strokeWidth="1pt" src="#src_13511" fontSize="8" strokeColor="329696" title="135">
         <symbol fillColor="none" size="0pt" strokeColor="000000" type="circle"/>
         <ebar hide="true" capSize="0in" strokeColor="000000"/>
      </trace>
      <trace strokeWidth="1pt" src="#src_18011" fontSize="8" strokeColor="649696" title="180">
         <symbol fillColor="none" size="0pt" strokeColor="000000" type="circle"/>
         <ebar hide="true" capSize="0in" strokeColor="000000"/>
      </trace>
      <trace strokeWidth="1pt" src="#src_22511" fontSize="8" strokeColor="6496c8" title="225">
         <symbol fillColor="none" size="0pt" strokeColor="000000" type="circle"/>
         <ebar hide="true" capSize="0in" strokeColor="000000"/>
      </trace>
      <trace strokeWidth="1pt" src="#src_27011" fontSize="8" strokeColor="9696c8" title="270">
         <symbol fillColor="none" size="0pt" strokeColor="000000" type="circle"/>
         <ebar hide="true" capSize="0in" strokeColor="000000"/>
      </trace>
      <trace strokeWidth="1pt" src="#src_315811" fontSize="8" strokeColor="c896c8" title="315">
         <symbol fillColor="none" size="0pt" strokeColor="000000" type="circle"/>
         <ebar hide="true" capSize="0in" strokeColor="000000"/>
      </trace>
      <label loc="-20% 145%" title="Vermis Purkinje Cell"/>
      <label loc="-2.1% 125%" title="Direction: 0.16"/>
      <label loc="-15.9% 115.6%" fontSize="13" valign="center" align="center" title="a|0:w"/>
   </graph>
   <graph strokeWidth="0.5pt" loc="2.1in 3.7in" autorange="z" width="1in" fontSize="10" title="CRB psth_4797 pur" clip="true" height="1in">
      <axis strokeWidth="0.01in" labelOffset="0.2in" lineHt="1" start="0" spacer="0.03in" fontSize="8" end="800">
         <ticks intv="400" perLogIntv="1" start="0" end="1200" fmt="f1"/>
      </axis>
      <axis strokeWidth="0.01in" labelOffset="0.3in" start="0" spacer="0.03in" fontSize="8" end="40">
         <ticks intv="20" perLogIntv="1" start="0" end="140" fmt="f2"/>
      </axis>
      <colorbar cmapnan="ffffff" lineHt="0.8" gap="0.6in" cmap="tropic" start="0" spacer="0.1in" end="100" title="colormap">
         <ticks intv="10"/>
      </colorbar>
      <gridline strokeColor="262626"/>
      <gridline strokeColor="262626"/>
      <legend loc="87.2% 63.1%" size="0.1in" len="0.1in" psFont="Helvetica Narrow" spacer="0.15in" mid="true" fontSize="8"/>
      <trace strokeWidth="1pt" src="#src_01" fontSize="8" strokeColor="003264" title="0">
         <symbol fillColor="none" size="0pt" strokeColor="000000" type="circle"/>
         <ebar hide="true" capSize="0in" strokeColor="000000"/>
      </trace>
      <trace strokeWidth="1pt" src="#src_451" fontSize="8" strokeColor="006464" title="45">
         <symbol fillColor="none" size="0pt" strokeColor="000000" type="circle"/>
         <ebar hide="true" capSize="0in" strokeColor="000000"/>
      </trace>
      <trace strokeWidth="1pt" src="#src_901" fontSize="8" strokeColor="009664" title="90">
         <symbol fillColor="none" size="0pt" strokeColor="000000" type="circle"/>
         <ebar hide="true" capSize="0in" strokeColor="000000"/>
      </trace>
      <trace strokeWidth="1pt" src="#src_1351" fontSize="8" strokeColor="329696" title="135">
         <symbol fillColor="none" size="0pt" strokeColor="000000" type="circle"/>
         <ebar hide="true" capSize="0in" strokeColor="000000"/>
      </trace>
      <trace strokeWidth="1pt" src="#src_1801" fontSize="8" strokeColor="649696" title="180">
         <symbol fillColor="none" size="0pt" strokeColor="000000" type="circle"/>
         <ebar hide="true" capSize="0in" strokeColor="000000"/>
      </trace>
      <trace strokeWidth="1pt" src="#src_2251" fontSize="8" strokeColor="6496c8" title="225">
         <symbol fillColor="none" size="0pt" strokeColor="000000" type="circle"/>
         <ebar hide="true" capSize="0in" strokeColor="000000"/>
      </trace>
      <trace strokeWidth="1pt" src="#src_2701" fontSize="8" strokeColor="9696c8" title="270">
         <symbol fillColor="none" size="0pt" strokeColor="000000" type="circle"/>
         <ebar hide="true" capSize="0in" strokeColor="000000"/>
      </trace>
      <trace strokeWidth="1pt" src="#src_31581" fontSize="8" strokeColor="c896c8" title="315">
         <symbol fillColor="none" size="0pt" strokeColor="000000" type="circle"/>
         <ebar hide="true" capSize="0in" strokeColor="000000"/>
      </trace>
      <label loc="-15% 145%" title="Vermis Local Neuron"/>
      <label loc="-2.1% 125%" title="Direction: 0.15"/>
      <pgraph fillColor="none" strokeWidth="1pt" loc="3.321in 35.5pt" width="0.5in" height="0.5in">
         <paxis strokeWidth="2pt" start="0" end="360" pdivs="0 0 30" strokeColor="ffffff"/>
         <paxis strokeWidth="2pt" refangle="80" start="0" end="1" pdivs="0 0 2"/>
         <colorbar cmapnan="ffffff" lineHt="0.8" gap="0.6in" cmap="tropic" start="0" spacer="0.1in" end="100" title="colormap">
            <ticks intv="10"/>
         </colorbar>
         <legend loc="0in 0in" size="0.1in" mid="true"/>
         <trace fillColor="000000" strokeWidth="2pt" src="#src_3157" psFont="Bookman" fontSize="8" strokeColor="649696" title="180">
            <symbol fillColor="none" size="0pt" strokeColor="000000"/>
            <ebar hide="true" capSize="0in" strokeColor="000000"/>
         </trace>
         <trace fillColor="000000" strokeWidth="2pt" src="#src_3156" psFont="Bookman" fontSize="8" strokeColor="006464" title="45">
            <symbol fillColor="none" size="0pt" strokeColor="000000"/>
            <ebar hide="true" capSize="0in" strokeColor="000000"/>
         </trace>
         <trace fillColor="000000" strokeWidth="2pt" src="#src_3155" psFont="Bookman" fontSize="8" strokeColor="009664" title="90">
            <symbol fillColor="none" size="0pt" strokeColor="000000"/>
            <ebar hide="true" capSize="0in" strokeColor="000000"/>
         </trace>
         <trace fillColor="000000" strokeWidth="2pt" src="#src_3154" psFont="Bookman" fontSize="8" strokeColor="003264" title="0">
            <symbol fillColor="none" size="0pt" strokeColor="000000"/>
            <ebar hide="true" capSize="0in" strokeColor="000000"/>
         </trace>
         <trace fillColor="000000" strokeWidth="2pt" src="#src_3153" psFont="Bookman" fontSize="8" strokeColor="6496c8" title="225">
            <symbol fillColor="none" size="0pt" strokeColor="000000"/>
            <ebar hide="true" capSize="0in" strokeColor="000000"/>
         </trace>
         <trace fillColor="000000" strokeWidth="2pt" src="#src_3152" psFont="Bookman" fontSize="8" strokeColor="329696" title="135">
            <symbol fillColor="none" size="0pt" strokeColor="000000"/>
            <ebar hide="true" capSize="0in" strokeColor="000000"/>
         </trace>
         <trace fillColor="000000" strokeWidth="2pt" src="#src_3151" psFont="Bookman" fontSize="8" strokeColor="c896c8" title="315">
            <symbol fillColor="none" size="0pt" strokeColor="000000"/>
            <ebar hide="true" capSize="0in" strokeColor="000000"/>
         </trace>
         <trace fillColor="000000" strokeWidth="2pt" src="#src_315" psFont="Bookman" fontSize="8" strokeColor="9696c8" title="270">
            <symbol fillColor="none" size="0pt" strokeColor="000000"/>
            <ebar hide="true" capSize="0in" strokeColor="000000"/>
         </trace>
      </pgraph>
      <label loc="-15.9% 115.6%" fontSize="13" valign="center" align="center" title="b|0:w"/>
   </graph>
   <graph loc="3.7in 1.5in" width="1in" fontSize="8" title="snr raster" clip="true" height="1.8in">
      <axis labelOffset="0.25in" start="0" spacer="0.03in" end="800" title="&#xa;">
         <ticks intv="400" perLogIntv="1" fmt="f1"/>
      </axis>
      <axis hide="true" labelOffset="0.3in" start="0" spacer="0.03in" end="135" units="trials" title="&#xa;&#xa;">
         <ticks intv="20" perLogIntv="1" start="0" end="80"/>
      </axis>
      <colorbar cmapnan="ffffff" gap="0.2in" start="0" spacer="0.1in" end="100" title="Z AXIS">
         <ticks intv="10"/>
      </colorbar>
      <gridline />
      <gridline />
      <legend loc="0in 0in" len="0.01in" spacer="0.2in" mid="true"/>
      <calib loc="-18.9% 0.35in" cap="lineup" len="50" primary="false"/>
      <trace strokeWidth="0pt" src="#src_592" legend="false" strokeColor="003264" title="0">
         <symbol fillColor="edb120" strokeWidth="0.5pt" size="0.6pt" type="rect12"/>
         <ebar hide="true"/>
      </trace>
      <trace strokeWidth="0pt" src="#src_402" legend="false" strokeColor="006464" title="45">
         <symbol fillColor="7e2f8e" strokeWidth="0.5pt" size="0.6pt" type="rect12"/>
         <ebar hide="true"/>
      </trace>
      <trace strokeWidth="0pt" src="#src_332" legend="false" strokeColor="009664" title="90">
         <symbol fillColor="77ac30" strokeWidth="0.5pt" size="0.6pt" type="rect12"/>
         <ebar hide="true"/>
      </trace>
      <trace strokeWidth="0pt" src="#src_912" legend="false" strokeColor="329696" title="135">
         <symbol fillColor="4dbeee" strokeWidth="0.5pt" size="0.6pt" type="rect12"/>
         <ebar hide="true"/>
      </trace>
      <trace strokeWidth="0pt" src="#src_82" legend="false" strokeColor="649696" title="180">
         <symbol fillColor="a2142f" strokeWidth="0.5pt" size="0.6pt" type="rect12"/>
         <ebar hide="true"/>
      </trace>
      <trace strokeWidth="0pt" src="#src_502" legend="false" strokeColor="6496c8" title="225">
         <symbol fillColor="0072bd" strokeWidth="0.5pt" size="0.6pt" type="rect12"/>
         <ebar hide="true"/>
      </trace>
      <trace strokeWidth="0pt" src="#src_282" legend="false" strokeColor="9696c8" title="270">
         <symbol fillColor="d95319" strokeWidth="0.5pt" size="0.6pt" type="rect12"/>
         <ebar hide="true"/>
      </trace>
      <trace strokeWidth="0pt" src="#src_252" legend="false" strokeColor="c896c8" title="315">
         <symbol fillColor="edb120" strokeWidth="0.5pt" size="0.6pt" type="rect12"/>
         <ebar hide="true"/>
      </trace>
      <label loc="-15.9% 102.4%" fontSize="13" valign="center" align="center" title="g|0:w"/>
   </graph>
   <graph loc="5.3in 1.5in" width="1in" fontSize="8" title="msn raster" clip="true" height="1.8in">
      <axis labelOffset="0.25in" start="0" spacer="0.03in" end="800" title="&#xa;">
         <ticks intv="400" perLogIntv="1" fmt="f1"/>
      </axis>
      <axis hide="true" labelOffset="0.3in" start="0" spacer="0.03in" end="172" units="trials" title="&#xa;&#xa;">
         <ticks intv="20" perLogIntv="1" start="0" end="80"/>
      </axis>
      <colorbar cmapnan="ffffff" gap="0.2in" start="0" spacer="0.1in" end="100" title="Z AXIS">
         <ticks intv="10"/>
      </colorbar>
      <gridline />
      <gridline />
      <legend loc="0in 0in" len="0.01in" spacer="0.2in" mid="true"/>
      <calib loc="-19.5% 0.35in" cap="lineup" len="50" primary="false"/>
      <trace strokeWidth="0pt" src="#src_59" legend="false" strokeColor="003264" title="0">
         <symbol fillColor="edb120" strokeWidth="0.5pt" size="0.6pt" type="rect12"/>
         <ebar hide="true"/>
      </trace>
      <trace strokeWidth="0pt" src="#src_40" legend="false" strokeColor="006464" title="45">
         <symbol fillColor="7e2f8e" strokeWidth="0.5pt" size="0.6pt" type="rect12"/>
         <ebar hide="true"/>
      </trace>
      <trace strokeWidth="0pt" src="#src_33" legend="false" strokeColor="009664" title="90">
         <symbol fillColor="77ac30" strokeWidth="0.5pt" size="0.6pt" type="rect12"/>
         <ebar hide="true"/>
      </trace>
      <trace strokeWidth="0pt" src="#src_91" legend="false" strokeColor="329696" title="135">
         <symbol fillColor="4dbeee" strokeWidth="0.5pt" size="0.6pt" type="rect12"/>
         <ebar hide="true"/>
      </trace>
      <trace strokeWidth="0pt" src="#src_8" legend="false" strokeColor="649696" title="180">
         <symbol fillColor="a2142f" strokeWidth="0.5pt" size="0.6pt" type="rect12"/>
         <ebar hide="true"/>
      </trace>
      <trace strokeWidth="0pt" src="#src_50" legend="false" strokeColor="6496c8" title="225">
         <symbol fillColor="0072bd" strokeWidth="0.5pt" size="0.6pt" type="rect12"/>
         <ebar hide="true"/>
      </trace>
      <trace strokeWidth="0pt" src="#src_28" legend="false" strokeColor="9696c8" title="270">
         <symbol fillColor="d95319" strokeWidth="0.5pt" size="0.6pt" type="rect12"/>
         <ebar hide="true"/>
      </trace>
      <trace strokeWidth="0pt" src="#src_25" legend="false" strokeColor="c896c8" title="315">
         <symbol fillColor="edb120" strokeWidth="0.5pt" size="0.6pt" type="rect12"/>
         <ebar hide="true"/>
      </trace>
      <label loc="-15.9% 102.4%" fontSize="13" valign="center" align="center" title="h|0:w"/>
   </graph>
   <graph loc="2.1in 1.5in" width="1in" fontSize="8" title="crb raster" clip="true" height="1.8in">
      <axis labelOffset="0.25in" start="0" spacer="0.03in" end="800" title="&#xa;">
         <ticks intv="400" perLogIntv="1" fmt="f1"/>
      </axis>
      <axis hide="true" labelOffset="0.3in" start="0" spacer="0.03in" end="139" units="trials" title="&#xa;&#xa;">
         <ticks intv="20" perLogIntv="1" start="0" end="80"/>
      </axis>
      <colorbar cmapnan="ffffff" gap="0.2in" start="0" spacer="0.1in" end="100" title="Z AXIS">
         <ticks intv="10"/>
      </colorbar>
      <gridline />
      <gridline />
      <legend loc="0in 0in" len="0.01in" spacer="0.2in" mid="true"/>
      <trace strokeWidth="0pt" src="#src_5911" legend="false" strokeColor="003264" title="0">
         <symbol fillColor="edb120" strokeWidth="0.5pt" size="0.6pt" type="rect12"/>
         <ebar hide="true"/>
      </trace>
      <trace strokeWidth="0pt" src="#src_4011" legend="false" strokeColor="006464" title="45">
         <symbol fillColor="7e2f8e" strokeWidth="0.5pt" size="0.6pt" type="rect12"/>
         <ebar hide="true"/>
      </trace>
      <trace strokeWidth="0pt" src="#src_3311" legend="false" strokeColor="009664" title="90">
         <symbol fillColor="77ac30" strokeWidth="0.5pt" size="0.6pt" type="rect12"/>
         <ebar hide="true"/>
      </trace>
      <trace strokeWidth="0pt" src="#src_9111" legend="false" strokeColor="329696" title="135">
         <symbol fillColor="4dbeee" strokeWidth="0.5pt" size="0.6pt" type="rect12"/>
         <ebar hide="true"/>
      </trace>
      <trace strokeWidth="0pt" src="#src_811" legend="false" strokeColor="649696" title="180">
         <symbol fillColor="a2142f" strokeWidth="0.5pt" size="0.6pt" type="rect12"/>
         <ebar hide="true"/>
      </trace>
      <trace strokeWidth="0pt" src="#src_5011" legend="false" strokeColor="6496c8" title="225">
         <symbol fillColor="0072bd" strokeWidth="0.5pt" size="0.6pt" type="rect12"/>
         <ebar hide="true"/>
      </trace>
      <trace strokeWidth="0pt" src="#src_2811" legend="false" strokeColor="9696c8" title="270">
         <symbol fillColor="d95319" strokeWidth="0.5pt" size="0.6pt" type="rect12"/>
         <ebar hide="true"/>
      </trace>
      <trace strokeWidth="0pt" src="#src_2511" legend="false" strokeColor="c896c8" title="315">
         <symbol fillColor="edb120" strokeWidth="0.5pt" size="0.6pt" type="rect12"/>
         <ebar hide="true"/>
      </trace>
      <calib loc="-16.9% 0.35in" cap="lineup" len="50" primary="false"/>
      <label loc="-15.9% 102.4%" fontSize="13" valign="center" align="center" title="f|0:w"/>
   </graph>
   <graph loc="0.5in 1.5in" width="1in" fontSize="8" title="pc raster" clip="true" height="1.8in">
      <axis labelOffset="0.25in" start="0" spacer="0.03in" end="800" title="&#xa;">
         <ticks intv="400" perLogIntv="1" fmt="f1"/>
      </axis>
      <axis hide="true" labelOffset="0.3in" start="0" spacer="0.03in" end="176" units="trials" title="&#xa;&#xa;">
         <ticks intv="20" perLogIntv="1" start="0" end="80"/>
      </axis>
      <colorbar cmapnan="ffffff" gap="0.2in" start="0" spacer="0.1in" end="100" title="Z AXIS">
         <ticks intv="10"/>
      </colorbar>
      <gridline />
      <gridline />
      <legend loc="0in 0in" len="0.01in" spacer="0.2in" mid="true"/>
      <calib loc="-16.7% 0.35in" cap="lineup" len="50" primary="false"/>
      <trace strokeWidth="0pt" src="#src_591" legend="false" strokeColor="003264" title="0">
         <symbol fillColor="edb120" strokeWidth="0.5pt" size="0.6pt" type="rect12"/>
         <ebar hide="true"/>
      </trace>
      <trace strokeWidth="0pt" src="#src_401" legend="false" strokeColor="006464" title="45">
         <symbol fillColor="7e2f8e" strokeWidth="0.5pt" size="0.6pt" type="rect12"/>
         <ebar hide="true"/>
      </trace>
      <trace strokeWidth="0pt" src="#src_331" legend="false" strokeColor="009664" title="90">
         <symbol fillColor="77ac30" strokeWidth="0.5pt" size="0.6pt" type="rect12"/>
         <ebar hide="true"/>
      </trace>
      <trace strokeWidth="0pt" src="#src_911" legend="false" strokeColor="329696" title="135">
         <symbol fillColor="4dbeee" strokeWidth="0.5pt" size="0.6pt" type="rect12"/>
         <ebar hide="true"/>
      </trace>
      <trace strokeWidth="0pt" src="#src_81" legend="false" strokeColor="649696" title="180">
         <symbol fillColor="a2142f" strokeWidth="0.5pt" size="0.6pt" type="rect12"/>
         <ebar hide="true"/>
      </trace>
      <trace strokeWidth="0pt" src="#src_501" legend="false" strokeColor="6496c8" title="225">
         <symbol fillColor="0072bd" strokeWidth="0.5pt" size="0.6pt" type="rect12"/>
         <ebar hide="true"/>
      </trace>
      <trace strokeWidth="0pt" src="#src_281" legend="false" strokeColor="9696c8" title="270">
         <symbol fillColor="d95319" strokeWidth="0.5pt" size="0.6pt" type="rect12"/>
         <ebar hide="true"/>
      </trace>
      <label loc="-15.9% 102.4%" fontSize="13" valign="center" align="center" title="e|0:w"/>
      <trace strokeWidth="0pt" src="#src_251" legend="false" strokeColor="c896c8" title="315">
         <symbol fillColor="edb120" strokeWidth="0.5pt" size="0.6pt" type="rect12"/>
         <ebar hide="true"/>
      </trace>
   </graph>
   <graph loc="3.7in 0.49in" width="1in" fontSize="8" title="snr omega" clip="true" height="0.5in">
      <axis labelOffset="0.3in" lineHt="1" start="0" spacer="0.03in" end="800" title="Time from target motion (ms)">
         <ticks intv="400" perLogIntv="1" fmt="f1"/>
      </axis>
      <axis hide="true" labelOffset="0.3in" start="-0.02" spacer="0.03in" end="1">
         <ticks intv="0.5" perLogIntv="1" start="0" end="1" fmt="f2"/>
      </axis>
      <colorbar cmapnan="ffffff" gap="0.2in" start="0" spacer="0.1in" end="100" title="Z AXIS">
         <ticks intv="10"/>
      </colorbar>
      <gridline />
      <gridline />
      <legend loc="0.031in 0.337in" labelOffset="0.03in" len="0.12in" spacer="0.12in" mid="true"/>
      <label loc="-7% 125%" fontSize="13" valign="center" align="center" title="k|0:w"/>
      <trace fillColor="ff0000" mode="errorband" src="#src_SNR9" strokeColor="800080" title="Reward x Direction">
         <symbol fillColor="none" size="0pt" strokeColor="0000ff" type="circle"/>
         <ebar fillColor="64ff0000" cap="xhair"/>
      </trace>
      <trace fillColor="ff0000" mode="errorband" src="#src_SNR8" strokeColor="ff0000" title="Reward">
         <symbol fillColor="none" size="0pt" strokeColor="0000ff" type="circle"/>
         <ebar fillColor="64ff0000" cap="xhair"/>
      </trace>
      <trace fillColor="0000ff" mode="errorband" src="#src_SNR7" strokeColor="0000ff" title="Direction">
         <symbol fillColor="none" size="0pt" type="circle"/>
         <ebar fillColor="64ff0000" cap="xhair"/>
      </trace>
   </graph>
   <graph loc="5.3in 0.5in" width="1in" fontSize="8" title="msn omega" clip="true" height="0.5in">
      <axis labelOffset="0.3in" lineHt="1" start="0" spacer="0.03in" end="800" title="Time from target motion (ms)">
         <ticks intv="400" perLogIntv="1" fmt="f1"/>
      </axis>
      <axis fillColor="ffffff" hide="true" labelOffset="0.4in" start="-0.02" spacer="0.03in" end="1" title="&#xa;">
         <ticks intv="0.5" perLogIntv="1" start="0" end="1" fmt="f2"/>
      </axis>
      <colorbar cmapnan="ffffff" gap="0.2in" start="0" spacer="0.1in" end="100" title="Z AXIS">
         <ticks intv="10"/>
      </colorbar>
      <gridline />
      <gridline />
      <legend loc="0.09in 0.844in" labelOffset="0.03in" len="0.12in" spacer="0.12in" mid="true"/>
      <label loc="-7% 125%" fontSize="13" valign="center" align="center" title="l|0:w"/>
      <trace fillColor="0000ff" mode="errorband" src="#src_SNR6" strokeColor="0000ff" title="Direction">
         <symbol fillColor="none" size="0pt" type="circle"/>
         <ebar fillColor="64ff0000" cap="xhair"/>
      </trace>
      <trace fillColor="ff0000" mode="errorband" src="#src_SNR51" strokeColor="ff0000" title="Reward">
         <symbol fillColor="none" size="0pt" strokeColor="0000ff" type="circle"/>
         <ebar fillColor="64ff0000" cap="xhair"/>
      </trace>
      <trace fillColor="ff0000" mode="errorband" src="#src_SNR5" strokeColor="800080" title="Reward-Direction interaction">
         <symbol fillColor="none" size="0pt" strokeColor="0000ff" type="circle"/>
         <ebar fillColor="64ff0000" cap="xhair"/>
      </trace>
   </graph>
   <graph loc="0.5in 0.5in" width="1in" fontSize="8" title="pc omega" clip="true" height="0.5in">
      <axis labelOffset="0.3in" lineHt="1" start="0" spacer="0.03in" end="800" title="Time from target motion (ms)">
         <ticks intv="400" perLogIntv="1" fmt="f1"/>
      </axis>
      <axis labelOffset="0.3in" start="-0.02" spacer="0.03in" end="1" title="Effect size&#xa;&#xa;">
         <ticks intv="0.5" perLogIntv="1" start="0" end="1" fmt="f2"/>
      </axis>
      <colorbar cmapnan="ffffff" gap="0.2in" start="0" spacer="0.1in" end="100" title="Z AXIS">
         <ticks intv="10"/>
      </colorbar>
      <gridline />
      <gridline />
      <legend loc="0.6in 0.515in" labelOffset="0.03in" len="0.12in" spacer="0.12in" mid="true"/>
      <label loc="-7% 125%" fontSize="13" valign="center" align="center" title="i|0:w"/>
      <trace fillColor="0000ff" mode="errorband" src="#src_SNR4" strokeColor="0000ff" title="Direction">
         <symbol fillColor="none" size="0pt" type="circle"/>
         <ebar fillColor="64ff0000" cap="xhair"/>
      </trace>
      <trace fillColor="ff0000" mode="errorband" src="#src_SNR31" strokeColor="ff0000" title="Reward">
         <symbol fillColor="none" size="0pt" strokeColor="0000ff" type="circle"/>
         <ebar fillColor="64ff0000" cap="xhair"/>
      </trace>
      <trace fillColor="ff0000" mode="errorband" src="#src_SNR3" strokeColor="800080" title="Reward-Direction interaction">
         <symbol fillColor="none" size="0pt" strokeColor="0000ff" type="circle"/>
         <ebar fillColor="64ff0000" cap="xhair"/>
      </trace>
   </graph>
   <graph loc="2.1in 0.5in" width="1in" fontSize="8" title="crn omega" clip="true" height="0.5in">
      <axis labelOffset="0.3in" lineHt="1" start="0" spacer="0.03in" end="800" title="Time from target motion (ms)">
         <ticks intv="400" perLogIntv="1" fmt="f1"/>
      </axis>
      <axis fillColor="ffffff" hide="true" labelOffset="0.4in" start="-0.02" spacer="0.03in" end="1" title="&#xa;">
         <ticks intv="0.5" perLogIntv="1" start="-0.02" end="0.8" fmt="f2"/>
      </axis>
      <colorbar cmapnan="ffffff" gap="0.2in" start="0" spacer="0.1in" end="100" title="Z AXIS">
         <ticks intv="10"/>
      </colorbar>
      <gridline />
      <gridline />
      <legend loc="2.714in 0.205in" labelOffset="0.03in" hide="false" len="0.12in" spacer="0.12in" mid="true"/>
      <label loc="-7% 125%" fontSize="13" valign="center" align="center" title="j|0:w"/>
      <trace fillColor="0000ff" mode="errorband" src="#src_SNR2" strokeColor="0000ff" title="Direction">
         <symbol fillColor="none" size="0pt" type="circle"/>
         <ebar fillColor="64ff0000" cap="xhair"/>
      </trace>
      <trace fillColor="ff0000" mode="errorband" src="#src_SNR1" strokeColor="ff0000" title="Reward probability|6:000000">
         <symbol fillColor="none" size="0pt" strokeColor="0000ff" type="circle"/>
         <ebar fillColor="64ff0000" cap="xhair"/>
      </trace>
      <trace fillColor="ff0000" mode="errorband" src="#src_SNR" strokeColor="800080" title="Reward probability x Direction|6:000000,18:-">
         <symbol fillColor="none" size="0pt" strokeColor="0000ff" type="circle"/>
         <ebar fillColor="64ff0000" cap="xhair"/>
      </trace>
   </graph>
   <ref >
      <set id="src_SNR" fmt="series">
AAAAB3NyY19TTlIAAAACQkgAAMPHgAAAAAABAAAAID2H43i6vVpKPIKa2rwPpui8aRKcvMhHpzsO
X7a8Ff2POsKRSDt9Yz+8nmq7PCW+8bzMQ3o8Tn5IvB1GS70VaL09WuSavMZ6+rxJq7g8jvnqu8WH
R7trhK49ANvSPJGxtLzB+wE7lcvQvSimrby9aDA68aZfPRB27H/AAAA8y4gL
      </set>
      <set id="src_SNR1" fmt="series">
AAAACHNyY19TTlIxAAAAAkJIAADDx4AAAAAAAQAAACA8ti0BPFdXYjzXUeY8q3Wvu/l0Bzvh9VY8
n8OWu+JwgLpOUSI60nEXPBc6S7gEQnG53MRnO9tigj0V20G7x4Xnuy8Ye7v4iQK76lBbu+cSF7uQ
rps5/SxxPEGO6LvH4VQ7edgHO+NLzTzeTDE6ysZ5OpP7QLvxXYx/wAAAu560jg==
      </set>
      <set id="src_SNR2" fmt="series">
AAAACHNyY19TTlIyAAAAAkJIAADDx4AAAAAAAQAAACA8Az7cu1sTpLxvjQ286QH9ub1qL7yzj0S8
Rr44PFtgG70XVQ68748EPiv0zz7bnt0+aR9BPcfiVT0uM7C7jaNFvLoSDrqHNrO8dNWZPGdI4Dy0
e5O6jWUOPS6QYz1fDoK8qLi8OgcZWzxwPtq8x3JVvLpaP7x7cYN/wAAAvIW7HA==
      </set>
      <set id="src_SNR3" fmt="series">
AAAACHNyY19TTlIzAAAAAkJIAADDx4AAAAAAAQAAACA5uoxAOqLV6jxH/I28hwRKubV69bsfhFU8
GhjSvGp+yjv38lk7+xADu0DtsryNOyw9om9YPaqsdjyrFl+8ld9RPScb8Lt+RpQ7vLmSvN1W/bw2
p6y8HALuvATi6bym6ja8/izNPTwztj2TCfs9x1OPvEH4VzwHtqA5ycd3vEwaXw==
      </set>
      <set id="src_SNR31" fmt="series">
AAAACXNyY19TTlIzMQAAAAJCSAAAw8eAAAAAAAEAAAAgu4y9/rvhF3M8IPQ2u/jlOLtNttG7wliF
ux13RTwNhAG7z5oDu/IXlbvLBS27xKYuu++5K7vSR387NXGCu/oFzLttGDw9Rm+mu7y9qbv7toW7
8rbFuyo+9TsKLZ67yo6kPGBt+7uUZBO7qHeeu/jdTrtH2eM8NMi2OtvLRju1VBA=
      </set>
      <set id="src_SNR4" fmt="series">
AAAACHNyY19TTlI0AAAAAkJIAADDx4AAAAAAAQAAACA9OZa6vT4/yry4/wy8U3jPPLYSPz0BkE28
5niWPLXgY7yOUa08l7RDPPjnZj5yKZA+FW3tPgJwZz633Ck+gi6uPhnXZT4SKw0+J+v3Pl7qhz2a
UoE9rTGRPn9Thj0m+nI9kFvoPYCG6z5SP4E9o9E1PcQ22j3Wq2c7mVgQvKHBGg==
      </set>
      <set id="src_SNR5" fmt="series">
AAAACHNyY19TTlI1AAAAAkJIAADDx4AAAAAAAQAAACA7SZAFu+h8nLwKI0Q7SZAFO9PohH/AAAA8
S1vBO9oLmLx7Rmq7FYbFvQ+L+byqBB+9C8zlPKTKvL0ecxW9Q4snPJKy7T2ieQe8xWSpPGQuYrxA
BOg7moLNvSBkQ7wyfeU9AkkBvMwcoL0KkTm8vcSDPlekCrxsqiw9kmbnvL2LoQ==
      </set>
      <set id="src_SNR51" fmt="series">
AAAACXNyY19TTlI1MQAAAAJCSAAAw8eAAAAAAAEAAAAgOO1hiLpgxrs7tomqOO1hiLu3DpJ/wAAA
u+58Mbv2YD47p77hu/XVMrtm50S7Fonmu03J4DsYCai7j2O3u7uKBjmcglq79hFsu61TLrv0Xew7
4dpxu97Q9buqXXm7s2NRu518PzuMcvO77XC0uwfGaLvmpvu77lWkug2hsrv2SDk=
      </set>
      <set id="src_SNR6" fmt="series">
AAAACHNyY19TTlI2AAAAAkJIAADDx4AAAAAAAQAAACA7E+3QuqwU6bv1E5g7hJLxvQDoP3/AAAC7
hdT+vAhpFbwvt3S75dm7PPOMXrwg91g87PPjO7Gu+j0FeZ09NTROPdBW3D3n/9k9idF9Pdzi5j31
0c8+DHb6PkAJ8T6lNQ0+ouHtPqsakT698rY+uNOsPqAbrz7QKaw+oZs7PpU6Eg==
      </set>
      <set id="src_SNR7" fmt="series">
AAAACHNyY19TTlI3AAAAAkJIAADDx4AAAAAAAQAAACC7/YP5vD401zvF2fk8H7y3PUo4RbzQ2UQ8
hlXOvQESojyI3Zu6LMOkPfdhHj6k82+7kmRdPowQUj7e0YY+jE9LPkk21z6mEHg/UYsmPye9gT41
8xU/EjzXPwXUgz7vO2s++qRRPqIYYz6Xdu0+AkG+PYSnDLzz2uw9WyPGPTm2JQ==
      </set>
      <set id="src_SNR8" fmt="series">
AAAACHNyY19TTlI4AAAAAkJIAADDx4AAAAAAAQAAACA7lkdbu9bbVbvHk7i7owDLu69nxbog4cI7
zWy0PElRILvOS5k8C6n+u8Nf4LvTq1U8kGLXu0pUFrvZNg67KO8ku8+FeLu8XVG718awu2qh7bvl
IHO7eR8Wu95gTrsG+nO7la7bO5aYYbszrJS6ht66u9zPurvipf+6hhGRPKPwlg==
      </set>
      <set id="src_SNR9" fmt="series">
AAAACHNyY19TTlI5AAAAAkJIAADDx4AAAAAAAQAAACC8rIN3vA+RtDwixto8bo19Pc6xzLzBzoi7
N34iPYcX0Tu+mSc9YD/lutCEsLuGJYE8PzuZPSVbiLzykhM8BvcbPLlxGj3F3gM958GsvLQyRzqO
QeM6l1LsvQwYiTyt91k7AG1pvILvJrz/Bau88hk9vFQlCbykMTW8Fju2vM+KAQ==
      </set>
      <set id="src_251" fmt="ptset">
AAAAB3NyY18yNTEAAAAAAAAAAgAACd/DwgAAQxUAAMO5AABDFQAAw64AAEMVAADDpYAAQxUAAMOc
AABDFQAAw44AAEMVAADDiAAAQxUAAMN2AABDFQAAw1MAAEMVAADDSQAAQxUAAMM2AABDFQAAwyMA
AEMVAADDBwAAQxUAAML0AABDFQAAwr4AAEMVAADCgAAAQxUAAMJcAABDFQAAwcAAAEMVAAA/gAAA
QxUAAEHYAABDFQAAQigAAEMVAABCUAAAQxUAAEKSAABDFQAAQqwAAEMVAABCzAAAQxUAAELqAABD
FQAAQv4AAEMVAABDDwAAQxUAAEMaAABDFQAAQygAAEMVAABDLgAAQxUAAEM1AABDFQAAQzsAAEMV
AABDQwAAQxUAAENRAABDFQAAQ2cAAEMVAABDkIAAQxUAAEOVgABDFQAAQ50AAEMVAABDpYAAQxUA
AEO6AABDFQAAQ74AAEMVAABDxQAAQxUAAEPMAABDFQAAQ9IAAEMVAABD2oAAQxUAAEPggABDFQAA
Q+gAAEMVAABD7YAAQxUAAEP0AABDFQAARAAAAEMVAABEAwAAQxUAAEQHwABDFQAARArAAEMVAABE
DwAAQxUAAEQQwABDFQAARBKAAEMVAABEFMAAQxUAAEQYQABDFQAARBxAAEMVAABEHwAAQxUAAEQk
gABDFQAARCeAAEMVAABEMAAAQxUAAEQywABDFQAARDgAAEMVAABEOYAAQxUAAEQ+AABDFQAARECA
AEMVAABERgAAQxUAAERJgABDFQAARE3AAEMVAABEUoAAQxUAAERXAABDFQAARFnAAEMVAABEXoAA
QxUAAERkAABDFQAARGtAAEMVAABEbwAAQxUAAER6AABDFQAARH3AAEMVAABEgmAAQxUAAESEYABD
FQAARIZAAEMVAABEiMAAQxUAAESKgABDFQAARIxgAEMVAABEjcAAQxUAAESRIABDFQAARJJgAEMV
AABElAAAQxUAAMOvgABDFgAAw6SAAEMWAADDmoAAQxYAAMONAABDFgAAw4AAAEMWAADDbQAAQxYA
AMNpAABDFgAAwyAAAEMWAADDDgAAQxYAAMLeAABDFgAAwqwAAEMWAADCcAAAQxYAAMI0AABDFgAA
wfgAAEMWAADBIAAAQxYAAEFAAABDFgAAQfgAAEMWAABCLAAAQxYAAEKEAABDFgAAQqwAAEMWAABC
1gAAQxYAAEMDAABDFgAAQw8AAEMWAABDIgAAQxYAAEMvAABDFgAAQzkAAEMWAABDQgAAQxYAAENH
AABDFgAAQ00AAEMWAABDUQAAQxYAAENZAABDFgAAQ14AAEMWAABDbAAAQxYAAEOBgABDFgAAQ5EA
AEMWAABDlwAAQxYAAEObgABDFgAAQ6KAAEMWAABDpoAAQxYAAEOsAABDFgAAQ6+AAEMWAABDtoAA
QxYAAEO7AABDFgAAQ7+AAEMWAABDxYAAQxYAAEPJgABDFgAAQ9QAAEMWAABD2IAAQxYAAEPdAABD
FgAAQ+OAAEMWAABD6YAAQxYAAEPvAABDFgAAQ/UAAEMWAABD+oAAQxYAAEQAAABDFgAARAOAAEMW
AABEBwAAQxYAAEQKAABDFgAARAyAAEMWAABEDsAAQxYAAEQSgABDFgAARBWAAEMWAABEGIAAQxYA
AEQawABDFgAARB4AAEMWAABEIkAAQxYAAEQkAABDFgAARCkAAEMWAABELEAAQxYAAEQwwABDFgAA
RDbAAEMWAABEO0AAQxYAAERAAABDFgAAREPAAEMWAABESIAAQxYAAERMwABDFgAARE/AAEMWAABE
UsAAQxYAAERWQABDFgAARFsAAEMWAABEXYAAQxYAAERhAABDFgAARGhAAEMWAABEbEAAQxYAAERw
wABDFgAARHTAAEMWAABEeYAAQxYAAER+QABDFgAARIEAAEMWAABEg6AAQxYAAESF4ABDFgAARIhA
AEMWAABEicAAQxYAAESLYABDFgAARI2AAEMWAABEj8AAQxYAAESSAABDFgAARJXgAEMWAADDwwAA
QxcAAMO6gABDFwAAw66AAEMXAADDqIAAQxcAAMOVgABDFwAAw4yAAEMXAADDhoAAQxcAAMN5AABD
FwAAw2EAAEMXAADDUQAAQxcAAMM9AABDFwAAwyoAAEMXAADDDwAAQxcAAMLwAABDFwAAwtYAAEMX
AADCsgAAQxcAAMKCAABDFwAAwkQAAEMXAADCIAAAQxcAAMEAAABDFwAAQRAAAEMXAABB+AAAQxcA
AEJQAABDFwAAQooAAEMXAABCqAAAQxcAAEMCAABDFwAAQw8AAEMXAABDHQAAQxcAAEMsAABDFwAA
QzQAAEMXAABDPgAAQxcAAENFAABDFwAAQ00AAEMXAABDUQAAQxcAAENXAABDFwAAQ1sAAEMXAABD
YQAAQxcAAENnAABDFwAAQ3AAAEMXAABDfQAAQxcAAEOCgABDFwAAQ4qAAEMXAABDlgAAQxcAAEOd
AABDFwAAQ6OAAEMXAABDqwAAQxcAAEOwgABDFwAAQ7YAAEMXAABDu4AAQxcAAEPAAABDFwAAQ8eA
AEMXAABDzYAAQxcAAEPSgABDFwAAQ9cAAEMXAABD3AAAQxcAAEPhAABDFwAAQ+gAAEMXAABD7QAA
QxcAAEPzAABDFwAAQ/iAAEMXAABD/oAAQxcAAEQDAABDFwAARAdAAEMXAABEC0AAQxcAAEQNgABD
FwAARBCAAEMXAABEE4AAQxcAAEQWQABDFwAARBlAAEMXAABEHEAAQxcAAEQggABDFwAARCRAAEMX
AABEJsAAQxcAAEQtAABDFwAARDZAAEMXAABEOoAAQxcAAEQ+wABDFwAARELAAEMXAABERIAAQxcA
AERIwABDFwAAREtAAEMXAABEUQAAQxcAAERWAABDFwAARFiAAEMXAABEWwAAQxcAAERfQABDFwAA
RGHAAEMXAABEZwAAQxcAAERqgABDFwAARG6AAEMXAABEcUAAQxcAAER0gABDFwAARHnAAEMXAABE
fAAAQxcAAESBAABDFwAARISgAEMXAABEhsAAQxcAAESH4ABDFwAARInAAEMXAABEiuAAQxcAAESM
wABDFwAARI7AAEMXAABEkMAAQxcAAESSQABDFwAARJPgAEMXAABElSAAQxcAAMO/AABDGAAAw7YA
AEMYAADDqoAAQxgAAMOggABDGAAAw5YAAEMYAADDjQAAQxgAAMN1AABDGAAAw2cAAEMYAADDXAAA
QxgAAMNNAABDGAAAwzIAAEMYAADDIQAAQxgAAMMWAABDGAAAwwQAAEMYAADC4AAAQxgAAMK2AABD
GAAAwpAAAEMYAADCUAAAQxgAAD+AAABDGAAAQZgAAEMYAABCDAAAQxgAAEI8AABDGAAAQowAAEMY
AABCrgAAQxgAAELMAABDGAAAQuAAAEMYAABC+gAAQxgAAEMQAABDGAAAQx8AAEMYAABDKgAAQxgA
AEMxAABDGAAAQzcAAEMYAABDPQAAQxgAAENDAABDGAAAQ0kAAEMYAABDUQAAQxgAAENdAABDGAAA
Q20AAEMYAABDegAAQxgAAEOHAABDGAAAQ5CAAEMYAABDmQAAQxgAAEOlgABDGAAAQ6yAAEMYAABD
soAAQxgAAEO5AABDGAAAQ8IAAEMYAABDygAAQxgAAEPUgABDGAAAQ9uAAEMYAABD4YAAQxgAAEPm
gABDGAAAQ+wAAEMYAABD8AAAQxgAAEPzgABDGAAAQ/YAAEMYAABD+YAAQxgAAEP9gABDGAAARAKA
AEMYAABEBgAAQxgAAEQMgABDGAAARBXAAEMYAABEGcAAQxgAAEQeAABDGAAARCFAAEMYAABEJQAA
QxgAAEQpQABDGAAARC0AAEMYAABEMsAAQxgAAEQ2QABDGAAARDoAAEMYAABEP8AAQxgAAEREAABD
GAAAREhAAEMYAABES8AAQxgAAERVwABDGAAARFlAAEMYAABEXkAAQxgAAERjAABDGAAARGfAAEMY
AABEasAAQxgAAERuQABDGAAARHHAAEMYAABEd8AAQxgAAER6QABDGAAARH2AAEMYAABEgKAAQxgA
AESCoABDGAAARISAAEMYAABEhiAAQxgAAESIIABDGAAARI1gAEMYAABEjsAAQxgAAESQIABDGAAA
RJJgAEMYAABElcAAQxgAAMO3AABDGQAAw7AAAEMZAADDqQAAQxkAAMOfAABDGQAAw5IAAEMZAADD
SgAAQxkAAMM4AABDGQAAwx8AAEMZAADC+AAAQxkAAMLGAABDGQAAwpYAAEMZAADCVAAAQxkAAMIM
AABDGQAAwXAAAEMZAABBQAAAQxkAAEIAAABDGQAAQiwAAEMZAABCigAAQxkAAEKyAABDGQAAQs4A
AEMZAABC7gAAQxkAAEMJAABDGQAAQx0AAEMZAABDJAAAQxkAAEMqAABDGQAAQy8AAEMZAABDNAAA
QxkAAEM5AABDGQAAQ0IAAEMZAABDUgAAQxkAAENcAABDGQAAQ4gAAEMZAABDkwAAQxkAAEObgABD
GQAAQ6YAAEMZAABDrAAAQxkAAEO1AABDGQAAQ7qAAEMZAABDwIAAQxkAAEPGgABDGQAAQ80AAEMZ
AABD0YAAQxkAAEPXgABDGQAAQ9yAAEMZAABD5AAAQxkAAEPpAABDGQAAQ/AAAEMZAABD9YAAQxkA
AEP8gABDGQAARAJAAEMZAABEBMAAQxkAAEQIgABDGQAARAxAAEMZAABEEAAAQxkAAEQUgABDGQAA
RBmAAEMZAABEG8AAQxkAAEQiQABDGQAARCTAAEMZAABEJ4AAQxkAAEQrQABDGQAARC6AAEMZAABE
M4AAQxkAAEQ2QABDGQAARDjAAEMZAABEPUAAQxkAAEQ/wABDGQAAREMAAEMZAABESEAAQxkAAERL
gABDGQAARE5AAEMZAABEVIAAQxkAAERYQABDGQAARFsAAEMZAABEX8AAQxkAAERlQABDGQAARGwA
AEMZAABEb8AAQxkAAER1gABDGQAARHuAAEMZAABEgQAAQxkAAESDAABDGQAARITgAEMZAABEhuAA
QxkAAESJwABDGQAARItAAEMZAABEjUAAQxkAAESPoABDGQAARJEgAEMZAABEk4AAQxkAAESVoABD
GQAAw7uAAEMaAADDsIAAQxoAAMOlgABDGgAAw5wAAEMaAADDjoAAQxoAAMOHAABDGgAAw3MAAEMa
AADDWwAAQxoAAMM3AABDGgAAwxUAAEMaAADC4gAAQxoAAMLKAABDGgAAwq4AAEMaAADCfAAAQxoA
AMIAAABDGgAAwZAAAEMaAABBkAAAQxoAAEHgAABDGgAAQpYAAEMaAABCwgAAQxoAAELkAABDGgAA
QwYAAEMaAABDFgAAQxoAAEMiAABDGgAAQyoAAEMaAABDNAAAQxoAAEM5AABDGgAAQzwAAEMaAABD
QAAAQxoAAENFAABDGgAAQ0oAAEMaAABDUAAAQxoAAENcAABDGgAAQ3YAAEMaAABDiIAAQxoAAEOY
AABDGgAAQ6EAAEMaAABDqwAAQxoAAEOxgABDGgAAQ7gAAEMaAABDvgAAQxoAAEPEgABDGgAAQ8sA
AEMaAABD0QAAQxoAAEPXgABDGgAAQ96AAEMaAABD5AAAQxoAAEPrAABDGgAAQ/AAAEMaAABD9YAA
QxoAAEP7AABDGgAAQ/+AAEMaAABEAcAAQxoAAEQEQABDGgAARAhAAEMaAABECsAAQxoAAEQNgABD
GgAARBLAAEMaAABEFUAAQxoAAEQYgABDGgAARBqAAEMaAABEHcAAQxoAAEQgwABDGgAARCOAAEMa
AABEKQAAQxoAAEQswABDGgAARC/AAEMaAABEMgAAQxoAAEQ0wABDGgAARDlAAEMaAABEPcAAQxoA
AERCwABDGgAAREcAAEMaAABESwAAQxoAAERYgABDGgAARFzAAEMaAABEYUAAQxoAAERmAABDGgAA
RGlAAEMaAABEcUAAQxoAAER3gABDGgAARHrAAEMaAABEgAAAQxoAAESCIABDGgAARINgAEMaAABE
hqAAQxoAAESLAABDGgAARIzAAEMaAABEjqAAQxoAAESQgABDGgAARJRAAEMaAADDvQAAQxsAAMOx
AABDGwAAw6YAAEMbAADDnAAAQxsAAMOVgABDGwAAw4kAAEMbAADDfgAAQxsAAMNxAABDGwAAw2AA
AEMbAADDOwAAQxsAAMMmAABDGwAAwwYAAEMbAADCtgAAQxsAAMKMAABDGwAAwlgAAEMbAADBuAAA
QxsAAL+AAABDGwAAQmwAAEMbAABCjgAAQxsAAEK4AABDGwAAQvwAAEMbAABDEgAAQxsAAEMdAABD
GwAAQygAAEMbAABDNgAAQxsAAEM9AABDGwAAQ0QAAEMbAABDUAAAQxsAAENkAABDGwAAQ5CAAEMb
AABDl4AAQxsAAEOdgABDGwAAQ6WAAEMbAABDrAAAQxsAAEOxAABDGwAAQ7cAAEMbAABDvIAAQxsA
AEPDAABDGwAAQ8sAAEMbAABDz4AAQxsAAEPUgABDGwAAQ9mAAEMbAABD3QAAQxsAAEPgAABDGwAA
Q+UAAEMbAABD54AAQxsAAEPxAABDGwAAQ/UAAEMbAABD+wAAQxsAAEQEAABDGwAARAnAAEMbAABE
DEAAQxsAAEQRAABDGwAARBTAAEMbAABEGYAAQxsAAEQcgABDGwAARB+AAEMbAABEIsAAQxsAAEQn
wABDGwAARCvAAEMbAABEL0AAQxsAAEQzwABDGwAARDbAAEMbAABEPEAAQxsAAERBwABDGwAARERA
AEMbAABESEAAQxsAAERLgABDGwAARE8AAEMbAABEUoAAQxsAAERXwABDGwAARGRAAEMbAABEboAA
QxsAAERzwABDGwAARHpAAEMbAABEgcAAQxsAAESC4ABDGwAARIYAAEMbAABEh0AAQxsAAESJYABD
GwAARIsgAEMbAABEjkAAQxsAAESQQABDGwAARJMAAEMbAABElWAAQxsAAMO3gABDHAAAw6mAAEMc
AADDoYAAQxwAAMOaAABDHAAAw4wAAEMcAADDgYAAQxwAAMNrAABDHAAAw1EAAEMcAADDOwAAQxwA
AMMYAABDHAAAwvAAAEMcAADCzgAAQxwAAMKqAABDHAAAwjAAAEMcAADA4AAAQxwAAEGIAABDHAAA
QfgAAEMcAABCRAAAQxwAAEKUAABDHAAAQsYAAEMcAABC6gAAQxwAAEMCAABDHAAAQx8AAEMcAABD
JQAAQxwAAEMqAABDHAAAQy8AAEMcAABDNgAAQxwAAEM9AABDHAAAQ1QAAEMcAABDbQAAQxwAAEOD
gABDHAAAQ5GAAEMcAABDmgAAQxwAAEOggABDHAAAQ6eAAEMcAABDsAAAQxwAAEO7AABDHAAAQ8EA
AEMcAABDyQAAQxwAAEPSAABDHAAAQ9aAAEMcAABD24AAQxwAAEPjAABDHAAAQ+cAAEMcAABD7QAA
QxwAAEPzAABDHAAAQ/gAAEMcAABD/AAAQxwAAEP/gABDHAAARAIAAEMcAABEBUAAQxwAAEQJAABD
HAAARBuAAEMcAABEHsAAQxwAAEQlAABDHAAARCmAAEMcAABEL0AAQxwAAEQyQABDHAAARDSAAEMc
AABENsAAQxwAAEQ5wABDHAAARDzAAEMcAABEQEAAQxwAAERFgABDHAAAREmAAEMcAABETMAAQxwA
AERQQABDHAAARFWAAEMcAABEV4AAQxwAAERdgABDHAAARGEAAEMcAABEZcAAQxwAAERnAABDHAAA
RG5AAEMcAABEcIAAQxwAAERzgABDHAAARHYAAEMcAABEegAAQxwAAER9QABDHAAARIAgAEMcAABE
geAAQxwAAESDgABDHAAARITgAEMcAABEheAAQxwAAESHIABDHAAARIhAAEMcAABEiSAAQxwAAESK
oABDHAAARI1AAEMcAABEjwAAQxwAAESQgABDHAAARJHAAEMcAABEk4AAQxwAAESVYABDHAAAw8GA
AEMdAADDpAAAQx0AAMOZgABDHQAAw4uAAEMdAADDgIAAQx0AAMNyAABDHQAAw1sAAEMdAADDSwAA
Qx0AAMM7AABDHQAAwx0AAEMdAADDDwAAQx0AAMLKAABDHQAAwowAAEMdAADCHAAAQx0AAMFwAABD
HQAAQEAAAEMdAABBsAAAQx0AAEJcAABDHQAAQqYAAEMdAABC1AAAQx0AAELyAABDHQAAQwoAAEMd
AABDHQAAQx0AAEMqAABDHQAAQzgAAEMdAABDQQAAQx0AAENHAABDHQAAQ0wAAEMdAABDUQAAQx0A
AENWAABDHQAAQ10AAEMdAABDZwAAQx0AAEN0AABDHQAAQ4yAAEMdAABDkoAAQx0AAEOYgABDHQAA
Q6CAAEMdAABDqQAAQx0AAEOtgABDHQAAQ7YAAEMdAABDvYAAQx0AAEPDAABDHQAAQ9YAAEMdAABD
2wAAQx0AAEPfgABDHQAAQ+WAAEMdAABD6oAAQx0AAEPuAABDHQAAQ/IAAEMdAABD9gAAQx0AAEP8
gABDHQAAQ/4AAEMdAABEBYAAQx0AAEQIwABDHQAARA+AAEMdAABEEgAAQx0AAEQXAABDHQAARBxA
AEMdAABEIcAAQx0AAEQjQABDHQAARCdAAEMdAABEKkAAQx0AAEQugABDHQAARDFAAEMdAABENIAA
Qx0AAEQ2QABDHQAARDpAAEMdAABEPwAAQx0AAERCgABDHQAAREYAAEMdAABESkAAQx0AAEROAABD
HQAARFCAAEMdAABEWAAAQx0AAEReAABDHQAARGDAAEMdAABEZAAAQx0AAERpAABDHQAARG8AAEMd
AABEdQAAQx0AAER3wABDHQAARHwAAEMdAABEfgAAQx0AAESBoABDHQAARIKAAEMdAABEg8AAQx0A
AESGoABDHQAARIkgAEMdAABEieAAQx0AAESLwABDHQAARI3AAEMdAABEj6AAQx0AAESRYABDHQAA
RJMgAEMdAABElYAAQx0AAMPBgABDHgAAw7sAAEMeAADDrAAAQx4AAMOfgABDHgAAw5cAAEMeAADD
hwAAQx4AAMN9AABDHgAAw28AAEMeAADDYQAAQx4AAMM9AABDHgAAwxUAAEMeAADDCQAAQx4AAMLU
AABDHgAAwrYAAEMeAADCkAAAQx4AAMJEAABDHgAAwggAAEMeAADBQAAAQx4AAEAAAABDHgAAQgwA
AEMeAABCXAAAQx4AAEKCAABDHgAAQq4AAEMeAABC5gAAQx4AAEMaAABDHgAAQy8AAEMeAABDSAAA
Qx4AAENRAABDHgAAQ2gAAEMeAABDfQAAQx4AAEOFAABDHgAAQ5QAAEMeAABDmIAAQx4AAEOggABD
HgAAQ6gAAEMeAABDrwAAQx4AAEO2AABDHgAAQ8AAAEMeAABDw4AAQx4AAEPGAABDHgAAQ8kAAEMe
AABDzYAAQx4AAEPQgABDHgAAQ9UAAEMeAABD3YAAQx4AAEPogABDHgAAQ+2AAEMeAABD8gAAQx4A
AEP4AABDHgAAQ/+AAEMeAABEAsAAQx4AAEQHAABDHgAARAkAAEMeAABEDcAAQx4AAEQQgABDHgAA
RBOAAEMeAABEFcAAQx4AAEQaAABDHgAARByAAEMeAABEH8AAQx4AAEQjAABDHgAARCaAAEMeAABE
KUAAQx4AAEQrAABDHgAARC6AAEMeAABEMYAAQx4AAEQ1AABDHgAARDjAAEMeAABEO8AAQx4AAEQ+
gABDHgAAREHAAEMeAABERAAAQx4AAERHQABDHgAAREtAAEMeAABETsAAQx4AAERVAABDHgAARFfA
AEMeAABEXAAAQx4AAERfQABDHgAARGRAAEMeAABEbgAAQx4AAERxAABDHgAARHNAAEMeAABEdUAA
Qx4AAER2wABDHgAARHjAAEMeAABEe4AAQx4AAER/wABDHgAARIIgAEMeAABEhEAAQx4AAESKAABD
HgAARIrAAEMeAABEjKAAQx4AAESOwABDHgAARJBgAEMeAABEkmAAQx4AAESUAABDHgAAw7sAAEMf
AADDsgAAQx8AAMOlgABDHwAAw5+AAEMfAADDkIAAQx8AAMOFAABDHwAAw30AAEMfAADDbAAAQx8A
AMNYAABDHwAAwzIAAEMfAADDGQAAQx8AAML6AABDHwAAwrAAAEMfAADCjAAAQx8AAMJoAABDHwAA
waAAAEMfAADBEAAAQx8AAEEwAABDHwAAQagAAEMfAABCHAAAQx8AAEJQAABDHwAAQo4AAEMfAABC
wAAAQx8AAELsAABDHwAAQwgAAEMfAABDEQAAQx8AAEMeAABDHwAAQy4AAEMfAABDOAAAQx8AAENC
AABDHwAAQ0gAAEMfAABDTwAAQx8AAENUAABDHwAAQ1sAAEMfAABDYwAAQx8AAENvAABDHwAAQ6CA
AEMfAABDs4AAQx8AAEPAgABDHwAAQ8aAAEMfAABD0IAAQx8AAEPYgABDHwAAQ+IAAEMfAABD6AAA
Qx8AAEPvAABDHwAAQ/WAAEMfAABD+4AAQx8AAEQCgABDHwAARAVAAEMfAABEDwAAQx8AAEQRQABD
HwAARBMAAEMfAABEFIAAQx8AAEQWgABDHwAARBnAAEMfAABEHMAAQx8AAEQhgABDHwAARCQAAEMf
AABEKAAAQx8AAEQvgABDHwAARDNAAEMfAABENcAAQx8AAEQ5QABDHwAARD9AAEMfAABEQcAAQx8A
AERGQABDHwAAREiAAEMfAABET0AAQx8AAERUgABDHwAARFsAAEMfAABEXYAAQx8AAERhwABDHwAA
RGYAAEMfAABEbEAAQx8AAERvAABDHwAARHIAAEMfAABEe0AAQx8AAESB4ABDHwAARIQgAEMfAABE
haAAQx8AAESHYABDHwAARIigAEMfAABEiqAAQx8AAESMoABDHwAARI2gAEMfAABEkAAAQx8AAESR
gABDHwAARJMgAEMfAADDwAAAQyAAAMO1AABDIAAAw6cAAEMgAADDngAAQyAAAMN1AABDIAAAw18A
AEMgAADDTAAAQyAAAMMkAABDIAAAwwoAAEMgAADC0gAAQyAAAMKWAABDIAAAwiwAAEMgAADByAAA
QyAAAEFAAABDIAAAQdAAAEMgAABCKAAAQyAAAEJgAABDIAAAQooAAEMgAABCxAAAQyAAAELcAABD
IAAAQwkAAEMgAABDGQAAQyAAAEMpAABDIAAAQzsAAEMgAABDUAAAQyAAAENdAABDIAAAQ2kAAEMg
AABDcgAAQyAAAEN6AABDIAAAQ4EAAEMgAABDhYAAQyAAAEOJAABDIAAAQ52AAEMgAABDrgAAQyAA
AEO6AABDIAAAQ74AAEMgAABDx4AAQyAAAEPQAABDIAAAQ9OAAEMgAABD24AAQyAAAEPiAABDIAAA
Q+eAAEMgAABD7IAAQyAAAEPwAABDIAAAQ/SAAEMgAABD9wAAQyAAAEP5AABDIAAAQ/sAAEMgAABD
/YAAQyAAAEQAwABDIAAARAMAAEMgAABEBMAAQyAAAEQHgABDIAAARApAAEMgAABEDoAAQyAAAEQS
gABDIAAARBVAAEMgAABEGAAAQyAAAEQbwABDIAAARB6AAEMgAABEIUAAQyAAAEQlAABDIAAARCyA
AEMgAABELwAAQyAAAEQ0gABDIAAARDbAAEMgAABEPEAAQyAAAERBwABDIAAAREUAAEMgAABER8AA
QyAAAERNAABDIAAARFBAAEMgAABEXEAAQyAAAERfAABDIAAARGVAAEMgAABEakAAQyAAAERtQABD
IAAARHCAAEMgAABEeYAAQyAAAESCQABDIAAARIRgAEMgAABEhyAAQyAAAESJYABDIAAARIyAAEMg
AABEjsAAQyAAAESRAABDIAAARJSAAEMgAABElcAAQyAAAMPBAABDIQAAw7QAAEMhAADDrAAAQyEA
AMOigABDIQAAw44AAEMhAADDggAAQyEAAMNzAABDIQAAw0gAAEMhAADDKwAAQyEAAMMQAABDIQAA
wtoAAEMhAADCsgAAQyEAAMKEAABDIQAAwjgAAEMhAADBuAAAQyEAAEBAAABDIQAAQcgAAEMhAABC
JAAAQyEAAEKEAABDIQAAQrwAAEMhAABC9gAAQyEAAEMnAABDIQAAQzIAAEMhAABDOQAAQyEAAENA
AABDIQAAQ0UAAEMhAABDSgAAQyEAAENSAABDIQAAQ1gAAEMhAABDZgAAQyEAAENwAABDIQAAQ4AA
AEMhAABDiIAAQyEAAEOUgABDIQAAQ56AAEMhAABDrQAAQyEAAEO1AABDIQAAQ7+AAEMhAABDyAAA
QyEAAEPQgABDIQAAQ9yAAEMhAABD4gAAQyEAAEPqgABDIQAAQ/CAAEMhAABD94AAQyEAAEQCAABD
IQAARAaAAEMhAABECsAAQyEAAEQMwABDIQAARBBAAEMhAABEFIAAQyEAAEQXgABDIQAARBlAAEMh
AABEGsAAQyEAAEQeQABDIQAARCGAAEMhAABEJsAAQyEAAEQwAABDIQAARDaAAEMhAABEOUAAQyEA
AEQ9QABDIQAARECAAEMhAABEQ0AAQyEAAERFwABDIQAAREoAAEMhAABETwAAQyEAAERSgABDIQAA
RFcAAEMhAABEXsAAQyEAAERiwABDIQAARGdAAEMhAABEbIAAQyEAAERwwABDIQAARHMAAEMhAABE
dgAAQyEAAER4wABDIQAARHrAAEMhAABEfcAAQyEAAER/wABDIQAARIEAAEMhAABEgqAAQyEAAESE
QABDIQAARJWAAEMhAADDxoAAQyIAAMO9gABDIgAAw7WAAEMiAADDrgAAQyIAAMOggABDIgAAw5kA
AEMiAADDkAAAQyIAAMN/AABDIgAAw2wAAEMiAADDWQAAQyIAAMNJAABDIgAAwzAAAEMiAADDIgAA
QyIAAMMHAABDIgAAwu4AAEMiAADCuAAAQyIAAMKGAABDIgAAweAAAEMiAADBAAAAQyIAAEFgAABD
IgAAQgwAAEMiAABCWAAAQyIAAEKYAABDIgAAQsoAAEMiAABC5AAAQyIAAEMcAABDIgAAQzAAAEMi
AABDQAAAQyIAAENgAABDIgAAQ3UAAEMiAABDioAAQyIAAEOQAABDIgAAQ5MAAEMiAABDloAAQyIA
AEOZAABDIgAAQ5+AAEMiAABDo4AAQyIAAEO9gABDIgAAQ8eAAEMiAABD0YAAQyIAAEPaAABDIgAA
Q+UAAEMiAABD7QAAQyIAAEPzAABDIgAAQ/+AAEMiAABEAoAAQyIAAEQGAABDIgAARAoAAEMiAABE
DoAAQyIAAEQQgABDIgAARBKAAEMiAABEFUAAQyIAAEQYAABDIgAARBuAAEMiAABEHsAAQyIAAEQk
gABDIgAARCbAAEMiAABEKcAAQyIAAEQuAABDIgAARDQAAEMiAABEN0AAQyIAAEQ5wABDIgAARD4A
AEMiAABEQwAAQyIAAERKgABDIgAARE3AAEMiAABEUwAAQyIAAERXgABDIgAARFxAAEMiAABEYEAA
QyIAAERkQABDIgAARGjAAEMiAABEbAAAQyIAAERwgABDIgAARHWAAEMiAABEekAAQyIAAER/gABD
IgAARIJgAEMiAABEhWAAQyIAAESHYABDIgAARIlgAEMiAABEjYAAQyIAAESOYABDIgAARJEgAEMi
AABEkqAAQyIAAESU4ABDIgAAw7sAAEMjAADDr4AAQyMAAMOkgABDIwAAw5MAAEMjAADDjgAAQyMA
AMOBgABDIwAAw3AAAEMjAADDXQAAQyMAAMNNAABDIwAAwwsAAEMjAADC/AAAQyMAAMLaAABDIwAA
wrAAAEMjAADCfAAAQyMAAMJEAABDIwAAwcAAAEMjAADAQAAAQyMAAEHoAABDIwAAQjwAAEMjAABC
ggAAQyMAAEKoAABDIwAAQuoAAEMjAABC/AAAQyMAAEMUAABDIwAAQyAAAEMjAABDLgAAQyMAAEM9
AABDIwAAQ0QAAEMjAABDSQAAQyMAAENOAABDIwAAQ1UAAEMjAABDWwAAQyMAAENiAABDIwAAQ2cA
AEMjAABDbgAAQyMAAEN1AABDIwAAQ3oAAEMjAABDhAAAQyMAAEOKAABDIwAAQ5CAAEMjAABDlwAA
QyMAAEOdgABDIwAAQ6cAAEMjAABDtwAAQyMAAEPCgABDIwAAQ8wAAEMjAABD14AAQyMAAEPdgABD
IwAAQ+QAAEMjAABD6oAAQyMAAEPwAABDIwAAQ/SAAEMjAABD+QAAQyMAAEP9gABDIwAARAGAAEMj
AABEA0AAQyMAAEQHAABDIwAARAoAAEMjAABEDQAAQyMAAEQQAABDIwAARBKAAEMjAABEFYAAQyMA
AEQZgABDIwAARBxAAEMjAABEIkAAQyMAAEQlAABDIwAARChAAEMjAABELUAAQyMAAEQvgABDIwAA
RDUAAEMjAABEOYAAQyMAAEQ+AABDIwAAREKAAEMjAABER0AAQyMAAERLgABDIwAARE0AAEMjAABE
U0AAQyMAAERbgABDIwAARGCAAEMjAABEZgAAQyMAAERrAABDIwAARG2AAEMjAABEcsAAQyMAAER2
AABDIwAARHsAAEMjAABEfsAAQyMAAESBgABDIwAARIRAAEMjAABEhaAAQyMAAESH4ABDIwAARIpg
AEMjAABEjCAAQyMAAESPQABDIwAARJGAAEMjAABElGAAQyMAAMO8gABDJAAAw6kAAEMkAADDnAAA
QyQAAMN7AABDJAAAw1kAAEMkAADDNwAAQyQAAMMaAABDJAAAwuYAAEMkAADCtgAAQyQAAMIsAABD
JAAAwZAAAEMkAABBMAAAQyQAAEG4AABDJAAAQiQAAEMkAABCngAAQyQAAELGAABDJAAAQuQAAEMk
AABDBAAAQyQAAEMVAABDJAAAQx4AAEMkAABDJgAAQyQAAEMrAABDJAAAQzAAAEMkAABDNQAAQyQA
AEM5AABDJAAAQz0AAEMkAABDQgAAQyQAAENHAABDJAAAQ0wAAEMkAABDVAAAQyQAAENfAABDJAAA
Q3UAAEMkAABDjAAAQyQAAEOpAABDJAAAQ6+AAEMkAABDxYAAQyQAAEPRAABDJAAAQ9gAAEMkAABD
3AAAQyQAAEPigABDJAAAQ+UAAEMkAABD54AAQyQAAEPpgABDJAAAQ+0AAEMkAABD8oAAQyQAAEP4
AABDJAAARAFAAEMkAABEB0AAQyQAAEQKgABDJAAARA/AAEMkAABEE4AAQyQAAEQVgABDJAAARB5A
AEMkAABEIMAAQyQAAEQkgABDJAAARCoAAEMkAABELQAAQyQAAEQzwABDJAAARDbAAEMkAABEOkAA
QyQAAEQ+QABDJAAAREKAAEMkAABERwAAQyQAAERJwABDJAAARE1AAEMkAABEUAAAQyQAAERTwABD
JAAARFbAAEMkAABEWIAAQyQAAERcAABDJAAARF+AAEMkAABEZIAAQyQAAERmwABDJAAARGnAAEMk
AABEbYAAQyQAAERvQABDJAAARHPAAEMkAABEdoAAQyQAAER8AABDJAAARH9AAEMkAABEgiAAQyQA
AESD4ABDJAAARIfAAEMkAABEiuAAQyQAAESNIABDJAAARI8gAEMkAABEkiAAQyQAAEST4ABDJAAA
w8cAAEMlAADDtAAAQyUAAMOngABDJQAAw5wAAEMlAADDkYAAQyUAAMOCAABDJQAAw2UAAEMlAADD
WQAAQyUAAMNBAABDJQAAwyYAAEMlAADDGAAAQyUAAMMFAABDJQAAwuYAAEMlAADCrAAAQyUAAMKG
AABDJQAAwkQAAEMlAADB0AAAQyUAAMFQAABDJQAAQVAAAEMlAABCEAAAQyUAAEJwAABDJQAAQq4A
AEMlAABC/AAAQyUAAEMVAABDJQAAQy4AAEMlAABDUwAAQyUAAENaAABDJQAAQ10AAEMlAABDZAAA
QyUAAENqAABDJQAAQ3AAAEMlAABDdwAAQyUAAEN+AABDJQAAQ5OAAEMlAABDpoAAQyUAAEOtgABD
JQAAQ7iAAEMlAABDvwAAQyUAAEPJgABDJQAAQ84AAEMlAABD1gAAQyUAAEPhgABDJQAAQ+kAAEMl
AABD7IAAQyUAAEPwAABDJQAAQ/KAAEMlAABD9oAAQyUAAEP5gABDJQAAQ/4AAEMlAABEAwAAQyUA
AEQGQABDJQAARA9AAEMlAABEEwAAQyUAAEQXQABDJQAARBuAAEMlAABEHwAAQyUAAEQiwABDJQAA
RCXAAEMlAABEKYAAQyUAAEQtwABDJQAARDOAAEMlAABEN8AAQyUAAEQ8gABDJQAAREKAAEMlAABE
RgAAQyUAAERLwABDJQAARFCAAEMlAABEVsAAQyUAAERaAABDJQAARFyAAEMlAABEYAAAQyUAAERm
AABDJQAARGmAAEMlAABEbsAAQyUAAER0wABDJQAARHcAAEMlAABEe8AAQyUAAESAgABDJQAARIOg
AEMlAABEhaAAQyUAAESIQABDJQAARI1gAEMlAABEkKAAQyUAAESSwABDJQAAw8aAAEMmAADDv4AA
QyYAAMOwgABDJgAAw6SAAEMmAADDnwAAQyYAAMOOAABDJgAAw4OAAEMmAADDdwAAQyYAAMNnAABD
JgAAw1wAAEMmAADDTgAAQyYAAMM+AABDJgAAwykAAEMmAADDGgAAQyYAAMMMAABDJgAAwvIAAEMm
AADC2gAAQyYAAMK4AABDJgAAwpIAAEMmAADCUAAAQyYAAMIMAABDJgAAwbAAAEMmAADAoAAAQyYA
AEGoAABDJgAAQhwAAEMmAABCRAAAQyYAAEKEAABDJgAAQqwAAEMmAABC0gAAQyYAAEL2AABDJgAA
QwoAAEMmAABDHAAAQyYAAEMqAABDJgAAQzQAAEMmAABDQQAAQyYAAENIAABDJgAAQ00AAEMmAABD
UwAAQyYAAENXAABDJgAAQ10AAEMmAABDZQAAQyYAAENrAABDJgAAQ3gAAEMmAABDiQAAQyYAAEOO
AABDJgAAQ5cAAEMmAABDnoAAQyYAAEOkgABDJgAAQ6uAAEMmAABDtYAAQyYAAEO7gABDJgAAQ8UA
AEMmAABDywAAQyYAAEPRAABDJgAAQ9cAAEMmAABD34AAQyYAAEPkgABDJgAAQ+mAAEMmAABD7IAA
QyYAAEPxgABDJgAAQ/aAAEMmAABD+YAAQyYAAEP/gABDJgAARANAAEMmAABEBIAAQyYAAEQJQABD
JgAARAwAAEMmAABEEcAAQyYAAEQUQABDJgAARBeAAEMmAABEGsAAQyYAAEQewABDJgAARCEAAEMm
AABEJEAAQyYAAEQnwABDJgAARCuAAEMmAABEMEAAQyYAAEQzwABDJgAARDjAAEMmAABEO4AAQyYA
AERAgABDJgAAREbAAEMmAABEScAAQyYAAERNQABDJgAARFAAAEMmAABEVAAAQyYAAERYAABDJgAA
RF1AAEMmAABEYAAAQyYAAERmAABDJgAARGsAAEMmAABEbkAAQyYAAERxAABDJgAARHRAAEMmAABE
eQAAQyYAAER8AABDJgAARIFAAEMmAABEguAAQyYAAESF4ABDJgAARIdgAEMmAABEiYAAQyYAAESO
QABDJgAARI/AAEMmAABEkyAAQyYAAESVwABDJgAAw7uAAEMnAADDq4AAQycAAMOiAABDJwAAw5uA
AEMnAADDkAAAQycAAMOEAABDJwAAw20AAEMnAADDXQAAQycAAMNMAABDJwAAwzkAAEMnAADDJwAA
QycAAMMOAABDJwAAwvgAAEMnAADC2AAAQycAAMKwAABDJwAAwoQAAEMnAADCRAAAQycAAMIUAABD
JwAAwVAAAEMnAABA4AAAQycAAEGwAABDJwAAQiAAAEMnAABCeAAAQycAAEKUAABDJwAAQrgAAEMn
AABC2gAAQycAAEMKAABDJwAAQxkAAEMnAABDLwAAQycAAEM8AABDJwAAQ1QAAEMnAABDZQAAQycA
AEN3AABDJwAAQ4CAAEMnAABDhQAAQycAAEOIAABDJwAAQ4qAAEMnAABDjYAAQycAAEORgABDJwAA
Q5UAAEMnAABDvQAAQycAAEPOgABDJwAAQ9kAAEMnAABD3wAAQycAAEPogABDJwAAQ/GAAEMnAABD
9gAAQycAAEP+AABDJwAARAJAAEMnAABEBYAAQycAAEQKAABDJwAARBKAAEMnAABEFcAAQycAAEQa
QABDJwAARB5AAEMnAABEIYAAQycAAEQjAABDJwAARCXAAEMnAABEKoAAQycAAEQsQABDJwAARDAA
AEMnAABENEAAQycAAEQ9QABDJwAARELAAEMnAABERoAAQycAAERJgABDJwAARFAAAEMnAABEVIAA
QycAAERYQABDJwAARF3AAEMnAABEYsAAQycAAERnwABDJwAARG1AAEMnAABEc8AAQycAAER5QABD
JwAARH9AAEMnAABEgcAAQycAAESEoABDJwAARIZAAEMnAABEi8AAQycAAESOIABDJwAARJGAAEMn
AABEkyAAQycAAMPFAABDKAAAw72AAEMoAADDtYAAQygAAMOsAABDKAAAw6YAAEMoAADDnoAAQygA
AMOXgABDKAAAw4sAAEMoAADDbQAAQygAAMNeAABDKAAAw0gAAEMoAADDMwAAQygAAMMlAABDKAAA
wxAAAEMoAADDAgAAQygAAMLoAABDKAAAwsoAAEMoAADCqgAAQygAAMKMAABDKAAAwigAAEMoAADB
8AAAQygAAMBAAABDKAAAQQAAAEMoAABBuAAAQygAAEJEAABDKAAAQooAAEMoAABCtAAAQygAAELg
AABDKAAAQvoAAEMoAABDDgAAQygAAEMjAABDKAAAQy0AAEMoAABDRQAAQygAAENLAABDKAAAQ08A
AEMoAABDVgAAQygAAENmAABDKAAAQ4mAAEMoAABDmYAAQygAAEOgAABDKAAAQ6iAAEMoAABDroAA
QygAAEO0AABDKAAAQ7mAAEMoAABDwQAAQygAAEPIAABDKAAAQ80AAEMoAABD0oAAQygAAEPYgABD
KAAAQ96AAEMoAABD5AAAQygAAEPogABDKAAAQ+4AAEMoAABD9AAAQygAAEP5gABDKAAAQ/8AAEMo
AABECEAAQygAAEQKgABDKAAARA5AAEMoAABEEQAAQygAAEQVQABDKAAARB5AAEMoAABEIgAAQygA
AEQmgABDKAAARC1AAEMoAABEMkAAQygAAEQ1QABDKAAARDvAAEMoAABEQ0AAQygAAERLgABDKAAA
RE3AAEMoAABEVUAAQygAAERXwABDKAAARGCAAEMoAABEZAAAQygAAERmAABDKAAARGkAAEMoAABE
boAAQygAAERyAABDKAAARHbAAEMoAABEesAAQygAAER/AABDKAAARIEgAEMoAABEg6AAQygAAESF
QABDKAAARIeAAEMoAABEigAAQygAAESL4ABDKAAARI3AAEMoAABEj8AAQygAAESSYABDKAAARJSA
AEMoAADDu4AAQykAAMOuAABDKQAAw52AAEMpAADDkoAAQykAAMOKgABDKQAAw4SAAEMpAADDewAA
QykAAMNsAABDKQAAw2MAAEMpAADDUAAAQykAAMNAAABDKQAAwzAAAEMpAADDKAAAQykAAMMXAABD
KQAAwv4AAEMpAADC4AAAQykAAMLKAABDKQAAwrQAAEMpAADCmAAAQykAAMKEAABDKQAAwkwAAEMp
AADB0AAAQykAAMGIAABDKQAAP4AAAEMpAABCAAAAQykAAEI4AABDKQAAQqIAAEMpAABC1AAAQykA
AELuAABDKQAAQwsAAEMpAABDFAAAQykAAEMdAABDKQAAQzAAAEMpAABDSgAAQykAAENVAABDKQAA
Q2YAAEMpAABDcAAAQykAAEN6AABDKQAAQ4AAAEMpAABDhQAAQykAAEOJgABDKQAAQ48AAEMpAABD
moAAQykAAEPBgABDKQAAQ8iAAEMpAABD0YAAQykAAEPXgABDKQAAQ9+AAEMpAABD5QAAQykAAEPs
AABDKQAAQ/EAAEMpAABD9wAAQykAAEP+AABDKQAARAJAAEMpAABEBUAAQykAAEQIQABDKQAARAwA
AEMpAABED0AAQykAAEQSQABDKQAARBcAAEMpAABEGoAAQykAAEQewABDKQAARCKAAEMpAABEKIAA
QykAAEQqwABDKQAARDOAAEMpAABEPAAAQykAAEQ/AABDKQAAREcAAEMpAABESoAAQykAAERPwABD
KQAARFQAAEMpAABEVkAAQykAAERYAABDKQAARFzAAEMpAABEY8AAQykAAER2gABDKQAARHiAAEMp
AABEf0AAQykAAESDIABDKQAARIdAAEMpAABEikAAQykAAESVgABDKQAAw76AAEMqAADDqAAAQyoA
AMOZgABDKgAAw5AAAEMqAADDhIAAQyoAAMN4AABDKgAAw00AAEMqAADDNwAAQyoAAMMqAABDKgAA
wwQAAEMqAADC3AAAQyoAAMKmAABDKgAAwogAAEMqAADCGAAAQyoAAMGIAABDKgAAQVAAAEMqAABC
BAAAQyoAAEJkAABDKgAAQqwAAEMqAABC2gAAQyoAAEL2AABDKgAAQxQAAEMqAABDIAAAQyoAAEMm
AABDKgAAQywAAEMqAABDMgAAQyoAAEM3AABDKgAAQz0AAEMqAABDRAAAQyoAAENLAABDKgAAQ1YA
AEMqAABDcgAAQyoAAEODAABDKgAAQ4mAAEMqAABDmIAAQyoAAEOhgABDKgAAQ6eAAEMqAABDrQAA
QyoAAEOzgABDKgAAQ7uAAEMqAABDwgAAQyoAAEPHgABDKgAAQ8yAAEMqAABD0AAAQyoAAEPUAABD
KgAAQ9eAAEMqAABD3oAAQyoAAEPhgABDKgAAQ+qAAEMqAABD8gAAQyoAAEP7AABDKgAARAOAAEMq
AABEB8AAQyoAAEQLgABDKgAARA/AAEMqAABEEoAAQyoAAEQVgABDKgAARBoAAEMqAABEHwAAQyoA
AEQigABDKgAARCaAAEMqAABENAAAQyoAAEQ3QABDKgAARDtAAEMqAABEP8AAQyoAAERHAABDKgAA
RExAAEMqAABEUQAAQyoAAERVAABDKgAARFhAAEMqAABEXMAAQyoAAERfgABDKgAARGSAAEMqAABE
aUAAQyoAAERsQABDKgAARHOAAEMqAABEeEAAQyoAAESAQABDKgAARIIgAEMqAABEg8AAQyoAAESG
QABDKgAARIkAAEMqAABEjAAAQyoAAESNYABDKgAARI/gAEMqAABEkiAAQyoAAESUIABDKgAARJWg
AEMqAADDxoAAQysAAMO/gABDKwAAw7gAAEMrAADDsAAAQysAAMOkAABDKwAAw5wAAEMrAADDlIAA
QysAAMOFgABDKwAAw3MAAEMrAADDXgAAQysAAMNGAABDKwAAwzQAAEMrAADDGAAAQysAAMMMAABD
KwAAwuYAAEMrAADCxAAAQysAAMKcAABDKwAAwlwAAEMrAADCLAAAQysAAMGgAABDKwAAwKAAAEMr
AABBgAAAQysAAEHgAABDKwAAQigAAEMrAABCWAAAQysAAEKGAABDKwAAQqgAAEMrAABCwgAAQysA
AELWAABDKwAAQvYAAEMrAABDCQAAQysAAEMYAABDKwAAQyMAAEMrAABDNAAAQysAAENDAABDKwAA
Q00AAEMrAABDVgAAQysAAENhAABDKwAAQ2UAAEMrAABDawAAQysAAENxAABDKwAAQ3kAAEMrAABD
goAAQysAAEOLgABDKwAAQ5qAAEMrAABDu4AAQysAAEPCAABDKwAAQ8sAAEMrAABD2gAAQysAAEPh
AABDKwAAQ+qAAEMrAABD8QAAQysAAEP8gABDKwAARADAAEMrAABEBIAAQysAAEQIQABDKwAARAvA
AEMrAABED0AAQysAAEQTwABDKwAARCFAAEMrAABEJkAAQysAAEQqQABDKwAARC9AAEMrAABEMcAA
QysAAEQ2QABDKwAARDrAAEMrAABEQIAAQysAAEREwABDKwAAREhAAEMrAABESgAAQysAAERMAABD
KwAARFUAAEMrAABEWsAAQysAAERewABDKwAARGLAAEMrAABEaQAAQysAAERuwABDKwAARHRAAEMr
AABEd4AAQysAAER7wABDKwAARH7AAEMrAABEgsAAQysAAESGIABDKwAARIigAEMrAABEiyAAQysA
AESNIABDKwAARI7AAEMrAABEkkAAQysAAESUoABDKwAAw8SAAEMsAADDuoAAQywAAMOvgABDLAAA
w6KAAEMsAADDlYAAQywAAMONgABDLAAAw4OAAEMsAADDdQAAQywAAMNlAABDLAAAw04AAEMsAADD
OAAAQywAAMMCAABDLAAAwuQAAEMsAADCzgAAQywAAMKsAABDLAAAwmgAAEMsAADCCAAAQywAAMBA
AABDLAAAQUAAAEMsAABCEAAAQywAAEJkAABDLAAAQpAAAEMsAABCtgAAQywAAELWAABDLAAAQvIA
AEMsAABDEAAAQywAAEMcAABDLAAAQycAAEMsAABDPgAAQywAAENPAABDLAAAQ1oAAEMsAABDYAAA
QywAAENrAABDLAAAQ3oAAEMsAABDgYAAQywAAEOOAABDLAAAQ6CAAEMsAABDpoAAQywAAEOxgABD
LAAAQ7iAAEMsAABDwwAAQywAAEPLgABDLAAAQ9GAAEMsAABD2YAAQywAAEPegABDLAAAQ+QAAEMs
AABD64AAQywAAEPxAABDLAAAQ/gAAEMsAABD/gAAQywAAEQBwABDLAAARAXAAEMsAABEB4AAQywA
AEQLAABDLAAARA0AAEMsAABEEEAAQywAAEQTAABDLAAARBSAAEMsAABEFsAAQywAAEQcwABDLAAA
RCYAAEMsAABEK0AAQywAAEQvgABDLAAARDMAAEMsAABEN0AAQywAAEQ7gABDLAAAREAAAEMsAABE
Q0AAQywAAERGwABDLAAAREqAAEMsAABETsAAQywAAERVQABDLAAARFnAAEMsAABEXkAAQywAAERg
gABDLAAARGIAAEMsAABEZEAAQywAAERmgABDLAAARGnAAEMsAABEcIAAQywAAER4gABDLAAARHtA
AEMsAABEf8AAQywAAESAwABDLAAARIKAAEMsAABEhEAAQywAAESGAABDLAAARIdAAEMsAABEigAA
QywAAESLQABDLAAARI/gAEMsAABEkaAAQywAAESTIABDLAAARJXAAEMsAADDvgAAQy0AAMOqgABD
LQAAw6OAAEMtAADDnwAAQy0AAMOPgABDLQAAw4mAAEMtAADDggAAQy0AAMNjAABDLQAAw0UAAEMt
AADDJwAAQy0AAMMYAABDLQAAwvoAAEMtAADCvgAAQy0AAMKOAABDLQAAwkQAAEMtAADAQAAAQy0A
AEFgAABDLQAAQdgAAEMtAABCKAAAQy0AAEKQAABDLQAAQsYAAEMtAABC7AAAQy0AAEMPAABDLQAA
Qx8AAEMtAABDLAAAQy0AAEM3AABDLQAAQ0AAAEMtAABDSAAAQy0AAENNAABDLQAAQ1QAAEMtAABD
XQAAQy0AAENuAABDLQAAQ5yAAEMtAABDpQAAQy0AAEOsgABDLQAAQ7KAAEMtAABDuQAAQy0AAEPA
gABDLQAAQ8gAAEMtAABD0YAAQy0AAEPVAABDLQAAQ94AAEMtAABD5QAAQy0AAEPsAABDLQAAQ/MA
AEMtAABD+gAAQy0AAEQBgABDLQAARAQAAEMtAABECIAAQy0AAEQMQABDLQAARBEAAEMtAABEFkAA
Qy0AAEQZQABDLQAARB4AAEMtAABEIMAAQy0AAEQmAABDLQAARDEAAEMtAABEN4AAQy0AAEQ/QABD
LQAAREOAAEMtAABESUAAQy0AAERQAABDLQAARFSAAEMtAABEYoAAQy0AAERlQABDLQAARGyAAEMt
AABEcUAAQy0AAER4gABDLQAARIBAAEMtAABEgwAAQy0AAESFoABDLQAARIagAEMtAABEiSAAQy0A
AESMoABDLQAARI3AAEMtAABEkEAAQy0AAESRYABDLQAARJRgAEMtAADDtQAAQy4AAMOwAABDLgAA
w6qAAEMuAADDpQAAQy4AAMOdAABDLgAAw40AAEMuAADDh4AAQy4AAMNpAABDLgAAw1oAAEMuAADD
RwAAQy4AAMM+AABDLgAAwyEAAEMuAADDDQAAQy4AAMLiAABDLgAAwrIAAEMuAADCaAAAQy4AAMIc
AABDLgAAwaAAAEMuAAA/gAAAQy4AAEGoAABDLgAAQhwAAEMuAABCSAAAQy4AAEKWAABDLgAAQqwA
AEMuAABC9AAAQy4AAEMHAABDLgAAQxgAAEMuAABDKQAAQy4AAEM3AABDLgAAQ0AAAEMuAABDRwAA
Qy4AAENNAABDLgAAQ1UAAEMuAABDWgAAQy4AAENhAABDLgAAQ2sAAEMuAABDcwAAQy4AAEOBgABD
LgAAQ4+AAEMuAABDl4AAQy4AAEOkAABDLgAAQ7AAAEMuAABDuIAAQy4AAEO/gABDLgAAQ8kAAEMu
AABDzgAAQy4AAEPVgABDLgAAQ9yAAEMuAABD4gAAQy4AAEPqAABDLgAAQ/AAAEMuAABD8gAAQy4A
AEP2gABDLgAAQ/qAAEMuAABD/gAAQy4AAEQBwABDLgAARAUAAEMuAABECQAAQy4AAEQNgABDLgAA
RBWAAEMuAABEGQAAQy4AAEQlQABDLgAARDBAAEMuAABENMAAQy4AAEQ4gABDLgAARD2AAEMuAABE
QYAAQy4AAERFgABDLgAAREnAAEMuAABETwAAQy4AAERSQABDLgAARFaAAEMuAABEWoAAQy4AAERg
QABDLgAARGRAAEMuAABEaAAAQy4AAERtAABDLgAARHGAAEMuAABEeQAAQy4AAER6wABDLgAARH8A
AEMuAABEg8AAQy4AAESGYABDLgAARIngAEMuAABEjqAAQy4AAESQgABDLgAARJOAAEMuAADDxIAA
Qy8AAMO7AABDLwAAw7IAAEMvAADDqoAAQy8AAMOggABDLwAAw5IAAEMvAADDhoAAQy8AAMNSAABD
LwAAwzYAAEMvAADDIgAAQy8AAML8AABDLwAAwswAAEMvAADCmgAAQy8AAMJ0AABDLwAAwhAAAEMv
AADB0AAAQy8AAEDAAABDLwAAQfAAAEMvAABCYAAAQy8AAEKUAABDLwAAQsYAAEMvAABC8AAAQy8A
AEMFAABDLwAAQxIAAEMvAABDGQAAQy8AAEMkAABDLwAAQywAAEMvAABDMQAAQy8AAEM1AABDLwAA
QzoAAEMvAABDQgAAQy8AAENrAABDLwAAQ4AAAEMvAABDjwAAQy8AAEOaAABDLwAAQ6WAAEMvAABD
soAAQy8AAEO4gABDLwAAQ78AAEMvAABDxwAAQy8AAEPNgABDLwAAQ9IAAEMvAABD1QAAQy8AAEPZ
AABDLwAAQ92AAEMvAABD4YAAQy8AAEPpAABDLwAAQ/gAAEMvAABEAkAAQy8AAEQFgABDLwAARBMA
AEMvAABEGIAAQy8AAEQcQABDLwAARCAAAEMvAABEJEAAQy8AAEQnQABDLwAARCxAAEMvAABENQAA
Qy8AAEQ4QABDLwAARDuAAEMvAABEPwAAQy8AAERCQABDLwAAREaAAEMvAABESsAAQy8AAEROgABD
LwAARFFAAEMvAABEYQAAQy8AAERlgABDLwAARGjAAEMvAABEaoAAQy8AAERzgABDLwAARICAAEMv
AABEgaAAQy8AAESEAABDLwAARIZgAEMvAABEiMAAQy8AAESK4ABDLwAARIxgAEMvAABEjuAAQy8A
AESTIABDLwAARJTgAEMvAADDuoAAQzAAAMOqgABDMAAAw5EAAEMwAADDhoAAQzAAAMN7AABDMAAA
w3MAAEMwAADDXAAAQzAAAMNVAABDMAAAw0wAAEMwAADDMQAAQzAAAMMmAABDMAAAwwEAAEMwAADC
7AAAQzAAAMLUAABDMAAAwpQAAEMwAADCVAAAQzAAAMHwAABDMAAAQfgAAEMwAABCgAAAQzAAAEKw
AABDMAAAQu4AAEMwAABDGAAAQzAAAEMnAABDMAAAQzkAAEMwAABDTwAAQzAAAENZAABDMAAAQ2IA
AEMwAABDagAAQzAAAENxAABDMAAAQ3sAAEMwAABDgQAAQzAAAEOOgABDMAAAQ5kAAEMwAABDqgAA
QzAAAEOwgABDMAAAQ7eAAEMwAABDwIAAQzAAAEPHAABDMAAAQ8qAAEMwAABD0IAAQzAAAEPWAABD
MAAAQ9sAAEMwAABD4IAAQzAAAEPlgABDMAAAQ+qAAEMwAABD7oAAQzAAAEP1AABDMAAAQ/oAAEMw
AABEAEAAQzAAAEQCgABDMAAARATAAEMwAABECAAAQzAAAEQKgABDMAAARA5AAEMwAABEEYAAQzAA
AEQVgABDMAAARBnAAEMwAABEHgAAQzAAAEQhQABDMAAARCRAAEMwAABEKcAAQzAAAEQuAABDMAAA
RDJAAEMwAABENsAAQzAAAEQ6wABDMAAARD6AAEMwAABEQwAAQzAAAERIAABDMAAAREtAAEMwAABE
T8AAQzAAAERVQABDMAAARFkAAEMwAABEXYAAQzAAAERiAABDMAAARGVAAEMwAABEaYAAQzAAAERw
QABDMAAARHPAAEMwAABEdwAAQzAAAER6AABDMAAARHzAAEMwAABEf4AAQzAAAESBgABDMAAARINg
AEMwAABEhaAAQzAAAESIgABDMAAARIlgAEMwAABEjUAAQzAAAESPAABDMAAARJIAAEMwAABElSAA
QzAAAA==
      </set>
      <set id="src_281" fmt="ptset">
AAAAB3NyY18yODEAAAAAAAAAAgAABYvDwIAAQwMAAMO4AABDAwAAw7CAAEMDAADDpwAAQwMAAMOd
gABDAwAAw4+AAEMDAADDiIAAQwMAAMOAgABDAwAAw28AAEMDAADDYAAAQwMAAMNMAABDAwAAwy8A
AEMDAADDIgAAQwMAAMMWAABDAwAAwwgAAEMDAADCzgAAQwMAAMK6AABDAwAAwp4AAEMDAADCeAAA
QwMAAMIQAABDAwAAwbAAAEMDAADAwAAAQwMAAEDgAABDAwAAQdAAAEMDAABCQAAAQwMAAEJwAABD
AwAAQpwAAEMDAABCugAAQwMAAELSAABDAwAAQu4AAEMDAABDBQAAQwMAAEMXAABDAwAAQykAAEMD
AABDNQAAQwMAAENJAABDAwAAQ1gAAEMDAABDYgAAQwMAAENwAABDAwAAQ3wAAEMDAABDg4AAQwMA
AEOGAABDAwAAQ4iAAEMDAABDjAAAQwMAAEOPgABDAwAAQ5IAAEMDAABDxAAAQwMAAEPMAABDAwAA
Q9KAAEMDAABD2IAAQwMAAEPfAABDAwAAQ+mAAEMDAABD8AAAQwMAAEP6gABDAwAARABAAEMDAABE
BMAAQwMAAEQIQABDAwAARBWAAEMDAABEGIAAQwMAAEQbwABDAwAARB3AAEMDAABEHwAAQwMAAEQh
QABDAwAARCPAAEMDAABEJkAAQwMAAEQpAABDAwAARCuAAEMDAABEMoAAQwMAAEQ5wABDAwAARD6A
AEMDAABERkAAQwMAAERLQABDAwAARE6AAEMDAABEUkAAQwMAAERZgABDAwAARFxAAEMDAABEYsAA
QwMAAERlwABDAwAARGmAAEMDAABEcIAAQwMAAER1wABDAwAARHmAAEMDAABEfUAAQwMAAESA4ABD
AwAARIKAAEMDAABEg+AAQwMAAESFwABDAwAARIdAAEMDAABEiSAAQwMAAESKQABDAwAARIyAAEMD
AABEjsAAQwMAAESRYABDAwAARJNgAEMDAABElcAAQwMAAMPEgABDBAAAw7WAAEMEAADDpoAAQwQA
AMObAABDBAAAw46AAEMEAADDgAAAQwQAAMNwAABDBAAAw14AAEMEAADDRwAAQwQAAMM2AABDBAAA
wxkAAEMEAADDCgAAQwQAAML0AABDBAAAwrYAAEMEAADCnAAAQwQAAMJYAABDBAAAwgAAAEMEAADB
AAAAQwQAAEHoAABDBAAAQiwAAEMEAABCcAAAQwQAAEKOAABDBAAAQrwAAEMEAABC1gAAQwQAAEL+
AABDBAAAQwwAAEMEAABDGgAAQwQAAEMvAABDBAAAQz0AAEMEAABDTgAAQwQAAENUAABDBAAAQ1kA
AEMEAABDYAAAQwQAAENsAABDBAAAQ3UAAEMEAABDtwAAQwQAAEPAAABDBAAAQ8wAAEMEAABD0wAA
QwQAAEPbAABDBAAAQ+UAAEMEAABD64AAQwQAAEP2gABDBAAAQ/4AAEMEAABEA8AAQwQAAEQHgABD
BAAARAzAAEMEAABEEEAAQwQAAEQXAABDBAAARCFAAEMEAABEJcAAQwQAAEQpQABDBAAARCyAAEME
AABEMUAAQwQAAEQ3gABDBAAARDxAAEMEAABERsAAQwQAAERKwABDBAAARE9AAEMEAABEU4AAQwQA
AERWAABDBAAARFjAAEMEAABEW4AAQwQAAERewABDBAAARGTAAEMEAABEaUAAQwQAAERugABDBAAA
RHOAAEMEAABEeMAAQwQAAER7wABDBAAARIAAAEMEAABEgyAAQwQAAESFAABDBAAARIdAAEMEAABE
ieAAQwQAAESLoABDBAAARI7AAEMEAABEkEAAQwQAAESSIABDBAAARJSAAEMEAADDwYAAQwUAAMO8
gABDBQAAw52AAEMFAADDlYAAQwUAAMOMAABDBQAAw4MAAEMFAADDcwAAQwUAAMNeAABDBQAAw1IA
AEMFAADDQgAAQwUAAMMmAABDBQAAwwoAAEMFAADC8AAAQwUAAMLcAABDBQAAwr4AAEMFAADCsAAA
QwUAAMJgAABDBQAAwhQAAEMFAADB0AAAQwUAAMCAAABDBQAAQIAAAEMFAABBiAAAQwUAAEHwAABD
BQAAQmwAAEMFAABCmgAAQwUAAELCAABDBQAAQvYAAEMFAABDCAAAQwUAAEMXAABDBQAAQyUAAEMF
AABDPQAAQwUAAENUAABDBQAAQ1sAAEMFAABDZQAAQwUAAENtAABDBQAAQ3UAAEMFAABDfwAAQwUA
AEOEAABDBQAAQ5AAAEMFAABDs4AAQwUAAEPCgABDBQAAQ8oAAEMFAABDzwAAQwUAAEPWgABDBQAA
Q92AAEMFAABD5QAAQwUAAEPqgABDBQAAQ+6AAEMFAABD8gAAQwUAAEP1AABDBQAAQ/cAAEMFAABD
+IAAQwUAAEP7AABDBQAAQ/6AAEMFAABEAoAAQwUAAEQFQABDBQAARAlAAEMFAABED8AAQwUAAEQU
wABDBQAARBmAAEMFAABEHIAAQwUAAEQgQABDBQAARCUAAEMFAABEKwAAQwUAAEQygABDBQAARDVA
AEMFAABEOgAAQwUAAEQ9AABDBQAARENAAEMFAABERwAAQwUAAERJwABDBQAARE+AAEMFAABEVIAA
QwUAAERegABDBQAARGMAAEMFAABEaYAAQwUAAERuAABDBQAARHRAAEMFAABEeoAAQwUAAESAwABD
BQAARIIAAEMFAABEg8AAQwUAAESFAABDBQAARIbgAEMFAABEjAAAQwUAAESNQABDBQAARJDAAEMF
AABElAAAQwUAAMPHgABDBgAAw8CAAEMGAADDuYAAQwYAAMOwAABDBgAAw6eAAEMGAADDmgAAQwYA
AMOTgABDBgAAw42AAEMGAADDh4AAQwYAAMOCAABDBgAAw3kAAEMGAADDbAAAQwYAAMNJAABDBgAA
w0AAAEMGAADDNgAAQwYAAMMsAABDBgAAwxoAAEMGAADDBgAAQwYAAMLiAABDBgAAwsgAAEMGAADC
qgAAQwYAAMJ8AABDBgAAwkAAAEMGAADCAAAAQwYAAMGgAABDBgAAQEAAAEMGAABBgAAAQwYAAEIg
AABDBgAAQlwAAEMGAABClAAAQwYAAEK6AABDBgAAQtQAAEMGAABC6gAAQwYAAEMGAABDBgAAQxcA
AEMGAABDKgAAQwYAAEM4AABDBgAAQ0cAAEMGAABDTQAAQwYAAENUAABDBgAAQ1sAAEMGAABDZQAA
QwYAAEOcgABDBgAAQ7cAAEMGAABDwIAAQwYAAEPIAABDBgAAQ8+AAEMGAABD14AAQwYAAEPfgABD
BgAAQ+aAAEMGAABD8IAAQwYAAEP6AABDBgAARAAAAEMGAABEBAAAQwYAAEQHQABDBgAARAtAAEMG
AABEEAAAQwYAAEQUwABDBgAARBjAAEMGAABEHQAAQwYAAEQggABDBgAARCSAAEMGAABEKoAAQwYA
AEQwgABDBgAARDXAAEMGAABEO4AAQwYAAEQ/AABDBgAAREOAAEMGAABER8AAQwYAAERNQABDBgAA
RFAAAEMGAABEU8AAQwYAAERXQABDBgAARFyAAEMGAABEX8AAQwYAAERjgABDBgAARGjAAEMGAABE
bEAAQwYAAERxAABDBgAARHbAAEMGAABEfIAAQwYAAESAoABDBgAARIUAAEMGAABEhuAAQwYAAESJ
YABDBgAARIugAEMGAABEjOAAQwYAAESPYABDBgAARJHAAEMGAABEk6AAQwYAAMPBgABDBwAAw7SA
AEMHAADDrwAAQwcAAMObAABDBwAAw40AAEMHAADDgIAAQwcAAMN0AABDBwAAw1kAAEMHAADDPAAA
QwcAAMMxAABDBwAAwxIAAEMHAADDBQAAQwcAAMLQAABDBwAAwqoAAEMHAADCVAAAQwcAAMIQAABD
BwAAwMAAAEMHAABBEAAAQwcAAEHwAABDBwAAQjQAAEMHAABCZAAAQwcAAELGAABDBwAAQwIAAEMH
AABDCQAAQwcAAEMeAABDBwAAQzMAAEMHAABDRwAAQwcAAENPAABDBwAAQ1YAAEMHAABDXAAAQwcA
AENsAABDBwAAQ6sAAEMHAABDvQAAQwcAAEPFgABDBwAAQ8sAAEMHAABD0wAAQwcAAEPagABDBwAA
Q+QAAEMHAABD6oAAQwcAAEP0AABDBwAAQ/gAAEMHAABD/wAAQwcAAEQLgABDBwAARA8AAEMHAABE
F4AAQwcAAEQcQABDBwAARB+AAEMHAABEIwAAQwcAAEQnAABDBwAARCvAAEMHAABELoAAQwcAAEQz
QABDBwAARDnAAEMHAABEPMAAQwcAAERBQABDBwAAREeAAEMHAABESsAAQwcAAEROAABDBwAARFRA
AEMHAABEWIAAQwcAAERcwABDBwAARGVAAEMHAABEaoAAQwcAAERtQABDBwAARHDAAEMHAABEdcAA
QwcAAER5AABDBwAARH7AAEMHAABEgSAAQwcAAESCgABDBwAARIWAAEMHAABEhqAAQwcAAESIgABD
BwAARIpAAEMHAABEjOAAQwcAAESPAABDBwAARJEAAEMHAABEk8AAQwcAAESVQABDBwAAw7SAAEMI
AADDoIAAQwgAAMOHgABDCAAAw30AAEMIAADDYQAAQwgAAMNLAABDCAAAwzAAAEMIAADDIQAAQwgA
AMMJAABDCAAAwuAAAEMIAADCuAAAQwgAAMJcAABDCAAAwhQAAEMIAADBuAAAQwgAAMDAAABDCAAA
QgAAAEMIAABCbAAAQwgAAEKWAABDCAAAQsgAAEMIAABC6gAAQwgAAEMFAABDCAAAQx4AAEMIAABD
MgAAQwgAAENdAABDCAAAQ2UAAEMIAABDegAAQwgAAEOHAABDCAAAQ4uAAEMIAABDjwAAQwgAAEOR
gABDCAAAQ5aAAEMIAABDmoAAQwgAAEPbgABDCAAAQ+KAAEMIAABD6QAAQwgAAEPwAABDCAAAQ/gA
AEMIAABEAAAAQwgAAEQEQABDCAAARAlAAEMIAABEDgAAQwgAAEQWAABDCAAARBpAAEMIAABEHwAA
QwgAAEQkwABDCAAARCxAAEMIAABEL4AAQwgAAEQzAABDCAAARDeAAEMIAABEP0AAQwgAAERCAABD
CAAAREgAAEMIAABETwAAQwgAAERSgABDCAAARFbAAEMIAABEWYAAQwgAAERcwABDCAAARGLAAEMI
AABEZ8AAQwgAAERuAABDCAAARHHAAEMIAABEdkAAQwgAAER5QABDCAAARH5AAEMIAABEgYAAQwgA
AESEYABDCAAARIYgAEMIAABEh+AAQwgAAESJIABDCAAARIqAAEMIAABEjSAAQwgAAESOQABDCAAA
RJEgAEMIAABElKAAQwgAAMPAAABDCQAAw7cAAEMJAADDrYAAQwkAAMOZgABDCQAAw5AAAEMJAADD
goAAQwkAAMNgAABDCQAAw04AAEMJAADDOgAAQwkAAMMkAABDCQAAwwEAAEMJAADC2gAAQwkAAMLA
AABDCQAAwqIAAEMJAADCigAAQwkAAMIkAABDCQAAwbAAAEMJAADAwAAAQwkAAEDAAABDCQAAQgwA
AEMJAABCaAAAQwkAAEKSAABDCQAAQroAAEMJAABC5AAAQwkAAEMBAABDCQAAQxIAAEMJAABDJgAA
QwkAAEMzAABDCQAAQz0AAEMJAABDUAAAQwkAAENoAABDCQAAQ28AAEMJAABDdQAAQwkAAEN/AABD
CQAAQ4MAAEMJAABDvIAAQwkAAEPLgABDCQAAQ9AAAEMJAABD2wAAQwkAAEPiAABDCQAAQ+mAAEMJ
AABD8oAAQwkAAEP9AABDCQAARALAAEMJAABEBgAAQwkAAEQJgABDCQAARA0AAEMJAABED4AAQwkA
AEQVAABDCQAARBhAAEMJAABEHsAAQwkAAEQlAABDCQAARC6AAEMJAABEMkAAQwkAAEQ1AABDCQAA
RDaAAEMJAABEOcAAQwkAAEQ9gABDCQAAREDAAEMJAABER8AAQwkAAERMgABDCQAARFFAAEMJAABE
VgAAQwkAAERYwABDCQAARFtAAEMJAABEX4AAQwkAAERigABDCQAARGWAAEMJAABEaEAAQwkAAERw
wABDCQAARHbAAEMJAABEeUAAQwkAAER8wABDCQAARIBAAEMJAABEhSAAQwkAAESGwABDCQAARIhg
AEMJAABEikAAQwkAAESLwABDCQAARI1gAEMJAABEj4AAQwkAAESRAABDCQAARJKgAEMJAABElWAA
QwkAAMPDAABDCgAAw7iAAEMKAADDroAAQwoAAMOnAABDCgAAw5eAAEMKAADDkIAAQwoAAMOGgABD
CgAAw3AAAEMKAADDWgAAQwoAAMNGAABDCgAAwzMAAEMKAADDHQAAQwoAAMMDAABDCgAAwuwAAEMK
AADCpAAAQwoAAMJ8AABDCgAAwjAAAEMKAADByAAAQwoAAEAAAABDCgAAQZgAAEMKAABCXAAAQwoA
AEKcAABDCgAAQsQAAEMKAABC4gAAQwoAAEMFAABDCgAAQxsAAEMKAABDMwAAQwoAAEM7AABDCgAA
Q0cAAEMKAABDTAAAQwoAAENVAABDCgAAQ10AAEMKAABDbQAAQwoAAEO1AABDCgAAQ78AAEMKAABD
xYAAQwoAAEPRgABDCgAAQ9qAAEMKAABD5YAAQwoAAEPrgABDCgAAQ/YAAEMKAABD/IAAQwoAAEQD
QABDCgAARAbAAEMKAABEDAAAQwoAAEQSAABDCgAARBUAAEMKAABEGMAAQwoAAEQnwABDCgAARCyA
AEMKAABEMIAAQwoAAEQ1QABDCgAARDmAAEMKAABEPIAAQwoAAERGAABDCgAAREmAAEMKAABEUUAA
QwoAAERXAABDCgAARGMAAEMKAABEakAAQwoAAERvwABDCgAARHyAAEMKAABEggAAQwoAAESMAABD
CgAARI5AAEMKAADDxwAAQwsAAMO5AABDCwAAw7CAAEMLAADDo4AAQwsAAMOXAABDCwAAw5AAAEML
AADDhYAAQwsAAMN0AABDCwAAw18AAEMLAADDRQAAQwsAAMM0AABDCwAAwyMAAEMLAADDCwAAQwsA
AML4AABDCwAAwqAAAEMLAADCbAAAQwsAAMHwAABDCwAAwTAAAEMLAABAAAAAQwsAAEHQAABDCwAA
QiAAAEMLAABCeAAAQwsAAEKkAABDCwAAQsoAAEMLAABC7gAAQwsAAEL+AABDCwAAQxcAAEMLAABD
OAAAQwsAAENOAABDCwAAQ1IAAEMLAABDVgAAQwsAAENfAABDCwAAQ2wAAEMLAABDswAAQwsAAEO6
AABDCwAAQ8MAAEMLAABDzIAAQwsAAEPWAABDCwAAQ+MAAEMLAABD6AAAQwsAAEPwAABDCwAARASA
AEMLAABECAAAQwsAAEQKwABDCwAARAzAAEMLAABEDwAAQwsAAEQRAABDCwAARBUAAEMLAABEGkAA
QwsAAEQhQABDCwAARCeAAEMLAABELMAAQwsAAEQwgABDCwAAREaAAEMLAABETYAAQwsAAERSAABD
CwAARFhAAEMLAABEXAAAQwsAAERkgABDCwAARGpAAEMLAABEdEAAQwsAAER9AABDCwAARIQAAEML
AABEhoAAQwsAAESIQABDCwAARIpAAEMLAABEjSAAQwsAAESPIABDCwAARJBgAEMLAABEkuAAQwsA
AESUgABDCwAAw8EAAEMMAADDuwAAQwwAAMOxgABDDAAAw6qAAEMMAADDogAAQwwAAMOZgABDDAAA
w44AAEMMAADDhoAAQwwAAMOAAABDDAAAw2gAAEMMAADDUgAAQwwAAMM6AABDDAAAwx8AAEMMAADD
CQAAQwwAAML6AABDDAAAwtgAAEMMAADCsAAAQwwAAMKSAABDDAAAwmAAAEMMAADCKAAAQwwAAMG4
AABDDAAAQTAAAEMMAABCAAAAQwwAAEKyAABDDAAAQsQAAEMMAABC/AAAQwwAAEMQAABDDAAAQx4A
AEMMAABDMwAAQwwAAENHAABDDAAAQ1YAAEMMAABDXAAAQwwAAENnAABDDAAAQ3IAAEMMAABDxgAA
QwwAAEPOAABDDAAAQ9iAAEMMAABD4QAAQwwAAEPogABDDAAAQ+8AAEMMAABD+QAAQwwAAEP+gABD
DAAARAFAAEMMAABEA4AAQwwAAEQHgABDDAAARAyAAEMMAABEEkAAQwwAAEQaAABDDAAARB6AAEMM
AABEIoAAQwwAAEQmgABDDAAARCoAAEMMAABELoAAQwwAAEQywABDDAAARDZAAEMMAABEPEAAQwwA
AERAwABDDAAARETAAEMMAABESQAAQwwAAERNAABDDAAARFSAAEMMAABEV0AAQwwAAERbQABDDAAA
RGMAAEMMAABEaYAAQwwAAERswABDDAAARHFAAEMMAABEekAAQwwAAER8gABDDAAARIDAAEMMAABE
ggAAQwwAAESEgABDDAAARIeAAEMMAABEiUAAQwwAAESKwABDDAAARIyAAEMMAABEjoAAQwwAAESU
QABDDAAAw8OAAEMNAADDuwAAQw0AAMOzAABDDQAAw6GAAEMNAADDlAAAQw0AAMOHAABDDQAAw2oA
AEMNAADDSgAAQw0AAMMrAABDDQAAww0AAEMNAADCyAAAQw0AAMKmAABDDQAAwjgAAEMNAADBoAAA
Qw0AAMAAAABDDQAAQWAAAEMNAABCCAAAQw0AAEJcAABDDQAAQpwAAEMNAABCxgAAQw0AAELsAABD
DQAAQwwAAEMNAABDGQAAQw0AAEMzAABDDQAAQ0UAAEMNAABDUQAAQw0AAENkAABDDQAAQ3EAAEMN
AABDfAAAQw0AAEOBAABDDQAAQ4eAAEMNAABDyQAAQw0AAEPUAABDDQAAQ90AAEMNAABD44AAQw0A
AEPqgABDDQAAQ/SAAEMNAABEAAAAQw0AAEQCQABDDQAARAVAAEMNAABEBwAAQw0AAEQIwABDDQAA
RBVAAEMNAABEGMAAQw0AAEQbQABDDQAARCCAAEMNAABELYAAQw0AAEQywABDDQAARDqAAEMNAABE
QwAAQw0AAERFgABDDQAAREvAAEMNAABET4AAQw0AAERWwABDDQAARF7AAEMNAABEYMAAQw0AAERm
AABDDQAARGlAAEMNAABEbYAAQw0AAER0QABDDQAARHoAAEMNAABEe8AAQw0AAER/QABDDQAARIPg
AEMNAABEhmAAQw0AAESIQABDDQAARImgAEMNAABEi4AAQw0AAESPAABDDQAARJHAAEMNAABElEAA
Qw0AAESVgABDDQAAw8aAAEMOAADDsgAAQw4AAMOmAABDDgAAw5mAAEMOAADDjQAAQw4AAMOCgABD
DgAAw2oAAEMOAADDXQAAQw4AAMNBAABDDgAAwxgAAEMOAADDCQAAQw4AAMLiAABDDgAAwsQAAEMO
AADCnAAAQw4AAMJIAABDDgAAwgAAAEMOAADBmAAAQw4AAMCgAABDDgAAQpoAAEMOAABCwgAAQw4A
AELiAABDDgAAQxgAAEMOAABDKwAAQw4AAEM3AABDDgAAQ0QAAEMOAABDSQAAQw4AAENUAABDDgAA
Q1oAAEMOAABDZQAAQw4AAEPAAABDDgAAQ80AAEMOAABD04AAQw4AAEPkAABDDgAAQ/WAAEMOAABD
/oAAQw4AAEQFQABDDgAARArAAEMOAABEDgAAQw4AAEQdgABDDgAARCFAAEMOAABEJUAAQw4AAEQr
wABDDgAARDBAAEMOAABENoAAQw4AAEQ4gABDDgAARD4AAEMOAABESAAAQw4AAERQQABDDgAARFZA
AEMOAABEW0AAQw4AAERdgABDDgAARGCAAEMOAABEY0AAQw4AAERoAABDDgAARGqAAEMOAABEbsAA
Qw4AAERzwABDDgAARHbAAEMOAABEfEAAQw4AAER/QABDDgAARIGAAEMOAABEhgAAQw4AAESIoABD
DgAARIxgAEMOAABEkWAAQw4AAESSwABDDgAARJSAAEMOAADDxAAAQw8AAMOwgABDDwAAw6aAAEMP
AADDnAAAQw8AAMOPgABDDwAAw4UAAEMPAADDYwAAQw8AAMNRAABDDwAAwz0AAEMPAADDGQAAQw8A
AMMCAABDDwAAwrwAAEMPAADCdAAAQw8AAMIAAABDDwAAwaAAAEMPAABBgAAAQw8AAEI0AABDDwAA
QoQAAEMPAABCrAAAQw8AAELiAABDDwAAQwYAAEMPAABDGAAAQw8AAEMtAABDDwAAQ0gAAEMPAABD
XgAAQw8AAEN5AABDDwAAQ4SAAEMPAABDiQAAQw8AAEOPAABDDwAAQ5QAAEMPAABDm4AAQw8AAEPW
AABDDwAAQ+IAAEMPAABD7QAAQw8AAEP1gABDDwAAQ/+AAEMPAABEA4AAQw8AAEQHwABDDwAARAtA
AEMPAABED4AAQw8AAEQTwABDDwAARBiAAEMPAABEHAAAQw8AAEQiwABDDwAARCZAAEMPAABELoAA
Qw8AAEQ1gABDDwAARDsAAEMPAABEP8AAQw8AAERDwABDDwAAREuAAEMPAABEXQAAQw8AAERyQABD
DwAARHyAAEMPAABEg8AAQw8AAESF4ABDDwAARIlAAEMPAABEi8AAQw8AAESOIABDDwAARJKAAEMP
AABEk+AAQw8AAESV4ABDDwAAw8IAAEMQAADDuYAAQxAAAMOtgABDEAAAw6MAAEMQAADDnoAAQxAA
AMOQgABDEAAAw4UAAEMQAADDewAAQxAAAMNgAABDEAAAwz8AAEMQAADDJAAAQxAAAMMLAABDEAAA
wvwAAEMQAADC1gAAQxAAAMKyAABDEAAAwpQAAEMQAADCUAAAQxAAAMIgAABDEAAAwZAAAEMQAADA
oAAAQxAAAEGwAABDEAAAQiAAAEMQAABCfAAAQxAAAEKgAABDEAAAQsAAAEMQAABC3gAAQxAAAEL4
AABDEAAAQwsAAEMQAABDHgAAQxAAAEMrAABDEAAAQzQAAEMQAABDPAAAQxAAAENIAABDEAAAQ00A
AEMQAABDqIAAQxAAAEO+AABDEAAAQ8UAAEMQAABDy4AAQxAAAEPagABDEAAAQ+GAAEMQAABD5wAA
QxAAAEPqgABDEAAAQ/CAAEMQAABD+gAAQxAAAEQOwABDEAAARBIAAEMQAABEFoAAQxAAAEQZwABD
EAAARByAAEMQAABEIgAAQxAAAEQmQABDEAAARCwAAEMQAABEMYAAQxAAAEQ2QABDEAAAREGAAEMQ
AABESkAAQxAAAERQgABDEAAARFZAAEMQAABEW0AAQxAAAERkgABDEAAARGoAAEMQAABEb8AAQxAA
AER1AABDEAAARHqAAEMQAABEfgAAQxAAAESEAABDEAAARIXAAEMQAABEh6AAQxAAAESLIABDEAAA
RIwgAEMQAABEjqAAQxAAAESQwABDEAAARJMgAEMQAADDxoAAQxEAAMO5AABDEQAAw6oAAEMRAADD
nAAAQxEAAMOOgABDEQAAw4AAAEMRAADDYgAAQxEAAMNKAABDEQAAwykAAEMRAADDEwAAQxEAAMMC
AABDEQAAwtoAAEMRAADCtAAAQxEAAMKOAABDEQAAwcAAAEMRAADA4AAAQxEAAEGwAABDEQAAQgwA
AEMRAABCbAAAQxEAAEKOAABDEQAAQrQAAEMRAABC6AAAQxEAAEMFAABDEQAAQxQAAEMRAABDLwAA
QxEAAEM4AABDEQAAQ0EAAEMRAABDSwAAQxEAAENXAABDEQAAQ18AAEMRAABDZQAAQxEAAEN4AABD
EQAAQ4cAAEMRAABDqwAAQxEAAEPGAABDEQAAQ8wAAEMRAABD1AAAQxEAAEPeAABDEQAAQ+gAAEMR
AABD7YAAQxEAAEPzgABDEQAAQ/sAAEMRAABEAIAAQxEAAEQCwABDEQAARAbAAEMRAABECsAAQxEA
AEQOAABDEQAARBFAAEMRAABEFYAAQxEAAEQZQABDEQAARBxAAEMRAABEIQAAQxEAAEQmAABDEQAA
RCmAAEMRAABELIAAQxEAAEQvwABDEQAARDVAAEMRAABEOMAAQxEAAEQ7gABDEQAARD1AAEMRAABE
PwAAQxEAAEREQABDEQAAREuAAEMRAABETwAAQxEAAERSwABDEQAARFXAAEMRAABEWkAAQxEAAERe
QABDEQAARGKAAEMRAABEZcAAQxEAAERqwABDEQAARG+AAEMRAABEdMAAQxEAAER7QABDEQAARH9A
AEMRAABEgUAAQxEAAESDAABDEQAARIWAAEMRAABEh2AAQxEAAESKQABDEQAARIvAAEMRAABEjYAA
QxEAAESRoABDEQAARJMAAEMRAABElMAAQxEAAESV4ABDEQAAw8WAAEMSAADDu4AAQxIAAMO0gABD
EgAAw62AAEMSAADDpAAAQxIAAMOcAABDEgAAw5YAAEMSAADDhAAAQxIAAMN4AABDEgAAw2AAAEMS
AADDSQAAQxIAAMMvAABDEgAAwx4AAEMSAADDBwAAQxIAAMLYAABDEgAAwqgAAEMSAADCaAAAQxIA
AMI4AABDEgAAwgwAAEMSAADByAAAQxIAAMBAAABDEgAAQZAAAEMSAABCKAAAQxIAAEJ8AABDEgAA
QpgAAEMSAABCsgAAQxIAAELOAABDEgAAQvAAAEMSAABDAwAAQxIAAEMLAABDEgAAQxQAAEMSAABD
IQAAQxIAAEMuAABDEgAAQzkAAEMSAABDQwAAQxIAAENSAABDEgAAQ2EAAEMSAABDdQAAQxIAAEN/
AABDEgAAQ4MAAEMSAABDhYAAQxIAAEONAABDEgAAQ5KAAEMSAABD4gAAQxIAAEPwAABDEgAAQ/mA
AEMSAABEAIAAQxIAAEQDQABDEgAARAeAAEMSAABEDwAAQxIAAEQbAABDEgAARB4AAEMSAABEJMAA
QxIAAEQogABDEgAARCxAAEMSAABEMoAAQxIAAEQ1QABDEgAARDnAAEMSAABEPkAAQxIAAERGAABD
EgAAREkAAEMSAABEUQAAQxIAAERUQABDEgAARFlAAEMSAABEXgAAQxIAAERfwABDEgAARGJAAEMS
AABEaQAAQxIAAERsgABDEgAARHCAAEMSAABEdkAAQxIAAER7AABDEgAARH5AAEMSAABEgMAAQxIA
AESDQABDEgAARIUAAEMSAABEhwAAQxIAAESIwABDEgAARIogAEMSAABEjMAAQxIAAESPIABDEgAA
RJBgAEMSAABEkcAAQxIAAESS4ABDEgAARJWAAEMSAADDxwAAQxMAAMO5gABDEwAAw7OAAEMTAADD
qoAAQxMAAMOlAABDEwAAw50AAEMTAADDl4AAQxMAAMOOgABDEwAAw4iAAEMTAADDgwAAQxMAAMN7
AABDEwAAw3IAAEMTAADDYwAAQxMAAMNZAABDEwAAw0gAAEMTAADDOgAAQxMAAMMlAABDEwAAwxMA
AEMTAADDBwAAQxMAAMLqAABDEwAAwtAAAEMTAADCuAAAQxMAAMKWAABDEwAAwmQAAEMTAADCKAAA
QxMAAMHAAABDEwAAwMAAAEMTAABBAAAAQxMAAEHIAABDEwAAQiAAAEMTAABCVAAAQxMAAEKUAABD
EwAAQqgAAEMTAABCygAAQxMAAEL4AABDEwAAQwwAAEMTAABDGwAAQxMAAEMoAABDEwAAQzIAAEMT
AABDPgAAQxMAAENLAABDEwAAQ14AAEMTAABDcAAAQxMAAEN3AABDEwAAQ4AAAEMTAABDg4AAQxMA
AEOMgABDEwAAQ9MAAEMTAABD4oAAQxMAAEPrAABDEwAAQ/WAAEMTAABD/YAAQxMAAEQDAABDEwAA
RAeAAEMTAABEC0AAQxMAAEQNgABDEwAARBvAAEMTAABEIQAAQxMAAEQogABDEwAARCrAAEMTAABE
LcAAQxMAAEQxwABDEwAARDVAAEMTAABEQcAAQxMAAERFgABDEwAAREeAAEMTAABESkAAQxMAAERN
QABDEwAARFAAAEMTAABEVQAAQxMAAERYAABDEwAARFpAAEMTAABEXgAAQxMAAERhgABDEwAARGWA
AEMTAABEZ8AAQxMAAERqgABDEwAARHPAAEMTAABEd8AAQxMAAER7wABDEwAARH/AAEMTAABEg2AA
QxMAAESEwABDEwAARIaAAEMTAABEiGAAQxMAAESKQABDEwAARIyAAEMTAABEj6AAQxMAAESQoABD
EwAARJIgAEMTAABEk2AAQxMAAESVAABDEwAAw78AAEMUAADDt4AAQxQAAMOqgABDFAAAw6IAAEMU
AADDmYAAQxQAAMOMgABDFAAAw4OAAEMUAADDXAAAQxQAAMNFAABDFAAAwzAAAEMUAADDEAAAQxQA
AMMBAABDFAAAwtwAAEMUAADCsAAAQxQAAMKQAABDFAAAwlwAAEMUAADCKAAAQxQAAMHgAABDFAAA
QMAAAEMUAABByAAAQxQAAEI8AABDFAAAQngAAEMUAABCqAAAQxQAAELQAABDFAAAQvgAAEMUAABD
FwAAQxQAAEMvAABDFAAAQzoAAEMUAABDTQAAQxQAAENZAABDFAAAQ2EAAEMUAABDdQAAQxQAAEO2
gABDFAAAQ8KAAEMUAABDx4AAQxQAAEPQgABDFAAAQ9iAAEMUAABD3wAAQxQAAEPoAABDFAAAQ/CA
AEMUAABD+AAAQxQAAEQAwABDFAAARARAAEMUAABECEAAQxQAAEQPQABDFAAARBNAAEMUAABEFoAA
QxQAAEQZQABDFAAARBxAAEMUAABEHoAAQxQAAEQiQABDFAAARCeAAEMUAABELAAAQxQAAEQxwABD
FAAARDaAAEMUAABEOkAAQxQAAEQ8gABDFAAAREDAAEMUAABEQ8AAQxQAAERFQABDFAAAREoAAEMU
AABET0AAQxQAAERVwABDFAAARFgAAEMUAABEX0AAQxQAAERhwABDFAAARGuAAEMUAABEbkAAQxQA
AER1gABDFAAARH5AAEMUAABEgKAAQxQAAESDYABDFAAARIqAAEMUAABEjIAAQxQAAESOAABDFAAA
RI+gAEMUAABEkOAAQxQAAESSQABDFAAARJUAAEMUAAA=
      </set>
      <set id="src_501" fmt="ptset">
AAAAB3NyY181MDEAAAAAAAAAAgAAB3fDwgAAQtQAAMOtAABC1AAAw6QAAELUAADDngAAQtQAAMOT
gABC1AAAw4yAAELUAADDgAAAQtQAAMN0AABC1AAAw1wAAELUAADDSgAAQtQAAMM9AABC1AAAwzIA
AELUAADDHwAAQtQAAMMLAABC1AAAwvQAAELUAADCwAAAQtQAAMKeAABC1AAAwmwAAELUAADCJAAA
QtQAAMG4AABC1AAAwKAAAELUAABBMAAAQtQAAEH4AABC1AAAQjAAAELUAABCkAAAQtQAAEKyAABC
1AAAQs4AAELUAABC4gAAQtQAAEL+AABC1AAAQwwAAELUAABDGAAAQtQAAEMgAABC1AAAQy0AAELU
AABDMgAAQtQAAEM4AABC1AAAQz8AAELUAABDRgAAQtQAAENOAABC1AAAQ1UAAELUAABDYgAAQtQA
AENxAABC1AAAQ4oAAELUAABDkAAAQtQAAEOkgABC1AAAQ68AAELUAABDtQAAQtQAAEPBAABC1AAA
Q8qAAELUAABD0wAAQtQAAEPcAABC1AAAQ/iAAELUAABD/4AAQtQAAEQGgABC1AAARAsAAELUAABE
D0AAQtQAAEQUAABC1AAARBbAAELUAABEGQAAQtQAAEQagABC1AAARBxAAELUAABEHcAAQtQAAEQf
QABC1AAARCGAAELUAABEJ0AAQtQAAEQ7AABC1AAAREHAAELUAABETMAAQtQAAERmgABC1AAARHEA
AELUAABEdAAAQtQAAER1wABC1AAARHgAAELUAABEfIAAQtQAAESAIABC1AAARISgAELUAABEhuAA
QtQAAESKgABC1AAARJAgAELUAABEkUAAQtQAAESTQABC1AAAw8EAAELWAADDuYAAQtYAAMOzAABC
1gAAw6yAAELWAADDooAAQtYAAMOYAABC1gAAw5AAAELWAADDhQAAQtYAAMN+AABC1gAAw3IAAELW
AADDXwAAQtYAAMNQAABC1gAAwzcAAELWAADDHQAAQtYAAMMEAABC1gAAwvIAAELWAADCuAAAQtYA
AMKiAABC1gAAwoQAAELWAADB0AAAQtYAAMDgAABC1gAAQeAAAELWAABCMAAAQtYAAEJ0AABC1gAA
QqAAAELWAABCuAAAQtYAAELQAABC1gAAQvoAAELWAABDDgAAQtYAAEMeAABC1gAAQykAAELWAABD
MAAAQtYAAEM3AABC1gAAQz4AAELWAABDRQAAQtYAAENJAABC1gAAQ1AAAELWAABDWQAAQtYAAENj
AABC1gAAQ5MAAELWAABDm4AAQtYAAEOsgABC1gAAQ7uAAELWAABDwYAAQtYAAEPKgABC1gAAQ8+A
AELWAABD1QAAQtYAAEPbgABC1gAAQ+WAAELWAABD64AAQtYAAEP0AABC1gAARADAAELWAABECYAA
QtYAAEQNgABC1gAARBEAAELWAABEFcAAQtYAAEQZwABC1gAARB+AAELWAABEJAAAQtYAAEQogABC
1gAARDGAAELWAABENUAAQtYAAEQ6gABC1gAARD4AAELWAABEQUAAQtYAAERHwABC1gAARE0AAELW
AABEVAAAQtYAAERWQABC1gAARFhAAELWAABEWUAAQtYAAERbwABC1gAARGSAAELWAABEbsAAQtYA
AER1AABC1gAARHrAAELWAABEgYAAQtYAAESFgABC1gAARIkgAELWAABEi+AAQtYAAESNoABC1gAA
RJBAAELWAABElQAAQtYAAMPHgABC2AAAw8GAAELYAADDswAAQtgAAMOpAABC2AAAw4gAAELYAADD
gAAAQtgAAMNvAABC2AAAw1UAAELYAADDRAAAQtgAAMNAAABC2AAAwxwAAELYAADDCgAAQtgAAMLY
AABC2AAAwq4AAELYAADChgAAQtgAAMJIAABC2AAAwcgAAELYAADAoAAAQtgAAEFgAABC2AAAQiAA
AELYAABCbAAAQtgAAEKcAABC2AAAQrQAAELYAABC9AAAQtgAAEMTAABC2AAAQyUAAELYAABDNwAA
QtgAAEM/AABC2AAAQ0QAAELYAABDSgAAQtgAAENQAABC2AAAQ1YAAELYAABDZAAAQtgAAEN5AABC
2AAAQ4MAAELYAABDrIAAQtgAAEPEgABC2AAAQ8sAAELYAABD0YAAQtgAAEPdgABC2AAAQ+kAAELY
AABD/wAAQtgAAEQIQABC2AAARA/AAELYAABEFcAAQtgAAEQcAABC2AAARCFAAELYAABEJQAAQtgA
AEQtAABC2AAARDPAAELYAABEOIAAQtgAAERNAABC2AAARFAAAELYAABEVsAAQtgAAERbwABC2AAA
RGBAAELYAABEcYAAQtgAAER0gABC2AAARHtAAELYAABEgEAAQtgAAESCwABC2AAARIRgAELYAABE
hsAAQtgAAESIoABC2AAARIrAAELYAABEjUAAQtgAAESP4ABC2AAARJJAAELYAABEk0AAQtgAAESV
AABC2AAAw8EAAELaAADDvAAAQtoAAMO0gABC2gAAw6eAAELaAADDoYAAQtoAAMOXAABC2gAAw4+A
AELaAADDiQAAQtoAAMOBAABC2gAAw3YAAELaAADDYgAAQtoAAMNRAABC2gAAwzoAAELaAADDHgAA
QtoAAMLMAABC2gAAwrYAAELaAADCiAAAQtoAAMJUAABC2gAAwgAAAELaAADBQAAAQtoAAEBAAABC
2gAAQUAAAELaAABCAAAAQtoAAEJYAABC2gAAQoQAAELaAABCsgAAQtoAAELOAABC2gAAQvYAAELa
AABDBgAAQtoAAEMZAABC2gAAQyYAAELaAABDPQAAQtoAAENWAABC2gAAQ10AAELaAABDYwAAQtoA
AENpAABC2gAAQ3IAAELaAABDegAAQtoAAEODgABC2gAAQ5KAAELaAABDnoAAQtoAAEOmgABC2gAA
Q7yAAELaAABDyQAAQtoAAEPWAABC2gAAQ94AAELaAABD5gAAQtoAAEPvAABC2gAAQ/uAAELaAABE
AUAAQtoAAEQGgABC2gAARAwAAELaAABED8AAQtoAAEQXAABC2gAARBsAAELaAABEIkAAQtoAAEQl
gABC2gAARCeAAELaAABEKoAAQtoAAEQwwABC2gAARDcAAELaAABEQAAAQtoAAERQgABC2gAARFgA
AELaAABEXcAAQtoAAERtgABC2gAARHEAAELaAABEdYAAQtoAAER6AABC2gAARICAAELaAABEggAA
QtoAAESEAABC2gAARIWgAELaAABEiMAAQtoAAESMoABC2gAARI3AAELaAABEkQAAQtoAAESVQABC
2gAAw76AAELcAADDtoAAQtwAAMOsgABC3AAAw6IAAELcAADDm4AAQtwAAMOSgABC3AAAw4uAAELc
AADDhAAAQtwAAMN5AABC3AAAw2UAAELcAADDRgAAQtwAAMMoAABC3AAAwxMAAELcAADDBQAAQtwA
AMLuAABC3AAAwswAAELcAADCrgAAQtwAAMKOAABC3AAAwmAAAELcAADCGAAAQtwAAMGoAABC3AAA
AAAAAELcAABBYAAAQtwAAEHAAABC3AAAQkwAAELcAABCkgAAQtwAAEK8AABC3AAAQt4AAELcAABD
AQAAQtwAAEMUAABC3AAAQykAAELcAABDQQAAQtwAAENHAABC3AAAQ08AAELcAABDVAAAQtwAAENe
AABC3AAAQ2UAAELcAABDcQAAQtwAAEN7AABC3AAAQ44AAELcAABDnQAAQtwAAEOnAABC3AAAQ7WA
AELcAABDvAAAQtwAAEPIAABC3AAAQ9UAAELcAABD3gAAQtwAAEPngABC3AAAQ/KAAELcAABEAUAA
QtwAAEQKgABC3AAARBUAAELcAABEGYAAQtwAAEQeQABC3AAARCOAAELcAABEJYAAQtwAAEQowABC
3AAARC0AAELcAABENMAAQtwAAEQ4wABC3AAARD2AAELcAABEQEAAQtwAAERGgABC3AAAREsAAELc
AABEUIAAQtwAAERWAABC3AAARFvAAELcAABEYMAAQtwAAERlAABC3AAARHIAAELcAABEc4AAQtwA
AER1gABC3AAARHgAAELcAABEesAAQtwAAER9wABC3AAARICgAELcAABEgsAAQtwAAESEoABC3AAA
RImAAELcAABEi+AAQtwAAESOYABC3AAARI9gAELcAABEkeAAQtwAAESVQABC3AAAw8IAAELeAADD
uYAAQt4AAMOqgABC3gAAw6KAAELeAADDjwAAQt4AAMOGgABC3gAAw3MAAELeAADDYAAAQt4AAMNM
AABC3gAAwzkAAELeAADDDgAAQt4AAMLuAABC3gAAwsYAAELeAADCTAAAQt4AAMIMAABC3gAAv4AA
AELeAABBcAAAQt4AAEHoAABC3gAAQiAAAELeAABCeAAAQt4AAELAAABC3gAAQtIAAELeAABC8gAA
Qt4AAEMJAABC3gAAQxQAAELeAABDKQAAQt4AAEMvAABC3gAAQzUAAELeAABDOgAAQt4AAENBAABC
3gAAQ0gAAELeAABDUAAAQt4AAENVAABC3gAAQ46AAELeAABDnwAAQt4AAEOxgABC3gAAQ7iAAELe
AABDvoAAQt4AAEPHAABC3gAAQ9CAAELeAABD1oAAQt4AAEPeAABC3gAAQ+UAAELeAABD7wAAQt4A
AEP8gABC3gAARAFAAELeAABEBcAAQt4AAEQIwABC3gAARA4AAELeAABEEYAAQt4AAEQVgABC3gAA
RBoAAELeAABEIIAAQt4AAEQkgABC3gAARCeAAELeAABEK4AAQt4AAEQwQABC3gAARDMAAELeAABE
OQAAQt4AAEQ/QABC3gAARELAAELeAABEScAAQt4AAERNwABC3gAARFNAAELeAABEWMAAQt4AAERb
QABC3gAARGIAAELeAABEZIAAQt4AAERpgABC3gAARG3AAELeAABEc8AAQt4AAER3wABC3gAARHoA
AELeAABEfEAAQt4AAESBIABC3gAARIMgAELeAABEhSAAQt4AAESIwABC3gAARIrgAELeAABEjMAA
Qt4AAESPgABC3gAARJWgAELeAADDvQAAQuAAAMO1gABC4AAAw6aAAELgAADDjoAAQuAAAMOCgABC
4AAAw10AAELgAADDRwAAQuAAAMMoAABC4AAAwxAAAELgAADC+AAAQuAAAMKgAABC4AAAwoAAAELg
AADCSAAAQuAAAMHoAABC4AAAwTAAAELgAABAwAAAQuAAAEHAAABC4AAAQiQAAELgAABChAAAQuAA
AEKaAABC4AAAQswAAELgAABC7AAAQuAAAEMGAABC4AAAQxMAAELgAABDJgAAQuAAAEMwAABC4AAA
QzgAAELgAABDPwAAQuAAAENFAABC4AAAQ1AAAELgAABDXAAAQuAAAEObAABC4AAAQ6MAAELgAABD
rAAAQuAAAEOxgABC4AAAQ7qAAELgAABDzgAAQuAAAEPUAABC4AAAQ9wAAELgAABD4wAAQuAAAEPs
AABC4AAAQ/QAAELgAABD/wAAQuAAAEQFwABC4AAARArAAELgAABEEYAAQuAAAEQYQABC4AAARCvA
AELgAABEMgAAQuAAAEQ5gABC4AAARDvAAELgAABESAAAQuAAAERMgABC4AAARFgAAELgAABEWsAA
QuAAAERhgABC4AAARGUAAELgAABEbUAAQuAAAERwgABC4AAARHVAAELgAABEecAAQuAAAESCQABC
4AAARIQgAELgAABEh+AAQuAAAESKAABC4AAARIuAAELgAABEjSAAQuAAAESOgABC4AAARJCAAELg
AABEkaAAQuAAAESTYABC4AAARJTgAELgAADDtIAAQuIAAMOvgABC4gAAw6kAAELiAADDnYAAQuIA
AMOVAABC4gAAw4yAAELiAADDggAAQuIAAMN1AABC4gAAw1IAAELiAADDQwAAQuIAAMM5AABC4gAA
wyUAAELiAADDFAAAQuIAAML4AABC4gAAwt4AAELiAADCuAAAQuIAAMKWAABC4gAAwmwAAELiAADC
HAAAQuIAAMGgAABC4gAAQEAAAELiAABB8AAAQuIAAEJMAABC4gAAQpIAAELiAABCqgAAQuIAAELm
AABC4gAAQwwAAELiAABDFQAAQuIAAEMiAABC4gAAQyoAAELiAABDLgAAQuIAAEM2AABC4gAAQz0A
AELiAABDQwAAQuIAAENPAABC4gAAQ1sAAELiAABDeQAAQuIAAEOHgABC4gAAQ5GAAELiAABDmYAA
QuIAAEOrAABC4gAAQ7aAAELiAABDwgAAQuIAAEPJgABC4gAAQ82AAELiAABD0oAAQuIAAEPYAABC
4gAAQ90AAELiAABD4YAAQuIAAEPlAABC4gAAQ+sAAELiAABD7gAAQuIAAEP1AABC4gAARBGAAELi
AABEGIAAQuIAAEQrAABC4gAARDHAAELiAABENgAAQuIAAEQ7gABC4gAAREEAAELiAABESEAAQuIA
AERMQABC4gAARFDAAELiAABEVQAAQuIAAERYQABC4gAARF3AAELiAABEYMAAQuIAAERlAABC4gAA
RGpAAELiAABEbUAAQuIAAERvgABC4gAARHFAAELiAABEc0AAQuIAAER2AABC4gAARHxAAELiAABE
foAAQuIAAESEIABC4gAARIYAAELiAABEi6AAQuIAAESNQABC4gAARJBAAELiAABEkmAAQuIAAESU
oABC4gAAw8MAAELkAADDugAAQuQAAMOogABC5AAAw6MAAELkAADDmYAAQuQAAMONAABC5AAAw4SA
AELkAADDdwAAQuQAAMNcAABC5AAAw1EAAELkAADDQwAAQuQAAMMnAABC5AAAwxkAAELkAADDAgAA
QuQAAMLaAABC5AAAwr4AAELkAADCmgAAQuQAAMJgAABC5AAAwhAAAELkAADBqAAAQuQAAEEwAABC
5AAAQcAAAELkAABCKAAAQuQAAEJoAABC5AAAQp4AAELkAABCzAAAQuQAAELkAABC5AAAQwcAAELk
AABDEgAAQuQAAEMgAABC5AAAQzgAAELkAABDPgAAQuQAAENEAABC5AAAQ0oAAELkAABDUgAAQuQA
AENbAABC5AAAQ5oAAELkAABDqQAAQuQAAEO0AABC5AAAQ7+AAELkAABDxoAAQuQAAEPOAABC5AAA
Q9MAAELkAABD2oAAQuQAAEPhAABC5AAAQ+oAAELkAABD9QAAQuQAAEQAQABC5AAARARAAELkAABE
CIAAQuQAAEQNgABC5AAARBSAAELkAABEGAAAQuQAAEQggABC5AAARCLAAELkAABEJMAAQuQAAEQn
gABC5AAARCyAAELkAABEMUAAQuQAAEQ/AABC5AAAREcAAELkAABESkAAQuQAAERRAABC5AAARFVA
AELkAABEWEAAQuQAAERcQABC5AAARGPAAELkAABEacAAQuQAAERvwABC5AAARHRAAELkAABEe0AA
QuQAAESA4ABC5AAARIMAAELkAABEheAAQuQAAESKAABC5AAARIwgAELkAABEjWAAQuQAAESQQABC
5AAARJNAAELkAABElIAAQuQAAMPHAABC5gAAw7+AAELmAADDtwAAQuYAAMOuAABC5gAAw6SAAELm
AADDnQAAQuYAAMOXAABC5gAAw44AAELmAADDgoAAQuYAAMNyAABC5gAAw1AAAELmAADDRQAAQuYA
AMMyAABC5gAAwxUAAELmAADDCQAAQuYAAMK2AABC5gAAwp4AAELmAADCbAAAQuYAAMIoAABC5gAA
wdgAAELmAADBYAAAQuYAAEGYAABC5gAAQhAAAELmAABCWAAAQuYAAEKaAABC5gAAQsYAAELmAABC
4AAAQuYAAEL+AABC5gAAQxkAAELmAABDLwAAQuYAAENEAABC5gAAQ1AAAELmAABDawAAQuYAAEN5
AABC5gAAQ4AAAELmAABDggAAQuYAAEOFgABC5gAAQ4sAAELmAABDjwAAQuYAAEOZgABC5gAAQ7oA
AELmAABDxYAAQuYAAEPOgABC5gAAQ9kAAELmAABD4YAAQuYAAEPqgABC5gAAQ/QAAELmAABD/IAA
QuYAAEQCgABC5gAARAXAAELmAABECUAAQuYAAEQNAABC5gAARBAAAELmAABEFEAAQuYAAEQZAABC
5gAARBxAAELmAABEIQAAQuYAAEQmwABC5gAARCwAAELmAABEM8AAQuYAAEQ3AABC5gAARD5AAELm
AABEQIAAQuYAAERGAABC5gAAREqAAELmAABET8AAQuYAAERTAABC5gAARFgAAELmAABEXMAAQuYA
AERiwABC5gAARGYAAELmAABEbQAAQuYAAERzgABC5gAARHaAAELmAABEfYAAQuYAAESBQABC5gAA
RIKgAELmAABEhuAAQuYAAESIYABC5gAARInAAELmAABEi2AAQuYAAESMoABC5gAARI4AAELmAABE
koAAQuYAAESUwABC5gAAw8GAAELoAADDtwAAQugAAMOWAABC6AAAw4qAAELoAADDgIAAQugAAMNu
AABC6AAAw1wAAELoAADDSwAAQugAAMMpAABC6AAAwxYAAELoAADDCAAAQugAAMLsAABC6AAAwsgA
AELoAADCrAAAQugAAMKMAABC6AAAwlAAAELoAADByAAAQugAAEBAAABC6AAAQegAAELoAABCRAAA
QugAAEKgAABC6AAAQtYAAELoAABDCQAAQugAAEMSAABC6AAAQyYAAELoAABDQwAAQugAAENKAABC
6AAAQ1UAAELoAABDWwAAQugAAENjAABC6AAAQ24AAELoAABDm4AAQugAAEOogABC6AAAQ7yAAELo
AABDxQAAQugAAEPOgABC6AAAQ9iAAELoAABD4oAAQugAAEPtAABC6AAAQ/QAAELoAABD/gAAQugA
AEQCwABC6AAARApAAELoAABEFgAAQugAAEQawABC6AAARB/AAELoAABEJIAAQugAAEQogABC6AAA
RCuAAELoAABELkAAQugAAEQwgABC6AAARDOAAELoAABEPwAAQugAAERCQABC6AAAREgAAELoAABE
TgAAQugAAERUgABC6AAARFuAAELoAABEX0AAQugAAERlQABC6AAARGmAAELoAABEbIAAQugAAERw
gABC6AAARHkAAELoAABEf0AAQugAAESBAABC6AAARIVgAELoAABEh2AAQugAAESMwABC6AAARJAA
AELoAABEksAAQugAAESVgABC6AAAw8CAAELqAADDuIAAQuoAAMOogABC6gAAw5qAAELqAADDj4AA
QuoAAMOGAABC6gAAw24AAELqAADDXQAAQuoAAMNDAABC6gAAwzQAAELqAADDIgAAQuoAAMMIAABC
6gAAwu4AAELqAADCUAAAQuoAAMHYAABC6gAAwVAAAELqAADAAAAAQuoAAEG4AABC6gAAQlwAAELq
AABCmAAAQuoAAELUAABC6gAAQwIAAELqAABDFAAAQuoAAEMwAABC6gAAQzkAAELqAABDQQAAQuoA
AENGAABC6gAAQ0sAAELqAABDVQAAQuoAAENgAABC6gAAQ7MAAELqAABDv4AAQuoAAEPIAABC6gAA
Q98AAELqAABD4YAAQuoAAEPkAABC6gAAQ+gAAELqAABD7gAAQuoAAEPyAABC6gAAQ/qAAELqAABE
BYAAQuoAAEQPAABC6gAARBXAAELqAABEGAAAQuoAAEQgwABC6gAARCPAAELqAABEKMAAQuoAAEQt
gABC6gAARDIAAELqAABEOIAAQuoAAEQ6wABC6gAAREFAAELqAABERYAAQuoAAERLAABC6gAARE4A
AELqAABET4AAQuoAAERRwABC6gAARFUAAELqAABEVwAAQuoAAERaAABC6gAARF8AAELqAABEYkAA
QuoAAERkwABC6gAARG6AAELqAABEdAAAQuoAAER8gABC6gAARIAAAELqAABEggAAQuoAAESEAABC
6gAARIZAAELqAABEjUAAQuoAAESO4ABC6gAARJCgAELqAABEkcAAQuoAAESUIABC6gAAw7+AAELs
AADDuYAAQuwAAMOpAABC7AAAw52AAELsAADDjoAAQuwAAMOIgABC7AAAw4GAAELsAADDeQAAQuwA
AMNgAABC7AAAw04AAELsAADDQQAAQuwAAMMlAABC7AAAwxIAAELsAADDBwAAQuwAAML4AABC7AAA
wtYAAELsAADCqgAAQuwAAMJkAABC7AAAQbgAAELsAABCEAAAQuwAAEKSAABC7AAAQsIAAELsAABC
7gAAQuwAAEMNAABC7AAAQx0AAELsAABDMwAAQuwAAEM8AABC7AAAQ0EAAELsAABDRgAAQuwAAENM
AABC7AAAQ1UAAELsAABDWgAAQuwAAENoAABC7AAAQ3kAAELsAABDkYAAQuwAAEOsgABC7AAAQ7cA
AELsAABDw4AAQuwAAEPMAABC7AAAQ9KAAELsAABD3QAAQuwAAEPkAABC7AAAQ+qAAELsAABD9wAA
QuwAAEQCgABC7AAARAgAAELsAABEDAAAQuwAAEQUwABC7AAARBgAAELsAABEG8AAQuwAAEQhAABC
7AAARCeAAELsAABEKwAAQuwAAEQ0QABC7AAARDvAAELsAABEQ4AAQuwAAEREwABC7AAAREXAAELs
AABER0AAQuwAAERJgABC7AAAREsAAELsAABETQAAQuwAAERQAABC7AAARFMAAELsAABEWkAAQuwA
AERjgABC7AAARGXAAELsAABEdsAAQuwAAER8QABC7AAARH/AAELsAABEg0AAQuwAAESFQABC7AAA
RIlgAELsAABEjiAAQuwAAESQAABC7AAARJKAAELsAABEk4AAQuwAAESV4ABC7AAAw7+AAELuAADD
tAAAQu4AAMOnAABC7gAAw6AAAELuAADDl4AAQu4AAMONgABC7gAAw4KAAELuAADDYwAAQu4AAMNZ
AABC7gAAwysAAELuAADDCwAAQu4AAMLqAABC7gAAwtAAAELuAADCpgAAQu4AAMHQAABC7gAAwVAA
AELuAABBIAAAQu4AAEIMAABC7gAAQpoAAELuAABCugAAQu4AAELeAABC7gAAQwcAAELuAABDFAAA
Qu4AAEMhAABC7gAAQzMAAELuAABDQwAAQu4AAENIAABC7gAAQ1AAAELuAABDWQAAQu4AAENeAABC
7gAAQ2gAAELuAABDcgAAQu4AAEOFAABC7gAAQ6IAAELuAABDtQAAQu4AAEPAAABC7gAAQ8cAAELu
AABD1IAAQu4AAEPdAABC7gAAQ+EAAELuAABD5AAAQu4AAEPnAABC7gAAQ+qAAELuAABD8gAAQu4A
AEP+AABC7gAARANAAELuAABEEEAAQu4AAEQtQABC7gAARDcAAELuAABEQIAAQu4AAERFgABC7gAA
RFDAAELuAABEVgAAQu4AAERZAABC7gAARFrAAELuAABEXcAAQu4AAERfQABC7gAARGPAAELuAABE
aAAAQu4AAERswABC7gAARHWAAELuAABEeQAAQu4AAESAAABC7gAARIJgAELuAABEhKAAQu4AAESH
wABC7gAARIjAAELuAABEiuAAQu4AAESN4ABC7gAARJHgAELuAABElEAAQu4AAESVwABC7gAAw8eA
AELwAADDvIAAQvAAAMOzgABC8AAAw6oAAELwAADDowAAQvAAAMOaAABC8AAAw4+AAELwAADDhYAA
QvAAAMN2AABC8AAAw18AAELwAADDTAAAQvAAAMM6AABC8AAAwycAAELwAADDEAAAQvAAAMMAAABC
8AAAwuoAAELwAADCsgAAQvAAAMKKAABC8AAAwlwAAELwAADCDAAAQvAAAMGoAABC8AAAQAAAAELw
AABBoAAAQvAAAEIMAABC8AAAQlQAAELwAABCkAAAQvAAAEK2AABC8AAAQtgAAELwAABDAAAAQvAA
AEMUAABC8AAAQzEAAELwAABDPAAAQvAAAENSAABC8AAAQ1oAAELwAABDYAAAQvAAAENrAABC8AAA
Q3MAAELwAABDeAAAQvAAAEObAABC8AAAQ6QAAELwAABDroAAQvAAAEO5gABC8AAAQ8SAAELwAABD
0QAAQvAAAEPYAABC8AAAQ94AAELwAABD5QAAQvAAAEPpgABC8AAAQ/AAAELwAABD9AAAQvAAAEP8
AABC8AAARAbAAELwAABEDMAAQvAAAEQPgABC8AAARBRAAELwAABEGoAAQvAAAEQhQABC8AAARCaA
AELwAABELAAAQvAAAEQvAABC8AAARDPAAELwAABEOcAAQvAAAEQ9QABC8AAAREbAAELwAABETQAA
QvAAAERQwABC8AAARFTAAELwAABEV0AAQvAAAERbQABC8AAARGbAAELwAABEcEAAQvAAAER2wABC
8AAARHnAAELwAABEfQAAQvAAAER/gABC8AAARIHAAELwAABEgwAAQvAAAESGIABC8AAARIhAAELw
AABEiYAAQvAAAESLQABC8AAARI0AAELwAABEj0AAQvAAAESSIABC8AAARJPAAELwAABElcAAQvAA
AMO5AABC8gAAw62AAELyAADDqYAAQvIAAMOeAABC8gAAw5OAAELyAADDioAAQvIAAMN/AABC8gAA
w18AAELyAADDTAAAQvIAAMMxAABC8gAAwyMAAELyAADDBgAAQvIAAMLoAABC8gAAwmQAAELyAADB
6AAAQvIAAMFQAABC8gAAQSAAAELyAABCMAAAQvIAAEJ0AABC8gAAQqwAAELyAABC2AAAQvIAAEMD
AABC8gAAQxIAAELyAABDIwAAQvIAAEMwAABC8gAAQzoAAELyAABDPwAAQvIAAENEAABC8gAAQ08A
AELyAABDWAAAQvIAAENeAABC8gAAQ28AAELyAABDegAAQvIAAEOTgABC8gAAQ5+AAELyAABDqgAA
QvIAAEOzgABC8gAAQ7yAAELyAABDxIAAQvIAAEPUAABC8gAAQ9kAAELyAABD4AAAQvIAAEPogABC
8gAAQ/OAAELyAABD+4AAQvIAAEQCgABC8gAARAhAAELyAABEDUAAQvIAAEQbAABC8gAARB4AAELy
AABEIUAAQvIAAEQuQABC8gAARDNAAELyAABEOUAAQvIAAEQ/AABC8gAAREuAAELyAABEToAAQvIA
AERTAABC8gAARFyAAELyAABEX4AAQvIAAERoAABC8gAARHDAAELyAABEdQAAQvIAAER+AABC8gAA
RIDgAELyAABEgiAAQvIAAESDYABC8gAARIYAAELyAABEiaAAQvIAAESNYABC8gAARJGgAELyAABE
kwAAQvIAAESU4ABC8gAAw8eAAEL0AADDvAAAQvQAAMOyAABC9AAAw60AAEL0AADDoYAAQvQAAMOa
gABC9AAAw5OAAEL0AADDiAAAQvQAAMN2AABC9AAAw0wAAEL0AADDPAAAQvQAAMMiAABC9AAAww4A
AEL0AADC8gAAQvQAAMKkAABC9AAAwmAAAEL0AADCIAAAQvQAAMHQAABC9AAAAAAAAEL0AABB4AAA
QvQAAEIgAABC9AAAQlwAAEL0AABCmAAAQvQAAEK2AABC9AAAQuQAAEL0AABDBgAAQvQAAEMeAABC
9AAAQysAAEL0AABDRAAAQvQAAENLAABC9AAAQ1AAAEL0AABDVQAAQvQAAENdAABC9AAAQ7QAAEL0
AABDvYAAQvQAAEPFgABC9AAAQ82AAEL0AABD14AAQvQAAEPgAABC9AAAQ+mAAEL0AABD8AAAQvQA
AEP4gABC9AAARADAAEL0AABEBYAAQvQAAEQNwABC9AAARBNAAEL0AABEGIAAQvQAAEQeQABC9AAA
RCOAAEL0AABEJ0AAQvQAAEQrQABC9AAARDFAAEL0AABENEAAQvQAAEQ2gABC9AAARDlAAEL0AABE
PQAAQvQAAEROAABC9AAARFaAAEL0AABEWUAAQvQAAERhQABC9AAARGRAAEL0AABEaEAAQvQAAERs
gABC9AAARHNAAEL0AABEdUAAQvQAAER7wABC9AAARIDgAEL0AABEg0AAQvQAAESFYABC9AAARIgg
AEL0AABEiUAAQvQAAESLQABC9AAARI4gAEL0AABEj8AAQvQAAESQ4ABC9AAARJJgAEL0AABElUAA
QvQAAMPHAABC9gAAw7kAAEL2AADDsIAAQvYAAMOfAABC9gAAw5CAAEL2AADDhYAAQvYAAMN+AABC
9gAAw2UAAEL2AADDLgAAQvYAAML4AABC9gAAwsIAAEL2AADCpgAAQvYAAMJoAABC9gAAwgQAAEL2
AADBYAAAQvYAAEDAAABC9gAAQfgAAEL2AABCQAAAQvYAAEKUAABC9gAAQsIAAEL2AABC3AAAQvYA
AEMHAABC9gAAQxQAAEL2AABDJwAAQvYAAENJAABC9gAAQ08AAEL2AABDVQAAQvYAAENcAABC9gAA
Q2kAAEL2AABDeAAAQvYAAEOEgABC9gAAQ4yAAEL2AABDoIAAQvYAAEOsAABC9gAAQ7SAAEL2AABD
vQAAQvYAAEPFgABC9gAAQ9IAAEL2AABD2wAAQvYAAEPhgABC9gAAQ+cAAEL2AABD8gAAQvYAAEQB
gABC9gAARBAAAEL2AABEF8AAQvYAAEQbwABC9gAARCGAAEL2AABEJoAAQvYAAEQswABC9gAARDdA
AEL2AABEPAAAQvYAAERAAABC9gAAREeAAEL2AABESwAAQvYAAERRgABC9gAARFgAAEL2AABEXUAA
QvYAAERjQABC9gAARGgAAEL2AABEccAAQvYAAER2gABC9gAARHnAAEL2AABEf0AAQvYAAESC4ABC
9gAARITAAEL2AABEhmAAQvYAAESIgABC9gAARIrgAEL2AABEjQAAQvYAAESOgABC9gAARJHgAEL2
AABElAAAQvYAAMO9gABC+AAAw7OAAEL4AADDqIAAQvgAAMOfAABC+AAAw5aAAEL4AADDi4AAQvgA
AMN9AABC+AAAw2MAAEL4AADDVQAAQvgAAMM5AABC+AAAwwEAAEL4AADCtgAAQvgAAMKSAABC+AAA
wigAAEL4AADAoAAAQvgAAEHQAABC+AAAQiQAAEL4AABClAAAQvgAAELOAABC+AAAQwMAAEL4AABD
IAAAQvgAAEMxAABC+AAAQ0EAAEL4AABDSgAAQvgAAENQAABC+AAAQ18AAEL4AABDaQAAQvgAAEOH
AABC+AAAQ5YAAEL4AABDoYAAQvgAAEOuAABC+AAAQ7aAAEL4AABDwAAAQvgAAEPMAABC+AAAQ9UA
AEL4AABD3oAAQvgAAEPnAABC+AAAQ+8AAEL4AABD/wAAQvgAAEQFAABC+AAARAqAAEL4AABEDoAA
QvgAAEQWgABC+AAARBqAAEL4AABEHUAAQvgAAEQjgABC+AAARDeAAEL4AABEPIAAQvgAAEREgABC
+AAARElAAEL4AABETwAAQvgAAERXAABC+AAARFsAAEL4AABEY0AAQvgAAERoQABC+AAARGpAAEL4
AABEbcAAQvgAAERwQABC+AAARHJAAEL4AABEdgAAQvgAAER3wABC+AAARHxAAEL4AABEf4AAQvgA
AESBIABC+AAARILAAEL4AABEhKAAQvgAAESIIABC+AAARIrAAEL4AABEjCAAQvgAAESOYABC+AAA
RJEgAEL4AABEkyAAQvgAAESVIABC+AAAw8SAAEL6AADDuAAAQvoAAMOwgABC+gAAw6GAAEL6AADD
mQAAQvoAAMOPAABC+gAAw4QAAEL6AADDaAAAQvoAAMNZAABC+gAAw0gAAEL6AADDIQAAQvoAAMMG
AABC+gAAwtAAAEL6AADCNAAAQvoAAMHgAABC+gAAwEAAAEL6AABCOAAAQvoAAEKCAABC+gAAQqgA
AEL6AABC3AAAQvoAAEMAAABC+gAAQxIAAEL6AABDOQAAQvoAAENNAABC+gAAQ1sAAEL6AABDdAAA
QvoAAEN8AABC+gAAQ4EAAEL6AABDhoAAQvoAAEONAABC+gAAQ5cAAEL6AABDtoAAQvoAAEPBgABC
+gAAQ8sAAEL6AABD0wAAQvoAAEPfAABC+gAAQ+YAAEL6AABD8IAAQvoAAEP3AABC+gAAQ/0AAEL6
AABEA8AAQvoAAEQLAABC+gAARA8AAEL6AABEFkAAQvoAAEQbwABC+gAARB/AAEL6AABEKsAAQvoA
AEQxAABC+gAARDVAAEL6AABEOsAAQvoAAERDAABC+gAAREvAAEL6AABET8AAQvoAAERSAABC+gAA
RFdAAEL6AABEXoAAQvoAAERsAABC+gAARHJAAEL6AABEeAAAQvoAAER/QABC+gAARIKgAEL6AABE
hGAAQvoAAESGAABC+gAARIjgAEL6AABEimAAQvoAAESLwABC+gAARI1AAEL6AABEjqAAQvoAAESR
gABC+gAARJPAAEL6AABElYAAQvoAAMPAgABC/AAAw7YAAEL8AADDqoAAQvwAAMOhgABC/AAAw5eA
AEL8AADDjoAAQvwAAMOAAABC/AAAw1EAAEL8AADDLAAAQvwAAMMeAABC/AAAwuAAAEL8AADCgAAA
QvwAAMIsAABC/AAAwYAAAEL8AADA4AAAQvwAAEGAAABC/AAAQhQAAEL8AABCSAAAQvwAAEKGAABC
/AAAQqQAAEL8AABC6AAAQvwAAEMJAABC/AAAQx4AAEL8AABDKAAAQvwAAEMxAABC/AAAQzgAAEL8
AABDPgAAQvwAAENDAABC/AAAQ0wAAEL8AABDUwAAQvwAAEOAgABC/AAAQ4OAAEL8AABDjQAAQvwA
AEOVgABC/AAAQ58AAEL8AABDrQAAQvwAAEOygABC/AAAQ7oAAEL8AABDwQAAQvwAAEPLAABC/AAA
Q9KAAEL8AABD2oAAQvwAAEPgAABC/AAAQ+gAAEL8AABD7AAAQvwAAEP7gABC/AAARA9AAEL8AABE
FkAAQvwAAEQbQABC/AAARB/AAEL8AABEJUAAQvwAAEQpgABC/AAARC1AAEL8AABEMwAAQvwAAERC
wABC/AAARESAAEL8AABESIAAQvwAAERKgABC/AAARFMAAEL8AABEV8AAQvwAAERfgABC/AAARGeA
AEL8AABEawAAQvwAAERvAABC/AAARHJAAEL8AABEgSAAQvwAAESLIABC/AAARI1gAEL8AABEj4AA
QvwAAESRgABC/AAARJWgAEL8AADDwYAAQv4AAMO0gABC/gAAw6WAAEL+AADDl4AAQv4AAMOHgABC
/gAAw3AAAEL+AADDXwAAQv4AAMM8AABC/gAAwxoAAEL+AADDDAAAQv4AAMLSAABC/gAAwmAAAEL+
AADCNAAAQv4AAMFgAABC/gAAQSAAAEL+AABB2AAAQv4AAEIgAABC/gAAQmgAAEL+AABClgAAQv4A
AEK2AABC/gAAQtIAAEL+AABC9AAAQv4AAEMHAABC/gAAQxsAAEL+AABDMgAAQv4AAENBAABC/gAA
Q04AAEL+AABDXgAAQv4AAENsAABC/gAAQ3IAAEL+AABDdwAAQv4AAEOAgABC/gAAQ5EAAEL+AABD
sgAAQv4AAEPiAABC/gAAQ+4AAEL+AABD9wAAQv4AAEP/AABC/gAARAUAAEL+AABEC0AAQv4AAEQP
QABC/gAARBOAAEL+AABEGkAAQv4AAEQfQABC/gAARCHAAEL+AABEJwAAQv4AAEQrQABC/gAARDfA
AEL+AABEOoAAQv4AAEQ/AABC/gAAREeAAEL+AABESoAAQv4AAERPAABC/gAARFjAAEL+AABEWoAA
Qv4AAERcwABC/gAARGaAAEL+AABEagAAQv4AAERtgABC/gAARHMAAEL+AABEdgAAQv4AAER4wABC
/gAARH4AAEL+AABEgcAAQv4AAESDYABC/gAARIcgAEL+AABEisAAQv4AAESMYABC/gAARI4AAEL+
AABEj+AAQv4AAESSAABC/gAARJRgAEL+AADDxwAAQwAAAMO9gABDAAAAw7WAAEMAAADDrQAAQwAA
AMOjAABDAAAAw5aAAEMAAADDjgAAQwAAAMOJAABDAAAAw3cAAEMAAADDZgAAQwAAAMNLAABDAAAA
wzYAAEMAAADDHwAAQwAAAMMDAABDAAAAwvAAAEMAAADCygAAQwAAAMKgAABDAAAAwkQAAEMAAADC
AAAAQwAAAMFgAABDAAAAQbAAAEMAAABCTAAAQwAAAELSAABDAAAAQwEAAEMAAABDCwAAQwAAAEMe
AABDAAAAQzYAAEMAAABDRAAAQwAAAENUAABDAAAAQ1gAAEMAAABDZwAAQwAAAENvAABDAAAAQ3kA
AEMAAABDgQAAQwAAAEONAABDAAAAQ6aAAEMAAABDuAAAQwAAAEPBgABDAAAAQ8uAAEMAAABD0oAA
QwAAAEPZAABDAAAAQ98AAEMAAABD5gAAQwAAAEPpAABDAAAAQ+4AAEMAAABD8gAAQwAAAEP+gABD
AAAARAvAAEMAAABEEEAAQwAAAEQUwABDAAAARBhAAEMAAABEHkAAQwAAAEQhgABDAAAARCaAAEMA
AABELEAAQwAAAEQwwABDAAAARDVAAEMAAABEPEAAQwAAAEQ/AABDAAAAREWAAEMAAABESsAAQwAA
AERPwABDAAAARFQAAEMAAABEWYAAQwAAAERggABDAAAARGXAAEMAAABEbwAAQwAAAER0gABDAAAA
RHiAAEMAAABEgCAAQwAAAESBgABDAAAARIRgAEMAAABEhWAAQwAAAESHAABDAAAARIlgAEMAAABE
iqAAQwAAAESOYABDAAAARJEgAEMAAABEkuAAQwAAAESU4ABDAAAAw7wAAEMBAADDtIAAQwEAAMOo
AABDAQAAw52AAEMBAADDlAAAQwEAAMOKgABDAQAAw4GAAEMBAADDbgAAQwEAAMNdAABDAQAAw1IA
AEMBAADDLwAAQwEAAMMfAABDAQAAww0AAEMBAADC/gAAQwEAAMLeAABDAQAAwr4AAEMBAADCmAAA
QwEAAMJgAABDAQAAwegAAEMBAADBIAAAQwEAAEEwAABDAQAAQfAAAEMBAABCLAAAQwEAAEKCAABD
AQAAQqoAAEMBAABCvgAAQwEAAELqAABDAQAAQwYAAEMBAABDFwAAQwEAAEMpAABDAQAAQzYAAEMB
AABDQAAAQwEAAENHAABDAQAAQ1IAAEMBAABDWwAAQwEAAENnAABDAQAAQ3oAAEMBAABDj4AAQwEA
AEOrgABDAQAAQ7QAAEMBAABDxIAAQwEAAEPSgABDAQAAQ9aAAEMBAABD3QAAQwEAAEPfgABDAQAA
Q+KAAEMBAABD5gAAQwEAAEPsgABDAQAAQ/YAAEMBAABECoAAQwEAAEQTAABDAQAARBmAAEMBAABE
JYAAQwEAAEQsQABDAQAARDGAAEMBAABENoAAQwEAAERAQABDAQAARESAAEMBAABER0AAQwEAAERM
QABDAQAARFxAAEMBAABEYcAAQwEAAERpwABDAQAARG5AAEMBAABEcQAAQwEAAER0QABDAQAARHhA
AEMBAABEfgAAQwEAAESDgABDAQAARIdAAEMBAABEjEAAQwEAAESPAABDAQAARJGAAEMBAABEkyAA
QwEAAESV4ABDAQAAw8OAAEMCAADDtwAAQwIAAMOrgABDAgAAw58AAEMCAADDloAAQwIAAMOPgABD
AgAAw38AAEMCAADDagAAQwIAAMNYAABDAgAAw0IAAEMCAADDKwAAQwIAAMMWAABDAgAAwvoAAEMC
AADCzAAAQwIAAMKeAABDAgAAwgAAAEMCAADA4AAAQwIAAEFQAABDAgAAQhwAAEMCAABCXAAAQwIA
AEKQAABDAgAAQsQAAEMCAABC9AAAQwIAAEMLAABDAgAAQyMAAEMCAABDQQAAQwIAAENQAABDAgAA
Q2oAAEMCAABDeQAAQwIAAEOAAABDAgAAQ4KAAEMCAABDiYAAQwIAAEONgABDAgAAQ5gAAEMCAABD
oAAAQwIAAEOzgABDAgAAQ9GAAEMCAABD4oAAQwIAAEPsgABDAgAAQ/SAAEMCAABD/gAAQwIAAEQD
gABDAgAARAhAAEMCAABEDAAAQwIAAEQQgABDAgAARBXAAEMCAABEF4AAQwIAAEQZwABDAgAARCCA
AEMCAABEJ8AAQwIAAEQvAABDAgAARD9AAEMCAABER4AAQwIAAERPgABDAgAARFMAAEMCAABEV4AA
QwIAAERcAABDAgAARGHAAEMCAABEZ0AAQwIAAERygABDAgAARHWAAEMCAABEfQAAQwIAAESAgABD
AgAARIRAAEMCAABEhsAAQwIAAESLwABDAgAARJLgAEMCAAA=
      </set>
      <set id="src_81" fmt="ptset">
AAAABnNyY184MQAAAAAAAAACAAAHgMPHAABCpgAAw8EAAEKmAADDtoAAQqYAAMOngABCpgAAw5kA
AEKmAADDkQAAQqYAAMOIgABCpgAAw30AAEKmAADDZQAAQqYAAMNbAABCpgAAw0QAAEKmAADDMAAA
QqYAAMMgAABCpgAAww4AAEKmAADC5AAAQqYAAMLMAABCpgAAwqoAAEKmAADCjgAAQqYAAMI0AABC
pgAAwgQAAEKmAADBoAAAQqYAAMCgAABCpgAAQQAAAEKmAABBwAAAQqYAAEIkAABCpgAAQnwAAEKm
AABCkAAAQqYAAEK0AABCpgAAQu4AAEKmAABDAgAAQqYAAEMLAABCpgAAQxYAAEKmAABDHQAAQqYA
AEMjAABCpgAAQycAAEKmAABDKgAAQqYAAEMuAABCpgAAQzEAAEKmAABDNgAAQqYAAEM/AABCpgAA
Q0UAAEKmAABDSwAAQqYAAENSAABCpgAAQ1gAAEKmAABDXwAAQqYAAEN2AABCpgAAQ42AAEKmAABD
mYAAQqYAAEOjgABCpgAAQ60AAEKmAABDuwAAQqYAAEPAgABCpgAAQ8cAAEKmAABDzoAAQqYAAEPW
gABCpgAAQ98AAEKmAABD5YAAQqYAAEP1gABCpgAAQ/2AAEKmAABEA0AAQqYAAEQHgABCpgAARAyA
AEKmAABEDgAAQqYAAEQPwABCpgAARCVAAEKmAABEJ8AAQqYAAEQrAABCpgAARC2AAEKmAABEMwAA
QqYAAEQ2wABCpgAARDrAAEKmAABET4AAQqYAAERaAABCpgAARGEAAEKmAABEaUAAQqYAAERzAABC
pgAARHiAAEKmAABEfoAAQqYAAESDgABCpgAARIUAAEKmAABEiKAAQqYAAESKgABCpgAARI5AAEKm
AABEkoAAQqYAAESUAABCpgAAw8IAAEKoAADDu4AAQqgAAMO0AABCqAAAw6kAAEKoAADDoIAAQqgA
AMOYgABCqAAAw5AAAEKoAADDhYAAQqgAAMN7AABCqAAAw18AAEKoAADDTwAAQqgAAMM4AABCqAAA
wycAAEKoAADDHwAAQqgAAMMCAABCqAAAwtwAAEKoAADCwgAAQqgAAMKwAABCqAAAwoYAAEKoAADC
HAAAQqgAAMGQAABCqAAAwKAAAEKoAABA4AAAQqgAAEGYAABCqAAAQigAAEKoAABCaAAAQqgAAEKe
AABCqAAAQrIAAEKoAABC1AAAQqgAAELyAABCqAAAQwYAAEKoAABDEgAAQqgAAEMiAABCqAAAQy0A
AEKoAABDMwAAQqgAAEM3AABCqAAAQz0AAEKoAABDQQAAQqgAAENEAABCqAAAQ0YAAEKoAABDSQAA
QqgAAENMAABCqAAAQ1AAAEKoAABDVAAAQqgAAENbAABCqAAAQ2UAAEKoAABDbAAAQqgAAEN7AABC
qAAAQ5yAAEKoAABDpIAAQqgAAEO7gABCqAAAQ8YAAEKoAABD0YAAQqgAAEPYgABCqAAAQ+AAAEKo
AABD5YAAQqgAAEPtgABCqAAAQ/6AAEKoAABEA8AAQqgAAEQIAABCqAAARA9AAEKoAABEGIAAQqgA
AEQcwABCqAAARC4AAEKoAABEM0AAQqgAAEQ9wABCqAAARENAAEKoAABESIAAQqgAAERSgABCqAAA
RFcAAEKoAABEWYAAQqgAAERcAABCqAAARGAAAEKoAABEZEAAQqgAAERpgABCqAAARG0AAEKoAABE
ccAAQqgAAER4wABCqAAARHvAAEKoAABEgIAAQqgAAESEoABCqAAARIhgAEKoAABEikAAQqgAAESM
oABCqAAARJGgAEKoAABEk4AAQqgAAESVQABCqAAAw8YAAEKqAADDwIAAQqoAAMOygABCqgAAw6eA
AEKqAADDkYAAQqoAAMOEAABCqgAAw3kAAEKqAADDaAAAQqoAAMNaAABCqgAAw0UAAEKqAADDLwAA
QqoAAMMVAABCqgAAwwIAAEKqAADC4gAAQqoAAMLAAABCqgAAwpoAAEKqAADCSAAAQqoAAMH4AABC
qgAAAAAAAEKqAABBqAAAQqoAAEJoAABCqgAAQp4AAEKqAABCuAAAQqoAAELWAABCqgAAQvQAAEKq
AABDEAAAQqoAAEMcAABCqgAAQy0AAEKqAABDNgAAQqoAAEM/AABCqgAAQ0YAAEKqAABDSgAAQqoA
AENOAABCqgAAQ1EAAEKqAABDVgAAQqoAAENbAABCqgAAQ2MAAEKqAABDawAAQqoAAEN1AABCqgAA
Q4UAAEKqAABDjgAAQqoAAEOjgABCqgAAQ6yAAEKqAABDwAAAQqoAAEPLgABCqgAAQ9GAAEKqAABD
14AAQqoAAEPcAABCqgAAQ+IAAEKqAABD54AAQqoAAEPuAABCqgAAQ/OAAEKqAABD+IAAQqoAAEP/
gABCqgAARAlAAEKqAABECwAAQqoAAEQMwABCqgAARA+AAEKqAABEFEAAQqoAAEQWgABCqgAARCRA
AEKqAABEKUAAQqoAAEQuQABCqgAARDEAAEKqAABENAAAQqoAAEQ3AABCqgAARDzAAEKqAABERoAA
QqoAAERLAABCqgAARE/AAEKqAABEVkAAQqoAAERfQABCqgAARGVAAEKqAABEaMAAQqoAAERvQABC
qgAARHLAAEKqAABEeAAAQqoAAER/gABCqgAARINAAEKqAABEhqAAQqoAAESIAABCqgAARIqgAEKq
AABEjEAAQqoAAESOgABCqgAARJFAAEKqAABEkmAAQqoAAESUAABCqgAARJVgAEKqAADDvwAAQqwA
AMO1gABCrAAAw6qAAEKsAADDoIAAQqwAAMOGgABCrAAAw38AAEKsAADDXwAAQqwAAMNRAABCrAAA
wzYAAEKsAADDHgAAQqwAAML2AABCrAAAwtoAAEKsAADCpAAAQqwAAMKAAABCrAAAwjAAAEKsAADB
0AAAQqwAAMDAAABCrAAAQdAAAEKsAABCfAAAQqwAAEKiAABCrAAAQwAAAEKsAABDGwAAQqwAAEMo
AABCrAAAQzAAAEKsAABDNgAAQqwAAEM7AABCrAAAQz8AAEKsAABDQgAAQqwAAENFAABCrAAAQ0kA
AEKsAABDTQAAQqwAAENRAABCrAAAQ1YAAEKsAABDXAAAQqwAAENqAABCrAAAQ3oAAEKsAABDmAAA
QqwAAEOtAABCrAAAQ7eAAEKsAABDwoAAQqwAAEPMAABCrAAAQ9MAAEKsAABD3AAAQqwAAEPigABC
rAAAQ+oAAEKsAABD9AAAQqwAAEQBQABCrAAARAgAAEKsAABEDYAAQqwAAEQSwABCrAAARBbAAEKs
AABEG4AAQqwAAEQpAABCrAAARC1AAEKsAABENkAAQqwAAEQ9wABCrAAARD+AAEKsAABEQMAAQqwA
AERCAABCrAAAREPAAEKsAABERsAAQqwAAERKQABCrAAARE4AAEKsAABEWoAAQqwAAERdwABCrAAA
RGAAAEKsAABEZIAAQqwAAERnQABCrAAARGrAAEKsAABEboAAQqwAAERxgABCrAAARHcAAEKsAABE
eoAAQqwAAER+wABCrAAARIHgAEKsAABEhGAAQqwAAESHQABCrAAARIjAAEKsAABEi6AAQqwAAESN
4ABCrAAARI9gAEKsAABEkUAAQqwAAESU4ABCrAAAw72AAEKuAADDr4AAQq4AAMOmAABCrgAAw50A
AEKuAADDkwAAQq4AAMOHgABCrgAAw3sAAEKuAADDYwAAQq4AAMNSAABCrgAAw0UAAEKuAADDLgAA
Qq4AAMMbAABCrgAAwwkAAEKuAADC0AAAQq4AAMKuAABCrgAAwoYAAEKuAADCQAAAQq4AAMHwAABC
rgAAwTAAAEKuAABA4AAAQq4AAEIQAABCrgAAQlQAAEKuAABCigAAQq4AAEKwAABCrgAAQtQAAEKu
AABDAQAAQq4AAEMNAABCrgAAQxgAAEKuAABDIwAAQq4AAEMrAABCrgAAQzIAAEKuAABDNwAAQq4A
AEM8AABCrgAAQ0AAAEKuAABDRQAAQq4AAENJAABCrgAAQ1IAAEKuAABDXAAAQq4AAEOcgABCrgAA
Q6KAAEKuAABDrYAAQq4AAEO5AABCrgAAQ8CAAEKuAABDx4AAQq4AAEPOAABCrgAAQ9cAAEKuAABD
4wAAQq4AAEPygABCrgAAQ/mAAEKuAABEBAAAQq4AAEQIAABCrgAARA+AAEKuAABEFsAAQq4AAEQf
AABCrgAARCIAAEKuAABEJsAAQq4AAEQsQABCrgAARC7AAEKuAABENEAAQq4AAEQ3wABCrgAARDsA
AEKuAABEPkAAQq4AAERAQABCrgAAREHAAEKuAABEREAAQq4AAERGAABCrgAAREfAAEKuAABESsAA
Qq4AAERNQABCrgAARFBAAEKuAABEV0AAQq4AAERfQABCrgAARGjAAEKuAABEbkAAQq4AAER4QABC
rgAARIHAAEKuAABEhUAAQq4AAESGgABCrgAARIfgAEKuAABEjMAAQq4AAESOoABCrgAARJIgAEKu
AABEk4AAQq4AAESVwABCrgAAw8IAAEKwAADDtYAAQrAAAMOoAABCsAAAw6EAAEKwAADDkgAAQrAA
AMOJAABCsAAAw3sAAEKwAADDZQAAQrAAAMNNAABCsAAAwywAAEKwAADDEwAAQrAAAMMBAABCsAAA
wtwAAEKwAADCsgAAQrAAAMJ4AABCsAAAwjwAAEKwAADBoAAAQrAAAMBAAABCsAAAQXAAAEKwAABC
GAAAQrAAAEKWAABCsAAAQrQAAEKwAABDBAAAQrAAAEMXAABCsAAAQygAAEKwAABDMwAAQrAAAENL
AABCsAAAQ1IAAEKwAABDWgAAQrAAAENgAABCsAAAQ2QAAEKwAABDaAAAQrAAAENsAABCsAAAQ3EA
AEKwAABDdwAAQrAAAEN8AABCsAAAQ4SAAEKwAABDigAAQrAAAEORAABCsAAAQ6yAAEKwAABDuoAA
QrAAAEPDgABCsAAAQ9IAAEKwAABD24AAQrAAAEPjAABCsAAAQ+iAAEKwAABD8IAAQrAAAEP0gABC
sAAAQ/0AAEKwAABEAsAAQrAAAEQIQABCsAAARAzAAEKwAABEEUAAQrAAAEQWAABCsAAARBsAAEKw
AABEIUAAQrAAAEQmAABCsAAARCxAAEKwAABEMsAAQrAAAEQ1gABCsAAARDnAAEKwAABEQMAAQrAA
AERLAABCsAAARFDAAEKwAABEVoAAQrAAAERZQABCsAAARF+AAEKwAABEY4AAQrAAAERpwABCsAAA
RHCAAEKwAABEdoAAQrAAAER5wABCsAAARH1AAEKwAABEgAAAQrAAAESCQABCsAAARIUgAEKwAABE
iKAAQrAAAESLQABCsAAARIygAEKwAABEjwAAQrAAAESRQABCsAAARJNAAEKwAABElSAAQrAAAMPE
gABCsgAAw7YAAEKyAADDqQAAQrIAAMOcAABCsgAAw46AAEKyAADDggAAQrIAAMNqAABCsgAAw08A
AEKyAADDQQAAQrIAAMMgAABCsgAAwwgAAEKyAADC9gAAQrIAAMK6AABCsgAAwnAAAEKyAADCIAAA
QrIAAMG4AABCsgAAwWAAAEKyAABBkAAAQrIAAEIYAABCsgAAQnAAAEKyAABCqAAAQrIAAELKAABC
sgAAQwIAAEKyAABDFAAAQrIAAEMyAABCsgAAQzoAAEKyAABDRAAAQrIAAENJAABCsgAAQ08AAEKy
AABDVAAAQrIAAENXAABCsgAAQ1sAAEKyAABDcgAAQrIAAEN7AABCsgAAQ4iAAEKyAABDvIAAQrIA
AEPQgABCsgAAQ9YAAEKyAABD3AAAQrIAAEPlgABCsgAAQ+2AAEKyAABD9QAAQrIAAEP9AABCsgAA
RAJAAEKyAABEBQAAQrIAAEQIwABCsgAARAvAAEKyAABEEYAAQrIAAEQUwABCsgAARBiAAEKyAABE
HEAAQrIAAEQegABCsgAARCKAAEKyAABEJIAAQrIAAEQmQABCsgAARCuAAEKyAABEMIAAQrIAAEQ3
QABCsgAAREGAAEKyAABERcAAQrIAAERKAABCsgAARE8AAEKyAABEVEAAQrIAAERXQABCsgAARFzA
AEKyAABEYwAAQrIAAERpAABCsgAARHHAAEKyAABEe4AAQrIAAER/gABCsgAARIGgAEKyAABEg+AA
QrIAAESI4ABCsgAARI1gAEKyAABEjwAAQrIAAESRwABCsgAARJRgAEKyAADDwwAAQrQAAMOggABC
tAAAw5qAAEK0AADDjgAAQrQAAMOCgABCtAAAw3MAAEK0AADDXAAAQrQAAMNFAABCtAAAwzkAAEK0
AADDJAAAQrQAAMMAAABCtAAAwuwAAEK0AADCyAAAQrQAAMK2AABCtAAAwqAAAEK0AADCkAAAQrQA
AMJ4AABCtAAAwkwAAEK0AADCNAAAQrQAAMIMAABCtAAAwKAAAEK0AABAAAAAQrQAAEFwAABCtAAA
QcAAAEK0AABCEAAAQrQAAEJAAABCtAAAQnAAAEK0AABChAAAQrQAAEKmAABCtAAAQsAAAEK0AABC
0gAAQrQAAELwAABCtAAAQwIAAEK0AABDFQAAQrQAAEMgAABCtAAAQywAAEK0AABDNgAAQrQAAEM/
AABCtAAAQ0YAAEK0AABDTAAAQrQAAENSAABCtAAAQ1YAAEK0AABDWgAAQrQAAENeAABCtAAAQ2QA
AEK0AABDbAAAQrQAAEN2AABCtAAAQ4IAAEK0AABDhoAAQrQAAEOPAABCtAAAQ6EAAEK0AABDqwAA
QrQAAEOxgABCtAAAQ7wAAEK0AABDxIAAQrQAAEPQgABCtAAAQ98AAEK0AABD6IAAQrQAAEPugABC
tAAAQ/WAAEK0AABD/QAAQrQAAEQCQABCtAAARAkAAEK0AABEDwAAQrQAAEQWgABCtAAARBrAAEK0
AABEH0AAQrQAAEQlQABCtAAARChAAEK0AABEKwAAQrQAAEQtQABCtAAARDFAAEK0AABEMsAAQrQA
AEQ3gABCtAAARD1AAEK0AABEQsAAQrQAAERGgABCtAAAREuAAEK0AABEUIAAQrQAAERWwABCtAAA
RF0AAEK0AABEYkAAQrQAAERpQABCtAAARG2AAEK0AABEdAAAQrQAAESBgABCtAAARIPgAEK0AABE
huAAQrQAAESHwABCtAAARIkAAEK0AABEioAAQrQAAESNQABCtAAARI6AAEK0AABEj6AAQrQAAESQ
YABCtAAARJHgAEK0AABEk+AAQrQAAESVoABCtAAAw7sAAEK2AADDsoAAQrYAAMOngABCtgAAw52A
AEK2AADDk4AAQrYAAMOIAABCtgAAw38AAEK2AADDaQAAQrYAAMNIAABCtgAAwzkAAEK2AADDJwAA
QrYAAMMPAABCtgAAwvgAAEK2AADCrAAAQrYAAMKUAABCtgAAwmwAAEK2AADCFAAAQrYAAMGQAABC
tgAAwIAAAEK2AABBQAAAQrYAAEIYAABCtgAAQlAAAEK2AABCggAAQrYAAEKaAABCtgAAQrAAAEK2
AABCxgAAQrYAAELoAABCtgAAQvYAAEK2AABDBQAAQrYAAEMLAABCtgAAQxAAAEK2AABDFQAAQrYA
AEMdAABCtgAAQyQAAEK2AABDQQAAQrYAAENOAABCtgAAQ5oAAEK2AABDn4AAQrYAAEOpAABCtgAA
Q7GAAEK2AABDuQAAQrYAAEPCgABCtgAAQ8iAAEK2AABD0IAAQrYAAEPdgABCtgAAQ+kAAEK2AABD
74AAQrYAAEP6AABCtgAARAIAAEK2AABEBoAAQrYAAEQKwABCtgAARA/AAEK2AABEFIAAQrYAAEQZ
QABCtgAARB1AAEK2AABEIkAAQrYAAEQmwABCtgAARCnAAEK2AABELYAAQrYAAEQwgABCtgAARDYA
AEK2AABEPUAAQrYAAERCAABCtgAAREZAAEK2AABES4AAQrYAAEROAABCtgAARFHAAEK2AABEVQAA
QrYAAERXwABCtgAARFqAAEK2AABEXoAAQrYAAERjwABCtgAARGfAAEK2AABEasAAQrYAAERuwABC
tgAARHIAAEK2AABEdoAAQrYAAER7QABCtgAARIEAAEK2AABEgyAAQrYAAESEoABCtgAARIlAAEK2
AABEi6AAQrYAAESOIABCtgAARJCAAEK2AABEkkAAQrYAAESUIABCtgAARJUgAEK2AADDxAAAQrgA
AMO7AABCuAAAw6yAAEK4AADDoAAAQrgAAMOYgABCuAAAw42AAEK4AADDhgAAQrgAAMN0AABCuAAA
w2AAAEK4AADDUQAAQrgAAMM3AABCuAAAwykAAEK4AADDDAAAQrgAAMLyAABCuAAAwsQAAEK4AADC
qgAAQrgAAMJwAABCuAAAwhgAAEK4AADBsAAAQrgAAECAAABCuAAAQbgAAEK4AABCAAAAQrgAAEJY
AABCuAAAQqIAAEK4AABCuAAAQrgAAELSAABCuAAAQv4AAEK4AABDDwAAQrgAAEMZAABCuAAAQyQA
AEK4AABDNAAAQrgAAEM/AABCuAAAQ0cAAEK4AABDSwAAQrgAAENQAABCuAAAQ1QAAEK4AABDWgAA
QrgAAENgAABCuAAAQ2cAAEK4AABDbwAAQrgAAEOAAABCuAAAQ6EAAEK4AABDqwAAQrgAAEOxAABC
uAAAQ72AAEK4AABDxwAAQrgAAEPSAABCuAAAQ9mAAEK4AABD4oAAQrgAAEPtAABCuAAAQ/gAAEK4
AABEAAAAQrgAAEQFgABCuAAARAdAAEK4AABECMAAQrgAAEQLgABCuAAARA+AAEK4AABEF8AAQrgA
AEQcQABCuAAARCBAAEK4AABEJAAAQrgAAEQrgABCuAAARDBAAEK4AABENsAAQrgAAEQ8QABCuAAA
REDAAEK4AABESYAAQrgAAERLAABCuAAARFDAAEK4AABEVEAAQrgAAERYgABCuAAARGBAAEK4AABE
ZYAAQrgAAERowABCuAAARG9AAEK4AABEcQAAQrgAAER5wABCuAAARH1AAEK4AABEgAAAQrgAAESI
oABCuAAARIugAEK4AABEjaAAQrgAAESQQABCuAAARJMAAEK4AADDvoAAQroAAMOwAABCugAAw6IA
AEK6AADDmYAAQroAAMOFAABCugAAw24AAEK6AADDWQAAQroAAMMyAABCugAAwxcAAEK6AADDBAAA
QroAAMLeAABCugAAwowAAEK6AADCQAAAQroAAMHYAABCugAAwQAAAEK6AABBIAAAQroAAEIsAABC
ugAAQmQAAEK6AABCoAAAQroAAELEAABCugAAQuwAAEK6AABDEAAAQroAAEMcAABCugAAQyMAAEK6
AABDLAAAQroAAEMyAABCugAAQzcAAEK6AABDQAAAQroAAENGAABCugAAQ0oAAEK6AABDVAAAQroA
AENjAABCugAAQ2gAAEK6AABDeQAAQroAAEOIgABCugAAQ5uAAEK6AABDowAAQroAAEOtAABCugAA
Q7iAAEK6AABDwAAAQroAAEPGgABCugAAQ9OAAEK6AABD2IAAQroAAEPgAABCugAAQ+oAAEK6AABD
84AAQroAAEP6AABCugAARANAAEK6AABECAAAQroAAEQNwABCugAARBIAAEK6AABEF8AAQroAAEQf
wABCugAARCMAAEK6AABEKAAAQroAAEQtAABCugAARDKAAEK6AABEOEAAQroAAEQ9AABCugAAREJA
AEK6AABER0AAQroAAERUAABCugAARFgAAEK6AABEXgAAQroAAERkAABCugAARGZAAEK6AABEbkAA
QroAAERywABCugAARHaAAEK6AABEesAAQroAAESAQABCugAARIMgAEK6AABEh0AAQroAAESJYABC
ugAARI4AAEK6AABEkAAAQroAAESSoABCugAAw8CAAEK8AADDtIAAQrwAAMOrAABCvAAAw6KAAEK8
AADDl4AAQrwAAMOKAABCvAAAw2kAAEK8AADDTwAAQrwAAMNBAABCvAAAwygAAEK8AADDGwAAQrwA
AMMKAABCvAAAwvgAAEK8AADCwAAAQrwAAMKcAABCvAAAwmAAAEK8AADCLAAAQrwAAMGoAABCvAAA
QlQAAEK8AABCpgAAQrwAAEK8AABCvAAAQtgAAEK8AABC/AAAQrwAAEMOAABCvAAAQx8AAEK8AABD
KwAAQrwAAEMzAABCvAAAQzcAAEK8AABDPQAAQrwAAENBAABCvAAAQ0cAAEK8AABDTQAAQrwAAENW
AABCvAAAQ2IAAEK8AABDagAAQrwAAEN+AABCvAAAQ5gAAEK8AABDnQAAQrwAAEOpAABCvAAAQ8KA
AEK8AABDzQAAQrwAAEPZgABCvAAAQ+CAAEK8AABD6oAAQrwAAEPzAABCvAAAQ/4AAEK8AABEBgAA
QrwAAEQKQABCvAAARA8AAEK8AABEEwAAQrwAAEQdQABCvAAARCKAAEK8AABEKIAAQrwAAEQuAABC
vAAARDNAAEK8AABEN8AAQrwAAEQ/AABCvAAAREEAAEK8AABEQoAAQrwAAERFgABCvAAAREiAAEK8
AABET4AAQrwAAERYwABCvAAARFxAAEK8AABEYQAAQrwAAERlAABCvAAARGuAAEK8AABEcQAAQrwA
AERzQABCvAAARHnAAEK8AABEfYAAQrwAAESBoABCvAAARIgAAEK8AABEiiAAQrwAAESOgABCvAAA
RJHgAEK8AABElAAAQrwAAMPDgABCvgAAw7oAAEK+AADDsIAAQr4AAMOngABCvgAAw5GAAEK+AADD
iQAAQr4AAMOAgABCvgAAw0QAAEK+AADDLQAAQr4AAMMbAABCvgAAwwAAAEK+AADCygAAQr4AAMKi
AABCvgAAwngAAEK+AADCKAAAQr4AAMCAAABCvgAAQWAAAEK+AABB4AAAQr4AAEJQAABCvgAAQpgA
AEK+AABCzAAAQr4AAEL2AABCvgAAQwgAAEK+AABDFwAAQr4AAEMfAABCvgAAQyoAAEK+AABDMwAA
Qr4AAENBAABCvgAAQ0cAAEK+AABDTwAAQr4AAENVAABCvgAAQ1kAAEK+AABDXgAAQr4AAENhAABC
vgAAQ2UAAEK+AABDaQAAQr4AAENvAABCvgAAQ34AAEK+AABDg4AAQr4AAEOmAABCvgAAQ62AAEK+
AABDtIAAQr4AAEO+gABCvgAAQ8gAAEK+AABD1AAAQr4AAEPbAABCvgAAQ+MAAEK+AABD7AAAQr4A
AEP4AABCvgAARAdAAEK+AABEC0AAQr4AAEQOwABCvgAARBNAAEK+AABEFwAAQr4AAEQbgABCvgAA
RB8AAEK+AABEIIAAQr4AAEQkgABCvgAARC9AAEK+AABENwAAQr4AAEQ6AABCvgAARD6AAEK+AABE
QwAAQr4AAERIgABCvgAAREyAAEK+AABEUMAAQr4AAERUwABCvgAARFlAAEK+AABEXUAAQr4AAERg
gABCvgAARGlAAEK+AABEbEAAQr4AAERvgABCvgAARIGAAEK+AABEguAAQr4AAESEoABCvgAARImg
AEK+AABEjMAAQr4AAESRAABCvgAAw76AAELAAADDsgAAQsAAAMOnAABCwAAAw5KAAELAAADDiAAA
QsAAAMOBgABCwAAAw2oAAELAAADDQgAAQsAAAMLuAABCwAAAws4AAELAAADCigAAQsAAAMIQAABC
wAAAwXAAAELAAABB0AAAQsAAAEJ8AABCwAAAQqoAAELAAABCwAAAQsAAAEL4AABCwAAAQxUAAELA
AABDKgAAQsAAAEM7AABCwAAAQ0QAAELAAABDSQAAQsAAAENOAABCwAAAQ1MAAELAAABDWAAAQsAA
AENdAABCwAAAQ2QAAELAAABDbQAAQsAAAENzAABCwAAAQ4CAAELAAABDn4AAQsAAAEO4AABCwAAA
Q8KAAELAAABDzYAAQsAAAEPSAABCwAAAQ9uAAELAAABD4AAAQsAAAEPlgABCwAAAQ+uAAELAAABD
8gAAQsAAAEP3gABCwAAARAAAAELAAABEA0AAQsAAAEQHAABCwAAARAvAAELAAABEFAAAQsAAAEQW
QABCwAAARBvAAELAAABEH4AAQsAAAEQjgABCwAAARCiAAELAAABELUAAQsAAAEQ0QABCwAAARDjA
AELAAABEQMAAQsAAAERJwABCwAAARE3AAELAAABEUUAAQsAAAERWAABCwAAARF2AAELAAABEZYAA
QsAAAERrAABCwAAARHDAAELAAABEc8AAQsAAAER5QABCwAAARH4AAELAAABEgUAAQsAAAESDYABC
wAAARIdgAELAAABEiYAAQsAAAESLgABCwAAARI7gAELAAABEkSAAQsAAAESTQABCwAAARJTgAELA
AADDxQAAQsIAAMO6gABCwgAAw6uAAELCAADDmwAAQsIAAMONAABCwgAAw4aAAELCAADDcgAAQsIA
AMNlAABCwgAAw00AAELCAADDMQAAQsIAAMMdAABCwgAAww4AAELCAADC+gAAQsIAAMLcAABCwgAA
wrwAAELCAADCogAAQsIAAMKIAABCwgAAwhgAAELCAADBwAAAQsIAAMCAAABCwgAAQTAAAELCAABB
6AAAQsIAAEIYAABCwgAAQooAAELCAABCuAAAQsIAAELqAABCwgAAQwEAAELCAABDCAAAQsIAAEMR
AABCwgAAQxkAAELCAABDIAAAQsIAAEMnAABCwgAAQysAAELCAABDMAAAQsIAAEM3AABCwgAAQzwA
AELCAABDQwAAQsIAAENMAABCwgAAQ1kAAELCAABDaAAAQsIAAEOJgABCwgAAQ5MAAELCAABDmwAA
QsIAAEOtAABCwgAAQ7UAAELCAABDwwAAQsIAAEPOgABCwgAAQ9aAAELCAABD4gAAQsIAAEP7gABC
wgAARAPAAELCAABECkAAQsIAAEQbgABCwgAARChAAELCAABELAAAQsIAAEQ0AABCwgAARDwAAELC
AABERAAAQsIAAERHQABCwgAAREzAAELCAABEWYAAQsIAAERiQABCwgAARGbAAELCAABEagAAQsIA
AERuQABCwgAARHGAAELCAABEdIAAQsIAAER4wABCwgAARHxAAELCAABEf8AAQsIAAESB4ABCwgAA
RINgAELCAABEhWAAQsIAAESIAABCwgAARIngAELCAABEjIAAQsIAAESOoABCwgAARJEAAELCAABE
kgAAQsIAAESUAABCwgAAw8cAAELEAADDuwAAQsQAAMOvAABCxAAAw6qAAELEAADDpwAAQsQAAMOh
gABCxAAAw5cAAELEAADDigAAQsQAAMOAgABCxAAAw20AAELEAADDXwAAQsQAAMNQAABCxAAAw0IA
AELEAADDKgAAQsQAAMMeAABCxAAAwwoAAELEAADC/AAAQsQAAMLQAABCxAAAwq4AAELEAADCfAAA
QsQAAMJMAABCxAAAwiQAAELEAADCAAAAQsQAAMGoAABCxAAAwUAAAELEAAC/gAAAQsQAAEEgAABC
xAAAQagAAELEAABCCAAAQsQAAEJMAABCxAAAQoAAAELEAABCmgAAQsQAAEK4AABCxAAAQtAAAELE
AABC7gAAQsQAAEMFAABCxAAAQxcAAELEAABDIwAAQsQAAEMtAABCxAAAQzcAAELEAABDPQAAQsQA
AENCAABCxAAAQ0YAAELEAABDSgAAQsQAAENTAABCxAAAQ1sAAELEAABDZQAAQsQAAEOjgABCxAAA
Q6oAAELEAABDywAAQsQAAEPVgABCxAAAQ90AAELEAABD6QAAQsQAAEP3gABCxAAARALAAELEAABE
CkAAQsQAAEQNQABCxAAARBOAAELEAABEGgAAQsQAAEQcQABCxAAARCAAAELEAABEJIAAQsQAAEQq
gABCxAAARD3AAELEAABEQYAAQsQAAERGAABCxAAARE5AAELEAABEVAAAQsQAAERaAABCxAAARGAA
AELEAABEZEAAQsQAAERrgABCxAAARHDAAELEAABEd8AAQsQAAER9wABCxAAARIPAAELEAABEhUAA
QsQAAESM4ABCxAAARJCgAELEAABElcAAQsQAAMO8AABCxgAAw7aAAELGAADDrgAAQsYAAMOggABC
xgAAw5gAAELGAADDiAAAQsYAAMN8AABCxgAAw2AAAELGAADDTgAAQsYAAMMyAABCxgAAwxsAAELG
AADDAAAAQsYAAMLQAABCxgAAwqwAAELGAADCVAAAQsYAAMGwAABCxgAAwMAAAELGAABBqAAAQsYA
AEI0AABCxgAAQogAAELGAABCugAAQsYAAELOAABCxgAAQvoAAELGAABDCAAAQsYAAEMTAABCxgAA
QyEAAELGAABDKgAAQsYAAEMvAABCxgAAQzYAAELGAABDOQAAQsYAAEM/AABCxgAAQ0UAAELGAABD
TgAAQsYAAENaAABCxgAAQ2UAAELGAABDqoAAQsYAAEO+AABCxgAAQ8IAAELGAABDyYAAQsYAAEPS
AABCxgAAQ/EAAELGAABD+oAAQsYAAEQCAABCxgAARAjAAELGAABEDAAAQsYAAEQPAABCxgAARBOA
AELGAABEFoAAQsYAAEQawABCxgAARB3AAELGAABEIoAAQsYAAEQxQABCxgAARDlAAELGAABEPEAA
QsYAAERGgABCxgAAREyAAELGAABEUIAAQsYAAERXgABCxgAARGQAAELGAABEb0AAQsYAAER0gABC
xgAARHbAAELGAABEgCAAQsYAAESCgABCxgAARIZgAELGAABEikAAQsYAAESMQABCxgAARJBgAELG
AABEkmAAQsYAAEST4ABCxgAAw8UAAELIAADDvYAAQsgAAMO3gABCyAAAw6wAAELIAADDn4AAQsgA
AMOYgABCyAAAw5IAAELIAADDhoAAQsgAAMN4AABCyAAAw1sAAELIAADDTwAAQsgAAMM0AABCyAAA
wx4AAELIAADDCgAAQsgAAMLmAABCyAAAwtAAAELIAADCpgAAQsgAAMKKAABCyAAAwmAAAELIAADC
NAAAQsgAAMHAAABCyAAAwEAAAELIAABBmAAAQsgAAEIUAABCyAAAQlgAAELIAABCtAAAQsgAAELO
AABCyAAAQwYAAELIAABDFQAAQsgAAEMpAABCyAAAQzMAAELIAABDOQAAQsgAAEM+AABCyAAAQ0IA
AELIAABDRwAAQsgAAENNAABCyAAAQ1cAAELIAABDYgAAQsgAAEOBAABCyAAAQ5sAAELIAABDs4AA
QsgAAEPDAABCyAAAQ8kAAELIAABD0AAAQsgAAEPWgABCyAAAQ9yAAELIAABD4oAAQsgAAEPpAABC
yAAAQ+yAAELIAABEAAAAQsgAAEQEQABCyAAARAcAAELIAABECgAAQsgAAEQMwABCyAAARA6AAELI
AABEEIAAQsgAAEQVAABCyAAARCLAAELIAABEJoAAQsgAAEQxgABCyAAARDjAAELIAABEPQAAQsgA
AERAgABCyAAAREKAAELIAABERcAAQsgAAERIgABCyAAARE4AAELIAABEUMAAQsgAAERXQABCyAAA
RFoAAELIAABEXoAAQsgAAERlwABCyAAARGlAAELIAABEcMAAQsgAAER0wABCyAAARHfAAELIAABE
esAAQsgAAER9wABCyAAARICgAELIAABEggAAQsgAAESD4ABCyAAARIXAAELIAABEiOAAQsgAAESN
AABCyAAARJCgAELIAABElAAAQsgAAMPCgABCygAAw7eAAELKAADDqQAAQsoAAMOigABCygAAw5WA
AELKAADDjgAAQsoAAMN7AABCygAAw2QAAELKAADDTAAAQsoAAMNCAABCygAAwx4AAELKAADDBAAA
QsoAAMLUAABCygAAwrAAAELKAADCbAAAQsoAAMIEAABCygAAQSAAAELKAABB0AAAQsoAAEIcAABC
ygAAQlwAAELKAABCrAAAQsoAAELEAABCygAAQugAAELKAABDBwAAQsoAAEMWAABCygAAQyMAAELK
AABDMAAAQsoAAEM/AABCygAAQ1EAAELKAABDZgAAQsoAAENuAABCygAAQ3MAAELKAABDeAAAQsoA
AEN9AABCygAAQ4CAAELKAABDg4AAQsoAAEOGAABCygAAQ4yAAELKAABDlYAAQsoAAEOfgABCygAA
Q7YAAELKAABDwYAAQsoAAEPQAABCygAAQ+yAAELKAABD9wAAQsoAAEP/gABCygAARAWAAELKAABE
CQAAQsoAAEQNwABCygAARBSAAELKAABEGoAAQsoAAEQkAABCygAARClAAELKAABELIAAQsoAAEQv
AABCygAARDGAAELKAABEOsAAQsoAAERBAABCygAARE0AAELKAABEUwAAQsoAAERWgABCygAARFpA
AELKAABEX8AAQsoAAERnwABCygAARG6AAELKAABEcUAAQsoAAER3wABCygAARH8AAELKAABEgkAA
QsoAAESDQABCygAARIQgAELKAABEhYAAQsoAAESHoABCygAARIigAELKAABEisAAQsoAAESNgABC
ygAARI6AAELKAABEkSAAQsoAAESSwABCygAARJSAAELKAADDvoAAQswAAMO1AABCzAAAw64AAELM
AADDpYAAQswAAMOaAABCzAAAw5CAAELMAADDgQAAQswAAMNxAABCzAAAw2EAAELMAADDTQAAQswA
AMM1AABCzAAAwycAAELMAADDFQAAQswAAMMCAABCzAAAwtwAAELMAADCwgAAQswAAMKsAABCzAAA
wowAAELMAADCRAAAQswAAMIcAABCzAAAwUAAAELMAABBcAAAQswAAEH4AABCzAAAQjAAAELMAABC
XAAAQswAAEKMAABCzAAAQqAAAELMAABCuAAAQswAAELUAABCzAAAQuoAAELMAABC8gAAQswAAEMB
AABCzAAAQzEAAELMAABDOQAAQswAAENIAABCzAAAQ1cAAELMAABDaAAAQswAAEN7AABCzAAAQ5yA
AELMAABDpAAAQswAAEOqAABCzAAAQ7CAAELMAABDuAAAQswAAEO9gABCzAAAQ8QAAELMAABDzQAA
QswAAEPVgABCzAAAQ9oAAELMAABD5IAAQswAAEPqgABCzAAAQ++AAELMAABD+AAAQswAAEQAgABC
zAAARANAAELMAABEBUAAQswAAEQJQABCzAAARAxAAELMAABEDsAAQswAAEQTQABCzAAARBWAAELM
AABEGAAAQswAAEQbQABCzAAARB0AAELMAABEIEAAQswAAEQlgABCzAAARCxAAELMAABELwAAQswA
AEQzAABCzAAARDaAAELMAABEOcAAQswAAEQ9AABCzAAARD9AAELMAABEQsAAQswAAERHgABCzAAA
REtAAELMAABEToAAQswAAERRwABCzAAARFUAAELMAABEWAAAQswAAERbwABCzAAARF/AAELMAABE
YkAAQswAAERtAABCzAAARG+AAELMAABEcoAAQswAAER2QABCzAAARHmAAELMAABEfMAAQswAAESC
AABCzAAARIOAAELMAABEhyAAQswAAESKAABCzAAARIwgAELMAABEjkAAQswAAESPwABCzAAARJEg
AELMAABEk4AAQswAAMPBgABCzgAAw7YAAELOAADDrIAAQs4AAMOkgABCzgAAw5kAAELOAADDjgAA
Qs4AAMOEAABCzgAAw3QAAELOAADDZAAAQs4AAMNHAABCzgAAwzUAAELOAADDJQAAQs4AAMMYAABC
zgAAwwoAAELOAADC6gAAQs4AAMLIAABCzgAAwoIAAELOAADCTAAAQs4AAMIQAABCzgAAwagAAELO
AABAoAAAQs4AAEGwAABCzgAAQiQAAELOAABCYAAAQs4AAEKUAABCzgAAQroAAELOAABC0gAAQs4A
AELoAABCzgAAQwEAAELOAABDEAAAQs4AAEMjAABCzgAAQzMAAELOAABDQQAAQs4AAENZAABCzgAA
Q2MAAELOAABDbwAAQs4AAEN5AABCzgAAQ4AAAELOAABDgoAAQs4AAEOGgABCzgAAQ4sAAELOAABD
kYAAQs4AAEObAABCzgAAQ5+AAELOAABDuoAAQs4AAEPMAABCzgAAQ9mAAELOAABD5gAAQs4AAEPq
gABCzgAAQ/CAAELOAABD94AAQs4AAEP/AABCzgAARASAAELOAABEB4AAQs4AAEQMwABCzgAARBIA
AELOAABEGEAAQs4AAEQfAABCzgAARCLAAELOAABEJgAAQs4AAEQpQABCzgAARDCAAELOAABENUAA
Qs4AAEQ6wABCzgAARD9AAELOAABEQoAAQs4AAERHwABCzgAAREvAAELOAABEToAAQs4AAERRQABC
zgAARFOAAELOAABEV0AAQs4AAERZQABCzgAARFuAAELOAABEXkAAQs4AAERmAABCzgAARHFAAELO
AABEd4AAQs4AAESDYABCzgAARIUAAELOAABEh0AAQs4AAESIQABCzgAARIpAAELOAABEjGAAQs4A
AESNwABCzgAARI8gAELOAABEkIAAQs4AAESRoABCzgAARJRAAELOAABElYAAQs4AAMPEgABC0AAA
w7KAAELQAADDowAAQtAAAMOdAABC0AAAw5QAAELQAADDi4AAQtAAAMOEgABC0AAAw3MAAELQAADD
UAAAQtAAAMM4AABC0AAAwyUAAELQAADDCQAAQtAAAMLkAABC0AAAwrwAAELQAADCoAAAQtAAAMJk
AABC0AAAwfAAAELQAADBkAAAQtAAAEFwAABC0AAAQgwAAELQAABCPAAAQtAAAEKcAABC0AAAQrwA
AELQAABC6AAAQtAAAEMKAABC0AAAQxwAAELQAABDKQAAQtAAAEM9AABC0AAAQ0cAAELQAABDUgAA
QtAAAENXAABC0AAAQ1sAAELQAABDXwAAQtAAAENjAABC0AAAQ2cAAELQAABDawAAQtAAAEN0AABC
0AAAQ4GAAELQAABDigAAQtAAAEO7gABC0AAAQ9EAAELQAABD2oAAQtAAAEPlAABC0AAAQ+2AAELQ
AABD84AAQtAAAEP7gABC0AAARAHAAELQAABEBMAAQtAAAEQIwABC0AAARAuAAELQAABED8AAQtAA
AEQcQABC0AAARCRAAELQAABEKMAAQtAAAEQtwABC0AAARDTAAELQAABEOkAAQtAAAERCQABC0AAA
REbAAELQAABESoAAQtAAAERQQABC0AAARFKAAELQAABEWcAAQtAAAERcQABC0AAARF5AAELQAABE
X0AAQtAAAERigABC0AAARGaAAELQAABEbQAAQtAAAERzAABC0AAARHoAAELQAABEf8AAQtAAAESB
wABC0AAARIOgAELQAABEhmAAQtAAAESIgABC0AAARI5AAELQAABEkOAAQtAAAESSAABC0AAARJSg
AELQAABEleAAQtAAAMPFgABC0gAAw7UAAELSAADDrIAAQtIAAMOgAABC0gAAw5kAAELSAADDkoAA
QtIAAMOJAABC0gAAw4EAAELSAADDawAAQtIAAMNeAABC0gAAw00AAELSAADDPwAAQtIAAMMqAABC
0gAAwyEAAELSAADC+gAAQtIAAMLYAABC0gAAwrYAAELSAADChAAAQtIAAMI4AABC0gAAwgwAAELS
AADBQAAAQtIAAEDAAABC0gAAQiAAAELSAABCigAAQtIAAEKwAABC0gAAQtAAAELSAABC6AAAQtIA
AEMBAABC0gAAQxUAAELSAABDKQAAQtIAAEM7AABC0gAAQ1IAAELSAABDYQAAQtIAAEN1AABC0gAA
Q4AAAELSAABDiAAAQtIAAEOagABC0gAAQ6OAAELSAABDqQAAQtIAAEOuAABC0gAAQ7KAAELSAABD
tgAAQtIAAEO4AABC0gAAQ7oAAELSAABDvAAAQtIAAEO/AABC0gAAQ8GAAELSAABDxAAAQtIAAEPK
gABC0gAAQ9EAAELSAABD5oAAQtIAAEPuAABC0gAAQ/wAAELSAABEAgAAQtIAAEQHQABC0gAARA4A
AELSAABEE4AAQtIAAEQYAABC0gAARBpAAELSAABEHUAAQtIAAEQfwABC0gAARCIAAELSAABEJAAA
QtIAAEQrQABC0gAARC1AAELSAABEMQAAQtIAAEQ0AABC0gAARDdAAELSAABEOwAAQtIAAERBQABC
0gAARESAAELSAABETIAAQtIAAERRwABC0gAARFaAAELSAABEWkAAQtIAAEReAABC0gAARGHAAELS
AABEZkAAQtIAAERrwABC0gAARHJAAELSAABEeEAAQtIAAER7gABC0gAARIDAAELSAABEhYAAQtIA
AESGoABC0gAARIgAAELSAABEicAAQtIAAESNQABC0gAARJOgAELSAABElSAAQtIAAA==
      </set>
      <set id="src_911" fmt="ptset">
AAAAB3NyY185MTEAAAAAAAAAAgAABbvDwgAAQoQAAMO2AABChAAAw68AAEKEAADDmAAAQoQAAMOR
gABChAAAw30AAEKEAADDTAAAQoQAAMNAAABChAAAwy8AAEKEAADDFQAAQoQAAMMDAABChAAAwuwA
AEKEAADCxAAAQoQAAMIsAABChAAAwdgAAEKEAADBUAAAQoQAAD+AAABChAAAQYgAAEKEAABB4AAA
QoQAAEIwAABChAAAQnAAAEKEAABCigAAQoQAAEKyAABChAAAQtYAAEKEAABC+gAAQoQAAEMMAABC
hAAAQx0AAEKEAABDKwAAQoQAAEM6AABChAAAQz8AAEKEAABDRgAAQoQAAENMAABChAAAQ1MAAEKE
AABDXAAAQoQAAENjAABChAAAQ24AAEKEAABDegAAQoQAAEOcgABChAAAQ6iAAEKEAABDr4AAQoQA
AEO3AABChAAAQ8UAAEKEAABDy4AAQoQAAEPTgABChAAAQ9kAAEKEAABD3oAAQoQAAEPkgABChAAA
Q+oAAEKEAABD7YAAQoQAAEPwAABChAAAQ/cAAEKEAABD/YAAQoQAAEQLQABChAAARBAAAEKEAABE
FQAAQoQAAEQYwABChAAARBzAAEKEAABEIAAAQoQAAEQmAABChAAARClAAEKEAABELYAAQoQAAEQw
QABChAAARDfAAEKEAABEO0AAQoQAAERAgABChAAAREnAAEKEAABEUIAAQoQAAERVQABChAAARFiA
AEKEAABEYkAAQoQAAERkwABChAAARGsAAEKEAABEboAAQoQAAERzgABChAAARHhAAEKEAABEfEAA
QoQAAESAAABChAAARIGAAEKEAABEg6AAQoQAAESLAABChAAARI1AAEKEAABEj2AAQoQAAESSAABC
hAAARJQAAEKEAADDtwAAQoYAAMOxAABChgAAw6KAAEKGAADDmYAAQoYAAMORAABChgAAw4OAAEKG
AADDcAAAQoYAAMNdAABChgAAw1AAAEKGAADDKQAAQoYAAMMVAABChgAAwwgAAEKGAADC1AAAQoYA
AMKuAABChgAAwooAAEKGAADCOAAAQoYAAMHgAABChgAAwOAAAEKGAABA4AAAQoYAAEHAAABChgAA
QhwAAEKGAABCbAAAQoYAAEKeAABChgAAQsQAAEKGAABC2gAAQoYAAEMBAABChgAAQxIAAEKGAABD
HQAAQoYAAEMyAABChgAAQ0IAAEKGAABDSQAAQoYAAENOAABChgAAQ1MAAEKGAABDVgAAQoYAAENe
AABChgAAQ2QAAEKGAABDcQAAQoYAAEOCgABChgAAQ5sAAEKGAABDnwAAQoYAAEOlAABChgAAQ62A
AEKGAABDsQAAQoYAAEO6AABChgAAQ8GAAEKGAABDygAAQoYAAEPPgABChgAAQ9kAAEKGAABD3wAA
QoYAAEPkAABChgAAQ+uAAEKGAABD8YAAQoYAAEP4AABChgAAQ/8AAEKGAABEBAAAQoYAAEQIQABC
hgAARAvAAEKGAABED0AAQoYAAEQRwABChgAARBWAAEKGAABEGwAAQoYAAEQdgABChgAARCFAAEKG
AABEJIAAQoYAAEQpgABChgAARC/AAEKGAABEMwAAQoYAAEQ1gABChgAARDjAAEKGAABEO0AAQoYA
AEQ/AABChgAAREGAAEKGAABEREAAQoYAAERHgABChgAAREnAAEKGAABETQAAQoYAAERVQABChgAA
RFjAAEKGAABEXgAAQoYAAERngABChgAARGmAAEKGAABEbgAAQoYAAERwQABChgAARHUAAEKGAABE
d8AAQoYAAER7AABChgAARH6AAEKGAABEgIAAQoYAAESCAABChgAARIPgAEKGAABEhkAAQoYAAESI
QABChgAARIlAAEKGAABEi+AAQoYAAESNIABChgAARI+AAEKGAABEkUAAQoYAAESSgABChgAAw8SA
AEKIAADDvAAAQogAAMOwgABCiAAAw6kAAEKIAADDoYAAQogAAMOYAABCiAAAw5AAAEKIAADDgQAA
QogAAMNsAABCiAAAw2EAAEKIAADDTgAAQogAAMM2AABCiAAAwxUAAEKIAADDCQAAQogAAMLkAABC
iAAAwqQAAEKIAADCTAAAQogAAMHoAABCiAAAwMAAAEKIAABBiAAAQogAAEIQAABCiAAAQngAAEKI
AABClgAAQogAAEK8AABCiAAAQtQAAEKIAABC7AAAQogAAEMGAABCiAAAQxMAAEKIAABDGAAAQogA
AEMeAABCiAAAQyQAAEKIAABDKwAAQogAAEMwAABCiAAAQzgAAEKIAABDTAAAQogAAEOKgABCiAAA
Q5kAAEKIAABDogAAQogAAEOqAABCiAAAQ7EAAEKIAABDuYAAQogAAEPAAABCiAAAQ8aAAEKIAABD
0YAAQogAAEPWAABCiAAAQ9qAAEKIAABD4oAAQogAAEPpAABCiAAAQ/CAAEKIAABD9gAAQogAAEP8
AABCiAAARANAAEKIAABEBcAAQogAAEQJwABCiAAARAxAAEKIAABEEEAAQogAAEQSQABCiAAARBaA
AEKIAABEGYAAQogAAEQcQABCiAAARB6AAEKIAABEIUAAQogAAEQnAABCiAAARCnAAEKIAABELQAA
QogAAEQwwABCiAAARDSAAEKIAABEOEAAQogAAEQ7QABCiAAARD9AAEKIAABEQcAAQogAAERGwABC
iAAAREpAAEKIAABEUQAAQogAAERUQABCiAAARFoAAEKIAABEYMAAQogAAERnAABCiAAARGwAAEKI
AABEb0AAQogAAERzAABCiAAARHcAAEKIAABEfsAAQogAAESBYABCiAAARISgAEKIAABEhgAAQogA
AESHwABCiAAARItAAEKIAABEjIAAQogAAESN4ABCiAAARI/gAEKIAABEkmAAQogAAESToABCiAAA
RJWAAEKIAADDwQAAQooAAMO6gABCigAAw7IAAEKKAADDpwAAQooAAMOeAABCigAAw5eAAEKKAADD
koAAQooAAMONgABCigAAw30AAEKKAADDcgAAQooAAMNeAABCigAAw1QAAEKKAADDTAAAQooAAMM+
AABCigAAwy4AAEKKAADDFAAAQooAAMLyAABCigAAwtIAAEKKAADCugAAQooAAMKeAABCigAAwnQA
AEKKAADCGAAAQooAAMGwAABCigAAwIAAAEKKAABByAAAQooAAEJEAABCigAAQpAAAEKKAABCwAAA
QooAAELeAABCigAAQwUAAEKKAABDHAAAQooAAEMlAABCigAAQzIAAEKKAABDOwAAQooAAENLAABC
igAAQ1IAAEKKAABDXgAAQooAAENkAABCigAAQ2wAAEKKAABDeQAAQooAAEOBAABCigAAQ6mAAEKK
AABDtoAAQooAAEO+gABCigAAQ8aAAEKKAABDzgAAQooAAEPWAABCigAAQ92AAEKKAABD4wAAQooA
AEPzAABCigAAQ/uAAEKKAABEAcAAQooAAEQHQABCigAARA5AAEKKAABEE8AAQooAAEQZQABCigAA
RCPAAEKKAABEMMAAQooAAEQ1AABCigAARDqAAEKKAABEQUAAQooAAERLAABCigAARE4AAEKKAABE
UwAAQooAAERYgABCigAARF0AAEKKAABEYMAAQooAAERlwABCigAARHNAAEKKAABEdwAAQooAAER7
wABCigAARILAAEKKAABEhUAAQooAAESH4ABCigAARImgAEKKAABEjSAAQooAAESOwABCigAARJHg
AEKKAABElEAAQooAAMPAAABCjAAAw68AAEKMAADDqgAAQowAAMObgABCjAAAw5UAAEKMAADDkAAA
QowAAMOCAABCjAAAw3UAAEKMAADDVQAAQowAAMM/AABCjAAAwywAAEKMAADDFQAAQowAAMLOAABC
jAAAwpQAAEKMAADCfAAAQowAAMIUAABCjAAAwZAAAEKMAADAQAAAQowAAEGQAABCjAAAQfAAAEKM
AABCPAAAQowAAEKgAABCjAAAQroAAEKMAABC1AAAQowAAELyAABCjAAAQwkAAEKMAABDGAAAQowA
AEMgAABCjAAAQyYAAEKMAABDKwAAQowAAEMyAABCjAAAQzgAAEKMAABDQAAAQowAAENUAABCjAAA
Q48AAEKMAABDlgAAQowAAEOkAABCjAAAQ68AAEKMAABDugAAQowAAEPEAABCjAAAQ8mAAEKMAABD
zwAAQowAAEPXAABCjAAAQ90AAEKMAABD5YAAQowAAEPuAABCjAAAQ/WAAEKMAABEAAAAQowAAEQF
QABCjAAARAeAAEKMAABECoAAQowAAEQPQABCjAAARBLAAEKMAABEGMAAQowAAEQbgABCjAAARCNA
AEKMAABEJ0AAQowAAEQrQABCjAAARC8AAEKMAABEMwAAQowAAEQ1gABCjAAARD3AAEKMAABEQMAA
QowAAEREwABCjAAAREmAAEKMAABETIAAQowAAERRwABCjAAARFRAAEKMAABEWUAAQowAAERfAABC
jAAARGGAAEKMAABEZsAAQowAAERqwABCjAAARG8AAEKMAABEcsAAQowAAER1QABCjAAARHnAAEKM
AABEf8AAQowAAESBAABCjAAARIMAAEKMAABEhCAAQowAAESF4ABCjAAARIcgAEKMAABEiiAAQowA
AESMwABCjAAARJDAAEKMAABEkcAAQowAAESTQABCjAAAw8YAAEKOAADDvAAAQo4AAMOtAABCjgAA
w56AAEKOAADDkQAAQo4AAMOCAABCjgAAw3MAAEKOAADDYAAAQo4AAMM4AABCjgAAwygAAEKOAADD
GwAAQo4AAML2AABCjgAAwrYAAEKOAADCkAAAQo4AAMJMAABCjgAAwfAAAEKOAADBQAAAQo4AAEEg
AABCjgAAQggAAEKOAABCUAAAQo4AAEKyAABCjgAAQtYAAEKOAABC/AAAQo4AAEMdAABCjgAAQy8A
AEKOAABDOwAAQo4AAENGAABCjgAAQ1AAAEKOAABDVQAAQo4AAENbAABCjgAAQ2MAAEKOAABDq4AA
Qo4AAEO2AABCjgAAQ8QAAEKOAABDzwAAQo4AAEPVAABCjgAAQ90AAEKOAABD4wAAQo4AAEPvgABC
jgAARAVAAEKOAABECMAAQo4AAEQLQABCjgAARA6AAEKOAABEEwAAQo4AAEQUQABCjgAARBZAAEKO
AABEGYAAQo4AAEQeAABCjgAARCIAAEKOAABEKMAAQo4AAEQsQABCjgAARC7AAEKOAABEMgAAQo4A
AEQ3AABCjgAARDyAAEKOAABEP8AAQo4AAERFwABCjgAAREqAAEKOAABETkAAQo4AAERTAABCjgAA
RFXAAEKOAABEWwAAQo4AAERfgABCjgAARGfAAEKOAABEa4AAQo4AAERuQABCjgAARHCAAEKOAABE
c4AAQo4AAER1gABCjgAARHjAAEKOAABEfcAAQo4AAESBAABCjgAARIOAAEKOAABEhEAAQo4AAESG
wABCjgAARIggAEKOAABEigAAQo4AAESLoABCjgAARI3gAEKOAABEjwAAQo4AAESQQABCjgAARJMA
AEKOAADDwAAAQpAAAMO0AABCkAAAw6MAAEKQAADDigAAQpAAAMN7AABCkAAAw2IAAEKQAADDSgAA
QpAAAMMlAABCkAAAwvIAAEKQAADCtgAAQpAAAMKcAABCkAAAwkgAAEKQAADBUAAAQpAAAL+AAABC
kAAAQYAAAEKQAABCDAAAQpAAAEJoAABCkAAAQooAAEKQAABCrAAAQpAAAELQAABCkAAAQugAAEKQ
AABDBwAAQpAAAEMXAABCkAAAQyMAAEKQAABDLQAAQpAAAEM3AABCkAAAQzwAAEKQAABDQAAAQpAA
AENFAABCkAAAQ0kAAEKQAABDUgAAQpAAAENZAABCkAAAQ2kAAEKQAABDkgAAQpAAAEOXgABCkAAA
Q58AAEKQAABDpgAAQpAAAEOtgABCkAAAQ7OAAEKQAABDu4AAQpAAAEPDgABCkAAAQ8qAAEKQAABD
1wAAQpAAAEPbgABCkAAAQ+SAAEKQAABD7IAAQpAAAEPygABCkAAAQ/uAAEKQAABEBYAAQpAAAEQR
AABCkAAARBUAAEKQAABEGYAAQpAAAEQjQABCkAAARCkAAEKQAABELYAAQpAAAEQ2gABCkAAARDlA
AEKQAABEPoAAQpAAAERFgABCkAAAREnAAEKQAABETgAAQpAAAERQAABCkAAARFSAAEKQAABEXIAA
QpAAAERhAABCkAAARGdAAEKQAABEa8AAQpAAAERzAABCkAAARHrAAEKQAABEgEAAQpAAAESBwABC
kAAARIagAEKQAABEiGAAQpAAAESNYABCkAAARJKAAEKQAABEk0AAQpAAAESVAABCkAAAw8KAAEKS
AADDuIAAQpIAAMOyAABCkgAAw6iAAEKSAADDnYAAQpIAAMONAABCkgAAw4YAAEKSAADDdQAAQpIA
AMNdAABCkgAAw04AAEKSAADDNAAAQpIAAMMQAABCkgAAwv4AAEKSAADCwAAAQpIAAMKGAABCkgAA
wigAAEKSAADBcAAAQpIAAEDAAABCkgAAQZAAAEKSAABCNAAAQpIAAEKcAABCkgAAQsAAAEKSAABC
8AAAQpIAAEMAAABCkgAAQw4AAEKSAABDIgAAQpIAAEMqAABCkgAAQy8AAEKSAABDNQAAQpIAAEM6
AABCkgAAQ0AAAEKSAABDRwAAQpIAAENaAABCkgAAQ5oAAEKSAABDpoAAQpIAAEOvgABCkgAAQ7YA
AEKSAABDwQAAQpIAAEPFgABCkgAAQ84AAEKSAABD0wAAQpIAAEPaAABCkgAAQ+QAAEKSAABD7IAA
QpIAAEPygABCkgAAQ/iAAEKSAABEA4AAQpIAAEQGwABCkgAARAvAAEKSAABEEEAAQpIAAEQVQABC
kgAARBjAAEKSAABEIoAAQpIAAEQlwABCkgAARCiAAEKSAABEK4AAQpIAAEQtwABCkgAARDBAAEKS
AABEMcAAQpIAAEQ5AABCkgAARDsAAEKSAABEQUAAQpIAAEREAABCkgAAREjAAEKSAABETAAAQpIA
AERNgABCkgAARFKAAEKSAABEWgAAQpIAAERdAABCkgAARGGAAEKSAABEbUAAQpIAAERygABCkgAA
RHxAAEKSAABEgYAAQpIAAESFIABCkgAARI0AAEKSAABEjiAAQpIAAESRwABCkgAARJMAAEKSAADD
xIAAQpQAAMO6gABClAAAw7EAAEKUAADDpYAAQpQAAMOZAABClAAAw5KAAEKUAADDjAAAQpQAAMOH
AABClAAAw4EAAEKUAADDbwAAQpQAAMNaAABClAAAwzIAAEKUAADDIwAAQpQAAMMPAABClAAAwv4A
AEKUAADC2gAAQpQAAMLAAABClAAAwpoAAEKUAADCZAAAQpQAAMIAAABClAAAQYAAAEKUAABCggAA
QpQAAEK+AABClAAAQvAAAEKUAABDEQAAQpQAAEMdAABClAAAQzIAAEKUAABDPQAAQpQAAENCAABC
lAAAQ0gAAEKUAABDTgAAQpQAAENWAABClAAAQ2IAAEKUAABDgQAAQpQAAEOTgABClAAAQ5qAAEKU
AABDrAAAQpQAAEO4AABClAAAQ8EAAEKUAABDyoAAQpQAAEPSAABClAAAQ9mAAEKUAABD4QAAQpQA
AEPnAABClAAAQ+2AAEKUAABD8gAAQpQAAEP4AABClAAARABAAEKUAABEA0AAQpQAAEQHQABClAAA
RAmAAEKUAABEDEAAQpQAAEQPQABClAAARBKAAEKUAABEFQAAQpQAAEQYgABClAAARBuAAEKUAABE
H0AAQpQAAEQkQABClAAARCfAAEKUAABELgAAQpQAAEQ3gABClAAARDwAAEKUAABEQAAAQpQAAERE
gABClAAAREmAAEKUAABEWgAAQpQAAERfAABClAAARGSAAEKUAABEaAAAQpQAAERsAABClAAARG7A
AEKUAABEdIAAQpQAAER7AABClAAARH+AAEKUAABEgcAAQpQAAESDQABClAAARIPgAEKUAABEhSAA
QpQAAESGoABClAAARIkAAEKUAABEiwAAQpQAAESQ4ABClAAARJKgAEKUAABElcAAQpQAAMO/gABC
lgAAw7gAAEKWAADDrIAAQpYAAMOlgABClgAAw5mAAEKWAADDiwAAQpYAAMN7AABClgAAw2kAAEKW
AADDVgAAQpYAAMM4AABClgAAwyAAAEKWAADDCgAAQpYAAML6AABClgAAwq4AAEKWAADCmAAAQpYA
AMIwAABClgAAwYgAAEKWAABBQAAAQpYAAEIcAABClgAAQmwAAEKWAABCpgAAQpYAAELIAABClgAA
Qu4AAEKWAABDDgAAQpYAAEMbAABClgAAQy4AAEKWAABDOAAAQpYAAENIAABClgAAQ08AAEKWAABD
VgAAQpYAAENbAABClgAAQ2AAAEKWAABDbQAAQpYAAEN5AABClgAAQ6mAAEKWAABDsoAAQpYAAEO7
gABClgAAQ8QAAEKWAABDzAAAQpYAAEPSAABClgAAQ9gAAEKWAABD34AAQpYAAEPkAABClgAAQ+mA
AEKWAABD9QAAQpYAAEP+AABClgAARANAAEKWAABECUAAQpYAAEQQwABClgAARBPAAEKWAABEF8AA
QpYAAEQcQABClgAARCBAAEKWAABEJYAAQpYAAEQqQABClgAARC+AAEKWAABEOsAAQpYAAEQ+wABC
lgAAREZAAEKWAABESwAAQpYAAERRAABClgAARFWAAEKWAABEWcAAQpYAAERdgABClgAARGdAAEKW
AABEakAAQpYAAER0QABClgAARHkAAEKWAABEgIAAQpYAAESCYABClgAARIVgAEKWAABEh8AAQpYA
AESKwABClgAARI+gAEKWAABEkMAAQpYAAESTwABClgAARJTgAEKWAADDxAAAQpgAAMOygABCmAAA
w58AAEKYAADDkwAAQpgAAMOJAABCmAAAw3YAAEKYAADDXgAAQpgAAMNFAABCmAAAwyYAAEKYAADD
AQAAQpgAAMKsAABCmAAAwjAAAEKYAADBUAAAQpgAAL+AAABCmAAAQdAAAEKYAABCXAAAQpgAAEKU
AABCmAAAQr4AAEKYAABC3gAAQpgAAEL+AABCmAAAQxAAAEKYAABDJQAAQpgAAEM1AABCmAAAQ0IA
AEKYAABDUQAAQpgAAENfAABCmAAAQ2UAAEKYAABDagAAQpgAAENvAABCmAAAQ3QAAEKYAABDeQAA
QpgAAEOBgABCmAAAQ4QAAEKYAABDlQAAQpgAAEO3gABCmAAAQ70AAEKYAABDxgAAQpgAAEPOgABC
mAAAQ9oAAEKYAABD4AAAQpgAAEPtgABCmAAAQ/kAAEKYAABEAkAAQpgAAEQFQABCmAAARAfAAEKY
AABEDUAAQpgAAEQQgABCmAAARBXAAEKYAABEGwAAQpgAAEQewABCmAAARCNAAEKYAABEKIAAQpgA
AEQrQABCmAAARDFAAEKYAABENMAAQpgAAEQ3AABCmAAARDpAAEKYAABEPsAAQpgAAERDgABCmAAA
REnAAEKYAABEUoAAQpgAAERWQABCmAAARGbAAEKYAABEaoAAQpgAAERuwABCmAAARHcAAEKYAABE
fIAAQpgAAESCgABCmAAARIZAAEKYAABEi8AAQpgAAESNwABCmAAARJAAAEKYAABEkcAAQpgAAMPG
AABCmgAAw7eAAEKaAADDoYAAQpoAAMOZgABCmgAAw48AAEKaAADDh4AAQpoAAMN4AABCmgAAw1QA
AEKaAADDSQAAQpoAAMMwAABCmgAAwyAAAEKaAADDFAAAQpoAAML2AABCmgAAwroAAEKaAADCmAAA
QpoAAMJgAABCmgAAwiQAAEKaAADBwAAAQpoAAMDgAABCmgAAQaAAAEKaAABB8AAAQpoAAEJUAABC
mgAAQq4AAEKaAABCzgAAQpoAAEL8AABCmgAAQxIAAEKaAABDIAAAQpoAAEMqAABCmgAAQzAAAEKa
AABDOAAAQpoAAENBAABCmgAAQ0oAAEKaAABDi4AAQpoAAEOUgABCmgAAQ5mAAEKaAABDqgAAQpoA
AEO2AABCmgAAQ7+AAEKaAABDx4AAQpoAAEPNAABCmgAAQ9SAAEKaAABD3QAAQpoAAEPkgABCmgAA
Q+6AAEKaAABD+AAAQpoAAEQBQABCmgAARASAAEKaAABECgAAQpoAAEQOgABCmgAARBKAAEKaAABE
GQAAQpoAAEQcgABCmgAARCLAAEKaAABEKEAAQpoAAEQtwABCmgAARDPAAEKaAABEN0AAQpoAAEQ5
wABCmgAARD4AAEKaAABETAAAQpoAAERXwABCmgAARFzAAEKaAABEYUAAQpoAAERkgABCmgAARGfA
AEKaAABEbkAAQpoAAERxQABCmgAARHWAAEKaAABEecAAQpoAAER8AABCmgAARH9AAEKaAABEgqAA
QpoAAESFQABCmgAARIfAAEKaAABEicAAQpoAAESLgABCmgAARI6AAEKaAABEkQAAQpoAAESVYABC
mgAAw8KAAEKcAADDs4AAQpwAAMOkAABCnAAAw2cAAEKcAADDVwAAQpwAAMM/AABCnAAAwy0AAEKc
AADDFwAAQpwAAML6AABCnAAAwtgAAEKcAADCngAAQpwAAMKCAABCnAAAwjgAAEKcAADBwAAAQpwA
AEEwAABCnAAAQdgAAEKcAABCSAAAQpwAAEKOAABCnAAAQrYAAEKcAABC6gAAQpwAAEMIAABCnAAA
QxkAAEKcAABDKQAAQpwAAEM4AABCnAAAQ0EAAEKcAABDSgAAQpwAAENSAABCnAAAQ1gAAEKcAABD
XgAAQpwAAENmAABCnAAAQ20AAEKcAABDdwAAQpwAAEOEgABCnAAAQ5KAAEKcAABDnoAAQpwAAEOq
AABCnAAAQ7EAAEKcAABDxAAAQpwAAEPOgABCnAAAQ9kAAEKcAABD34AAQpwAAEPkAABCnAAAQ+wA
AEKcAABD8YAAQpwAAEP3gABCnAAAQ/uAAEKcAABEAEAAQpwAAEQCgABCnAAARAQAAEKcAABEBYAA
QpwAAEQGwABCnAAARAiAAEKcAABECYAAQpwAAEQKwABCnAAARAxAAEKcAABEDgAAQpwAAEQRgABC
nAAARBNAAEKcAABEGMAAQpwAAEQlwABCnAAARC1AAEKcAABEMQAAQpwAAEQ0wABCnAAARDzAAEKc
AABEPoAAQpwAAERBAABCnAAAREMAAEKcAABERUAAQpwAAERIQABCnAAARExAAEKcAABET4AAQpwA
AERTgABCnAAARFkAAEKcAABEWwAAQpwAAERfgABCnAAARGPAAEKcAABEZ8AAQpwAAERrgABCnAAA
RG5AAEKcAABEcsAAQpwAAER3gABCnAAARHuAAEKcAABEfsAAQpwAAESBwABCnAAARIRAAEKcAABE
hWAAQpwAAESIAABCnAAARIogAEKcAABEjGAAQpwAAESOoABCnAAARJBAAEKcAABEk4AAQpwAAESV
gABCnAAAw8SAAEKeAADDvYAAQp4AAMO4gABCngAAw7MAAEKeAADDrwAAQp4AAMOrgABCngAAw6aA
AEKeAADDooAAQp4AAMOdAABCngAAw5mAAEKeAADDlIAAQp4AAMOOAABCngAAw4sAAEKeAADDhYAA
Qp4AAMOAgABCngAAw3oAAEKeAADDcQAAQp4AAMNpAABCngAAw2AAAEKeAADDVwAAQp4AAMNOAABC
ngAAw0cAAEKeAADDPgAAQp4AAMM2AABCngAAwy4AAEKeAADDJwAAQp4AAMMgAABCngAAwxgAAEKe
AADDEQAAQp4AAMMJAABCngAAwwAAAEKeAADC8AAAQp4AAMLkAABCngAAwrQAAEKeAADCpgAAQp4A
AMKYAABCngAAwooAAEKeAADCbAAAQp4AAMJUAABCngAAwjQAAEKeAADCFAAAQp4AAMH4AABCngAA
wbAAAEKeAADBcAAAQp4AAMEQAABCngAAv4AAAEKeAABBAAAAQp4AAEGIAABCngAAQcgAAEKeAABB
+AAAQp4AAEIkAABCngAAQkwAAEKeAABCZAAAQp4AAEKGAABCngAAQpQAAEKeAABCrgAAQp4AAEK4
AABCngAAQsoAAEKeAABC2AAAQp4AAELmAABCngAAQvgAAEKeAABDBAAAQp4AAEMLAABCngAAQxEA
AEKeAABDGgAAQp4AAEMiAABCngAAQyoAAEKeAABDMQAAQp4AAEM5AABCngAAQ0EAAEKeAABDSQAA
Qp4AAENPAABCngAAQ1IAAEKeAABDVwAAQp4AAENbAABCngAAQ3AAAEKeAABDdgAAQp4AAEN/AABC
ngAAQ4IAAEKeAABDigAAQp4AAEOPgABCngAAQ5gAAEKeAABDnIAAQp4AAEOkAABCngAAQ6iAAEKe
AABDrgAAQp4AAEOxgABCngAAQ7UAAEKeAABDuYAAQp4AAEO8gABCngAAQ8IAAEKeAABDxYAAQp4A
AEPJAABCngAAQ8yAAEKeAABD0QAAQp4AAEPUAABCngAAQ9gAAEKeAABD3AAAQp4AAEPgAABCngAA
Q+OAAEKeAABD6AAAQp4AAEPrgABCngAAQ/AAAEKeAABD84AAQp4AAEP3AABCngAAQ/sAAEKeAABD
/4AAQp4AAEQBwABCngAARAOAAEKeAABEBcAAQp4AAEQHgABCngAARAlAAEKeAABEC0AAQp4AAEQN
QABCngAARA/AAEKeAABEEYAAQp4AAEQTwABCngAARBaAAEKeAABEGIAAQp4AAEQbgABCngAARB6A
AEKeAABEIkAAQp4AAEQlgABCngAARCjAAEKeAABEKsAAQp4AAEQugABCngAARDGAAEKeAABENIAA
Qp4AAEQ3QABCngAARD3AAEKeAABEQgAAQp4AAERFQABCngAAREiAAEKeAABETEAAQp4AAEROwABC
ngAARFHAAEKeAABEVcAAQp4AAERZwABCngAARF6AAEKeAABEYgAAQp4AAERlQABCngAARGnAAEKe
AABEboAAQp4AAER1AABCngAARHeAAEKeAABEfYAAQp4AAESBQABCngAARIPgAEKeAABEhgAAQp4A
AESNYABCngAARI5AAEKeAABEkQAAQp4AAESSoABCngAARJXgAEKeAADDwIAAQqAAAMOzgABCoAAA
w6MAAEKgAADDmAAAQqAAAMOMAABCoAAAw4CAAEKgAADDZwAAQqAAAMNYAABCoAAAwzQAAEKgAADD
HAAAQqAAAML6AABCoAAAwrQAAEKgAADCMAAAQqAAAMBAAABCoAAAQYAAAEKgAABCEAAAQqAAAEJI
AABCoAAAQpAAAEKgAABCtAAAQqAAAELUAABCoAAAQuoAAEKgAABDBQAAQqAAAEMaAABCoAAAQzEA
AEKgAABDRgAAQqAAAENNAABCoAAAQ1MAAEKgAABDVwAAQqAAAENfAABCoAAAQ2UAAEKgAABDbQAA
QqAAAEOkAABCoAAAQ7AAAEKgAABDtwAAQqAAAEPDAABCoAAAQ8qAAEKgAABD0gAAQqAAAEPXgABC
oAAAQ+GAAEKgAABD6YAAQqAAAEPugABCoAAAQ/SAAEKgAABD+4AAQqAAAEQAAABCoAAARAVAAEKg
AABECoAAQqAAAEQPAABCoAAARBPAAEKgAABEFoAAQqAAAEQbgABCoAAARB8AAEKgAABEKMAAQqAA
AEQvgABCoAAARDPAAEKgAABENgAAQqAAAEQ3gABCoAAARDmAAEKgAABEPQAAQqAAAERAAABCoAAA
REkAAEKgAABES0AAQqAAAEROAABCoAAARFEAAEKgAABEU0AAQqAAAERYQABCoAAARFwAAEKgAABE
X4AAQqAAAERjgABCoAAARGgAAEKgAABEbUAAQqAAAERvwABCoAAARHcAAEKgAABEeoAAQqAAAESC
gABCoAAARIRAAEKgAABEhcAAQqAAAESKYABCoAAARIwgAEKgAABEjuAAQqAAAESQYABCoAAARJJA
AEKgAABEk+AAQqAAAMPDAABCogAAw7oAAEKiAADDsQAAQqIAAMOjgABCogAAw5sAAEKiAADDj4AA
QqIAAMOBgABCogAAw3UAAEKiAADDXwAAQqIAAMNFAABCogAAwzgAAEKiAADDIwAAQqIAAMMSAABC
ogAAwvYAAEKiAADCnAAAQqIAAMJ4AABCogAAwhAAAEKiAABBqAAAQqIAAEIsAABCogAAQoYAAEKi
AABCwgAAQqIAAELwAABCogAAQwoAAEKiAABDJgAAQqIAAEMwAABCogAAQ0QAAEKiAABDWQAAQqIA
AENlAABCogAAQ2sAAEKiAABDcAAAQqIAAEN2AABCogAAQ38AAEKiAABDhoAAQqIAAEPDAABCogAA
Q8uAAEKiAABD4oAAQqIAAEPtgABCogAAQ/mAAEKiAABEAkAAQqIAAEQHQABCogAARAwAAEKiAABE
FEAAQqIAAEQWQABCogAARBkAAEKiAABEHQAAQqIAAEQigABCogAARCgAAEKiAABEKsAAQqIAAEQu
gABCogAARDHAAEKiAABENMAAQqIAAEQ3QABCogAARDrAAEKiAABEP4AAQqIAAERCgABCogAAREeA
AEKiAABETMAAQqIAAERRwABCogAARFSAAEKiAABEVwAAQqIAAERbAABCogAARF2AAEKiAABEYcAA
QqIAAERmAABCogAARGoAAEKiAABEbQAAQqIAAER0wABCogAARHfAAEKiAABEgEAAQqIAAESB4ABC
ogAARITgAEKiAABEhkAAQqIAAESIYABCogAARIxAAEKiAABEjeAAQqIAAESRgABCogAARJSgAEKi
AADDw4AAQqQAAMO3AABCpAAAw6yAAEKkAADDogAAQqQAAMOVAABCpAAAw4cAAEKkAADDTgAAQqQA
AMM2AABCpAAAwxUAAEKkAADC4AAAQqQAAMLGAABCpAAAwgAAAEKkAADBAAAAQqQAAEFwAABCpAAA
QjwAAEKkAABCsgAAQqQAAELEAABCpAAAQu4AAEKkAABDAAAAQqQAAEMPAABCpAAAQx4AAEKkAABD
NQAAQqQAAEOcgABCpAAAQ6aAAEKkAABDrQAAQqQAAEO0gABCpAAAQ7yAAEKkAABDwwAAQqQAAEPJ
gABCpAAAQ9AAAEKkAABD0wAAQqQAAEPVgABCpAAAQ9mAAEKkAABD3wAAQqQAAEPkgABCpAAAQ/MA
AEKkAABEAcAAQqQAAEQHAABCpAAARAmAAEKkAABEDkAAQqQAAEQTQABCpAAARBdAAEKkAABEHAAA
QqQAAEQggABCpAAARCSAAEKkAABEK4AAQqQAAEQyQABCpAAARDVAAEKkAABEOcAAQqQAAEQ+AABC
pAAAREZAAEKkAABESMAAQqQAAERVQABCpAAARFsAAEKkAABEZYAAQqQAAERtwABCpAAARHHAAEKk
AABEdwAAQqQAAER8gABCpAAARIBAAEKkAABEg4AAQqQAAESKYABCpAAARIvAAEKkAABEkGAAQqQA
AESTAABCpAAARJWAAEKkAAA=
      </set>
      <set id="src_331" fmt="ptset">
AAAAB3NyY18zMzEAAAAAAAAAAgAACADDwIAAQigAAMO8gABCKAAAw7eAAEIoAADDsgAAQigAAMOu
AABCKAAAw6aAAEIoAADDo4AAQigAAMOegABCKAAAw5YAAEIoAADDkQAAQigAAMOLAABCKAAAw4KA
AEIoAADDewAAQigAAMNsAABCKAAAw2AAAEIoAADDUgAAQigAAMNGAABCKAAAwzoAAEIoAADDKwAA
QigAAMMXAABCKAAAwvoAAEIoAADC5AAAQigAAMLEAABCKAAAwpQAAEIoAADCZAAAQigAAMIQAABC
KAAAwcAAAEIoAADBEAAAQigAAEDAAABCKAAAQVAAAEIoAABB6AAAQigAAEI4AABCKAAAQmgAAEIo
AABCkgAAQigAAEKuAABCKAAAQsgAAEIoAABC4gAAQigAAEMDAABCKAAAQzAAAEIoAABDQgAAQigA
AENRAABCKAAAQ2EAAEIoAABDaAAAQigAAENyAABCKAAAQ3UAAEIoAABDfwAAQigAAEOEgABCKAAA
Q48AAEIoAABDmQAAQigAAEOmAABCKAAAQ60AAEIoAABDsYAAQigAAEO3gABCKAAAQ7uAAEIoAABD
wQAAQigAAEPIAABCKAAAQ84AAEIoAABD0YAAQigAAEPcAABCKAAAQ+IAAEIoAABD6YAAQigAAEPx
gABCKAAAQ/mAAEIoAABEAsAAQigAAEQIAABCKAAARAsAAEIoAABED4AAQigAAEQTAABCKAAARBeA
AEIoAABEGgAAQigAAEQeAABCKAAARCEAAEIoAABEJYAAQigAAEQpAABCKAAARCwAAEIoAABEL0AA
QigAAEQ0AABCKAAARDdAAEIoAABEOgAAQigAAEQ9wABCKAAAREEAAEIoAABEQ0AAQigAAERNgABC
KAAARFDAAEIoAABEVgAAQigAAERagABCKAAARF4AAEIoAABEYIAAQigAAERkAABCKAAARGkAAEIo
AABEa8AAQigAAERwgABCKAAARHSAAEIoAABEeEAAQigAAER9QABCKAAARIGgAEIoAABEhYAAQigA
AESHoABCKAAARIkAAEIoAABEi0AAQigAAESM4ABCKAAARI+gAEIoAABEkgAAQigAAESUAABCKAAA
w8AAAEIsAADDtQAAQiwAAMOsAABCLAAAw6WAAEIsAADDlIAAQiwAAMOJgABCLAAAw4CAAEIsAADD
cwAAQiwAAMNkAABCLAAAw1IAAEIsAADDOwAAQiwAAMMtAABCLAAAwuYAAEIsAADCtAAAQiwAAMKS
AABCLAAAwnAAAEIsAADB6AAAQiwAAMEQAABCLAAAQeAAAEIsAABCTAAAQiwAAEKYAABCLAAAQsoA
AEIsAABDBgAAQiwAAEMUAABCLAAAQyEAAEIsAABDMAAAQiwAAEM8AABCLAAAQ0cAAEIsAABDTgAA
QiwAAENZAABCLAAAQ2MAAEIsAABDdAAAQiwAAEOBgABCLAAAQ6YAAEIsAABDqwAAQiwAAEOugABC
LAAAQ7cAAEIsAABDuwAAQiwAAEPCAABCLAAAQ8eAAEIsAABDz4AAQiwAAEPUgABCLAAAQ92AAEIs
AABD6wAAQiwAAEPygABCLAAAQ/wAAEIsAABEAcAAQiwAAEQEwABCLAAARAuAAEIsAABED4AAQiwA
AEQSQABCLAAARBWAAEIsAABEGYAAQiwAAEQegABCLAAARCMAAEIsAABEJ0AAQiwAAEQrAABCLAAA
RC/AAEIsAABEM4AAQiwAAEQ6QABCLAAAREPAAEIsAABERwAAQiwAAERKwABCLAAARE9AAEIsAABE
U8AAQiwAAERWwABCLAAARF1AAEIsAABEYEAAQiwAAERkAABCLAAARGeAAEIsAABEagAAQiwAAERt
wABCLAAARHKAAEIsAABEdUAAQiwAAER5gABCLAAARHwAAEIsAABEgWAAQiwAAESDYABCLAAARIWA
AEIsAABEiCAAQiwAAESKwABCLAAARI1gAEIsAABEj0AAQiwAAESQwABCLAAARJNgAEIsAABElMAA
QiwAAMO+AABCMAAAw7QAAEIwAADDqIAAQjAAAMOeAABCMAAAw5gAAEIwAADDh4AAQjAAAMN5AABC
MAAAw08AAEIwAADDPwAAQjAAAMMmAABCMAAAwxMAAEIwAADDAAAAQjAAAMK8AABCMAAAwnQAAEIw
AADCWAAAQjAAAMHwAABCMAAAwOAAAEIwAABBQAAAQjAAAEIMAABCMAAAQmQAAEIwAABC7AAAQjAA
AEMKAABCMAAAQx0AAEIwAABDNAAAQjAAAENDAABCMAAAQ1AAAEIwAABDVgAAQjAAAENfAABCMAAA
Q2kAAEIwAABDfQAAQjAAAEOJAABCMAAAQ5oAAEIwAABDooAAQjAAAEOrgABCMAAAQ7IAAEIwAABD
vQAAQjAAAEPAgABCMAAAQ8oAAEIwAABD0YAAQjAAAEPWgABCMAAAQ9wAAEIwAABD5YAAQjAAAEPq
gABCMAAAQ/UAAEIwAABD/IAAQjAAAEQCAABCMAAARAbAAEIwAABEDoAAQjAAAEQRwABCMAAARBXA
AEIwAABEGEAAQjAAAEQcQABCMAAARB9AAEIwAABEJMAAQjAAAEQoQABCMAAARCuAAEIwAABEMgAA
QjAAAEQ6AABCMAAAREFAAEIwAABESEAAQjAAAERLQABCMAAARE8AAEIwAABEVAAAQjAAAERagABC
MAAARF+AAEIwAABEYwAAQjAAAERmQABCMAAARGrAAEIwAABEbwAAQjAAAERywABCMAAARHdAAEIw
AABEe8AAQjAAAESAYABCMAAARIIAAEIwAABEhMAAQjAAAESHIABCMAAARIkgAEIwAABEi2AAQjAA
AESNwABCMAAARJDAAEIwAABEkqAAQjAAAESVoABCMAAAw8SAAEI0AADDtoAAQjQAAMOvgABCNAAA
w6oAAEI0AADDmgAAQjQAAMOOgABCNAAAw4UAAEI0AADDfQAAQjQAAMNrAABCNAAAw1wAAEI0AADD
RwAAQjQAAMMnAABCNAAAwuwAAEI0AADCsgAAQjQAAMKcAABCNAAAwmwAAEI0AADCEAAAQjQAAMGI
AABCNAAAQKAAAEI0AABBsAAAQjQAAEIoAABCNAAAQpIAAEI0AABCrgAAQjQAAELAAABCNAAAQuQA
AEI0AABDEAAAQjQAAEMcAABCNAAAQzkAAEI0AABDQQAAQjQAAENIAABCNAAAQ1EAAEI0AABDZAAA
QjQAAEN3AABCNAAAQ5eAAEI0AABDpQAAQjQAAEOwgABCNAAAQ7uAAEI0AABDwQAAQjQAAEPLAABC
NAAAQ88AAEI0AABD2IAAQjQAAEPfgABCNAAAQ+gAAEI0AABD8YAAQjQAAEQAAABCNAAARASAAEI0
AABECMAAQjQAAEQNgABCNAAARBGAAEI0AABEFYAAQjQAAEQZwABCNAAARB2AAEI0AABEIcAAQjQA
AEQmgABCNAAARCyAAEI0AABEMQAAQjQAAEQ0wABCNAAARDpAAEI0AABEPYAAQjQAAERDwABCNAAA
REgAAEI0AABEUAAAQjQAAERSwABCNAAARFsAAEI0AABEZMAAQjQAAERxgABCNAAARHaAAEI0AABE
eQAAQjQAAER+AABCNAAARIEAAEI0AABEgmAAQjQAAESGYABCNAAARIfAAEI0AABEiYAAQjQAAESL
YABCNAAARI4gAEI0AABEkAAAQjQAAESR4ABCNAAARJNgAEI0AABElMAAQjQAAMO9AABCOAAAw7GA
AEI4AADDpYAAQjgAAMOWgABCOAAAw44AAEI4AADDgoAAQjgAAMNzAABCOAAAw1oAAEI4AADDUQAA
QjgAAMM5AABCOAAAwyoAAEI4AADDHQAAQjgAAMMGAABCOAAAwuAAAEI4AADCSAAAQjgAAMFgAABC
OAAAQYAAAEI4AABCDAAAQjgAAEKCAABCOAAAQqAAAEI4AABC0AAAQjgAAEL0AABCOAAAQwkAAEI4
AABDGQAAQjgAAEMpAABCOAAAQzkAAEI4AABDRQAAQjgAAENPAABCOAAAQ1QAAEI4AABDYQAAQjgA
AENyAABCOAAAQ4IAAEI4AABDngAAQjgAAEOlAABCOAAAQ6mAAEI4AABDrwAAQjgAAEO0gABCOAAA
Q7uAAEI4AABDwQAAQjgAAEPKgABCOAAAQ9CAAEI4AABD1gAAQjgAAEPZgABCOAAAQ94AAEI4AABD
4wAAQjgAAEPqgABCOAAAQ/KAAEI4AABD+4AAQjgAAEQBwABCOAAARAQAAEI4AABEBgAAQjgAAEQI
gABCOAAARArAAEI4AABEDcAAQjgAAEQQAABCOAAARBMAAEI4AABEFcAAQjgAAEQYQABCOAAARBxA
AEI4AABEHsAAQjgAAEQiwABCOAAARCZAAEI4AABEK0AAQjgAAEQtwABCOAAARDIAAEI4AABENgAA
QjgAAEQ6QABCOAAAREDAAEI4AABEQ4AAQjgAAERIQABCOAAARE4AAEI4AABEU8AAQjgAAERZwABC
OAAARFwAAEI4AABEXoAAQjgAAERhQABCOAAARGRAAEI4AABEZkAAQjgAAERpAABCOAAARHBAAEI4
AABEc4AAQjgAAER1gABCOAAARHjAAEI4AABEfEAAQjgAAESBAABCOAAARIOAAEI4AABEhUAAQjgA
AESHYABCOAAARIkAAEI4AABEjGAAQjgAAESN4ABCOAAARJEgAEI4AABElCAAQjgAAMO1gABCPAAA
w6gAAEI8AADDmQAAQjwAAMOPAABCPAAAw4SAAEI8AADDegAAQjwAAMNYAABCPAAAw00AAEI8AADD
OAAAQjwAAMMlAABCPAAAwwwAAEI8AADC8gAAQjwAAMLOAABCPAAAwqYAAEI8AADCigAAQjwAAMJI
AABCPAAAQXAAAEI8AABCBAAAQjwAAEKGAABCPAAAQpwAAEI8AABCvgAAQjwAAELkAABCPAAAQvwA
AEI8AABDEAAAQjwAAEMiAABCPAAAQywAAEI8AABDPwAAQjwAAENMAABCPAAAQ1YAAEI8AABDWwAA
QjwAAENsAABCPAAAQ4AAAEI8AABDh4AAQjwAAEOhgABCPAAAQ6mAAEI8AABDsYAAQjwAAEO4AABC
PAAAQ72AAEI8AABDxIAAQjwAAEPMgABCPAAAQ9IAAEI8AABD2QAAQjwAAEPfgABCPAAAQ+kAAEI8
AABD8AAAQjwAAEP3AABCPAAAQ/6AAEI8AABEAoAAQjwAAEQGAABCPAAARAnAAEI8AABEDkAAQjwA
AEQRgABCPAAARBcAAEI8AABEGsAAQjwAAEQfQABCPAAARCMAAEI8AABEJUAAQjwAAEQogABCPAAA
RCxAAEI8AABEMQAAQjwAAEQ0gABCPAAARDqAAEI8AABEQAAAQjwAAERDQABCPAAAREfAAEI8AABE
SoAAQjwAAERPgABCPAAARFRAAEI8AABEV4AAQjwAAERcAABCPAAARGLAAEI8AABEZ4AAQjwAAERq
wABCPAAARG8AAEI8AABEdEAAQjwAAER5gABCPAAARICAAEI8AABEgmAAQjwAAESE4ABCPAAARIaA
AEI8AABEiSAAQjwAAESLQABCPAAARI6AAEI8AABEkEAAQjwAAESRgABCPAAARJOAAEI8AADDwgAA
QkAAAMO6gABCQAAAw7AAAEJAAADDqAAAQkAAAMOdAABCQAAAw4eAAEJAAADDdgAAQkAAAMNbAABC
QAAAw0cAAEJAAADDMAAAQkAAAMMiAABCQAAAwxEAAEJAAADDAgAAQkAAAMLYAABCQAAAwsAAAEJA
AADCnAAAQkAAAMJcAABCQAAAwdgAAEJAAABB2AAAQkAAAEKgAABCQAAAQtIAAEJAAABC8gAAQkAA
AEMXAABCQAAAQycAAEJAAABDNAAAQkAAAEM8AABCQAAAQ0IAAEJAAABDTAAAQkAAAENVAABCQAAA
Q28AAEJAAABDmIAAQkAAAEOdgABCQAAAQ6+AAEJAAABDswAAQkAAAEO6gABCQAAAQ8AAAEJAAABD
xgAAQkAAAEPOAABCQAAAQ9QAAEJAAABD2oAAQkAAAEPhAABCQAAAQ+6AAEJAAABD/AAAQkAAAEQD
AABCQAAARAZAAEJAAABECYAAQkAAAEQPAABCQAAARBHAAEJAAABEFcAAQkAAAEQZgABCQAAARB2A
AEJAAABEIgAAQkAAAEQnQABCQAAARCpAAEJAAABELMAAQkAAAEQwwABCQAAARDOAAEJAAABENcAA
QkAAAEQ6wABCQAAARD7AAEJAAABEQoAAQkAAAERIwABCQAAARE2AAEJAAABEUUAAQkAAAERVgABC
QAAARFpAAEJAAABEYQAAQkAAAERlQABCQAAARGuAAEJAAABEb8AAQkAAAER2wABCQAAARHvAAEJA
AABEgAAAQkAAAESBoABCQAAARIQAAEJAAABEhgAAQkAAAESHgABCQAAARIpAAEJAAABEi2AAQkAA
AESNgABCQAAARI9AAEJAAABEkYAAQkAAAEST4ABCQAAARJYAAEJAAADDs4AAQkQAAMOtAABCRAAA
w6gAAEJEAADDnwAAQkQAAMOZgABCRAAAw5GAAEJEAADDiAAAQkQAAMODgABCRAAAw2wAAEJEAADD
VQAAQkQAAMMoAABCRAAAwxMAAEJEAADDAgAAQkQAAMLoAABCRAAAwq4AAEJEAADCRAAAQkQAAMIM
AABCRAAAwOAAAEJEAABBMAAAQkQAAEHoAABCRAAAQoIAAEJEAABCrAAAQkQAAELKAABCRAAAQwoA
AEJEAABDHgAAQkQAAEMvAABCRAAAQzgAAEJEAABDQAAAQkQAAENKAABCRAAAQ1AAAEJEAABDWgAA
QkQAAEN2AABCRAAAQ52AAEJEAABDowAAQkQAAEOsAABCRAAAQ7KAAEJEAABDtwAAQkQAAEO8gABC
RAAAQ8aAAEJEAABDzQAAQkQAAEPTAABCRAAAQ9wAAEJEAABD6IAAQkQAAEPyAABCRAAAQ/4AAEJE
AABEAoAAQkQAAEQGAABCRAAARAqAAEJEAABEDsAAQkQAAEQSwABCRAAARBXAAEJEAABEGoAAQkQA
AEQeQABCRAAARCJAAEJEAABEJkAAQkQAAEQuAABCRAAARDHAAEJEAABEOIAAQkQAAEQ9wABCRAAA
RETAAEJEAABESQAAQkQAAERLwABCRAAARE4AAEJEAABET8AAQkQAAERVgABCRAAARFuAAEJEAABE
YwAAQkQAAERlgABCRAAARGtAAEJEAABEb4AAQkQAAER2AABCRAAARHxAAEJEAABEgEAAQkQAAESC
4ABCRAAARIRgAEJEAABEhqAAQkQAAESJIABCRAAARItAAEJEAABEjSAAQkQAAESP4ABCRAAARJEg
AEJEAABEkuAAQkQAAMPFAABCSAAAw7wAAEJIAADDsYAAQkgAAMOmAABCSAAAw54AAEJIAADDkQAA
QkgAAMOHgABCSAAAw4IAAEJIAADDbgAAQkgAAMNdAABCSAAAw1IAAEJIAADDRAAAQkgAAMMxAABC
SAAAwyAAAEJIAADC3gAAQkgAAMK2AABCSAAAwpIAAEJIAADCVAAAQkgAAMIQAABCSAAAwZAAAEJI
AADAAAAAQkgAAEGwAABCSAAAQjgAAEJIAABCaAAAQkgAAEKsAABCSAAAQtAAAEJIAABC+gAAQkgA
AEMOAABCSAAAQyEAAEJIAABDNQAAQkgAAEM/AABCSAAAQ0cAAEJIAABDTgAAQkgAAENZAABCSAAA
Q2EAAEJIAABDawAAQkgAAEN5AABCSAAAQ4GAAEJIAABDjAAAQkgAAEOVgABCSAAAQ6WAAEJIAABD
r4AAQkgAAEO0AABCSAAAQ7sAAEJIAABDwQAAQkgAAEPJAABCSAAAQ86AAEJIAABD1gAAQkgAAEPd
AABCSAAAQ+WAAEJIAABD7gAAQkgAAEP3gABCSAAAQ/sAAEJIAABD/4AAQkgAAEQDgABCSAAARAdA
AEJIAABECkAAQkgAAEQNAABCSAAARBBAAEJIAABEEkAAQkgAAEQWwABCSAAARBnAAEJIAABEG0AA
QkgAAEQfQABCSAAARCMAAEJIAABEJ4AAQkgAAEQrwABCSAAARDHAAEJIAABENsAAQkgAAEQ8QABC
SAAAREBAAEJIAABESMAAQkgAAERQgABCSAAARFWAAEJIAABEWMAAQkgAAERdAABCSAAARGUAAEJI
AABEaYAAQkgAAERsQABCSAAARHYAAEJIAABEe0AAQkgAAESAoABCSAAARIMgAEJIAABEhaAAQkgA
AESJIABCSAAARIxgAEJIAABEj0AAQkgAAESSAABCSAAARJNAAEJIAABElQAAQkgAAMPEgABCTAAA
w76AAEJMAADDs4AAQkwAAMOmAABCTAAAw6CAAEJMAADDlQAAQkwAAMONgABCTAAAw4aAAEJMAADD
egAAQkwAAMNsAABCTAAAw2AAAEJMAADDTwAAQkwAAMNBAABCTAAAwzQAAEJMAADDHAAAQkwAAMMI
AABCTAAAwvoAAEJMAADC2AAAQkwAAMKuAABCTAAAwmwAAEJMAADCKAAAQkwAAMHAAABCTAAAwVAA
AEJMAAA/gAAAQkwAAEHQAABCTAAAQjAAAEJMAABCbAAAQkwAAEKkAABCTAAAQroAAEJMAABC6gAA
QkwAAEMDAABCTAAAQxIAAEJMAABDIwAAQkwAAEMxAABCTAAAQ0EAAEJMAABDUgAAQkwAAENfAABC
TAAAQ3YAAEJMAABDgAAAQkwAAEOIgABCTAAAQ4yAAEJMAABDj4AAQkwAAEOSAABCTAAAQ5cAAEJM
AABDngAAQkwAAEOiAABCTAAAQ6aAAEJMAABDuYAAQkwAAEO+gABCTAAAQ8OAAEJMAABDyIAAQkwA
AEPOAABCTAAAQ9QAAEJMAABD2QAAQkwAAEPdAABCTAAAQ+IAAEJMAABD5oAAQkwAAEPrgABCTAAA
Q/EAAEJMAABD+IAAQkwAAEQBAABCTAAARAPAAEJMAABECIAAQkwAAEQMwABCTAAARBJAAEJMAABE
FMAAQkwAAEQXgABCTAAARBpAAEJMAABEIcAAQkwAAEQowABCTAAARCwAAEJMAABEL0AAQkwAAEQy
gABCTAAARDhAAEJMAABEO8AAQkwAAEQ/gABCTAAAREPAAEJMAABERsAAQkwAAERLAABCTAAARE6A
AEJMAABEWsAAQkwAAERdgABCTAAARGGAAEJMAABEZIAAQkwAAERoAABCTAAARGoAAEJMAABEbwAA
QkwAAERwgABCTAAARHOAAEJMAABEdkAAQkwAAER6wABCTAAARH4AAEJMAABEgKAAQkwAAESCAABC
TAAARIQgAEJMAABEhWAAQkwAAESHIABCTAAARIlgAEJMAABEi+AAQkwAAESUYABCTAAAw78AAEJQ
AADDtYAAQlAAAMOvAABCUAAAw6UAAEJQAADDl4AAQlAAAMOQgABCUAAAw4iAAEJQAADDcwAAQlAA
AMNdAABCUAAAw0QAAEJQAADDMQAAQlAAAMMkAABCUAAAwxUAAEJQAADC+AAAQlAAAMLaAABCUAAA
wrwAAEJQAADCkAAAQlAAAMJYAABCUAAAwiQAAEJQAADBwAAAQlAAAMBAAABCUAAAQUAAAEJQAABC
GAAAQlAAAEJUAABCUAAAQpoAAEJQAABCxAAAQlAAAEL0AABCUAAAQxQAAEJQAABDKQAAQlAAAEM7
AABCUAAAQ0UAAEJQAABDTwAAQlAAAENaAABCUAAAQ2UAAEJQAABDbQAAQlAAAENyAABCUAAAQ4GA
AEJQAABDhYAAQlAAAEOLAABCUAAAQ6gAAEJQAABDtwAAQlAAAEO6gABCUAAAQ8AAAEJQAABDxQAA
QlAAAEPLgABCUAAAQ9IAAEJQAABD2AAAQlAAAEPggABCUAAAQ+YAAEJQAABD8gAAQlAAAEP3gABC
UAAARACAAEJQAABEBEAAQlAAAEQMgABCUAAARA+AAEJQAABEEgAAQlAAAEQYQABCUAAARBrAAEJQ
AABEHsAAQlAAAEQkQABCUAAARCeAAEJQAABEKwAAQlAAAEQuwABCUAAARDOAAEJQAABENoAAQlAA
AEQ6AABCUAAARD4AAEJQAABEQQAAQlAAAERDwABCUAAAREjAAEJQAABES0AAQlAAAEROgABCUAAA
RFGAAEJQAABEVoAAQlAAAERZAABCUAAARF6AAEJQAABEYcAAQlAAAERkQABCUAAARGfAAEJQAABE
a8AAQlAAAERvAABCUAAARHHAAEJQAABEd4AAQlAAAER8QABCUAAARICAAEJQAABEgoAAQlAAAESF
IABCUAAARIdAAEJQAABEiUAAQlAAAESKYABCUAAARIwgAEJQAABEjiAAQlAAAESPYABCUAAARJGA
AEJQAABEk2AAQlAAAMO7AABCVAAAw7GAAEJUAADDqgAAQlQAAMOYAABCVAAAw40AAEJUAADDggAA
QlQAAMNvAABCVAAAw1YAAEJUAADDRgAAQlQAAMMhAABCVAAAww0AAEJUAADC/gAAQlQAAMLWAABC
VAAAwq4AAEJUAADCUAAAQlQAAMIEAABCVAAAQKAAAEJUAABB2AAAQlQAAEJkAABCVAAAQo4AAEJU
AABCvAAAQlQAAELoAABCVAAAQvwAAEJUAABDIgAAQlQAAEMtAABCVAAAQzsAAEJUAABDSwAAQlQA
AENWAABCVAAAQ10AAEJUAABDawAAQlQAAEOJgABCVAAAQ6SAAEJUAABDqgAAQlQAAEOxAABCVAAA
Q7mAAEJUAABDwoAAQlQAAEPJgABCVAAAQ9EAAEJUAABD2wAAQlQAAEPlgABCVAAAQ+yAAEJUAABD
94AAQlQAAEQEQABCVAAARAiAAEJUAABEC4AAQlQAAEQPQABCVAAARBMAAEJUAABEFwAAQlQAAEQa
QABCVAAARB5AAEJUAABEIoAAQlQAAEQogABCVAAARCxAAEJUAABEM0AAQlQAAEQ3QABCVAAARDxA
AEJUAABEQMAAQlQAAERGgABCVAAAREtAAEJUAABET8AAQlQAAERXAABCVAAARFjAAEJUAABEXMAA
QlQAAERiAABCVAAARGWAAEJUAABEa4AAQlQAAERuQABCVAAARHJAAEJUAABEdgAAQlQAAER+gABC
VAAARIEgAEJUAABEhOAAQlQAAESHgABCVAAARIlAAEJUAABEjQAAQlQAAESQIABCVAAARJMAAEJU
AABElcAAQlQAAMPDgABCWAAAw7YAAEJYAADDrQAAQlgAAMOSgABCWAAAw4sAAEJYAADDcwAAQlgA
AMNjAABCWAAAw0wAAEJYAADDOgAAQlgAAMMpAABCWAAAwxcAAEJYAADDCwAAQlgAAML8AABCWAAA
wuAAAEJYAADCYAAAQlgAAMIgAABCWAAAwWAAAEJYAABBEAAAQlgAAEIEAABCWAAAQjwAAEJYAABC
jgAAQlgAAEKgAABCWAAAQtYAAEJYAABC9AAAQlgAAEMPAABCWAAAQywAAEJYAABDOwAAQlgAAENM
AABCWAAAQ1UAAEJYAABDXQAAQlgAAENjAABCWAAAQ2oAAEJYAABDfAAAQlgAAEODAABCWAAAQ5GA
AEJYAABDqQAAQlgAAEOyAABCWAAAQ7eAAEJYAABDwIAAQlgAAEPIAABCWAAAQ86AAEJYAABD04AA
QlgAAEPagABCWAAAQ+KAAEJYAABD6wAAQlgAAEP1AABCWAAAQ/6AAEJYAABEBEAAQlgAAEQMAABC
WAAARBBAAEJYAABEE8AAQlgAAEQWwABCWAAARBtAAEJYAABEH4AAQlgAAEQjgABCWAAARCcAAEJY
AABEK0AAQlgAAEQuQABCWAAARDOAAEJYAABENwAAQlgAAEQ7AABCWAAARD4AAEJYAABEQUAAQlgA
AERJgABCWAAARE4AAEJYAABEU8AAQlgAAERYAABCWAAARFuAAEJYAABEYMAAQlgAAERlQABCWAAA
RGjAAEJYAABEa0AAQlgAAERywABCWAAARHdAAEJYAABEgIAAQlgAAESD4ABCWAAARIagAEJYAABE
icAAQlgAAESMYABCWAAARI5AAEJYAABEkKAAQlgAAESS4ABCWAAARJYAAEJYAADDvIAAQlwAAMOz
gABCXAAAw62AAEJcAADDogAAQlwAAMOWAABCXAAAw40AAEJcAADDhgAAQlwAAMN3AABCXAAAw2IA
AEJcAADDTgAAQlwAAMM1AABCXAAAwyYAAEJcAADDCQAAQlwAAMLoAABCXAAAwsYAAEJcAADCnAAA
QlwAAMI4AABCXAAAwegAAEJcAAAAAAAAQlwAAEFgAABCXAAAQgQAAEJcAABCbAAAQlwAAEKmAABC
XAAAQsAAAEJcAABC5AAAQlwAAEL8AABCXAAAQxIAAEJcAABDSgAAQlwAAENbAABCXAAAQ2oAAEJc
AABDcQAAQlwAAEN5AABCXAAAQ4IAAEJcAABDiwAAQlwAAEOQgABCXAAAQ5WAAEJcAABDpoAAQlwA
AEOzgABCXAAAQ7qAAEJcAABDwoAAQlwAAEPKAABCXAAAQ9GAAEJcAABD2QAAQlwAAEPegABCXAAA
Q+WAAEJcAABD6oAAQlwAAEPzgABCXAAAQ/sAAEJcAABEAsAAQlwAAEQGgABCXAAARArAAEJcAABE
D4AAQlwAAEQTAABCXAAARBcAAEJcAABEG4AAQlwAAEQfgABCXAAARCKAAEJcAABEJkAAQlwAAEQr
QABCXAAARC6AAEJcAABEMYAAQlwAAEQ3wABCXAAARD2AAEJcAABEQwAAQlwAAERGgABCXAAAREnA
AEJcAABEUYAAQlwAAERWgABCXAAARFrAAEJcAABEX0AAQlwAAERkAABCXAAARGnAAEJcAABEbIAA
QlwAAERzAABCXAAARHfAAEJcAABEekAAQlwAAER/QABCXAAARIEgAEJcAABEg4AAQlwAAESFIABC
XAAARIfgAEJcAABEiaAAQlwAAESLwABCXAAARI2AAEJcAABEkGAAQlwAAESTgABCXAAAw8UAAEJg
AADDvQAAQmAAAMO1gABCYAAAw6qAAEJgAADDoAAAQmAAAMOXgABCYAAAw4mAAEJgAADDeAAAQmAA
AMNdAABCYAAAw08AAEJgAADDKwAAQmAAAMMQAABCYAAAwwAAAEJgAADC3AAAQmAAAMKQAABCYAAA
wkAAAEJgAADCBAAAQmAAAL+AAABCYAAAQXAAAEJgAABCbAAAQmAAAEKaAABCYAAAQsgAAEJgAABC
+AAAQmAAAEMMAABCYAAAQxwAAEJgAABDLwAAQmAAAEM+AABCYAAAQ0gAAEJgAABDUwAAQmAAAENa
AABCYAAAQ2IAAEJgAABDagAAQmAAAEN3AABCYAAAQ4IAAEJgAABDiwAAQmAAAEOkgABCYAAAQ6sA
AEJgAABDsAAAQmAAAEO6gABCYAAAQ8EAAEJgAABDxYAAQmAAAEPMAABCYAAAQ9IAAEJgAABD2AAA
QmAAAEPgAABCYAAAQ+iAAEJgAABD74AAQmAAAEP4AABCYAAAQ/+AAEJgAABEBgAAQmAAAEQKAABC
YAAARA/AAEJgAABEFIAAQmAAAEQWgABCYAAARBtAAEJgAABEHsAAQmAAAEQhAABCYAAARCRAAEJg
AABEKAAAQmAAAEQqwABCYAAARDAAAEJgAABEM8AAQmAAAEQ4wABCYAAARD3AAEJgAABEQkAAQmAA
AERGwABCYAAAREuAAEJgAABETcAAQmAAAERRwABCYAAARFbAAEJgAABEWsAAQmAAAERfgABCYAAA
RGKAAEJgAABEZ8AAQmAAAERuwABCYAAARHMAAEJgAABEdoAAQmAAAER+QABCYAAARIDAAEJgAABE
g0AAQmAAAESEwABCYAAARIiAAEJgAABEiqAAQmAAAESMIABCYAAARI4gAEJgAABEkKAAQmAAAESV
QABCYAAAw8UAAEJkAADDt4AAQmQAAMOogABCZAAAw52AAEJkAADDi4AAQmQAAMOFAABCZAAAw0QA
AEJkAADDMAAAQmQAAMMfAABCZAAAwwgAAEJkAADC7gAAQmQAAMKyAABCZAAAwpIAAEJkAADCRAAA
QmQAAMHwAABCZAAAwVAAAEJkAABAwAAAQmQAAEHAAABCZAAAQhwAAEJkAABCeAAAQmQAAEK4AABC
ZAAAQtwAAEJkAABDBwAAQmQAAEMaAABCZAAAQygAAEJkAABDNgAAQmQAAENAAABCZAAAQ0oAAEJk
AABDUgAAQmQAAENaAABCZAAAQ2IAAEJkAABDbAAAQmQAAEN4AABCZAAAQ4MAAEJkAABDiYAAQmQA
AEOXgABCZAAAQ6kAAEJkAABDuQAAQmQAAEO+gABCZAAAQ8gAAEJkAABD0oAAQmQAAEPYgABCZAAA
Q+cAAEJkAABD7wAAQmQAAEP5gABCZAAARABAAEJkAABEBUAAQmQAAEQIQABCZAAARBKAAEJkAABE
FAAAQmQAAEQWAABCZAAARBjAAEJkAABEHIAAQmQAAEQeQABCZAAARCGAAEJkAABEJMAAQmQAAEQm
wABCZAAARCkAAEJkAABEK0AAQmQAAEQwQABCZAAARDMAAEJkAABENYAAQmQAAEQ5AABCZAAARDwA
AEJkAABEPoAAQmQAAERDQABCZAAARElAAEJkAABETUAAQmQAAERPgABCZAAARFXAAEJkAABEW0AA
QmQAAERfAABCZAAARGJAAEJkAABEZUAAQmQAAERpAABCZAAARGxAAEJkAABEbwAAQmQAAERzgABC
ZAAARHhAAEJkAABEf8AAQmQAAESBYABCZAAARISgAEJkAABEiQAAQmQAAESLIABCZAAARI0gAEJk
AABEjsAAQmQAAESRgABCZAAARJRAAEJkAADDxAAAQmgAAMO2gABCaAAAw6sAAEJoAADDoIAAQmgA
AMOQAABCaAAAw4IAAEJoAADDdAAAQmgAAMNbAABCaAAAwzoAAEJoAADDJgAAQmgAAMMPAABCaAAA
wvAAAEJoAADCzgAAQmgAAMKqAABCaAAAwngAAEJoAADCMAAAQmgAAMHAAABCaAAAQTAAAEJoAABB
4AAAQmgAAEIwAABCaAAAQpYAAEJoAABCuAAAQmgAAELsAABCaAAAQw4AAEJoAABDHgAAQmgAAENu
AABCaAAAQ4AAAEJoAABDhAAAQmgAAEOIgABCaAAAQ4uAAEJoAABDj4AAQmgAAEOXgABCaAAAQ72A
AEJoAABDwwAAQmgAAEPJAABCaAAAQ9KAAEJoAABD2AAAQmgAAEPlAABCaAAAQ+qAAEJoAABD9AAA
QmgAAEP5AABCaAAARAIAAEJoAABEBoAAQmgAAEQPAABCaAAARBMAAEJoAABEGUAAQmgAAEQdgABC
aAAARCKAAEJoAABEJYAAQmgAAEQqwABCaAAARC4AAEJoAABEMkAAQmgAAEQ4wABCaAAARDwAAEJo
AABEQQAAQmgAAEREAABCaAAAREdAAEJoAABESgAAQmgAAERMAABCaAAARE+AAEJoAABEUcAAQmgA
AERVQABCaAAARFrAAEJoAABEXQAAQmgAAERhQABCaAAARGOAAEJoAABEaIAAQmgAAERrwABCaAAA
RHGAAEJoAABEcwAAQmgAAER2gABCaAAARHqAAEJoAABEfIAAQmgAAER/QABCaAAARIDgAEJoAABE
gmAAQmgAAESD4ABCaAAARIXAAEJoAABEhsAAQmgAAESHwABCaAAARImgAEJoAABEi6AAQmgAAESN
gABCaAAARI6AAEJoAABEkKAAQmgAAESSwABCaAAARJQAAEJoAABElUAAQmgAAMO9AABCbAAAw7aA
AEJsAADDq4AAQmwAAMOkAABCbAAAw5eAAEJsAADDgoAAQmwAAMN2AABCbAAAw1wAAEJsAADDSAAA
QmwAAMMlAABCbAAAwxUAAEJsAADDBAAAQmwAAMLaAABCbAAAwrQAAEJsAADClgAAQmwAAMJYAABC
bAAAwgAAAEJsAADA4AAAQmwAAEEwAABCbAAAQlwAAEJsAABCkgAAQmwAAEKsAABCbAAAQtQAAEJs
AABDAgAAQmwAAEMWAABCbAAAQy8AAEJsAABDRgAAQmwAAENZAABCbAAAQ2YAAEJsAABDdAAAQmwA
AEN9AABCbAAAQ4MAAEJsAABDhwAAQmwAAEOSAABCbAAAQ6sAAEJsAABDt4AAQmwAAEO9AABCbAAA
Q8gAAEJsAABDzQAAQmwAAEPRgABCbAAAQ9gAAEJsAABD34AAQmwAAEPlgABCbAAAQ+2AAEJsAABD
9oAAQmwAAEP9gABCbAAARAQAAEJsAABECUAAQmwAAEQNAABCbAAARBIAAEJsAABEFcAAQmwAAEQd
QABCbAAARCCAAEJsAABEI8AAQmwAAEQoAABCbAAARCzAAEJsAABEMUAAQmwAAEQ3QABCbAAARDtA
AEJsAABEPsAAQmwAAEREAABCbAAAREfAAEJsAABESwAAQmwAAEROwABCbAAARFMAAEJsAABEVYAA
QmwAAERaAABCbAAARF/AAEJsAABEZIAAQmwAAERqAABCbAAARG2AAEJsAABEcIAAQmwAAER0QABC
bAAARHkAAEJsAABEfUAAQmwAAESAAABCbAAARILAAEJsAABEhKAAQmwAAESHAABCbAAARIpgAEJs
AABEjEAAQmwAAESO4ABCbAAARJGgAEJsAABElAAAQmwAAMPBAABCcAAAw6uAAEJwAADDoAAAQnAA
AMOVgABCcAAAw40AAEJwAADDg4AAQnAAAMNrAABCcAAAw1kAAEJwAADDRQAAQnAAAMMuAABCcAAA
wx0AAEJwAADDCAAAQnAAAMLmAABCcAAAwq4AAEJwAADChAAAQnAAAMIkAABCcAAAwQAAAEJwAABB
MAAAQnAAAEIsAABCcAAAQoYAAEJwAABCsgAAQnAAAELgAABCcAAAQwYAAEJwAABDJgAAQnAAAEM5
AABCcAAAQ0YAAEJwAABDTQAAQnAAAENUAABCcAAAQ1wAAEJwAABDZgAAQnAAAENtAABCcAAAQ3kA
AEJwAABDgQAAQnAAAEOJAABCcAAAQ5wAAEJwAABDogAAQnAAAEOngABCcAAAQ6+AAEJwAABDt4AA
QnAAAEO8gABCcAAAQ8QAAEJwAABDywAAQnAAAEPRgABCcAAAQ9iAAEJwAABD3gAAQnAAAEPrgABC
cAAAQ/EAAEJwAABD+IAAQnAAAEP+AABCcAAARANAAEJwAABEBYAAQnAAAEQJAABCcAAARA2AAEJw
AABEEMAAQnAAAEQTgABCcAAARBZAAEJwAABEGgAAQnAAAEQbgABCcAAARB3AAEJwAABEIAAAQnAA
AEQkAABCcAAARC0AAEJwAABEM8AAQnAAAEQ3AABCcAAARDsAAEJwAABEQAAAQnAAAERDAABCcAAA
REuAAEJwAABETsAAQnAAAERRAABCcAAARFSAAEJwAABEWEAAQnAAAERcAABCcAAARGBAAEJwAABE
Y0AAQnAAAERmAABCcAAARGtAAEJwAABEb4AAQnAAAER0gABCcAAARHjAAEJwAABEfYAAQnAAAESB
wABCcAAARIcAAEJwAABEiiAAQnAAAESMIABCcAAARJAgAEJwAABEk4AAQnAAAESVwABCcAAAw8MA
AEJ0AADDrwAAQnQAAMOhgABCdAAAw4sAAEJ0AADDcQAAQnQAAMNBAABCdAAAwysAAEJ0AADDGgAA
QnQAAMMBAABCdAAAwuYAAEJ0AADCwgAAQnQAAMKKAABCdAAAwigAAEJ0AADBsAAAQnQAAEAAAABC
dAAAQbAAAEJ0AABCFAAAQnQAAEJUAABCdAAAQnQAAEJ0AABClAAAQnQAAENHAABCdAAAQ2wAAEJ0
AABDgwAAQnQAAEOJgABCdAAAQ5GAAEJ0AABDlQAAQnQAAEOaAABCdAAAQ6KAAEJ0AABDqAAAQnQA
AEO3AABCdAAAQ7+AAEJ0AABD0oAAQnQAAEPiAABCdAAAQ+oAAEJ0AABD8AAAQnQAAEP7gABCdAAA
RAHAAEJ0AABEBEAAQnQAAEQHAABCdAAARAnAAEJ0AABEDMAAQnQAAEQQgABCdAAARBJAAEJ0AABE
GEAAQnQAAEQbgABCdAAARB8AAEJ0AABEJUAAQnQAAEQpwABCdAAARC3AAEJ0AABEMEAAQnQAAEQ0
QABCdAAARDkAAEJ0AABEPMAAQnQAAEQ/wABCdAAARETAAEJ0AABESIAAQnQAAERNgABCdAAARFGA
AEJ0AABEWEAAQnQAAERbwABCdAAARF+AAEJ0AABEYsAAQnQAAERwAABCdAAARHIAAEJ0AABEd4AA
QnQAAER7QABCdAAARH5AAEJ0AABEgiAAQnQAAESEYABCdAAARIcAAEJ0AABEi0AAQnQAAESMwABC
dAAARI9gAEJ0AABEk2AAQnQAAESVQABCdAAAw7WAAEJ4AADDrAAAQngAAMOfgABCeAAAw48AAEJ4
AADDgoAAQngAAMNrAABCeAAAw1QAAEJ4AADDPQAAQngAAMMeAABCeAAAwwwAAEJ4AADC8gAAQngA
AMLUAABCeAAAwqQAAEJ4AADCcAAAQngAAMI8AABCeAAAwgAAAEJ4AADBgAAAQngAAEJYAABCeAAA
QpwAAEJ4AABCuAAAQngAAELaAABCeAAAQwAAAEJ4AABDEQAAQngAAEMeAABCeAAAQzgAAEJ4AABD
TwAAQngAAENmAABCeAAAQ3cAAEJ4AABDgIAAQngAAEOQgABCeAAAQ5uAAEJ4AABDwoAAQngAAEPK
gABCeAAAQ9GAAEJ4AABD1gAAQngAAEPdAABCeAAAQ+MAAEJ4AABD6gAAQngAAEPxAABCeAAAQ/cA
AEJ4AABEAUAAQngAAEQIAABCeAAARAwAAEJ4AABEEMAAQngAAEQUgABCeAAARBkAAEJ4AABEHkAA
QngAAEQhwABCeAAARChAAEJ4AABELEAAQngAAEQxwABCeAAARDXAAEJ4AABEPUAAQngAAERCQABC
eAAAREcAAEJ4AABETMAAQngAAERSAABCeAAARFVAAEJ4AABEW4AAQngAAERhAABCeAAARGVAAEJ4
AABEaYAAQngAAERvQABCeAAARHYAAEJ4AABEewAAQngAAESA4ABCeAAARIMAAEJ4AABEh+AAQngA
AESJwABCeAAARIxgAEJ4AABEjqAAQngAAESSYABCeAAARJTAAEJ4AADDugAAQnwAAMOvAABCfAAA
w6KAAEJ8AADDkwAAQnwAAMOBAABCfAAAw3QAAEJ8AADDZwAAQnwAAMMfAABCfAAAwxAAAEJ8AADC
0gAAQnwAAMKaAABCfAAAwnQAAEJ8AADCKAAAQnwAAMFgAABCfAAAwKAAAEJ8AABBsAAAQnwAAEIY
AABCfAAAQpYAAEJ8AABCvAAAQnwAAELiAABCfAAAQwsAAEJ8AABDHwAAQnwAAENIAABCfAAAQ1IA
AEJ8AABDXgAAQnwAAENnAABCfAAAQ2sAAEJ8AABDdgAAQnwAAEOBAABCfAAAQ46AAEJ8AABDsYAA
QnwAAEO4AABCfAAAQ7+AAEJ8AABDyAAAQnwAAEPOgABCfAAAQ9WAAEJ8AABD24AAQnwAAEPiAABC
fAAAQ+WAAEJ8AABD7wAAQnwAAEPygABCfAAAQ/uAAEJ8AABEB8AAQnwAAEQMAABCfAAARA9AAEJ8
AABEFAAAQnwAAEQYQABCfAAARBsAAEJ8AABEIkAAQnwAAEQkwABCfAAARCfAAEJ8AABEKkAAQnwA
AEQtwABCfAAARDMAAEJ8AABENcAAQnwAAEQ+AABCfAAARERAAEJ8AABESQAAQnwAAERRwABCfAAA
RFeAAEJ8AABEXsAAQnwAAERigABCfAAARGoAAEJ8AABEbEAAQnwAAERyAABCfAAARHbAAEJ8AABE
fgAAQnwAAESBQABCfAAARIRAAEJ8AABEhgAAQnwAAESMAABCfAAARI+AAEJ8AABEk6AAQnwAAESU
wABCfAAAw8aAAEKAAADDvgAAQoAAAMOxAABCgAAAw6QAAEKAAADDnAAAQoAAAMONgABCgAAAw4cA
AEKAAADDeQAAQoAAAMNlAABCgAAAw1MAAEKAAADDPQAAQoAAAMMoAABCgAAAwxEAAEKAAADC+AAA
QoAAAMLYAABCgAAAwpoAAEKAAADCWAAAQoAAAMGwAABCgAAAQQAAAEKAAABCJAAAQoAAAEJ4AABC
gAAAQq4AAEKAAABC3gAAQoAAAEMQAABCgAAAQy4AAEKAAABDRQAAQoAAAENcAABCgAAAQ3gAAEKA
AABDggAAQoAAAEOMgABCgAAAQ5gAAEKAAABDn4AAQoAAAEOmAABCgAAAQ6uAAEKAAABDrwAAQoAA
AEO2gABCgAAAQ8QAAEKAAABD5QAAQoAAAEPqgABCgAAAQ/EAAEKAAABD94AAQoAAAEP9AABCgAAA
RAIAAEKAAABEBUAAQoAAAEQIAABCgAAARAwAAEKAAABEDsAAQoAAAEQTQABCgAAARBZAAEKAAABE
GYAAQoAAAEQdQABCgAAARCKAAEKAAABEJQAAQoAAAEQqAABCgAAARC1AAEKAAABEMIAAQoAAAEQ1
gABCgAAARDiAAEKAAABEPAAAQoAAAEQ/wABCgAAAREUAAEKAAABESIAAQoAAAERNwABCgAAARFEA
AEKAAABEVYAAQoAAAERaAABCgAAARF5AAEKAAABEYQAAQoAAAERkwABCgAAARGiAAEKAAABEbkAA
QoAAAERyAABCgAAARHUAAEKAAABEewAAQoAAAER+AABCgAAARIDAAEKAAABEhAAAQoAAAESGIABC
gAAARIdAAEKAAABEiSAAQoAAAESKwABCgAAARIygAEKAAABEjsAAQoAAAESRYABCgAAARJNgAEKA
AADDtYAAQoIAAMOnAABCggAAw5gAAEKCAADDkQAAQoIAAMOFAABCggAAw3gAAEKCAADDaAAAQoIA
AMNGAABCggAAwykAAEKCAADDGAAAQoIAAMMKAABCggAAwvYAAEKCAADCtAAAQoIAAMI0AABCggAA
wcAAAEKCAADBUAAAQoIAAEGYAABCggAAQgAAAEKCAABCWAAAQoIAAELaAABCggAAQwMAAEKCAABD
FgAAQoIAAEMoAABCggAAQzoAAEKCAABDRAAAQoIAAENVAABCggAAQ2gAAEKCAABDcwAAQoIAAEN7
AABCggAAQ4CAAEKCAABDgwAAQoIAAEOHAABCggAAQ40AAEKCAABDk4AAQoIAAEOXgABCggAAQ7cA
AEKCAABDwAAAQoIAAEPHgABCggAAQ80AAEKCAABD0oAAQoIAAEPbAABCggAAQ+MAAEKCAABD64AA
QoIAAEP1AABCggAAQ/6AAEKCAABEA4AAQoIAAEQJQABCggAARA8AAEKCAABEEwAAQoIAAEQWwABC
ggAARBqAAEKCAABEHoAAQoIAAEQhwABCggAARCWAAEKCAABEKYAAQoIAAEQxAABCggAARDTAAEKC
AABEOEAAQoIAAEQ6wABCggAARD7AAEKCAABEQgAAQoIAAERJgABCggAARFEAAEKCAABEV8AAQoIA
AERcwABCggAARGDAAEKCAABEZkAAQoIAAERsQABCggAARHLAAEKCAABEeQAAQoIAAESBIABCggAA
RIKAAEKCAABEhWAAQoIAAESJAABCggAARIsgAEKCAABEkOAAQoIAAESTwABCggAA
      </set>
      <set id="src_401" fmt="ptset">
AAAAB3NyY180MDEAAAAAAAAAAgAAB5fDvIAAQagAAMO1gABBqAAAw6sAAEGoAADDpQAAQagAAMOf
gABBqAAAw5WAAEGoAADDjYAAQagAAMODgABBqAAAw3QAAEGoAADDZQAAQagAAMNRAABBqAAAw0MA
AEGoAADDOAAAQagAAMMjAABBqAAAwuYAAEGoAADCvgAAQagAAMKeAABBqAAAwoIAAEGoAADCSAAA
QagAAMGgAABBqAAAQEAAAEGoAABBiAAAQagAAEIIAABBqAAAQnQAAEGoAABClgAAQagAAEKqAABB
qAAAQtYAAEGoAABDFQAAQagAAEMjAABBqAAAQykAAEGoAABDNAAAQagAAEM7AABBqAAAQ0EAAEGo
AABDSQAAQagAAENRAABBqAAAQ1kAAEGoAABDYgAAQagAAENvAABBqAAAQ3UAAEGoAABDh4AAQagA
AEOOAABBqAAAQ5IAAEGoAABDl4AAQagAAEObAABBqAAAQ6KAAEGoAABDqAAAQagAAEOsAABBqAAA
Q7CAAEGoAABDuAAAQagAAEO8AABBqAAAQ7+AAEGoAABDxQAAQagAAEPLAABBqAAAQ88AAEGoAABD
1AAAQagAAEPZAABBqAAAQ9+AAEGoAABD5gAAQagAAEPrgABBqAAAQ/CAAEGoAABD+gAAQagAAEP/
AABBqAAARAIAAEGoAABEBIAAQagAAEQHQABBqAAARAqAAEGoAABEDQAAQagAAEQPQABBqAAARBMA
AEGoAABEFkAAQagAAEQYgABBqAAARBvAAEGoAABEHkAAQagAAEQggABBqAAARCNAAEGoAABEJcAA
QagAAEQpAABBqAAARCvAAEGoAABELoAAQagAAEQxgABBqAAARDRAAEGoAABEOAAAQagAAEQ7wABB
qAAARD5AAEGoAABEQYAAQagAAERFwABBqAAARElAAEGoAABETIAAQagAAERQAABBqAAARFTAAEGo
AABEVwAAQagAAERaQABBqAAARF3AAEGoAABEX8AAQagAAERigABBqAAARGZAAEGoAABEaYAAQagA
AERuAABBqAAARG/AAEGoAABEcgAAQagAAER2AABBqAAARHgAAEGoAABEfAAAQagAAESAAABBqAAA
RIHAAEGoAABEg2AAQagAAESFAABBqAAARIbAAEGoAABEiCAAQagAAESKQABBqAAARIwAAEGoAABE
jQAAQagAAESPYABBqAAARJFgAEGoAABEkoAAQagAAESUoABBqAAARJYAAEGoAADDsAAAQbAAAMOj
gABBsAAAw5UAAEGwAADDhoAAQbAAAMNzAABBsAAAw2kAAEGwAADDTwAAQbAAAMNAAABBsAAAwyMA
AEGwAADDBQAAQbAAAMLoAABBsAAAwsoAAEGwAADCkAAAQbAAAMIkAABBsAAAwcAAAEGwAABA4AAA
QbAAAEIsAABBsAAAQq4AAEGwAABCzAAAQbAAAEL4AABBsAAAQxQAAEGwAABDKgAAQbAAAEM4AABB
sAAAQ1EAAEGwAABDZAAAQbAAAENtAABBsAAAQ3QAAEGwAABDeQAAQbAAAEOGAABBsAAAQ4yAAEGw
AABDlwAAQbAAAEOjAABBsAAAQ68AAEGwAABDt4AAQbAAAEO+AABBsAAAQ8cAAEGwAABDzwAAQbAA
AEPVgABBsAAAQ9uAAEGwAABD4AAAQbAAAEPoAABBsAAAQ+4AAEGwAABD9IAAQbAAAEP6AABBsAAA
RACAAEGwAABEBAAAQbAAAEQGwABBsAAARAnAAEGwAABEDYAAQbAAAEQQQABBsAAARBPAAEGwAABE
GAAAQbAAAEQcwABBsAAARB7AAEGwAABEIsAAQbAAAEQmgABBsAAARCsAAEGwAABEMIAAQbAAAEQ0
QABBsAAARDfAAEGwAABEO0AAQbAAAEQ/gABBsAAAREMAAEGwAABER0AAQbAAAERLwABBsAAARFAA
AEGwAABEUYAAQbAAAERTgABBsAAARFdAAEGwAABEWwAAQbAAAERewABBsAAARGBAAEGwAABEY8AA
QbAAAERnAABBsAAARGpAAEGwAABEbIAAQbAAAERuwABBsAAARHJAAEGwAABEdUAAQbAAAER4gABB
sAAARHsAAEGwAABEf0AAQbAAAESBgABBsAAARIOAAEGwAABEhQAAQbAAAESHAABBsAAARIhgAEGw
AABEikAAQbAAAESMAABBsAAARI4AAEGwAABEj6AAQbAAAESQ4ABBsAAARJKgAEGwAABElIAAQbAA
AMPCgABBuAAAw7mAAEG4AADDrgAAQbgAAMOngABBuAAAw5iAAEG4AADDjYAAQbgAAMOJAABBuAAA
w3kAAEG4AADDUgAAQbgAAMM+AABBuAAAwy4AAEG4AADDFwAAQbgAAMLuAABBuAAAwsAAAEG4AADC
jgAAQbgAAMHIAABBuAAAQeAAAEG4AABCLAAAQbgAAEJEAABBuAAAQmQAAEG4AABCiAAAQbgAAEK8
AABBuAAAQtAAAEG4AABC9gAAQbgAAEMKAABBuAAAQxIAAEG4AABDHAAAQbgAAEMvAABBuAAAQz8A
AEG4AABDSQAAQbgAAENaAABBuAAAQ2QAAEG4AABDbgAAQbgAAEN0AABBuAAAQ3kAAEG4AABDfQAA
QbgAAEOBgABBuAAAQ5AAAEG4AABDqgAAQbgAAEOvgABBuAAAQ7iAAEG4AABDwwAAQbgAAEPHAABB
uAAAQ86AAEG4AABD1YAAQbgAAEPdAABBuAAAQ+aAAEG4AABD7oAAQbgAAEP3AABBuAAARAEAAEG4
AABEBAAAQbgAAEQIAABBuAAARAoAAEG4AABEDgAAQbgAAEQSAABBuAAARBUAAEG4AABEGYAAQbgA
AEQdQABBuAAARCEAAEG4AABEJMAAQbgAAEQqQABBuAAARC5AAEG4AABEM4AAQbgAAEQ4AABBuAAA
RDpAAEG4AABEP4AAQbgAAERDQABBuAAAREYAAEG4AABESgAAQbgAAEROAABBuAAARFKAAEG4AABE
VIAAQbgAAERYQABBuAAARFzAAEG4AABEYEAAQbgAAERjgABBuAAARGdAAEG4AABEaYAAQbgAAERu
QABBuAAARHNAAEG4AABEfAAAQbgAAESAIABBuAAARIOAAEG4AABEhgAAQbgAAESIoABBuAAARIvA
AEG4AABEjYAAQbgAAESQIABBuAAAw8eAAEHAAADDvoAAQcAAAMO3AABBwAAAw66AAEHAAADDqAAA
QcAAAMOZgABBwAAAw5GAAEHAAADDiIAAQcAAAMOBgABBwAAAw3kAAEHAAADDZQAAQcAAAMNTAABB
wAAAwzUAAEHAAADDHAAAQcAAAMMDAABBwAAAwuQAAEHAAADCugAAQcAAAMKgAABBwAAAwmQAAEHA
AADCLAAAQcAAAMIAAABBwAAAQSAAAEHAAABBsAAAQcAAAEIEAABBwAAAQiwAAEHAAABCbAAAQcAA
AEKkAABBwAAAQsgAAEHAAABC6AAAQcAAAEMHAABBwAAAQxcAAEHAAABDKQAAQcAAAEM1AABBwAAA
Qz8AAEHAAABDRQAAQcAAAENQAABBwAAAQ10AAEHAAABDbwAAQcAAAEOGgABBwAAAQ5CAAEHAAABD
mIAAQcAAAEOgAABBwAAAQ6iAAEHAAABDsAAAQcAAAEO4AABBwAAAQ74AAEHAAABDxgAAQcAAAEPM
AABBwAAAQ9OAAEHAAABD24AAQcAAAEPhgABBwAAAQ+gAAEHAAABD8QAAQcAAAEP5AABBwAAAQ/+A
AEHAAABEBEAAQcAAAEQHgABBwAAARAuAAEHAAABEDwAAQcAAAEQSwABBwAAARBXAAEHAAABEGEAA
QcAAAEQbAABBwAAARB9AAEHAAABEIwAAQcAAAEQoQABBwAAARCtAAEHAAABEL0AAQcAAAEQygABB
wAAARDWAAEHAAABEOUAAQcAAAEQ9AABBwAAAREAAAEHAAABERUAAQcAAAERJwABBwAAARE5AAEHA
AABEUwAAQcAAAERXwABBwAAARFvAAEHAAABEXkAAQcAAAERjgABBwAAARGhAAEHAAABEbIAAQcAA
AERwwABBwAAARHPAAEHAAABEeEAAQcAAAER7AABBwAAARH4AAEHAAABEg6AAQcAAAESFYABBwAAA
RIfgAEHAAABEicAAQcAAAESLQABBwAAARI4gAEHAAABEkOAAQcAAAESSgABBwAAARJUAAEHAAADD
vwAAQcgAAMOtAABByAAAw6aAAEHIAADDmwAAQcgAAMOUgABByAAAw4YAAEHIAADDdAAAQcgAAMNd
AABByAAAw0sAAEHIAADDNwAAQcgAAMMdAABByAAAww0AAEHIAADC4AAAQcgAAMLCAABByAAAwmwA
AEHIAADCMAAAQcgAAMGoAABByAAAQAAAAEHIAABB4AAAQcgAAEI4AABByAAAQoAAAEHIAABCrgAA
QcgAAELiAABByAAAQvoAAEHIAABDDQAAQcgAAEMbAABByAAAQyQAAEHIAABDMgAAQcgAAEM3AABB
yAAAQ0oAAEHIAABDaQAAQcgAAEN9AABByAAAQ4oAAEHIAABDnAAAQcgAAEOkgABByAAAQ6mAAEHI
AABDsIAAQcgAAEO4AABByAAAQ74AAEHIAABDw4AAQcgAAEPIAABByAAAQ8wAAEHIAABD04AAQcgA
AEPagABByAAAQ+CAAEHIAABD5gAAQcgAAEPpgABByAAAQ/mAAEHIAABD/gAAQcgAAEQBAABByAAA
RAaAAEHIAABECcAAQcgAAEQNQABByAAARA/AAEHIAABEE8AAQcgAAEQXQABByAAARBnAAEHIAABE
HUAAQcgAAEQgAABByAAARCPAAEHIAABEJ0AAQcgAAEQrAABByAAARC6AAEHIAABENEAAQcgAAEQ3
wABByAAARDsAAEHIAABEPcAAQcgAAEQ/wABByAAAREOAAEHIAABER4AAQcgAAERKwABByAAARE6A
AEHIAABEUMAAQcgAAERVQABByAAARFiAAEHIAABEWsAAQcgAAERgQABByAAARGVAAEHIAABEakAA
QcgAAER0wABByAAARHcAAEHIAABEeQAAQcgAAER8QABByAAARIFAAEHIAABEgyAAQcgAAESEAABB
yAAARIYAAEHIAABEh0AAQcgAAESIoABByAAARIpgAEHIAABEi+AAQcgAAESOQABByAAARJBAAEHI
AABEkeAAQcgAAESTwABByAAARJWgAEHIAADDw4AAQdAAAMO5gABB0AAAw7MAAEHQAADDrIAAQdAA
AMOqAABB0AAAw6YAAEHQAADDoYAAQdAAAMOeAABB0AAAw5WAAEHQAADDj4AAQdAAAMOFAABB0AAA
w3QAAEHQAADDZwAAQdAAAMNVAABB0AAAw0YAAEHQAADDNwAAQdAAAMMrAABB0AAAwyEAAEHQAADD
FAAAQdAAAMMFAABB0AAAwuAAAEHQAADCugAAQdAAAMKWAABB0AAAwjwAAEHQAADB+AAAQdAAAMDA
AABB0AAAQUAAAEHQAABB6AAAQdAAAEIoAABB0AAAQlwAAEHQAABClgAAQdAAAELCAABB0AAAQuAA
AEHQAABC/AAAQdAAAEMPAABB0AAAQyUAAEHQAABDLgAAQdAAAEM3AABB0AAAQz8AAEHQAABDVgAA
QdAAAENpAABB0AAAQ30AAEHQAABDhgAAQdAAAEOKAABB0AAAQ5MAAEHQAABDm4AAQdAAAEOjgABB
0AAAQ6sAAEHQAABDrwAAQdAAAEO0gABB0AAAQ7oAAEHQAABDv4AAQdAAAEPFAABB0AAAQ8wAAEHQ
AABD0gAAQdAAAEPZgABB0AAAQ+AAAEHQAABD5wAAQdAAAEPwAABB0AAAQ/SAAEHQAABD+oAAQdAA
AEQAQABB0AAARAUAAEHQAABECIAAQdAAAEQMgABB0AAARBBAAEHQAABEFYAAQdAAAEQZgABB0AAA
RB0AAEHQAABEIYAAQdAAAEQkgABB0AAARCoAAEHQAABELsAAQdAAAEQyAABB0AAARDbAAEHQAABE
PEAAQdAAAEQ+gABB0AAAREWAAEHQAABETIAAQdAAAERQQABB0AAARFQAAEHQAABEWEAAQdAAAERc
wABB0AAARF9AAEHQAABEYoAAQdAAAERmQABB0AAARGoAAEHQAABEboAAQdAAAERzQABB0AAARHXA
AEHQAABEewAAQdAAAER+wABB0AAARIDgAEHQAABEguAAQdAAAESEQABB0AAARIZAAEHQAABEiWAA
QdAAAESOgABB0AAARJEAAEHQAABEk+AAQdAAAESV4ABB0AAAw7wAAEHYAADDsIAAQdgAAMOjgABB
2AAAw5mAAEHYAADDkAAAQdgAAMN5AABB2AAAw1wAAEHYAADDRQAAQdgAAMMyAABB2AAAwyAAAEHY
AADDBwAAQdgAAMLgAABB2AAAwsgAAEHYAADCeAAAQdgAAMIwAABB2AAAwdAAAEHYAADBIAAAQdgA
AEDAAABB2AAAQZgAAEHYAABCIAAAQdgAAEJwAABB2AAAQpQAAEHYAABCvAAAQdgAAELKAABB2AAA
QugAAEHYAABDDAAAQdgAAEMWAABB2AAAQyYAAEHYAABDTwAAQdgAAENgAABB2AAAQ3AAAEHYAABD
hwAAQdgAAEOQgABB2AAAQ5kAAEHYAABDoIAAQdgAAEOnAABB2AAAQ64AAEHYAABDtoAAQdgAAEPA
AABB2AAAQ8YAAEHYAABDzgAAQdgAAEPVAABB2AAAQ9sAAEHYAABD4wAAQdgAAEPrAABB2AAAQ/KA
AEHYAABD+QAAQdgAAEQAQABB2AAARAVAAEHYAABECUAAQdgAAEQLgABB2AAARA/AAEHYAABEE8AA
QdgAAEQXAABB2AAARBwAAEHYAABEH0AAQdgAAEQkAABB2AAARCdAAEHYAABEK8AAQdgAAEQxQABB
2AAARDQAAEHYAABENcAAQdgAAEQ3QABB2AAARDoAAEHYAABEO8AAQdgAAEQ9wABB2AAAREBAAEHY
AABERMAAQdgAAERIAABB2AAAREqAAEHYAABET8AAQdgAAERSAABB2AAARFWAAEHYAABEV8AAQdgA
AERaAABB2AAARF1AAEHYAABEYYAAQdgAAERkAABB2AAARGeAAEHYAABEasAAQdgAAERuAABB2AAA
RHEAAEHYAABEdEAAQdgAAER4wABB2AAARHyAAEHYAABEgKAAQdgAAESCYABB2AAARIUgAEHYAABE
huAAQdgAAESJ4ABB2AAARIzgAEHYAABEkIAAQdgAAESTYABB2AAAw8WAAEHgAADDwAAAQeAAAMO1
AABB4AAAw7AAAEHgAADDqQAAQeAAAMOfgABB4AAAw5eAAEHgAADDkIAAQeAAAMOIAABB4AAAw4AA
AEHgAADDdAAAQeAAAMNZAABB4AAAw0YAAEHgAADDPAAAQeAAAMMnAABB4AAAwxsAAEHgAADC3AAA
QeAAAMLEAABB4AAAwoQAAEHgAADCOAAAQeAAAMIIAABB4AAAwcAAAEHgAAAAAAAAQeAAAEEQAABB
4AAAQegAAEHgAABCXAAAQeAAAEKUAABB4AAAQrQAAEHgAABC2gAAQeAAAEL+AABB4AAAQxAAAEHg
AABDJAAAQeAAAEMyAABB4AAAQ0EAAEHgAABDUwAAQeAAAENdAABB4AAAQ2YAAEHgAABDbAAAQeAA
AEN8AABB4AAAQ4eAAEHgAABDqIAAQeAAAEOwgABB4AAAQ7mAAEHgAABDvwAAQeAAAEPHgABB4AAA
Q96AAEHgAABD5gAAQeAAAEPtAABB4AAAQ/UAAEHgAABD+4AAQeAAAEQBgABB4AAARATAAEHgAABE
CMAAQeAAAEQMQABB4AAARBBAAEHgAABEE4AAQeAAAEQZQABB4AAARB4AAEHgAABEIcAAQeAAAEQm
wABB4AAARCmAAEHgAABELkAAQeAAAEQxwABB4AAARDbAAEHgAABEOwAAQeAAAEQ+wABB4AAAREPA
AEHgAABERwAAQeAAAERKQABB4AAARE8AAEHgAABEUsAAQeAAAERYQABB4AAARFvAAEHgAABEYkAA
QeAAAERlgABB4AAARGjAAEHgAABEa8AAQeAAAERvwABB4AAARHRAAEHgAABEeEAAQeAAAER8AABB
4AAARIAAAEHgAABEgiAAQeAAAESEAABB4AAARIWgAEHgAABEhsAAQeAAAESH4ABB4AAARIkAAEHg
AABEi2AAQeAAAESNQABB4AAARI7AAEHgAABEkkAAQeAAAEST4ABB4AAARJXgAEHgAADDwYAAQegA
AMO3AABB6AAAw60AAEHoAADDmoAAQegAAMOTgABB6AAAw4QAAEHoAADDZAAAQegAAMNZAABB6AAA
w0sAAEHoAADDOgAAQegAAMMuAABB6AAAwxEAAEHoAADC7gAAQegAAMLEAABB6AAAwpIAAEHoAADC
PAAAQegAAMGAAABB6AAAQUAAAEHoAABB+AAAQegAAEI4AABB6AAAQpAAAEHoAABCtgAAQegAAELi
AABB6AAAQwkAAEHoAABDFgAAQegAAEMuAABB6AAAQ0UAAEHoAABDUQAAQegAAENYAABB6AAAQ3EA
AEHoAABDgYAAQegAAEOMAABB6AAAQ5iAAEHoAABDnQAAQegAAEOmAABB6AAAQ7AAAEHoAABDtoAA
QegAAEPAgABB6AAAQ8oAAEHoAABD1YAAQegAAEPegABB6AAAQ+iAAEHoAABD7YAAQegAAEPyAABB
6AAAQ/8AAEHoAABEA8AAQegAAEQFwABB6AAARAsAAEHoAABEDoAAQegAAEQSgABB6AAARBXAAEHo
AABEGQAAQegAAEQdwABB6AAARCHAAEHoAABEKEAAQegAAEQugABB6AAARDLAAEHoAABEN4AAQegA
AEQ+gABB6AAAREUAAEHoAABESIAAQegAAERNgABB6AAARFPAAEHoAABEWkAAQegAAERfAABB6AAA
RGVAAEHoAABEZwAAQegAAERtAABB6AAARHEAAEHoAABEdUAAQegAAER5AABB6AAARHzAAEHoAABE
gkAAQegAAESD4ABB6AAARIVgAEHoAABEh2AAQegAAESJgABB6AAARIugAEHoAABEjMAAQegAAESP
QABB6AAARJHgAEHoAABEk4AAQegAAMPGAABB8AAAw70AAEHwAADDt4AAQfAAAMOuAABB8AAAw6CA
AEHwAADDmgAAQfAAAMOTgABB8AAAw42AAEHwAADDhgAAQfAAAMN6AABB8AAAw1oAAEHwAADDSgAA
QfAAAMNCAABB8AAAwzgAAEHwAADDJgAAQfAAAMMZAABB8AAAwwkAAEHwAADC8AAAQfAAAMLCAABB
8AAAwqAAAEHwAADCcAAAQfAAAMI0AABB8AAAwbgAAEHwAADAQAAAQfAAAEHIAABB8AAAQigAAEHw
AABCaAAAQfAAAEKMAABB8AAAQtYAAEHwAABDKQAAQfAAAEM1AABB8AAAQz8AAEHwAABDRwAAQfAA
AENQAABB8AAAQ10AAEHwAABDcAAAQfAAAEN8AABB8AAAQ4aAAEHwAABDjIAAQfAAAEOYgABB8AAA
Q56AAEHwAABDowAAQfAAAEOogABB8AAAQ6+AAEHwAABDtQAAQfAAAEO8gABB8AAAQ8KAAEHwAABD
ygAAQfAAAEPQAABB8AAAQ9aAAEHwAABD3oAAQfAAAEPngABB8AAAQ++AAEHwAABD9wAAQfAAAEP8
gABB8AAARAFAAEHwAABEBMAAQfAAAEQIQABB8AAARAvAAEHwAABEDoAAQfAAAEQRwABB8AAARBRA
AEHwAABEFsAAQfAAAEQgwABB8AAARCUAAEHwAABEJ0AAQfAAAEQsgABB8AAARDEAAEHwAABENYAA
QfAAAEQ6QABB8AAARD7AAEHwAABEQoAAQfAAAERGwABB8AAAREuAAEHwAABET4AAQfAAAERUwABB
8AAARFlAAEHwAABEXoAAQfAAAERhwABB8AAARGWAAEHwAABEaYAAQfAAAERvAABB8AAARHOAAEHw
AABEdoAAQfAAAER6wABB8AAARIBAAEHwAABEgiAAQfAAAESEgABB8AAARIdAAEHwAABEiQAAQfAA
AESLgABB8AAARI8AAEHwAABEkkAAQfAAAESUgABB8AAAw8EAAEH4AADDtgAAQfgAAMOqAABB+AAA
w6CAAEH4AADDmYAAQfgAAMORAABB+AAAw4eAAEH4AADDcAAAQfgAAMNaAABB+AAAw0wAAEH4AADD
OwAAQfgAAMMhAABB+AAAwsoAAEH4AADCnAAAQfgAAMJIAABB+AAAwbgAAEH4AADAwAAAQfgAAEFA
AABB+AAAQagAAEH4AABCNAAAQfgAAEKCAABB+AAAQrwAAEH4AABC+AAAQfgAAEMKAABB+AAAQyYA
AEH4AABDMwAAQfgAAENDAABB+AAAQ04AAEH4AABDVwAAQfgAAENbAABB+AAAQ2YAAEH4AABDfgAA
QfgAAEOKgABB+AAAQ5GAAEH4AABDmQAAQfgAAEOegABB+AAAQ6QAAEH4AABDqgAAQfgAAEOxgABB
+AAAQ7WAAEH4AABDuQAAQfgAAEO9AABB+AAAQ8OAAEH4AABDyIAAQfgAAEPQAABB+AAAQ9YAAEH4
AABD24AAQfgAAEPigABB+AAAQ+sAAEH4AABD8YAAQfgAAEP4AABB+AAAQ/4AAEH4AABEAsAAQfgA
AEQHQABB+AAARAqAAEH4AABEDoAAQfgAAEQRQABB+AAARBfAAEH4AABEG8AAQfgAAEQegABB+AAA
RCLAAEH4AABEJgAAQfgAAEQowABB+AAARCxAAEH4AABEMAAAQfgAAEQyAABB+AAARDUAAEH4AABE
N8AAQfgAAEQ6QABB+AAARDzAAEH4AABEP8AAQfgAAERFwABB+AAAREoAAEH4AABETUAAQfgAAERQ
gABB+AAARFUAAEH4AABEWUAAQfgAAEReQABB+AAARGFAAEH4AABEZ4AAQfgAAERqgABB+AAARGxA
AEH4AABEcYAAQfgAAER2QABB+AAARHnAAEH4AABEfkAAQfgAAESA4ABB+AAARIKgAEH4AABEhEAA
QfgAAESFwABB+AAARIcgAEH4AABEiSAAQfgAAESMoABB+AAARI5gAEH4AABEkCAAQfgAAESRIABB
+AAARJLgAEH4AABElOAAQfgAAMO/AABCAAAAw7WAAEIAAADDmoAAQgAAAMOSgABCAAAAw4gAAEIA
AADDdAAAQgAAAMNhAABCAAAAwz4AAEIAAADDMAAAQgAAAMMCAABCAAAAwtoAAEIAAADCqAAAQgAA
AMKKAABCAAAAwgAAAEIAAADAgAAAQgAAAEG4AABCAAAAQkgAAEIAAABCiAAAQgAAAEKoAABCAAAA
QsIAAEIAAABC6AAAQgAAAEMJAABCAAAAQxoAAEIAAABDVgAAQgAAAENqAABCAAAAQ3YAAEIAAABD
ewAAQgAAAEOAAABCAAAAQ4MAAEIAAABDi4AAQgAAAEOSAABCAAAAQ5oAAEIAAABDp4AAQgAAAEO0
gABCAAAAQ7kAAEIAAABDwIAAQgAAAEPEgABCAAAAQ8yAAEIAAABD0IAAQgAAAEPZgABCAAAAQ98A
AEIAAABD44AAQgAAAEPqgABCAAAAQ/OAAEIAAABD+oAAQgAAAEQAwABCAAAARAPAAEIAAABECIAA
QgAAAEQLQABCAAAARA8AAEIAAABEEoAAQgAAAEQXQABCAAAARBmAAEIAAABEIAAAQgAAAEQjQABC
AAAARCYAAEIAAABEK0AAQgAAAEQvAABCAAAARDIAAEIAAABENUAAQgAAAEQ4gABCAAAARDsAAEIA
AABEPcAAQgAAAERAwABCAAAAREWAAEIAAABETIAAQgAAAEROwABCAAAARFOAAEIAAABEV4AAQgAA
AERbAABCAAAARF/AAEIAAABEY4AAQgAAAERmwABCAAAARGnAAEIAAABEboAAQgAAAERzQABCAAAA
RHZAAEIAAABEeMAAQgAAAER8wABCAAAARH/AAEIAAABEgqAAQgAAAESE4ABCAAAARIbAAEIAAABE
iMAAQgAAAESKoABCAAAARIwAAEIAAABEjcAAQgAAAESO4ABCAAAARJEAAEIAAABEkoAAQgAAAESU
YABCAAAARJWgAEIAAADDxoAAQgQAAMO4gABCBAAAw6uAAEIEAADDngAAQgQAAMOYAABCBAAAw44A
AEIEAADDVwAAQgQAAMNCAABCBAAAwyoAAEIEAADDGwAAQgQAAMMOAABCBAAAwtAAAEIEAADCoAAA
QgQAAMKCAABCBAAAwjQAAEIEAADBsAAAQgQAAMCgAABCBAAAQagAAEIEAABCHAAAQgQAAEJ8AABC
BAAAQqoAAEIEAABC3AAAQgQAAEL2AABCBAAAQwYAAEIEAABDHQAAQgQAAEM2AABCBAAAQz8AAEIE
AABDRwAAQgQAAENRAABCBAAAQ1YAAEIEAABDbwAAQgQAAEN6AABCBAAAQ4eAAEIEAABDjAAAQgQA
AEOTgABCBAAAQ5eAAEIEAABDqIAAQgQAAEOugABCBAAAQ7YAAEIEAABDvoAAQgQAAEPEgABCBAAA
Q84AAEIEAABD1QAAQgQAAEPaAABCBAAAQ+MAAEIEAABD6IAAQgQAAEP0gABCBAAAQ/yAAEIEAABE
AcAAQgQAAEQGgABCBAAARAnAAEIEAABEDEAAQgQAAEQPAABCBAAARBIAAEIEAABEFsAAQgQAAEQZ
QABCBAAARB1AAEIEAABEIcAAQgQAAEQlQABCBAAARCeAAEIEAABELkAAQgQAAEQxgABCBAAARDhA
AEIEAABEOoAAQgQAAEQ+gABCBAAAREhAAEIEAABES8AAQgQAAERQQABCBAAARFaAAEIEAABEW0AA
QgQAAERgQABCBAAARGHAAEIEAABEY8AAQgQAAERlgABCBAAARGkAAEIEAABEbAAAQgQAAERwgABC
BAAARHZAAEIEAABEeEAAQgQAAER6AABCBAAARHxAAEIEAABEgAAAQgQAAESBIABCBAAARIJgAEIE
AABEhCAAQgQAAESGAABCBAAARIdAAEIEAABEiQAAQgQAAESK4ABCBAAARIyAAEIEAABEjgAAQgQA
AESP4ABCBAAARJIgAEIEAABElIAAQgQAAMPBAABCCAAAw7MAAEIIAADDqgAAQggAAMONgABCCAAA
w4KAAEIIAADDegAAQggAAMNoAABCCAAAw1wAAEIIAADDQwAAQggAAMMtAABCCAAAwx0AAEIIAADD
EAAAQggAAMMBAABCCAAAwuYAAEIIAADCugAAQggAAMKQAABCCAAAwnAAAEIIAADCGAAAQggAAMGo
AABCCAAAwQAAAEIIAABAwAAAQggAAEGgAABCCAAAQiwAAEIIAABChgAAQggAAEKWAABCCAAAQt4A
AEIIAABDAQAAQggAAEMUAABCCAAAQzIAAEIIAABDOgAAQggAAEM/AABCCAAAQ04AAEIIAABDZAAA
QggAAEN3AABCCAAAQ4GAAEIIAABDiAAAQggAAEOOgABCCAAAQ5YAAEIIAABDn4AAQggAAEOmgABC
CAAAQ64AAEIIAABDs4AAQggAAEO7AABCCAAAQ7+AAEIIAABDxgAAQggAAEPMAABCCAAAQ9IAAEII
AABD2YAAQggAAEPggABCCAAAQ+yAAEIIAABD9IAAQggAAEP6gABCCAAARACAAEIIAABEB8AAQggA
AEQLQABCCAAARA5AAEIIAABEEkAAQggAAEQXAABCCAAARBsAAEIIAABEHkAAQggAAEQiQABCCAAA
RCdAAEIIAABEKkAAQggAAEQsgABCCAAARDGAAEIIAABENAAAQggAAEQ3gABCCAAARDyAAEIIAABE
QQAAQggAAERFAABCCAAAREfAAEIIAABES4AAQggAAEROQABCCAAARFOAAEIIAABEVwAAQggAAERa
QABCCAAARGBAAEIIAABEYoAAQggAAERmQABCCAAARGnAAEIIAABEbQAAQggAAERvwABCCAAARHOA
AEIIAABEd0AAQggAAESBwABCCAAARIMgAEIIAABEhYAAQggAAESHYABCCAAARIqAAEIIAABEjAAA
QggAAESO4ABCCAAARJHAAEIIAADDuYAAQgwAAMOLAABCDAAAw4GAAEIMAADDcAAAQgwAAMNfAABC
DAAAwz8AAEIMAADDLgAAQgwAAMMdAABCDAAAwvwAAEIMAADC2gAAQgwAAMKsAABCDAAAwoAAAEIM
AADCMAAAQgwAAMHoAABCDAAAwKAAAEIMAABBQAAAQgwAAEHYAABCDAAAQiwAAEIMAABCgAAAQgwA
AEKYAABCDAAAQsQAAEIMAABC8AAAQgwAAEMKAABCDAAAQx4AAEIMAABDMQAAQgwAAENDAABCDAAA
Q00AAEIMAABDVgAAQgwAAENeAABCDAAAQ2sAAEIMAABDoAAAQgwAAEOtgABCDAAAQ7YAAEIMAABD
wQAAQgwAAEPHAABCDAAAQ84AAEIMAABD1wAAQgwAAEPcAABCDAAAQ+GAAEIMAABD6IAAQgwAAEPv
AABCDAAAQ/WAAEIMAABD/gAAQgwAAEQBwABCDAAARAUAAEIMAABECcAAQgwAAEQNwABCDAAARBGA
AEIMAABEFYAAQgwAAEQYwABCDAAARB0AAEIMAABEIUAAQgwAAEQlQABCDAAARCuAAEIMAABEL4AA
QgwAAEQzwABCDAAARDeAAEIMAABEOkAAQgwAAEQ/AABCDAAAREGAAEIMAABEQ8AAQgwAAERHQABC
DAAAREtAAEIMAABETgAAQgwAAERRQABCDAAARFXAAEIMAABEWMAAQgwAAERcwABCDAAARGKAAEIM
AABEaEAAQgwAAERrwABCDAAARG9AAEIMAABEcsAAQgwAAER3gABCDAAARHuAAEIMAABEfsAAQgwA
AESA4ABCDAAARIKAAEIMAABEhQAAQgwAAESGAABCDAAARIgAAEIMAABEigAAQgwAAESMIABCDAAA
RI8gAEIMAABEkIAAQgwAAESTgABCDAAAw8MAAEIQAADDtQAAQhAAAMOuAABCEAAAw6gAAEIQAADD
noAAQhAAAMOVAABCEAAAw4mAAEIQAADDgIAAQhAAAMNyAABCEAAAw2IAAEIQAADDWAAAQhAAAMNE
AABCEAAAwwYAAEIQAADC9gAAQhAAAMLKAABCEAAAwpwAAEIQAADCbAAAQhAAAMIgAABCEAAAweAA
AEIQAADBkAAAQhAAAAAAAABCEAAAQZgAAEIQAABCLAAAQhAAAEJoAABCEAAAQq4AAEIQAABC1gAA
QhAAAEMwAABCEAAAQz0AAEIQAABDRgAAQhAAAENPAABCEAAAQ1QAAEIQAABDXgAAQhAAAENqAABC
EAAAQ3gAAEIQAABDkoAAQhAAAEOagABCEAAAQ5+AAEIQAABDpIAAQhAAAEOqAABCEAAAQ7AAAEIQ
AABDt4AAQhAAAEO9gABCEAAAQ8GAAEIQAABDxwAAQhAAAEPLgABCEAAAQ8+AAEIQAABD14AAQhAA
AEPegABCEAAAQ+WAAEIQAABD6gAAQhAAAEPxgABCEAAAQ/kAAEIQAABD/wAAQhAAAEQFwABCEAAA
RAiAAEIQAABEC8AAQhAAAEQOgABCEAAARBBAAEIQAABEEgAAQhAAAEQgAABCEAAARCPAAEIQAABE
J0AAQhAAAEQsAABCEAAARDFAAEIQAABENsAAQhAAAEQ5QABCEAAAREBAAEIQAABERAAAQhAAAERH
QABCEAAAREtAAEIQAABET0AAQhAAAERTQABCEAAARFcAAEIQAABEWoAAQhAAAEReQABCEAAARGJA
AEIQAABEZoAAQhAAAERrwABCEAAARG9AAEIQAABEdIAAQhAAAER4AABCEAAARHyAAEIQAABEgAAA
QhAAAESBIABCEAAARIKgAEIQAABEheAAQhAAAESHAABCEAAARIkgAEIQAABEiwAAQhAAAESL4ABC
EAAARI1gAEIQAABEjsAAQhAAAESQYABCEAAARJGAAEIQAABEkuAAQhAAAEST4ABCEAAARJUgAEIQ
AADDxgAAQhQAAMO+gABCFAAAw7aAAEIUAADDsQAAQhQAAMOmAABCFAAAw42AAEIUAADDhwAAQhQA
AMN1AABCFAAAw2UAAEIUAADDVgAAQhQAAMM7AABCFAAAwxsAAEIUAADCzgAAQhQAAMKaAABCFAAA
wmQAAEIUAADCCAAAQhQAAMGAAABCFAAAQOAAAEIUAABB0AAAQhQAAEJwAABCFAAAQqoAAEIUAABC
3gAAQhQAAEMCAABCFAAAQw8AAEIUAABDKwAAQhQAAEM7AABCFAAAQ1sAAEIUAABDcAAAQhQAAEN9
AABCFAAAQ4KAAEIUAABDkwAAQhQAAEOXgABCFAAAQ6YAAEIUAABDsgAAQhQAAEO4gABCFAAAQ8QA
AEIUAABDzAAAQhQAAEPpgABCFAAAQ/QAAEIUAABD/AAAQhQAAEQBAABCFAAARAUAAEIUAABECkAA
QhQAAEQRQABCFAAARBYAAEIUAABEGIAAQhQAAEQdQABCFAAARCHAAEIUAABEJQAAQhQAAEQqgABC
FAAARC7AAEIUAABEM0AAQhQAAEQ3AABCFAAARDuAAEIUAABEQEAAQhQAAERDAABCFAAAREZAAEIU
AABETcAAQhQAAERSQABCFAAARFZAAEIUAABEW4AAQhQAAERigABCFAAARGjAAEIUAABEa0AAQhQA
AERvQABCFAAARHeAAEIUAABEeoAAQhQAAER+AABCFAAARIDgAEIUAABEg2AAQhQAAESEwABCFAAA
RIeAAEIUAABEikAAQhQAAESMAABCFAAARI+AAEIUAABEkOAAQhQAAESTIABCFAAARJUAAEIUAADD
u4AAQhgAAMOygABCGAAAw6OAAEIYAADDigAAQhgAAMN7AABCGAAAw2AAAEIYAADDSwAAQhgAAMMx
AABCGAAAwx0AAEIYAADDAgAAQhgAAMLmAABCGAAAwpwAAEIYAADCbAAAQhgAAMIEAABCGAAAwZAA
AEIYAABBkAAAQhgAAEJIAABCGAAAQooAAEIYAABCyAAAQhgAAEMAAABCGAAAQwwAAEIYAABDHgAA
QhgAAEMvAABCGAAAQzcAAEIYAABDQQAAQhgAAENZAABCGAAAQ4CAAEIYAABDigAAQhgAAEOSgABC
GAAAQ5sAAEIYAABDowAAQhgAAEOqAABCGAAAQ7EAAEIYAABDtwAAQhgAAEO+gABCGAAAQ8UAAEIY
AABDywAAQhgAAEPQgABCGAAAQ9UAAEIYAABD2YAAQhgAAEPfAABCGAAAQ+UAAEIYAABD6gAAQhgA
AEPvAABCGAAARAUAAEIYAABECAAAQhgAAEQRAABCGAAARBUAAEIYAABEHQAAQhgAAEQjwABCGAAA
RCfAAEIYAABELEAAQhgAAEQyAABCGAAARDWAAEIYAABEOcAAQhgAAEQ+QABCGAAAREJAAEIYAABE
SQAAQhgAAERMwABCGAAARFPAAEIYAABEVoAAQhgAAERcgABCGAAARGDAAEIYAABEZkAAQhgAAERp
wABCGAAARGzAAEIYAABEcQAAQhgAAER4AABCGAAARHyAAEIYAABEf8AAQhgAAESE4ABCGAAARIfg
AEIYAABEiaAAQhgAAESLYABCGAAARI1gAEIYAABEkKAAQhgAAESSwABCGAAARJSAAEIYAADDsYAA
QhwAAMOnAABCHAAAw50AAEIcAADDkwAAQhwAAMOFAABCHAAAw3AAAEIcAADDVwAAQhwAAMNKAABC
HAAAwzgAAEIcAADDJQAAQhwAAMMFAABCHAAAwuIAAEIcAADCwAAAQhwAAMJcAABCHAAAweAAAEIc
AADBAAAAQhwAAEEQAABCHAAAQcgAAEIcAABCWAAAQhwAAEKMAABCHAAAQqoAAEIcAABCzgAAQhwA
AELsAABCHAAAQw0AAEIcAABDKAAAQhwAAENJAABCHAAAQ14AAEIcAABDZAAAQhwAAENqAABCHAAA
Q3YAAEIcAABDfgAAQhwAAEOQgABCHAAAQ5iAAEIcAABDoYAAQhwAAEOvAABCHAAAQ7aAAEIcAABD
yYAAQhwAAEPSAABCHAAAQ9wAAEIcAABD4wAAQhwAAEPqAABCHAAAQ/MAAEIcAABD+oAAQhwAAEP/
gABCHAAARAUAAEIcAABECMAAQhwAAEQLAABCHAAARA/AAEIcAABEFgAAQhwAAEQbgABCHAAARB0A
AEIcAABEIkAAQhwAAEQlwABCHAAARCkAAEIcAABEKsAAQhwAAEQsQABCHAAARC8AAEIcAABEMgAA
QhwAAEQ0AABCHAAARDWAAEIcAABEOQAAQhwAAEQ9AABCHAAAREAAAEIcAABEQ0AAQhwAAERGQABC
HAAAREoAAEIcAABES8AAQhwAAEROgABCHAAARFDAAEIcAABEUsAAQhwAAERXwABCHAAARFpAAEIc
AABEXQAAQhwAAERfAABCHAAARGHAAEIcAABEZgAAQhwAAERqAABCHAAARG0AAEIcAABEcIAAQhwA
AERyQABCHAAARHYAAEIcAABEeEAAQhwAAER9AABCHAAARH7AAEIcAABEgoAAQhwAAESEwABCHAAA
RIeAAEIcAABEiaAAQhwAAESLwABCHAAARIygAEIcAABEjoAAQhwAAESQYABCHAAARJJAAEIcAABE
lKAAQhwAAMO/gABCIAAAw7AAAEIgAADDqQAAQiAAAMOhgABCIAAAw5wAAEIgAADDlIAAQiAAAMOL
gABCIAAAw4IAAEIgAADDcwAAQiAAAMNkAABCIAAAw1UAAEIgAADDRQAAQiAAAMM4AABCIAAAwyMA
AEIgAADDEwAAQiAAAMMEAABCIAAAwt4AAEIgAADCuAAAQiAAAMKUAABCIAAAwlAAAEIgAADCCAAA
QiAAAMFQAABCIAAAQWAAAEIgAABB4AAAQiAAAEJAAABCIAAAQo4AAEIgAABCvgAAQiAAAEL8AABC
IAAAQxcAAEIgAABDMQAAQiAAAENFAABCIAAAQ1UAAEIgAABDcQAAQiAAAEN9AABCIAAAQ4kAAEIg
AABDkgAAQiAAAEObgABCIAAAQ7OAAEIgAABDuoAAQiAAAEO9AABCIAAAQ8CAAEIgAABDzIAAQiAA
AEPTgABCIAAAQ+2AAEIgAABD+4AAQiAAAEQBQABCIAAARAYAAEIgAABECUAAQiAAAEQOQABCIAAA
RBFAAEIgAABEFQAAQiAAAEQYQABCIAAARBrAAEIgAABEHkAAQiAAAEQiAABCIAAARCRAAEIgAABE
JwAAQiAAAEQqAABCIAAARCzAAEIgAABEL4AAQiAAAEQywABCIAAARDcAAEIgAABEOsAAQiAAAEQ+
gABCIAAAREIAAEIgAABERcAAQiAAAERIwABCIAAAREyAAEIgAABETwAAQiAAAERQgABCIAAARFHA
AEIgAABEU0AAQiAAAERVgABCIAAARFiAAEIgAABEYQAAQiAAAERkAABCIAAARGlAAEIgAABEa0AA
QiAAAERvwABCIAAARHLAAEIgAABEd4AAQiAAAER9QABCIAAARIHAAEIgAABEg+AAQiAAAESFYABC
IAAARIegAEIgAABEieAAQiAAAESMIABCIAAARI+gAEIgAABEkuAAQiAAAESUwABCIAAAw8QAAEIk
AADDvgAAQiQAAMOwgABCJAAAw6WAAEIkAADDnAAAQiQAAMOSAABCJAAAw4SAAEIkAADDdwAAQiQA
AMNjAABCJAAAw1cAAEIkAADDNQAAQiQAAMMfAABCJAAAwwsAAEIkAADCogAAQiQAAMKUAABCJAAA
wlAAAEIkAADCFAAAQiQAAMGQAABCJAAAQKAAAEIkAABBwAAAQiQAAEIYAABCJAAAQoYAAEIkAABC
wAAAQiQAAELqAABCJAAAQxMAAEIkAABDJQAAQiQAAENhAABCJAAAQ20AAEIkAABDdgAAQiQAAEN7
AABCJAAAQ4IAAEIkAABDhYAAQiQAAEOSgABCJAAAQ5gAAEIkAABDpQAAQiQAAEOqAABCJAAAQ7KA
AEIkAABDt4AAQiQAAEO+AABCJAAAQ8oAAEIkAABDzwAAQiQAAEPWAABCJAAAQ9yAAEIkAABD4oAA
QiQAAEPrAABCJAAAQ/OAAEIkAABD+gAAQiQAAEQAQABCJAAARAOAAEIkAABECEAAQiQAAEQLgABC
JAAARBFAAEIkAABEFYAAQiQAAEQaQABCJAAARB+AAEIkAABEIYAAQiQAAEQmAABCJAAARCjAAEIk
AABELsAAQiQAAEQyQABCJAAARDXAAEIkAABEOoAAQiQAAEQ9QABCJAAAREOAAEIkAABESAAAQiQA
AERMQABCJAAARFaAAEIkAABEW0AAQiQAAERfQABCJAAARGQAAEIkAABEaUAAQiQAAERuQABCJAAA
RHGAAEIkAABEdcAAQiQAAER5QABCJAAARIAgAEIkAABEgiAAQiQAAESDQABCJAAARIWAAEIkAABE
hyAAQiQAAESJgABCJAAARIxgAEIkAABEjYAAQiQAAESQIABCJAAARJGgAEIkAABEkyAAQiQAAESU
oABCJAAA
      </set>
      <set id="src_591" fmt="ptset">
AAAAB3NyY181OTEAAAAAAAAAAgAAB1vDxgAAP4AAAMO7AAA/gAAAw7CAAD+AAADDqYAAP4AAAMOf
AAA/gAAAw48AAD+AAADDhoAAP4AAAMN/AAA/gAAAw24AAD+AAADDUwAAP4AAAMNFAAA/gAAAwzAA
AD+AAADDIAAAP4AAAMMRAAA/gAAAwvQAAD+AAADCpAAAP4AAAMKEAAA/gAAAwlAAAD+AAADByAAA
P4AAAMEgAAA/gAAAQQAAAD+AAABBwAAAP4AAAEJAAAA/gAAAQp4AAD+AAABCwgAAP4AAAEL2AAA/
gAAAQwUAAD+AAABDEwAAP4AAAEMeAAA/gAAAQyMAAD+AAABDKAAAP4AAAEM8AAA/gAAAQ0QAAD+A
AABDUAAAP4AAAENYAAA/gAAAQ2UAAD+AAABDfQAAP4AAAEOIgAA/gAAAQ48AAD+AAABDlgAAP4AA
AEOdAAA/gAAAQ6MAAD+AAABDqgAAP4AAAEOxgAA/gAAAQ7eAAD+AAABDyYAAP4AAAEPQgAA/gAAA
Q9SAAD+AAABD2YAAP4AAAEPfgAA/gAAAQ+aAAD+AAABD7YAAP4AAAEPzAAA/gAAAQ/qAAD+AAABE
AwAAP4AAAEQGwAA/gAAARAqAAD+AAABEDcAAP4AAAEQRwAA/gAAARBbAAD+AAABEG4AAP4AAAEQh
QAA/gAAARCOAAD+AAABEJwAAP4AAAEQrgAA/gAAARDCAAD+AAABENcAAP4AAAEQ6gAA/gAAARD4A
AD+AAABEScAAP4AAAERNwAA/gAAARFGAAD+AAABEVYAAP4AAAERaAAA/gAAARF1AAD+AAABEXsAA
P4AAAERggAA/gAAARGMAAD+AAABEZgAAP4AAAERoAAA/gAAARGoAAD+AAABEa8AAP4AAAERvQAA/
gAAARHNAAD+AAABEdcAAP4AAAER4wAA/gAAARHwAAD+AAABEf0AAP4AAAESA4AA/gAAARIMAAD+A
AABEhIAAP4AAAESFoAA/gAAARIigAD+AAABEioAAP4AAAESLwAA/gAAARI7gAD+AAABEkyAAP4AA
AESU4AA/gAAAw8aAAEAAAADDuoAAQAAAAMOygABAAAAAw6sAAEAAAADDo4AAQAAAAMOSgABAAAAA
w4OAAEAAAADDcAAAQAAAAMNVAABAAAAAwzMAAEAAAADDFAAAQAAAAMLyAABAAAAAwtIAAEAAAADC
iAAAQAAAAMIoAABAAAAAwVAAAEAAAAAAAAAAQAAAAEGAAABAAAAAQggAAEAAAABCYAAAQAAAAEKk
AABAAAAAQsQAAEAAAABDAAAAQAAAAEMRAABAAAAAQx8AAEAAAABDNQAAQAAAAENQAABAAAAAQ4KA
AEAAAABDhYAAQAAAAEOIgABAAAAAQ4uAAEAAAABDjgAAQAAAAEORAABAAAAAQ5aAAEAAAABDuAAA
QAAAAEO+AABAAAAAQ8gAAEAAAABDy4AAQAAAAEPSgABAAAAAQ9gAAEAAAABD4IAAQAAAAEPnAABA
AAAAQ+4AAEAAAABD84AAQAAAAEP6gABAAAAARAGAAEAAAABEBUAAQAAAAEQIwABAAAAARAtAAEAA
AABEDkAAQAAAAEQSAABAAAAARBaAAEAAAABEG8AAQAAAAEQeQABAAAAARCBAAEAAAABEJUAAQAAA
AEQpAABAAAAARC0AAEAAAABEMQAAQAAAAEQ0AABAAAAARDjAAEAAAABERQAAQAAAAERKAABAAAAA
RE1AAEAAAABET4AAQAAAAERRwABAAAAARFNAAEAAAABEVUAAQAAAAERXQABAAAAARFwAAEAAAABE
XgAAQAAAAERhAABAAAAARGNAAEAAAABEZgAAQAAAAERogABAAAAARG1AAEAAAABEcIAAQAAAAERy
wABAAAAARHVAAEAAAABEeMAAQAAAAER9AABAAAAARICAAEAAAABEgkAAQAAAAESDgABAAAAARIYA
AEAAAABEiCAAQAAAAESJAABAAAAARItgAEAAAABEjSAAQAAAAESQgABAAAAARJNgAEAAAABElMAA
QAAAAMPBgABAQAAAw7oAAEBAAADDrwAAQEAAAMOmgABAQAAAw5sAAEBAAADDlQAAQEAAAMOPgABA
QAAAw4KAAEBAAADDbgAAQEAAAMNTAABAQAAAwz4AAEBAAADDLAAAQEAAAMMbAABAQAAAwxAAAEBA
AADC8gAAQEAAAMLMAABAQAAAwo4AAEBAAADCXAAAQEAAAMIQAABAQAAAwYgAAEBAAABAoAAAQEAA
AEGwAABAQAAAQigAAEBAAABCdAAAQEAAAEKqAABAQAAAQsoAAEBAAABC+AAAQEAAAEMhAABAQAAA
QzYAAEBAAABDQQAAQEAAAENXAABAQAAAQ3EAAEBAAABDg4AAQEAAAEOLAABAQAAAQ48AAEBAAABD
k4AAQEAAAEOXAABAQAAAQ56AAEBAAABDpIAAQEAAAEOxAABAQAAAQ7oAAEBAAABDwIAAQEAAAEPJ
AABAQAAAQ84AAEBAAABD0YAAQEAAAEPWAABAQAAAQ9yAAEBAAABD5YAAQEAAAEPqgABAQAAAQ/KA
AEBAAABD+AAAQEAAAEP9AABAQAAARAJAAEBAAABEBYAAQEAAAEQIgABAQAAARAzAAEBAAABED4AA
QEAAAEQTwABAQAAARBZAAEBAAABEGQAAQEAAAEQbAABAQAAARB6AAEBAAABEIMAAQEAAAEQjgABA
QAAARCaAAEBAAABEKEAAQEAAAEQsAABAQAAARDBAAEBAAABEMoAAQEAAAEQ3gABAQAAARDtAAEBA
AABEQEAAQEAAAERDQABAQAAAREiAAEBAAABES4AAQEAAAERPgABAQAAARFKAAEBAAABEVgAAQEAA
AERXwABAQAAARFrAAEBAAABEXEAAQEAAAERegABAQAAARGJAAEBAAABEZgAAQEAAAERpAABAQAAA
RG2AAEBAAABEb0AAQEAAAERzwABAQAAARH7AAEBAAABEgEAAQEAAAESCIABAQAAARIPgAEBAAABE
haAAQEAAAESIYABAQAAARIsgAEBAAABEjeAAQEAAAESPIABAQAAARJCAAEBAAABEkeAAQEAAAESU
oABAQAAAw8EAAECAAADDuAAAQIAAAMOrgABAgAAAw6EAAECAAADDmIAAQIAAAMOPgABAgAAAw4iA
AECAAADDgIAAQIAAAMNyAABAgAAAw2EAAECAAADDVQAAQIAAAMNGAABAgAAAwz4AAECAAADDLQAA
QIAAAMMhAABAgAAAwxQAAECAAADC+gAAQIAAAMLmAABAgAAAwsIAAECAAADCsgAAQIAAAMKaAABA
gAAAwoYAAECAAADCVAAAQIAAAMIEAABAgAAAwSAAAECAAABAAAAAQIAAAEGAAABAgAAAQhQAAECA
AABCUAAAQIAAAEKOAABAgAAAQqQAAECAAABCwgAAQIAAAELoAABAgAAAQwMAAECAAABDDwAAQIAA
AEMrAABAgAAAQy8AAECAAABDNAAAQIAAAEM6AABAgAAAQ0oAAECAAABDVwAAQIAAAENfAABAgAAA
Q2kAAECAAABDdwAAQIAAAEOCgABAgAAAQ4gAAECAAABDjAAAQIAAAEOTAABAgAAAQ5iAAECAAABD
nwAAQIAAAEOlgABAgAAAQ6qAAECAAABDsAAAQIAAAEO2gABAgAAAQ7yAAECAAABDxAAAQIAAAEPK
AABAgAAAQ9AAAECAAABD1oAAQIAAAEPcAABAgAAAQ+CAAECAAABD5gAAQIAAAEPrAABAgAAAQ/GA
AECAAABD94AAQIAAAEP8gABAgAAARAHAAECAAABEBMAAQIAAAEQIAABAgAAARAsAAECAAABED4AA
QIAAAEQSQABAgAAARBVAAECAAABEGMAAQIAAAEQcgABAgAAARCCAAECAAABEI8AAQIAAAEQlQABA
gAAARCdAAECAAABEKYAAQIAAAEQtgABAgAAARC/AAECAAABENkAAQIAAAEQ7AABAgAAAREBAAECA
AABEQ0AAQIAAAERFgABAgAAAREoAAECAAABETkAAQIAAAERSAABAgAAARFVAAECAAABEWMAAQIAA
AERcgABAgAAARGBAAECAAABEZUAAQIAAAERoAABAgAAARG5AAECAAABEcgAAQIAAAER1wABAgAAA
RHqAAECAAABEfoAAQIAAAESBYABAgAAARINAAECAAABEhcAAQIAAAESHQABAgAAARIlAAECAAABE
i8AAQIAAAESNoABAgAAARI/gAECAAABEkaAAQIAAAESToABAgAAARJXgAECAAADDxAAAQKAAAMO6
gABAoAAAw64AAECgAADDpIAAQKAAAMOPAABAoAAAw4QAAECgAADDagAAQKAAAMNYAABAoAAAw0wA
AECgAADDNgAAQKAAAMMSAABAoAAAwv4AAECgAADC4AAAQKAAAMLIAABAoAAAwqAAAECgAADCeAAA
QKAAAMIUAABAoAAAwTAAAECgAABBiAAAQKAAAEHIAABAoAAAQlwAAECgAABCigAAQKAAAEKmAABA
oAAAQsAAAECgAABC7gAAQKAAAEMJAABAoAAAQxYAAECgAABDIgAAQKAAAEM3AABAoAAAQ0AAAECg
AABDUQAAQKAAAEOBAABAoAAAQ4kAAECgAABDkYAAQKAAAEOYgABAoAAAQ6GAAECgAABDqYAAQKAA
AEO1AABAoAAAQ8AAAECgAABDxgAAQKAAAEPPgABAoAAAQ9cAAECgAABD3YAAQKAAAEPkgABAoAAA
Q+mAAECgAABD8gAAQKAAAEP5AABAoAAAQ/+AAECgAABEAoAAQKAAAEQGgABAoAAARAhAAECgAABE
C8AAQKAAAEQPAABAoAAARBHAAECgAABEFUAAQKAAAEQaQABAoAAARB4AAECgAABEIUAAQKAAAEQl
AABAoAAARCmAAECgAABELcAAQKAAAEQxAABAoAAARDZAAECgAABEOgAAQKAAAEQ/gABAoAAARETA
AECgAABESgAAQKAAAEROAABAoAAARFCAAECgAABEUoAAQKAAAERZAABAoAAARFtAAECgAABEXYAA
QKAAAERqwABAoAAARGyAAECgAABEbsAAQKAAAERygABAoAAARHeAAECgAABEesAAQKAAAER9QABA
oAAARIAAAECgAABEgeAAQKAAAESEAABAoAAARIWAAECgAABEh6AAQKAAAESJgABAoAAARIugAECg
AABEjiAAQKAAAESPgABAoAAARJHAAECgAABEk+AAQKAAAESVgABAoAAAw8WAAEDAAADDt4AAQMAA
AMOugABAwAAAw6YAAEDAAADDm4AAQMAAAMOQgABAwAAAw4IAAEDAAADDaQAAQMAAAMNdAABAwAAA
w00AAEDAAADDPQAAQMAAAMMjAABAwAAAwxAAAEDAAADDAwAAQMAAAMLoAABAwAAAwtAAAEDAAADC
nAAAQMAAAMKCAABAwAAAwdgAAEDAAADAgAAAQMAAAEGoAABAwAAAQkwAAEDAAABCoAAAQMAAAEMF
AABAwAAAQxIAAEDAAABDGgAAQMAAAEMfAABAwAAAQyYAAEDAAABDKgAAQMAAAEMyAABAwAAAQ0kA
AEDAAABDcgAAQMAAAEN7AABAwAAAQ4KAAEDAAABDigAAQMAAAEOPAABAwAAAQ5KAAEDAAABDlgAA
QMAAAEOdAABAwAAAQ6WAAEDAAABDrAAAQMAAAEOyAABAwAAAQ7oAAEDAAABDwQAAQMAAAEPJgABA
wAAAQ88AAEDAAABD1QAAQMAAAEPcAABAwAAAQ+MAAEDAAABD64AAQMAAAEPwgABAwAAAQ/oAAEDA
AABEAEAAQMAAAEQDAABAwAAARAaAAEDAAABECcAAQMAAAEQMgABAwAAARBCAAEDAAABEFMAAQMAA
AEQYwABAwAAARBrAAEDAAABEHgAAQMAAAEQggABAwAAARCSAAEDAAABEKAAAQMAAAEQqgABAwAAA
RC5AAEDAAABEMIAAQMAAAEQzAABAwAAARDVAAEDAAABEOEAAQMAAAEQ6AABAwAAARD0AAEDAAABE
P0AAQMAAAERCgABAwAAAREWAAEDAAABESUAAQMAAAERKwABAwAAARE5AAEDAAABEUkAAQMAAAERX
AABAwAAARFmAAEDAAABEXkAAQMAAAERjQABAwAAARGlAAEDAAABEbEAAQMAAAERugABAwAAARHHA
AEDAAABEeAAAQMAAAER8wABAwAAARIBgAEDAAABEgyAAQMAAAESFgABAwAAARIgAAEDAAABEiYAA
QMAAAESMIABAwAAARI2AAEDAAABEjyAAQMAAAESQgABAwAAARJMgAEDAAABElEAAQMAAAESVwABA
wAAAw7+AAEDgAADDswAAQOAAAMOrAABA4AAAw6EAAEDgAADDk4AAQOAAAMOCgABA4AAAw2IAAEDg
AADDTQAAQOAAAMMmAABA4AAAwxQAAEDgAADC/AAAQOAAAMLWAABA4AAAwp4AAEDgAADCTAAAQOAA
AMHQAABA4AAAQMAAAEDgAABByAAAQOAAAEJoAABA4AAAQpoAAEDgAABCzAAAQOAAAEL0AABA4AAA
QwkAAEDgAABDGgAAQOAAAEMlAABA4AAAQy0AAEDgAABDNQAAQOAAAEM6AABA4AAAQz8AAEDgAABD
TAAAQOAAAENqAABA4AAAQ4eAAEDgAABDjIAAQOAAAEOVAABA4AAAQ5mAAEDgAABDn4AAQOAAAEOl
gABA4AAAQ6wAAEDgAABDsoAAQOAAAEO7AABA4AAAQ8MAAEDgAABDywAAQOAAAEPSgABA4AAAQ9iA
AEDgAABD3gAAQOAAAEPjgABA4AAAQ+qAAEDgAABD74AAQOAAAEP0gABA4AAAQ/qAAEDgAABEAIAA
QOAAAEQEQABA4AAARAhAAEDgAABEC4AAQOAAAEQQAABA4AAARBPAAEDgAABEF0AAQOAAAEQagABA
4AAARB4AAEDgAABEIMAAQOAAAEQkAABA4AAARCcAAEDgAABEKgAAQOAAAEQvAABA4AAARDNAAEDg
AABENsAAQOAAAEQ5gABA4AAARD3AAEDgAABEQMAAQOAAAERGwABA4AAAREyAAEDgAABET4AAQOAA
AERRAABA4AAARFqAAEDgAABEZMAAQOAAAERpwABA4AAARG1AAEDgAABEcMAAQOAAAER4QABA4AAA
RH4AAEDgAABEgcAAQOAAAESDQABA4AAARIWAAEDgAABEh6AAQOAAAESIYABA4AAARIsgAEDgAABE
jaAAQOAAAESPgABA4AAARJDgAEDgAABEksAAQOAAAEST4ABA4AAAw7wAAEEAAADDsAAAQQAAAMOq
AABBAAAAw56AAEEAAADDk4AAQQAAAMOAgABBAAAAw2kAAEEAAADDMwAAQQAAAMMjAABBAAAAwxEA
AEEAAADC/AAAQQAAAMLWAABBAAAAwqIAAEEAAADCiAAAQQAAAMJkAABBAAAAwgAAAEEAAADBoAAA
QQAAAECAAABBAAAAQcgAAEEAAABCCAAAQQAAAEJcAABBAAAAQoQAAEEAAABCxAAAQQAAAELWAABB
AAAAQv4AAEEAAABDEQAAQQAAAEMlAABBAAAAQy4AAEEAAABDPAAAQQAAAENDAABBAAAAQ0kAAEEA
AABDTwAAQQAAAENVAABBAAAAQ1wAAEEAAABDagAAQQAAAEN8AABBAAAAQ4OAAEEAAABDi4AAQQAA
AEORgABBAAAAQ6OAAEEAAABDqwAAQQAAAEOwgABBAAAAQ7aAAEEAAABDvQAAQQAAAEPFAABBAAAA
Q8uAAEEAAABD0QAAQQAAAEPYgABBAAAAQ92AAEEAAABD4YAAQQAAAEPnAABBAAAAQ+uAAEEAAABD
8IAAQQAAAEP0AABBAAAAQ/sAAEEAAABEAQAAQQAAAEQLQABBAAAARA+AAEEAAABEEoAAQQAAAEQW
wABBAAAARBlAAEEAAABEHAAAQQAAAEQggABBAAAARCTAAEEAAABEKQAAQQAAAEQuAABBAAAARDCA
AEEAAABEMsAAQQAAAEQ1QABBAAAARDgAAEEAAABEOwAAQQAAAEQ/gABBAAAAREYAAEEAAABESQAA
QQAAAERMwABBAAAARE+AAEEAAABEU8AAQQAAAERVgABBAAAARFrAAEEAAABEXkAAQQAAAERkwABB
AAAARGjAAEEAAABEbMAAQQAAAERyQABBAAAARHZAAEEAAABEeYAAQQAAAER8AABBAAAARICAAEEA
AABEgkAAQQAAAESEQABBAAAARIWgAEEAAABEiCAAQQAAAESJQABBAAAARIugAEEAAABEjWAAQQAA
AESPAABBAAAARJHgAEEAAABEk2AAQQAAAESVIABBAAAAw8SAAEEQAADDuwAAQRAAAMOsgABBEAAA
w56AAEEQAADDlQAAQRAAAMOIgABBEAAAw4GAAEEQAADDbgAAQRAAAMNUAABBEAAAwzAAAEEQAADD
IwAAQRAAAMMNAABBEAAAwvgAAEEQAADC1AAAQRAAAMK0AABBEAAAwpgAAEEQAADCZAAAQRAAAMIY
AABBEAAAwYgAAEEQAAC/gAAAQRAAAEGYAABBEAAAQggAAEEQAABCggAAQRAAAELQAABBEAAAQugA
AEEQAABDHAAAQRAAAEMjAABBEAAAQy4AAEEQAABDNAAAQRAAAEM5AABBEAAAQz4AAEEQAABDRAAA
QRAAAENOAABBEAAAQ10AAEEQAABDegAAQRAAAEOFgABBEAAAQ40AAEEQAABDkwAAQRAAAEOaAABB
EAAAQ6KAAEEQAABDqwAAQRAAAEOyAABBEAAAQ7gAAEEQAABDwgAAQRAAAEPJgABBEAAAQ8+AAEEQ
AABD1YAAQRAAAEPdgABBEAAAQ+IAAEEQAABD6YAAQRAAAEPygABBEAAAQ/kAAEEQAABEAcAAQRAA
AEQFwABBEAAARAhAAEEQAABEDIAAQRAAAEQOwABBEAAARBJAAEEQAABEFcAAQRAAAEQYgABBEAAA
RB3AAEEQAABEJkAAQRAAAEQpwABBEAAARC0AAEEQAABEMEAAQRAAAEQzgABBEAAARDbAAEEQAABE
OsAAQRAAAERAAABBEAAAREMAAEEQAABERsAAQRAAAERLAABBEAAARE4AAEEQAABEUYAAQRAAAERU
wABBEAAARFiAAEEQAABEWoAAQRAAAERcAABBEAAARF1AAEEQAABEYQAAQRAAAERkQABBEAAARGdA
AEEQAABEbAAAQRAAAERxAABBEAAARHLAAEEQAABEdYAAQRAAAER5AABBEAAARHuAAEEQAABEfcAA
QRAAAESAIABBEAAARIEAAEEQAABEgqAAQRAAAESEYABBEAAARIWAAEEQAABEhqAAQRAAAESHoABB
EAAARIlgAEEQAABEioAAQRAAAESMIABBEAAARI6AAEEQAABEkEAAQRAAAESSIABBEAAARJSgAEEQ
AADDw4AAQSAAAMO7gABBIAAAw7IAAEEgAADDqYAAQSAAAMOVgABBIAAAw48AAEEgAADDhwAAQSAA
AMN7AABBIAAAw2QAAEEgAADDVQAAQSAAAMNHAABBIAAAwzgAAEEgAADDLQAAQSAAAMMcAABBIAAA
ww8AAEEgAADC9gAAQSAAAMLIAABBIAAAwqgAAEEgAADCjAAAQSAAAMJoAABBIAAAwhgAAEEgAADB
wAAAQSAAAL+AAABBIAAAQYAAAEEgAABCCAAAQSAAAEJEAABBIAAAQnQAAEEgAABCkgAAQSAAAEKq
AABBIAAAQr4AAEEgAABC4gAAQSAAAEL8AABBIAAAQw4AAEEgAABDHwAAQSAAAEM7AABBIAAAQ0MA
AEEgAABDSwAAQSAAAENQAABBIAAAQ1cAAEEgAABDXAAAQSAAAENhAABBIAAAQ2kAAEEgAABDfQAA
QSAAAEOLAABBIAAAQ48AAEEgAABDmIAAQSAAAEOcAABBIAAAQ6MAAEEgAABDqYAAQSAAAEOugABB
IAAAQ7MAAEEgAABDvAAAQSAAAEPAAABBIAAAQ8YAAEEgAABDy4AAQSAAAEPQAABBIAAAQ9WAAEEg
AABD24AAQSAAAEPiAABBIAAAQ+aAAEEgAABD8QAAQSAAAEP2gABBIAAAQ/+AAEEgAABEAwAAQSAA
AEQGQABBIAAARAnAAEEgAABEDoAAQSAAAEQRAABBIAAARBWAAEEgAABEGEAAQSAAAEQbwABBIAAA
RCAAAEEgAABEI4AAQSAAAEQmQABBIAAARCiAAEEgAABEK0AAQSAAAEQuwABBIAAARDKAAEEgAABE
NYAAQSAAAEQ5wABBIAAARD2AAEEgAABEP4AAQSAAAERDgABBIAAAREcAAEEgAABETMAAQSAAAERR
AABBIAAARFXAAEEgAABEWkAAQSAAAEReAABBIAAARGTAAEEgAABEaYAAQSAAAERsAABBIAAARG+A
AEEgAABEeEAAQSAAAER9wABBIAAARIFgAEEgAABEg6AAQSAAAESFIABBIAAARIdAAEEgAABEimAA
QSAAAESMgABBIAAARJEAAEEgAABEkmAAQSAAAESUQABBIAAAw7+AAEEwAADDtgAAQTAAAMOtgABB
MAAAw6OAAEEwAADDlwAAQTAAAMOPgABBMAAAw4qAAEEwAADDggAAQTAAAMNvAABBMAAAw2EAAEEw
AADDKAAAQTAAAMMAAABBMAAAwtIAAEEwAADCmgAAQTAAAMKCAABBMAAAwiwAAEEwAADB6AAAQTAA
AMCAAABBMAAAQXAAAEEwAABCBAAAQTAAAEJIAABBMAAAQqgAAEEwAABC9gAAQTAAAEMOAABBMAAA
QxwAAEEwAABDMAAAQTAAAENCAABBMAAAQ0cAAEEwAABDTgAAQTAAAENSAABBMAAAQ1oAAEEwAABD
aAAAQTAAAEOHAABBMAAAQ5YAAEEwAABDnAAAQTAAAEOlgABBMAAAQ7KAAEEwAABDuYAAQTAAAEPJ
AABBMAAAQ9kAAEEwAABD4AAAQTAAAEPogABBMAAAQ/IAAEEwAABD+QAAQTAAAEQAwABBMAAARAOA
AEEwAABEBwAAQTAAAEQKAABBMAAARA4AAEEwAABEEUAAQTAAAEQUAABBMAAARCCAAEEwAABEJcAA
QTAAAEQpQABBMAAARC1AAEEwAABEMUAAQTAAAEQ0gABBMAAARDiAAEEwAABEPAAAQTAAAEQ/QABB
MAAARESAAEEwAABESIAAQTAAAERLAABBMAAARE2AAEEwAABET8AAQTAAAERWgABBMAAARFyAAEEw
AABEY8AAQTAAAERmAABBMAAARG1AAEEwAABEcEAAQTAAAERzgABBMAAARHiAAEEwAABEfYAAQTAA
AESAoABBMAAARIOAAEEwAABEhSAAQTAAAESI4ABBMAAARIwAAEEwAABEjsAAQTAAAESQ4ABBMAAA
RJPgAEEwAABElaAAQTAAAMPDAABBQAAAw7oAAEFAAADDrIAAQUAAAMOXgABBQAAAw5CAAEFAAADD
goAAQUAAAMNxAABBQAAAw2QAAEFAAADDRQAAQUAAAMM1AABBQAAAwx8AAEFAAADDBgAAQUAAAMLc
AABBQAAAwo4AAEFAAADCLAAAQUAAAMGwAABBQAAAQAAAAEFAAABBmAAAQUAAAEIoAABBQAAAQlwA
AEFAAABCigAAQUAAAEKyAABBQAAAQtQAAEFAAABDEgAAQUAAAEMoAABBQAAAQzAAAEFAAABDQQAA
QUAAAENHAABBQAAAQ00AAEFAAABDUAAAQUAAAENZAABBQAAAQ28AAEFAAABDkgAAQUAAAEOdgABB
QAAAQ6OAAEFAAABDrQAAQUAAAEO3gABBQAAAQ8UAAEFAAABDzAAAQUAAAEPXAABBQAAAQ9yAAEFA
AABD5IAAQUAAAEPogABBQAAAQ+8AAEFAAABD+QAAQUAAAEP/gABBQAAARAJAAEFAAABEBgAAQUAA
AEQIQABBQAAARAvAAEFAAABEDgAAQUAAAEQUgABBQAAARBbAAEFAAABEGgAAQUAAAEQfQABBQAAA
RCTAAEFAAABELoAAQUAAAEQxAABBQAAARDRAAEFAAABEN8AAQUAAAEQ7QABBQAAARD5AAEFAAABE
QcAAQUAAAERGQABBQAAAREsAAEFAAABEUUAAQUAAAERYAABBQAAARFtAAEFAAABEXgAAQUAAAERh
QABBQAAARGhAAEFAAABEboAAQUAAAERywABBQAAARHdAAEFAAABEe8AAQUAAAER/QABBQAAARIIA
AEFAAABEhQAAQUAAAESGQABBQAAARIjgAEFAAABEieAAQUAAAESMgABBQAAARI2gAEFAAABEjyAA
QUAAAESQwABBQAAARJLAAEFAAABElIAAQUAAAMPGAABBUAAAw7qAAEFQAADDsAAAQVAAAMOjgABB
UAAAw5kAAEFQAADDjwAAQVAAAMNhAABBUAAAwzYAAEFQAADDIAAAQVAAAMMHAABBUAAAwqYAAEFQ
AADCiAAAQVAAAMJMAABBUAAAwTAAAEFQAABBMAAAQVAAAEIEAABBUAAAQmwAAEFQAABCzAAAQVAA
AEL+AABBUAAAQxoAAEFQAABDLQAAQVAAAEM4AABBUAAAQz0AAEFQAABDRQAAQVAAAENLAABBUAAA
Q1gAAEFQAABDgIAAQVAAAEOUgABBUAAAQ50AAEFQAABDpIAAQVAAAEOsgABBUAAAQ7MAAEFQAABD
t4AAQVAAAEPGgABBUAAAQ9GAAEFQAABD1oAAQVAAAEPfAABBUAAAQ+mAAEFQAABD7wAAQVAAAEP6
AABBUAAARAhAAEFQAABEDMAAQVAAAEQPQABBUAAARBQAAEFQAABEF8AAQVAAAEQcAABBUAAARCCA
AEFQAABEJsAAQVAAAEQqQABBUAAARC2AAEFQAABEMoAAQVAAAEQ2gABBUAAARDoAAEFQAABEPMAA
QVAAAEQ+AABBUAAAREIAAEFQAABERMAAQVAAAERIAABBUAAAREsAAEFQAABETcAAQVAAAERRAABB
UAAARFRAAEFQAABEVkAAQVAAAERaQABBUAAARF1AAEFQAABEYIAAQVAAAERqQABBUAAARG2AAEFQ
AABEc4AAQVAAAER2wABBUAAARHzAAEFQAABEf0AAQVAAAESCAABBUAAARIOAAEFQAABEhSAAQVAA
AESIIABBUAAARItAAEFQAABEjiAAQVAAAESRIABBUAAARJMgAEFQAABElOAAQVAAAMPAgABBYAAA
w7kAAEFgAADDrYAAQWAAAMOcAABBYAAAw5IAAEFgAADDjAAAQWAAAMN5AABBYAAAw1oAAEFgAADD
RQAAQWAAAMMwAABBYAAAwyMAAEFgAADDCQAAQWAAAMLmAABBYAAAws4AAEFgAADCmAAAQWAAAMJA
AABBYAAAwgwAAEFgAADBAAAAQWAAAECgAABBYAAAQfAAAEFgAABCbAAAQWAAAEKmAABBYAAAQtQA
AEFgAABDAAAAQWAAAEMWAABBYAAAQyQAAEFgAABDLgAAQWAAAENBAABBYAAAQ08AAEFgAABDWwAA
QWAAAENsAABBYAAAQ3gAAEFgAABDiQAAQWAAAEOOgABBYAAAQ5GAAEFgAABDlYAAQWAAAEOdAABB
YAAAQ6UAAEFgAABDq4AAQWAAAEOwgABBYAAAQ7YAAEFgAABDvgAAQWAAAEPEgABBYAAAQ8oAAEFg
AABD0IAAQWAAAEPVAABBYAAAQ9wAAEFgAABD4QAAQWAAAEPrgABBYAAAQ/OAAEFgAABD/YAAQWAA
AEQDwABBYAAARAjAAEFgAABEDAAAQWAAAEQQgABBYAAARBTAAEFgAABEF4AAQWAAAEQcAABBYAAA
RB8AAEFgAABEIkAAQWAAAEQmgABBYAAARCqAAEFgAABELQAAQWAAAEQvwABBYAAARDOAAEFgAABE
NkAAQWAAAEQ6QABBYAAARD2AAEFgAABEQEAAQWAAAERDwABBYAAAREfAAEFgAABESgAAQWAAAERO
QABBYAAARFNAAEFgAABEWMAAQWAAAERcQABBYAAARGAAAEFgAABEZEAAQWAAAERnAABBYAAARGpA
AEFgAABEboAAQWAAAERwwABBYAAARHSAAEFgAABEegAAQWAAAER9wABBYAAARIDAAEFgAABEhKAA
QWAAAESGIABBYAAARIjgAEFgAABEiyAAQWAAAESNQABBYAAARI8AAEFgAABEkaAAQWAAAESTIABB
YAAARJUAAEFgAADDtIAAQXAAAMOqAABBcAAAw6IAAEFwAADDmgAAQXAAAMOPAABBcAAAw4eAAEFw
AADDeQAAQXAAAMNVAABBcAAAwzEAAEFwAADDHgAAQXAAAML6AABBcAAAwtQAAEFwAADCpgAAQXAA
AMKOAABBcAAAwlQAAEFwAADCFAAAQXAAAMFwAABBcAAAQKAAAEFwAABByAAAQXAAAEJUAABBcAAA
QnwAAEFwAABCxgAAQXAAAELoAABBcAAAQw0AAEFwAABDHQAAQXAAAEMoAABBcAAAQz4AAEFwAABD
RQAAQXAAAENLAABBcAAAQ1kAAEFwAABDagAAQXAAAEOEAABBcAAAQ4kAAEFwAABDkIAAQXAAAEOd
gABBcAAAQ6gAAEFwAABDtAAAQXAAAEO9gABBcAAAQ8MAAEFwAABDygAAQXAAAEPPAABBcAAAQ9cA
AEFwAABD3gAAQXAAAEPkgABBcAAAQ+yAAEFwAABD9QAAQXAAAEP6AABBcAAARACAAEFwAABEBUAA
QXAAAEQIQABBcAAARAwAAEFwAABEDkAAQXAAAEQRgABBcAAARBZAAEFwAABEGQAAQXAAAEQegABB
cAAARCGAAEFwAABEJcAAQXAAAEQogABBcAAARCwAAEFwAABEMIAAQXAAAEQ2QABBcAAARDoAAEFw
AABEPQAAQXAAAERBQABBcAAARELAAEFwAABEREAAQXAAAERFgABBcAAAREkAAEFwAABETAAAQXAA
AEROgABBcAAARFEAAEFwAABEVcAAQXAAAERYwABBcAAARF6AAEFwAABEYUAAQXAAAERlQABBcAAA
RGjAAEFwAABEbEAAQXAAAERwgABBcAAARHXAAEFwAABEd8AAQXAAAER9wABBcAAARIGAAEFwAABE
g8AAQXAAAESE4ABBcAAARIlgAEFwAABEi6AAQXAAAESNYABBcAAARI+AAEFwAABEkYAAQXAAAEST
wABBcAAARJVgAEFwAADDwQAAQYAAAMOyAABBgAAAw6aAAEGAAADDnQAAQYAAAMOSgABBgAAAw4qA
AEGAAADDfQAAQYAAAMNsAABBgAAAw1EAAEGAAADDMgAAQYAAAMMjAABBgAAAwwYAAEGAAADC4AAA
QYAAAMKqAABBgAAAwkAAAEGAAADB6AAAQYAAAMEQAABBgAAAQWAAAEGAAABCAAAAQYAAAEJ0AABB
gAAAQrAAAEGAAABDBAAAQYAAAEMXAABBgAAAQyQAAEGAAABDNwAAQYAAAENFAABBgAAAQ1AAAEGA
AABDVQAAQYAAAENbAABBgAAAQ2EAAEGAAABDZwAAQYAAAEOEgABBgAAAQ5cAAEGAAABDroAAQYAA
AEO+AABBgAAAQ8gAAEGAAABD0YAAQYAAAEPYAABBgAAAQ+KAAEGAAABD6QAAQYAAAEPxgABBgAAA
Q/UAAEGAAABEAIAAQYAAAEQDgABBgAAARAYAAEGAAABECQAAQYAAAEQLgABBgAAARA3AAEGAAABE
EMAAQYAAAEQSgABBgAAARBRAAEGAAABEFkAAQYAAAEQZwABBgAAARByAAEGAAABEIUAAQYAAAEQo
wABBgAAARCvAAEGAAABEMEAAQYAAAEQzwABBgAAARDcAAEGAAABEOwAAQYAAAEQ+wABBgAAAREIA
AEGAAABEREAAQYAAAERIgABBgAAAREyAAEGAAABEUUAAQYAAAERWQABBgAAARFpAAEGAAABEYEAA
QYAAAERiwABBgAAARGcAAEGAAABEaYAAQYAAAERuwABBgAAARHSAAEGAAABEecAAQYAAAER/gABB
gAAARIJgAEGAAABEg8AAQYAAAESFAABBgAAARIbAAEGAAABEiYAAQYAAAESMIABBgAAARI0AAEGA
AABEkAAAQYAAAESRYABBgAAARJNgAEGAAADDvwAAQYgAAMO1gABBiAAAw62AAEGIAADDo4AAQYgA
AMOdAABBiAAAw5MAAEGIAADDiwAAQYgAAMN2AABBiAAAw2IAAEGIAADDTwAAQYgAAMM0AABBiAAA
wygAAEGIAADDGQAAQYgAAMMEAABBiAAAwuIAAEGIAADC0AAAQYgAAMKkAABBiAAAwnAAAEGIAADC
NAAAQYgAAMFwAABBiAAAAAAAAEGIAABB2AAAQYgAAEI8AABBiAAAQqIAAEGIAABC4AAAQYgAAEMS
AABBiAAAQx8AAEGIAABDLgAAQYgAAEM1AABBiAAAQzoAAEGIAABDQAAAQYgAAENIAABBiAAAQ1IA
AEGIAABDigAAQYgAAEOXgABBiAAAQ6cAAEGIAABDr4AAQYgAAEO9AABBiAAAQ8QAAEGIAABD0IAA
QYgAAEPZgABBiAAAQ+AAAEGIAABD5oAAQYgAAEPvgABBiAAAQ/QAAEGIAABD/4AAQYgAAEQDwABB
iAAARAeAAEGIAABEDIAAQYgAAEQRQABBiAAARBVAAEGIAABEGkAAQYgAAEQdAABBiAAARCCAAEGI
AABEJUAAQYgAAEQtAABBiAAARDGAAEGIAABENsAAQYgAAEQ6QABBiAAAREHAAEGIAABER0AAQYgA
AEROAABBiAAARFGAAEGIAABEVcAAQYgAAERYgABBiAAARF9AAEGIAABEYMAAQYgAAERjwABBiAAA
RGdAAEGIAABEawAAQYgAAERuwABBiAAARHIAAEGIAABEdcAAQYgAAER9QABBiAAARIHAAEGIAABE
hGAAQYgAAESHAABBiAAARIjAAEGIAABEiiAAQYgAAESMQABBiAAARI0AAEGIAABEjwAAQYgAAESR
YABBiAAARJNAAEGIAABEleAAQYgAAMPEgABBkAAAw7+AAEGQAADDs4AAQZAAAMOtAABBkAAAw6OA
AEGQAADDmwAAQZAAAMOUgABBkAAAw4qAAEGQAADDgYAAQZAAAMN1AABBkAAAw2IAAEGQAADDRwAA
QZAAAMMZAABBkAAAwwQAAEGQAADC2AAAQZAAAMK4AABBkAAAwqQAAEGQAADCgAAAQZAAAMIsAABB
kAAAwaAAAEGQAADAAAAAQZAAAEGoAABBkAAAQfAAAEGQAABCVAAAQZAAAEKKAABBkAAAQrwAAEGQ
AABC1AAAQZAAAELyAABBkAAAQwsAAEGQAABDGQAAQZAAAEMnAABBkAAAQy8AAEGQAABDPAAAQZAA
AENDAABBkAAAQ0gAAEGQAABDUAAAQZAAAENWAABBkAAAQ18AAEGQAABDZgAAQZAAAEN0AABBkAAA
Q4eAAEGQAABDjwAAQZAAAEOZgABBkAAAQ6GAAEGQAABDpoAAQZAAAEOtgABBkAAAQ7QAAEGQAABD
ugAAQZAAAEPEAABBkAAAQ8yAAEGQAABD04AAQZAAAEPcAABBkAAAQ+OAAEGQAABD6gAAQZAAAEPx
gABBkAAAQ/qAAEGQAABEAsAAQZAAAEQFAABBkAAARAoAAEGQAABEDYAAQZAAAEQRwABBkAAARBXA
AEGQAABEGYAAQZAAAEQfgABBkAAARCHAAEGQAABEJYAAQZAAAEQogABBkAAARDKAAEGQAABENoAA
QZAAAEQ7AABBkAAARD+AAEGQAABEQMAAQZAAAERDQABBkAAAREiAAEGQAABES0AAQZAAAEROQABB
kAAARFVAAEGQAABEW8AAQZAAAERewABBkAAARGIAAEGQAABEZgAAQZAAAERowABBkAAARG7AAEGQ
AABEdUAAQZAAAER4AABBkAAARH1AAEGQAABEgGAAQZAAAESEoABBkAAARIYgAEGQAABEiOAAQZAA
AESKAABBkAAARI1AAEGQAABEj+AAQZAAAESTwABBkAAARJVgAEGQAADDwoAAQZgAAMO4gABBmAAA
w6sAAEGYAADDpAAAQZgAAMOcAABBmAAAw5KAAEGYAADDhwAAQZgAAMN7AABBmAAAw1IAAEGYAADD
QAAAQZgAAMM1AABBmAAAwxUAAEGYAADC+gAAQZgAAMLMAABBmAAAwpwAAEGYAADCLAAAQZgAAMG4
AABBmAAAP4AAAEGYAABBqAAAQZgAAEIkAABBmAAAQoAAAEGYAABCoAAAQZgAAEK4AABBmAAAQsoA
AEGYAABC3gAAQZgAAEMAAABBmAAAQwwAAEGYAABDHAAAQZgAAEMnAABBmAAAQzsAAEGYAABDRQAA
QZgAAENJAABBmAAAQ1AAAEGYAABDWwAAQZgAAENmAABBmAAAQ3EAAEGYAABDfgAAQZgAAEOFAABB
mAAAQ4sAAEGYAABDkgAAQZgAAEOVgABBmAAAQ5qAAEGYAABDpQAAQZgAAEOpAABBmAAAQ7KAAEGY
AABDuIAAQZgAAEO/AABBmAAAQ8oAAEGYAABD0YAAQZgAAEPagABBmAAAQ9+AAEGYAABD6gAAQZgA
AEPzAABBmAAAQ/mAAEGYAABEAcAAQZgAAEQDQABBmAAARAdAAEGYAABECwAAQZgAAEQPwABBmAAA
RBPAAEGYAABEFsAAQZgAAEQaQABBmAAARB2AAEGYAABEIIAAQZgAAEQpAABBmAAARCxAAEGYAABE
MIAAQZgAAEQzwABBmAAARDbAAEGYAABEO8AAQZgAAEQ+gABBmAAARD7AAEGYAABESMAAQZgAAERL
wABBmAAARE8AAEGYAABEUsAAQZgAAERVgABBmAAARFlAAEGYAABEXQAAQZgAAERfwABBmAAARGPA
AEGYAABEZsAAQZgAAERrQABBmAAARHCAAEGYAABEc0AAQZgAAER2QABBmAAARHtAAEGYAABEf0AA
QZgAAESBoABBmAAARINAAEGYAABEhUAAQZgAAESHQABBmAAARImgAEGYAABEi8AAQZgAAESNoABB
mAAARJCgAEGYAABEkuAAQZgAAMO7AABBoAAAw60AAEGgAADDoQAAQaAAAMOXAABBoAAAw4sAAEGg
AADDgQAAQaAAAMNoAABBoAAAw1wAAEGgAADDRgAAQaAAAMMhAABBoAAAww8AAEGgAADC9AAAQaAA
AMLYAABBoAAAwqwAAEGgAADCeAAAQaAAAMIMAABBoAAAQSAAAEGgAABB0AAAQaAAAEJcAABBoAAA
QqYAAEGgAABCyAAAQaAAAELwAABBoAAAQywAAEGgAABDOQAAQaAAAENDAABBoAAAQ04AAEGgAABD
VgAAQaAAAEODAABBoAAAQ4mAAEGgAABDlgAAQaAAAEOeAABBoAAAQ6QAAEGgAABDqoAAQaAAAEO0
AABBoAAAQ7sAAEGgAABDxIAAQaAAAEPMAABBoAAAQ9SAAEGgAABD2IAAQaAAAEPdgABBoAAAQ+OA
AEGgAABD6YAAQaAAAEPvAABBoAAAQ/WAAEGgAABD+4AAQaAAAEP/gABBoAAARALAAEGgAABEBoAA
QaAAAEQJgABBoAAARAyAAEGgAABED0AAQaAAAEQRwABBoAAARBTAAEGgAABEF4AAQaAAAEQaAABB
oAAARB1AAEGgAABEIkAAQaAAAEQmAABBoAAARClAAEGgAABELsAAQaAAAEQxgABBoAAARDUAAEGg
AABEOUAAQaAAAEQ/QABBoAAAREnAAEGgAABETsAAQaAAAERTAABBoAAARFiAAEGgAABEXEAAQaAA
AERfgABBoAAARGZAAEGgAABEa0AAQaAAAERwwABBoAAARHUAAEGgAABEegAAQaAAAER9gABBoAAA
RH+AAEGgAABEgQAAQaAAAESC4ABBoAAARIYgAEGgAABEh+AAQaAAAESKAABBoAAARItAAEGgAABE
jMAAQaAAAESPQABBoAAARJDgAEGgAABEkoAAQaAAAESToABBoAAA
      </set>
      <set id="src_2511" fmt="ptset">
AAAACHNyY18yNTExAAAAAAAAAAIAAABnw8CAAEL0AADDWgAAQvQAAMLOAABC9AAAw28AAEL2AABE
XcAAQvYAAERiwABC+AAARJJgAEL4AADDHAAAQvoAAERFgABC+gAARFjAAEL6AABENgAAQvwAAERs
wABC/AAARIPgAEL8AADDuoAAQv4AAMOngABC/gAAw38AAEL+AADDXgAAQv4AAMMgAABC/gAAwxYA
AEL+AADCXAAAQv4AAEGoAABC/gAAQooAAEL+AADDm4AAQwAAAMNqAABDAAAAwwgAAEMAAADBsAAA
QwAAAEPEAABDAAAARCSAAEMAAABEQ4AAQwAAAERdwABDAAAAw6mAAEMBAADDgoAAQwEAAMNnAABD
AQAAwy8AAEMBAADDBAAAQwEAAMKKAABDAQAAwagAAEMBAABAgAAAQwEAAEKoAABDAQAAQroAAEMC
AABDuoAAQwIAAERawABDAgAARGhAAEMCAADDaAAAQwMAAMM1AABDAwAAwt4AAEMDAABCGAAAQwMA
AEQgwABDAwAAREFAAEMDAADDx4AAQwQAAMMWAABDBAAAQ9OAAEMEAABD1AAAQwQAAEQRQABDBAAA
w8eAAEMFAADDgoAAQwUAAML4AABDBQAAwnwAAEMFAABCsgAAQwUAAEIIAABDBgAAQ2AAAEMGAABE
IEAAQwYAAMMkAABDBwAAwgQAAEMHAABC7AAAQwcAAERMQABDBwAARFSAAEMHAABEVMAAQwcAAERt
gABDBwAARHXAAEMHAADDlAAAQwgAAMNwAABDCAAAw1AAAEMIAADDCgAAQwgAAMMBAABDCAAAwrQA
AEMIAADCDAAAQwgAAMFAAABDCAAAQkQAAEMIAABCqgAAQwgAAEPTAABDCAAAQ+0AAEMIAABEBMAA
QwgAAEQWwABDCAAARB1AAEMIAABELwAAQwgAAERJQABDCAAARFGAAEMIAABEZIAAQwgAAERywABD
CAAARImAAEMIAADDxgAAQwkAAMPFgABDCQAAwy4AAEMJAADCZAAAQwkAAEM5AABDCQAAQmQAAEMK
AABC/gAAQwoAAEP9AABDCgAAw4mAAEMLAADDOQAAQwsAAELYAABDCwAARD6AAEMLAAA=
      </set>
      <set id="src_2811" fmt="ptset">
AAAACHNyY18yODExAAAAAAAAAAIAAAB+wy8AAELMAADCTAAAQswAAEQfwABCzAAAw6wAAELOAADD
PgAAQs4AAMLmAABCzgAAQnwAAELOAABDHAAAQs4AAERMgABCzgAAw0YAAELQAADDDQAAQtAAAMLK
AABC0AAAwhQAAELQAABBYAAAQtAAAEIwAABC0AAAQqoAAELQAABDBgAAQtAAAEOkAABC0AAAQ7SA
AELQAABDxwAAQtAAAEQ3wABC0AAARFiAAELQAADDuoAAQtIAAMOdAABC0gAAwhAAAELSAABDFwAA
QtIAAEPEAABC0gAARBYAAELSAABEOQAAQtIAAMPEAABC1AAAw2cAAELUAADDFAAAQtQAAMJUAABC
1AAAQiwAAELUAABC0gAAQtQAAEMGAABC1AAARFeAAELUAADDUwAAQtYAAMMpAABC1gAAQrwAAELW
AABELgAAQtYAAELwAABC2AAAQx8AAELYAABEKEAAQtgAAEKWAABC2gAAQxYAAELaAABDyYAAQtoA
AEQbwABC3AAAw8AAAELeAADDXwAAQt4AAMMhAABC3gAAwuYAAELeAABCzgAAQt4AAMOwgABC4AAA
w2wAAELgAADC6AAAQuAAAEMNAABC4AAAw7cAAELiAADDhAAAQuIAAMNEAABC4gAAwpIAAELiAABB
0AAAQuIAAELQAABC4gAAQ1MAAELiAABDdwAAQuIAAEPFAABC4gAAw2sAAELkAADBgAAAQuQAAEMR
AABC5AAAQzsAAELkAADDk4AAQuYAAEL8AABC5gAAQywAAELmAABDhoAAQuYAAEPZAABC5gAAQ/eA
AELmAABEHAAAQuYAAERMgABC5gAARG+AAELmAABEf8AAQuYAAMN8AABC6AAAwqgAAELoAADCpgAA
QugAAELSAABC6AAAQxwAAELoAABDSQAAQugAAEOfgABC6AAAQ+qAAELoAABD+oAAQugAAEQSAABC
6AAAwuoAAELqAADCXAAAQuoAAEMZAABC6gAAQ9GAAELqAABEEAAAQuoAAERyAABC6gAAw6wAAELs
AADDewAAQuwAAMNXAABC7AAAwy8AAELsAADDEQAAQuwAAMMCAABC7AAAwoIAAELsAADCCAAAQuwA
AEIgAABC7AAAQpAAAELsAABC4AAAQuwAAEMgAABC7AAARDpAAELsAABEQYAAQuwAAERDQABC7AAA
w7AAAELuAADDNAAAQu4AAMLEAABC7gAAwiQAAELuAADBIAAAQu4AAEIoAABC7gAAQuQAAELuAABD
DwAAQu4AAEQEwABC7gAAw4OAAELwAABDkYAAQvAAAMOzAABC8gAAwwMAAELyAABCeAAAQvIAAEMp
AABC8gAA
      </set>
      <set id="src_5011" fmt="ptset">
AAAACHNyY181MDExAAAAAAAAAAIAAABmwygAAEKwAADB+AAAQrAAAEMkAABCsAAAQzkAAEKwAABE
JwAAQrAAAMM9AABCsgAAQxgAAEKyAABDRwAAQrIAAENwAABCsgAAQ+OAAEKyAABED8AAQrIAAERz
AABCsgAAQMAAAEK0AABCngAAQrQAAEOogABCtAAAw8YAAEK2AADDVgAAQrYAAMMjAABCtgAAwtAA
AEK2AADCYAAAQrYAAMFwAABCtgAAQpQAAEK2AABDHgAAQrYAAEMwAABCtgAAQ3YAAEK2AABERIAA
QrYAAEMJAABCuAAAQ14AAEK4AABD1gAAQrgAAEQmAABCuAAAw4mAAEK6AADCWAAAQroAAEKeAABC
ugAAQxAAAEK6AABDNQAAQroAAENMAABCugAAQ3EAAEK6AABEFEAAQroAAERPQABCugAAw8YAAEK8
AADDnwAAQrwAAMNVAABCvAAAwxYAAEK8AADCzAAAQrwAAEMOAABCvAAAQxYAAEK8AABEPYAAQrwA
AMODgABCvgAAwmQAAEK+AABCKAAAQr4AAEL+AABCvgAAQx4AAEK+AABDOwAAQr4AAENKAABCvgAA
Q4EAAEK+AABDooAAQr4AAEO9gABCvgAAQ+uAAEK+AABD9oAAQr4AAEQRQABCvgAARBsAAEK+AABE
LsAAQr4AAMNnAABCwAAAwiQAAELAAABCeAAAQsAAAELIAABCwAAAQwAAAELAAABDGwAAQsAAAEMw
AABCwAAAQ0EAAELAAABDwoAAQsAAAMPCAABCwgAAw42AAELCAADDYgAAQsIAAMMoAABCwgAAwwQA
AELCAADCpAAAQsIAAEKkAABCwgAARCrAAELCAABESAAAQsIAAERsAABCwgAARIHgAELCAADDjYAA
QsQAAMM3AABCxAAAQnwAAELEAABDAgAAQsQAAEMfAABCxAAAQ1YAAELEAABDgQAAQsQAAEQSAABC
xAAAwzYAAELGAABDJAAAQsYAAEOxAABCxgAAQ/SAAELGAABEOYAAQsYAAEFQAABCyAAAQvYAAELI
AABEOYAAQsgAAERFgABCyAAAwngAAELKAABDGQAAQsoAAERHAABCygAA
      </set>
      <set id="src_811" fmt="ptset">
AAAAB3NyY184MTEAAAAAAAAAAgAAALHCTAAAQooAAEHYAABCigAAQyoAAEKKAABD2wAAQooAAEP1
gABCigAARCvAAEKKAABEZUAAQooAAMNZAABCjAAAwbAAAEKMAABDJAAAQowAAENcAABCjAAAQ3gA
AEKMAABETQAAQowAAMOpAABCjgAAw1QAAEKOAADCxgAAQo4AAMIsAABCjgAAQcAAAEKOAABCrgAA
Qo4AAELyAABCjgAAQx4AAEKOAABDKwAAQo4AAEMwAABCjgAAQ0EAAEKOAABDZQAAQo4AAEN0AABC
jgAARFKAAEKOAABEZcAAQo4AAMOfAABCkAAAwtYAAEKQAABAwAAAQpAAAEKwAABCkAAAQx8AAEKQ
AABDNgAAQpAAAEM5AABCkAAAQ2EAAEKQAABDcAAAQpAAAEOJAABCkAAAQ5cAAEKQAABDpgAAQpAA
AEQzQABCkAAAw6cAAEKSAADDTgAAQpIAAMMPAABCkgAAwZAAAEKSAABC5AAAQpIAAEMfAABCkgAA
QzoAAEKSAABDcgAAQpIAAEQwQABCkgAAwxcAAEKUAADCJAAAQpQAAEHoAABClAAAQwAAAEKUAABD
BwAAQpQAAEMrAABClAAAQzYAAEKUAABDTwAAQpQAAENwAABClAAAQ78AAEKUAABEM8AAQpQAAEQ2
QABClAAAwuwAAEKWAADCogAAQpYAAEMbAABClgAAQywAAEKWAADDPgAAQpgAAMK4AABCmAAAwSAA
AEKYAABClgAAQpgAAEMSAABCmAAAQ9KAAEKYAABESwAAQpgAAMDgAABCmgAAQwgAAEKaAABDLAAA
QpoAAEMwAABCmgAAQ0MAAEKaAABDi4AAQpoAAERXQABCmgAAw8OAAEKcAADDpoAAQpwAAMOJgABC
nAAAwy8AAEKcAADCBAAAQpwAAEGAAABCnAAAQyMAAEKcAABDQQAAQpwAAENuAABCnAAAQ6uAAEKc
AABEMsAAQpwAAERYQABCnAAARIWgAEKcAADDWgAAQp4AAMM4AABCngAAwv4AAEKeAADCpAAAQp4A
AMJQAABCngAAwegAAEKeAABCngAAQp4AAERRAABCngAARGSAAEKeAADDwAAAQqAAAMHYAABCoAAA
Qx8AAEKgAABDXwAAQqAAAEO0gABCoAAARDjAAEKgAADCpAAAQqIAAMJsAABCogAAQxsAAEKiAABD
UQAAQqIAAEN2AABCogAAQ4cAAEKiAABD7YAAQqIAAERXQABCogAAQZgAAEKkAABChgAAQqQAAELg
AABCpAAAQxgAAEKkAABDIQAAQqQAAENLAABCpAAAQ1UAAEKkAABDZwAAQqQAAEN8AABCpAAAQ4SA
AEKkAABDmoAAQqQAAEOyAABCpAAAQ8aAAEKkAABD8wAAQqQAAEQUwABCpAAARFOAAEKkAABEeQAA
QqQAAESBgABCpAAAw4KAAEKmAADC0gAAQqYAAEK2AABCpgAAQyAAAEKmAABDNAAAQqYAAENqAABC
pgAARDjAAEKmAADDewAAQqgAAMM0AABCqAAAwuYAAEKoAADCugAAQqgAAMKGAABCqAAAwbgAAEKo
AADAQAAAQqgAAEJsAABCqAAAQvgAAEKoAABDIQAAQqgAAEM9AABCqAAAQ0AAAEKoAABDVwAAQqgA
AENwAABCqAAAQ4UAAEKoAABDpIAAQqgAAEOvAABCqAAAQ8aAAEKoAADDtAAAQqoAAEM1AABCqgAA
Q4YAAEKqAABDuwAAQqoAAEQ0wABCqgAARFZAAEKqAADDhoAAQqwAAMIgAABCrAAAQuoAAEKsAABD
SQAAQqwAAEOJgABCrAAAQhwAAEKuAABC1AAAQq4AAEMXAABCrgAAQzMAAEKuAABDSAAAQq4AAENZ
AABCrgAARE7AAEKuAAA=
      </set>
      <set id="src_9111" fmt="ptset">
AAAACHNyY185MTExAAAAAAAAAAIAAAByw10AAEJYAADDFQAAQlgAAELkAABCWAAAQw4AAEJYAABD
OAAAQlgAAERvQABCWAAAw4cAAEJcAADCdAAAQlwAAELiAABCXAAAQw8AAEJcAABDQQAAQlwAAMM7
AABCYAAAwjQAAEJgAABCxgAAQmAAAEMFAABCYAAAQxQAAEJgAABDFwAAQmAAAEMyAABCYAAAQ/gA
AEJgAABET4AAQmAAAERZQABCYAAARGwAAEJgAADCCAAAQmQAAELYAABCZAAAQugAAEJkAABDMgAA
QmQAAEQhAABCZAAAwhgAAEJoAABCkAAAQmgAAEMpAABCaAAAQ0sAAEJoAABDaQAAQmgAAENuAABC
aAAAQ+SAAEJoAADDtoAAQmwAAMNIAABCbAAAwvoAAEJsAABDCQAAQmwAAEMSAABCbAAAQxgAAEJs
AABDLgAAQmwAAENlAABCbAAAQ4qAAEJsAABEYgAAQmwAAEGAAABCcAAAQxcAAEJwAABDHQAAQnAA
AEQLAABCcAAARA9AAEJwAABEMgAAQnAAAESGQABCcAAAw3sAAEJ0AADDMgAAQnQAAMLMAABCdAAA
QKAAAEJ0AABCoAAAQnQAAEMJAABCdAAAQxkAAEJ0AADDqgAAQngAAMOIgABCeAAAwzUAAEJ4AABD
DgAAQngAAEMmAABCeAAARGdAAEJ4AADDooAAQnwAAMOFAABCfAAAwz8AAEJ8AADDCwAAQnwAAEKy
AABCfAAAQwgAAEJ8AABDIAAAQnwAAEM2AABCfAAARENAAEJ8AADDGQAAQoAAAMJAAABCgAAAQqgA
AEKAAABDFQAAQoAAAEMrAABCgAAARDQAAEKAAABERsAAQoAAAMOoAABCggAAw3UAAEKCAABC5gAA
QoIAAEQ5wABCggAAw8KAAEKEAADDgAAAQoQAAMMUAABChAAAwpoAAEKEAADBAAAAQoQAAMDgAABC
hAAAQwoAAEKEAABDOwAAQoQAAEOxAABChAAARADAAEKEAABEG4AAQoQAAEQ/QABChAAARFgAAEKE
AABEcgAAQoQAAERyQABChAAAwvIAAEKGAABBkAAAQoYAAEKwAABChgAAQwkAAEKGAABDFgAAQoYA
AEMbAABChgAAQz8AAEKGAADDhYAAQogAAMMkAABCiAAAQxEAAEKIAABDXAAAQogAAEPdAABCiAAA
RAzAAEKIAABEGAAAQogAAEQkQABCiAAA
      </set>
      <set id="src_3311" fmt="ptset">
AAAACHNyY18zMzExAAAAAAAAAAIAAABOQbAAAEIcAABDCQAAQhwAAEMXAABCHAAAwzQAAEIgAADC
3gAAQiAAAMIoAABCIAAAQAAAAEIgAABC3AAAQiAAAERhgABCIAAARHBAAEIgAADDwgAAQiQAAMKS
AABCJAAAQgAAAEIkAABCrAAAQiQAAEK6AABCJAAAQwsAAEIkAABEYUAAQiQAAMMuAABCKAAAQmQA
AEIoAABC8AAAQigAAEMPAABCKAAAQyYAAEIoAABDkwAAQigAAMO0AABCLAAAQcgAAEIsAABDAAAA
QiwAAEMrAABCLAAARExAAEIsAABET8AAQiwAAERTAABCLAAAw8eAAEIwAABC1AAAQjAAAEQgQABC
MAAARDkAAEIwAABEVwAAQjAAAMMYAABCNAAAw6QAAEI4AADDWwAAQjgAAEJoAABCOAAAQsQAAEI4
AABDHgAAQjgAAEOUAABCOAAARHBAAEI4AADDaAAAQjwAAMJQAABCPAAAQMAAAEI8AABDHQAAQjwA
AMPDgABCQAAAw5uAAEJAAADDegAAQkAAAMMoAABCQAAAwrAAAEJAAADCnAAAQkAAAEHQAABCQAAA
QroAAEJAAABDBQAAQkAAAMLuAABCRAAAQvgAAEJEAABDIwAAQkQAAEQZQABCRAAARHpAAEJEAADD
r4AAQkgAAMONAABCSAAAwzUAAEJIAADDDgAAQkgAAMLYAABCSAAAwiwAAEJIAABDCQAAQkgAAEOt
AABCSAAAQ9sAAEJIAABEAkAAQkgAAEQXQABCSAAAwxYAAEJMAABDAgAAQkwAAEMeAABCTAAAwsYA
AEJQAABEK4AAQlAAAMNRAABCVAAA
      </set>
      <set id="src_4011" fmt="ptset">
AAAACHNyY180MDExAAAAAAAAAAIAAABjQwwAAEGoAABDWwAAQagAAERSQABBqAAAw6IAAEGwAADD
RgAAQbAAAEO1gABBsAAARDjAAEGwAADDWgAAQbgAAMMOAABBuAAAwtoAAEG4AADC0AAAQbgAAMEw
AABBuAAAQcAAAEG4AABC2gAAQbgAAEMrAABBuAAAQ14AAEG4AABDdwAAQbgAAEOvgABBuAAAQ/gA
AEG4AABEC0AAQbgAAEQvwABBuAAARJJgAEG4AADDRwAAQcAAAMMEAABBwAAAwlgAAEHAAADAgAAA
QcAAAEJwAABBwAAARFeAAEHAAADDmQAAQcgAAMNdAABByAAAweAAAEHIAABAgAAAQcgAAEGAAABB
yAAAQtYAAEHIAABEUEAAQcgAAMKQAABB0AAAQtgAAEHQAABDzIAAQdAAAEQ7gABB0AAARGBAAEHQ
AADDq4AAQdgAAMMKAABB2AAAwx0AAEHgAADCdAAAQeAAAEI8AABB4AAARGJAAEHgAADDvIAAQegA
AMO2gABB6AAAwxAAAEHoAABDmAAAQegAAEPMgABB6AAAwp4AAEHwAADDq4AAQfgAAMN+AABB+AAA
RCwAAEH4AABEhOAAQfgAAESH4ABB+AAARIkgAEH4AADDTQAAQgAAAMMDAABCAAAARDDAAEIAAABE
MQAAQgAAAERaQABCAAAARH+AAEIAAADDrIAAQgQAAMORgABCBAAAw3cAAEIEAADCsgAAQggAAEJM
AABCCAAAREXAAEIIAADDxgAAQgwAAMOqgABCDAAAw5EAAEIMAADDHwAAQgwAAMIgAABCDAAAwIAA
AEIMAABC1AAAQgwAAEQ0QABCDAAARESAAEIMAABEVcAAQgwAAERnQABCDAAARHdAAEIMAABEgUAA
QgwAAESNYABCDAAAwzYAAEIQAADDDAAAQhAAAMGoAABCEAAAQfAAAEIQAABC8gAAQhAAAEQ3wABC
EAAAwcAAAEIUAABCxgAAQhQAAENaAABCFAAARABAAEIUAABEcAAAQhQAAMOEgABCGAAAwxMAAEIY
AABEQMAAQhgAAERhAABCGAAA
      </set>
      <set id="src_5911" fmt="ptset">
AAAACHNyY181OTExAAAAAAAAAAIAAABfw7CAAD+AAADDgYAAP4AAAEGIAAA/gAAAQuIAAD+AAABE
Q8AAP4AAAMOvAABAAAAARCRAAEAAAABEMQAAQAAAAMNyAABAQAAAw08AAEBAAADCmAAAQEAAAEHQ
AABAQAAAQuIAAEBAAABDAgAAQEAAAEMXAABAQAAAQycAAEBAAABDNAAAQIAAAEQuwABAgAAAw6IA
AECgAADDmYAAQKAAAMMvAABAoAAAww4AAECgAADCtgAAQKAAAMIUAABAoAAAQgwAAECgAABDAQAA
QKAAAERdwABAoAAAQsgAAEDAAABEEIAAQMAAAESFgABAwAAAw1cAAEDgAADDAQAAQOAAAMJsAABA
4AAAQhQAAEDgAABD7QAAQOAAAEQaAABA4AAAwogAAEEAAABCzgAAQQAAAEP2AABBAAAAw68AAEEQ
AADDjoAAQRAAAMNSAABBEAAAwr4AAEEQAABCyAAAQRAAAERMwABBEAAAwRAAAEEgAABEOYAAQSAA
AERWgABBIAAARGHAAEEgAADDqgAAQTAAAEDgAABBMAAAQwUAAEEwAABESMAAQTAAAMPBgABBQAAA
w6AAAEFAAADDRAAAQUAAAMLiAABBQAAAwdAAAEFAAADAgAAAQUAAAEJkAABBQAAARJPgAEFAAADD
awAAQVAAAML8AABBUAAAwjwAAEFQAABB0AAAQVAAAEKUAABBUAAAwvYAAEFgAABCEAAAQWAAAELo
AABBYAAAQ6+AAEFgAABEMIAAQWAAAMG4AABBcAAAQq4AAEFwAABDEwAAQXAAAMOsAABBgAAAw1gA
AEGAAADCzAAAQYAAAMEQAABBgAAAREmAAEGAAABDjwAAQYgAAESJAABBiAAAw62AAEGQAADDlIAA
QZAAAMMqAABBkAAAQuYAAEGQAABDYQAAQZAAAEOmgABBkAAAQ8gAAEGQAABESkAAQZAAAMOxAABB
mAAAw3YAAEGYAABC/AAAQZgAAENgAABBmAAAw2cAAEGgAABETEAAQaAAAA==
      </set>
      <set id="src_25" fmt="ptset">
AAAABnNyY18yNQAAAAAAAAACAAAAs8NIAABDGAAAw0MAAEMYAADDPQAAQxgAAML2AABDGAAAQogA
AEMYAABC7AAAQxgAAEMqAABDGAAAQzEAAEMYAABDUgAAQxgAAENoAABDGAAAQ5OAAEMYAABDqIAA
QxgAAEPNgABDGAAAQ9QAAEMYAABEEkAAQxgAAERDQABDGAAARFHAAEMYAABEaEAAQxgAAERwQABD
GAAARILAAEMYAABEhqAAQxgAAESOAABDGAAARI7AAEMYAABEk2AAQxgAAESVgABDGAAAQ2gAAEMZ
AABDgQAAQxkAAEOLAABDGQAAQ5MAAEMZAABD2AAAQxkAAEQOQABDGQAARCvAAEMZAABEOcAAQxkA
AERAQABDGQAAREeAAEMZAABEWYAAQxkAAERjwABDGQAARHtAAEMZAABEfcAAQxkAAESFIABDGQAA
RIZAAEMZAABEjwAAQxkAAEMvAABDGgAAQ8MAAEMaAABD5gAAQxoAAEO2AABDGwAAQ8IAAEMbAABD
74AAQxsAAEQGgABDGwAARBPAAEMbAABDloAAQx0AAEOZAABDHQAAw4MAAEMeAABDmoAAQx4AAEOn
gABDHgAAQ68AAEMeAABDvoAAQx4AAEPkAABDHgAARBKAAEMeAABEG0AAQx4AAERigABDHgAAQ+kA
AEMfAABD8IAAQx8AAEOegABDIAAAREFAAEMgAABEWkAAQyAAAERfwABDIAAARIKAAEMgAABEg4AA
QyAAAESRwABDIAAAQ86AAEMhAABD1IAAQyEAAEPXgABDIQAARAyAAEMhAABEE4AAQyEAAEQmAABD
IQAARIUAAEMhAABEhcAAQyEAAEOqgABDIgAAQ9iAAEMiAABEEcAAQyIAAERwQABDIgAARIEgAEMi
AABDzgAAQyMAAEQCQABDIwAARCAAAEMjAABDugAAQyQAAEPwgABDJAAARANAAEMkAABEO4AAQyQA
AEOLgABDJQAAQ/cAAEMlAABEDYAAQyUAAEQSAABDJQAARBnAAEMlAABEKQAAQyUAAEQ1AABDJQAA
REbAAEMlAABEXIAAQyUAAERsAABDJQAARIpAAEMlAABEjwAAQyUAAESSAABDJQAAQ5MAAEMmAABD
mQAAQyYAAEOegABDJgAAQ6GAAEMmAABDo4AAQyYAAEOlgABDJgAAQ8QAAEMmAABD6QAAQyYAAEP9
AABDJgAARAZAAEMmAABEDQAAQyYAAEQWQABDJgAARCWAAEMmAABELkAAQyYAAEQ8QABDJgAAREZA
AEMmAABETcAAQyYAAERgAABDJgAARGzAAEMmAABEc0AAQyYAAESDAABDJgAARIZgAEMmAABEi4AA
QyYAAESQIABDJgAARJXgAEMmAADDTAAAQycAAMGgAABDJwAAwSAAAEMnAABC0AAAQycAAEPHAABD
JwAAQ9IAAEMnAABD/4AAQycAAERDwABDJwAARE4AAEMnAABDmoAAQygAAEOwAABDKAAAQ7sAAEMo
AABD1QAAQygAAEPxAABDKAAARArAAEMoAABEG0AAQygAAEQlwABDKAAARDdAAEMoAABEbwAAQygA
AESAQABDKAAARJFgAEMoAABDDgAAQykAAEOBgABDKQAAQ5QAAEMpAABDmQAAQykAAEO1AABDKQAA
Q80AAEMpAABEAUAAQykAAEOeAABDKgAAQ6CAAEMqAABDooAAQyoAAEPegABDKwAARARAAEMrAABE
XsAAQysAAERogABDKwAARHOAAEMrAABEhmAAQysAAESOwABDKwAARJCgAEMrAABBkAAAQywAAEO5
gABDLAAAQ8sAAEMsAABD54AAQywAAEQRQABDLAAARCBAAEMsAABEP0AAQywAAER0wABDLAAARIAA
AEMsAABEhSAAQywAAESQAABDLAAARJVAAEMsAAA=
      </set>
      <set id="src_28" fmt="ptset">
AAAABnNyY18yOAAAAAAAAAACAAABssPAAABDAQAAQ4eAAEMBAABDlYAAQwEAAEOZAABDAQAAQ6SA
AEMBAABDpwAAQwEAAEOpgABDAQAAQ8eAAEMBAABDzYAAQwEAAEPWAABDAQAAQ+QAAEMBAABD6wAA
QwEAAEPyAABDAQAARAMAAEMBAABECsAAQwEAAEQcQABDAQAARCQAAEMBAABEK8AAQwEAAEQ9gABD
AQAAREOAAEMBAABESAAAQwEAAERPAABDAQAARFxAAEMBAABEXkAAQwEAAERmgABDAQAARHrAAEMB
AABEhIAAQwEAAESMoABDAQAAQ44AAEMCAABDpoAAQwIAAEOpgABDAgAAQ8WAAEMCAABEAIAAQwIA
AERLgABDAgAAQ7QAAEMDAABD4oAAQwMAAEPvAABDAwAAQ/IAAEMDAABEDMAAQwMAAEQQQABDAwAA
RC+AAEMDAABENEAAQwMAAEQ5gABDAwAARFDAAEMDAABEWMAAQwMAAERqwABDAwAARIEAAEMDAABE
hEAAQwMAAESOYABDAwAAwmAAAEMEAABDgoAAQwQAAEOlAABDBAAAQ7EAAEMEAABDvIAAQwQAAEPI
gABDBAAAQ/gAAEMEAABD/YAAQwQAAEQPAABDBAAARCFAAEMEAABEKwAAQwQAAEQvgABDBAAAREgA
AEMEAABEW4AAQwQAAERkgABDBAAARGsAAEMEAABEccAAQwQAAER5AABDBAAARHtAAEMEAABEhaAA
QwQAAESKgABDBAAARI+gAEMEAADDOQAAQwUAAEQNQABDBQAARBkAAEMFAABEKQAAQwUAAESQIABD
BQAARJDgAEMFAABDjoAAQwYAAEOcAABDBgAAQ6OAAEMGAABDpgAAQwYAAEOuAABDBgAAQ8eAAEMG
AABD3AAAQwYAAEPugABDBgAAQ/QAAEMGAABECgAAQwYAAEQZQABDBgAARB4AAEMGAABEIMAAQwYA
AEQngABDBgAARDIAAEMGAABET0AAQwYAAERZAABDBgAARGUAAEMGAABEacAAQwYAAER4AABDBgAA
RH7AAEMGAABEgeAAQwYAAESFIABDBgAARIcgAEMGAABEjEAAQwYAAESOIABDBgAARJRgAEMGAABE
lOAAQwYAAEN+AABDBwAAQ46AAEMHAABDogAAQwcAAEPHAABDBwAAQ9UAAEMHAABD1wAAQwcAAEPq
gABDBwAARAOAAEMHAABEB4AAQwcAAEQMQABDBwAARBDAAEMHAABEHIAAQwcAAEQqwABDBwAARDcA
AEMHAABEQMAAQwcAAEOPgABDCAAAQ5YAAEMIAABDmYAAQwgAAEO7gABDCAAAQ8QAAEMIAABD1wAA
QwgAAEPyAABDCAAAQ/cAAEMIAABEBMAAQwgAAEQNAABDCAAARBnAAEMIAABEOQAAQwgAAERQgABD
CAAARIEAAEMIAABEhYAAQwgAAESM4ABDCAAARI4AAEMIAABEkOAAQwgAAESUwABDCAAAQ4KAAEMJ
AABDowAAQwkAAEOngABDCQAAQ8aAAEMJAABD3gAAQwkAAEP0gABDCQAARAkAAEMJAABEDMAAQwkA
AEQngABDCQAAREGAAEMJAABER0AAQwkAAERZwABDCQAARGEAAEMJAABEa8AAQwkAAER1QABDCQAA
RH+AAEMJAABEicAAQwkAAESMgABDCQAARI8AAEMJAABDTAAAQwoAAENiAABDCgAAQ6qAAEMKAABD
rwAAQwoAAEO4AABDCgAAQ7uAAEMKAABDwoAAQwoAAEPIAABDCgAAQ84AAEMKAABD0IAAQwoAAEP7
AABDCgAARAIAAEMKAABECEAAQwoAAEQLAABDCgAARBFAAEMKAABEE0AAQwoAAEQbAABDCgAARCpA
AEMKAABELgAAQwoAAEQ9gABDCgAAREsAAEMKAABETgAAQwoAAERsgABDCgAARG7AAEMKAABEccAA
QwoAAER0gABDCgAARH8AAEMKAABEgqAAQwoAAESRYABDCgAARJKAAEMKAABDcQAAQwsAAEN+AABD
CwAAQ66AAEMLAABDuQAAQwsAAEPMgABDCwAAQ9gAAEMLAABD8AAAQwsAAEP4gABDCwAAQ/0AAEML
AABEAoAAQwsAAEQGAABDCwAARA6AAEMLAABEFUAAQwsAAEQZwABDCwAARChAAEMLAABEMAAAQwsA
AEQ8wABDCwAAREiAAEMLAABEVoAAQwsAAERfAABDCwAARGzAAEMLAABEcwAAQwsAAER4AABDCwAA
RHoAAEMLAABEh8AAQwsAAEO0gABDDAAAQ7aAAEMMAABD0IAAQwwAAEP4AABDDAAARAPAAEMMAABE
DYAAQwwAAEQRQABDDAAARBdAAEMMAABEGkAAQwwAAEQcAABDDAAARCJAAEMMAABELoAAQwwAAEQz
QABDDAAAREXAAEMMAABESoAAQwwAAERRQABDDAAARH7AAEMMAABEgmAAQwwAAESGIABDDAAARI4A
AEMMAABDgoAAQw0AAEOXAABDDQAAQ5+AAEMNAABDrAAAQw0AAEO2gABDDQAAQ8SAAEMNAABD1AAA
Qw0AAEPdAABDDQAAQ++AAEMNAABD/oAAQw0AAEQNAABDDQAARA8AAEMNAABEFEAAQw0AAER8QABD
DQAARIBgAEMNAABEh0AAQw0AAESOYABDDQAARJAAAEMNAABDgYAAQw4AAEOEAABDDgAAQ40AAEMO
AABDjoAAQw4AAEORAABDDgAAQ5QAAEMOAABDtIAAQw4AAEPCgABDDgAAQ8YAAEMOAABD3wAAQw4A
AEPwgABDDgAAQ/eAAEMOAABEAkAAQw4AAEQIQABDDgAARB3AAEMOAABEb8AAQw4AAESDwABDDgAA
RI1AAEMOAABEjkAAQw4AAESToABDDgAARJTgAEMOAABDg4AAQw8AAEOvgABDDwAAQ7KAAEMPAABD
uQAAQw8AAEPKAABDDwAAQ9UAAEMPAABD64AAQw8AAEPygABDDwAARAMAAEMPAABEDAAAQw8AAEQS
wABDDwAARCBAAEMPAABEIkAAQw8AAESOgABDDwAAQ4gAAEMQAABDkoAAQxAAAEOUAABDEAAAQ5gA
AEMQAABDnAAAQxAAAEO+AABDEAAAQ8OAAEMQAABD0IAAQxAAAEPpgABDEAAARANAAEMQAABED0AA
QxAAAEQSwABDEAAARBRAAEMQAABEJoAAQxAAAEQ0wABDEAAAREDAAEMQAABER4AAQxAAAERJAABD
EAAARFqAAEMQAABEZMAAQxAAAERpAABDEAAARHZAAEMQAABEgAAAQxAAAESEgABDEAAARJAAAEMQ
AABDQAAAQxEAAEOagABDEQAAQ6IAAEMRAABDpwAAQxEAAEOqgABDEQAAQ62AAEMRAABDtIAAQxEA
AEPSgABDEQAAQ+SAAEMRAABD7QAAQxEAAEQAQABDEQAARAiAAEMRAABEDsAAQxEAAEQTgABDEQAA
RBlAAEMRAABEK4AAQxEAAEQzgABDEQAARDjAAEMRAABETkAAQxEAAERYgABDEQAARHaAAEMRAABE
fYAAQxEAAEOsgABDEgAAQ7iAAEMSAABDxgAAQxIAAEPNgABDEgAAQ9yAAEMSAABD9gAAQxIAAEP7
gABDEgAARAeAAEMSAABEGsAAQxIAAEQfQABDEgAARCkAAEMSAABENIAAQxIAAEQ6gABDEgAAREgA
AEMSAABEWUAAQxIAAERiAABDEgAARHVAAEMSAABEjuAAQxIAAMO9AABDEwAAw6wAAEMTAADDVwAA
QxMAAMMUAABDEwAAwTAAAEMTAABDNgAAQxMAAENNAABDEwAAQ6OAAEMTAABDpoAAQxMAAEOqgABD
EwAAQ7MAAEMTAABDyQAAQxMAAEPNAABDEwAAQ9WAAEMTAABD+4AAQxMAAEQEwABDEwAARBMAAEMT
AABEIQAAQxMAAEQiwABDEwAARCbAAEMTAABEOsAAQxMAAERCwABDEwAARETAAEMTAABEToAAQxMA
AERcwABDEwAARGgAAEMTAABEb4AAQxMAAERxwABDEwAARHUAAEMTAABEgKAAQxMAAESIQABDEwAA
RIrAAEMTAABEi6AAQxMAAESOAABDEwAARI9AAEMTAABEkSAAQxMAAEOKgABDFAAAQ6mAAEMUAABD
sIAAQxQAAEO5gABDFAAAQ70AAEMUAABD5oAAQxQAAEPvgABDFAAARAcAAEMUAABEDgAAQxQAAEQf
AABDFAAARCeAAEMUAABELsAAQxQAAEQ7QABDFAAAREZAAEMUAABEWAAAQxQAAERqQABDFAAARHIA
AEMUAABEhQAAQxQAAESOoABDFAAARJHAAEMUAABDnoAAQxUAAEOpgABDFQAAQ6+AAEMVAABDtYAA
QxUAAEP0gABDFQAARIoAAEMVAABDkQAAQxYAAEOYgABDFgAAQ6IAAEMWAABDxYAAQxYAAEPsgABD
FgAARC1AAEMWAABEOEAAQxYAAERJAABDFgAARFwAAEMWAABEZwAAQxYAAERsAABDFgAARI0AAEMW
AABDkIAAQxcAAEOaAABDFwAAQ7oAAEMXAABD0AAAQxcAAEPoAABDFwAARALAAEMXAABEBwAAQxcA
AEQIQABDFwAARCmAAEMXAAA=
      </set>
      <set id="src_50" fmt="ptset">
AAAABnNyY181MAAAAAAAAAACAAAA/EN3AABC2gAAQ4CAAELaAABDjIAAQtoAAEOxgABC2gAAQ70A
AELaAABDywAAQtoAAEPPgABC2gAAQ9WAAELaAABD2IAAQtoAAEPbgABC2gAAQ98AAELaAABD9AAA
QtoAAEP6AABC2gAARA3AAELaAABEE8AAQtoAAEQtAABC2gAAREGAAELaAABEREAAQtoAAERSgABC
2gAARFZAAELaAABEacAAQtoAAER+AABC2gAARIAgAELaAABEimAAQtoAAEO6gABC3AAAQ8CAAELc
AABDxoAAQtwAAEPaAABC3AAAQ+oAAELcAABD/YAAQtwAAEQCwABC3AAARAiAAELcAABEEEAAQtwA
AEQTAABC3AAARCQAAELcAABEKoAAQtwAAEQ4QABC3AAARDvAAELcAABEU8AAQtwAAERXwABC3AAA
RGXAAELcAABEgCAAQtwAAESCQABC3AAARIlgAELcAABEi6AAQtwAAESM4ABC3AAARJLgAELcAABD
jAAAQt4AAEO7AABC3gAAQ8EAAELeAABDxQAAQt4AAEPagABC3gAAQ+oAAELeAABD/gAAQt4AAEQW
AABC3gAARHhAAELeAABEggAAQt4AAEOAgABC4AAAQ7qAAELgAABD4oAAQuAAAEPtAABC4AAAQ/uA
AELgAABEBYAAQuAAAEQWQABC4AAARB3AAELgAABEKAAAQuAAAEQrwABC4AAARDGAAELgAABESoAA
QuAAAERfAABC4AAARGCAAELgAABEY0AAQuAAAER5wABC4AAARISAAELgAABEjsAAQuAAAEPDAABC
4gAAQ9AAAELiAABD1QAAQuIAAEPbAABC4gAARAQAAELiAABEF8AAQuIAAEQmAABC4gAARE4AAELi
AABEV4AAQuIAAERxAABC4gAARH8AAELiAADDhoAAQuQAAEO5AABC5AAAQ+WAAELkAABD9QAAQuQA
AEQPAABC5AAARCAAAELkAABEe8AAQuQAAESCgABC5AAARJKAAELkAABDcAAAQuYAAEOWAABC5gAA
Q6gAAELmAABD0YAAQuYAAEPigABC5gAAQ/EAAELmAABD+oAAQuYAAEQBgABC5gAARAQAAELmAABE
HcAAQuYAAEQwQABC5gAARD5AAELmAABEREAAQuYAAERQAABC5gAARG9AAELmAABEfYAAQuYAAESD
oABC5gAARI0gAELmAABDagAAQugAAEQAAABC6AAARBRAAELoAABEQUAAQugAAERIgABC6AAAREpA
AELoAABETwAAQugAAERiQABC6AAARHSAAELoAABEgIAAQugAAESEoABC6AAARJOAAELoAABCggAA
QuoAAEPggABC6gAAQ/WAAELqAABD+wAAQuoAAEQJgABC6gAARBbAAELqAABEJgAAQuoAAEQswABC
6gAARDVAAELqAABEP8AAQuoAAERZAABC6gAARGfAAELqAABEdYAAQuoAAER5wABC6gAARIVAAELq
AABElIAAQuoAAEMhAABC7AAAQ8+AAELsAABEXUAAQuwAAERyQABC7AAARHlAAELsAABEiwAAQuwA
AEPVAABC7gAAQ+cAAELuAABEAYAAQu4AAEQWAABC7gAARCgAAELuAABEL8AAQu4AAERRwABC7gAA
RHHAAELuAABEfQAAQu4AAESIIABC7gAARDfAAELwAABERMAAQvAAAERQwABC8AAARFaAAELwAABE
WoAAQvAAAERygABC8AAARIggAELwAABD3QAAQvIAAEQCwABC8gAARAkAAELyAABET4AAQvIAAERp
AABC8gAARGwAAELyAABEcgAAQvIAAER0wABC8gAARIqgAELyAABDDwAAQvQAAEM9AABC9AAAQ6cA
AEL0AABDuIAAQvQAAEPHgABC9AAAQ/UAAEL0AABD/QAAQvQAAEQBgABC9AAARA7AAEL0AABEHsAA
QvQAAEQgwABC9AAARDvAAEL0AABERoAAQvQAAERQQABC9AAARFRAAEL0AABEZ4AAQvQAAERsAABC
9AAARHbAAEL0AABEfAAAQvQAAESDQABC9AAARIVAAEL0AABEhkAAQvQAAESMYABC9AAARI/gAEL0
AABEk6AAQvQAAEO7AABC9gAAQ8kAAEL2AABD3YAAQvYAAEP3AABC9gAARAXAAEL2AABEcsAAQvYA
AER7AABC9gAARIAgAEL2AABDYwAAQvgAAENyAABC+AAAQ4SAAEL4AABDmIAAQvgAAEOkAABC+AAA
Q7IAAEL4AABDzYAAQvgAAEPgAABC+AAAQ+mAAEL4AABEB8AAQvgAAEQcAABC+AAARDXAAEL4AABE
PkAAQvgAAERPwABC+AAARGcAAEL4AABEekAAQvgAAENqAABC+gAAQ60AAEL6AABD2YAAQvoAAEQD
QABC+gAARA2AAEL6AABEjUAAQvoAAEPKgABC/AAAQ/kAAEL8AABD/YAAQvwAAEQGgABC/AAARCBA
AEL8AABEW4AAQvwAAERngABC/AAARHBAAEL8AABEewAAQvwAAESFAABC/AAARIsAAEL8AABEjwAA
QvwAAESSoABC/AAAQ4gAAEL+AABDsIAAQv4AAEO4gABC/gAAQ8SAAEL+AABD2gAAQv4AAEPjgABC
/gAAQ+8AAEL+AABD+IAAQv4AAERSQABC/gAARHHAAEL+AADDewAAQwAAAA==
      </set>
      <set id="src_8" fmt="ptset">
AAAABXNyY184AAAAAAAAAAIAAAC1Q5UAAEKuAABDp4AAQq4AAEOxAABCrgAAQ8eAAEKuAABD4gAA
Qq4AAEP7AABCrgAARAEAAEKuAABECkAAQq4AAEQVgABCrgAARBqAAEKuAABEHMAAQq4AAEQmwABC
rgAARDoAAEKuAABEPsAAQq4AAERDgABCrgAARF5AAEKuAABEZYAAQq4AAERrwABCrgAARIIAAEKu
AABEiCAAQq4AAESPQABCrgAAwoAAAEKwAABECAAAQrAAAERawABCsAAARF4AAEKwAABEYkAAQrAA
AERmQABCsAAARGzAAEKwAABEg8AAQrAAAEO9AABCsgAARC9AAEKyAABEMsAAQrIAAEOvgABCtAAA
Q7WAAEK2AABEgGAAQrYAAESHQABCtgAAQ9aAAEK4AABEBAAAQrgAAEQvAABCuAAAREHAAEK4AABE
UEAAQrgAAERUQABCuAAARHLAAEK4AABEfoAAQrgAAESNgABCuAAAQugAAEK6AABDBgAAQroAAENc
AABCugAAQ6MAAEK6AABDtAAAQroAAEPMgABCugAAQ/kAAEK6AABECcAAQroAAEQTwABCugAAREhA
AEK6AABEV8AAQroAAERnwABCugAAQqYAAEK8AABDJgAAQrwAAEN1AABCvAAAQ46AAEK8AABDq4AA
QrwAAEO1gABCvAAARAgAAEK8AABEFUAAQrwAAERlQABCvAAARGhAAEK8AABEhaAAQrwAAEPWgABC
vgAAQ+kAAEK+AABD84AAQr4AAEQJgABCvgAARBTAAEK+AABEIwAAQr4AAEQ8AABCvgAAREyAAEK+
AABEdoAAQr4AAESHYABCvgAAQ6OAAELAAABDxIAAQsAAAEPZgABCwAAAQ+WAAELAAABED4AAQsAA
AERMAABCwAAARE8AAELAAABEUkAAQsAAAESSoABCwAAAQxMAAELCAABDxoAAQsIAAEPRAABCwgAA
Q/+AAELCAABEHwAAQsIAAEQtgABCwgAAREvAAELCAABEWgAAQsIAAMI8AABCxAAAQ4MAAELEAABD
hoAAQsQAAEO/gABCxAAAQ9SAAELEAABEA8AAQsQAAESKYABCxAAARI7gAELEAABDuIAAQsYAAEMh
AABCyAAAQ5UAAELIAABDsAAAQsgAAESIQABCyAAARIxAAELIAADCtgAAQsoAAMJQAABCygAAQTAA
AELKAABByAAAQsoAAEJYAABCygAAQroAAELKAABDIgAAQsoAAENgAABCygAARAeAAELKAABEC8AA
QsoAAEQSAABCygAARALAAELMAABEOAAAQswAAERxQABCzAAARIxAAELMAABDbQAAQs4AAEOAAABC
zgAAQ4+AAELOAABDlYAAQs4AAEOZgABCzgAAQ6EAAELOAABDugAAQs4AAEPqgABCzgAAQ/8AAELO
AABEDUAAQs4AAEQfwABCzgAARDrAAELOAABES0AAQs4AAERgwABCzgAARH1AAELOAABEjMAAQs4A
AESTQABCzgAAQ9iAAELQAABD24AAQtAAAEQagABC0AAAREjAAELQAABEUwAAQtAAAEOMAABC0gAA
Q6QAAELSAABD3QAAQtIAAEPzAABC0gAARBEAAELSAABEHMAAQtIAAERggABC0gAARGXAAELSAABE
dwAAQtIAAEN/AABC1AAAQ6mAAELUAABDt4AAQtQAAEPYAABC1AAARAvAAELUAABEI4AAQtQAAEQ9
wABC1AAARFJAAELUAABEX0AAQtQAAER6wABC1AAARHzAAELUAABDn4AAQtYAAEO2AABC1gAAQ+4A
AELWAABECYAAQtYAAEQlwABC1gAARDKAAELWAABEP8AAQtYAAERjgABC1gAARIOgAELWAABDooAA
QtgAAEPFgABC2AAARBXAAELYAABEJMAAQtgAAEQrQABC2AAARG1AAELYAAA=
      </set>
      <set id="src_91" fmt="ptset">
AAAABnNyY185MQAAAAAAAAACAAAAJUOfAABCggAARAnAAEKCAABEKgAAQoIAAEOWAABChAAAQ8WA
AEKEAABDgQAAQogAAEO6gABCiAAAQ8MAAEKIAABEEEAAQogAAEQSgABCiAAARD2AAEKIAABEkKAA
QogAAMNzAABCigAAQ10AAEKKAABEg2AAQooAAMPEgABCjAAAw5QAAEKMAADDKwAAQowAAMLCAABC
jAAAQuwAAEKMAABClgAAQpQAAEMrAABClAAAQ1cAAEKUAABEgeAAQpYAAEOeAABCngAAQ6KAAEKe
AABDjoAAQqAAAENoAABCogAAwzQAAEKkAABDtgAAQqQAAEMNAABCpgAAQ48AAEKmAABDrgAAQqYA
AEPDAABCpgAAQ94AAEKmAABEHcAAQqgAAESUwABCrAAA
      </set>
      <set id="src_33" fmt="ptset">AAAABnNyY18zMwAAAAAAAAACAAAAD8K0AABCRAAAQtIAAEJQAABEVkAAQlAAAER6QABCUAAARJKA
AEJQAABDcgAAQlQAAERIQABCaAAAwzcAAEJsAABDFQAAQnAAAENwAABCcAAAw1QAAEJ4AADCPAAA
QngAAMHoAABCeAAAQYgAAEJ4AABBqAAAQngAAA==</set>
      <set id="src_40" fmt="ptset">
AAAABnNyY180MAAAAAAAAAACAAAAFESFIABBwAAARIxgAEHIAABCTAAAQeAAAER5wABB4AAAQ2AA
AEIAAABEf4AAQgAAAMO9AABCBAAAQ4uAAEIMAADDqwAAQhAAAMOhAABCEAAAw2kAAEIQAADCFAAA
QhAAAEKMAABCEAAAQrwAAEIQAABDFwAAQhAAAEMwAABCEAAAQ08AAEIYAABEeIAAQiQAAENtAABC
KAAARGeAAEIoAAA=
      </set>
      <set id="src_59" fmt="ptset">
AAAABnNyY181OQAAAAAAAAACAAAAM0QSgAA/gAAARBkAAD+AAADCzAAAQEAAAERgAABAQAAAwxIA
AECAAAA/gAAAQIAAAMOFgABAoAAAQ8sAAECgAABESwAAQKAAAEOdgABAwAAARIQgAEDAAABEM0AA
QOAAAERHAABA4AAAREyAAEDgAADDhgAAQQAAAMLmAABBAAAAwqYAAEEAAABEbkAAQQAAAESP4ABB
AAAAQ6MAAEEQAABEBkAAQRAAAEN9AABBIAAAQ5SAAEEgAABEiuAAQSAAAEOIgABBMAAARDNAAEEw
AABEVwAAQTAAAELiAABBUAAAQxgAAEFQAABDIAAAQVAAAEMzAABBUAAAw4IAAEFgAADDMAAAQWAA
AEORAABBYAAAQ6QAAEFgAABD1IAAQWAAAEQXgABBYAAARCcAAEFgAABEh4AAQWAAAESJ4ABBYAAA
wzgAAEFwAABDkoAAQXAAAENlAABBgAAAQ48AAEGAAABD2IAAQYgAAMJwAABBmAAAQygAAEGYAABE
H4AAQZgAAEPzAABBqAAARCLAAEGoAABDvYAAQbAAAA==
      </set>
      <set id="src_252" fmt="ptset">
AAAAB3NyY18yNTIAAAAAAAAAAgAABATDtoAAQwcAAMOpAABDBwAAw52AAEMHAADDkwAAQwcAAMNx
AABDBwAAwzYAAEMHAADDKAAAQwcAAML4AABDBwAAwoQAAEMHAADCUAAAQwcAAMEwAABDBwAAwEAA
AEMHAABBIAAAQwcAAEIUAABDBwAAQpYAAEMHAABDXAAAQwcAAENwAABDBwAAQ34AAEMHAABDhYAA
QwcAAEOMAABDBwAAQ5IAAEMHAABDmgAAQwcAAEOdAABDBwAAQ6CAAEMHAABDpAAAQwcAAEOrgABD
BwAAQ/yAAEMHAABEC8AAQwcAAEQRQABDBwAARBNAAEMHAABEIUAAQwcAAEQtQABDBwAARDEAAEMH
AABEM4AAQwcAAEQ2AABDBwAARD1AAEMHAABEQMAAQwcAAEREQABDBwAARErAAEMHAABEUEAAQwcA
AERdAABDBwAARG7AAEMHAABEcMAAQwcAAER8gABDBwAARH9AAEMHAABEhyAAQwcAAESJ4ABDBwAA
RIqAAEMHAABEjEAAQwcAAESQIABDBwAARJXgAEMHAADDwYAAQwgAAMO6AABDCAAAw60AAEMIAADD
owAAQwgAAMOfAABDCAAAwzwAAEMIAADC5AAAQwgAAMK+AABDCAAAwmQAAEMIAADBIAAAQwgAAEFA
AABDCAAAQegAAEMIAABCUAAAQwgAAELMAABDCAAAQzQAAEMIAABDSwAAQwgAAENpAABDCAAAQ4WA
AEMIAABDjYAAQwgAAEOYAABDCAAAQ5wAAEMIAABDn4AAQwgAAEOnAABDCAAAQ6iAAEMIAABDsIAA
QwgAAEPHAABDCAAAQ80AAEMIAABD3AAAQwgAAEQFgABDCAAARA+AAEMIAABEJYAAQwgAAEQxQABD
CAAARDKAAEMIAABENIAAQwgAAEQ5QABDCAAAREDAAEMIAABEQoAAQwgAAERFgABDCAAAREbAAEMI
AABESYAAQwgAAERYAABDCAAARGeAAEMIAABEbUAAQwgAAERwQABDCAAARH2AAEMIAABEgMAAQwgA
AESEAABDCAAARIfgAEMIAABEjWAAQwgAAESO4ABDCAAARJDAAEMIAABElKAAQwgAAMPDAABDCQAA
w6mAAEMJAADDmoAAQwkAAMOTAABDCQAAw48AAEMJAADDTAAAQwkAAMMCAABDCQAAQKAAAEMJAABB
cAAAQwkAAEHQAABDCQAAQiwAAEMJAABChgAAQwkAAEKqAABDCQAAQ0sAAEMJAABDagAAQwkAAEN7
AABDCQAAQ4CAAEMJAABDhYAAQwkAAEOLAABDCQAAQ4+AAEMJAABDloAAQwkAAEOfgABDCQAAQ6EA
AEMJAABDpgAAQwkAAEOogABDCQAAQ8CAAEMJAABD0oAAQwkAAEPbAABDCQAAQ/WAAEMJAABEBMAA
QwkAAEQNQABDCQAARBTAAEMJAABEK0AAQwkAAEQswABDCQAARDBAAEMJAABEMQAAQwkAAEQ1gABD
CQAARDdAAEMJAABEP0AAQwkAAEREQABDCQAAREfAAEMJAABETgAAQwkAAERWwABDCQAARGSAAEMJ
AABEbgAAQwkAAERwwABDCQAARHVAAEMJAABEiCAAQwkAAESLIABDCQAARIwgAEMJAABEjYAAQwkA
AESNwABDCQAARJEgAEMJAABEkuAAQwkAAESTQABDCQAARJXgAEMJAADDpQAAQwoAAMOfAABDCgAA
w5cAAEMKAADDkIAAQwoAAMOIgABDCgAAw4CAAEMKAADDawAAQwoAAMLuAABDCgAAwjwAAEMKAADB
AAAAQwoAAEFgAABDCgAAQcAAAEMKAABCFAAAQwoAAEJMAABDCgAAQoQAAEMKAABCngAAQwoAAEMV
AABDCgAAQ2sAAEMKAABDgoAAQwoAAEOQAABDCgAAQ5YAAEMKAABDmoAAQwoAAEOcgABDCgAAQ6KA
AEMKAABDp4AAQwoAAEOwAABDCgAAQ7OAAEMKAABDwQAAQwoAAEPgAABDCgAAQ/4AAEMKAABECoAA
QwoAAEQMwABDCgAARBOAAEMKAABEFYAAQwoAAEQmwABDCgAARDFAAEMKAABEM4AAQwoAAEQ5QABD
CgAARDyAAEMKAABEPwAAQwoAAERBQABDCgAARE0AAEMKAABEUQAAQwoAAERYgABDCgAARGZAAEMK
AABEdcAAQwoAAER+gABDCgAARH+AAEMKAABEgQAAQwoAAESDwABDCgAARIagAEMKAABElgAAQwoA
AMO2gABDCwAAw7AAAEMLAADDroAAQwsAAMOjAABDCwAAw5sAAEMLAADDigAAQwsAAMNqAABDCwAA
wzIAAEMLAADDDgAAQwsAAMKIAABDCwAAwjgAAEMLAADB4AAAQwsAAEGoAABDCwAAQeAAAEMLAABC
tAAAQwsAAENWAABDCwAAQ2QAAEMLAABDgwAAQwsAAEOJAABDCwAAQ5MAAEMLAABDnwAAQwsAAEOp
gABDCwAAQ64AAEMLAABDuwAAQwsAAEO8gABDCwAAQ/4AAEMLAABEBwAAQwsAAEQWgABDCwAARBkA
AEMLAABEHQAAQwsAAEQegABDCwAARCSAAEMLAABEM0AAQwsAAEQ6gABDCwAAREAAAEMLAABEQ0AA
QwsAAERHgABDCwAARFQAAEMLAABEW0AAQwsAAERigABDCwAARGZAAEMLAABEewAAQwsAAER+QABD
CwAARIJAAEMLAABEgwAAQwsAAESGYABDCwAARIgAAEMLAABEiMAAQwsAAMPCAABDDAAAw7mAAEMM
AADDtgAAQwwAAMOhgABDDAAAw5SAAEMMAADDeAAAQwwAAMNdAABDDAAAwz8AAEMMAADCZAAAQwwA
AMIAAABDDAAAwMAAAEMMAABBEAAAQwwAAELAAABDDAAAQyoAAEMMAABDUQAAQwwAAEOKgABDDAAA
Q5YAAEMMAABDmIAAQwwAAEOdAABDDAAAQ6AAAEMMAABDpYAAQwwAAEOqAABDDAAAQ7oAAEMMAABD
7YAAQwwAAEP9gABDDAAARACAAEMMAABEEAAAQwwAAEQlgABDDAAARC4AAEMMAABEMQAAQwwAAEQz
gABDDAAARDWAAEMMAABEN0AAQwwAAEQ5QABDDAAARDxAAEMMAABERYAAQwwAAERGgABDDAAARFEA
AEMMAABEUcAAQwwAAERVwABDDAAARFxAAEMMAABEZUAAQwwAAER0wABDDAAARIBgAEMMAABEgWAA
QwwAAESDwABDDAAARIjgAEMMAABEjSAAQwwAAESOIABDDAAARI/AAEMMAADDxAAAQw0AAMO4AABD
DQAAw60AAEMNAADDkAAAQw0AAMN3AABDDQAAw1gAAEMNAADDEgAAQw0AAMLwAABDDQAAwsAAAEMN
AADBIAAAQw0AAEDAAABDDQAAQgwAAEMNAABCOAAAQw0AAEKYAABDDQAAQrQAAEMNAABDGwAAQw0A
AENEAABDDQAAQ3EAAEMNAABDfQAAQw0AAEOBgABDDQAAQ4SAAEMNAABDiQAAQw0AAEOQgABDDQAA
Q5OAAEMNAABDmYAAQw0AAEOdAABDDQAAQ6CAAEMNAABDuwAAQw0AAEP2gABDDQAARAkAAEMNAABE
DEAAQw0AAEQNwABDDQAARBEAAEMNAABEFoAAQw0AAEQnwABDDQAARClAAEMNAABEO8AAQw0AAEQ9
QABDDQAAREBAAEMNAABEQsAAQw0AAERHwABDDQAARFAAAEMNAABEVgAAQw0AAERagABDDQAARGbA
AEMNAABEdAAAQw0AAER4AABDDQAARIDgAEMNAABEgwAAQw0AAESRwABDDQAARJPAAEMNAADDwwAA
Qw4AAMO+gABDDgAAw7SAAEMOAADDsQAAQw4AAMOpAABDDgAAw50AAEMOAADDmwAAQw4AAMOGAABD
DgAAw3QAAEMOAADDYQAAQw4AAMM5AABDDgAAwzAAAEMOAADDIAAAQw4AAMMbAABDDgAAwxEAAEMO
AADC+gAAQw4AAMLqAABDDgAAwpAAAEMOAADB2AAAQw4AAMFAAABDDgAAQOAAAEMOAABB6AAAQw4A
AEJEAABDDgAAQxAAAEMOAABDSQAAQw4AAENoAABDDgAAQ24AAEMOAABDhIAAQw4AAEOMgABDDgAA
Q5aAAEMOAABDnYAAQw4AAEOlAABDDgAAQ60AAEMOAABD/QAAQw4AAEQBwABDDgAARA8AAEMOAABE
EcAAQw4AAEQYQABDDgAARCiAAEMOAABELIAAQw4AAEQywABDDgAARDRAAEMOAABEOEAAQw4AAEQ5
wABDDgAARDvAAEMOAABEPYAAQw4AAERBwABDDgAAREQAAEMOAABESIAAQw4AAEROQABDDgAARF1A
AEMOAABEbkAAQw4AAER5QABDDgAARILgAEMOAABEhqAAQw4AAESHQABDDgAARIfgAEMOAABEiSAA
Qw4AAESJoABDDgAARIqgAEMOAABEjaAAQw4AAMOngABDDwAAw5SAAEMPAADDjQAAQw8AAMOJAABD
DwAAw4GAAEMPAADDbgAAQw8AAMNpAABDDwAAw0sAAEMPAADDHQAAQw8AAMLKAABDDwAAwowAAEMP
AADAAAAAQw8AAEKgAABDDwAAQrwAAEMPAABC1AAAQw8AAELoAABDDwAAQ1sAAEMPAABDXwAAQw8A
AEN5AABDDwAAQ46AAEMPAABDlwAAQw8AAEObgABDDwAAQ60AAEMPAABDuQAAQw8AAEPaAABDDwAA
Q/eAAEMPAABEBsAAQw8AAEQmAABDDwAARCxAAEMPAABENAAAQw8AAEQ2AABDDwAARDfAAEMPAABE
OwAAQw8AAEQ9gABDDwAARD+AAEMPAABERIAAQw8AAERHQABDDwAARElAAEMPAABETkAAQw8AAERX
QABDDwAARGYAAEMPAABEa4AAQw8AAERzAABDDwAARHSAAEMPAABEeEAAQw8AAER5QABDDwAARHzA
AEMPAABEgEAAQw8AAESB4ABDDwAARIMgAEMPAABEhAAAQw8AAESEwABDDwAARIXgAEMPAABEiaAA
Qw8AAESKQABDDwAARIwAAEMPAABEjSAAQw8AAMPAAABDEAAAw6IAAEMQAADDnQAAQxAAAMNwAABD
EAAAw2QAAEMQAADDOwAAQxAAAMMqAABDEAAAwwMAAEMQAADC5gAAQxAAAMKYAABDEAAAwkQAAEMQ
AADCPAAAQxAAAMHAAABDEAAAwAAAAEMQAABBIAAAQxAAAEJYAABDEAAAQoQAAEMQAABCzgAAQxAA
AEMEAABDEAAAQ3UAAEMQAABDh4AAQxAAAEOQAABDEAAAQ5SAAEMQAABDnAAAQxAAAEOgAABDEAAA
Q6QAAEMQAABDtYAAQxAAAEPBAABDEAAAQ8uAAEMQAABDzwAAQxAAAEPmAABDEAAARA5AAEMQAABE
JQAAQxAAAEQqwABDEAAARC6AAEMQAABEMYAAQxAAAEQ1AABDEAAARDcAAEMQAABEOIAAQxAAAEQ7
AABDEAAARD3AAEMQAABEQIAAQxAAAERKQABDEAAARE+AAEMQAABEVAAAQxAAAERsAABDEAAARHNA
AEMQAABEgEAAQxAAAESNIABDEAAARI8gAEMQAABElUAAQxAAAMO+AABDEQAAw7wAAEMRAADDuAAA
QxEAAMOoAABDEQAAw5wAAEMRAADDjIAAQxEAAMOHgABDEQAAw1MAAEMRAADDCQAAQxEAAMMCAABD
EQAAwtIAAEMRAADCQAAAQxEAAEDgAABDEQAAQiwAAEMRAABCgAAAQxEAAEMKAABDEQAAQ0MAAEMR
AABDWgAAQxEAAENmAABDEQAAQ3oAAEMRAABDhIAAQxEAAEORgABDEQAAQ5wAAEMRAABDoAAAQxEA
AEOoAABDEQAAQ7CAAEMRAABDtYAAQxEAAEO9AABDEQAAQ9kAAEMRAABD+IAAQxEAAEQCgABDEQAA
RBtAAEMRAABEJ4AAQxEAAEQvAABDEQAARDFAAEMRAABENIAAQxEAAEQ1gABDEQAARDbAAEMRAABE
OAAAQxEAAEQ5QABDEQAARDrAAEMRAABESgAAQxEAAERPwABDEQAARFaAAEMRAABEYAAAQxEAAERl
gABDEQAARG0AAEMRAABEbgAAQxEAAESCwABDEQAARInAAEMRAABEi2AAQxEAAESNYABDEQAARI4A
AEMRAABEkAAAQxEAAESRQABDEQAARJNAAEMRAABElSAAQxEAAESVoABDEQAAw7yAAEMSAADDnIAA
QxIAAMONgABDEgAAw4gAAEMSAADDgQAAQxIAAMMkAABDEgAAww8AAEMSAADC9AAAQxIAAMLmAABD
EgAAwqgAAEMSAADCNAAAQxIAAMIkAABDEgAAwSAAAEMSAABB0AAAQxIAAEIkAABDEgAAQ1MAAEMS
AABDXQAAQxIAAENlAABDEgAAQ3EAAEMSAABDeAAAQxIAAEOBAABDEgAAQ4gAAEMSAABDkQAAQxIA
AEOXgABDEgAAQ7UAAEMSAABD3oAAQxIAAEPugABDEgAARALAAEMSAABEBoAAQxIAAEQKwABDEgAA
RBlAAEMSAABEHYAAQxIAAEQmAABDEgAARDFAAEMSAABEMkAAQxIAAEQ1QABDEgAARD7AAEMSAABE
Q4AAQxIAAERIwABDEgAAREuAAEMSAABETsAAQxIAAERQAABDEgAARFMAAEMSAABEY4AAQxIAAERq
wABDEgAARHdAAEMSAABEekAAQxIAAER/QABDEgAARIIgAEMSAABEhmAAQxIAAESKYABDEgAARIzg
AEMSAADDuYAAQxMAAMObAABDEwAAw28AAEMTAADDSQAAQxMAAMM6AABDEwAAwxoAAEMTAADC4AAA
QxMAAMLMAABDEwAAwSAAAEMTAAAAAAAAQxMAAEDgAABDEwAAQlQAAEMTAABChgAAQxMAAELCAABD
EwAAQ3AAAEMTAABDdwAAQxMAAEOFAABDEwAAQ46AAEMTAABDlIAAQxMAAEOXAABDEwAAQ5wAAEMT
AABDoAAAQxMAAEOlgABDEwAAQ6kAAEMTAABDrAAAQxMAAEOyAABDEwAAQ7mAAEMTAABD0YAAQxMA
AEPkAABDEwAARAqAAEMTAABEEgAAQxMAAEQdgABDEwAARCgAAEMTAABELgAAQxMAAEQvwABDEwAA
RDBAAEMTAABENAAAQxMAAEQ3wABDEwAARDkAAEMTAABEPAAAQxMAAEQ+gABDEwAARD/AAEMTAABE
QYAAQxMAAEREQABDEwAARFjAAEMTAABEYkAAQxMAAERiwABDEwAARG+AAEMTAABEd4AAQxMAAER9
wABDEwAARINAAEMTAABEhgAAQxMAAESJIABDEwAARI1gAEMTAADDvAAAQxQAAMOlAABDFAAAw5UA
AEMUAADDgIAAQxQAAMM5AABDFAAAwyQAAEMUAADDGAAAQxQAAMMRAABDFAAAwwQAAEMUAADC6gAA
QxQAAMKOAABDFAAAwgQAAEMUAAAAAAAAQxQAAEI8AABDFAAAQo4AAEMUAABDWQAAQxQAAENjAABD
FAAAQ4AAAEMUAABDhQAAQxQAAEOdAABDFAAAQ56AAEMUAABDqwAAQxQAAEOxAABDFAAAQ7aAAEMU
AABDwAAAQxQAAEPGgABDFAAAQ9CAAEMUAABD94AAQxQAAEQCAABDFAAARC8AAEMUAABEMkAAQxQA
AEQzwABDFAAARDhAAEMUAABEOYAAQxQAAEQ6wABDFAAARDxAAEMUAABEPoAAQxQAAERCQABDFAAA
REtAAEMUAABET8AAQxQAAERTwABDFAAARFaAAEMUAABEW4AAQxQAAERegABDFAAARG8AAEMUAABE
fsAAQxQAAESFgABDFAAARIdgAEMUAABEikAAQxQAAESOYABDFAAARI/AAEMUAABEkqAAQxQAAESU
wABDFAAAw8IAAEMVAADDtIAAQxUAAMOIAABDFQAAw4MAAEMVAADDegAAQxUAAMM5AABDFQAAwykA
AEMVAADDIQAAQxUAAMMRAABDFQAAwwkAAEMVAADC5gAAQxUAAMLCAABDFQAAwSAAAEMVAABCpgAA
QxUAAELqAABDFQAAQvYAAEMVAABDCAAAQxUAAEOLgABDFQAAQ5MAAEMVAABDlwAAQxUAAEOaAABD
FQAAQ50AAEMVAABDoIAAQxUAAEOjgABDFQAAQ7AAAEMVAABDtgAAQxUAAEPggABDFQAAQ+IAAEMV
AABEBIAAQxUAAEQLwABDFQAARCWAAEMVAABELQAAQxUAAEQwQABDFQAARDWAAEMVAABENkAAQxUA
AEQ8wABDFQAAREBAAEMVAABEQwAAQxUAAERGAABDFQAAREoAAEMVAABESsAAQxUAAEROAABDFQAA
RFPAAEMVAABEV0AAQxUAAERiAABDFQAARG4AAEMVAABEcwAAQxUAAER+gABDFQAARIIgAEMVAABE
hEAAQxUAAESIIABDFQAARIoAAEMVAABEi0AAQxUAAESMYABDFQAARIzgAEMVAABElIAAQxUAAMPD
AABDFgAAw7+AAEMWAADDt4AAQxYAAMOnAABDFgAAw42AAEMWAADDeAAAQxYAAMNQAABDFgAAwz4A
AEMWAADDOgAAQxYAAMMoAABDFgAAwugAAEMWAADChgAAQxYAAEEwAABDFgAAQiAAAEMWAABCRAAA
QxYAAEKGAABDFgAAQsAAAEMWAABDNgAAQxYAAENNAABDFgAAQ4MAAEMWAABDiQAAQxYAAEORgABD
FgAAQ5uAAEMWAABDnwAAQxYAAEOigABDFgAAQ6qAAEMWAABDs4AAQxYAAEO8gABDFgAAQ8gAAEMW
AABD+oAAQxYAAEQBwABDFgAARCGAAEMWAABEKgAAQxYAAEQtwABDFgAARDAAAEMWAABEM4AAQxYA
AEQ3wABDFgAARDrAAEMWAABEPsAAQxYAAERBwABDFgAAREdAAEMWAABETcAAQxYAAERRAABDFgAA
RFNAAEMWAABEVMAAQxYAAERaAABDFgAARF+AAEMWAABEY0AAQxYAAERrQABDFgAARHGAAEMWAABE
dYAAQxYAAER4QABDFgAARH1AAEMWAABEgqAAQxYAAESLoABDFgAARI5AAEMWAABEk4AAQxYAAMPF
gABDFwAAw8AAAEMXAADDuQAAQxcAAMOcgABDFwAAw3EAAEMXAADDZAAAQxcAAMNOAABDFwAAwyIA
AEMXAADDGAAAQxcAAMMGAABDFwAAwvoAAEMXAADC3gAAQxcAAMLMAABDFwAAwpYAAEMXAADCPAAA
QxcAAMHoAABDFwAAQXAAAEMXAABCNAAAQxcAAELyAABDFwAAQyMAAEMXAABDYwAAQxcAAENsAABD
FwAAQ30AAEMXAABDiAAAQxcAAEOYgABDFwAAQ56AAEMXAABDpIAAQxcAAEOpgABDFwAAQ7mAAEMX
AABD+AAAQxcAAEQNQABDFwAARBBAAEMXAABEFUAAQxcAAEQWgABDFwAARDPAAEMXAABENgAAQxcA
AEQ7gABDFwAARD6AAEMXAABEQgAAQxcAAERDwABDFwAAREZAAEMXAABERsAAQxcAAERKwABDFwAA
RE1AAEMXAABEUYAAQxcAAERqgABDFwAARHBAAEMXAABEgqAAQxcAAESDQABDFwAARIWgAEMXAABE
iYAAQxcAAESNQABDFwAARJDgAEMXAABEk4AAQxcAAMO6gABDGAAAw7SAAEMYAADDrYAAQxgAAMOq
gABDGAAAw50AAEMYAADDkIAAQxgAAMNgAABDGAAAw0wAAEMYAADDNQAAQxgAAMMjAABDGAAAwwEA
AEMYAADC8gAAQxgAAMLaAABDGAAAwrYAAEMYAADCGAAAQxgAAMEQAABDGAAAQYgAAEMYAABCOAAA
QxgAAEMfAABDGAAAQzQAAEMYAABDRAAAQxgAAENhAABDGAAAQ3wAAEMYAABDhgAAQxgAAEOPAABD
GAAAQ5GAAEMYAABDloAAQxgAAEObgABDGAAAQ58AAEMYAABDowAAQxgAAEO2gABDGAAAQ7+AAEMY
AABD+4AAQxgAAEQFQABDGAAARBpAAEMYAABEK4AAQxgAAEQwwABDGAAARDvAAEMYAABEPMAAQxgA
AERAwABDGAAAREKAAEMYAABERoAAQxgAAERKwABDGAAARFEAAEMYAABEVQAAQxgAAERZQABDGAAA
RGLAAEMYAABEbMAAQxgAAERzQABDGAAARHyAAEMYAABEf0AAQxgAAESBgABDGAAARJNAAEMYAADD
rQAAQxkAAMOpgABDGQAAw54AAEMZAADDmwAAQxkAAMOKAABDGQAAw4GAAEMZAADDeQAAQxkAAMNn
AABDGQAAw10AAEMZAADDUgAAQxkAAMNDAABDGQAAwuoAAEMZAADC0AAAQxkAAMJkAABDGQAAwkQA
AEMZAADBoAAAQxkAAEDgAABDGQAAQeAAAEMZAABCYAAAQxkAAEKSAABDGQAAQ2YAAEMZAABDdwAA
QxkAAEN7AABDGQAAQ4CAAEMZAABDiYAAQxkAAEONAABDGQAAQ5QAAEMZAABDmIAAQxkAAEOlgABD
GQAAQ68AAEMZAABDvIAAQxkAAEPNAABDGQAAQ+gAAEMZAABD/AAAQxkAAEQGgABDGQAARA7AAEMZ
AABEEUAAQxkAAEQowABDGQAARC4AAEMZAABENQAAQxkAAEQ2AABDGQAARDjAAEMZAABEPMAAQxkA
AEQ+wABDGQAAREIAAEMZAABERoAAQxkAAERJgABDGQAARFEAAEMZAABEVUAAQxkAAERiwABDGQAA
RGbAAEMZAABEe8AAQxkAAER+wABDGQAARIEAAEMZAABEhAAAQxkAAESGwABDGQAARIfAAEMZAABE
iMAAQxkAAESNAABDGQAARJBgAEMZAABEkiAAQxkAAESVIABDGQAA
      </set>
      <set id="src_282" fmt="ptset">
AAAAB3NyY18yODIAAAAAAAAAAgAABZ/DvIAAQuIAAMOkAABC4gAAw1UAAELiAADDAAAAQuIAAML0
AABC4gAAwtgAAELiAADCxgAAQuIAAMKSAABC4gAAwoIAAELiAADCVAAAQuIAAMIwAABC4gAAwYAA
AELiAADBIAAAQuIAAEBAAABC4gAAQQAAAELiAABByAAAQuIAAEIoAABC4gAAQx8AAELiAABDLwAA
QuIAAENEAABC4gAAQ3YAAELiAABDhIAAQuIAAEOJgABC4gAAQ5UAAELiAABDmIAAQuIAAEOqAABC
4gAAQ7sAAELiAABD4gAAQuIAAEPtAABC4gAAQ/6AAELiAABEAAAAQuIAAEQBwABC4gAARAJAAELi
AABEA4AAQuIAAEQEAABC4gAARAUAAELiAABEBYAAQuIAAEQGQABC4gAARAaAAELiAABEBsAAQuIA
AEQHgABC4gAARAiAAELiAABECUAAQuIAAEQJwABC4gAARAsAAELiAABEC8AAQuIAAEQMAABC4gAA
RA0AAELiAABEDYAAQuIAAEQOQABC4gAARA6AAELiAABEEIAAQuIAAEQSAABC4gAARBNAAELiAABE
S4AAQuIAAERWAABC4gAARFzAAELiAABEbMAAQuIAAERygABC4gAARHvAAELiAABEgkAAQuIAAESE
IABC4gAARIfAAELiAABEjKAAQuIAAMOSgABC5AAAw4oAAELkAADDggAAQuQAAMOBAABC5AAAw2sA
AELkAADDOwAAQuQAAMMTAABC5AAAwrIAAELkAADCiAAAQuQAAMHoAABC5AAAwQAAAELkAABBEAAA
QuQAAEHIAABC5AAAQjAAAELkAABCjAAAQuQAAEMhAABC5AAAQzIAAELkAABDZwAAQuQAAEN0AABC
5AAAQ4KAAELkAABDhAAAQuQAAEOLAABC5AAAQ5QAAELkAABDn4AAQuQAAEOnAABC5AAAQ8aAAELk
AABD5gAAQuQAAEPpAABC5AAAQ+0AAELkAABD8IAAQuQAAEPygABC5AAAQ/UAAELkAABD9wAAQuQA
AEP4gABC5AAAQ/oAAELkAABD+wAAQuQAAEP8AABC5AAAQ/0AAELkAABD/oAAQuQAAEP/AABC5AAA
RAIAAELkAABEAoAAQuQAAEQDAABC5AAARAQAAELkAABEBQAAQuQAAEQFwABC5AAARAeAAELkAABE
CUAAQuQAAEQJgABC5AAARAsAAELkAABEDIAAQuQAAEQNQABC5AAARBDAAELkAABEEoAAQuQAAEQk
AABC5AAARCcAAELkAABEKQAAQuQAAERiAABC5AAARG0AAELkAABEckAAQuQAAER3QABC5AAARH8A
AELkAABEg4AAQuQAAESHYABC5AAARI3gAELkAADDnAAAQuYAAMOSgABC5gAAw4uAAELmAADDhQAA
QuYAAMOAgABC5gAAw2sAAELmAADDYQAAQuYAAMMrAABC5gAAww0AAELmAADDBwAAQuYAAMLmAABC
5gAAwtoAAELmAADCrgAAQuYAAMJwAABC5gAAwEAAAELmAABBIAAAQuYAAEGwAABC5gAAQoAAAELm
AABDFQAAQuYAAEMmAABC5gAAQ08AAELmAABDWAAAQuYAAENyAABC5gAAQ4CAAELmAABDhoAAQuYA
AEOQAABC5gAAQ7AAAELmAABDvoAAQuYAAEPigABC5gAAQ/eAAELmAABD+gAAQuYAAEP8gABC5gAA
RAAAAELmAABEAIAAQuYAAEQBwABC5gAARAJAAELmAABEAsAAQuYAAEQDgABC5gAARARAAELmAABE
BsAAQuYAAEQHgABC5gAARAgAAELmAABECIAAQuYAAEQIwABC5gAARAmAAELmAABECkAAQuYAAEQL
wABC5gAARAxAAELmAABEDIAAQuYAAEQNwABC5gAARA7AAELmAABEEAAAQuYAAEQQgABC5gAARBNA
AELmAABEFEAAQuYAAEQWAABC5gAARBaAAELmAABEGoAAQuYAAEQhgABC5gAARCeAAELmAABEbUAA
QuYAAER1QABC5gAARHiAAELmAABEe4AAQuYAAESDIABC5gAARIcAAELmAABEiEAAQuYAAESJQABC
5gAARIpAAELmAABEisAAQuYAAESN4ABC5gAARI7AAELmAADDsIAAQugAAMORAABC6AAAw46AAELo
AADDgoAAQugAAMMwAABC6AAAwyoAAELoAADDAwAAQugAAML2AABC6AAAwrAAAELoAADCjgAAQugA
AMJgAABC6AAAwkQAAELoAADCEAAAQugAAMEgAABC6AAAQVAAAELoAABCkgAAQugAAEMSAABC6AAA
QykAAELoAABDQgAAQugAAEOFgABC6AAAQ4aAAELoAABDjYAAQugAAEORAABC6AAAQ5WAAELoAABD
mAAAQugAAEOfgABC6AAAQ6KAAELoAABDsIAAQugAAEO8gABC6AAAQ9CAAELoAABD6gAAQugAAEP4
gABC6AAAQ/sAAELoAABD/oAAQugAAEP/gABC6AAARABAAELoAABEAIAAQugAAEQBQABC6AAARAHA
AELoAABEAkAAQugAAEQDwABC6AAARAVAAELoAABEBgAAQugAAEQGwABC6AAARAhAAELoAABECYAA
QugAAEQJwABC6AAARAoAAELoAABECsAAQugAAEQMgABC6AAARA0AAELoAABEDUAAQugAAEQOgABC
6AAARBCAAELoAABEEoAAQugAAEQUgABC6AAARBaAAELoAABEGEAAQugAAEQcwABC6AAARB8AAELo
AABEKYAAQugAAERNgABC6AAARGZAAELoAABEaEAAQugAAERpwABC6AAARGqAAELoAABEa0AAQugA
AERrgABC6AAARHJAAELoAABEheAAQugAAESGIABC6AAARIgAAELoAABEisAAQugAAESM4ABC6AAA
RI8AAELoAABEkkAAQugAAESTIABC6AAARJRAAELoAABEleAAQugAAMPEgABC6gAAw70AAELqAADD
pgAAQuoAAMOcAABC6gAAw1AAAELqAADDRQAAQuoAAMMYAABC6gAAwuQAAELqAADC1AAAQuoAAMLA
AABC6gAAwmwAAELqAADCKAAAQuoAAMIUAABC6gAAwWAAAELqAABCXAAAQuoAAEKiAABC6gAAQxIA
AELqAABDawAAQuoAAEN5AABC6gAAQ4KAAELqAABDh4AAQuoAAEOQAABC6gAAQ5aAAELqAABDmYAA
QuoAAEOfgABC6gAAQ6EAAELqAABD2wAAQuoAAEP1AABC6gAAQ/gAAELqAABD+oAAQuoAAEP+gABC
6gAARAAAAELqAABEAUAAQuoAAEQCQABC6gAARAKAAELqAABEAwAAQuoAAEQEQABC6gAARAUAAELq
AABEBYAAQuoAAEQGAABC6gAARAaAAELqAABECEAAQuoAAEQIwABC6gAARAnAAELqAABECoAAQuoA
AEQLgABC6gAARAxAAELqAABEDMAAQuoAAEQOQABC6gAARA/AAELqAABEEMAAQuoAAEQTAABC6gAA
RBTAAELqAABEHkAAQuoAAEQjQABC6gAARFpAAELqAABEYQAAQuoAAER7wABC6gAARIBAAELqAABE
guAAQuoAAESJQABC6gAARIuAAELqAABEjKAAQuoAAESOgABC6gAARJCgAELqAABEkkAAQuoAAESS
4ABC6gAARJSgAELqAABEleAAQuoAAMOnAABC7AAAw5yAAELsAADDkIAAQuwAAMN8AABC7AAAw3QA
AELsAADDWgAAQuwAAMNRAABC7AAAwwQAAELsAADCxgAAQuwAAMJgAABC7AAAwhwAAELsAADB0AAA
QuwAAMGAAABC7AAAQjAAAELsAABDAgAAQuwAAENjAABC7AAAQ24AAELsAABDdgAAQuwAAEN+AABC
7AAAQ4cAAELsAABDjoAAQuwAAEOWAABC7AAAQ6GAAELsAABDugAAQuwAAEO9gABC7AAAQ8UAAELs
AABD0IAAQuwAAEPkAABC7AAAQ/2AAELsAABEAcAAQuwAAEQCQABC7AAARALAAELsAABEA0AAQuwA
AEQDwABC7AAARARAAELsAABEBMAAQuwAAEQFQABC7AAARAXAAELsAABEBgAAQuwAAEQGQABC7AAA
RAbAAELsAABEB4AAQuwAAEQIQABC7AAARAlAAELsAABECYAAQuwAAEQKgABC7AAARAzAAELsAABE
D0AAQuwAAEQRQABC7AAARBNAAELsAABEFcAAQuwAAEQYQABC7AAARBmAAELsAABEIcAAQuwAAERl
QABC7AAARGaAAELsAABEbMAAQuwAAERzgABC7AAARHaAAELsAABEeYAAQuwAAESFYABC7AAAw62A
AELuAADDqAAAQu4AAMOTAABC7gAAw1QAAELuAADDJwAAQu4AAMLWAABC7gAAwsIAAELuAADCsAAA
Qu4AAMKaAABC7gAAwmAAAELuAADCWAAAQu4AAMIAAABC7gAAQEAAAELuAABCmgAAQu4AAELAAABC
7gAAQxEAAELuAABDaAAAQu4AAEN0AABC7gAAQ3kAAELuAABDhYAAQu4AAEOMgABC7gAAQ5GAAELu
AABDlgAAQu4AAEOYAABC7gAAQ6AAAELuAABDzIAAQu4AAEPRAABC7gAAQ+GAAELuAABD+AAAQu4A
AEP6AABC7gAARABAAELuAABEA4AAQu4AAEQEAABC7gAARAXAAELuAABEBoAAQu4AAEQIQABC7gAA
RAmAAELuAABECkAAQu4AAEQLgABC7gAARA0AAELuAABEDoAAQu4AAEQQgABC7gAARBEAAELuAABE
EYAAQu4AAEQSQABC7gAARBLAAELuAABEE4AAQu4AAEQUAABC7gAARBUAAELuAABEF0AAQu4AAEQY
QABC7gAARBkAAELuAABEGgAAQu4AAEQcwABC7gAARB7AAELuAABEIIAAQu4AAEQmQABC7gAARF7A
AELuAABEecAAQu4AAESAgABC7gAARIVAAELuAABEh+AAQu4AAESOwABC7gAARJDAAELuAABEkoAA
Qu4AAMOwAABC8AAAw6YAAELwAADDnwAAQvAAAMOUgABC8AAAw40AAELwAADDh4AAQvAAAMOAAABC
8AAAw20AAELwAADDagAAQvAAAMM4AABC8AAAwyoAAELwAADCjAAAQvAAAMIUAABC8AAAQYAAAELw
AABCAAAAQvAAAEIUAABC8AAAQkgAAELwAABClAAAQvAAAEN0AABC8AAAQ4CAAELwAABDhIAAQvAA
AEOPAABC8AAAQ5SAAELwAABDmIAAQvAAAEOzAABC8AAAQ8QAAELwAABD2AAAQvAAAEPvAABC8AAA
Q/GAAELwAABD9IAAQvAAAEP2gABC8AAAQ/eAAELwAABD+QAAQvAAAEP7gABC8AAARAAAAELwAABE
AQAAQvAAAEQBgABC8AAARAJAAELwAABEAoAAQvAAAEQDgABC8AAARARAAELwAABEBgAAQvAAAEQH
AABC8AAARApAAELwAABEDIAAQvAAAEQOQABC8AAARCCAAELwAABEIgAAQvAAAEQkgABC8AAARCcA
AELwAABEKYAAQvAAAEQrgABC8AAARCzAAELwAABEL4AAQvAAAEQxAABC8AAARDLAAELwAABEOgAA
QvAAAERrAABC8AAARHJAAELwAABEdkAAQvAAAER6wABC8AAARH8AAELwAABEjEAAQvAAAESSwABC
8AAAw5yAAELyAADDmAAAQvIAAMORAABC8gAAw4sAAELyAADDZgAAQvIAAMNLAABC8gAAwycAAELy
AADCwgAAQvIAAMKmAABC8gAAwoQAAELyAABB4AAAQvIAAEJAAABC8gAAQnAAAELyAABCigAAQvIA
AENKAABC8gAAQ1sAAELyAABDbQAAQvIAAEOCgABC8gAAQ4yAAELyAABDmgAAQvIAAEOkgABC8gAA
Q6uAAELyAABDsgAAQvIAAEO5AABC8gAAQ9+AAELyAABD7QAAQvIAAEP3gABC8gAAQ/yAAELyAABD
/oAAQvIAAEQAwABC8gAARAFAAELyAABEAcAAQvIAAEQCgABC8gAARAOAAELyAABEBAAAQvIAAEQE
QABC8gAARAUAAELyAABEBYAAQvIAAEQGQABC8gAARAbAAELyAABEBwAAQvIAAEQJgABC8gAARAtA
AELyAABED4AAQvIAAEQRwABC8gAARBQAAELyAABEOYAAQvIAAEQ/gABC8gAARGGAAELyAABEcQAA
QvIAAER2gABC8gAARHtAAELyAABEf0AAQvIAAESCgABC8gAARIYgAELyAABEhqAAQvIAAESI4ABC
8gAARJAAAELyAADDwIAAQvQAAMO0gABC9AAAw5OAAEL0AADDQQAAQvQAAMLSAABC9AAAwlwAAEL0
AADB+AAAQvQAAMFgAABC9AAAAAAAAEL0AABBMAAAQvQAAEGYAABC9AAAQfgAAEL0AABCTAAAQvQA
AEKOAABC9AAAQt4AAEL0AABDLAAAQvQAAEN5AABC9AAAQ4MAAEL0AABDiIAAQvQAAEOPAABC9AAA
Q5IAAEL0AABDmYAAQvQAAEOkgABC9AAAQ6YAAEL0AABDq4AAQvQAAEPCAABC9AAAQ/uAAEL0AABE
AQAAQvQAAEQCgABC9AAARASAAEL0AABEBQAAQvQAAEQGAABC9AAARAdAAEL0AABECEAAQvQAAEQJ
gABC9AAARAsAAEL0AABEC8AAQvQAAEQMQABC9AAARA1AAEL0AABEDYAAQvQAAEQOQABC9AAARA+A
AEL0AABEEIAAQvQAAEQQwABC9AAARBMAAEL0AABEFAAAQvQAAEQVgABC9AAARBZAAEL0AABEF4AA
QvQAAEQaQABC9AAARB/AAEL0AABEJcAAQvQAAERmQABC9AAARGzAAEL0AABEcsAAQvQAAER6wABC
9AAARH+AAEL0AABEgiAAQvQAAESEQABC9AAARItAAEL0AABEjiAAQvQAAESSQABC9AAARJUAAEL0
AADDsgAAQvYAAMOTAABC9gAAw5AAAEL2AADDiIAAQvYAAMM4AABC9gAAwyIAAEL2AADDHwAAQvYA
AMLmAABC9gAAwmgAAEL2AADBsAAAQvYAAEEwAABC9gAAQiAAAEL2AABCWAAAQvYAAEJ4AABC9gAA
Q18AAEL2AABDhQAAQvYAAEOJgABC9gAAQ42AAEL2AABDjwAAQvYAAEOWAABC9gAAQ6kAAEL2AABD
sYAAQvYAAEP2AABC9gAAQ/kAAEL2AABD+4AAQvYAAEP/AABC9gAARABAAEL2AABEAYAAQvYAAEQC
wABC9gAARAPAAEL2AABEBIAAQvYAAEQFgABC9gAARAXAAEL2AABEBkAAQvYAAEQHAABC9gAARAgA
AEL2AABECUAAQvYAAEQLAABC9gAARAuAAEL2AABEC8AAQvYAAEQMwABC9gAARA2AAEL2AABEEIAA
QvYAAEQSAABC9gAARBMAAEL2AABEFMAAQvYAAEQWwABC9gAARBpAAEL2AABEHAAAQvYAAEQjgABC
9gAARFfAAEL2AABEYcAAQvYAAERsQABC9gAARG+AAEL2AABEf0AAQvYAAESB4ABC9gAARISAAEL2
AABEh2AAQvYAAESKgABC9gAARJAgAEL2AABEk6AAQvYAAMPBAABC+AAAw7yAAEL4AADDtQAAQvgA
AMObAABC+AAAw1cAAEL4AADDNgAAQvgAAMMvAABC+AAAwvgAAEL4AADChAAAQvgAAMJEAABC+AAA
QdAAAEL4AABCigAAQvgAAELEAABC+AAAQysAAEL4AABDSQAAQvgAAEN2AABC+AAAQ4QAAEL4AABD
iYAAQvgAAEONgABC+AAAQ5QAAEL4AABDl4AAQvgAAEOhgABC+AAAQ6oAAEL4AABD14AAQvgAAEPq
AABC+AAAQ/GAAEL4AABD9IAAQvgAAEP3gABC+AAAQ/kAAEL4AABD/IAAQvgAAEP/gABC+AAARAGA
AEL4AABEAkAAQvgAAEQCwABC+AAARANAAEL4AABEA8AAQvgAAEQEwABC+AAARAaAAEL4AABEB8AA
QvgAAEQIwABC+AAARApAAEL4AABECoAAQvgAAEQLAABC+AAARAvAAEL4AABEDUAAQvgAAEQOAABC
+AAARBBAAEL4AABEGIAAQvgAAEQbgABC+AAARB3AAEL4AABEH8AAQvgAAEQgwABC+AAARCUAAEL4
AABEJ8AAQvgAAERfAABC+AAARGMAAEL4AABEZsAAQvgAAERvwABC+AAARHJAAEL4AABEd4AAQvgA
AESCoABC+AAARI2gAEL4AABEkiAAQvgAAESUIABC+AAAw7eAAEL6AADDoIAAQvoAAMOZgABC+gAA
w5aAAEL6AADDhwAAQvoAAMOEgABC+gAAwysAAEL6AADDFAAAQvoAAMKQAABC+gAAwiwAAEL6AABA
wAAAQvoAAEH4AABC+gAAQkgAAEL6AABDZAAAQvoAAEOCAABC+gAAQ4gAAEL6AABDioAAQvoAAEOR
AABC+gAAQ5oAAEL6AABDp4AAQvoAAEO0gABC+gAAQ/EAAEL6AABD9oAAQvoAAEP6gABC+gAAQ/wA
AEL6AABD/QAAQvoAAEP+gABC+gAARAAAAEL6AABEAMAAQvoAAEQBgABC+gAARAIAAEL6AABEAsAA
QvoAAEQEQABC+gAARAVAAEL6AABEBwAAQvoAAEQHwABC+gAARAjAAEL6AABECYAAQvoAAEQJwABC
+gAARAsAAEL6AABEC8AAQvoAAEQMAABC+gAARA1AAEL6AABEEAAAQvoAAEQRgABC+gAARBNAAEL6
AABEFUAAQvoAAEQXgABC+gAARBpAAEL6AABEHgAAQvoAAEQlgABC+gAARC6AAEL6AABEMEAAQvoA
AEQygABC+gAARDTAAEL6AABENgAAQvoAAEQ5gABC+gAARD4AAEL6AABEQQAAQvoAAERzwABC+gAA
RINgAEL6AABEiOAAQvoAAESJwABC+gAARJFgAEL6AADDwQAAQvwAAMO8AABC/AAAw5wAAEL8AADD
SAAAQvwAAMMcAABC/AAAwwUAAEL8AADC+gAAQvwAAMLkAABC/AAAwtYAAEL8AADCugAAQvwAAMKk
AABC/AAAwkwAAEL8AADB0AAAQvwAAEIIAABC/AAAQjQAAEL8AABCkAAAQvwAAELAAABC/AAAQzIA
AEL8AABDSgAAQvwAAENdAABC/AAAQ44AAEL8AABDkoAAQvwAAEOXgABC/AAAQ5iAAEL8AABDogAA
QvwAAEOkgABC/AAAQ7aAAEL8AABD8oAAQvwAAEP4AABC/AAAQ/qAAEL8AABD/YAAQvwAAEQAwABC
/AAARAGAAEL8AABEAgAAQvwAAEQEAABC/AAARASAAEL8AABEBgAAQvwAAEQGwABC/AAARAcAAEL8
AABECEAAQvwAAEQIwABC/AAARAlAAEL8AABECgAAQvwAAEQLAABC/AAARAuAAEL8AABEDAAAQvwA
AEQMwABC/AAARA7AAEL8AABED4AAQvwAAEQRAABC/AAARBMAAEL8AABEFQAAQvwAAEQXQABC/AAA
RBmAAEL8AABEG0AAQvwAAEQcQABC/AAAREOAAEL8AABERMAAQvwAAERGgABC/AAAREeAAEL8AABE
c8AAQvwAAESFgABC/AAARIigAEL8AABEikAAQvwAAESMgABC/AAAw7oAAEL+AADDlYAAQv4AAMOF
gABC/gAAw3kAAEL+AADDZgAAQv4AAMNaAABC/gAAw0sAAEL+AADDQAAAQv4AAMKuAABC/gAAwoIA
AEL+AADCQAAAQv4AAMGAAABC/gAAwAAAAEL+AABAwAAAQv4AAEKAAABC/gAAQ0wAAEL+AABDdwAA
Qv4AAEOBgABC/gAAQ4UAAEL+AABDioAAQv4AAEOMgABC/gAAQ48AAEL+AABDl4AAQv4AAEOrgABC
/gAAQ7YAAEL+AABD5oAAQv4AAEPsgABC/gAARAbAAEL+AABEB8AAQv4AAEQIQABC/gAARArAAEL+
AABEC0AAQv4AAEQLwABC/gAARA4AAEL+AABED4AAQv4AAEQQQABC/gAARBCAAEL+AABEEUAAQv4A
AEQSAABC/gAARBJAAEL+AABEEwAAQv4AAEQUgABC/gAARBWAAEL+AABEFsAAQv4AAEQXgABC/gAA
RBgAAEL+AABEGIAAQv4AAEQaQABC/gAARBvAAEL+AABEHIAAQv4AAEQewABC/gAARCDAAEL+AABE
IUAAQv4AAEQhwABC/gAARCPAAEL+AABEJoAAQv4AAEQnwABC/gAARCwAAEL+AABEM4AAQv4AAERT
gABC/gAARGBAAEL+AABEaYAAQv4AAERvAABC/gAARHPAAEL+AABEgAAAQv4AAESFgABC/gAARIaA
AEL+AABEiIAAQv4AAESLQABC/gAARJKgAEL+AADDx4AAQwAAAMPBgABDAAAAw7WAAEMAAADDoIAA
QwAAAMOOgABDAAAAw4MAAEMAAADDCAAAQwAAAMLqAABDAAAAwtIAAEMAAADCoAAAQwAAAMJQAABD
AAAAwgwAAEMAAADB0AAAQwAAAMFwAABDAAAAQp4AAEMAAABDTQAAQwAAAENZAABDAAAAQ4cAAEMA
AABDj4AAQwAAAEOVgABDAAAAQ54AAEMAAABDqAAAQwAAAEPNgABDAAAAQ/SAAEMAAABD+wAAQwAA
AEP+AABDAAAARACAAEMAAABEAUAAQwAAAEQCAABDAAAARALAAEMAAABEA4AAQwAAAEQDwABDAAAA
RARAAEMAAABEBYAAQwAAAEQGAABDAAAARAaAAEMAAABEBwAAQwAAAEQHwABDAAAARAjAAEMAAABE
CkAAQwAAAEQLAABDAAAARAwAAEMAAABEDUAAQwAAAEQOAABDAAAARA5AAEMAAABED0AAQwAAAEQR
wABDAAAARBLAAEMAAABEE0AAQwAAAEQUwABDAAAARBdAAEMAAABEGkAAQwAAAEQdQABDAAAARCMA
AEMAAABEKoAAQwAAAEQuQABDAAAARFMAAEMAAABEW0AAQwAAAERkwABDAAAARGpAAEMAAABEbEAA
QwAAAERtwABDAAAARHKAAEMAAABEdEAAQwAAAER3AABDAAAARHpAAEMAAABEe4AAQwAAAESBIABD
AAAARIGAAEMAAABEgqAAQwAAAESEAABDAAAARIugAEMAAABElIAAQwAAAMPGgABDAQAAw7uAAEMB
AADDswAAQwEAAMOrAABDAQAAw6GAAEMBAADDm4AAQwEAAMOKgABDAQAAw4MAAEMBAADDeAAAQwEA
AMM1AABDAQAAwxgAAEMBAADB8AAAQwEAAMDgAABDAQAAQRAAAEMBAABCiAAAQwEAAEMsAABDAQAA
Q3IAAEMBAABDgYAAQwEAAEOGAABDAQAAQ4sAAEMBAABDkoAAQwEAAEOagABDAQAAQ8AAAEMBAABD
zoAAQwEAAEP9AABDAQAARABAAEMBAABEAQAAQwEAAEQCgABDAQAARAPAAEMBAABEBIAAQwEAAEQF
AABDAQAARAVAAEMBAABEBcAAQwEAAEQGgABDAQAARAeAAEMBAABECEAAQwEAAEQIgABDAQAARAmA
AEMBAABECgAAQwEAAEQLQABDAQAARAwAAEMBAABEDEAAQwEAAEQNwABDAQAARA8AAEMBAABEEAAA
QwEAAEQRAABDAQAARBHAAEMBAABEEkAAQwEAAEQUAABDAQAARBTAAEMBAABEFQAAQwEAAEQWwABD
AQAARBmAAEMBAABEG4AAQwEAAEQdAABDAQAARCVAAEMBAABEY4AAQwEAAERrwABDAQAARHBAAEMB
AABEcgAAQwEAAER8AABDAQAARIDgAEMBAABEgsAAQwEAAESEgABDAQAARJIgAEMBAADDuYAAQwIA
AMOxgABDAgAAw6gAAEMCAADDmoAAQwIAAMOQAABDAgAAw4QAAEMCAADDegAAQwIAAMNJAABDAgAA
wycAAEMCAADDCAAAQwIAAMLyAABDAgAAwrYAAEMCAADCmAAAQwIAAEHAAABDAgAAQiwAAEMCAABC
XAAAQwIAAEMBAABDAgAAQ1cAAEMCAABDhYAAQwIAAEOHgABDAgAAQ5CAAEMCAABDkwAAQwIAAEOZ
AABDAgAAQ5yAAEMCAABDrYAAQwIAAEO0gABDAgAAQ/QAAEMCAABD9oAAQwIAAEP4gABDAgAAQ/qA
AEMCAABD/AAAQwIAAEQAQABDAgAARAGAAEMCAABEAgAAQwIAAEQCgABDAgAARAMAAEMCAABEBIAA
QwIAAEQFAABDAgAARAZAAEMCAABEBsAAQwIAAEQIAABDAgAARAiAAEMCAABECQAAQwIAAEQJwABD
AgAARArAAEMCAABEDIAAQwIAAEQOgABDAgAARA+AAEMCAABEEcAAQwIAAEQUAABDAgAARBgAAEMC
AABEGkAAQwIAAEQdQABDAgAARCxAAEMCAABEQ8AAQwIAAERHwABDAgAARGhAAEMCAABEbEAAQwIA
AERwQABDAgAARH/AAEMCAABEgOAAQwIAAESBYABDAgAARILAAEMCAABEhaAAQwIAAESIYABDAgAA
RImgAEMCAABEjKAAQwIAAESQwABDAgAARJMAAEMCAADDxQAAQwMAAMOzgABDAwAAw64AAEMDAADD
oYAAQwMAAMOggABDAwAAw4UAAEMDAADDcAAAQwMAAMNJAABDAwAAwyYAAEMDAADDDAAAQwMAAMK6
AABDAwAAQRAAAEMDAABBuAAAQwMAAEKWAABDAwAAQrIAAEMDAABCwgAAQwMAAEMhAABDAwAAQ0wA
AEMDAABDcgAAQwMAAEOAAABDAwAAQ4UAAEMDAABDjQAAQwMAAEORgABDAwAAQ5YAAEMDAABDmgAA
QwMAAEPkgABDAwAAQ+wAAEMDAABD7oAAQwMAAEPxAABDAwAAQ/SAAEMDAABD+AAAQwMAAEP5AABD
AwAAQ/uAAEMDAABD/QAAQwMAAEP9gABDAwAAQ/8AAEMDAABEAIAAQwMAAEQCAABDAwAARAPAAEMD
AABEBUAAQwMAAEQGAABDAwAARAZAAEMDAABEB4AAQwMAAEQJgABDAwAARAuAAEMDAABEDQAAQwMA
AEQPAABDAwAARBEAAEMDAABEEsAAQwMAAEQVgABDAwAARBfAAEMDAABEGwAAQwMAAEQegABDAwAA
RCGAAEMDAABEJkAAQwMAAEQrgABDAwAARE9AAEMDAABEZYAAQwMAAERqAABDAwAARG3AAEMDAABE
cYAAQwMAAER5AABDAwAARHzAAEMDAABEf0AAQwMAAESAgABDAwAARIEgAEMDAABEgyAAQwMAAESO
QABDAwAAw76AAEMEAADDtwAAQwQAAMOsgABDBAAAw6mAAEMEAADDnAAAQwQAAMOVgABDBAAAw3AA
AEMEAADDbAAAQwQAAMNVAABDBAAAw0cAAEMEAADDEQAAQwQAAML4AABDBAAAwkwAAEMEAADAAAAA
QwQAAEJ0AABDBAAAQqoAAEMEAABDgoAAQwQAAEOTAABDBAAAQ5mAAEMEAABDnIAAQwQAAEOiAABD
BAAAQ7CAAEMEAABDwYAAQwQAAEPZAABDBAAAQ+mAAEMEAABD6oAAQwQAAEPsgABDBAAAQ+0AAEME
AABD7oAAQwQAAEPvgABDBAAAQ/CAAEMEAABD8YAAQwQAAEPzAABDBAAAQ/QAAEMEAABD9QAAQwQA
AEP2AABDBAAAQ/cAAEMEAABD+gAAQwQAAEP8AABDBAAARAAAAEMEAABEAgAAQwQAAEQGAABDBAAA
RAkAAEMEAABECwAAQwQAAEQPQABDBAAARFPAAEMEAABEVIAAQwQAAERdAABDBAAARHdAAEMEAABE
fQAAQwQAAESDAABDBAAARIWgAEMEAABEiQAAQwQAAESKYABDBAAARIxAAEMEAABEjWAAQwQAAESV
gABDBAAAw72AAEMFAADDuoAAQwUAAMOuAABDBQAAw6eAAEMFAADDgwAAQwUAAMMBAABDBQAAwqwA
AEMFAADBkAAAQwUAAEDAAABDBQAAQYAAAEMFAABCzAAAQwUAAEL0AABDBQAAQwwAAEMFAABDIgAA
QwUAAENzAABDBQAAQ3YAAEMFAABDhQAAQwUAAEOQgABDBQAAQ5YAAEMFAABDmIAAQwUAAEOlgABD
BQAAQ6sAAEMFAABD6YAAQwUAAEPsgABDBQAAQ+6AAEMFAABD8YAAQwUAAEPzAABDBQAAQ/mAAEMF
AABD+wAAQwUAAEP/AABDBQAARACAAEMFAABEAkAAQwUAAEQCwABDBQAARAQAAEMFAABEBUAAQwUA
AEQGQABDBQAARAcAAEMFAABEB0AAQwUAAEQIAABDBQAARAqAAEMFAABEC8AAQwUAAEQMgABDBQAA
RA5AAEMFAABEEMAAQwUAAEQSQABDBQAARBUAAEMFAABEFsAAQwUAAEQaAABDBQAARBzAAEMFAABE
H8AAQwUAAEQmgABDBQAAREDAAEMFAABESQAAQwUAAERLwABDBQAARHTAAEMFAABEicAAQwUAAESR
YABDBQAARJNAAEMFAABElIAAQwUAAESVAABDBQAAw8YAAEMGAADDtQAAQwYAAMOugABDBgAAw6uA
AEMGAADDnAAAQwYAAMOTgABDBgAAw4uAAEMGAADDTgAAQwYAAML2AABDBgAAwqIAAEMGAADCIAAA
QwYAAEGIAABDBgAAQhAAAEMGAABCMAAAQwYAAEMaAABDBgAAQywAAEMGAABDXAAAQwYAAEOAAABD
BgAAQ46AAEMGAABDj4AAQwYAAEOdgABDBgAAQ6iAAEMGAABDtoAAQwYAAEO8AABDBgAAQ8KAAEMG
AABDz4AAQwYAAEP9AABDBgAARAdAAEMGAABECAAAQwYAAEQJAABDBgAARAnAAEMGAABECsAAQwYA
AEQMAABDBgAARAyAAEMGAABEDYAAQwYAAEQPAABDBgAARBAAAEMGAABEEEAAQwYAAEQRAABDBgAA
RBIAAEMGAABEEwAAQwYAAEQTQABDBgAARBQAAEMGAABEFYAAQwYAAEQWQABDBgAARBaAAEMGAABE
F0AAQwYAAEQZwABDBgAARBqAAEMGAABEG4AAQwYAAEQcgABDBgAARCBAAEMGAABEI0AAQwYAAEQl
QABDBgAARClAAEMGAABELsAAQwYAAERpgABDBgAARHsAAEMGAABEfAAAQwYAAER/QABDBgAARIFA
AEMGAABEhOAAQwYAAESNAABDBgAA
      </set>
      <set id="src_502" fmt="ptset">
AAAAB3NyY181MDIAAAAAAAAAAgAAA1HDwAAAQsIAAMO+AABCwgAAw6UAAELCAADDlYAAQsIAAMNZ
AABCwgAAww8AAELCAADC6gAAQsIAAMLAAABCwgAAwqwAAELCAADCnAAAQsIAAMJ8AABCwgAAwigA
AELCAADCFAAAQsIAAMG4AABCwgAAwZgAAELCAABBkAAAQsIAAEI0AABCwgAAQpYAAELCAABCpAAA
QsIAAEMiAABCwgAAQ1EAAELCAABDZQAAQsIAAENvAABCwgAAQ4CAAELCAABDgwAAQsIAAEOJAABC
wgAAQ5kAAELCAABDvoAAQsIAAEP8gABCwgAARAJAAELCAABEBUAAQsIAAEQHQABCwgAARAsAAELC
AABEDYAAQsIAAEQPgABCwgAARBCAAELCAABEEcAAQsIAAEQagABCwgAARB7AAELCAABEPEAAQsIA
AEQ/AABCwgAARFPAAELCAABEWUAAQsIAAERjQABCwgAARGeAAELCAABEasAAQsIAAERuQABCwgAA
RHLAAELCAABEdQAAQsIAAER8AABCwgAARISAAELCAABEh2AAQsIAAESMQABCwgAARI7gAELCAABE
kuAAQsIAAMPAgABCxAAAw7WAAELEAADDrQAAQsQAAMOmgABCxAAAw5YAAELEAADDi4AAQsQAAMM4
AABCxAAAwxgAAELEAADChgAAQsQAAMEwAABCxAAAQEAAAELEAABB6AAAQsQAAEJAAABCxAAAQ04A
AELEAABDewAAQsQAAEOJAABCxAAAQ4yAAELEAABDkQAAQsQAAEOTgABCxAAAQ5yAAELEAABDp4AA
QsQAAEPjgABCxAAAQ+2AAELEAABD9YAAQsQAAEP2gABCxAAARAFAAELEAABEBcAAQsQAAEQIQABC
xAAARArAAELEAABEDMAAQsQAAEQWwABCxAAARB0AAELEAABEO8AAQsQAAERJwABCxAAARE8AAELE
AABEVEAAQsQAAERWQABCxAAARGJAAELEAABEY0AAQsQAAERmQABCxAAARGgAAELEAABEbYAAQsQA
AER1AABCxAAARHiAAELEAABEfIAAQsQAAESMoABCxAAARI+gAELEAABEkCAAQsQAAESSAABCxAAA
RJSAAELEAABElcAAQsQAAMO8AABCxgAAw6sAAELGAADDmgAAQsYAAMOTgABCxgAAw4uAAELGAADD
dAAAQsYAAMNOAABCxgAAwzgAAELGAADDEAAAQsYAAMKGAABCxgAAwTAAAELGAABBMAAAQsYAAEJQ
AABCxgAAQpAAAELGAABC5AAAQsYAAENWAABCxgAAQ2IAAELGAABDgYAAQsYAAEOHAABCxgAAQ48A
AELGAABDlQAAQsYAAEOjgABCxgAAQ6iAAELGAABDr4AAQsYAAEPcgABCxgAAQ/+AAELGAABEAMAA
QsYAAEQEQABCxgAARAWAAELGAABEBoAAQsYAAEQKwABCxgAARAwAAELGAABEDMAAQsYAAEQPQABC
xgAARBJAAELGAABEFAAAQsYAAEQYwABCxgAARB2AAELGAABEIAAAQsYAAEQrQABCxgAAREgAAELG
AABESgAAQsYAAERSwABCxgAARFOAAELGAABEWYAAQsYAAERfQABCxgAARGXAAELGAABEaMAAQsYA
AERsQABCxgAARG8AAELGAABEc0AAQsYAAER5gABCxgAARHyAAELGAABEgOAAQsYAAESLQABCxgAA
RIvAAELGAABEjWAAQsYAAESRQABCxgAARJMAAELGAABElcAAQsYAAMO1AABCyAAAw6GAAELIAADD
mwAAQsgAAMOQAABCyAAAwzUAAELIAADDJgAAQsgAAMMKAABCyAAAwsYAAELIAADCQAAAQsgAAMH4
AABCyAAAwTAAAELIAABDGAAAQsgAAENtAABCyAAAQ5SAAELIAABDowAAQsgAAEOkAABCyAAAQ6eA
AELIAABDrAAAQsgAAEOxAABCyAAAQ7kAAELIAABD/gAAQsgAAEQDAABCyAAARAjAAELIAABECoAA
QsgAAEQRAABCyAAARBLAAELIAABEE8AAQsgAAEQWAABCyAAARBlAAELIAABEIgAAQsgAAEQ0gABC
yAAARESAAELIAABESUAAQsgAAEROAABCyAAARFBAAELIAABEWoAAQsgAAERbwABCyAAARGJAAELI
AABEZgAAQsgAAERqAABCyAAARG8AAELIAABEdAAAQsgAAER1AABCyAAARHdAAELIAABEe0AAQsgA
AER8AABCyAAARH8AAELIAABEgMAAQsgAAESFAABCyAAARIegAELIAABEiKAAQsgAAESMIABCyAAA
RI5AAELIAADDwIAAQsoAAMOUgABCygAAw4IAAELKAADDfgAAQsoAAMNlAABCygAAwycAAELKAADD
EgAAQsoAAMJQAABCygAAQhwAAELKAABCWAAAQsoAAEMDAABCygAAQ2MAAELKAABDcQAAQsoAAEOB
AABCygAAQ4qAAELKAABDlwAAQsoAAEOhgABCygAAQ60AAELKAABD8IAAQsoAAEQHgABCygAARAtA
AELKAABEDYAAQsoAAEQQQABCygAARBIAAELKAABEFMAAQsoAAEQVgABCygAARBcAAELKAABEF4AA
QsoAAEQagABCygAARCKAAELKAABEKMAAQsoAAERFQABCygAARFLAAELKAABEWUAAQsoAAERdAABC
ygAARF6AAELKAABEYIAAQsoAAERmAABCygAARGdAAELKAABEZ8AAQsoAAERqQABCygAARHJAAELK
AABEdUAAQsoAAER5wABCygAARHqAAELKAABEfgAAQsoAAESDYABCygAARIWAAELKAABEh0AAQsoA
AESKIABCygAARJVgAELKAADDXAAAQswAAMNTAABCzAAAw0IAAELMAADDOQAAQswAAMK4AABCzAAA
wmwAAELMAADCNAAAQswAAMIAAABCzAAAwTAAAELMAABDCAAAQswAAENWAABCzAAAQ18AAELMAABD
hgAAQswAAEOUAABCzAAAQ6+AAELMAABDtYAAQswAAEPTgABCzAAAQ/cAAELMAABEBoAAQswAAEQJ
gABCzAAARA0AAELMAABEEAAAQswAAEQTQABCzAAARBaAAELMAABEGoAAQswAAERFgABCzAAARFAA
AELMAABEVsAAQswAAERXwABCzAAARFjAAELMAABEWYAAQswAAERdwABCzAAARGHAAELMAABEZ8AA
QswAAERvwABCzAAARHLAAELMAABEdsAAQswAAER9gABCzAAARIDAAELMAABEgsAAQswAAESGgABC
zAAARIjgAELMAABEioAAQswAAESOgABCzAAARJBgAELMAABEkcAAQswAAMOxAABCzgAAw50AAELO
AADDfAAAQs4AAMMoAABCzgAAwxoAAELOAADC3AAAQs4AAMK+AABCzgAAwpIAAELOAADBgAAAQs4A
AEJYAABCzgAAQpYAAELOAABDCQAAQs4AAENNAABCzgAAQ28AAELOAABDlwAAQs4AAEOYAABCzgAA
Q58AAELOAABDoQAAQs4AAEOuAABCzgAAQ7GAAELOAABD94AAQs4AAEQBQABCzgAARASAAELOAABE
BkAAQs4AAEQIQABCzgAARApAAELOAABEDsAAQs4AAEQQgABCzgAARBNAAELOAABEIQAAQs4AAERN
wABCzgAARFEAAELOAABEU0AAQs4AAERWwABCzgAARF7AAELOAABEYMAAQs4AAERjAABCzgAARGZA
AELOAABEaoAAQs4AAER5gABCzgAARIQgAELOAABEhiAAQs4AAESJQABCzgAARIsAAELOAABEjoAA
Qs4AAESP4ABCzgAARJGgAELOAADDvIAAQtAAAMOpgABC0AAAw5QAAELQAADDi4AAQtAAAMOGAABC
0AAAw0kAAELQAADDOQAAQtAAAMMKAABC0AAAwwIAAELQAADC8AAAQtAAAMLUAABC0AAAwoYAAELQ
AABCYAAAQtAAAELGAABC0AAAQuQAAELQAABC/gAAQtAAAEN0AABC0AAAQ44AAELQAABDm4AAQtAA
AEOogABC0AAAQ7uAAELQAABEAMAAQtAAAEQGQABC0AAARAeAAELQAABECMAAQtAAAEQKAABC0AAA
RAyAAELQAABEDsAAQtAAAEQQQABC0AAARBPAAELQAABEFYAAQtAAAEQYwABC0AAARD9AAELQAABE
QcAAQtAAAERNgABC0AAARFIAAELQAABEVUAAQtAAAERVwABC0AAARF4AAELQAABEYUAAQtAAAERj
QABC0AAARGdAAELQAABEacAAQtAAAERvgABC0AAARHpAAELQAABEgGAAQtAAAESCwABC0AAARIkA
AELQAABEi0AAQtAAAESRIABC0AAARJQAAELQAADDswAAQtIAAMOlAABC0gAAw54AAELSAADDnAAA
QtIAAMOVAABC0gAAw4+AAELSAADDiQAAQtIAAMOAAABC0gAAw2wAAELSAADC/gAAQtIAAMLuAABC
0gAAwoIAAELSAADByAAAQtIAAMAAAABC0gAAQTAAAELSAABB4AAAQtIAAEIQAABC0gAAQqIAAELS
AABDGAAAQtIAAEN2AABC0gAAQ4CAAELSAABDnYAAQtIAAEOhgABC0gAAQ6eAAELSAABD3IAAQtIA
AEQIwABC0gAARAoAAELSAABEC4AAQtIAAEQOQABC0gAARBHAAELSAABEFIAAQtIAAEQaQABC0gAA
RB2AAELSAABEJEAAQtIAAEQqQABC0gAARDZAAELSAABERAAAQtIAAERHAABC0gAAREsAAELSAABE
TUAAQtIAAERPgABC0gAARFHAAELSAABEWAAAQtIAAERpwABC0gAARHIAAELSAABEdUAAQtIAAER2
QABC0gAARISgAELSAABEh6AAQtIAAESJIABC0gAARIqAAELSAABEjCAAQtIAAESOQABC0gAARI/g
AELSAABEkgAAQtIAAESTQABC0gAARJUgAELSAADDx4AAQtQAAMPEgABC1AAAw7OAAELUAADDngAA
QtQAAMOUgABC1AAAw4UAAELUAADDewAAQtQAAMNTAABC1AAAw0UAAELUAADDJwAAQtQAAMMSAABC
1AAAwv4AAELUAADCogAAQtQAAMHgAABC1AAAwTAAAELUAABCAAAAQtQAAEKYAABC1AAAQyoAAELU
AABDSQAAQtQAAENqAABC1AAAQ3cAAELUAABDiIAAQtQAAEONAABC1AAAQ48AAELUAABDkYAAQtQA
AEObgABC1AAAQ6YAAELUAABEDMAAQtQAAEQRgABC1AAARBJAAELUAABEE4AAQtQAAEQUwABC1AAA
RBdAAELUAABEGUAAQtQAAEQcQABC1AAARCcAAELUAABESoAAQtQAAERMAABC1AAARE+AAELUAABE
U0AAQtQAAERZgABC1AAARFtAAELUAABEZIAAQtQAAERqAABC1AAARGuAAELUAABEbIAAQtQAAERw
wABC1AAARIGgAELUAABEgyAAQtQAAESIgABC1AAARI0gAELUAABEkuAAQtQAAESV4ABC1AAAw8eA
AELWAADDuQAAQtYAAMOxAABC1gAAw6SAAELWAADDoIAAQtYAAMOaAABC1gAAw4IAAELWAADDGgAA
QtYAAMMPAABC1gAAwwgAAELWAADC1gAAQtYAAMKiAABC1gAAwpIAAELWAADCcAAAQtYAAMIcAABC
1gAAQegAAELWAABCngAAQtYAAELYAABC1gAAQ3QAAELWAABDiAAAQtYAAEOOAABC1gAAQ5OAAELW
AABDlIAAQtYAAEOdgABC1gAAQ6KAAELWAABDp4AAQtYAAEO3AABC1gAARAlAAELWAABEDAAAQtYA
AEQOQABC1gAARBCAAELWAABEEgAAQtYAAEQVgABC1gAARBZAAELWAABEF4AAQtYAAEQaAABC1gAA
RB0AAELWAABEHgAAQtYAAEQggABC1gAAREvAAELWAABEUUAAQtYAAERVwABC1gAARFyAAELWAABE
YkAAQtYAAERpAABC1gAARGyAAELWAABEbUAAQtYAAERzQABC1gAARHYAAELWAABEfEAAQtYAAESD
QABC1gAARIOgAELWAABEhgAAQtYAAESNIABC1gAARJUgAELWAADDs4AAQtgAAMOYgABC2AAAw5SA
AELYAADDdgAAQtgAAMNjAABC2AAAw1gAAELYAADDPgAAQtgAAMMgAABC2AAAwxIAAELYAADDDAAA
QtgAAMMAAABC2AAAwvIAAELYAADCDAAAQtgAAMHwAABC2AAAQjAAAELYAABChAAAQtgAAEMIAABC
2AAAQ1kAAELYAABDagAAQtgAAENwAABC2AAAQ38AAELYAABDhYAAQtgAAEONAABC2AAAQ5QAAELY
AABDloAAQtgAAEOfAABC2AAAQ6oAAELYAABDxAAAQtgAAEQFwABC2AAARAgAAELYAABECcAAQtgA
AEQKgABC2AAARAyAAELYAABEDgAAQtgAAEQUwABC2AAARBcAAELYAABEGMAAQtgAAEQdQABC2AAA
RB+AAELYAABEJUAAQtgAAEQ8wABC2AAARE3AAELYAABET8AAQtgAAERUQABC2AAARFfAAELYAABE
XAAAQtgAAERlwABC2AAARGxAAELYAABEbgAAQtgAAERwQABC2AAARHPAAELYAABEfgAAQtgAAER/
QABC2AAARIUgAELYAABEjQAAQtgAAESQwABC2AAARJEAAELYAABEk6AAQtgAAESV4ABC2AAAw8AA
AELaAADDtgAAQtoAAMOvgABC2gAAw5yAAELaAADDlIAAQtoAAMNwAABC2gAAw1YAAELaAADDMAAA
QtoAAMMIAABC2gAAwsgAAELaAADCtAAAQtoAAMKMAABC2gAAwkwAAELaAABB0AAAQtoAAEIcAABC
2gAAQoIAAELaAABDRQAAQtoAAENiAABC2gAAQ46AAELaAABDm4AAQtoAAEOigABC2gAAQ6OAAELa
AABDsoAAQtoAAEO6AABC2gAAQ/4AAELaAABEB8AAQtoAAEQKgABC2gAARA4AAELaAABEEAAAQtoA
AEQRwABC2gAARBKAAELaAABEFUAAQtoAAEQZgABC2gAARD9AAELaAABERIAAQtoAAERGQABC2gAA
RFHAAELaAABEWQAAQtoAAERZgABC2gAARF2AAELaAABEXsAAQtoAAERjAABC2gAARGoAAELaAABE
bgAAQtoAAERvgABC2gAARHOAAELaAABEd0AAQtoAAER5wABC2gAARIQAAELaAABEheAAQtoAAESH
oABC2gAARIygAELaAABElIAAQtoAAMPDgABC3AAAw8AAAELcAADDrgAAQtwAAMOagABC3AAAw4kA
AELcAADDg4AAQtwAAMN7AABC3AAAwxsAAELcAADCzAAAQtwAAMK4AABC3AAAwjAAAELcAABBMAAA
QtwAAEHYAABC3AAAQhwAAELcAABCYAAAQtwAAEJsAABC3AAAQqQAAELcAABCugAAQtwAAELiAABC
3AAAQxoAAELcAABDaQAAQtwAAEN6AABC3AAAQ4oAAELcAABDlIAAQtwAAEOwgABC3AAARBRAAELc
AABEFgAAQtwAAEQZgABC3AAARBxAAELcAABEHwAAQtwAAEQ2QABC3AAARD0AAELcAABERQAAQtwA
AERKwABC3AAARE8AAELcAABEVcAAQtwAAERZQABC3AAARFwAAELcAABEXsAAQtwAAERngABC3AAA
RGhAAELcAABEbAAAQtwAAERzAABC3AAARH6AAELcAABEgyAAQtwAAESHoABC3AAARIkgAELcAABE
i+AAQtwAAESOIABC3AAAw8KAAELeAADDwQAAQt4AAMO9AABC3gAAw7yAAELeAADDugAAQt4AAMO4
AABC3gAAw7KAAELeAADDsAAAQt4AAMOvAABC3gAAw6sAAELeAADDqYAAQt4AAMOpAABC3gAAw6WA
AELeAADDlYAAQt4AAMOOgABC3gAAw4SAAELeAADDcQAAQt4AAMMeAABC3gAAwwgAAELeAADC7AAA
Qt4AAMKYAABC3gAAQMAAAELeAABB6AAAQt4AAEJMAABC3gAAQoQAAELeAABCxAAAQt4AAELcAABC
3gAAQ3QAAELeAABDlAAAQt4AAEOZgABC3gAAQ6GAAELeAABDqIAAQt4AAEQEAABC3gAARAdAAELe
AABEDAAAQt4AAEQPwABC3gAARBDAAELeAABEEYAAQt4AAEQUwABC3gAARBtAAELeAABEKwAAQt4A
AEQ/QABC3gAAREVAAELeAABER8AAQt4AAERNgABC3gAARFFAAELeAABEU0AAQt4AAERUQABC3gAA
RFUAAELeAABEX4AAQt4AAERhAABC3gAARGiAAELeAABEawAAQt4AAERzQABC3gAARHrAAELeAABE
hmAAQt4AAESNAABC3gAARI1gAELeAADDuYAAQuAAAMOvAABC4AAAw5iAAELgAADDjQAAQuAAAMOD
gABC4AAAw2QAAELgAADDXwAAQuAAAMNOAABC4AAAwz0AAELgAADDFQAAQuAAAMMLAABC4AAAwsQA
AELgAABB8AAAQuAAAEIwAABC4AAAQlwAAELgAABCigAAQuAAAEMlAABC4AAAQzsAAELgAABDSgAA
QuAAAENZAABC4AAAQ14AAELgAABDfwAAQuAAAEOkgABC4AAAQ7cAAELgAABEDEAAQuAAAEQTwABC
4AAARBXAAELgAABEHUAAQuAAAEQ5AABC4AAARDuAAELgAABEPMAAQuAAAERHgABC4AAAREnAAELg
AABETYAAQuAAAEROwABC4AAARFTAAELgAABEV4AAQuAAAERaQABC4AAARF5AAELgAABEY0AAQuAA
AERsQABC4AAARHJAAELgAABEe0AAQuAAAER9QABC4AAARIAAAELgAABEhsAAQuAAAESJoABC4AAA
RIuAAELgAABEkIAAQuAAAESUoABC4AAARJXAAELgAAA=
      </set>
      <set id="src_82" fmt="ptset">
AAAABnNyY184MgAAAAAAAAACAAACX8OeAABCqgAAw4GAAEKqAADDIAAAQqoAAMMOAABCqgAAwwcA
AEKqAADCbAAAQqoAAMIgAABCqgAAwZgAAEKqAABCpgAAQqoAAEMKAABCqgAAQx4AAEKqAABDOQAA
QqoAAENAAABCqgAAQ0cAAEKqAABDVgAAQqoAAENfAABCqgAAQ2oAAEKqAABDbAAAQqoAAEOBAABC
qgAAQ4+AAEKqAABDmwAAQqoAAEOygABCqgAAQ74AAEKqAABDwwAAQqoAAEPOgABCqgAAQ9IAAEKq
AABEAUAAQqoAAEQRQABCqgAARBcAAEKqAABEKQAAQqoAAEQuQABCqgAARDvAAEKqAABEQkAAQqoA
AERJwABCqgAARE+AAEKqAABEUcAAQqoAAERWgABCqgAARFeAAEKqAABEXAAAQqoAAERfgABCqgAA
RGDAAEKqAABEaoAAQqoAAERtAABCqgAARHcAAEKqAABEesAAQqoAAESBwABCqgAARIJAAEKqAABE
jYAAQqoAAESRgABCqgAARJJAAEKqAABElUAAQqoAAMObAABCrAAAw3MAAEKsAADDUQAAQqwAAMM6
AABCrAAAwy0AAEKsAADDAQAAQqwAAMKYAABCrAAAwowAAEKsAADChgAAQqwAAMHQAABCrAAAwVAA
AEKsAABA4AAAQqwAAEJcAABCrAAAQxsAAEKsAABDNwAAQqwAAEOEAABCrAAAQ4gAAEKsAABDo4AA
QqwAAEOngABCrAAAQ6yAAEKsAABDt4AAQqwAAEPHgABCrAAAQ9YAAEKsAABD34AAQqwAAEPkAABC
rAAARA1AAEKsAABEEQAAQqwAAEQjAABCrAAARDCAAEKsAABEMwAAQqwAAEQ2gABCrAAARDoAAEKs
AABEPAAAQqwAAEQ/AABCrAAARE/AAEKsAABEYoAAQqwAAERmwABCrAAARGwAAEKsAABEbYAAQqwA
AER1gABCrAAARHdAAEKsAABEeQAAQqwAAER9gABCrAAARISAAEKsAABEhQAAQqwAAESJAABCrAAA
RI7gAEKsAABEkcAAQqwAAMPGgABCrgAAw74AAEKuAADDtgAAQq4AAMOqgABCrgAAw6iAAEKuAADD
oYAAQq4AAMOfgABCrgAAw4cAAEKuAADDg4AAQq4AAMM9AABCrgAAwzMAAEKuAADDHgAAQq4AAMML
AABCrgAAwwAAAEKuAADC4gAAQq4AAMKiAABCrgAAwlgAAEKuAADCNAAAQq4AAEHAAABCrgAAQhwA
AEKuAABCdAAAQq4AAEMMAABCrgAAQzMAAEKuAABDQQAAQq4AAENOAABCrgAAQ18AAEKuAABDdAAA
Qq4AAEN/AABCrgAAQ5IAAEKuAABDtgAAQq4AAEO7gABCrgAAQ8MAAEKuAABD/IAAQq4AAEQMwABC
rgAARB3AAEKuAABEIkAAQq4AAEQrQABCrgAARC3AAEKuAABENEAAQq4AAEQ4AABCrgAARDjAAEKu
AABEPgAAQq4AAERKQABCrgAARFHAAEKuAABEUsAAQq4AAEReQABCrgAARGwAAEKuAABEcgAAQq4A
AESAIABCrgAARIVAAEKuAABEhaAAQq4AAESHQABCrgAARIfgAEKuAABEimAAQq4AAESMAABCrgAA
RIyAAEKuAABEjMAAQq4AAESQAABCrgAARJUgAEKuAABElYAAQq4AAMPFAABCsAAAw72AAEKwAADD
twAAQrAAAMNJAABCsAAAwz4AAEKwAADDIgAAQrAAAMMXAABCsAAAwrwAAEKwAADBwAAAQrAAAMDA
AABCsAAAQzMAAEKwAABDSgAAQrAAAENUAABCsAAAQ2IAAEKwAABDaAAAQrAAAEN2AABCsAAAQ5OA
AEKwAABDu4AAQrAAAEPFgABCsAAAQ8+AAEKwAABD4oAAQrAAAEP1AABCsAAARACAAEKwAABEFIAA
QrAAAEQZQABCsAAARB/AAEKwAABEI4AAQrAAAEQswABCsAAARDBAAEKwAABENcAAQrAAAERJwABC
sAAARFBAAEKwAABEVoAAQrAAAERdgABCsAAARF6AAEKwAABEZMAAQrAAAERlgABCsAAARGsAAEKw
AABEccAAQrAAAER2gABCsAAARH4AAEKwAABEf4AAQrAAAESBYABCsAAARIWAAEKwAABEhcAAQrAA
AESH4ABCsAAARIwAAEKwAABEjGAAQrAAAESQwABCsAAAw7oAAEKyAADDsAAAQrIAAMOhAABCsgAA
w4wAAEKyAADDXAAAQrIAAMNPAABCsgAAwzwAAEKyAADDLgAAQrIAAMLoAABCsgAAwngAAEKyAABA
gAAAQrIAAEJAAABCsgAAQowAAEKyAABCsAAAQrIAAEMxAABCsgAAQ0kAAEKyAABDdwAAQrIAAEOH
gABCsgAAQ7CAAEKyAABDvAAAQrIAAEPCAABCsgAARArAAEKyAABEFEAAQrIAAEQXgABCsgAARB6A
AEKyAABEKQAAQrIAAEQqgABCsgAARDKAAEKyAABENMAAQrIAAEQ3wABCsgAAREJAAEKyAABESIAA
QrIAAERRAABCsgAARFPAAEKyAABEYcAAQrIAAERlQABCsgAARGrAAEKyAABEbsAAQrIAAERzQABC
sgAARHcAAEKyAABEeQAAQrIAAESBwABCsgAARIpAAEKyAABEjaAAQrIAAESQwABCsgAARJMgAEKy
AADDpQAAQrQAAMOfgABCtAAAw5cAAEK0AADDkIAAQrQAAMNTAABCtAAAwy8AAEK0AADDIwAAQrQA
AMMVAABCtAAAwu4AAEK0AADC0gAAQrQAAMKQAABCtAAAwkQAAEK0AADBsAAAQrQAAEIgAABCtAAA
QnQAAEK0AABDEAAAQrQAAEMlAABCtAAAQ2sAAEK0AABDg4AAQrQAAEOGAABCtAAAQ46AAEK0AABD
qAAAQrQAAEOugABCtAAAQ7cAAEK0AABDvwAAQrQAAEPKgABCtAAAQ+eAAEK0AABEDgAAQrQAAEQU
AABCtAAARBzAAEK0AABEHwAAQrQAAEQtAABCtAAARDnAAEK0AABERgAAQrQAAERMAABCtAAARE7A
AEK0AABEUwAAQrQAAERmQABCtAAARGoAAEK0AABEbAAAQrQAAER5wABCtAAARHyAAEK0AABEh2AA
QrQAAESIwABCtAAARIxAAEK0AABEjKAAQrQAAESN4ABCtAAARI7AAEK0AABEkOAAQrQAAESToABC
tAAAw7qAAEK2AADDs4AAQrYAAMOvAABCtgAAw6gAAEK2AADDmQAAQrYAAMOLgABCtgAAw4SAAEK2
AADDeAAAQrYAAMNjAABCtgAAw1EAAEK2AADDMAAAQrYAAMK+AABCtgAAwqwAAEK2AADCjgAAQrYA
AMIwAABCtgAAwbgAAEK2AADAgAAAQrYAAELcAABCtgAAQxYAAEK2AABDSQAAQrYAAEOLgABCtgAA
Q5IAAEK2AABDmgAAQrYAAEOrAABCtgAAQ7EAAEK2AABDu4AAQrYAAEPQAABCtgAAQ+yAAEK2AABE
AwAAQrYAAEQHgABCtgAARA8AAEK2AABEFUAAQrYAAEQWAABCtgAARBoAAEK2AABEIUAAQrYAAEQi
QABCtgAARC5AAEK2AABENkAAQrYAAEQ/QABCtgAAREEAAEK2AABERwAAQrYAAERLwABCtgAARE3A
AEK2AABEUkAAQrYAAERXQABCtgAARGnAAEK2AABEcIAAQrYAAER0QABCtgAARH1AAEK2AABEgYAA
QrYAAESLIABCtgAARI0gAEK2AABEjoAAQrYAAESQQABCtgAARJHgAEK2AABEkyAAQrYAAMPFAABC
uAAAw72AAEK4AADDrgAAQrgAAMOmAABCuAAAw3wAAEK4AADDUQAAQrgAAMNEAABCuAAAwycAAEK4
AADC4gAAQrgAAMK0AABCuAAAwYAAAEK4AADAgAAAQrgAAEEgAABCuAAAQZgAAEK4AABB8AAAQrgA
AEI8AABCuAAAQmQAAEK4AABC6gAAQrgAAENcAABCuAAAQ2gAAEK4AABDewAAQrgAAEOLgABCuAAA
Q7GAAEK4AABDuwAAQrgAAEPNgABCuAAARAhAAEK4AABEHIAAQrgAAEQiAABCuAAARCbAAEK4AABE
J8AAQrgAAEQpgABCuAAARCwAAEK4AABEMEAAQrgAAEQxgABCuAAARDKAAEK4AABEPMAAQrgAAERI
AABCuAAARErAAEK4AABEWoAAQrgAAERjwABCuAAARGhAAEK4AABEaUAAQrgAAERwQABCuAAARHHA
AEK4AABEdUAAQrgAAESBgABCuAAARIWAAEK4AABEiAAAQrgAAESJwABCuAAARIsAAEK4AABEi+AA
QrgAAESNYABCuAAARI8AAEK4AABEkoAAQrgAAESTwABCuAAARJTgAEK4AABElgAAQrgAAMOxAABC
ugAAw6uAAEK6AADDjYAAQroAAMOJAABCugAAw2cAAEK6AADC6AAAQroAAMK4AABCugAAwrIAAEK6
AADCjgAAQroAAMJQAABCugAAwiQAAEK6AABDLgAAQroAAENHAABCugAAQ3EAAEK6AABDgoAAQroA
AEOLAABCugAAQ5GAAEK6AABDlgAAQroAAEOaAABCugAAQ5uAAEK6AABDnwAAQroAAEOmAABCugAA
Q60AAEK6AABDr4AAQroAAEO0gABCugAARApAAEK6AABEDIAAQroAAEQbwABCugAARCJAAEK6AABE
JUAAQroAAEQmwABCugAARCoAAEK6AABELMAAQroAAEQuQABCugAARDDAAEK6AABEMYAAQroAAEQy
AABCugAAREQAAEK6AABEScAAQroAAERUgABCugAARFzAAEK6AABEXcAAQroAAERjgABCugAARGfA
AEK6AABEbIAAQroAAERxQABCugAARHZAAEK6AABEfwAAQroAAESBAABCugAARIaAAEK6AABEiMAA
QroAAESLYABCugAARI7AAEK6AABEj4AAQroAAESRIABCugAARJJAAEK6AABElOAAQroAAMO0AABC
vAAAw68AAEK8AADDdgAAQrwAAMNiAABCvAAAwy8AAEK8AADCvgAAQrwAAEIwAABCvAAAQlAAAEK8
AABDGQAAQrwAAEM9AABCvAAAQ4YAAEK8AABDkIAAQrwAAEOWAABCvAAAQ7cAAEK8AABD1AAAQrwA
AEPgAABCvAAAQ+oAAEK8AABEF0AAQrwAAEQZQABCvAAARCKAAEK8AABEL0AAQrwAAEQ3AABCvAAA
RDnAAEK8AABEQsAAQrwAAEREAABCvAAARE8AAEK8AABEVcAAQrwAAERfAABCvAAARGSAAEK8AABE
acAAQrwAAERvQABCvAAARHHAAEK8AABEg0AAQrwAAESNQABCvAAARI5AAEK8AABEkIAAQrwAAESR
YABCvAAARJMgAEK8AABElGAAQrwAAMPCgABCvgAAw78AAEK+AADDpYAAQr4AAMOeAABCvgAAw5QA
AEK+AADDgwAAQr4AAMNQAABCvgAAwxwAAEK+AADDEQAAQr4AAML8AABCvgAAwtoAAEK+AADClgAA
Qr4AAEIAAABCvgAAQkwAAEK+AABCjAAAQr4AAEL2AABCvgAAQwcAAEK+AABDhAAAQr4AAEOLgABC
vgAAQ58AAEK+AABDw4AAQr4AAEPNgABCvgAAQ+eAAEK+AABD/QAAQr4AAEQSwABCvgAARBlAAEK+
AABEMAAAQr4AAEQyAABCvgAARDcAAEK+AABEOwAAQr4AAEQ9wABCvgAAREBAAEK+AABERYAAQr4A
AERKQABCvgAARE7AAEK+AABEVoAAQr4AAERhAABCvgAARGlAAEK+AABEbIAAQr4AAERvwABCvgAA
RHMAAEK+AABEiMAAQr4AAESLIABCvgAARJCAAEK+AABEkiAAQr4AAESVQABCvgAAw8eAAELAAADD
xIAAQsAAAMOpAABCwAAAw6aAAELAAADDn4AAQsAAAMOVAABCwAAAw4mAAELAAADDhAAAQsAAAMNr
AABCwAAAw2QAAELAAADDMwAAQsAAAMMXAABCwAAAww8AAELAAADDAwAAQsAAAMLCAABCwAAAQRAA
AELAAABCJAAAQsAAAEKSAABCwAAAQugAAELAAABDVgAAQsAAAEOSAABCwAAAQ5oAAELAAABDoAAA
QsAAAEOvAABCwAAAQ8IAAELAAABDxAAAQsAAAEPJAABCwAAAQ9EAAELAAABD4gAAQsAAAEPxgABC
wAAARBGAAELAAABEF4AAQsAAAEQgQABCwAAARDwAAELAAABESMAAQsAAAERLwABCwAAARFFAAELA
AABEVAAAQsAAAERhgABCwAAARGUAAELAAABEaMAAQsAAAERugABCwAAARHUAAELAAABEd0AAQsAA
AESEIABCwAAARIoAAELAAABEkOAAQsAAAESVQABCwAAA
      </set>
      <set id="src_912" fmt="ptset">
AAAAB3NyY185MTIAAAAAAAAAAgAAA6vDu4AAQoAAAMOXgABCgAAAw46AAEKAAADDhYAAQoAAAMOB
AABCgAAAw38AAEKAAADDdAAAQoAAAMMEAABCgAAAwkwAAEKAAADAoAAAQoAAAEJkAABCgAAAQpQA
AEKAAABCzAAAQoAAAENFAABCgAAAQ1QAAEKAAABDVwAAQoAAAEN0AABCgAAAQ3wAAEKAAABDhoAA
QoAAAEPPgABCgAAARAQAAEKAAABECsAAQoAAAEQQQABCgAAARBpAAEKAAABEJAAAQoAAAEQsAABC
gAAARC+AAEKAAABER0AAQoAAAERJwABCgAAARFmAAEKAAABEgaAAQoAAAESFgABCgAAARIkAAEKA
AABEioAAQoAAAESLgABCgAAARIxgAEKAAABElYAAQoAAAMPHgABCggAAw7sAAEKCAADDugAAQoIA
AMOiAABCggAAw58AAEKCAADDioAAQoIAAMOBgABCggAAwy4AAEKCAADDEgAAQoIAAMMIAABCggAA
wwIAAEKCAADC3gAAQoIAAMLMAABCggAAwr4AAEKCAADCoAAAQoIAAMJQAABCggAAwgAAAEKCAADB
oAAAQoIAAMAAAABCggAAQcAAAEKCAABCZAAAQoIAAEMrAABCggAAQ0QAAEKCAABDdgAAQoIAAEOH
AABCggAAQ42AAEKCAABDmIAAQoIAAEPggABCggAARAEAAEKCAABEAsAAQoIAAEQKQABCggAARB6A
AEKCAABEIQAAQoIAAEQxQABCggAARDjAAEKCAABEPYAAQoIAAERcAABCggAARGRAAEKCAABEc4AA
QoIAAER3AABCggAARICgAEKCAABEhqAAQoIAAESJgABCggAARI6gAEKCAABEkEAAQoIAAESSIABC
ggAAw7UAAEKEAADDswAAQoQAAMOmAABChAAAw6OAAEKEAADDmoAAQoQAAMOOAABChAAAw4uAAEKE
AADDhIAAQoQAAMMrAABChAAAww4AAEKEAADDAgAAQoQAAMLeAABChAAAwsYAAEKEAADCugAAQoQA
AMJUAABChAAAQiQAAEKEAABCrgAAQoQAAELSAABChAAAQwoAAEKEAABDEwAAQoQAAENQAABChAAA
Q2UAAEKEAABDewAAQoQAAEOEgABChAAAQ6EAAEKEAABDxIAAQoQAAEPZgABChAAARA1AAEKEAABE
EwAAQoQAAEQbwABChAAARCLAAEKEAABEJ0AAQoQAAEQzwABChAAARD1AAEKEAABEQcAAQoQAAERE
gABChAAARFXAAEKEAABEX0AAQoQAAERmAABChAAARGrAAEKEAABEfgAAQoQAAER+wABChAAARITA
AEKEAABEiIAAQoQAAMO8gABChgAAw3sAAEKGAADDawAAQoYAAMNMAABChgAAwz0AAEKGAADDLgAA
QoYAAMMhAABChgAAwugAAEKGAADCwgAAQoYAAMGIAABChgAAwRAAAEKGAABAQAAAQoYAAEGgAABC
hgAAQbAAAEKGAABCFAAAQoYAAEIwAABChgAAQkAAAEKGAABCggAAQoYAAEKKAABChgAAQowAAEKG
AABCnAAAQoYAAEK4AABChgAAQs4AAEKGAABDFQAAQoYAAENTAABChgAAQ18AAEKGAABDeAAAQoYA
AEN9AABChgAAQ4EAAEKGAABDhYAAQoYAAEOIAABChgAAQ4kAAEKGAABDmoAAQoYAAEPMAABChgAA
Q9UAAEKGAABD5YAAQoYAAEQIAABChgAARCMAAEKGAABEJUAAQoYAAEQrQABChgAARDqAAEKGAABE
WcAAQoYAAERhAABChgAARGLAAEKGAABEZcAAQoYAAERmgABChgAARG3AAEKGAABEdAAAQoYAAER2
gABChgAARHiAAEKGAABEfoAAQoYAAESSgABChgAARJSgAEKGAADDwwAAQogAAMOrAABCiAAAw4WA
AEKIAADDgIAAQogAAMNtAABCiAAAw1UAAEKIAADDOwAAQogAAMMtAABCiAAAwvQAAEKIAADCmAAA
QogAAMJ8AABCiAAAwkAAAEKIAADCMAAAQogAAMHQAABCiAAAQIAAAEKIAABB8AAAQogAAEKEAABC
iAAAQpoAAEKIAABDIAAAQogAAEMzAABCiAAAQ0IAAEKIAABDVQAAQogAAENqAABCiAAAQ4AAAEKI
AABDioAAQogAAEOOgABCiAAAQ5UAAEKIAABDmgAAQogAAEOwgABCiAAAQ/yAAEKIAABEAsAAQogA
AEQJwABCiAAARBQAAEKIAABEH4AAQogAAEQpwABCiAAARCsAAEKIAABEL0AAQogAAEQzAABCiAAA
RDTAAEKIAABETUAAQogAAERggABCiAAARG4AAEKIAABEcsAAQogAAER3AABCiAAARIDAAEKIAABE
hsAAQogAAESKoABCiAAARI0gAEKIAABEk2AAQogAAMPAgABCigAAw54AAEKKAADDagAAQooAAMM8
AABCigAAwzMAAEKKAADCuAAAQooAAMKyAABCigAAwmgAAEKKAADCMAAAQooAAMCgAABCigAAQUAA
AEKKAABCpAAAQooAAELMAABCigAAQyMAAEKKAABDMgAAQooAAENEAABCigAAQ0cAAEKKAABDXQAA
QooAAEOOAABCigAAQ5QAAEKKAABD8wAAQooAAEQFwABCigAARApAAEKKAABECwAAQooAAEQOwABC
igAARBUAAEKKAABEF0AAQooAAEQdQABCigAARCEAAEKKAABEO8AAQooAAEQ9wABCigAARERAAEKK
AABEYkAAQooAAERlwABCigAARHAAAEKKAABEdYAAQooAAER7QABCigAARITAAEKKAABEhsAAQooA
AESPoABCigAAw8KAAEKMAADDtIAAQowAAMOnAABCjAAAw44AAEKMAADDhoAAQowAAMN3AABCjAAA
w10AAEKMAADDSwAAQowAAMMAAABCjAAAwvAAAEKMAADCoAAAQowAAMFQAABCjAAAwIAAAEKMAABB
IAAAQowAAEIQAABCjAAAQoQAAEKMAABDEQAAQowAAENDAABCjAAAQ2UAAEKMAABDdQAAQowAAEOC
AABCjAAAQ7qAAEKMAABD6IAAQowAAEQMwABCjAAARBJAAEKMAABEFsAAQowAAEQXgABCjAAARB2A
AEKMAABEHwAAQowAAEQkwABCjAAARCiAAEKMAABEMsAAQowAAERVgABCjAAARGDAAEKMAABEbkAA
QowAAERzAABCjAAARHrAAEKMAABEfcAAQowAAER+gABCjAAARIygAEKMAADDt4AAQo4AAMOwgABC
jgAAw6eAAEKOAADDhgAAQo4AAMNRAABCjgAAw0AAAEKOAADDOAAAQo4AAMMrAABCjgAAwx8AAEKO
AADDFQAAQo4AAMMIAABCjgAAwoQAAEKOAADBsAAAQo4AAMEwAABCjgAAQZgAAEKOAABCNAAAQo4A
AEKKAABCjgAAQqYAAEKOAABCtgAAQo4AAEMtAABCjgAAQ2MAAEKOAABDcAAAQo4AAEOEgABCjgAA
Q4qAAEKOAABDkoAAQo4AAEOgAABCjgAAQ74AAEKOAABD7YAAQo4AAEQEAABCjgAARAXAAEKOAABE
C8AAQo4AAEQYgABCjgAARBzAAEKOAABEIUAAQo4AAEQrAABCjgAARDzAAEKOAABEQ8AAQo4AAERI
AABCjgAARE9AAEKOAABEaQAAQo4AAERqAABCjgAARHMAAEKOAABEeQAAQo4AAER6gABCjgAARH6A
AEKOAABEfwAAQo4AAESCYABCjgAARILAAEKOAABEhkAAQo4AAESHwABCjgAAw7gAAEKQAADDo4AA
QpAAAMOSAABCkAAAw4qAAEKQAADDh4AAQpAAAMOAgABCkAAAw3YAAEKQAADDbAAAQpAAAMMsAABC
kAAAwwwAAEKQAADCxgAAQpAAAMKaAABCkAAAwpYAAEKQAADCdAAAQpAAAEEAAABCkAAAQiAAAEKQ
AABCtAAAQpAAAELcAABCkAAAQwAAAEKQAABDEwAAQpAAAENjAABCkAAAQ4KAAEKQAABDigAAQpAA
AEOSgABCkAAAQ8wAAEKQAABD5IAAQpAAAEQDgABCkAAARAaAAEKQAABECwAAQpAAAEQOgABCkAAA
RA9AAEKQAABEHUAAQpAAAEQsgABCkAAARDgAAEKQAABEUgAAQpAAAERUwABCkAAARF9AAEKQAABE
Y4AAQpAAAERlQABCkAAARGwAAEKQAABEbcAAQpAAAER2wABCkAAARHeAAEKQAABEecAAQpAAAESO
wABCkAAARJGgAEKQAABEk2AAQpAAAMO/AABCkgAAw7gAAEKSAADDqwAAQpIAAMOlgABCkgAAw5QA
AEKSAADDcwAAQpIAAMNaAABCkgAAw0gAAEKSAADDNQAAQpIAAMMZAABCkgAAwwAAAEKSAADCGAAA
QpIAAMFAAABCkgAAwSAAAEKSAABCoAAAQpIAAELuAABCkgAAQzcAAEKSAABDTQAAQpIAAENaAABC
kgAAQ3EAAEKSAABDjYAAQpIAAEOagABCkgAAQ6iAAEKSAABDyYAAQpIAAEPTAABCkgAARAWAAEKS
AABEDUAAQpIAAEQVgABCkgAARBzAAEKSAABEIcAAQpIAAEQvgABCkgAARDIAAEKSAABENwAAQpIA
AERCAABCkgAARERAAEKSAABEWMAAQpIAAERfwABCkgAARGRAAEKSAABEbUAAQpIAAER0QABCkgAA
RHZAAEKSAABEekAAQpIAAESAAABCkgAARIJgAEKSAABEhkAAQpIAAESGoABCkgAARIjgAEKSAABE
lUAAQpIAAMOzgABClAAAw56AAEKUAADDmIAAQpQAAMONgABClAAAw4wAAEKUAADDiQAAQpQAAMOE
AABClAAAw4CAAEKUAADDdwAAQpQAAMNxAABClAAAw24AAEKUAADDYwAAQpQAAMMCAABClAAAwr4A
AEKUAADChAAAQpQAAEHgAABClAAAQnAAAEKUAABCqAAAQpQAAELEAABClAAAQtQAAEKUAABC4gAA
QpQAAEL8AABClAAAQxgAAEKUAABDQgAAQpQAAENPAABClAAAQ1gAAEKUAABDnIAAQpQAAEPxgABC
lAAARAUAAEKUAABEDwAAQpQAAEQSgABClAAARBWAAEKUAABEMQAAQpQAAEQywABClAAARD1AAEKU
AABERcAAQpQAAERaQABClAAARGGAAEKUAABEbUAAQpQAAERuAABClAAARHCAAEKUAABEccAAQpQA
AER1AABClAAARHxAAEKUAABEgAAAQpQAAESBYABClAAARIMgAEKUAABEhOAAQpQAAESGwABClAAA
RIlAAEKUAABEjEAAQpQAAMO9gABClgAAw6oAAEKWAADDZwAAQpYAAMNJAABClgAAwy4AAEKWAADD
KQAAQpYAAMMbAABClgAAwwoAAEKWAADC8gAAQpYAAEEgAABClgAAQlAAAEKWAABClgAAQpYAAEM3
AABClgAAQ0QAAEKWAABDVwAAQpYAAENnAABClgAAQ3kAAEKWAABDnQAAQpYAAEOkAABClgAAQ6YA
AEKWAABDvoAAQpYAAEPGAABClgAARAWAAEKWAABEDIAAQpYAAEQTwABClgAARBpAAEKWAABEIQAA
QpYAAEQswABClgAARDFAAEKWAABEQcAAQpYAAERLwABClgAARFaAAEKWAABEX8AAQpYAAERlQABC
lgAARGbAAEKWAABEasAAQpYAAERyAABClgAARH0AAEKWAABEgkAAQpYAAESIAABClgAARJHAAEKW
AADDxIAAQpgAAMO+gABCmAAAw7mAAEKYAADDsAAAQpgAAMOpAABCmAAAw6KAAEKYAADDnQAAQpgA
AMOYAABCmAAAw0QAAEKYAADDGAAAQpgAAMMKAABCmAAAwwMAAEKYAADBqAAAQpgAAEIwAABCmAAA
QmwAAEKYAABDEQAAQpgAAENIAABCmAAAQ1EAAEKYAABDXQAAQpgAAEN6AABCmAAAQ4mAAEKYAABD
jQAAQpgAAEORgABCmAAAQ7QAAEKYAABD0AAAQpgAAEQFQABCmAAARAuAAEKYAABEIEAAQpgAAEQj
QABCmAAARCuAAEKYAABEPMAAQpgAAERCgABCmAAAREzAAEKYAABEWkAAQpgAAERiQABCmAAARGrA
AEKYAABEbUAAQpgAAESDgABCmAAARIfgAEKYAABEjaAAQpgAAESPIABCmAAARJGAAEKYAABEk4AA
QpgAAESVwABCmAAAw8OAAEKaAADDpQAAQpoAAMOhgABCmgAAw52AAEKaAADDiIAAQpoAAMNjAABC
mgAAw0YAAEKaAADDQgAAQpoAAMMsAABCmgAAwxsAAEKaAADDAwAAQpoAAMLOAABCmgAAwpwAAEKa
AADCggAAQpoAAMG4AABCmgAAwWAAAEKaAABBEAAAQpoAAEFwAABCmgAAQngAAEKaAABCmgAAQpoA
AEMHAABCmgAAQxoAAEKaAABDYwAAQpoAAEOGAABCmgAAQ5gAAEKaAABDoIAAQpoAAEO8gABCmgAA
Q+GAAEKaAABD9wAAQpoAAEQNwABCmgAARBFAAEKaAABEFAAAQpoAAEQWAABCmgAARCtAAEKaAABE
TsAAQpoAAERkgABCmgAARGwAAEKaAABEdkAAQpoAAER4gABCmgAARH9AAEKaAABEguAAQpoAAESF
4ABCmgAARJYAAEKaAADDlQAAQpwAAMOGAABCnAAAwy8AAEKcAADDEQAAQpwAAML8AABCnAAAwvYA
AEKcAADCtgAAQpwAAMGQAABCnAAAwIAAAEKcAABCkAAAQpwAAEK0AABCnAAAQz4AAEKcAABDXAAA
QpwAAEOJgABCnAAAQ/6AAEKcAABEBkAAQpwAAEQOQABCnAAARBXAAEKcAABENYAAQpwAAEQ7wABC
nAAARD0AAEKcAABEP0AAQpwAAERfgABCnAAARG0AAEKcAABEcIAAQpwAAER0AABCnAAARHWAAEKc
AABEdwAAQpwAAESAwABCnAAARIGgAEKcAABEguAAQpwAAESDQABCnAAARIUAAEKcAABEiCAAQpwA
AESJ4ABCnAAARI+gAEKcAABEkIAAQpwAAESVoABCnAAAw8OAAEKeAADDoIAAQp4AAMORAABCngAA
w3wAAEKeAADDZAAAQp4AAMM7AABCngAAwtwAAEKeAADCfAAAQp4AAEI4AABCngAAQkwAAEKeAABC
pgAAQp4AAEMcAABCngAAQzMAAEKeAABDOgAAQp4AAENDAABCngAAQ1YAAEKeAABDXwAAQp4AAENn
AABCngAAQ3IAAEKeAABDegAAQp4AAEOCAABCngAAQ4yAAEKeAABDtIAAQp4AAEPZAABCngAAQ/WA
AEKeAABECQAAQp4AAEQNgABCngAARBHAAEKeAABEFMAAQp4AAEQXQABCngAARBvAAEKeAABEJoAA
Qp4AAEQxwABCngAAREOAAEKeAABEWsAAQp4AAERggABCngAARGNAAEKeAABEZcAAQp4AAERuwABC
ngAARH1AAEKeAABEgcAAQp4AAESEoABCngAARIygAEKeAABEjcAAQp4AAESPQABCngAARJGgAEKe
AABEk4AAQp4AAMPBgABCoAAAw6qAAEKgAADDpwAAQqAAAMOKgABCoAAAw4mAAEKgAADDgYAAQqAA
AMNjAABCoAAAwzwAAEKgAADC8AAAQqAAAMKyAABCoAAAwnwAAEKgAADCNAAAQqAAAMHIAABCoAAA
wOAAAEKgAABBqAAAQqAAAEJ4AABCoAAAQrYAAEKgAABDBAAAQqAAAEMVAABCoAAAQywAAEKgAABD
LwAAQqAAAENIAABCoAAAQ00AAEKgAABDXAAAQqAAAENmAABCoAAAQ28AAEKgAABDeAAAQqAAAEOB
gABCoAAAQ5IAAEKgAABDlwAAQqAAAEOcAABCoAAAQ9UAAEKgAABD7oAAQqAAAEP4AABCoAAARAHA
AEKgAABEB8AAQqAAAEQZQABCoAAARCPAAEKgAABEJsAAQqAAAEQ1wABCoAAARD0AAEKgAABEYQAA
QqAAAERiQABCoAAARGQAAEKgAABEaEAAQqAAAERyAABCoAAARHfAAEKgAABEgyAAQqAAAESQQABC
oAAARJHgAEKgAABEkkAAQqAAAESTgABCoAAAw8UAAEKiAADDpIAAQqIAAMNzAABCogAAw2gAAEKi
AADDWgAAQqIAAMNEAABCogAAwygAAEKiAADDIQAAQqIAAMMUAABCogAAwpQAAEKiAADCjgAAQqIA
AMJkAABCogAAwagAAEKiAABCHAAAQqIAAEKqAABCogAAQ0EAAEKiAABDeQAAQqIAAEOEgABCogAA
Q46AAEKiAABDmwAAQqIAAEOhAABCogAAQ9UAAEKiAABECkAAQqIAAEQLgABCogAARBAAAEKiAABE
E0AAQqIAAEQygABCogAARDlAAEKiAABERgAAQqIAAERKQABCogAARFZAAEKiAABEaAAAQqIAAERq
QABCogAARHgAAEKiAABEfwAAQqIAAESAIABCogAARIMAAEKiAABEhaAAQqIAAESHwABCogAARIzA
AEKiAADDwIAAQqQAAMO5AABCpAAAw7WAAEKkAADDrAAAQqQAAMOlAABCpAAAw6GAAEKkAADDlYAA
QqQAAMOMAABCpAAAw0UAAEKkAADDMgAAQqQAAMMAAABCpAAAwsgAAEKkAADCsAAAQqQAAMJwAABC
pAAAwmAAAEKkAABCQAAAQqQAAEKQAABCpAAAQyYAAEKkAABDQQAAQqQAAENJAABCpAAAQ1kAAEKk
AABDZgAAQqQAAEN3AABCpAAAQ6AAAEKkAABDwgAAQqQAAEPfgABCpAAARAGAAEKkAABEAkAAQqQA
AEQJwABCpAAARBPAAEKkAABEHcAAQqQAAEQywABCpAAARD7AAEKkAABEUUAAQqQAAERawABCpAAA
RGnAAEKkAABEbYAAQqQAAER0wABCpAAARHcAAEKkAABEfUAAQqQAAESAQABCpAAARIEAAEKkAABE
gUAAQqQAAESBgABCpAAARJAgAEKkAABEkcAAQqQAAMPGAABCpgAAw7KAAEKmAADDogAAQqYAAMOH
AABCpgAAw30AAEKmAADDWQAAQqYAAMNMAABCpgAAw0EAAEKmAADDMQAAQqYAAMMRAABCpgAAwwUA
AEKmAADC1AAAQqYAAMI8AABCpgAAwbgAAEKmAADAQAAAQqYAAEHIAABCpgAAQwAAAEKmAABDFgAA
QqYAAEMvAABCpgAAQ14AAEKmAABDdQAAQqYAAEOCgABCpgAAQ4UAAEKmAABDjAAAQqYAAEOkgABC
pgAAQ+sAAEKmAABD+YAAQqYAAEQNAABCpgAARBWAAEKmAABEKMAAQqYAAEQ0QABCpgAARE5AAEKm
AABEW8AAQqYAAERgwABCpgAARGbAAEKmAABEfIAAQqYAAESCYABCpgAARITgAEKmAABEh+AAQqYA
AESLwABCpgAARJSgAEKmAADDxoAAQqgAAMO7gABCqAAAw7UAAEKoAADDrYAAQqgAAMOdAABCqAAA
w5kAAEKoAADDlQAAQqgAAMOKgABCqAAAwzoAAEKoAADDEwAAQqgAAMMHAABCqAAAwuYAAEKoAADC
vgAAQqgAAMKiAABCqAAAQjQAAEKoAABChgAAQqgAAEK0AABCqAAAQtQAAEKoAABC3gAAQqgAAELy
AABCqAAAQw0AAEKoAABDRwAAQqgAAEN3AABCqAAAQ4uAAEKoAABDl4AAQqgAAEOigABCqAAAQ6aA
AEKoAABDr4AAQqgAAEPcAABCqAAAQ/SAAEKoAABEEcAAQqgAAEQagABCqAAARCEAAEKoAABEN8AA
QqgAAERqwABCqAAARG+AAEKoAABEcgAAQqgAAERzwABCqAAARHoAAEKoAABEewAAQqgAAER+AABC
qAAARIEgAEKoAAA=
      </set>
      <set id="src_332" fmt="ptset">
AAAAB3NyY18zMzIAAAAAAAAAAgAABLbDx4AAQhwAAMOpgABCHAAAw6GAAEIcAADDkYAAQhwAAMOF
AABCHAAAw2kAAEIcAADDPAAAQhwAAMM2AABCHAAAwxgAAEIcAADDDQAAQhwAAML2AABCHAAAwsoA
AEIcAADCmgAAQhwAAEHIAABCHAAAQkwAAEIcAABCuAAAQhwAAELaAABCHAAAQxEAAEIcAABDRQAA
QhwAAENNAABCHAAAQ20AAEIcAABDdAAAQhwAAEOCAABCHAAAQ4gAAEIcAABDjoAAQhwAAEPWAABC
HAAAQ9+AAEIcAABD7QAAQhwAAEPxgABCHAAARAOAAEIcAABEGEAAQhwAAEQagABCHAAARB2AAEIc
AABEHoAAQhwAAEQfwABCHAAARCCAAEIcAABEIcAAQhwAAEQogABCHAAARCoAAEIcAABEK0AAQhwA
AEQ4QABCHAAARHSAAEIcAABEdwAAQhwAAER3wABCHAAARIAgAEIcAABEhEAAQhwAAESHQABCHAAA
RIqAAEIcAABEj6AAQhwAAESUYABCHAAAw7QAAEIgAADDpoAAQiAAAMObgABCIAAAw4mAAEIgAADD
ZQAAQiAAAMM3AABCIAAAwxoAAEIgAADDCgAAQiAAAMLeAABCIAAAwqoAAEIgAABAQAAAQiAAAEKO
AABCIAAAQtYAAEIgAABDVQAAQiAAAENzAABCIAAAQ4gAAEIgAABDpQAAQiAAAEO/gABCIAAAQ8CA
AEIgAABD+gAAQiAAAEQUwABCIAAARBuAAEIgAABEHsAAQiAAAEQfgABCIAAARCIAAEIgAABEJcAA
QiAAAEQnQABCIAAARClAAEIgAABEKkAAQiAAAEQrwABCIAAARC7AAEIgAABETYAAQiAAAERlQABC
IAAARG8AAEIgAABEb8AAQiAAAERzQABCIAAARHdAAEIgAABEhsAAQiAAAESIAABCIAAARJIAAEIg
AADDvQAAQiQAAMOmgABCJAAAw5OAAEIkAADDcQAAQiQAAMNFAABCJAAAwwEAAEIkAADCvAAAQiQA
AMKOAABCJAAAwkgAAEIkAABAgAAAQiQAAEJYAABCJAAAQp4AAEIkAABDGAAAQiQAAENFAABCJAAA
Q2oAAEIkAABDiYAAQiQAAEOMAABCJAAAQ42AAEIkAABDk4AAQiQAAEPFgABCJAAAQ+CAAEIkAABD
6IAAQiQAAEPtAABCJAAAQ/MAAEIkAABD+oAAQiQAAEQFgABCJAAARBPAAEIkAABEIQAAQiQAAEQh
wABCJAAARCSAAEIkAABEJgAAQiQAAEQmwABCJAAARChAAEIkAABEKYAAQiQAAEQqAABCJAAARCpA
AEIkAABEMIAAQiQAAERaAABCJAAARHTAAEIkAABEeQAAQiQAAER/QABCJAAARITgAEIkAABEiCAA
QiQAAESMQABCJAAARJEAAEIkAABEkiAAQiQAAESTAABCJAAAw6QAAEIoAADDoQAAQigAAMOcAABC
KAAAw5aAAEIoAADDh4AAQigAAMMaAABCKAAAwwMAAEIoAADC4gAAQigAAMLMAABCKAAAwogAAEIo
AADBMAAAQigAAMAAAABCKAAAQjQAAEIoAABCigAAQigAAEKoAABCKAAAQwUAAEIoAABDRQAAQigA
AENcAABCKAAAQ3QAAEIoAABDfQAAQigAAEPCgABCKAAAQ8uAAEIoAABD44AAQigAAEPygABCKAAA
RAYAAEIoAABEHwAAQigAAEQhQABCKAAARCLAAEIoAABEI4AAQigAAEQmgABCKAAARCeAAEIoAABE
KUAAQigAAEQqQABCKAAARCsAAEIoAABEK0AAQigAAEQsgABCKAAARC2AAEIoAABELcAAQigAAEQ1
wABCKAAARHDAAEIoAABEdwAAQigAAER6QABCKAAARH6AAEIoAABEgyAAQigAAESDoABCKAAARIUA
AEIoAABEjAAAQigAAESRQABCKAAAw78AAEIsAADDtIAAQiwAAMOlAABCLAAAw5QAAEIsAADDhoAA
QiwAAMNyAABCLAAAw0gAAEIsAADDDQAAQiwAAML2AABCLAAAwtQAAEIsAADClgAAQiwAAMKEAABC
LAAAwiQAAEIsAADByAAAQiwAAMCgAABCLAAAQIAAAEIsAABCFAAAQiwAAEK4AABCLAAAQyQAAEIs
AABDgQAAQiwAAEOQAABCLAAAQ5aAAEIsAABDyYAAQiwAAEPVAABCLAAAQ9oAAEIsAABD4YAAQiwA
AEPmgABCLAAAQ+oAAEIsAABD7wAAQiwAAEQDAABCLAAARCFAAEIsAABEJcAAQiwAAEQowABCLAAA
RCoAAEIsAABELEAAQiwAAEQswABCLAAARC6AAEIsAABELwAAQiwAAEQxQABCLAAARDOAAEIsAABE
N4AAQiwAAERkgABCLAAARHSAAEIsAABEd0AAQiwAAER6gABCLAAARIbgAEIsAABEh0AAQiwAAESJ
wABCLAAARIyAAEIsAABEjqAAQiwAAESQIABCLAAARJDgAEIsAABElEAAQiwAAMO4gABCMAAAw5kA
AEIwAADDjQAAQjAAAMOJgABCMAAAw0QAAEIwAADDPgAAQjAAAMMWAABCMAAAwvYAAEIwAADC6gAA
QjAAAMLCAABCMAAAwp4AAEIwAADCVAAAQjAAAMIMAABCMAAAwSAAAEIwAABBQAAAQjAAAEHQAABC
MAAAQoAAAEIwAABCngAAQjAAAELEAABCMAAAQz0AAEIwAABDWwAAQjAAAEN7AABCMAAAQ4MAAEIw
AABDrgAAQjAAAEPtgABCMAAARA2AAEIwAABEEgAAQjAAAEQhwABCMAAARCZAAEIwAABEJwAAQjAA
AEQogABCMAAARCrAAEIwAABELYAAQjAAAEQvwABCMAAARDQAAEIwAABEYcAAQjAAAERugABCMAAA
RHFAAEIwAABEdoAAQjAAAESBQABCMAAARINgAEIwAABEg8AAQjAAAESFgABCMAAARIeAAEIwAADD
wIAAQjQAAMOygABCNAAAw6qAAEI0AADDlYAAQjQAAMN9AABCNAAAwz8AAEI0AADDBgAAQjQAAMLA
AABCNAAAwooAAEI0AADCEAAAQjQAAMEwAABCNAAAQkAAAEI0AABCggAAQjQAAEK0AABCNAAAQuYA
AEI0AABDMQAAQjQAAEN3AABCNAAAQ4SAAEI0AABDkAAAQjQAAEPmAABCNAAAQ/SAAEI0AABD+QAA
QjQAAEQHgABCNAAARAzAAEI0AABEHkAAQjQAAEQmAABCNAAARChAAEI0AABEK8AAQjQAAEQwQABC
NAAAREvAAEI0AABEYIAAQjQAAERmgABCNAAARH2AAEI0AABEgmAAQjQAAESDwABCNAAARISAAEI0
AABEiMAAQjQAAESKAABCNAAARIxAAEI0AABEkSAAQjQAAESSQABCNAAAw54AAEI4AADDlIAAQjgA
AMONAABCOAAAw4aAAEI4AADDdwAAQjgAAMNhAABCOAAAw1cAAEI4AADDRQAAQjgAAMM7AABCOAAA
wyYAAEI4AADDHgAAQjgAAEIQAABCOAAAQjgAAEI4AABCiAAAQjgAAEKgAABCOAAAQsQAAEI4AABD
FgAAQjgAAEMqAABCOAAAQ0sAAEI4AABDXwAAQjgAAENrAABCOAAAQ34AAEI4AABDi4AAQjgAAEOT
gABCOAAAQ82AAEI4AABD1QAAQjgAAEP9AABCOAAARA7AAEI4AABEHoAAQjgAAEQjQABCOAAARCVA
AEI4AABEJoAAQjgAAEQogABCOAAARCmAAEI4AABELEAAQjgAAEQugABCOAAARDJAAEI4AABENcAA
QjgAAEQ+AABCOAAARF5AAEI4AABEagAAQjgAAERsQABCOAAARHgAAEI4AABEgMAAQjgAAESCAABC
OAAARIKgAEI4AABEiKAAQjgAAESJ4ABCOAAARIygAEI4AABElUAAQjgAAMO2gABCPAAAw6oAAEI8
AADDlIAAQjwAAMOJgABCPAAAw3AAAEI8AADDMgAAQjwAAMMZAABCPAAAwwoAAEI8AADCygAAQjwA
AMKgAABCPAAAQagAAEI8AABCIAAAQjwAAEJIAABCPAAAQnwAAEI8AABC2AAAQjwAAEMjAABCPAAA
Q0oAAEI8AABDioAAQjwAAEOeAABCPAAAQ7wAAEI8AABD2QAAQjwAAEPrgABCPAAAQ/GAAEI8AABD
9IAAQjwAAEQAQABCPAAARAdAAEI8AABEIYAAQjwAAEQjAABCPAAARCVAAEI8AABEJ0AAQjwAAEQo
gABCPAAARCtAAEI8AABELAAAQjwAAEQtAABCPAAARC2AAEI8AABELsAAQjwAAEQwgABCPAAARDtA
AEI8AABEbgAAQjwAAERyQABCPAAARHlAAEI8AABEgyAAQjwAAESE4ABCPAAARJJgAEI8AABElYAA
QjwAAESVwABCPAAAw8IAAEJAAADDgQAAQkAAAMN2AABCQAAAw0kAAEJAAADDRwAAQkAAAMMxAABC
QAAAwwoAAEJAAADC/gAAQkAAAMIEAABCQAAAwYgAAEJAAABCFAAAQkAAAELIAABCQAAAQuIAAEJA
AABDEwAAQkAAAENSAABCQAAAQ2sAAEJAAABDgoAAQkAAAEONAABCQAAAQ5YAAEJAAABDtAAAQkAA
AEO9gABCQAAAQ98AAEJAAABD64AAQkAAAEPvAABCQAAAQ/KAAEJAAABEAYAAQkAAAEQDQABCQAAA
RAWAAEJAAABEGcAAQkAAAEQewABCQAAARCUAAEJAAABEJcAAQkAAAEQoQABCQAAARFRAAEJAAABE
awAAQkAAAERygABCQAAARHYAAEJAAABEgWAAQkAAAESCgABCQAAARIMAAEJAAABEj2AAQkAAAESV
4ABCQAAAw7aAAEJEAADDqYAAQkQAAMOlAABCRAAAw5wAAEJEAADDh4AAQkQAAMNJAABCRAAAwzcA
AEJEAADDLQAAQkQAAMMMAABCRAAAwwEAAEJEAADCiAAAQkQAAMGoAABCRAAAQiAAAEJEAABCfAAA
QkQAAEKwAABCRAAAQuIAAEJEAABC/gAAQkQAAEMpAABCRAAAQ0YAAEJEAABDZgAAQkQAAEN0AABC
RAAAQ7sAAEJEAABDwwAAQkQAAEPpAABCRAAAQ+uAAEJEAABD+IAAQkQAAEP7gABCRAAARAQAAEJE
AABEH0AAQkQAAEQmwABCRAAARCjAAEJEAABEKsAAQkQAAEQsQABCRAAARC0AAEJEAABELgAAQkQA
AEQuwABCRAAARC8AAEJEAABEOwAAQkQAAERQAABCRAAARGZAAEJEAABEdsAAQkQAAER8wABCRAAA
RH8AAEJEAABEgEAAQkQAAESMgABCRAAARI6AAEJEAABEk8AAQkQAAMPAAABCSAAAw7iAAEJIAADD
sAAAQkgAAMOkgABCSAAAw4QAAEJIAADDWwAAQkgAAMM4AABCSAAAwx8AAEJIAADDHAAAQkgAAMIk
AABCSAAAQp4AAEJIAABCygAAQkgAAELoAABCSAAAQwoAAEJIAABDLwAAQkgAAENDAABCSAAAQ0sA
AEJIAABDYwAAQkgAAEN0AABCSAAAQ38AAEJIAABDiAAAQkgAAEOKAABCSAAAQ5EAAEJIAABDx4AA
QkgAAEPdgABCSAAAQ+YAAEJIAABD5wAAQkgAAEPyAABCSAAAQ/mAAEJIAABEAEAAQkgAAEQjgABC
SAAARCWAAEJIAABEKAAAQkgAAEQsAABCSAAARC2AAEJIAABELwAAQkgAAEQwgABCSAAARDQAAEJI
AABENUAAQkgAAEQ+gABCSAAARGcAAEJIAABEbsAAQkgAAER9gABCSAAARIFAAEJIAABEiWAAQkgA
AESLYABCSAAARI4gAEJIAABEkOAAQkgAAESRwABCSAAARJNgAEJIAADDvgAAQkwAAMOtAABCTAAA
w5iAAEJMAADDjwAAQkwAAMM7AABCTAAAwxQAAEJMAADC7AAAQkwAAMKwAABCTAAAwmgAAEJMAADB
cAAAQkwAAEFwAABCTAAAQgAAAEJMAABCPAAAQkwAAEMJAABCTAAAQywAAEJMAABDPwAAQkwAAENS
AABCTAAAQ2EAAEJMAABDawAAQkwAAEN6AABCTAAAQ4kAAEJMAABDkgAAQkwAAEO4gABCTAAAQ9mA
AEJMAABD6gAAQkwAAEP1AABCTAAAQ/sAAEJMAABEBQAAQkwAAEQggABCTAAARCVAAEJMAABEJwAA
QkwAAEQpQABCTAAARCqAAEJMAABEK4AAQkwAAEQsAABCTAAARC3AAEJMAABEMUAAQkwAAEQ3gABC
TAAARDmAAEJMAABEOwAAQkwAAESBYABCTAAARIJAAEJMAABEhEAAQkwAAESEoABCTAAARIcAAEJM
AABEjUAAQkwAAESOIABCTAAARJKgAEJMAABEkyAAQkwAAMPAgABCUAAAw7OAAEJQAADDhQAAQlAA
AMN3AABCUAAAw28AAEJQAADDZgAAQlAAAMMxAABCUAAAwyIAAEJQAADCxAAAQlAAAMKiAABCUAAA
QMAAAEJQAABCCAAAQlAAAEKYAABCUAAAQwcAAEJQAABDOAAAQlAAAENVAABCUAAAQ2kAAEJQAABD
fAAAQlAAAEOHAABCUAAAQ4yAAEJQAABDowAAQlAAAEPIgABCUAAAQ96AAEJQAABD7IAAQlAAAEP0
AABCUAAAQ/0AAEJQAABEA4AAQlAAAEQGQABCUAAARAtAAEJQAABEHQAAQlAAAEQfAABCUAAARCMA
AEJQAABEJkAAQlAAAEQnQABCUAAARCtAAEJQAABELgAAQlAAAERQQABCUAAARFzAAEJQAABEXUAA
QlAAAERjQABCUAAARH7AAEJQAABEgKAAQlAAAESHoABCUAAARIsAAEJQAABEjOAAQlAAAESOwABC
UAAARJUgAEJQAADDsAAAQlQAAMOfgABCVAAAw4CAAEJUAADDLAAAQlQAAMMjAABCVAAAwwEAAEJU
AADCpAAAQlQAAMKWAABCVAAAwnQAAEJUAADCHAAAQlQAAELEAABCVAAAQuAAAEJUAABDAwAAQlQA
AEMRAABCVAAAQyoAAEJUAABDTgAAQlQAAENoAABCVAAAQ3MAAEJUAABDh4AAQlQAAEONAABCVAAA
Q5aAAEJUAABD34AAQlQAAEPhAABCVAAAQ+4AAEJUAABD8AAAQlQAAEP6gABCVAAARAhAAEJUAABE
DMAAQlQAAEQXQABCVAAARBsAAEJUAABEHQAAQlQAAEQfAABCVAAARCEAAEJUAABEIcAAQlQAAEQi
wABCVAAARCRAAEJUAABEKEAAQlQAAEQrAABCVAAARC6AAEJUAABEa4AAQlQAAER0AABCVAAARIJA
AEJUAABEhEAAQlQAAESI4ABCVAAARI8gAEJUAABElGAAQlQAAESU4ABCVAAAw8KAAEJYAADDugAA
QlgAAMOygABCWAAAw20AAEJYAADDXwAAQlgAAMM+AABCWAAAwzkAAEJYAADDIQAAQlgAAMMGAABC
WAAAwqAAAEJYAADCFAAAQlgAAEBAAABCWAAAQmgAAEJYAABCtAAAQlgAAEMNAABCWAAAQxYAAEJY
AABDQgAAQlgAAENUAABCWAAAQ18AAEJYAABDbQAAQlgAAENwAABCWAAAQ3oAAEJYAABDwIAAQlgA
AEPJgABCWAAAQ9CAAEJYAABD3oAAQlgAAEP2AABCWAAARAJAAEJYAABEHIAAQlgAAEQhQABCWAAA
RCJAAEJYAABEJgAAQlgAAEQnQABCWAAARCqAAEJYAABELAAAQlgAAEQswABCWAAARC8AAEJYAABE
MEAAQlgAAEQwwABCWAAARDNAAEJYAABEc8AAQlgAAER6AABCWAAARIAAAEJYAABEgOAAQlgAAESC
4ABCWAAARIYAAEJYAABEieAAQlgAAMPGAABCXAAAw6KAAEJcAADDjIAAQlwAAMOBgABCXAAAw3wA
AEJcAADDbgAAQlwAAMNnAABCXAAAw1cAAEJcAADDQwAAQlwAAMMrAABCXAAAwxwAAEJcAADDFgAA
QlwAAMMPAABCXAAAwvgAAEJcAADCxgAAQlwAAMKsAABCXAAAwiQAAEJcAABC+AAAQlwAAEMfAABC
XAAAQygAAEJcAABDSwAAQlwAAENVAABCXAAAQ2sAAEJcAABDh4AAQlwAAEOVAABCXAAAQ6cAAEJc
AABD2QAAQlwAAEPcAABCXAAAQ+KAAEJcAABD5YAAQlwAAEPogABCXAAAQ/IAAEJcAABEDMAAQlwA
AEQewABCXAAARCTAAEJcAABEJoAAQlwAAEQoQABCXAAARCnAAEJcAABEKoAAQlwAAEQqwABCXAAA
RC2AAEJcAABELwAAQlwAAEQ5QABCXAAARD3AAEJcAABEbEAAQlwAAERzAABCXAAARHdAAEJcAABE
gGAAQlwAAESFgABCXAAARIvAAEJcAABEjYAAQlwAAESVAABCXAAAw8YAAEJgAADDwIAAQmAAAMO0
gABCYAAAw6cAAEJgAADDowAAQmAAAMOFAABCYAAAw3UAAEJgAADDVgAAQmAAAMMpAABCYAAAwxgA
AEJgAADDBwAAQmAAAMLyAABCYAAAwnAAAEJgAADB2AAAQmAAAEG4AABCYAAAQkQAAEJgAABC6AAA
QmAAAENzAABCYAAAQ5UAAEJgAABDz4AAQmAAAEPYgABCYAAAQ98AAEJgAABD6QAAQmAAAEPwAABC
YAAAQ/+AAEJgAABECAAAQmAAAEQcgABCYAAARCQAAEJgAABEJYAAQmAAAEQpAABCYAAARCqAAEJg
AABELEAAQmAAAEQuAABCYAAARDMAAEJgAABENMAAQmAAAERAwABCYAAARGrAAEJgAABEgCAAQmAA
AESCYABCYAAARIYgAEJgAABEhsAAQmAAAESIwABCYAAARIlAAEJgAABEi6AAQmAAAESSQABCYAAA
RJLAAEJgAADDtoAAQmQAAMOyAABCZAAAw7EAAEJkAADDqYAAQmQAAMOnAABCZAAAw6MAAEJkAADD
kYAAQmQAAMNtAABCZAAAw1cAAEJkAADCrAAAQmQAAMKEAABCZAAAwiQAAEJkAADB8AAAQmQAAMGw
AABCZAAAwSAAAEJkAAC/gAAAQmQAAEEQAABCZAAAQcgAAEJkAABB6AAAQmQAAEIUAABCZAAAQhwA
AEJkAABDDwAAQmQAAEM5AABCZAAAQ0oAAEJkAABDZwAAQmQAAEOGAABCZAAAQ4+AAEJkAABDkwAA
QmQAAEOqgABCZAAAQ+IAAEJkAABD5IAAQmQAAEPwAABCZAAAQ/gAAEJkAABD+gAAQmQAAEQBAABC
ZAAARAWAAEJkAABEHUAAQmQAAEQjAABCZAAARCTAAEJkAABEJsAAQmQAAEQnQABCZAAARCnAAEJk
AABEKkAAQmQAAEQsQABCZAAARGvAAEJkAABEboAAQmQAAERwwABCZAAARHNAAEJkAABEe8AAQmQA
AESAgABCZAAARIFgAEJkAABEg8AAQmQAAESFQABCZAAARIvgAEJkAABEjcAAQmQAAESOIABCZAAA
RJEAAEJkAADDwoAAQmgAAMO8AABCaAAAw6+AAEJoAADDrQAAQmgAAMOGAABCaAAAw4AAAEJoAADD
dwAAQmgAAMNXAABCaAAAw00AAEJoAADDPAAAQmgAAMM1AABCaAAAwyMAAEJoAADDCAAAQmgAAMMA
AABCaAAAQTAAAEJoAABByAAAQmgAAEIYAABCaAAAQnwAAEJoAABDEwAAQmgAAENlAABCaAAAQ3cA
AEJoAABDfAAAQmgAAEPCAABCaAAAQ8gAAEJoAABDzoAAQmgAAEPYgABCaAAAQ+AAAEJoAABD5gAA
QmgAAEPzgABCaAAARAAAAEJoAABEBQAAQmgAAEQbgABCaAAARB3AAEJoAABEIIAAQmgAAEQiAABC
aAAARCOAAEJoAABEJIAAQmgAAEQlgABCaAAARCYAAEJoAABEJsAAQmgAAEQoQABCaAAARCxAAEJo
AABELsAAQmgAAERggABCaAAARHUAAEJoAABEfkAAQmgAAESFYABCaAAARIagAEJoAABEieAAQmgA
AESKYABCaAAARIxAAEJoAABEjWAAQmgAAESPwABCaAAAw7wAAEJsAADDrgAAQmwAAMOcAABCbAAA
w5sAAEJsAADDj4AAQmwAAMN0AABCbAAAwx0AAEJsAADC/AAAQmwAAMLcAABCbAAAwpgAAEJsAADC
ZAAAQmwAAMIoAABCbAAAQWAAAEJsAABCPAAAQmwAAEKiAABCbAAAQtoAAEJsAABDAgAAQmwAAEMm
AABCbAAAQzwAAEJsAABDggAAQmwAAEOHgABCbAAAQ5AAAEJsAABDnAAAQmwAAEOtgABCbAAAQ/AA
AEJsAABD8oAAQmwAAEP/gABCbAAARBIAAEJsAABEEsAAQmwAAEQZwABCbAAARBtAAEJsAABEHUAA
QmwAAEQggABCbAAARCIAAEJsAABEI0AAQmwAAEQkQABCbAAARCWAAEJsAABEJgAAQmwAAERhAABC
bAAARGaAAEJsAABEcUAAQmwAAER4wABCbAAARHtAAEJsAABEfgAAQmwAAER+wABCbAAARH9AAEJs
AABEhoAAQmwAAESMoABCbAAARI8AAEJsAABEj+AAQmwAAMPFAABCcAAAw8AAAEJwAADDu4AAQnAA
AMO0AABCcAAAw56AAEJwAADDbQAAQnAAAMNRAABCcAAAwzMAAEJwAADDDgAAQnAAAMLyAABCcAAA
wtwAAEJwAADCvgAAQnAAAMKEAABCcAAAwfgAAEJwAABCogAAQnAAAEKoAABCcAAAQ0gAAEJwAABD
VQAAQnAAAENyAABCcAAAQ5MAAEJwAABDowAAQnAAAEOqAABCcAAAQ7YAAEJwAABDwIAAQnAAAEPN
gABCcAAAQ9UAAEJwAABECEAAQnAAAEQKwABCcAAARA4AAEJwAABED8AAQnAAAEQQgABCcAAARBIA
AEJwAABEEsAAQnAAAEQUQABCcAAARBdAAEJwAABEGAAAQnAAAEQaQABCcAAARBwAAEJwAABEJMAA
QnAAAERQwABCcAAARFkAAEJwAABEYQAAQnAAAERxwABCcAAARHhAAEJwAABEf0AAQnAAAESBYABC
cAAARIMgAEJwAABEhAAAQnAAAESTwABCcAAARJSgAEJwAADDxwAAQnQAAMOrgABCdAAAw5IAAEJ0
AADDaAAAQnQAAMNlAABCdAAAw1IAAEJ0AADDKwAAQnQAAMMWAABCdAAAwrwAAEJ0AADCkAAAQnQA
AMH4AABCdAAAwZgAAEJ0AADAoAAAQnQAAEFQAABCdAAAQ0cAAEJ0AABDTgAAQnQAAENbAABCdAAA
Q2kAAEJ0AABDewAAQnQAAEOCAABCdAAAQ4qAAEJ0AABDlAAAQnQAAEO9AABCdAAAQ8qAAEJ0AABD
0wAAQnQAAEPpAABCdAAAQ/kAAEJ0AABEAAAAQnQAAEQCgABCdAAARAZAAEJ0AABEB0AAQnQAAEQZ
gABCdAAARB9AAEJ0AABEIcAAQnQAAEQlQABCdAAARCdAAEJ0AABESAAAQnQAAERRAABCdAAARFRA
AEJ0AABEYcAAQnQAAERqwABCdAAARHVAAEJ0AABEfUAAQnQAAER/wABCdAAARINgAEJ0AABEhQAA
QnQAAESLAABCdAAARI/gAEJ0AABElgAAQnQAAMPDAABCeAAAw62AAEJ4AADDnwAAQngAAMOXAABC
eAAAw40AAEJ4AADDfgAAQngAAML4AABCeAAAwugAAEJ4AADC3AAAQngAAMK+AABCeAAAwrQAAEJ4
AADCqgAAQngAAMJgAABCeAAAwlQAAEJ4AADCUAAAQngAAMIsAABCeAAAwggAAEJ4AADB+AAAQngA
AMHwAABCeAAAwZAAAEJ4AADAAAAAQngAAEGQAABCeAAAQygAAEJ4AABDNAAAQngAAEM/AABCeAAA
Q0kAAEJ4AABDYQAAQngAAENqAABCeAAAQ3YAAEJ4AABDgIAAQngAAEOUAABCeAAAQ5gAAEJ4AABD
zIAAQngAAEPTAABCeAAAQ+aAAEJ4AABD8wAAQngAAEP6gABCeAAAQ/4AAEJ4AABEI4AAQngAAEQm
gABCeAAARC9AAEJ4AABEMQAAQngAAEQ1AABCeAAARE1AAEJ4AABET4AAQngAAERgwABCeAAARG/A
AEJ4AABEdUAAQngAAESCgABCeAAARIdgAEJ4AABEi2AAQngAAESMAABCeAAARI4AAEJ4AADDxAAA
QnwAAMOyAABCfAAAw62AAEJ8AADDnYAAQnwAAMNXAABCfAAAwzgAAEJ8AADDIwAAQnwAAMMXAABC
fAAAwwQAAEJ8AADCpgAAQnwAAMJIAABCfAAAwUAAAEJ8AABC4gAAQnwAAEMdAABCfAAAQ1oAAEJ8
AABDYQAAQnwAAENyAABCfAAAQ3sAAEJ8AABDgIAAQnwAAEOJgABCfAAAQ6YAAEJ8AABD0oAAQnwA
AEPZgABCfAAAQ9yAAEJ8AABD54AAQnwAAEPqgABCfAAAQ+8AAEJ8AABD8YAAQnwAAEP8AABCfAAA
RBsAAEJ8AABEIcAAQnwAAEQiQABCfAAARCSAAEJ8AABEJwAAQnwAAEQpwABCfAAARCxAAEJ8AABE
LwAAQnwAAEQwwABCfAAARDnAAEJ8AABEQUAAQnwAAERcQABCfAAARG1AAEJ8AABEekAAQnwAAER7
AABCfAAARIcgAEJ8AABEiQAAQnwAAESLgABCfAAARJSgAEJ8AAA=
      </set>
      <set id="src_402" fmt="ptset">
AAAAB3NyY180MDIAAAAAAAAAAgAABFTDwoAAQaAAAMO2AABBoAAAw6wAAEGgAADDqIAAQaAAAMOS
AABBoAAAw34AAEGgAADDHAAAQaAAAMLaAABBoAAAwrgAAEGgAADBQAAAQaAAAELKAABBoAAAQuwA
AEGgAABDCwAAQaAAAEMVAABBoAAAQyAAAEGgAABDJAAAQaAAAEMwAABBoAAAQzUAAEGgAABDQQAA
QaAAAENHAABBoAAAQ08AAEGgAABDVQAAQaAAAENhAABBoAAAQ7aAAEGgAABDyIAAQaAAAEPPgABB
oAAAQ9aAAEGgAABD3IAAQaAAAEPqgABBoAAAQ/aAAEGgAABD/gAAQaAAAEQEQABBoAAARAUAAEGg
AABEC4AAQaAAAEQOAABBoAAARBJAAEGgAABEIMAAQaAAAEQnAABBoAAARCqAAEGgAABELIAAQaAA
AEQwQABBoAAARDFAAEGgAABENAAAQaAAAEQ2QABBoAAARDeAAEGgAABEO4AAQaAAAERBQABBoAAA
REOAAEGgAABETQAAQaAAAERbQABBoAAARHiAAEGgAABEkmAAQaAAAESSoABBoAAARJRgAEGgAABE
lMAAQaAAAESVQABBoAAAw70AAEGoAADDq4AAQagAAMOgAABBqAAAw5OAAEGoAADDkYAAQagAAMOF
gABBqAAAw4QAAEGoAADDYgAAQagAAMNPAABBqAAAwz4AAEGoAADDIQAAQagAAMLkAABBqAAAwsQA
AEGoAADCqAAAQagAAMJ4AABBqAAAQxEAAEGoAABDHgAAQagAAEMuAABBqAAAQ0EAAEGoAABDSAAA
QagAAENXAABBqAAAQ2cAAEGoAABDfQAAQagAAEO8AABBqAAAQ+SAAEGoAABD64AAQagAAEP6gABB
qAAARABAAEGoAABEAgAAQagAAEQMgABBqAAARA1AAEGoAABEEIAAQagAAEQUQABBqAAARCUAAEGo
AABEKcAAQagAAEQswABBqAAARC2AAEGoAABEMAAAQagAAEQxwABBqAAARDPAAEGoAABEOcAAQagA
AEQ9gABBqAAAREWAAEGoAABEaQAAQagAAER2QABBqAAARIagAEGoAABEkcAAQagAAMO5gABBsAAA
w5sAAEGwAADDkAAAQbAAAMODAABBsAAAw2UAAEGwAADDXgAAQbAAAMM9AABBsAAAwzkAAEGwAADD
GQAAQbAAAMMWAABBsAAAwtwAAEGwAADCWAAAQbAAAMHoAABBsAAAQgQAAEGwAABCTAAAQbAAAELa
AABBsAAAQwIAAEGwAABDRAAAQbAAAENVAABBsAAAQ18AAEGwAABDbQAAQbAAAEOAAABBsAAAQ4WA
AEGwAABDqwAAQbAAAEO2gABBsAAAQ9YAAEGwAABD14AAQbAAAEPzgABBsAAAQ/2AAEGwAABEAcAA
QbAAAEQHgABBsAAARAlAAEGwAABEDAAAQbAAAEQYQABBsAAARB4AAEGwAABEIcAAQbAAAEQjQABB
sAAARCRAAEGwAABEJcAAQbAAAEQngABBsAAARCiAAEGwAABEKcAAQbAAAEQrgABBsAAARDEAAEGw
AABEM8AAQbAAAEQ5AABBsAAARD/AAEGwAABERAAAQbAAAERGQABBsAAAREoAAEGwAABEWUAAQbAA
AERcQABBsAAARGaAAEGwAABEd8AAQbAAAESEQABBsAAARI4AAEGwAABEkQAAQbAAAESUAABBsAAA
w8aAAEG4AADDtIAAQbgAAMOfAABBuAAAw5MAAEG4AADDUgAAQbgAAMMwAABBuAAAwsoAAEG4AADC
ugAAQbgAAMKuAABBuAAAwmAAAEG4AADAAAAAQbgAAEIMAABBuAAAQvYAAEG4AABDLQAAQbgAAEM2
AABBuAAAQzkAAEG4AABDPwAAQbgAAENNAABBuAAAQ1kAAEG4AABDZQAAQbgAAEOGAABBuAAAQ68A
AEG4AABDuYAAQbgAAEPGgABBuAAAQ9UAAEG4AABD4IAAQbgAAEPpAABBuAAAQ/MAAEG4AABD+gAA
QbgAAEQBQABBuAAARAOAAEG4AABECQAAQbgAAEQOQABBuAAARBRAAEG4AABEGkAAQbgAAEQgQABB
uAAARCLAAEG4AABEJwAAQbgAAEQnwABBuAAARCvAAEG4AABELIAAQbgAAEQwgABBuAAARDQAAEG4
AABEOMAAQbgAAEQ6gABBuAAARD5AAEG4AABEQMAAQbgAAERGgABBuAAAREnAAEG4AABEX8AAQbgA
AERrwABBuAAARHgAAEG4AABEgCAAQbgAAESFgABBuAAARIagAEG4AABEi+AAQbgAAESOQABBuAAA
RJEAAEG4AABEk2AAQbgAAMO3AABBwAAAw6OAAEHAAADDg4AAQcAAAMN7AABBwAAAw3MAAEHAAADD
XQAAQcAAAMNEAABBwAAAw0EAAEHAAADDKwAAQcAAAMMcAABBwAAAww4AAEHAAADDAgAAQcAAAMLu
AABBwAAAwsoAAEHAAADCigAAQcAAAEIkAABBwAAAQkwAAEHAAABCjAAAQcAAAEKyAABBwAAAQsgA
AEHAAABDAgAAQcAAAEMGAABBwAAAQwsAAEHAAABDGQAAQcAAAEMgAABBwAAAQyYAAEHAAABDLQAA
QcAAAEM/AABBwAAAQ1YAAEHAAABDiQAAQcAAAEPKAABBwAAAQ9iAAEHAAABD5YAAQcAAAEPpgABB
wAAAQ/OAAEHAAABD+4AAQcAAAEP9gABBwAAARAMAAEHAAABEBsAAQcAAAEQJgABBwAAARBtAAEHA
AABEHoAAQcAAAEQhgABBwAAARCKAAEHAAABEI8AAQcAAAEQlQABBwAAARCXAAEHAAABEJwAAQcAA
AEQpQABBwAAARC/AAEHAAABENoAAQcAAAEQ7wABBwAAAREJAAEHAAABERgAAQcAAAERQAABBwAAA
RFfAAEHAAABEYYAAQcAAAERoAABBwAAARHiAAEHAAABEfQAAQcAAAESAIABBwAAARIGgAEHAAABE
iCAAQcAAAESIgABBwAAARIpgAEHAAABEi4AAQcAAAMOoAABByAAAw5AAAEHIAADDiIAAQcgAAMN6
AABByAAAw10AAEHIAADDJwAAQcgAAMMVAABByAAAwwgAAEHIAADC4gAAQcgAAMLCAABByAAAwqQA
AEHIAADCZAAAQcgAAEAAAABByAAAQXAAAEHIAABCHAAAQcgAAEJoAABByAAAQsgAAEHIAABDBwAA
QcgAAEM3AABByAAAQ0sAAEHIAABDcwAAQcgAAEOhgABByAAAQ7AAAEHIAABDuAAAQcgAAEPHAABB
yAAAQ92AAEHIAABD4wAAQcgAAEPxgABByAAAQ/gAAEHIAABD+wAAQcgAAEQBwABByAAARAPAAEHI
AABEB4AAQcgAAEQLwABByAAARBDAAEHIAABEFsAAQcgAAEQYAABByAAARBnAAEHIAABEG0AAQcgA
AEQdgABByAAARCOAAEHIAABEJcAAQcgAAEQngABByAAARCqAAEHIAABELAAAQcgAAEQwgABByAAA
RDYAAEHIAABEO4AAQcgAAERCwABByAAAREyAAEHIAABEW4AAQcgAAERtwABByAAARIagAEHIAABE
iMAAQcgAAESJYABByAAARIsAAEHIAADDtoAAQdAAAMOsgABB0AAAw6OAAEHQAADDnIAAQdAAAMOS
gABB0AAAw4IAAEHQAADDcgAAQdAAAMNlAABB0AAAwtgAAEHQAADCpgAAQdAAAMJMAABB0AAAwUAA
AEHQAABAoAAAQdAAAEG4AABB0AAAQmwAAEHQAABCmAAAQdAAAEKkAABB0AAAQrIAAEHQAABC1AAA
QdAAAEL0AABB0AAAQw0AAEHQAABDIwAAQdAAAENKAABB0AAAQ3AAAEHQAABDhQAAQdAAAEOJAABB
0AAAQ48AAEHQAABDvIAAQdAAAEPEgABB0AAAQ8sAAEHQAABD3QAAQdAAAEPmAABB0AAAQ/KAAEHQ
AABD9YAAQdAAAEP/AABB0AAARAgAAEHQAABECUAAQdAAAEQTAABB0AAARB7AAEHQAABEI0AAQdAA
AEQqAABB0AAARCrAAEHQAABELcAAQdAAAEQuQABB0AAARDCAAEHQAABEMkAAQdAAAEQ0QABB0AAA
RDcAAEHQAABEOAAAQdAAAEQ6wABB0AAARERAAEHQAABERoAAQdAAAERPgABB0AAARISgAEHQAABE
iGAAQdAAAESKgABB0AAARIuAAEHQAABEjSAAQdAAAESSAABB0AAARJTgAEHQAADDvAAAQdgAAMO0
gABB2AAAw1cAAEHYAADDSAAAQdgAAMMBAABB2AAAwtIAAEHYAADCpAAAQdgAAMIwAABB2AAAwRAA
AEHYAADAwAAAQdgAAEIYAABB2AAAQp4AAEHYAABCsAAAQdgAAELIAABB2AAAQxwAAEHYAABDMwAA
QdgAAENGAABB2AAAQ4CAAEHYAABDkAAAQdgAAEOlAABB2AAAQ6sAAEHYAABDvoAAQdgAAEPmAABB
2AAAQ+sAAEHYAABD8QAAQdgAAEP1AABB2AAAQ/sAAEHYAABD/AAAQdgAAEQBwABB2AAARA6AAEHY
AABEEkAAQdgAAEQagABB2AAARB3AAEHYAABEHwAAQdgAAEQigABB2AAARCaAAEHYAABEKMAAQdgA
AEQpwABB2AAARCvAAEHYAABELIAAQdgAAEQuAABB2AAARDEAAEHYAABEMkAAQdgAAEQ1AABB2AAA
RD9AAEHYAABETEAAQdgAAERUwABB2AAARF9AAEHYAABEakAAQdgAAER3gABB2AAARHrAAEHYAABE
f4AAQdgAAESAoABB2AAARIPgAEHYAABEjGAAQdgAAESQ4ABB2AAARJQAAEHYAADDxwAAQeAAAMOY
gABB4AAAw4kAAEHgAADDgQAAQeAAAMMoAABB4AAAww0AAEHgAADDAwAAQeAAAMLwAABB4AAAwsgA
AEHgAADBgAAAQeAAAELCAABB4AAAQvgAAEHgAABDHAAAQeAAAEM1AABB4AAAQ0UAAEHgAABDgIAA
QeAAAEOHAABB4AAAQ5uAAEHgAABDsIAAQeAAAEO4gABB4AAAQ84AAEHgAABD4IAAQeAAAEPzgABB
4AAAQ/4AAEHgAABEAYAAQeAAAEQDwABB4AAARAXAAEHgAABECMAAQeAAAEQJwABB4AAARBZAAEHg
AABEIEAAQeAAAEQkgABB4AAARCbAAEHgAABEKUAAQeAAAEQqQABB4AAARC0AAEHgAABELkAAQeAA
AEQvQABB4AAARC/AAEHgAABEMUAAQeAAAEQzgABB4AAARDcAAEHgAABEPQAAQeAAAEQ+QABB4AAA
REFAAEHgAABEQsAAQeAAAERJAABB4AAARE6AAEHgAABEUUAAQeAAAERWgABB4AAARFtAAEHgAABE
akAAQeAAAER+QABB4AAARIvgAEHgAABEkAAAQeAAAESSgABB4AAARJRgAEHgAABElQAAQeAAAESV
YABB4AAAw7kAAEHoAADDrwAAQegAAMOmAABB6AAAw5gAAEHoAADDkIAAQegAAMOIgABB6AAAw30A
AEHoAADDawAAQegAAMNoAABB6AAAw0oAAEHoAADCMAAAQegAAMIIAABB6AAAQaAAAEHoAABCUAAA
QegAAEKwAABB6AAAQvgAAEHoAABDIgAAQegAAEMxAABB6AAAQzoAAEHoAABDSgAAQegAAENPAABB
6AAAQ1QAAEHoAABDXQAAQegAAENmAABB6AAAQ3AAAEHoAABDcwAAQegAAEOIgABB6AAAQ8gAAEHo
AABD0QAAQegAAEPmgABB6AAAQ+iAAEHoAABD+AAAQegAAEP/AABB6AAARAUAAEHoAABECYAAQegA
AEQPgABB6AAARBHAAEHoAABEFoAAQegAAEQbAABB6AAARCBAAEHoAABEIMAAQegAAEQjwABB6AAA
RCWAAEHoAABELcAAQegAAEQvAABB6AAARDFAAEHoAABENMAAQegAAEQ2gABB6AAARDeAAEHoAABE
OcAAQegAAEQ9wABB6AAARESAAEHoAABESMAAQegAAERsQABB6AAARHbAAEHoAABEeoAAQegAAESG
wABB6AAARIvgAEHoAABEj6AAQegAAESQoABB6AAARJEgAEHoAABElYAAQegAAMOvgABB8AAAw6qA
AEHwAADDpoAAQfAAAMOcAABB8AAAw5EAAEHwAADDdQAAQfAAAMNkAABB8AAAwyIAAEHwAADDEgAA
QfAAAML6AABB8AAAwsQAAEHwAADCYAAAQfAAAEEgAABB8AAAQhgAAEHwAABCRAAAQfAAAEKQAABB
8AAAQs4AAEHwAABC9gAAQfAAAENIAABB8AAAQ7uAAEHwAABDzQAAQfAAAEPbgABB8AAAQ90AAEHw
AABD9oAAQfAAAEP8AABB8AAARAPAAEHwAABEBUAAQfAAAEQIwABB8AAARAsAAEHwAABEDkAAQfAA
AEQVgABB8AAARBfAAEHwAABEIkAAQfAAAEQpQABB8AAARCzAAEHwAABEL0AAQfAAAEQvwABB8AAA
RDEAAEHwAABEMsAAQfAAAEQ4AABB8AAARDkAAEHwAABEQYAAQfAAAERNwABB8AAARFPAAEHwAABE
YUAAQfAAAERsAABB8AAARHUAAEHwAABEhkAAQfAAAESIoABB8AAARI6AAEHwAABEj2AAQfAAAEST
YABB8AAARJYAAEHwAADDqAAAQfgAAMOjAABB+AAAw5AAAEH4AADDdgAAQfgAAMNpAABB+AAAw10A
AEH4AADDVgAAQfgAAMMsAABB+AAAwxUAAEH4AADCKAAAQfgAAEEQAABB+AAAQbgAAEH4AABCNAAA
QfgAAEJsAABB+AAAQqIAAEH4AABCvgAAQfgAAELiAABB+AAAQxkAAEH4AABDIQAAQfgAAEM5AABB
+AAAQzwAAEH4AABDQAAAQfgAAENkAABB+AAAQ34AAEH4AABDwgAAQfgAAEPKgABB+AAAQ9eAAEH4
AABD7gAAQfgAAEPyAABB+AAAQ/iAAEH4AABD/oAAQfgAAEQAQABB+AAARAKAAEH4AABEEEAAQfgA
AEQWAABB+AAARBtAAEH4AABEH4AAQfgAAEQlAABB+AAARCdAAEH4AABELIAAQfgAAEQtgABB+AAA
RC+AAEH4AABEM0AAQfgAAEQ1wABB+AAARDaAAEH4AABEP8AAQfgAAERHQABB+AAARExAAEH4AABE
UQAAQfgAAERTwABB+AAARFlAAEH4AABEasAAQfgAAER8QABB+AAARIEAAEH4AABEhUAAQfgAAESH
YABB+AAARItAAEH4AABEjQAAQfgAAESOwABB+AAAw7wAAEIAAADDrwAAQgAAAMOjgABCAAAAw2QA
AEIAAADDWgAAQgAAAMNSAABCAAAAwy8AAEIAAADDKAAAQgAAAMMTAABCAAAAwwcAAEIAAADC3gAA
QgAAAMKsAABCAAAAwpIAAEIAAADCggAAQgAAAMJEAABCAAAAwgAAAEIAAABCPAAAQgAAAEKAAABC
AAAAQvoAAEIAAABDJgAAQgAAAEMzAABCAAAAQzYAAEIAAABDRAAAQgAAAENbAABCAAAAQ30AAEIA
AABDxYAAQgAAAEPRAABCAAAAQ+QAAEIAAABD6YAAQgAAAEPtAABCAAAAQ/UAAEIAAABD9oAAQgAA
AEQEgABCAAAARAcAAEIAAABECUAAQgAAAEQOgABCAAAARBKAAEIAAABEFYAAQgAAAEQXgABCAAAA
RB/AAEIAAABELMAAQgAAAEQyQABCAAAARDWAAEIAAABENkAAQgAAAEQ3gABCAAAARD8AAEIAAABE
QgAAQgAAAERFwABCAAAAREfAAEIAAABESkAAQgAAAERPgABCAAAARGDAAEIAAABEfcAAQgAAAESC
YABCAAAARIYAAEIAAABEh0AAQgAAAESI4ABCAAAARI4AAEIAAABEkYAAQgAAAESUQABCAAAAw7gA
AEIEAADDsIAAQgQAAMOqgABCBAAAw52AAEIEAADDkoAAQgQAAMOPAABCBAAAw4gAAEIEAADDgwAA
QgQAAMNfAABCBAAAw00AAEIEAADDOgAAQgQAAMMmAABCBAAAwxQAAEIEAADCDAAAQgQAAMIAAABC
BAAAwYgAAEIEAADAoAAAQgQAAEKqAABCBAAAQvAAAEIEAABDGAAAQgQAAEM0AABCBAAAQ1MAAEIE
AABDXwAAQgQAAENmAABCBAAAQ4yAAEIEAABDnYAAQgQAAEOogABCBAAAQ7qAAEIEAABD1YAAQgQA
AEPrAABCBAAAQ+0AAEIEAABD8oAAQgQAAEP3AABCBAAAQ/0AAEIEAABEAIAAQgQAAEQEgABCBAAA
RAeAAEIEAABEDMAAQgQAAEQQwABCBAAARBLAAEIEAABEH4AAQgQAAEQigABCBAAARCbAAEIEAABE
KEAAQgQAAEQsgABCBAAARC4AAEIEAABEMEAAQgQAAEQyQABCBAAARDLAAEIEAABENoAAQgQAAEQ3
AABCBAAAREzAAEIEAABEToAAQgQAAERVgABCBAAARFjAAEIEAABEhWAAQgQAAESHAABCBAAARIgA
AEIEAABEieAAQgQAAESKIABCBAAARIsgAEIEAABEjUAAQgQAAESSwABCBAAARJUAAEIEAABElYAA
QgQAAMO7AABCCAAAw6oAAEIIAADDp4AAQggAAMOgAABCCAAAw2sAAEIIAADDOgAAQggAAMMeAABC
CAAAwxIAAEIIAADC+AAAQggAAMLuAABCCAAAwswAAEIIAADCsAAAQggAAMKiAABCCAAAwmwAAEII
AADCTAAAQggAAMGgAABCCAAAwMAAAEIIAABCQAAAQggAAEMTAABCCAAAQyoAAEIIAABDOAAAQggA
AENHAABCCAAAQ1oAAEIIAABDYgAAQggAAENpAABCCAAAQ4GAAEIIAABDlwAAQggAAEPWAABCCAAA
Q+mAAEIIAABD8IAAQggAAEP0gABCCAAAQ/mAAEIIAABEAwAAQggAAEQIwABCCAAARBCAAEIIAABE
FUAAQggAAEQagABCCAAARB2AAEIIAABEH4AAQggAAEQiwABCCAAARCSAAEIIAABEKIAAQggAAEQp
AABCCAAARCwAAEIIAABELMAAQggAAEQuwABCCAAARDFAAEIIAABEM8AAQggAAERBQABCCAAAREaA
AEIIAABEXoAAQggAAERjAABCCAAARHxAAEIIAABEiwAAQggAAESNAABCCAAARI4gAEIIAABEj0AA
QggAAESQYABCCAAARJNAAEIIAABEk+AAQggAAMO9gABCDAAAw4sAAEIMAADDegAAQgwAAMNPAABC
DAAAw0MAAEIMAADDKQAAQgwAAMJcAABCDAAAwhAAAEIMAABA4AAAQgwAAEIwAABCDAAAQrgAAEIM
AABC9gAAQgwAAEMNAABCDAAAQyUAAEIMAABDLgAAQgwAAENLAABCDAAAQ1YAAEIMAABDZAAAQgwA
AENyAABCDAAAQ4AAAEIMAABDi4AAQgwAAEO2gABCDAAAQ7kAAEIMAABDvoAAQgwAAEPQAABCDAAA
Q+gAAEIMAABD7YAAQgwAAEP6gABCDAAAQ/2AAEIMAABEAsAAQgwAAEQFwABCDAAARAsAAEIMAABE
EQAAQgwAAEQSgABCDAAARBmAAEIMAABEG4AAQgwAAEQeQABCDAAARCFAAEIMAABEJQAAQgwAAEQn
wABCDAAARCjAAEIMAABEKwAAQgwAAEQugABCDAAARC/AAEIMAABENYAAQgwAAEQ3QABCDAAARD2A
AEIMAABETAAAQgwAAERPAABCDAAARGtAAEIMAABEeoAAQgwAAER8gABCDAAARIZAAEIMAABEiQAA
QgwAAESNoABCDAAARI4AAEIMAABEj4AAQgwAAESU4ABCDAAARJVAAEIMAADDwQAAQhAAAMOngABC
EAAAw54AAEIQAADDkgAAQhAAAMODAABCEAAAw1UAAEIQAADDPgAAQhAAAMMZAABCEAAAwroAAEIQ
AADClgAAQhAAAMIYAABCEAAAwWAAAEIQAABBcAAAQhAAAEJIAABCEAAAQycAAEIQAABDOwAAQhAA
AENDAABCEAAAQ0gAAEIQAABDUQAAQhAAAENjAABCEAAAQ3AAAEIQAABDgQAAQhAAAEO4AABCEAAA
Q8MAAEIQAABD3wAAQhAAAEPkgABCEAAAQ/KAAEIQAABD/YAAQhAAAEQDgABCEAAARAjAAEIQAABE
EsAAQhAAAEQUgABCEAAARBbAAEIQAABEHYAAQhAAAEQiQABCEAAARCRAAEIQAABEJcAAQhAAAEQn
QABCEAAARCiAAEIQAABEK4AAQhAAAEQuwABCEAAARDRAAEIQAABEOcAAQhAAAERFQABCEAAAREoA
AEIQAABEYUAAQhAAAERrwABCEAAARHFAAEIQAABEdUAAQhAAAESB4ABCEAAARIiAAEIQAABEjIAA
QhAAAESPAABCEAAARI9gAEIQAABEkWAAQhAAAESS4ABCEAAARJTAAEIQAADDx4AAQhQAAMO7AABC
FAAAw7eAAEIUAADDngAAQhQAAMOVgABCFAAAw3oAAEIUAADDagAAQhQAAMNcAABCFAAAw1MAAEIU
AADDTQAAQhQAAMMuAABCFAAAwxEAAEIUAADCIAAAQhQAAMEQAABCFAAAQpYAAEIUAABCtgAAQhQA
AEMMAABCFAAAQyMAAEIUAABDNQAAQhQAAEM7AABCFAAAQz4AAEIUAABDUwAAQhQAAENZAABCFAAA
Q3IAAEIUAABDjYAAQhQAAEOtgABCFAAAQ70AAEIUAABD3wAAQhQAAEPsAABCFAAAQ/IAAEIUAABD
9wAAQhQAAEP5gABCFAAAQ/8AAEIUAABEAQAAQhQAAEQEAABCFAAARAkAAEIUAABEDYAAQhQAAEQS
wABCFAAARBjAAEIUAABEG8AAQhQAAEQdAABCFAAARCUAAEIUAABEKEAAQhQAAEQrAABCFAAARC1A
AEIUAABEMMAAQhQAAEQxwABCFAAARDSAAEIUAABENcAAQhQAAEQ3wABCFAAARDqAAEIUAABERcAA
QhQAAERbwABCFAAARHWAAEIUAABEgWAAQhQAAESEYABCFAAARItAAEIUAADDwQAAQhgAAMO2AABC
GAAAw62AAEIYAADDUgAAQhgAAMNGAABCGAAAwz4AAEIYAADDBQAAQhgAAMLwAABCGAAAwuoAAEIY
AADCygAAQhgAAMKqAABCGAAAwYgAAEIYAABByAAAQhgAAEH4AABCGAAAQjAAAEIYAABC6AAAQhgA
AEMmAABCGAAAQz4AAEIYAABDWAAAQhgAAEOSgABCGAAAQ7yAAEIYAABDxAAAQhgAAEPIAABCGAAA
Q8uAAEIYAABD2oAAQhgAAEPsAABCGAAARAOAAEIYAABEBUAAQhgAAEQWgABCGAAARCIAAEIYAABE
JoAAQhgAAEQoQABCGAAARCoAAEIYAABEK8AAQhgAAEQuAABCGAAARDCAAEIYAABEMoAAQhgAAEQ2
QABCGAAARDdAAEIYAABEOcAAQhgAAEQ+QABCGAAARETAAEIYAABESAAAQhgAAERNwABCGAAARF/A
AEIYAABEcUAAQhgAAESAQABCGAAARIFgAEIYAABEh2AAQhgAAESHwABCGAAARIoAAEIYAABEi+AA
QhgAAESNQABCGAAARI3gAEIYAABEjoAAQhgAAESPwABCGAAARJFgAEIYAABEk6AAQhgAAA==
      </set>
      <set id="src_592" fmt="ptset">
AAAAB3NyY181OTIAAAAAAAAAAgAAA8TDw4AAP4AAAMOTgAA/gAAAw4mAAD+AAADDg4AAP4AAAMN3
AAA/gAAAw2kAAD+AAADDKQAAP4AAAMMlAAA/gAAAwxYAAD+AAADDDgAAP4AAAMLyAAA/gAAAwtwA
AD+AAADCcAAAP4AAAMFwAAA/gAAAQhQAAD+AAABDNwAAP4AAAEM7AAA/gAAAQ0MAAD+AAABDXAAA
P4AAAENnAAA/gAAAQ24AAD+AAABDdgAAP4AAAEN9AAA/gAAAQ7GAAD+AAABDsoAAP4AAAEO8AAA/
gAAAQ72AAD+AAABD8IAAP4AAAEQBwAA/gAAARAoAAD+AAABEDsAAP4AAAEQRQAA/gAAARBPAAD+A
AABEFgAAP4AAAEQcwAA/gAAARCEAAD+AAABEJMAAP4AAAEQngAA/gAAARCrAAD+AAABEOoAAP4AA
AERNgAA/gAAARFHAAD+AAABEgAAAP4AAAESDQAA/gAAARIWAAD+AAABEi4AAP4AAAESOQAA/gAAA
RI+AAD+AAADDtYAAQAAAAMOugABAAAAAw48AAEAAAADDcwAAQAAAAMNeAABAAAAAw1AAAEAAAADD
QgAAQAAAAMM2AABAAAAAwzAAAEAAAADDIgAAQAAAAMMVAABAAAAAww8AAEAAAADDAgAAQAAAAEIs
AABAAAAAQlQAAEAAAABCggAAQAAAAEMEAABAAAAAQw8AAEAAAABDLwAAQAAAAEMzAABAAAAAQ0UA
AEAAAABDSwAAQAAAAENzAABAAAAAQ6oAAEAAAABDrYAAQAAAAEO9AABAAAAAQ8iAAEAAAABDzwAA
QAAAAEPYAABAAAAAQ+oAAEAAAABD+YAAQAAAAEQAQABAAAAARArAAEAAAABEDEAAQAAAAEQOgABA
AAAARBEAAEAAAABEEcAAQAAAAEQZwABAAAAARCjAAEAAAABERgAAQAAAAERRQABAAAAARGEAAEAA
AABEboAAQAAAAER4gABAAAAARHqAAEAAAABEfoAAQAAAAESEQABAAAAARJHgAEAAAABElQAAQAAA
AMO5gABAQAAAw7gAAEBAAADDr4AAQEAAAMOhgABAQAAAw5gAAEBAAADDagAAQEAAAMNLAABAQAAA
wxgAAEBAAADDFAAAQEAAAMKeAABAQAAAwVAAAEBAAABBIAAAQEAAAEKeAABAQAAAQtwAAEBAAABC
6gAAQEAAAEM3AABAQAAAQ0EAAEBAAABDTgAAQEAAAENZAABAQAAAQ5SAAEBAAABDoAAAQEAAAEOk
AABAQAAAQ6oAAEBAAABDuAAAQEAAAEPRAABAQAAAQ/GAAEBAAABEBUAAQEAAAEQGwABAQAAARAxA
AEBAAABEDUAAQEAAAEQOgABAQAAARBDAAEBAAABEEoAAQEAAAEQVgABAQAAARBkAAEBAAABEH4AA
QEAAAEQiwABAQAAARFDAAEBAAABEXYAAQEAAAERjQABAQAAARGVAAEBAAABEZwAAQEAAAERnwABA
QAAARGuAAEBAAABEcgAAQEAAAERzwABAQAAARHaAAEBAAABEi4AAQEAAAESVAABAQAAAw7+AAECA
AADDqwAAQIAAAMOMAABAgAAAw34AAECAAADDZQAAQIAAAMNCAABAgAAAwy4AAECAAADDEgAAQIAA
AMLCAABAgAAAwpAAAECAAADBYAAAQIAAAEEQAABAgAAAQdAAAECAAABCYAAAQIAAAEKuAABAgAAA
QwIAAECAAABDLQAAQIAAAEN2AABAgAAAQ4aAAECAAABDjAAAQIAAAEOTgABAgAAAQ74AAECAAABD
0AAAQIAAAEPcAABAgAAAQ+yAAECAAABD8gAAQIAAAEP4gABAgAAAQ/uAAECAAABD/oAAQIAAAEQF
AABAgAAARBDAAECAAABEEoAAQIAAAEQVwABAgAAARBjAAECAAABEHUAAQIAAAERFAABAgAAAREqA
AECAAABEVsAAQIAAAERjQABAgAAARGQAAECAAABEbcAAQIAAAER7gABAgAAARIcgAECAAABEh8AA
QIAAAESNIABAgAAARJHgAECAAADDxQAAQKAAAMO/AABAoAAAw7IAAECgAADDqoAAQKAAAMOaAABA
oAAAw5KAAECgAADDiwAAQKAAAMOAgABAoAAAwzoAAECgAADDCQAAQKAAAML0AABAoAAAwsoAAECg
AADCnAAAQKAAAMH4AABAoAAAwOAAAECgAABCbAAAQKAAAEKYAABAoAAAQv4AAECgAABDVgAAQKAA
AENcAABAoAAAQ3QAAECgAABDgYAAQKAAAEOggABAoAAAQ7eAAECgAABDxIAAQKAAAEPQgABAoAAA
Q/CAAECgAABEBEAAQKAAAEQIwABAoAAARAyAAECgAABEEMAAQKAAAEQTwABAoAAARBjAAECgAABE
H8AAQKAAAEQkAABAoAAARClAAECgAABEMQAAQKAAAEQ8gABAoAAARFMAAECgAABEW8AAQKAAAERc
QABAoAAARGiAAECgAABEf8AAQKAAAESEAABAoAAARIbAAECgAABEiEAAQKAAAESKgABAoAAARIvA
AECgAABEjGAAQKAAAESN4ABAoAAARI6gAECgAABEkQAAQKAAAMPBgABAwAAAw7cAAEDAAADDlAAA
QMAAAMOMgABAwAAAw4UAAEDAAADDfwAAQMAAAMNuAABAwAAAw2cAAEDAAADDQgAAQMAAAMLIAABA
wAAAwpYAAEDAAADCdAAAQMAAAMIgAABAwAAAwagAAEDAAADBkAAAQMAAAAAAAABAwAAAQqoAAEDA
AABC3AAAQMAAAEMsAABAwAAAQzYAAEDAAABDSAAAQMAAAENgAABAwAAAQ2kAAEDAAABDeAAAQMAA
AEOHAABAwAAAQ40AAEDAAABDtIAAQMAAAEO+gABAwAAAQ8YAAEDAAABD4oAAQMAAAEP1AABAwAAA
RADAAEDAAABEBEAAQMAAAEQIgABAwAAARArAAEDAAABEEsAAQMAAAEQWgABAwAAARBtAAEDAAABE
H8AAQMAAAEQywABAwAAARDeAAEDAAABERgAAQMAAAERHQABAwAAARFvAAEDAAABEXgAAQMAAAERh
QABAwAAARG4AAEDAAABEeUAAQMAAAESEAABAwAAARI1AAEDAAABEkqAAQMAAAMOugABA4AAAw5oA
AEDgAADDfAAAQOAAAMNhAABA4AAAwyAAAEDgAADC0gAAQOAAAMKwAABA4AAAwqwAAEDgAADCiAAA
QOAAAEEgAABA4AAAQiQAAEDgAABCjgAAQOAAAEMVAABA4AAAQzUAAEDgAABDYAAAQOAAAEOAAABA
4AAAQ4UAAEDgAABDiYAAQOAAAEOYAABA4AAAQ7OAAEDgAABD0AAAQOAAAEPmAABA4AAAQ+yAAEDg
AABEAQAAQOAAAEQFQABA4AAARAkAAEDgAABEC0AAQOAAAEQRQABA4AAARBLAAEDgAABEFsAAQOAA
AEQaAABA4AAARCOAAEDgAABEJMAAQOAAAEQpgABA4AAARCyAAEDgAABENoAAQOAAAEQ7AABA4AAA
RExAAEDgAABETwAAQOAAAERdAABA4AAARGGAAEDgAABEZYAAQOAAAERtAABA4AAARIIgAEDgAABE
hoAAQOAAAESIQABA4AAAw8MAAEEAAADDwYAAQQAAAMO7AABBAAAAw30AAEEAAADDXAAAQQAAAMM1
AABBAAAAwxwAAEEAAADCmgAAQQAAAMEAAABBAAAAQYgAAEEAAABB6AAAQQAAAEIsAABBAAAAQogA
AEEAAABCzAAAQQAAAEMJAABBAAAAQ1QAAEEAAABDkoAAQQAAAEOYgABBAAAAQ6EAAEEAAABDqQAA
QQAAAEO1AABBAAAAQ70AAEEAAABD2IAAQQAAAEPtgABBAAAAQ/aAAEEAAABEBIAAQQAAAEQJgABB
AAAARAxAAEEAAABEEEAAQQAAAEQSAABBAAAARBdAAEEAAABEHIAAQQAAAEQzgABBAAAARDzAAEEA
AABESEAAQQAAAERTQABBAAAARF6AAEEAAABEcAAAQQAAAERywABBAAAARHnAAEEAAABEg2AAQQAA
AESHIABBAAAARIfAAEEAAABEiWAAQQAAAESMIABBAAAARJRgAEEAAADDxQAAQRAAAMOGAABBEAAA
w20AAEEQAADDVAAAQRAAAMM/AABBEAAAwzIAAEEQAADDFgAAQRAAAMMIAABBEAAAwsAAAEEQAADC
hgAAQRAAAMHAAABBEAAAwRAAAEEQAABCQAAAQRAAAEKKAABBEAAAQvoAAEEQAABDFQAAQRAAAENK
AABBEAAAQ3oAAEEQAABDhgAAQRAAAEOOgABBEAAAQ5OAAEEQAABDloAAQRAAAEOdgABBEAAAQ6UA
AEEQAABDqoAAQRAAAEOrgABBEAAAQ7KAAEEQAABDuQAAQRAAAEO7gABBEAAAQ/IAAEEQAABD/QAA
QRAAAEQCwABBEAAARAXAAEEQAABEFgAAQRAAAEQbgABBEAAARB0AAEEQAABEHsAAQRAAAEQ4AABB
EAAAREYAAEEQAABES0AAQRAAAERSAABBEAAARFpAAEEQAABEXsAAQRAAAERkgABBEAAARIAAAEEQ
AABEhgAAQRAAAESIoABBEAAARIpAAEEQAABEi6AAQRAAAESOYABBEAAARI8gAEEQAABEkOAAQRAA
AESRoABBEAAAw6AAAEEgAADDcAAAQSAAAMNeAABBIAAAw0kAAEEgAADDIAAAQSAAAMMGAABBIAAA
wpAAAEEgAADCMAAAQSAAAEJsAABBIAAAQp4AAEEgAABC3gAAQSAAAEMgAABBIAAAQ1QAAEEgAABD
h4AAQSAAAEOUAABBIAAAQ7AAAEEgAABDtYAAQSAAAEPDAABBIAAAQ9kAAEEgAABD6wAAQSAAAEP1
gABBIAAARAlAAEEgAABECgAAQSAAAEQQwABBIAAARBIAAEEgAABEFUAAQSAAAEQWQABBIAAARB2A
AEEgAABEIYAAQSAAAEQmAABBIAAARCjAAEEgAABEPQAAQSAAAERGgABBIAAARFmAAEEgAABEXwAA
QSAAAER+AABBIAAARIcgAEEgAABEiMAAQSAAAESLIABBIAAARI1gAEEgAABEjgAAQSAAAESOoABB
IAAARJBAAEEgAABEkMAAQSAAAESWAABBIAAAw8AAAEEwAADDtoAAQTAAAMOvgABBMAAAw6KAAEEw
AADDjYAAQTAAAMOAgABBMAAAw2gAAEEwAADDMQAAQTAAAMMTAABBMAAAwwAAAEEwAADC0AAAQTAA
AMKiAABBMAAAwpQAAEEwAADChAAAQTAAAMJgAABBMAAAwlQAAEEwAADB0AAAQTAAAMCAAABBMAAA
QbgAAEEwAABCrAAAQTAAAEMJAABBMAAAQxoAAEEwAABDeQAAQTAAAEORgABBMAAAQ6CAAEEwAABD
ooAAQTAAAEOpgABBMAAAQ68AAEEwAABDsoAAQTAAAEO3gABBMAAAQ/eAAEEwAABD/wAAQTAAAEQD
gABBMAAARAhAAEEwAABECkAAQTAAAEQMwABBMAAARBKAAEEwAABEFQAAQTAAAEQVgABBMAAARBfA
AEEwAABEHYAAQTAAAEQogABBMAAARC6AAEEwAABEQMAAQTAAAERHwABBMAAARE0AAEEwAABEZUAA
QTAAAESCQABBMAAARISAAEEwAABEhgAAQTAAAESHoABBMAAARIgAAEEwAABEigAAQTAAAESMIABB
MAAARJMAAEEwAADDwgAAQUAAAMOzgABBQAAAw6EAAEFAAADDlYAAQUAAAMOOgABBQAAAw34AAEFA
AADDbAAAQUAAAMNUAABBQAAAw1EAAEFAAADDNQAAQUAAAMMaAABBQAAAwxAAAEFAAADCTAAAQUAA
AEBAAABBQAAAQhwAAEFAAABCeAAAQUAAAEKaAABBQAAAQtwAAEFAAABDFQAAQUAAAEM6AABBQAAA
Q38AAEFAAABDiYAAQUAAAEOPAABBQAAAQ5OAAEFAAABDmwAAQUAAAEOngABBQAAAQ70AAEFAAABD
5IAAQUAAAEPsAABBQAAAQ/wAAEFAAABEA8AAQUAAAEQIAABBQAAARA9AAEFAAABEFAAAQUAAAEQd
QABBQAAARCLAAEFAAABELAAAQUAAAEQ4AABBQAAAREQAAEFAAABEVEAAQUAAAERmQABBQAAARG/A
AEFAAABEd0AAQUAAAER5QABBQAAARH1AAEFAAABEhyAAQUAAAESOgABBQAAARI+gAEFAAABEkYAA
QUAAAESSQABBQAAARJLAAEFAAABElCAAQUAAAMO/gABBUAAAw60AAEFQAADDqYAAQVAAAMOQgABB
UAAAw3kAAEFQAADDWAAAQVAAAMM3AABBUAAAwwkAAEFQAADC4gAAQVAAAMKyAABBUAAAwjwAAEFQ
AABBMAAAQVAAAEHAAABBUAAAQoAAAEFQAABC6gAAQVAAAEM8AABBUAAAQ18AAEFQAABDYQAAQVAA
AENrAABBUAAAQ4CAAEFQAABDhAAAQVAAAEOLAABBUAAAQ5GAAEFQAABDlwAAQVAAAEOdAABBUAAA
Q6QAAEFQAABDv4AAQVAAAEPegABBUAAAQ+qAAEFQAABD/oAAQVAAAEQOwABBUAAARBHAAEFQAABE
F0AAQVAAAEQawABBUAAARB3AAEFQAABEH0AAQVAAAEQjQABBUAAARCnAAEFQAABELsAAQVAAAEQy
QABBUAAARDuAAEFQAABEQMAAQVAAAERQgABBUAAARFNAAEFQAABEX4AAQVAAAERyAABBUAAARHvA
AEFQAABEgaAAQVAAAESFoABBUAAARIegAEFQAABEi0AAQVAAAMO9AABBYAAAw6aAAEFgAADDgYAA
QWAAAMNwAABBYAAAw1EAAEFgAADDTAAAQWAAAMM9AABBYAAAwy8AAEFgAADDKgAAQWAAAMMbAABB
YAAAwxEAAEFgAADDAQAAQWAAAMLWAABBYAAAwsAAAEFgAADCmgAAQWAAAMJwAABBYAAAwKAAAEFg
AABBiAAAQWAAAEMSAABBYAAAQ00AAEFgAABDWAAAQWAAAEOLAABBYAAAQ5iAAEFgAABDnIAAQWAA
AEOlgABBYAAAQ6eAAEFgAABDqoAAQWAAAEOxAABBYAAAQ7iAAEFgAABDwQAAQWAAAEPLgABBYAAA
Q+KAAEFgAABEDcAAQWAAAEQQAABBYAAARBgAAEFgAABEHEAAQWAAAEQeQABBYAAARCIAAEFgAABE
JUAAQWAAAEQowABBYAAARC0AAEFgAABEOYAAQWAAAERBQABBYAAARETAAEFgAABEUYAAQWAAAERd
wABBYAAARHwAAEFgAABEgSAAQWAAAESEQABBYAAARIoAAEFgAABEjkAAQWAAAESO4ABBYAAAw7+A
AEFwAADDtAAAQXAAAMOjgABBcAAAw5kAAEFwAADDaAAAQXAAAMNAAABBcAAAwzcAAEFwAADDKwAA
QXAAAMKwAABBcAAAwegAAEFwAABClAAAQXAAAEL2AABBcAAAQwsAAEFwAABDLgAAQXAAAEM4AABB
cAAAQ1kAAEFwAABDdQAAQXAAAEN+AABBcAAAQ4WAAEFwAABDiYAAQXAAAEOXgABBcAAAQ7AAAEFw
AABDuYAAQXAAAEPCAABBcAAAQ8mAAEFwAABD0wAAQXAAAEPcAABBcAAAQ+SAAEFwAABD8AAAQXAA
AEQCAABBcAAARAQAAEFwAABECUAAQXAAAEQLQABBcAAARA9AAEFwAABEEYAAQXAAAEQWwABBcAAA
RBuAAEFwAABEHwAAQXAAAEQigABBcAAARC1AAEFwAABEOwAAQXAAAEQ/wABBcAAARFLAAEFwAABE
V4AAQXAAAERuwABBcAAARHOAAEFwAABEfsAAQXAAAESAgABBcAAARIIgAEFwAABEguAAQXAAAESI
AABBcAAARI1AAEFwAABEjsAAQXAAAESRoABBcAAARJRAAEFwAADDwwAAQYAAAMO6AABBgAAAw7KA
AEGAAADDqYAAQYAAAMOngABBgAAAw6GAAEGAAADDmAAAQYAAAMOOAABBgAAAw4kAAEGAAADDUwAA
QYAAAMM1AABBgAAAwvgAAEGAAADCngAAQYAAAMKOAABBgAAAwmwAAEGAAADCVAAAQYAAAMJAAABB
gAAAwTAAAEGAAABCsAAAQYAAAELgAABBgAAAQugAAEGAAABDOQAAQYAAAENAAABBgAAAQ1AAAEGA
AABDXAAAQYAAAENtAABBgAAAQ38AAEGAAABDiYAAQYAAAEOdAABBgAAAQ6OAAEGAAABDsAAAQYAA
AEPKAABBgAAAQ80AAEGAAABD4AAAQYAAAEPnAABBgAAARATAAEGAAABEBkAAQYAAAEQKgABBgAAA
RBSAAEGAAABEF4AAQYAAAEQYgABBgAAARBrAAEGAAABEHEAAQYAAAEQlQABBgAAARC4AAEGAAABE
OoAAQYAAAEQ/AABBgAAARElAAEGAAABEVMAAQYAAAERqQABBgAAARG0AAEGAAABEcIAAQYAAAER7
wABBgAAARIXgAEGAAABEi4AAQYAAAESTgABBgAAAw8YAAEGIAADDvYAAQYgAAMOIAABBiAAAw2gA
AEGIAADDVwAAQYgAAMNIAABBiAAAwykAAEGIAADC6AAAQYgAAMLKAABBiAAAwroAAEGIAADCrgAA
QYgAAMKGAABBiAAAwkQAAEGIAADCFAAAQYgAAMGgAABBiAAAQEAAAEGIAABBwAAAQYgAAEKIAABB
iAAAQ4AAAEGIAABDj4AAQYgAAEOTgABBiAAAQ5qAAEGIAABDnwAAQYgAAEOhgABBiAAAQ6yAAEGI
AABDrwAAQYgAAEO2AABBiAAAQ8YAAEGIAABD64AAQYgAAEP8AABBiAAARARAAEGIAABECIAAQYgA
AEQSwABBiAAARCgAAEGIAABEMYAAQYgAAEQ2gABBiAAARDpAAEGIAABEPkAAQYgAAERHwABBiAAA
RFCAAEGIAABEVgAAQYgAAER3QABBiAAARHvAAEGIAABEg4AAQYgAAESE4ABBiAAARIYgAEGIAABE
iQAAQYgAAESRAABBiAAAw7OAAEGQAADDqwAAQZAAAMOngABBkAAAw4+AAEGQAADDigAAQZAAAMNm
AABBkAAAwzQAAEGQAADDLgAAQZAAAMMeAABBkAAAwtQAAEGQAADCQAAAQZAAAEGIAABBkAAAQjwA
AEGQAABCaAAAQZAAAEKSAABBkAAAQr4AAEGQAABC1gAAQZAAAEL8AABBkAAAQwoAAEGQAABDFAAA
QZAAAEMcAABBkAAAQ3oAAEGQAABDjwAAQZAAAEOmgABBkAAAQ6iAAEGQAABDsYAAQZAAAEO/gABB
kAAAQ9YAAEGQAABD34AAQZAAAEPzAABBkAAARARAAEGQAABEDAAAQZAAAEQNgABBkAAARBAAAEGQ
AABEEsAAQZAAAEQWwABBkAAARBkAAEGQAABEHYAAQZAAAEQlgABBkAAARCrAAEGQAABELgAAQZAA
AEQxgABBkAAAREXAAEGQAABETYAAQZAAAERcwABBkAAARGIAAEGQAABEY4AAQZAAAER3wABBkAAA
RH/AAEGQAABEgkAAQZAAAESHIABBkAAARIkgAEGQAABEi4AAQZAAAESMYABBkAAARJMAAEGQAABE
lAAAQZAAAMOJAABBmAAAw4GAAEGYAADDbgAAQZgAAMNiAABBmAAAw1UAAEGYAADDUAAAQZgAAMNL
AABBmAAAw0kAAEGYAADDLQAAQZgAAMMTAABBmAAAwwIAAEGYAADC+AAAQZgAAMLIAABBmAAAwsIA
AEGYAADCsgAAQZgAAMGAAABBmAAAQuIAAEGYAABDGQAAQZgAAEMvAABBmAAAQ0YAAEGYAABDYQAA
QZgAAENvAABBmAAAQ4cAAEGYAABDkIAAQZgAAEOXAABBmAAAQ7EAAEGYAABDtIAAQZgAAEPDgABB
mAAAQ9oAAEGYAABD5YAAQZgAAEPyAABBmAAARALAAEGYAABEA8AAQZgAAEQOAABBmAAARBCAAEGY
AABEFAAAQZgAAEQhwABBmAAARC+AAEGYAABEPcAAQZgAAEQ/gABBmAAAREYAAEGYAABEUUAAQZgA
AEReQABBmAAARG6AAEGYAABEcsAAQZgAAESF4ABBmAAARIegAEGYAABEi6AAQZgAAESNIABBmAAA
RI8gAEGYAABEj4AAQZgAAESRIABBmAAARJIAAEGYAABElYAAQZgAAA==
      </set>
      <set id="src_315" fmt="mset">AAAAB3NyY18zMTUAAAABAAAAAgAAAAJDhwAAAAAAAEOHAABBIAAA</set>
      <set id="src_3151" fmt="mset">AAAACHNyY18zMTUxAAAAAQAAAAIAAAACQ52AAAAAAABDnYAAQSAAAA==</set>
      <set id="src_3152" fmt="mset">AAAACHNyY18zMTUyAAAAAQAAAAIAAAACQwcAAAAAAABDBwAAQSAAAA==</set>
      <set id="src_3153" fmt="mset">AAAACHNyY18zMTUzAAAAAQAAAAIAAAACQ2EAAAAAAABDYQAAQSAAAA==</set>
      <set id="src_3154" fmt="mset">AAAACHNyY18zMTU0AAAAAQAAAAIAAAACAAAAAAAAAAAAAAAAQSAAAA==</set>
      <set id="src_3155" fmt="mset">AAAACHNyY18zMTU1AAAAAQAAAAIAAAACQrQAAAAAAABCtAAAQSAAAA==</set>
      <set id="src_3156" fmt="mset">AAAACHNyY18zMTU2AAAAAQAAAAIAAAACQjQAAAAAAABCNAAAQSAAAA==</set>
      <set id="src_3157" fmt="mset">AAAACHNyY18zMTU3AAAAAQAAAAIAAAACQzQAAAAAAABDNAAAQSAAAA==</set>
      <set id="src_31581" fmt="series">
AAAACXNyY18zMTU4MQAAAAI/gAAAw8eAAAAAAAEAAAZAQMAV10DBEq1AweLtQMKGckDC/T5Aw0d9
QMNln0DDWC5Awx/gQMK9k0DCMkpAwX80QMCloUC/pwJAvoTmQL1A8EC73PBAulrCQLi8ZEC3A9JA
tTMcQLNMYkCxUcdAr0V4QK0pqECrAH9AqMwoQKaOvECkSl9AogEhQJ+1A0CdZ/hAmxvgQJjShkCW
jaVAlE7YQJIXqECP6YJAjcW8QIutm0CJojpAh6SZQIW1okCD1iRAggbTQIBITkB9NiNAef8ZQHbs
IEBz/aZAcTP3QG6PNkBsD2FAabRXQGd91EBla3tAY3zWQGGxZEBgCIJAXoGCQF0brUBb1jtAWrBx
QFmpiEBYwLdAV/UlQFdGJkBWsv5AVjr/QFXdg0BVmfJAVW/OQFVelUBVZd9AVYVVQFW8skBWC8VA
VnJuQFbwo0BXhmpAWDPeQFj5KkBZ1oxAWsxTQFva20BdApBAXkPtQF+fdUBhFbhAYqc7QGRUsEBm
HrtAaAYDQGoLMEBsLvhAbnH3QHDU0EBzWCBAdfyGQHjCg0B7qpVAfrUuQIDxVkCCmbBAhFO9QIYf
nUCH/VNAiezcQIvuJkCOARhAkCWAQJJbJECUobpAlvjpQJlgSUCb12VAnl2xQKDykkCjlWBApkVk
QKkB0UCryc9Arpx4QLF4zEC0XcBAt0o2QLo9E0C9NR9AwDEeQMMv0UDGL91AyS/kQMwugUDPKkpA
0iHLQNUTj0DX/iBA2t//QN23sUDgg6lA40KFQOXy2UDokzZA6yJAQO2emkDwBu5A8loGQPSWt0D2
u+NA+Mh3QPq7gED8lBZA/lFtQP/y0kEAu9VBAW+9QQIU7kECq0RBAzKrQQOrHUEEFKBBBG9MQQS7
UUEE+OhBBShYQQVJ+kEFXjJBBWV6QQVgV0EFT1hBBTMkQQUMaUEE2+BBBKJPQQRghUEEF1tBA8e1
QQNyeUEDGJJBArr2QQJankEB+INBAZWbQQEy40EA0VRBAHHhQQAVgED/ei5A/tMXQP43eED9qPVA
/SkdQPy5YUD8WytA/A/AQPvYSkD7tdRA+6lHQPuzbkD71PJA/A5YQPxgAkD8yjFA/Uz+QP3oYkD+
nDJA/2geQQAl20EAozNBASu9QQG/FkECXMFBAwQ2QQO04UEEbiJBBS9HQQX3oEEGxmpBB5rZQQh0
F0EJUU9BCjGiQQsUMEEL+A9BDNxYQQ3AG0EOomlBD4JdQRBfDEERN5BBEgsFQRLYi0ETn0hBFF5n
QRUVGkEVwppBFmYlQRb/CUEXjJpBGA40QRiDOUEY6yBBGUVnQRmRlEEZzzpBGf36QRodh0EaLZJB
Gi3iQRoeRkEZ/pNBGc68QRmOuUEZPoxBGN5EQRht/UEX7d5BF14eQRa+/EEWEMFBFVPHQRSIaEET
rwpBEsgoQRHUPEEQ09FBD8d6QQ6v0UENjW5BDGD/QQsrMkEJ7LdBCKZNQQdYs0EGBK5BBKsEQQNM
e0EB6eVBAIQRQP43nkD7Y95A+I6HQPW5N0Dy5YtA8BUVQO1JaUDqhBJA58aYQOUScEDiaQNA38u9
QN0770DauuNA2EnRQNXp40DTnDJA0WHFQM87hEDNKlxAyy8bQMlKfEDHfR5AxceOQMQqSkDCpbBA
wToOQL/nm0C+rnlAvY6zQLyIQkC7mvxAusa5QLoLMEC5aBFAuNzkQLhpK0C4DFJAt8W/QLeUvEC3
eIpAt3BZQLd7UEC3mIhAt8cQQLgF70C4VCFAuLCbQLkaTUC5kChAuhEOQLqb4kC7L31Au8rIQLxs
pUC9E/dAvb+gQL5ukkC/H6RAv9HQQMCECkDBNVNAweSmQMKRDEDDOY1Aw91MQMR7YUDFEwhAxaNz
QMYr40DGq55AxyH8QMeOXUDH8C1AyEbmQMiSC0DI0S1AyQPpQMkp7UDJQupAyU6hQMlM5EDJPZNA
ySCSQMj13kDIvX1AyHd2QMgj7EDHwwFAx1T8QMbaHkDGUrhAxb8xQMUf7kDEdWFAw8ALQMMAe0DC
N0ZAwWUPQMCKd0C/qDJAvr8GQL3PtkC82w5Au+HiQLrlA0C55VBAuOOhQLfg3UC23dhAtduDQLTa
u0Cz3GFAsuFYQLHqdkCw+JFAsAx6QK8m/ECuSOVArXLlQKylr0Cr4exAqyg5QKp5KUCp1UNAqTz3
QKiwvkCoMP1Ap74EQKdYGkCm/3ZAprRJQKZ2q0CmRq5ApiRUQKYPlkCmCF9Apg6NQKYh90CmQmhA
pm+cQKapSkCm7xRAp0CsQKedr0CoBbdAqHhWQKj1GkCpe41Aqgs2QKqjmUCrRDhAq+yXQKycMECt
UoNArg8HQK7RQ0CvmLtAsGTvQLE1WECyCYZAsuD+QLO7R0C0l+xAtXZ2QLZWc0C3N25AuBj1QLj6
mUC52+dAurxlQLubrEC8eUhAvVTNQL4twEC/A6tAv9YXQMCkikDBbn5AwjOCQMLzEEDDrKFAxF+v
QMULr0DFsBNAxkxUQMbf10DHaglAx+pPQMhgDkDIyqNAySl7QMl7+0DJwYZAyfmAQMojUEDKPlxA
ykoPQMpF1kDKMSJAygtrQMnUK0DJiuVAyS8iQMjAcUDIPmNAx6iZQMb+y0DGQKpAxW36QMSGd0DD
igFAwnh9QMFR2EDAFgVAvsUXQL1fIkC75EtAulS/QLiwvkC2+JVAtSycQLNNMECxWsRAr1XcQK0+
/kCrFsBAqN3FQKaUukCkPExAodVMQJ9gf0Cc3rtAmlDcQJe3yECVFGtAkme5QI+yqkCM9j5AijNu
QIdrSkCEnt1Agc8zQH36tUB4VMZAcq64QG0KskBnasRAYdDxQFw/X0BWuBdAUT0bQEvQYkBGc9VA
QSlTQDvyqkA20ZhAMcfKQCzW2kAoAExAI0WSQB6oBkAaKOlAFcluQBGKmkANbWVACXKqQAWbK0AB
54w//LCuP/Xb7j/vUXs/6RG8P+Mc4T/dcuM/2BOEP9L+Yj/OMr4/ya/AP8V0Xj/Bf3E/vc99P7pi
9j+3OCU/tE0wP7GgGj+vLso/rPcGP6r2gD+pKtE/p5GBP6YoGT+k6+8/o9pnP6Lw3D+iLKg/oYsj
P6EJpT+gpY4/oFxRP6ArRj+gD+U/oAeyP6AQQD+gJzI/oEo5P6B28j+gq1s/oOVfP6Ei+z+hYkE/
oaFrP6Henj+iGC0/okx/P6J6ED+in3A/ortFP6LMRj+i0UE/oskUP6KysT+ijR4/oldxP6IQ0z+h
uHw/oU3JP6DQED+gPqg/n5kPP57e0z+eD6I/nSsVP5ww6D+bIOo/mfsJP5i/HT+XbSQ/lgUsP5SH
Uj+S88Y/kUrFP4+Mnj+NubA/i9JpP4nXIT+HyIw/hadKP4N0Bz+BL34/fbUWP3jr4D90BSU/bwLM
P2nm0D9ks0E/X2pEP1oODz9UoOU/TyUYP0mdJD9EC0I/PnHbPzjTXD8zMjE/LZDDPyfxdT8iVqM/
HMKdPxc3yT8RuDA/DEX3PwbjLj8Bkf0++KhSPu5W/T7kM2A+2kCrPtCB1D7G+Zc+vap1PrSWtj6r
wGE+oylEPprS8T6SvsA+iu3NPoNhAD54Mg0+aiy8PlyyoT5Pw/M+Q2FKPjeJtj4sPIk+IXjOPhc9
WD4NiMY+BFmLPfdb5j3nCGA917S7PcldED27/Ww9r5HfPaQWhj2Zh5s9j+GDPYcg2D1+hO89cIcY
PWRDLz1ZtPw9UNkcPUmtDj1EL0g9QF87PT49ZD09y1E9PwupPUICLT1Gs789TSk/PVVqtD1fgXM9
a3U7PXlREj2EkZs9jXsPPZdsDz2ibEA9roO5Pbu6+z3KGug92ay5Pep58T38jFc+B/bwPhJUVj4d
Y3k+KSl4PjWrcj5C7no+UPeQPl/LnT5vb2Q+f+eAPoicLD6Rsw0+mzpXPqUz2j6voT4+uoP8PsXd
Xz7Rrns+3fgyPuq7KT7398o/AtchPwnvPj8RRBE/GNVNPyCigz8oqyE/MO50PzlrpT9CId0/Sw/W
P1Q0Vz9djgQ/ZxtjP3Da2z96yrc/gnSSP4eaMT+M1Sc/kiRnP5eG2j+c+14/ooDLP6gV7z+tuZI/
s2p2P7knVz++7uw/xL/rP8qZBD/QeOQ/1l44P9xHqj/iM+I/6CGGP+4PPD/z+6c/+eVBP//K0kAC
1XpABcIiQAiqq0ALjl9ADmyEQBFEYEAUFTNAFt48QBmetkAcVddAHwLeQCGk8UAkOzxAJsTkQClB
DEArrtJALg1OQDBbg0AymJZANMOVQDbbjkA434pAOs6TQDynsUA+afFAQBReQEGmCEBDHgRARHtt
QEW9ZkBG4xlAR+u+QEjWmEBJovdASlA7QErd4kBLS2hAS5hnQEvEjkBLz6NAS7mFQEuCLUBLKa1A
SrA0QEoWC0BJW5pASIFiQEeH8kBGcARARTpxQEPoQEBCeoBAQPJaQD9REEA9l/pAO8iJQDnkPkA3
7LJANeOJQDPKekAxo0ZAL2+3QC0xoEAq6thAKJ07QCZKokAj9ORAIZ3WQB9HQ0Ac8u9AGqKPQBhX
zkAWFEZAE9l+QBGo7UAPg/FADWvXQAth0EAJZvhAB3xRQAWiw0AD2xxAAiYQQACENz/97B8/+vgU
P/gs0j/1irs/8xICP/DCqD/unII/7J85P+rKSj/pHQw/55awP+Y2Rj/k+ro/4+LeP+LtZz/iGMk/
4WOyP+DMlD/gUdE/3/G6P9+qlz/feqE/32APP99ZIz/fY/o/3367P9+nkT/f3KU/4BwmP+BkRj/g
sz4/4QdOP+Fevj/ht+I/4hEWP+Jo1T/ivYE/4w2gP+NXyD/jmp4/49TYP+QFQD/kKrA/5EQYP+RQ
ez/kTvM/5D6vP+QezT/j7tM/465NP+Ncuz/i+cU/4oUvP+H+2T/hZs4/4L0MP+ABxT/fNUg/3lf8
P91qZj/cbSU/22EMP9pG3j/ZH6M/1+xTP9auET/VZhg/1BW3P9K+Uz/RYWU/0AB3P86dIz/NOOs/
y9WqP8p1Hj/JGRA/x8NMP8Z1oz/FMf4/w/oeP8LP1T/BtO0/wKsoP7+0Qj++0fg/vgXnP71RmT+8
tnk/vDXzP7vRYD+7igA/u2D5P7tXWj+7bhY/u6YHP7v/6T+8fFw/vRvkP73e6T++xbY/v9B6P8D/
Sj/CUiA/w8jbP8VjQz/HIQg/yQHEP8sE/D/NKiI/z3CXP9HXqz/UXqE/1wSwP9nJAT/cqrg/36ju
P+LCuD/l9yc/6UVHP+ysIz/wKtw/88BtP/druj/7K/k//wA5QAFzxkADcIVABXXiQAeDbEAJmK9A
C7U5QA3Yl0AQAldAEjIFQBRnKkAWoU9AGOAAQBsitEAdaOZAH7IOQCH9nEAkSvlAJpmGQCjonUAr
N3hALYVxQC/RxEAyG6BANGI1QDakmEA44dZAOxj2QD1I8EA/cLVAQY8qQEOjKkBFq4tAR6cYQEmU
l0BLcshATUBpQE78M0BQpOJAUjkuQFO31kBVH5xAVm9HQFelqkBYwahAWcIeQFql8EBbbDdAXBQP
QFycpEBdBTpAXU0tQF1z8UBdeRZAXVxIQF0dT0BcvBNAXDiZQFuS/0Bay5VAWeKuQFjY5EBXrttA
VmVaQFT9Q0BTd5lAUdV6QFAYIEBOQOBATFE5QEpKnEBILqFARf7zQEO9TkBBa3xAPws8QDyegkA6
JzFAN6c9QDUgiEAylPxAMAZ/QC129EAq6DFAKFwHQCXUNkAjUn9AINh9QB5nw0AcAc9AGagMQBdb
zUAVHlFAEvC8QBDUG0AOyWNADNFuQArs/kAJHLtAB2E2QAW650AEKjdAAq9qQAFKsz//+GI//Yfg
P/tD0z/5LA0/90A/P/WAAj/z6tM/8oAcP/E/NT/wJ3w/7zghP+5wWD/tz1Q/7VQdP+z+Cz/szGE/
7L5GP+zS/D/tCdM/7WImP+3bXz/udPc/7y55P/AHgj/w/8I/8hb7P/NNAz/0ocI/9hUyP/enYD/5
WIE/+yiwP/0YKj//JzdAAKsUQAHSrUADCpdABFMLQAWsM0AHFkFACJFlQAoduEALu4FADWrjQA8r
8kAQ/r5AEuNPQBTZoUAW4aFAGPszQBsmJ0AdYj9AH68uQCIMlEAkef5AJvbpQCmCvUAsHNFALsRn
QDF4u0A0OONANwPsQDnYz0A8toBAP5vOQEKHhUBFeGVASG0qQEtkdUBOXONAUVUNQFRLhEBXPtZA
Wi2NQF0WNkBf91JAYs97QGWdT0BoX2NAaxR3QG27L0BwUk5ActinQHVNH0B3rqxAefxaQHw1N0B+
WI5AgDLZQIEuBkCCHZBAgwFJQIPZEECEpM5AhWR9QIYYGkCGv8dAh1uoQIfr7kCIcN9AiOrEQIlZ
9kCJvttAihnbQIprekCKtEBAivTBQIstkECLX09Ai4qjQIuwOUCL0MJAi+zzQIwFg0CMGy1AjC6r
QIxAtkCMUghAjGNMQIx1QUCMiJNAjJ30QIy2AkCM0VlAjPCRQI0UNUCNPMlAjWrIQI2eoUCN2LlA
jhlhQI5g70COr6dAjwW/QI9jY0CPyKxAkDWrQJCqZUCRJtFAkariQJI2ckCSyVhAk2NiQJQESkCU
q8ZAlVl/QJYNGECWxilAl4RCQJhG7ECZDapAmdfuQJqlOUCbdPxAnEamQJ0ZokCd7VhAnsEvQJ+U
jUCgZtdAoTd0QKIFykCi0UZAo5lKQKRdQUClHKZApdbuQKaLlUCnOhtAp+IEQKiC20CpHDNAqa2i
QKo2yUCqt05Aqy7jQKudO0CsAhJArF0uQKyuXUCs9WlArTI6QK1ktkCtjMlArapoQK29kkCtxklA
rcScQK24k0CtolJArYH8QK1XuUCtI7dArOYqQKyfTUCsT2BAq/asQKuVdkCrLAxAqrrBQKpB1kCp
wblAqTrGQKitWkCoGdVAp4CbQKbiDECmPpJApZaKQKTqWECkOmBAo4cDQKLQo0CiF55AoVxRQKCf
FUCf4EVAnyAwQJ5fJUCdnW9AnNtMQJwZCECbVuBAmpUMQJnTw0CZEyxAmFNuQJeUoECW1uZAlhpX
QJVe/kCUpOVAk+wNQJM0ckCSfghAkci+QJEUfkCQYSpAj66gQI78u0COS0pAjZoaQIzo6UCMN4dA
i4WyQIrTJ0CKH59AiWrUQIi0dkCH/DNAh0G8QIaEwECFxOZAhQHYQIQ7QkCDcM1AgqIlQIHO9kCA
9uxAgBm4QH5t/0B8nQFAer/lQHjWCkB23wBAdNpLQHLHeEBwph9AbnXjQGw2b0Bp539AZ4jXQGUa
VkBim89AYA01QF1uhUBav81AWAEqQFUyyUBSVOdAT2fRQExr40BJYYtARklHQEMjmUA/8TFAPLKw
QDlo1EA2FGlAMrZMQC9PY0Ar4KdAKGslQCTv5EAhcAFAHeyfQBpm2kAW3/1AE1lHQA/T/UAMUWlA
CNLiQAVZrUAB5x8//PkUP/Y2gD/viSM/6POUP+J4Xz/cGhc/1dsXP8+9vj/JxFg/w/EXP75GFj+4
xVI/s3CsP65J4z+pUpY/pIw9P5/4Lj+bl7o/l2u5P5N1DD+PtGg/jCpWP4jXNj+Fuzw/gtZwP4Ao
sT97Y2U/duH6P3LL4z9vH5Q/a9swP2j8lD9mgVM/ZGa/P2Kp6z9hR7A/YDyuP1+FeD9fHic/XwLa
P18vjT9foCE/YFBdP2E7+j9iXsM/Y7QwP2U35T9m5Yo/aLjOP2qtbT9svzc/buoQP3Ep9z9zewo/
ddmGP3hBzz96sG8/fSIYP3+TqT+BAT4/gjXAP4NmED+EkPo/hbVlP4bSIj+H5mw/iPFqP4nyWT+K
6Io/i9NiP4yyWD+NhPU/jkrRP48Dkz+Pru8/kEymP5Dcgj+RXmk/kdIgP5I3jD+SjqY/ktdFP5MR
XT+TPOA/k1nGP5NoBj+TZ5g/k1h1P5M6lj+TDfc/ktKRP5KIYD+SL2M/kceZP5FRBD+Qy6s/kDeY
P4+U3D+O444/jiPLP41Vuz+MeZ8/i4+eP4qX/z+Jkxc/iIFJP4djBj+GOM4/hQMwP4PCpT+CeAQ/
gSQNP3+PID98xwA/efFvP3cQcT90JiQ/cTTEP24+pT9rRi8/aE3gP2VYRj9iZ/s/X3+iP1yh4z9Z
0WY/VxDSP1Riwj9Rycc/T0hhP0zg9z9Kldk/SGk1P0ZdFz9Ec2M/Qq3PP0EN5j8/lPo/PkQrPz0c
Xj88Hjo/O0osPzqgXT86ILg/OcrkPzmeRz85mgQ/Obz8PzoFzz86cuA/OwJRPzuyDT88f8Q/PWjz
Pz5q5T8/grg/QK1hP0HnsT9DLls/RH32P0XTBD9HKfk/SH9AP0nPPT9LFlg/TFEBP017sz9Okvs/
T5OCP1B6CT9RQ3Y/UezXP1JzYT9S1H4/Uw3GP1MdCz9TAFg/UrXzP1I8Yz9Rkm0/ULbIP0+pDT9O
aMY/TPXBP0tQDD9JeBo/R25QP0Uzfj9CyK8/QC8oPz1oZD86dg8/N1oIPzQWWD8wrTA/LSDkPylz
6z8lqNU/IcJLPx3DBj8ZrdE/FYV/PxFM6T8NBuo/CLZbPwReDj8AAMs+90KZPu6EeQ==
      </set>
      <set id="src_2701" fmt="series">
AAAACHNyY18yNzAxAAAAAj+AAADDx4AAAAAAAQAABkBAvu+7QL6aKUC+WENAvilxQL4M/UC+AihA
vggYQL4d4EC+QnlAvnTZQL6z4UC+/mFAv1McQL+wyUDAFhNAwIGhQMDyB0DBZd1AwduxQMJSEEDC
x4FAwzqNQMOpvkDEE6FAxHbGQMTRxEDFIzlAxWnJQMWkL0DF0ShAxe9+QMX+D0DF+8VAxeefQMXA
pUDFhgZAxTb7QMTS1kDEWQBAw8j4QMMiXEDCZNhAwZAwQMCkWEC/oVVAvoc9QL1WQEC8DqNAurDV
QLk9W0C3tM5AthfhQLRnW0CypBlAsM8OQK7pQECs87tAqu+1QKjeaECmwR5ApJklQKJn3UCgLq5A
ne8IQJuqaUCZYkZAlxgfQJTNcUCSg8FAkDyPQI35UkCLu4dAiYScQIdV/kCFMRNAgxc2QIEJukB+
E8xAejHwQHZwTUBy0RdAb1aFQGwCoUBo12pAZdaxQGMCOUBgW4JAXeQfQFudb0BZiL5AV6cpQFX5
tkBUgUxAUz60QFIyo0BRXZxAUMARQFBaVkBQLKRAUDcfQFB5v0BQ9GlAUablQFKQ4EBTsgJAVQmj
QFaXO0BYWgVAWlEuQFx7yUBe2NtAYWc+QGQlv0BnExFAai3RQG10h0Bw5aRAdH+PQHhAkUB8JtpA
gBhIQIIt5UCEU0ZAhodnQIjJPECLF7VAjXG9QI/WOECSRAlAlLoTQJc3L0CZuj5AnEIaQJ7Nn0Ch
W7RAo+s1QKZ7AECpCgJAq5c1QK4hi0CwqAFAsymcQLWlakC4GoRAuogKQLztKkC/SRxAwZskQMPi
kkDGHsJAyE8kQMpzMEDMim9AzpR1QNCQ5UDSf3VA1F/fQNYx8EDX9YNA2aqCQNtQ4kDc6KRA3nHd
QN/sq0DhWS9A4reQQOQIE0DlSv1A5oCdQOepPkDoxUBA6dUGQOrY9kDr0X1A7L8LQO2iEkDuewhA
70piQPAQmkDwziZA8YN6QPIxEkDy11xA83bKQPQPyED0ordA9TAGQPW4FUD2O0BA9rnWQPc0L0D3
qplA+B1ZQPiMsUD4+NxA+WIUQPnIjkD6LHBA+o3iQPrtCED7SgBA+6TnQPv9ykD8VMhA/KnrQPz9
S0D9TvxA/Z8OQP3th0D+OnVA/oXeQP7P2ED/GHNA/1+/QP+l0kD/6r9BABdNQQA4v0EAWcJBAHpl
QQCas0EAusNBANqlQQD6bUEBGjFBATn7QQFZ7UEBehhBAZqWQQG7eEEB3NVBAf68QQIhR0ECRIVB
AmiKQQKNY0ECsx1BAtnDQQMBX0EDKe9BA1N6QQN9/UEDqXdBA9XeQQQDJUEEMTxBBGAPQQSPhEEE
v39BBO/fQQUggUEFUTtBBYHfQQWyQkEF4jJBBhF1QQY/2EEGbSRBBpkdQQbDgEEG7BNBBxKZQQc2
1EEHWIlBB3d5QQeTa0EHrCZBB8FzQQfTHkEH4PlBB+rVQQfwjUEH8f5BB+8LQQfnnEEH259BB8sI
QQe10UEHm/tBB32MQQdalEEHMydBBwdgQQbXXEEGo0RBBmtEQQYvmEEF8HlBBa4mQQVo5EEFIP9B
BNbCQQSKfUEEPIlBA+07QQOc7EEDS/ZBAvq1QQKphkECWL5BAgi5QQG50UEBbFZBASCdQQDW9kEA
j6xBAEsEQQAJOkD/lQ5A/x48QP6uVkD+RZ5A/eRLQP2KhED9OF1A/O3aQPyq4kD8b1VA/DsHQPwN
uED75wpA+8aZQPur6kD7lnVA+4WVQPt4oUD7btlA+2dqQPthiED7XFBA+1bWQPtQJ0D7R0JA+zsi
QPsqvkD7FQNA+vjrQPrVakD6qXJA+nP9QPo0BkD56JtA+ZDFQPkrlUD4uDFA+DW+QPeji0D3ANZA
9k0HQPWHiUD0r+1A88XSQPLI60DxuPxA8JXpQO9fqUDuFktA7Ln4QOtK80DpyY9A6DZLQOaRr0Dk
3GBA4xcQQOFCmEDfX+ZA3W/wQNtz0EDZbK1A11u/QNVCTUDTIa9A0PtKQM7QmEDMow1AynQtQMhF
iEDGGKpAw+8oQMHKmUC/rJZAvZavQLuKekC5iYJAt5VLQLWvUECz2QJAshPGQLBg8kCuwc9ArTeO
QKvDYUCqZlJAqSFkQKf1fECm421Apev1QKUPtkCkTz5Ao6sFQKMjY0CiuJpAomrSQKI6G0CiJnFA
oi+1QKJVrkCil/9AovZDQKNv+kCkBJNApLNlQKV7tUCmXMBAp1WaQKhlXECpiwxAqsWjQKwUDECt
dS1ArufoQLBrC0Cx/WxAs53aQLVLIkC3BA5AuMdlQLqUA0C8aMJAvkSFQMAmNUDCDL9Aw/cmQMXk
bUDH06tAycQOQMu0w0DNpRFAz5RRQNGB50DTbUBA1VXvQNc7i0DZHcRA2vxdQNzXNUDerjRA4IFU
QOJQqUDkHEdA5eRbQOepJ0DpavJA6yoVQOzm9EDuogBA8Fu5QPIUm0DzzTRA9YYVQPc/1UD4+w5A
+rhVQPx4R0D+O4pBAAFdQQDnPEEBz6lBArrtQQOpS0EEmwVBBZBWQQaJckEHhpJBCIfiQQmNhkEK
l6ZBC6ZcQQy5v0EN0d1BDu7DQRAQb0ERNtxBEmH+QRORxUEUxhRBFf7PQRc70EEYfO1BGcHyQRsK
rUEcVuBBHaZJQR74o0EgTZ1BIaTsQSL+PUEkWTdBJbV9QScSsEEocGxBKc5JQSsr3EEsiLJBLeRb
QS8+XUEwlkhBMeufQTM95EE0jJRBNdcrQTcdI0E4XedBOZjuQTrNokE7+3BBPSHCQT4/+kE/VXpB
QGGgQUFjxUFCW0RBQ0d3QUQnsUFE+0ZBRcGJQUZ5yUFHI1xBR72SQUhHwEFIwTpBSSlYQUl/dUFJ
wu5BSfMfQUoPe0FKF3BBSgp0QUnoBkFJr65BSWEBQUj7lUFIfxhBR+s9QUc/yEFGfIhBRaFfQUSu
PUFDoyFBQoAXQUFFOEE/8rVBPojQQT0H2EE7cDBBOcJLQTf+okE2JdFBNDh4QTI3Q0EwIvFBLfxU
QSvEQ0Epe6VBJyNnQSS8hEEiR/tBH8bVQR06JEEaovlBGAJ0QRVZsEESqcdBD/PcQQ05DUEKenZB
B7kxQQT2U0ECMuxA/uAPQPldUUDz35VA7mjFQOj6uEDjlzBA3j/XQNj2REDTu/NAzpJZQMl6y0DE
dolAv4a6QLqsbUC16KFAsTwzQKyn70CoLI9Ao8qxQJ+C5UCbVaBAl0NKQJNMLECPcJBAi7CpQIgM
l0CEhG1AgRg0QHuPxUB1JsJAbvUhQGj6jUBjNotAXai0QFhQfUBTLUtATj59QEmDVUBE+xBAQKTi
QDx/90A4i2xANMZcQDEv1EAtxt5AKoqEQCd5vkAkk4hAIdbBQB9CVUAc1S1AGo4uQBhsOUAWbipA
FJLkQBLZNEARP/lAD8X9QA5qFEANKxFADAfHQAr/E0AKD8lACTi1QAh4sEAHzpRABzlAQAa3lkAG
SHBABerDQAWdfkAFX5lABTARQAUN6UAE+C9ABO31QATuZ0AE+JdABQu0QAUm9kAFSZ9ABXL6QAWi
XUAF1y9ABhDOQAZOtkAGkFlABtVHQAcdBEAHZyxAB7NNQAgBI0AIUHFACKDmQAjyQ0AJRE9ACZbO
QAnpkkAKPIxACo98QAriQEALNMRAC4boQAvYk0AMKaZADHoIQAzJokANGFxADWYcQA2yx0AN/kNA
Dkh5QA6RLkAO2FRADx3PQA9hcUAPoxNAD+KPQBAfu0AQWnhAEJKVQBDH6EAQ+khAESmOQBFVlEAR
fjdAEaNXQBHE2kAR4qhAEfy4QBIS90ASJWNAEjQBQBI+4EASRiRAEknnQBJKWEASR7FAEkI6QBI6
RUASMCBAEiRKQBIXP0ASCY5AEfvDQBHugUAR4nlAEdhpQBHRGUARzU5AEc33QBHT/kAR4FZAEfQA
QBIP80ASNTVAEmTRQBKf00AS50lAEzxAQBOfwkAUEtRAFJZ3QBUrokAV00RAFo5AQBddakAYQYhA
GTtQQBpLbUAbcmVAHLCxQB4GsEAfdKpAIPrJQCKZIEAkT6JAJh4lQCgEYEAqAetALBY/QC5As0Aw
gG9AMtSaQDU8LUA3tf9AOkDKQDzbKEA/g5hAQjiDQET4KEBHwLVASpBDQE1k1EBQPFdAUxS3QFXr
u0BYvyhAW4y5QF5SI0BhDRZAY7tMQGZabkBo6DNAa2JYQG3GpkBwEvJAckUjQHRbMUB2UytAeCs2
QHnhnUB7dLNAfOLjQH4q3kB/S1NAgCGcQICIzECA2tJAgRdSQIE+FkCBTvRAgUnWQIEuu0CA/bBA
gLblQIBal0B/0i9AfsWVQH2QT0B8M3BAerA4QHkH90B3PCpAdU5dQHNAQEBxE5tAbspPQGxmUEBp
6aVAZ1ZRQGSuiUBh9HpAXypaQFxSZEBZbtZAVoHuQFON60BQlQVATZlvQEqdVEBHotRARKwDQEG6
5kA+0XJAO/F6QDkc30A2VVxAM5yWQDD0G0AuXWFAK9nLQClqkkAnEN1AJM24QCKiFEAgjsRAHpR/
QByz4EAa7WRAGUFzQBewSUAWOgxAFN7KQBOedEASeN9AEW3SQBB85kAPpaZADueEQA5B20ANs/BA
DTz0QAzcBEAMkDVADFh5QAwzu0AMINlADB6hQAwr2EAMRydADG9RQAyjBEAM4ONADSeTQA11s0AN
yeRADiLHQA5/AEAO3TdADzwjQA+ac0AP9uNAEFBEQBClXUAQ9Q9AET5HQBF//0ARuURAEekyQBIO
9UASKc5AEjkQQBI8H0ASMndAEhumQBH3PkARxQpAEYTWQBE2hUAQ2g9AEG+CQA/27EAPcJ9ADtzq
QA48IkANjrtADNU4QAwQMUALQE1ACmZEQAmC30AIlvVAB6NoQAapM0AFqUhABKS2QAOchUACkc9A
AYW/QAB5fD/+3FI//MntP/q+LT/4u3s/9sRMP/Ta8j/zAc0/8Ts3P++JfT/t7uM/7G2dP+sHqT/p
vzo/6JZKP+eOuz/mqlY/5erGP+VRnD/k4Eg/5JgZP+R6Sz/kh9U/5MGbP+UoWz/lvK0/5n8AP+dv
nD/ojpw/6dv2P+tXdD/tALk/7tc7P/DaYT/zCUU/9WLqP/fmPT/6keU//WR4QAAuN0ABvA9AA1ri
QAUJv0AGx6lACJOXQApseUAMUTJADkCfQBA5mUASOvFAFEN1QBZR8kAYZTFAGnv+QByVI0Aer29A
IMm+QCLiy0Ak+YNAJwzHQCkbf0ArJJpALScOQC8h20AxFAlAMvyYQDTatkA2rYVAOHQzQDot+kA7
2hlAPXfjQD8Go0BAhbZAQfSEQENSe0BEnxVARdnQQEcCN0BIF9hASRpLQEoJH0BK5AtAS6q9QExc
6kBM+k5ATYKtQE310EBOU4xATpu5QE7OOUBO6vdATvHlQE7i/0BOvklAToPcQE4zykBNzj1ATVNZ
QEzDWUBMHotAS2U5QEqXwEBJtpNASMIKQEe6s0BGoShARXYFQEQ58EBC7Z5AQZHPQEAnTUA+ru5A
PSmSQDuYIkA5+49AOFTTQDak7kA07OdAMy3JQDFokEAvnmBALdBLQCv/Y0AqLLxAKFlkQCaGaUAk
tNFAIuWhQCEZ1EAfUmBAHZAwQBvUKEAaHyhAGHIBQBbNb0AVMitAE6DiQBIaNUAQnrpADy74QA3L
d0AMdKBACyrYQAnue0AIv9dAB58zQAaMy0AFiNJABJN0QAOs1UAC1RJAAgxDQAFSfEAAp7pAAAwa
P/7/SD/+BMA//SinP/xrCD/7y+0/+0tgP/rpbT/6piQ/+oGTP/p7zD/6lOQ/+szyP/skCj/7mkY/
/C+8P/zkgj/9uKk//qw/P/+/TUAAeOlAASHjQAHad0ACosRAA3qXQARh0kAFWEpABl3OQAdyHkAI
lPBACcXtQAsEuUAMUNlADanLQA8PBEAQf+VAEfvDQBOB40AVEX9AFqm+QBhJvEAZ8IhAG50mQB1O
i0AfA6dAILtcQCJ0iUAkLglAJealQCedKkApUGVAKv8hQCyoLEAuSlRAL+RwQDF1WEAy+/FANHcn
QDXl70A3R05AOJpUQDneD0A7EcJAPDSsQD1GIUA+RYRAPzI+QEAL9kBA0kZAQYTiQEIjm0BCrkZA
QyTXQEOHU0BD1dZARBCMQEQ3tkBES6NAREy1QEQ7XEBEGBlAQ+N4QEOeEkBDSIxAQuOWQEJv5UBB
7kNAQV9qQEDEJkBAHUhAP2ugQD6wBEA960hAPR5BQDxJwUA7bplAOo2WQDmngkA4vSBAN88tQDbe
UkA1605ANPbMQDQBa0AzC8NAMhZkQDEh00AwLnpALzzdQC5NY0AtYGtALHZJQCuPRkAqq6NAKcuV
QCjvSkAoFuVAJ0KBQCZyL0AlpflAJN3qQCQZ8UAjWgNAIp4OQCHl/EAhMa9AIIEGQB/T3kAfKg1A
HoNqQB3fyEAdPvlAHKDQQBwFHUAba7NAGtRjQBo/AUAZq2JAGRldQBiIykAX+YRAF2toQBbeVEAW
UjJAFca2QBU76UAUsbFAFCfyQBOelUATFYFAEoybQBIDyUAReu9AEPHuQBBopEAP3uxAD1SeQA7J
i0AOPYBADbBFQA0hmUAMkTlAC/7YQAtqLUAK0tZACjh1QAmaoEAI+OtACFLhQAeoCUAG9+RABkHv
QAWFo0AEwoFAA/f2QAMld0ACSnpAAWZ2QAB45T//Ao0//P48P/rj7z/4st4/9moyP/QJPT/xj2s/
7vxDP+xPeD/piJU/5qeiP+OsqD/gl9A/3WlWP9ohwj/Wwa4/00nhP8+7RT/MFus/yF4NP8SSBz/A
tFs/vMauP7jKxT+0woc/sK/2P6yVMT+odG8/pE/9P6AqPD+cBZ4/l+SiP5PJ0j+Pt8I/i7EHP4e4
Oj+Dz/I/f/WHP3h2cz9xJ6s/ag4aP2Muij9cjcE/VjAWP1AZ2j9KTyw/RNP1Pz+r4z862mY/NmL1
PzJIOD8ujNU/KzMsPyg9UD8lrQU/I4PDPyHCrT8gapk/H3wIPx73Jj8e284/HymFPx/ffD8g/JE/
In9MPyRl5j8mrkE/KVXzPyxaPz8vuBw/M2w1Pzdy6T87yFM/QGhJP0VOXT9Kdec/T9oCP1V1kz9b
Q04/YT26P2dfND9tofY/dAAfP3pzsj+Ae1E/g8FsP4cJNz+KT34/jZE4P5DLYT+T+wM/lx0zP5ov
Gj+dLfM/oBcUP6Ln6z+lngg/qDcbP6qw+T+tCZ0/rz8sP7FP+j+zOoU/tP18P7aXwT+4CEM/uU5r
P7pptT+7Wc0/vB6XP7y4Jz+9Jsk/vWr2P72FWT+9ds4/vUA3P7zi5z+8YDg/u7mmP7rw0D+6B3M/
uP9mP7famT+2mw4/tULXP7PUET+yUOE/sLtvP68V4z+tYmE/q6MUP6nZ+D+oCQ0/pjJCP6RXgD+i
enE/oJy7P56/5j+c5Vk/mw5bP5k8Dj+Xb3E/laleP5PqjD+SM4k/kITAP47edz+NQNE/i6vOP4of
TT+Imw0/hx6wP4WpvT+EO6A/gtOxP4FxMj+AE1Y/fXJ7P3rEAz94GWA/dXCjP3LH2T9wHQw/bW5M
P2q5tD9n/W8/ZTe5P2Jm6z9fiXc/XJ3yP1miyz9WlyY/U3oIP1BKoj9NCFE/SbKeP0ZJQT9CzCI/
PztUPzuXGj833+I/NBZFPzA7BT8sTww/KFNqPyRJTj8gMgk/HA8IPxfh0D8Tq/8/D29DPwstWz8G
6BA/AqE2Pvy1Rz70LGg+66t9PuM2MD7a0Bs+0nzCPso/kT7CG9g+uhTCPrItUz6qaGc+ositPptQ
pD6UApc+jOCiPoXsqj5+ULs+cSpuPmRo9T5YDm0+TByKPkCUmD41d38+KsXDPiB/jT4WpKs+DTSU
PgQucj33IkA95rZpPdcWCD3IPVA9uij8PazTNj2gNxw9lE97PYkW4D19Dz09aTe0PVabJT1FLVo9
NOH2PSWucT0Xg+A9ClXyPPwwzjzlfj480HxIPL0TbDyrLKQ8mrF7PIuMGDx7TpM8Yd0qPEqcdDw1
Zns8IhbZPBCKwzwAoQw75HROO8pwUTuy/YM7neZ1O4r44Dt0Cxg7VcCIOzq/dTsiuuk7DWtbOvUc
+jrTzfk6tniZOpy0zDqGIxs6ZNhPOkKAaTokrVk6CttYOekmMjnC0dI5ofenOYXpnzlcF985M6cg
ORGJoDjpx+E4uegjOJIeDjhieoA4LH2AOAB6Sje5xA03gLadNybwnDbAJDU2JZWjAAAAAAAAAAAA
AAAAAAAAAAAAAAAAAAAAAAAAAAAAAAAAAAAAAAAAAAAAAAAAAAAAAAAAAAAAAAAAAAAAAAAAAAAA
AAAAAAAAAAAAAAAAAAAAAAAAAAAAAAAAAAAAAAAAAAAAAAAAAAAAAAAAAAAAAAAAAAAAAAAAAAAA
AAAAAAAAAAAAAAAAAAAAAAAAAAAAAAAAAAAAAAAAAAAAAAAAAAAAAAAAAAAAAAAAAAAAAAAAAAAA
AAAAAAAAAAAAAAAAAAAAAAAAAAAAAAAAAAAAAAAAAAAAAAAAAAAAAAAAAAAAAAAA
      </set>
      <set id="src_2251" fmt="series">
AAAACHNyY18yMjUxAAAAAj+AAADDx4AAAAAAAQAABkBAiuOoQIoMOUCJHPpAiBX9QIb3WUCFwWZA
hHSDQIMRJUCBl99AgAlZQHzMrEB5X2FAdcyYQHIWeEBuPzpAakk6QGY3C0BiC0ZAXciwQFlyJkBV
Cp9AUJUnQEwU10BHjNpAQwBgQD5yoUA55tZANWA3QDDh9EAsbzhAKAsfQCO4uEAfev1AG1TUQBdJ
CkATWlRAD4tFQAveVkAIVd1ABPQOQAG69z/9WQY/95TwP/Is5T/tI9U/6HxcP+Q4zD/gWyY/3OU7
P9nYXj/XNaw/1P4PP9Mx+D/R0c4/0N2BP9BU2T/QN2A/0IRlP9E6/z/SWic/0+ByP9XMYj/YHE4/
2s5jP93gpj/hURU/5R16P+lDYT/twE8/8pGtP/e0zT/9JuVAAXKMQAR2N0AHnPFACuUqQA5NS0AR
07NAFXa5QBk0qUAdC8lAIPpWQCT+bEApFl1ALUA+QDF6MEA1wklAOhacQD51M0BC3BNAR0lNQEu6
0kBQLp5AVKKpQFkU6kBdg1pAYewCQGZM5EBqo/pAbu9QQHMs+UB3WxdAe3fXQH+BdECBux5Ag6pJ
QIWNfECHY/dAiS0RQIroLECMlLxAjjJRQI/Ad0CRPtVAkq0jQJQLMUCVWOZAlpYaQJfC8UCY34xA
mewgQJro9UCb1m1AnLT5QJ2FIECeR3tAnvy1QJ+ljECgQs9AoNVgQKFeJ0Ch3hpAolY8QKLHm0Cj
M0RAo5pPQKP91kCkXutApL63QKUeV0ClfuNApeFtQKZHA0CmsKdApx9TQKeT9kCoD3JAqJKgQKke
QkCpsw1AqlGkQKr6nUCrrnlArG2nQK04h0CuD2NArvJ1QK/h5ECw3cdAseYjQLL67UC0HAlAtUlO
QLaChEC3x2ZAuRegQLpy2EC72KRAvUiWQL7CJUDARN9AwdA6QMNjq0DE/p9AxqBxQMhInEDJ9n1A
y6l8QM1g8kDPHDtA0Nq0QNKbt0DUXpxA1iK8QNfnbkDZrAdA22/NQN0yFEDe8jZA4K+DQOJpRUDk
HsRA5c9FQOd6CkDpHlJA6rtYQOxQUUDt3HpA7178QPDXA0DyQ7lA86REQPT3xUD2PWRA93Q6QPib
ZED5sgFA+rcyQPuqFkD8idFA/VWLQP4MZUD+rZxA/zhrQP+sFkEAA/VBACWfQQA6ukEAQvxBAD4u
QQAsGUEADJBA/77kQP9JT0D+uDtA/gunQP1DnED8YD9A+2HNQPpImUD5FRBA98e1QPZhC0D04d9A
80r5QPGdOkDv2ZlA7gEUQOwU6EDqFjRA6AY9QOXmVkDjt+RA4XxXQN81LEDc4+tA2oonQNgpcEDV
w2pA01mtQNDtz0DOgXxAzBZTQMmt7kDHSeVAxOvFQMKVF0DAR1ZAvgP6QLvMY0C5oehAt4XUQLV5
YUCzfblAsZP9QK+9L0Ct+kVArEwhQKqziECpMUNAp8X9QKZyTkClNrtApBO1QKMJnUCiGMJAoUFh
QKCDp0Cf369An1WIQJ7lL0CejpRAnlGZQJ4uFECeI85AnjKNQJ5Z/kCemcpAnvGSQJ9g7ECf52pA
oISNQKE32UCiAMBAot6zQKPRIECk11VApfC7QKccmkCoWk1AqakbQKsIQ0CsdwBArfSEQK9/+kCx
GIVAsr1BQLRtSUC2J6ZAt+tWQLm3V0C7ip1AvWQWQL9CpUDBJSlAwwp2QMTxXEDG2KJAyL79QMqj
NkDMhARAzmAjQNA2PUDSBQBA08scQNWHPUDXOBRA2NxTQNpysEDb+elA3XC/QN7WAEDgKIZA4Wcr
QOKQ30DjpJ1A5KFzQOWGfkDmUuZA5wX5QOefCUDoHYtA6IEEQOjJAEDo9TBA6QVvQOj5kkDo0aVA
6I28QOguB0DnssxA5xxrQOZrWUDloDhA5LuYQOO+MUDiqNFA4XxYQOA5y0De4g5A3XY+QNv3gEDa
ZvlA2MXdQNcVZkDVVthA04t7QNG0m0DP04RAzel4QMv30UDJ/95AyALeQMYCFUDD/r5AwfoOQL/1
M0C98VBAu++CQLnw4EC39mxAtgEjQLQR90CyKc9AsEmIQK5x5UCso7tAqt/IQKkmvUCneUxApdgN
QKRDnECivIpAoUNiQJ/Yq0CefONAnTCGQJv0C0Cax+VAmayGQJiiWkCXqc5AlsNUQJXvUUCVLi9A
lIBUQJPmJECTYBVAku6IQJKR60CSSp5AkhkFQJH9gkCR+GdAkgodQJIy/ECSc19AksuSQJM71UCT
xG5AlGWLQJUfYUCV8g1Alt2sQJfiQkCY/8tAmjYxQJuFUkCc7PdAnmzhQKAEsUChtAJAo3pVQKVX
EUCnSZdAqVEkQKts6ECtnA5Ar92cQLIwh0C0k65AtwXkQLmF3kC8Em9AvqoxQMFLwUDD9bJAxqaP
QMlc20DMFxlAztPJQNGRbEDUTodA1wmnQNnBX0DcdF9A3yFMQOHG50DkZANA5veSQOmAl0Dr/i1A
7m+FQPDT+0DzKydA9XSkQPewOUD53dVA+/2HQP4PjUEACidBAQYuQQH8O0EC7L5BA9g1QQS/QUEF
oo5BBoLcQQdg/kEIPcdBCRo3QQn3TUEK1gxBC7eVQQydBkENh4dBDnhHQQ9weEEQcVBBEXwDQRKR
xkETs8ZBFOMqQRYhGEEXbqRBGMzYQRo8r0EbvxdBHVTqQR7+7UEgvcxBIpIrQSR8iUEmfU9BKJTL
QSrDL0EtCJJBL2TrQTHYFUE0YctBNwGtQTm3O0E8gdhBP2DHQUJTMkFFWCFBSG6FQUuVMkFOyuNB
Ug49QVVdzUFYuAhBXBtPQV+F7UFi9ilBZmo5QWngQUFtVlhBcMqQQXQ6/EF3paBBewiLQX5hxkGA
165BgnevQYQP8UGFn4JBhyV5QYig8kGKEQ5Bi3T6QYzL50GOFRBBj0/AQZB7RUGRlwBBkqJaQZOc
ykGUhdFBlV0BQZYh8UGW1FFBl3PUQZgAQUGYeW1BmN82QZkxjEGZcGxBmZvWQZmz4UGZuLJBmap0
QZmJXkGZVbVBmQ++QZi31EGYTllBl9OzQZdIVEGWrLNBlgFPQZVGrkGUfVlBk6XgQZLA2EGRzthB
kNB0QY/GUUGOsQ5BjZFMQYxnrkGLNNNBiflgQYi1+0GHa0NBhhnUQYTCUUGDZVNBggN2QYCdVEF+
ZwFBe40aQXiuDUF1yulBcuS/QW/8lUFtE2BBaioQQWdBjEFkWqlBYXZDQV6VGEFbt91BWN9JQVYL
+UFTPoVBUHd3QU23TUFK/nVBSE1SQUWkOUFDA3NBQGs6QT3bukE7VQ5BONdPQTZihUEz9qdBMZOj
QS85V0Es55pBKp43QShc40EmI1pBI/FHQSHGTUEfogVBHYQEQRtr10EZWQZBF0sUQRVBg0ETO89B
ETl6QQ85/UENPNdBC0GHQQlHkUEHTn1BBVXWQQNdKkEBZBNA/tR0QPrelED25fZA8uoUQO7qeUDq
5uBA5t8XQOLS/UDewohA2q3UQNaVDkDSeIRAzlidQMo130DGEOZAweprQL3DMUC5nC1AtXZcQLFS
1ECtMrpAqRdNQKUBz0Cg85xAnO4SQJjyn0CVAr9AkR/pQI1LnUCJh2FAhdSuQII1B0B9U8ZAdmlV
QG+tl0BpIzVAYszMQFys8UBWxe5AURnsQEuq/EBGewFAQYuvQDzeo0A4dRNANFAgQDBwtkAs14pA
KYUZQCZ5rEAjtVJAITfjQB8BAkAdEBtAG2RlQBn8+kAY2JFAF/XKQBdTHEAW7s9AFscMQBbZvEAX
JLNAF6WiQBhaKEAZP7xAGlO+QBuTbEAc+/9AHoqiQCA8dEAiDoxAI/4IQCYH60AoKUZAKl8yQCym
zUAu/T9AMV/KQDPLpEA2PiVAOLTFQDss9kA9pEZAQBhyQEKHS0BE7r1AR0zPQEmfqkBL5ZNAThzw
QFBERkBSWkhAVF27QFZNdkBYKGFAWe24QFucuUBdNL5AXrU9QGAdxUBhbghAYqW5QGPErEBkys1A
ZbgWQGaMl0BnSG1AZ+vRQGh29EBo6hlAaUWPQGmJlkBptqRAac0hQGnNd0BpuBdAaY1zQGlOBUBo
+lFAaJLQQGgX9EBnij9AZuo0QGY4WkBldUFAZKF1QGO9eEBiydpAYccvQGC2HEBflzRAXmsXQF0y
bEBb7eFAWp4nQFlD+kBX4BZAVnNCQFT+TkBTghVAUf93QFB3XUBO6rhATVqCQEvHukBKM2hASJ6B
QEcKMUBFd5FAQ+e/QEJb3UBA1Q5AP1R5QD3bREA8apdAOwOWQDmnY0A4Vx5ANxPhQDXev0A0uMNA
M6LyQDKeRkAxq61AMMwLQDAANkAvSPZALqcGQC4bD0AtpatALUdkQC0AskAs0flALLuOQCy9skAs
2JFALQxHQC1Y2kAtvkBALjxYQC7S8UAvgcZAMEh+QDEmrkAyG9tAMydaQDRIpUA1fwpANsnGQDgo
BEA5mOFAOxtrQDyunkA+UWpAQAKwQEHBQkBDi+dARWFYQEdAQUBJJ0VASxT4QE0H6EBO/pVAUPeD
QFLxE0BU6a5AVt+0QFjRgUBavWpAXKG9QF58x0BgTOFAYhAtQGPFDkBlacpAZvy3QGh8FEBp5kBA
azmLQGx0VUBtlRZAbpo3QG+COkBwS65AcPUyQHF9d0Bx4z5AciVhQHJCtUByOmdAcguOQHG1ZUBx
N1BAcJC4QG/BNEBuyHxAbaZqQGxa/EBq5lFAaUivQGeCgUBllFdAY37pQGFDE0Be4dhAXFxiQFmz
50BW6fVAVAAjQFD4MEBN0+BASpVNQEc+mUBD0gFAQFHjQDzAt0A5IRpANXW2QDHBO0AuBnpAKkhV
QCaJukAizaZAHxcbQBtpI0AXxsxAFDMjQBCxQEANRB1ACe65QAa0DEADlv5AAJpqP/uCLT/2G3E/
8QXUP+xGXD/n4dU/49zNP+A7kj/dAi0/2jRcP9fVkD/V6Ok/1HEyP9Nw3T/S6gE/0t5YP9NPOz/U
PZ8/1aoVP9eUxj/Z/XM/3ON1P+BFuT/kIsE/6HikP+1FDz/yhUM/+DYYP/5UG0ACbaFABeOaQAmJ
m0ANXSdAEVt4QBWBtkAZzMRAHjlvQCLEX0AnahpALCcJQDD3eUA116BAOsOgQD+3i0BEr2dASacy
QE6a50BTho9AWGYfQF01okBh8S9AZpTxQGsdKEBvhi9Ac8yCQHfsvkB746lAf640QIGkvkCDWWpA
hPPVQIZy7kCH1axAiRswQIpCsUCLS4hAjDUmQIz/NECNqXFAjjOxQI6eA0CO6IpAjxOMQI8fbkCP
DLVAjtwGQI6OI0COI/BAjZ5VQIz+ckCMRXRAi3SgQIqNTkCJkOlAiIDwQIde70CGLIBAhOtIQIOc
+ECCQ0VAgN/rQH7pU0B8BoJAeRriQHYp8EBzNydAcEXfQG1ZbUBqdRVAZ5wNQGTRWEBiF+tAX3Kd
QFzkH0BabwBAWBWNQFXaOkBTvwVAUcXVQE/wYkBOQDVATLanQEtU30BKG9JASQxAQEgmuUBHa5lA
RtsHQEZ0+UBGOTFARidCQEY+ikBGfklARuV4QEdy7EBIJVFASPsnQEnyy0BLCnBATEArQE2R70BO
/ZFAUIDOQFIZSUBTxJVAVYAvQFdJi0BZHhBAWvsfQFzeF0BexFZAYKs+QGKQOUBkcL1AZkpMQGga
ekBp3vJAa5V2QG074UBu0BZAcFBWQHG61kBzDfpAdEg0QHVoYEB2bVRAd1YdQHgh9EB40EJAeWCg
QHnS4kB6JvRAelz9QHp1UUB6cIBAek8xQHoSPkB5uq1AeUmTQHjAW0B4IH1Ad2uSQHajUkB1yZBA
dOA6QHPpUkBy5u9Acds2QHDIWkBvsJVAbpYpQG17YkBsYnZAa02iQGo/AkBpONtAaD1JQGdOYUBm
bg9AZZ4zQGTgoEBkNvZAY6LGQGMljkBiwJZAYnULQGJD+0BiLkxAYjTDQGJYB0BimIVAYvaSQGNy
XkBkC/lAZMNLQGWYH0Bmih1AZ5jQQGjDp0BqCfNAa2rwQGzlv0BueXFAcCUBQHHnXEBzv2JAdavl
QHerskB5vYpAe+AvQH4SXUCAKWhAgVAiQIJ8vUCDrppAhOUfQIYft0CHXa5AiJ6LQInhwkCLJshA
jG0XQI20L0CO+5FAkELBQJGJSUCSzrFAlBKHQJVUV0CWk7BAl9AfQJkJMkCaPnRAm29jQJybkUCd
woNAnuO5QJ/+rUChEtdAoh+oQKMkjUCkIOxApRQoQKX9nUCm3KFAp7CHQKh4nUCpNC1AqeJ9QKqC
0UCrFG1Aq5aRQKwIf0CsaXxArLjNQKz1u0CtH5VArTWwQK03Z0CtJB9ArPtMQKy8VECsZspAq/o/
QKt2W0Cq2rtAqicrQKlbfECod5FAp3tdQKZm50ClOjpAo/WNQKKZH0ChJT5An5pAQJ34pUCcQPJA
mnO7QJiRrUCWm3RAlJHUQJJ1nUCQR6tAjgjoQIu6RECJXLpAhvFNQIR5BkCB9PNAfsxOQHmbbEB0
WW5AbwiDQGmq2UBkQqRAXtH9QFlbAEBT39NATmJ1QEjk6EBDaR1APfD4QDh+TUAzEsdALbAwQChY
KUAjDEBAHc3uQBienEATf5xADnIxQAl3hkAEkLU//32MP/YFVj/suow/457LP9qzjT/R+ik/yXPV
P8Ehpj+5BJE/sR1uP6ls9T+h88Y/mrJ/P5OpeD+M2QM/hkFcP3/FVD9zegI/Z6DAP1w5bD9RQ8I/
Rr9gPzyryD8zCGQ/KdTePyEQBT8YuQk/EM8NPwlRIj8CPlE+9ysuPuqr0z7e/HM+1BrmPsoFAj7A
uJs+uDOHPrBzoj6pdsw+ozrxPp2+Wz6Y/ps+lPnBPpGt6z6PGUA+jTnzPowORT6LlHs+i8rlPoyv
2j6OQbI+kH7GPpNlbT6W8/o+myi1PqAB2D6lfY4+q5nqPrJU5T65rFw+wZ4FPsoncD7TRgE+3Pbo
Puc3JD7yA3c+/VhnPwSZGz8Kxp8/ETJhPxfaGz8eu18/JdPCPy0gTj80nh8/PEonP0QhLj9MH9U/
VEK/P1yGQD9k5l4/bV8lP3Xsqj9+ioE/g5osP4fy4j+MTR8/kKaWP5T88j+ZTdQ/nZbbP6HVnz+m
B7s/qirGP648XT+yOiE/tiG6P7nw2j+9pT0/wTyvP8S1Cz/IDDw/y0BFP85PPT/RN1M/0/afP9aL
uT/Y9SQ/2zGDP90/mj/fHk8/4MzEP+JKDT/jlYE/5K6fP+WVDT/mSJw/5slFP+cXKT/nMpQ/5xv9
P+bUBD/mW3E/5bM3P+TccT/j2GA/4qhtP+FOJj/fyz0/3iGHP9xS+D/aYaU/2E+/P9YfYD/T0x0/
0W1xP87w6D/MYCA/yb3FP8cMjj/ETzk/wYiJP767RD+76i0/uRgBP7ZHeD+zez0/sLXqP636Cj+r
ShI/qKheP6YXMD+jmKk/oS7MP57bdj+coF8/mn8VP5h4/T+Wj1A/lMMVP5MVKD+RhjI/kBarP47G
2D+Nls0/jIZqP4uVXz+Kwyk/ig8UP4l4Pz+I/Zo/iJ3oP4hXxD+IKaA/iBHLP4gObz+IHZs/iD0+
P4hrMT+IpTk/iOkJP4k0RD+JhIk/idduP4oqhz+Ke2w/ise6P4sNGj+LST8/i3nxP4udCj+LsH4/
i7JbP4ugzD+Leh4/izy/P4rnRT+KeGo/ie8RP4lKRz+IiRE/h6sCP4avqD+Flrw/hGAfP4ML4z+B
mj0/gAuQP3zAxz95Msw/dW7TP3F2xT9tTMk/aPNEP2RszT9fvC8/WuReP1Xodj9Qy7I/S5FnP0Y9
AD9A0fc/O1PPPzXGET8wLEE/KoniPyTikz8fOYQ/GZIIPxPvXD8OVKA/CMTUPwNC2D77oso+8OYc
PuZUeT7b8l0+0cPwPsfM/j6+EPg+tJL2PqtVsz6iW5E+maaZPpE4fD6JEpk+gTX4PnNGqT5ktj0+
Vrr3PklUnD48gm4+MEM3PiSVUD4Zd1o+DuYHPgTenD32vCU95MI2PdPIUT3DxvQ9tLZAPaaODD2Z
RfU9jNVnPYEzsD1ssA89WHNAPUWfWT00Itw9I+x1PRTrDz0HDd889IjqPNz9izzHWms8s4FFPKFU
1TyQuOU8gZJYPGeOWzxOfRc8N8F/PCMugTwQmV87/7NNO+GSXjvGiBs7rlERO5iuGDuFZC87aHi6
O0oHFTsvFLI7F0n7OwJWJDrf3bY6v5/dOqN17zqK7gI6a0DIOkZd6zomiP86CygpOedhyjm/Tb85
nTWfOYBSzjlP6S05Jvx8OQTKYjjQvTk4ocU3OIKZdzhZ2bw4QE+vODfgTjhAT684Wdm8OIKZdzih
xTc40L05OQTKYjkm/Hw5T+ktOYBSzjmdNZ85v02/OedhyjoLKCk6Joj/OkZd6zprQMg6iu4COqN1
7zq/n9063922OwJWJDsXSfs7LxSyO0oHFTtoeLo7hWQvO5iuGDuuURE7xogbO+GSXjv/s008EJlf
PCMugTw3wX88Tn0XPGeOWzyBklg8kLjlPKFU1TyzgUU8x1prPNz9izz0iOo9Bw3f
      </set>
      <set id="src_1801" fmt="series">
AAAACHNyY18xODAxAAAAAj+AAADDx4AAAAAAAQAABkBAyCmdQMda70DGdlFAxXxxQMRuHkDDTDJA
wheiQMDRd0C/esxAvhTEQLygq0C7H8RAuZNlQLf86EC2XbNAtLctQLMKtkCxWcBAr6W5QK3v/kCs
OelAqoTOQKjR8UCnIo1ApXfKQKPSwkCiNHtAoJ3mQJ8P5kCdizxAnBCXQJqgjkCZO55Al+IsQJaU
g0CVUtVAlB06QJLzs0CR1ihAkMRoQI++JUCOww5AjdKzQIzsk0CMEBxAizysQIpxmECJriJAiPGI
QIg6+0CHialAhty/QIYzZ0CFjMxAhOgcQIREiECDoUtAgv2kQIJY5UCBsl9AgQl4QIBdrkB/XO9A
ffbgQHyIgUB7EUlAeZDCQHgGvkB2czdAdNZGQHMwK0BxgVFAb8pIQG4L1EBsRslAanwmQGitDkBm
2r5AZQaSQGMx/kBhXopAX43TQF3BcEBb+ylAWjy8QFiH60BW3oZAVUI3QFO0t0BSN7xAUMzfQE91
rUBOM59ATQgVQEv0WEBK+ZxAShjjQElTGEBIqQNASBtQQEeqeEBHVtJARyCRQEcHwkBHDFdARy4I
QEdsdkBHxxlASD1NQEjOSkBJeTdASj0KQEsYrkBMCv5ATRK6QE4uiUBPXRFAUJzwQFHsukBTSwRA
VLZqQFYtgkBXrt9AWTkrQFrLHUBcY2dAXgDyQF+iq0BhR51AYu7bQGSXoEBmQR9AZ+rWQGmUS0Br
PSRAbOUgQG6MKUBwMjhAcddZQHN7qEB1H35AdsM6QHhnUEB6DENAe7KpQH1bJUB/BmZAgFqQQIE0
CUCCD/FAgu6zQIPQqUCEtjRAhZ+kQIaNSkCHf21AiHZOQIlyI0CKcxdAi3lLQIyE0kCNlbxAjqv6
QI/HdkCQ6BNAkg2bQJM3zkCUZlxAlZjnQJbPBUCYCDxAmUQGQJqB1UCbwQdAnQD6QJ5A90CfgENA
oL4dQKH5vUCjMlVApGcaQKWXNkCmwcpAp+YHQKkDIECqGEVAqySxQKwnpkCtIFZArg4SQK7wLUCv
xgZAsI8JQLFKqkCx+GVAspfWQLMonkCzqnlAtB0lQLSAckC01ENAtRiRQLVNYUC1ctNAtYkOQLWQ
UUC1iO5AtXNHQLVP0kC1HxRAtOGdQLSYHkC0Q1NAs+QBQLN6/kCzCS5Aso96QLIO6ECxiINAsP1d
QLBuj0Cv3UVAr0qrQK639ECuJlhArZcJQK0LTkCshG1ArAOlQKuKMUCrGU5AqrI0QKpWFkCqBiFA
qcN8QKmPQkCpao1AqVZhQKlTwECpY5lAqYbMQKm+KUCqCnNAqmxcQKrkgkCrc3RArBm0QKzXoECt
rYpArpunQK+iLkCwwTBAsfi0QLNIm0C0sLdAtjDJQLfIfkC5d2RAuz0BQL0YwUC/CgJAwRAJQMMq
CEDFVyJAx5ZqQMnm5EDMR4VAzrc0QNE0zUDTvyhA1lUJQNj1LUDbnlFA3k8aQOEGQUDjwnJA5oJf
QOlEsUDsCBVA7ss+QPGM5ED0S8RA9wacQPm8RkD8a5xA/xODQQDZekECJHtBA2pPQQSqiUEF5MVB
BxipQQhF5kEJbDJBCotXQQujI0EMs3NBDbwvQQ69S0EPtsJBEKibQRGS50ESdcVBE1FkQRQl8kEU
86hBFbrNQRZ7p0EXNo5BF+vgQRib/UEZR01BGe45QRqRMUEbMKhBG80RQRxm4EEc/ohBHZR2QR4p
HUEevPBBH1BZQR/jvUEgd3tBIQvsQSGhYkEiOCVBItB3QSNqj0EkBplBJKS6QSVFCkEl55VBJoxY
QSczTkEn3GFBKIdxQSk0U0Ep4tFBKpKmQStDhUEr9RVBLKb4QS1YxEEuCgdBLrpJQS9pDUEwFclB
ML/sQTFm6EEyCi5BMqkoQTNDQEEz195BNGZvQTTuWkE1bw5BNef3QTZYkEE2wE1BNx6vQTdzQEE3
vY5BN/0wQTgxxEE4WvNBOHhvQTiJ8UE4j0JBOIgwQTh0nUE4VGNBOCd5QTft1EE3p35BN1SGQTb1
BkE2iRxBNhD0QTWMxkE0/M5BNGFQQTO6kkEzCOtBMkywQTGGQUEwtf1BL9xHQS75iUEuDixBLRqZ
QSwfQ0ErHJhBKhMGQSkC/0En7PFBJtFLQSWwdEEkittBI2DsQSIzD0EhAapBH80gQR6V2EEdXC5B
HCB/QRrjJ0EZpIRBGGTvQRckv0EV5E1BFKPvQRNj/EESJMpBEOazQQ+qDUEObytBDTZmQQwAGUEK
zJpBCZxKQQhvhkEHRrBBBiImQQUCRkED53xBAtIsQQHCuEEAuY9A/24sQP13dUD7j89A+bgLQPfw
/UD2O4JA9JhhQPMIZkDxjF1A8CUWQO7TQ0Dtl6NA7HLXQOtlh0DqcE9A6ZO5QOjQSUDoJnVA55am
QOchN0DmxntA5oa3QOZiH0DmWM1A5mrWQOaYREDm4RNA50UoQOfEX0DoXpBA6RN5QOni4EDqzH9A
68/8QOzs9UDuIw1A73HeQPDY+UDyV+lA8+5QQPWbwUD3X9FA+ToaQPsqQ0D9L+pA/0rCQQC9OkEB
32ZBAwvKQQRCVUEFgvVBBs2rQQgidkEJgV9BCup3QQxd1EEN25tBD2P3QRD3FEESlTBBFD6QQRXz
fkEXtEhBGYFRQRta9kEdQaNBHzXDQSE3zEEjSDVBJWd/QSeWK0Ep1LpBLCOyQS6Dn0Ew9QZBM3hx
QTYOY0E4t1pBO3PaQT5EX0FBKVxBRCNAQUcyb0FKVzxBTZH/QVDi9UFUSllBV8hQQVtc8EFfCEVB
YspKQWai2kFqkcFBbpa6QXKxbEF24VtBeyYDQX9+wUGB9W5BhDS7QYZ800GIzTNBiyVMQY2EgEGP
6iZBklWJQZTF5UGXOm9BmbJQQZwsp0GeqIZBoST7QaOhBUGmG6FBqJPCQasIWEGteFBBr+KKQbJF
7kG0oWFBtvPEQbk7/EG7eOxBval+Qb/MpUHB4VdBw+aLQcXbSkHHvqVByY+1QctNmUHM94pBzozG
QdAMoUHRdnhB0sm7QdQF7UHVKqBB1jd5QdcsLkHYCIlB2MxjQdl3qEHaCltB2oSTQdrmdkHbMDxB
22IrQdt8n0HbgANB22zPQdtDi0HbBM1B2rEzQdpJcEHZzjxB2UBXQdigi0HX76xB1y6RQdZeFEHV
fxRB1JJ0QdOZE0HSk9JB0YOVQdBpOUHPRZxBzhmSQczl7EHLq3RBymrrQcklCkHH2oVBxowCQcU6
IUHD5XVBwo6GQcE1zkG/28NBvoDIQb0lNkG7yV5Bum2AQbkR0UG3tn5BtlukQbUBXEGzp69Bsk6f
QbD2JkGvnjFBrkapQazvb0GrmFtBqkFAQajp7EGnkilBpjm/QaTgb0GjhflBoiocQaDMlUGfbSRB
nguIQZynfUGbQMpBmdcxQZhqeEGW+mpBlYbWQZQPiUGSlGJBkRU+QY+SAEGOCo5BjH7cQYru20GJ
WolBh8HnQYYlAEGEg+RBgt6oQYE1aEF/EJVBe67yQXhGR0F01wZBcWGlQW3mp0FqZpxBZuIfQWNZ
10Ffzm9BXECfQVixJUFVIMFBUZBCQU4AgEFKcktBRuaFQUNeCEE/2bxBPFqIQTjhUUE1bvZBMgRe
QS6ifEErSitBJ/xLQSS5uUEhg1RBHlnsQRs+U0EYMUpBFTOXQRJF9EEPaQ9BDJ2RQQnkGUEHPT5B
BKmIQQIpekD/exFA+sw1QPZHDkDx7DpA7bw/QOm3kEDl3nVA4jEiQN6vv0DbWkhA2DCaQNUyjUDS
X8xAz7fxQM06gEDK5uNAyLxkQMa6NkDE34tAwytsQMGc1UDAMrNAvuvgQL3HGEC8wxhAu96IQLsY
BEC6bh1Aud9cQLlqRkC5DVJAuMbwQLiVlEC4d6ZAuGuSQLhvxEC4gq9AuKK0QLjOVEC5BAVAuUI8
QLmHikC50oJAuiG5QLpz1UC6x4BAuxt5QLtugUC7v29AvA0nQLxWlkC8mrNAvNiYQL0PXkC9PjdA
vWRZQL2BEkC9k75AvZvBQL2Ym0C9idlAvW8NQL1H40C9FBFAvNNIQLyFY0C8Kj1Au8HAQLtL3EC6
yJFAujfgQLmZ4EC47qdAuDZiQLdxNEC2n1RAtcD1QLTWXECz381Ast2QQLHP8kCwt0pAr5PgQK5m
F0CtLklAq+zWQKqiHUCpToBAp/JhQKaOJkClIipAo67dQKI0o0Cgs+ZAny0PQJ2ghkCcDq1Amnfw
QJjcs0CXPWJAlZpgQJP0F0CSSu5AkJ9SQI7xq0CNQklAi5GnQIngLkCILklAhnxdQITK0ECDGgxA
gWp5QH94/UB8IQlAeM3mQHWAY0ByOVBAbvl5QGvBrkBokrpAZW1qQGJSiEBfQt1AXD8yQFlISkBW
XupAU4PTQFC3wUBN+1tAS09sQEi0qkBGK7pAQ7VBQEFR4UA/AjRAPMbLQDqgMUA4ju5ANpNuQDSu
H0Ay319AMSeEQC+G00At/YVALIvBQCsxj0Ap7whAKMQgQCewu0AmtKhAJc+iQCUBT0AkSUBAI6bx
QCMZx0AioRBAIjwGQCHp00AhqXhAIXntQCFaGUAhSL5AIUSWQCFMREAhXlxAIXlfQCGbwEAhw+RA
IfAiQCIex0AiThpAInxhQCKny0AizpNAIu7yQCMHIkAjFWdAIxgHQCMNX0Ai88JAIsmfQCKNgEAi
Pd9AIdl2QCFfDUAgzXVAICOjQB9gqkAeg7pAHYwtQBx5aUAbSwJAGgCtQBiaL0AXF5dAFXkAQBO+
rEAR6PxAD/hhQA3tkkALyVFACYyBQAc4KEAEzVZAAk0+P/9yWz/6JQk/9LVxP+8mnz/pe8A/47gq
P93fIz/X9Bk/0fqEP8v16D/F6cc/v9mnP7nJBT+zu1g/rbQHP6e2az+hxcg/m+VJP5YYAz+QYOo/
isL2P4VAsj9/uWY/dTLPP2ryMD9g+8w/V1OWP039Lz9E++Y/PFK5PzQEUj8sEww/JIDvPx1Ptz8W
gM8/EBVYPwoOJz8Ea8k+/l0MPvSswj7rxjk+46h2PtxSBD7VwPs+z/NBPsrlvz7GlU0+wv5gPsAd
Dj697RM+vGnTPruOYj67VYI+u7mtPry1Ez6+QaI+wFkEPsL0qj7GDcc+yZ1ZPs2cKz7SAxc+1so7
Ptvp3z7hWig+5xMaPu0MnD7zPn0++aDQPwAVgz8DamY/BsrkPwoy1D8NnhA/EQh8PxRuBD8XyqY/
GxpxPx5ZiD8hhCk/JJauPyeNkT8qZXA/LRsPPy+rXz8yE3w/NFDhPzZg8T84QWs/OfBDPztrrT88
shk/PcI8Pz6bCT8/O7g/P6PIPz/TJz8/yXY/P4edPz8N7T8+XXU/PXdAPzxcvz87D6Q/OZISPzfm
IT82Dkg/NA07PzHl6D8vm5I/LTGWPyqrXz8oDKs/JVlhPyKVrj8fxZw/HO2APxoRzT8XNxA/FGHs
PxGXbT8O3CE/DDThPwmmkz8HNiU/BOiLPwLCvD8AybE+/gTCPvrjgz74OYM+9hCSPvRycT7zaMs+
8v0zPvM5JD70Jfw+9cz3Pvg3Mj77baM+/3kcPwIxIT8FGMc/CHenPwxRzj8Qqy0/FYeaPxrqzT8g
2F8/J1PGPy5gUz82ATE/PjlkP0cLvz9Qeuw/WoldP2U5VD9wjNU/fIWrP4SSrz+LNpo/ki8UP5l8
dT+hHus/qRZ6P7Fi+D+6BA4/wvkwP8xBnz/V3Gc/38hbP+oEET/0jec//2P3QAVCEEAK9f1AEMxv
QBbD7kAc2uFAIw+KQClgB0AvylVANkxLQDzjm0BDjdhASkhtQFEQp0BX47BAXr6SQGWeJkBsf0tA
c161QHo4+0CAhVVAg+gTQIdC40CKk+xAjdlLQJERGkCUOXBAl1BgQJpUB0CdQnZAoBnLQKLYJUCl
e69AqAKdQKprJECss6BArtpsQLDd90CyvMZAtHVxQLYGqkC3bz1AuK4PQLnCJUC6qppAu2a5QLv1
1UC8V3xAvItJQLyREkC8aMhAvBJ8QLuOWkC63MpAuf5TQLjzlkC3vWBAtlyfQLTSW0CzH9JAsUZZ
QK9HY0CtJINAqt9qQKh54kCl9dVAo1U7QKCaJ0CdxqpAmt0aQJfftkCU0NFAkbLKQI6IEECLUw1A
iBY1QITT/ECBjtpAfJKCQHYLQkBvjMZAaRvPQGK9DEBcdRNAVkhfQFA7TEBKUhdARJDXQD77fEA5
lc5ANGNpQC9nvEAqpgdAJiFZQCHcj0Ad2lRAGh0eQBanLUATeo9AEJkZQA4Ea0ALvfBACcbbQAgg
K0AGyqhABcbmQAUVQkAEtehABKjQQATtv0AFhElABmvQQAejikAJKntACv99QA0hO0APjjdAEkTL
QBVDJUAYh1FAHA8zQB/YikAj4QJAKCYPQCylEEAxW1FANkXwQDtiBEBArHZARiIjQEu/0kBRgjVA
V2XtQF1njEBjg5NAabZ5QG/8p0B2UohAfLRsQIGPVECExsdAh/6uQIs1OUCOaJNAkZbnQJS+YUCX
3TRAmvGYQJ35yECg8/9Ao96SQKa31kCpfihArC/zQK7Lq0CxT9ZAs7r2QLYLtEC4QL5AuljWQLxS
zEC+LYZAv+f8QMGBO0DC+GdAxEyyQMV9c0DGihRAx3ITQMg1DkDI0rVAyUrMQMmdR0DJyi9AydGf
QMmzyUDJcQ5AyQngQMh+zUDH0IJAxv+9QMYNW0DE+lRAw8e3QMJ2q0DBCGxAv35FQL3ZpEC8HAJA
ukbxQLhb7UC2XKxAtEriQLIoSECv9pdArbeeQKttJkCpGPtAprzjQKRapECh8/xAn4qfQJ0gOUCa
tmhAmE7BQJXqvECTi8dAkTM3QI7iTkCMmjRAilv4QIgokUCGANdAg+WJQIHXSUB/rTRAe8fHQHf+
3kB0UtJAcMPEQG1RnEBp/AxAZsKSQGOkekBgoOJAXba7QFrkzUBYKb1AVYQOQFLyJkBQclNATgLN
QEuhvkBJTUVARwN3QETCakBCiDRAQFLzQD4gz0A77/1AOb7GQDeLiEA1VLxAMxjkQDDWz0AujUtA
LDs+QCnf2UAnek9AJQofQCKO30AgCE1AHXZSQBrY/kAYMIlAFX1VQBK/5UAP+OZADSkiQApRh0AH
cyBABI8TQAGmqT/9dlo/95wSP/HBbj/r6X0/5hdiP+BOTz/akX0/1OQ5P89Jpj/JxPM/xFlCP78J
nz+52Pw/tMovP6/gDz+rHQU/poN2P6IVmD+d1XQ/mcTdP5XldT+SOKY/jr+kP4t7fT+IbN4/hZRV
P4LyNz+AhqM/fKMDP3ilLT91Ep0/cen4P28phT9sz1M/atjXP2lDYz9oDAM/Zy+BP2aqcT9meTA/
ZpfxP2cCwT9ntZA/aKwzP2nikT9rVDs/bPzpP27YVD9w4n8/cxbjP3VxYz937fg/eojXP30+Bj+A
BO8/gXRtP4Lrzj+EaXo/hevuP4dxvj+I+ZU/ioI4P4wKXD+NkRg/jxV2P5CWlj+SE7A/k4wPP5T/
FD+WbDI/l9LvP5ky4z+ai7M/m90VP50mxz+eaJg/n6JbP6DT7z+h/TY/ox4bP6Q2iT+lRm8/pk29
P6dMYT+oQkk/qS9gP6oTjj+q7rU/q8CzP6yJXz+tSI0/rf4GP66pjj+vSuI/r+G2P7Btuj+w7pI/
sWPgP7HNPD+yKjk/snpjP7K9Uz+y8lI/sxkEP7Mw9j+zOY4/szJUP7MarD+y8hA/srf4P7Jr4j+y
DUs/sZu4P7EWrj+wfbw/r9B2P68Odz+uN2Q/rUrrP6xIxD+rMLQ/qgKKP6i+Ij+nY2Y/pfJOP6Rq
3z+izTA/oRlkP59PsT+dcFk/m3uzP5lyIj+XVBs/lSIkP5Lc0j+QhKQ/jhp0P4ufBD+JEyU/hne2
P4PNpD+BFeY/fKMDP3cDCD9xTgs/a4ZOP2WuID9fx90/WdXsP1Pauj9N2Lk/R9JeP0HKHT87wmk/
Nb2uPy++Tz8pxqY/I9kBPx33nT8YJKY/EmI2PwyyUT8HFuE/AZG8PvhJND7tojE+4zFyPtj5vj7O
/Z0+xT9cPrvBCD6yhG8+qYsiPqDWcD6YZ24+kD7xPohdlT6AxBI+cuSqPmTQsT5XS8U+SlUWPj3r
dz4yDek+Jrn5PhvtmT4Rpnk+B+INPf07LD3rrEo92xFLPctjxj28nRw9rraJPaGpLz2VbiQ9if54
PX6mkj1qy4w9WF57PUdSTj03mlU9KSpWPRv2mz0P9AM9BRgLPPaxxjzlWuI81hrAPMjiUjy9pDE8
tFSuPKzp3DynW5o8o6OVPKHCwzyhsss8o3M8PKcFijysbQU8s67bPLzSBzzH30481OU1POPquzz0
/eQ9BBcYPQ7GRz0alaA9J47hPTW8XT1FKOU9Vd+/PWfskz17W1o9iBwkPZNJOj2fOjw9q/V8PbmB
Qz3H48k91yMnPedFTT34T/U+BSRMPg6aMj4YjBU+IvwuPi3sez45Xr8+RVR4PlHO3T5eztg+bFT/
Pnpg5j6EeXY+jAWHPpPT4j6b4+c+pDTAPqzFZT61lJc+vqDjPsfooj7Rafg+2yLV
      </set>
      <set id="src_1351" fmt="series">
AAAACHNyY18xMzUxAAAAAj+AAADDx4AAAAAAAQAABkBAWpcHQFniWEBZNM9AWI9NQFfyq0BXX8RA
VteCQFZar0BV6h1AVYafQFUw5EBU6YJAVLE5QFSIlkBUcAVAVGfpQFRwi0BUiiFAVLTFQFTwe0BV
PSxAVZqpQFYInEBWhqpAVxRRQFew/0BYXAtAWRSxQFnaI0Baq2hAW4d5QFxtPEBdW4dAXlEcQF9M
v0BgTPVAYVB1QGJV0kBjW5xAZGBfQGViokBmYPFAZ1nlQGhMBkBpNfNAahZXQGrr7EBrtYBAbHHx
QG0gOEBtv2hAbk6uQG7NWkBvOttAb5bFQG/g0kBwGORAcD8FQHBTfEBwVqFAcEjuQHArOUBv/nBA
b8OvQG98J0BvKWhAbs0VQG5o/UBt/xlAbZGIQG0ikEBstJhAbEooQGvl4UBrin9Aazq6QGr5iEBq
ydRAaq6PQGqqu0BqwT1AavT+QGtI2UBrv5ZAbFvmQG0gWUBuD19AbytAQHB2LkBx8ftAc6BZQHWC
wUB3mnpAeeh7QHxtaUB/Ka5AgQ6zQIKkMkCEVRtAhiEBQIgHVkCKB2pAjCBYQI5RGUCQmIFAkvU+
QJVl2ECX6L1AmnwrQJ0eS0CfzSpAooa4QKVI00CoEUFAqt25QK2r60CweXJAs0PmQLYI3UC4xe5A
u3i0QL4e0EDAtfBAwzvRQMWuREDICytAylCOQMx8dUDOjSdA0IEAQNJWekDUDEpA1aFCQNcUSkDY
ZItA2ZFkQNqaW0DbfyFA3D+aQNzb2EDdVCNA3ajoQN3ax0Dd6oxA3dkkQN2nvUDdV6NA3OpHQNxh
P0DbvjVA2wMMQNoxtEDZTDlA2FS6QNdNcUDWOI9A1Rh0QNPvcUDSv+hA0YwyQNBWrUDPIbFAze+N
QMzCh0DLnNVAyoCcQMlv7kDIbMdAx3kJQMaWe0DFxsdAxQt4QMRl+kDD15VAw2FvQMMEiEDCwb5A
wpnPQMKNR0DCnIdAwsfiQMMPfkDDc1JAw/M3QMSO5EDFRfNAxhfRQMcD1EDICTVAyScPQMpcZEDL
qCBAzQkUQM5+A0DQBZhA0Z5yQNNHJUDU/jBA1sINQNiRMEDaaflA3ErgQN4yUkDgHrRA4g5wQOP/
9UDl8bZA5+ItQOnP3kDruUZA7Z0JQO95xUDxTipA8xjkQPTYxkD2jKVA+DNkQPnL9kD7VWJA/M6m
QP427UD/jWNBAGidQQEA4kEBjy9BAhM0QQKMrEEC+1dBA176QQO3YkEEBGFBBEXSQQR7jkEEpXpB
BMN+QQTVhkEE23xBBNVdQQTDIUEEpMdBBHpTQQRDzkEEAUFBA7K9QQNYVEEC8iNBAoBDQQIC0EEB
efZBAOXeQQBGtUD/OVVA/c/oQPxRqED6vx5A+RjTQPdfW0D1k1dA87VyQPHGZEDvxuxA7bfLQOuZ
4EDpbgpA5zUxQOTwTkDioFVA4EZKQN3jPEDbeD9A2QZ2QNaPBUDUExlA0ZPeQM8SjEDMkFJAyg5/
QMeOT0DFEQZAwpfeQMAkKUC9typAu1InQLj2X0C2pRlAtF+IQLIm4kCv/FVAreEJQKvWHECp3KVA
p/WwQKYiPkCkY0ZAormvQKEmXUCfqhhAnkWlQJz5okCbxrpAmq2BQJmuakCYyeFAmAA+QJdRxECW
vqVAlkb/QJXq2kCVqixAlYTXQJV6p0CVi1RAlbaEQJX7x0CWWptAltJqQJdijECYCkRAmMjJQJmd
PECahrBAm4QuQJyUpkCdtvRAnuoBQKAsnEChfY5AotuWQKRFa0Club9ApzdFQKi8nkCqSHZAq9lz
QK1uRUCvBZFAsJ4JQLI2YUCzzVdAtWGkQLbyJkC4fa9AugMjQLuBeUC896dAvmS6QL/Hz0DBIBBA
wmy5QMOtFkDE4INAxgZ1QMceWUDIJ8pAySJoQMoN10DK6eJAy7ZcQMxzGkDNIA5Azb0qQM5KcEDO
x+FAzzWmQM+T2kDP4qFA0CIcQNBSj0DQdDRA0Ic2QNCLzkDQgjVA0GqnQNBFWUDQEndAz9IyQM+E
tkDPKilAzsK0QM5Ob0DNzXFAzT/LQMyljUDL/rlAy0tOQMqLTEDJvqpAyOVnQMf/c0DHDMBAxg1D
QMUA8UDD57tAwsGgQMGOrUDATu1AvwJvQL2pSUC8Q59AutGlQLlTn0C3yddAtjSsQLSUk0Cy6g5A
sTWqQK94IECtsjFAq+S1QKoQmUCoNuBAplijQKR3GkCik4NAoK87QJ7Lt0Cc6n9Amw0sQJk1V0CX
ZMpAlZ1HQJPgsUCSMOZAkI/OQI7/Y0CNgaBAjBh+QIrGAkCJjC1AiGz9QIdqcUCGhnZAhcL1QIUh
wkCEpLRAhE2BQIQd3UCEF1pAhDt7QISLsUCFCUtAhbWAQIaRbkCHnhZAiNxgQIpNFECL8NZAjcgu
QI/TkUCSE0ZAlIeGQJcwX0CaDcdAnR+gQKBlqECj34dAp4zOQKttBkCvf4xAs8O3QLg40EC83hBA
wbKcQMa1nkDL5itA0UNYQNbMPkDcf+lA4l1sQOhj3EDuklpA9OgCQPtj+kEBAsFBBGXqQQfbH0EL
Yg5BDvprQRKj70EWXmBBGimCQR4FLkEh8UFBJe2cQSn6HUEuFrdBMkNbQTaAAUE6zJpBPykfQUOV
k0FIEe5BTJ4qQVE6O0FV5hBBWqGSQV9sn0FkRw1BaTCmQW4pIUFzMDBBeEVtQX1oX0GBTD5Bg+qR
QYaOzEGJOIhBi+dOQY6am0GRUeNBlAyHQZbJ3UGZiS1BnEmuQZ8KiUGhytpBpImzQadGGUGp/wVB
rLNgQa9iC0GyCd5BtKmlQbdAJ0G5zCNBvExTQb6/bkHBJCZBw3krQcW9MkHH7uxByg0SQcwWX0HO
CZNBz+V8QdGo7EHTUsBB1OHdQdZVQUHXq/hB2OUYQdn/ykHa+0RB29baQdyR8EHdK/5B3aSRQd37
UkHeL/dB3kJUQd4yUUHd/+xB3as9Qd00dEHcm9ZB2+G7QdsGlkHaCuhB2O9NQde0b0HWWwtB1OPx
QdNQA0HRoC9Bz9VzQc3w2UHL83RByd5pQcey4UHFcgxBwx0nQcC1bUG+PCRBu7KUQbkaAkG2c7xB
s8EKQbEDNkGuO39Bq2suQaiTgkGltbVBotL3QZ/sd0GdA1pBmhi+QZctt0GUQ09BkVqJQY50W0GL
kbJBiLNqQYXaXEGDB09BgDsAQXrsREF1cq9BcApyQWq0pEFlckJBYEQxQVsrQEFWKCBBUTtmQUxl
nUFHpzVBQwCCQT5xxUE5+yxBNZzRQTFWukEtKNdBKRMLQSUVKUEhLvVBHWAkQRmoYUEWB0hBEnxv
QQ8HX0ELp5lBCFybQQUl3kECAtNA/eXWQPfrJ0DyFHJA7GCSQObOYUDhXLhA3AqAQNbWpEDRwBdA
zMXPQMfm3kDDIlNAvndKQLnk6UC1alRAsQbYQKy5w0CognBApGBHQKBSu0CcWUpAmHN+QJSg60CQ
4S9AjTPyQImY5ECGD7tAgpg2QH5kNEB3ul5AcTKSQGrMZUBkh4JAXmOgQFhgg0BSfcNATLsJQEcY
DkBBlIdAPDBBQDbq3kAxxAVALLtyQCfQ0UAjA8NAHlP9QBnBKEAVSulAEPDzQAyy3EAIkE5ABIjn
QACcXj/5lHs/8iSxP+rorj/j3+M/3QneP9ZmBz/P8+w/ybMlP8OjVz+9xC4/uBV7P7KW6D+tSEc/
qCmJP6M6ej+eex8/metUP5WLGz+RWos/jVmUP4mIPz+F5pk/gnTTP35lfD94QLk/cntQP20VSj9o
Djk/Y2X1P18b1T9bL0c/V5+2P1RsBz9Rkyk/TxPXP0zswz9LHA0/SZ/7P0h2QD9HnIo/RxBOP0bO
xD9G1O4/Rx+SP0erdj9IdM4/SXfFP0qwfD9MGos/TbGXP09xHz9RVII/U1b/P1VzwT9Xpd0/Wehe
P1w2Rj9eipc/YOBYP2My0j9lfQM/Z7ooP2nloT9r+u8/bfXoP2/SNj9xi+8/cx9mP3SJLz91xiM/
dtNmP3eubD94VPo/eMVVP3j9vT94/QM/eMJWP3hNDj93nT8/drM1P3WPnD90M30/cqBnP3DX5z9u
3Bs/bK92P2pUvz9nzww/ZSG+P2JQfz9fXzo/XFIXP1kteT9V9fQ/UrBIP09hXj9MDj8/SLwPP0Vw
PT9CL+s/PwBqPzvnDj846Sg/Ngv9PzNUxD8wyJs/LmyFPyxFZT8qV/Y/KKjGPyc8Mj8mFmM/JTtF
PySuhj8kc5I/JI2NPyT/Uj8ly6Q/JvSaPyh8Ij8qY9I/LK0WPy9YoD8yZwE/NdhuPzmswD8943M/
QnulP0d0GT9Myzc/Un8JP1iNRD9e80I/Za4IP2y6Sj90FGo/e7h9P4HRKD+F5rY/ihqLP45qLD+S
0wU/l1JnP5vljj+giaM/pTvAP6n49D+uvkM/s4iuP7hVNT+9INY/weibP8apkz/LYNw/0AukP9Sn
Lz/ZMNg/3aYUP+IElT/mSfw/6nQnP+6BGj/ybwE/9jw0P/nnPD/9brhAAGjVQAIHlkADk0JABQuZ
QAZwcUAHwbtACP9+QAop20ALQQlADEVjQA03Q0AOFx9ADuWCQA+jCEAQUENAEO4EQBF9EUAR/jlA
EnJWQBLaR0ATNvFAE4k7QBPSEUAUEltAFEsCQBR86EAUqO1AFM/pQBTyrUAVEgBAFS6gQBVJPkAV
Yo1AFXsaQBWTc0AVrBpAFcWDQBXgF0AV/DBAFhoeQBY6JEAWXHpAFoFOQBaoxUAW0wlAFwAoQBcw
MUAXYzBAF5kuQBfSM0AYDkJAGE1kQBiPn0AY1OZAGR1gQBlpHkAZuDpAGgrSQBphGkAauzVAGxlZ
QBt7xEAb4rtAHE6OQBy/j0AdNhxAHbKXQB41aEAevvtAH0/AQB/oKUAgiKhAITGYQCHjf0AinspA
I2PeQCQzGUAlDNJAJfFTQCbg3EAn26tAKOHYQCnzdkArEIRALDjwQC1skkAuqy1AL/RyQDFH90Ay
pUBANAu5QDV6uEA28X5AOG9FQDnzG0A7fAdAPQj9QD6Y40BAKo5AQbzLQENOWEBE3fBARmpEQEfy
BEBJc+BASu6JQExgtEBNyR5ATyaNQFB300BRu9NAUvF9QFQX10BVLeRAVjLtQFcmO0BYBzRAWNVW
QFmQQEBaN6tAWstiQFtLZUBbt8pAXBDDQFxWoUBcidJAXKrcQFy6ZUBcuShAXKf4QFyHqEBcWUlA
XB3qQFvWpkBbhKVAWykkQFrFTkBaWmJAWemgQFl0SEBY+5VAWIC/QFgE8kBXiVJAVw72QFaW5UBW
IhVAVbFqQFVFwUBU38tAVIArQFQnbUBT1gRAU4xKQFNKgEBTEMxAUt9JQFK14UBSlG5AUnqyQFJo
WUBSXPZAUlgHQFJY9UBSXxZAUmmWQFJ3v0BSiLZAUpuQQFKvWUBSwxFAUtWxQFLmLEBS829AUvxw
QFMACkBS/SpAUvK9QFLfs0BSwvtAUpuhQFJorEBSKTBAUdxKQFGBJ0BRFwFAUJ0kQFAS7EBPd8dA
Tss4QE4M1UBNPEtATFlcQEtj6kBKW9tASUE4QEgUIkBG1NRARYOiQEQg+kBCrWFAQSlsQD+V4kA9
85NAPENpQDqGZEA4vZxANuo+QDUNjEAzKNxAMT2WQC9NNUAtWUBAK2NPQCls7kAnd+BAJYXaQCOY
pkAhsfpAH9OXQB3/PkAcNq9AGnukQBjPzkAXNNZAFaxYQBQ340AS2PNAEZDyQBBhNkAPSv1ADk94
QA1vqUAMrH9ADAbTQAt/S0ALFnpACszPQAqim0AKmApACq0nQArh40ALNfhAC6kIQAw6mEAM6ghA
DbabQA6fdkAPo6BAEMIFQBH5eEATSMBAFK51QBYpLEAXt2dAGVebQBsIMEAcx4hAHpP5QCBr2EAi
TXlAJDcuQCYnTkAoHDdAKhRLQCwN+kAuB8xAMABBQDH18UAz53FANdOWQDe5MUA5lytAO2yAQD04
REA++aRAQK/iQEJaQkBD+E1ARYmLQEcNnUBIhDdASe0mQEtIRkBMlYtATdT4QE8Gq0BQKrpAUUFV
QFJKuUBTRy1AVDb/QFUahUBV8hpAVr4aQFd+5kBYNN5AWOBdQFmBwUBaGV9AWqeJQFssikBbqKRA
XBwUQFyHCUBc6blAXUQ3QF2WlUBd4NxAXiMGQF5dBkBejsNAXrgZQF7Y2kBe8NFAXv+/QF8FXUBf
AV5AXvNyQF7bQUBeuHJAXoqpQF5RfkBeDKFAXbu4QF1eb0Bc9HZAXH2EQFv5V0BbZ7VAWshvQFob
YkBZYHVAWJedQFfA30BW3FdAVeoaQFTqWEBT3T5AUsM1QFGcrkBQahRATyvsQE3iy0BMj1dASzJF
QEnMWkBIXmdARulMQEVt9UBD7VlAQmh5QEDgSEA/Ve9APcqGQDw/KkA6tPtAOS0cQDeorkA2KNVA
NK6vQDM7Z0Ax0AlAMG2lQC8VREAtx+VALIZ9QCtR9EAqKydAKRLiQCgJ5kAnEOBAJihwQCVRIUAk
i25AI9fAQCM2akAip65AIiu6QCHCpkAhbIdAISlEQCD4u0Ag2rhAIM7zQCDVD0Ag7KFAIRURQCFN
50AhloFAIe47QCJUSUAix99AI0gzQCPUWkAka2hAJQxnQCW2XEAmaFBAJyEvQCff8UAoo4xAKWr2
QCo1J0ArASdAK835QCyanEAtZhxALi+UQC72JkAvuQBAMHdgQDEwkkAx4+9AMpDkQDM27kAz1Z9A
NGyaQDT7lkA1gmFANgDbQDZ27UA25KxAN0o5QDenykA3/adAOEwXQDiTokA41MtAORAmQDlGWkA5
eBxAOaYvQDnRZEA5+pdAOiKwQDpKnkA6c1lAOp3eQDrLLEA6/ElAOzI4QDtt/UA7sKRAO/scQDxO
YEA8q19APRMFQD2GMEA+BbVAPpJdQD8s40A/1fRAQI4tQEFWHEBCLj5AQxb9QEQQskBFG6JARjgL
QEdl/UBIpW1ASfZoQEtY0UBMzHNATlEIQE/mM0BRi4FAU0BtQFUEW0BW1pxAWLZqQFqi7kBcm0VA
Xp5iQGCrMEBiwIpAZN03QGb/6kBpJ0dAa1HeQG1+MUBvqplAcdWQQHP9Z0B2IGdAeDzHQHpQuEB8
Wl1AflfTQIAjl0CBEz9AgfnnQILWk0CDqEdAhG4IQIUm20CF0cpAhm3hQIb6MECHdc9Ah9/PQIg3
Y0CIe7dAiKwGQIjHkkCIza1AiL21QIiXGkCIWVJAiAPwQIeWjECHENZAhnKQQIW7g0CE66NAhALv
QIMBdkCB52BAgLTnQH7Us0B8EDtAeR1WQHX9HUBysNNAbznFQGuZgUBn0ctAY+R0QF/TbEBboMBA
V06YQFLfNkBOVPFASbI2QET5gUBALV1AO1BgQDZlK0AxbmJALG6uQCdotkAiXytAHVSgQBhLr0AT
RuZADkjHQAlTz0AEalQ//x1GP/WF7j/sEuY/4shDP9mp6D/Qu4I/yACIP798NT+3MY0/ryNZP6dU
Iz+fxj4/mHu9P5F2eT+KuBE/hEHoP3wqUj9wZY4/ZTb8P1qfqT9QoD0/Rzj6Pz5pxT82MiQ/LpFH
PyeGCT8hDvM/GypDPxXV7D8RD58/DNTHPwkikz8F9fg/A0vZPwEgij7+4MU+/G8UPvrj+D76NxM+
+l+4PvtU8D79DXs+/3/ZPwFRJj8DNW8/BWeyPwfivz8KoVQ/DZ4YPxDToT8UPHk/F9MZPxuR9T8f
c3c/I3IxPyeIUz8rsEs/L+SKPzQfjD84W9g/PJQIP0DCyj9E4uU/SO89P0zi2D9QuOI/VGyuP1f5
vj9bW8Y/Xo6vP2GOmz9kV+s/Zuc+P2k5nz9rTAQ/bRvhP26m9z9v61I/cOdPP3GZlz9yASc/ch1N
P3HtSD9xcWY/cKniP2+XSz9uOqM/bJTaP2qnXz9oc+g/ZfxsP2NDID9gSnQ/XRUQP1mlzD9V/7E/
UiXuP04cAT9J5U8/RYU1P0D/WT88V28/N5E1PzKwcD8tuOI/KK5MPyOUYj8ebsw/GUEhPxQO4T8O
23M/CaoiPwR+Fz7+tLc+9IOkPupuaz7gejM+1qvKPs0Hqz7DkfQ+uk5sPrFAfT6oazg+n9FUPpd1
Lj6PWMw+h33hPn/Lkz5xIyo+YwQLPlVvJj5IZN8+O+UXPi/vMz4kgiQ+GZxtPg88Mj4FXzk9+AXx
PeZJND3VghA9xanlPba7aj2orho9m3p4PY8Y0j2DgVM9cVgbPV0iFj1KUKk9ONQBPSiceT0Zmq89
C7+SPP34+DzmhnA80QwtPL1v8zyrmME8m27oPIzcHDx/lxY8aFPVPFPLCzxB3JQ8MmusPCVe+jwa
oKs8Eh54PAvJtDwHl1Y8BX//PAV//zwHl1Y8C8m0PBIeeDwaoKs8JV76PDJrrDxB3JQ8U8sLPGhT
1Tx/lxY8jNwcPJtu6DyrmME8vW/zPNEMLTzmhnA8/fj4PQu/kj0Zmq89KJx5PTjUAT1KUKk9XSIW
PXFYGz2DgVM9jxjSPZt6eD2orho9trtqPcWp5T3VghA95kk0PfgF8T4FXzk+Dzwy
      </set>
      <set id="src_901" fmt="series">
AAAAB3NyY185MDEAAAACP4AAAMPHgAAAAAABAAAGQECqqZ1Aqji5QKnAi0CpQL1AqLkMQKgpSkCn
kVdApvEsQKZIz0ClmEhApN/FQKQfc0CjV4JAoohDQKGyA0Cg1RtAn/HpQJ8I0kCeGj9AnSafQJwu
Y0CbMgBAmjHkQJkugUCYKE9Alx/DQJYVUECVCWRAk/xsQJLu1kCR4P9AkNNGQI/GAkCOuYVAja4b
QIykCkCLm5FAipToQImQR0CIjdFAh42gQIaP3kCFlKRAhJwCQIOmBUCCsrVAgcIWQIDUJkB/0bBA
fgAqQHwzsUB6bCBAeKlKQHbq/kB1MQdAc3srQHHJMEBwGthAbm/uQGzIJ0BrI1NAaYErQGfhgEBm
RAxAZKicQGMPAEBhdwlAX+CSQF5Ld0Bct5pAWyTzQFmTZ0BYAtNAVnNOQFTk2UBTV4JAUctaQFBA
fEBOtwpATS8uQEupJEBKJRdASKNKQEckBkBFp5tARC5hQEK4tkBBRwJAP9mwQD5xGkA9DdJAO7BW
QDpZKEA5CNFAN7/eQDZ+4EA1RnZANBcpQDLxpEAx1oZAMMZlQC/B4kAuyZ1ALd44QC0AU0AsMJpA
K2+hQCq+A0AqHGFAKYtFQCkLPEAonOJAKECxQCf3K0AnwMlAJ539QCePMUAnlMdAJ68CQCfeRkAo
IttAKHz7QCjs4EApcqJAKg5cQCrAHEArh+RALGW5QC1ZeUAuYxFAL4JTQDC2+EAyALpAM19RQDTS
U0A2WVdAN/PpQDmhmUA7YdJAPTQEQD8Xk0BBC91AQxA2QEUj70BHRlBASXadQEu0GUBN/gFAUFOT
QFK0DEBVHpFAV5J5QFoPB0Bck4BAXx8zQGGxcEBkSZNAZub/QGmJIUBsL29Abtl7QHGG1UB0NwxA
dunKQHmeyEB8Vc1Afw6uQIDkpkCCQshAg6HDQIUBokCGYnJAh8RCQIknLECKi0xAi/DGQI1XwkCO
wGlAkCrnQJGXbECTBixAlHdIQJXq+UCXYWxAmNrLQJpXPECb1uJAnVnZQJ7gN0CgagtAofdcQKOI
JEClHF1AprP5QKhO0kCp7L5Aq42IQK0w70Cu1qhAsH5bQLInpECz0hxAtX1EQLcomUC404tAun2F
QLwl7EC9zBRAv29NQMEO5EDCqiRAxEBJQMXQlEDHWkRAyNyZQMpW00DLyDVAzTAIQM6Nl0DP4CpA
0SceQNJh4UDTj+NA1LCeQNXDmEDWyGdA176iQNimDUDZfmVA2kd/QNsBPEDbq5RA3EaAQNzSJEDd
TqpA3bxNQN4bX0DebD1A3q9RQN7lGkDfDh1A3yrwQN88OkDfQqpA3z74QN8x6UDfHEZA3v7fQN7a
fUDesANA3oA/QN5MFkDeFF9A3dnxQN2dm0DdYCpA3SJgQNzk+0DcqKBA3G4CQNw1vkDcAGNA285y
QNugXkDbdotA21FPQNsw70DbFZ9A2v+EQNrus0Da4zBA2tz0QNrb3UDa38JA2uhoQNr1iUDbBtFA
2xvdQNs0QkDbT4hA220uQNuMpkDbrWRA287SQNvwVEDcEU9A3DEcQNxPF0DcaptA3IL8QNyXnkDc
p+FA3LMeQNy4yUDcuFBA3LEoQNyiy0DcjL9A3G6MQNxHx0DcGA5A298AQNucWUDbT8tA2vkhQNqY
KEDaLLNA2bagQNk12UDYqk9A2BP9QNdy6kDWxxVA1hCTQNVPfkDUg/JA064TQNLOC0DR5AZA0PA3
QM/y1EDO7BdAzdwwQMzDbEDLog5AynhZQMlGl0DIDQZAxsv+QMWDz0DENMlAwt9DQMGDk0DAIhZA
vrsoQL1PL0C73pdAumnOQLjxQkC3dWtAtfbLQLR15UCy80BAsW9uQK/rCkCuZrdArOMgQKtg/UCp
4PhAqGPfQKbqgEClda1ApAZDQKKdKUChO0JAn+F+QJ6Q0kCdSixAnA6JQJre9UCZvG9AmKf4QJei
kUCWrTVAlcjeQJT2hECUNxFAk4tlQJL0XECScsVAkgdbQJGy0kCRddBAkVDZQJFEZ0CRUN5AkXaM
QJG1rkCSDl9AkoCnQJMMakCTsXlAlG+HQJVGLkCWNOtAlzslQJhYIECZiwZAmtLpQJwuyECdnYBA
nx3aQKCuiUCiTi5Ao/tWQKW0f0CneBdAqUSAQKsYEkCs8SVArs3+QLCs5UCyjBtAtGn1QLZEvEC4
GsVAuepjQLuyEkC9cEZAvyOQQMDKi0DCY+JAw+5lQMVo9UDG0oZAyCoxQMlvOUDKoOhAy765QMzI
PEDNvSdAzp1SQM9ot0DQH3JA0MHBQNFP+UDRyppA0jJRQNKH4EDSzCdA0wApQNMk/EDTO8hA00Xt
QNNEyUDTOdhA0yaxQNMM/kDS7mdA0sytQNKpmkDShwRA0mbQQNJK3UDSNQxA0idIQNIjcUDSK2ZA
0kEJQNJmJkDSnIxA0uX2QNNEEkDTuIJA1ETXQNTqjUDVqxBA1oemQNeBkEDYmf9A2dIBQNsqi0Dc
pHhA3kCKQN//ZkDh4ZdA4+eNQOYRmkDoX/lA6tLKQO1qCkDwJZ9A8wVYQPYI6ED5L+hA/HnZQP/m
JEEBug1BA5F/QQV4+EEHb/1BCXYNQQuKm0ENrRNBD9zXQRIZQEEUYZlBFrUyQRkTTUEbeyVBHevs
QSBk00Ei5P9BJWuHQSf3kkEqiDhBLRyJQS+zkkEyTFVBNOXbQTd/I0E6FyhBPKzhQT8/QUFBzTdB
RFWwQUbXj0FJUcBBS8MnQU4qpkFQhxVBUtdZQVUaTUFXTsxBWXOzQVuH20FdiiBBX3lfQWFUdUFj
GkRBZMmpQWZhkUFn4OhBaUafQWqRpkFrwQBBbNOxQW3IyUFun1dBb1aCQW/tcEFwY2BBcLeXQXDp
YkFw+ClBcONeQXCqgkFwTRxBb8rcQW8jc0FuVrJBbWR2QWxMsUFrD2ZBaay0QWgky0Fmd/ZBZKaO
QWKxBEFgl99BXlu9QVv9SkFZfVNBVty5QVQcZkFRPWBBTkC8QUsnn0FH8ztBRKTmQUE9+UE9v91B
OiwGQTaD7UEyySVBLv1CQSsh20EnOJhBI0MiQR9DJkEbOlNBFypRQRMU10EO+5RBCuAxQQbEVkEC
qaFA/SNTQPT8BEDs4F9A5NNUQNzXwUDU8GtAzR/3QMVo8UC9zcNAtlC3QK7z80CnuXxAoKM0QJmy
1UCS6fZAjEoKQIXUXUB/FClActhoQGb3MEBbcfRAUEngQEV/3EA7FI5AMQhZQCdbZkAeDaBAFR68
QAyOOkAEW2k/+QrkP+oWfD/b1zg/zkpvP8FtNj+1PGk/qbS0P57SvT+Ukqo/ivC5P4HpDz9y74E/
YzHPP1SQ0T9HBIQ/OoTpPy8KDD8kjBE/GwNtPxJoWj8Ks40/A92JPvu+cj7xY3U+6J0QPuFd6z7b
mYk+10PZPtRROD7Stmk+0miUPtNdQT7Vik4+2OXuPt1m7j7jA6E+6bL+PvFsKz76Jr4/AezXPwc+
Nj8NAzQ/EzeuPxnXGz8g3UI/KEV7PzALOT84Kf4/QJzPP0lewj9Sask/W7v+P2VMlT9vFy8/eRXj
P4GhaT+Gy/o/jAeeP5FRDz+WpQ4/nABNP6Ffbz+mvws/rBuwP7Fx5j+2vkc/u/1AP8ErXD/GRS8/
y0dZP9AuiT/U95g/2Z9wP94i1T/ifuM/5rDYP+q2Gz/ujFE/8jEeP/WidT/43o0/++OqP/6wYEAA
ob9AAc4HQALct0ADzYJABKAyQAVU3UAF64dABmSBQAbAIUAG/tZAByEqQAcnwUAHE1RABuSxQAac
vEAGPGdABcS0QAU2s0AEk39AA9w4QAMSCEACNhtAAUmfQABNwD/+h1I//FkAP/oSxT/3tuo/9Udy
P/LGYT/wNZ4/7Zb0P+rsEj/oNoU/5Xe7P+KxAT/f44E/3RBCP9o4Lj/XXAo/1Hx/P9GaFT/OtTw/
y85FP8jlbT/F+to/ww6fP8Agvz+9MTA/uj/eP7dMrT+0V30/sWAtP65mnD+rarA/qGxSP6VrRz+i
Z78/n2HGP5xZdz+ZTwE/lkKkP5M0tD+QJZk/jRXSP4oF8z+G9qc/g+isP4Dc2D97qC0/dZ7JP2+f
qT9prRI/Y8ltP133Pz9YOSg/UpHfP00ELT9Hkus/QkD8Pz0RST84Br0/MyRBPy5stz8p4vU/JYnB
PyFjzT8dc7M/GbvwPxY+4T8S/r8/D/2aPw09Vz8Kv64/CIYiPwaSBT8E5HA/A35EPwJgIz8Binc/
AP1nPwC43D8AvHw/AQerPwGZjT8CcQA/A4yiPwTqzT8GiZk/CGbfPwqAbz8M034/D10uPxIaaj8V
B+M/GCIaPxtlXD8ezcs/IldfPyX96j8pvR4/LZCPPzFzuz81Ygw/OVbdPz1Nrj9BQZo/RS4jP0kO
cT9M3fY/UJg1P1Q4yj9Xu3I/WxwOP15Wqz9hZ4Y/ZEsQP2b99j9pfSY/a8XOP23VaD9vqbc/cUDP
P3KZFj9zsUU/dIhsP3Ud9j91caU/dYM0P3VTeD904z4/dDOqP3NGOz9yHL8/cLlaP28efj9tTuc/
a02bP2kd4T9mwz8/ZEF1P2GcdT9e2GE/W/mDP1kERT9V/S4/UujbP0/L9T9MqzA/SYs+P0ZwzD9D
YH0/QF7fPz1waT86mW8/N94kPzVCjj8yyqo/MHnkPy5Toj8sWwo/KpL/Pyj+HD8nnrA/Jna6PyWH
6j8k05w/JFrVPyQeRj8kHkY/JFrVPyTTnD8lh+o/Jna6Pyee5z8o/pw/KpPePyxcYT8uVZE/MHyR
PzLOQj81R0Y/N+Q7PzqhLj89eiY/QGsAP0Nvdj9GgyQ/SaGPP0zGLz9P7G4/Uw+3P1Yrdz9ZOyk/
XDpYP18kqT9h9eI/ZKntP2c85T9pqxU/a/EEP24Ldz9v93c/cbJZP3M5wD90i58/daZCP3aITz93
MMc/d58KP3fTEj93zHw/d4wvP3cTFj92Yn0/dXwUP3Rh6z9zFm4/cZxmP2/29D9uKZA/bDgAP2om
Vz9n+PA/ZbRoP2Ndmj9g+ZU/Xo2aP1wfFD9Zs5E/V1C7P1T8Uz9SvCc/UJYMP06P2D9Mr1o/SvpQ
P0l2Zz9IKSo/RxgGP0ZIOT9FvtI/RYCqP0WSWj9F+Do/RrZWP0fQbT9JSek/SyXeP01nKT9QD+k/
UyIRP1afJz9aiEo/Xt4oP2OhOD9o0SA/bm0+P3R0fj965VY/gN7nP4R9uz+ITbk/jE07P5B6ZT+U
0yc/mVU8P53+MT+iy2E/p7n/P6zHED+x73U/ty/rP7yFED/B62M/x19LP8zdHT/SYRg/1+dyP91s
Vz/i6+8/6GJhP+3L2T/zJIw/+Gi8P/2Uu0ABUnlAA8rxQAYyFUAIhkZACsX1QAzvqUAPAf9AEPuq
QBLbdUAUoC5AFkjuQBfUzkAZQwdAGpLtQBvD80Ac1ahAHce6QB6Z3EAfTA9AH95XQCBQ2EAgo9BA
INeZQCDstEAg46ZAIL0VQCB5wEAgGnlAH6ApQB8Ly0AeXmxAHZknQBy9J0Aby6NAGsXcQBmtHUAY
grhAF0gEQBX+XUAUpx9AE0OqQBHVWkAQXYlADt2NQA1Wt0ALyjdACjlwQAiljEAHD7ZABXkPQAPi
qkACTY1AALquP/5V6T/7PnA/+DB+P/Utfz/yNr8/701lP+xydj/pptY/5utHP+RAaD/hpro/3x6d
P9yoUj/aQ/8/1/GtP9WxTT/TgrY/0WWpP89Z1j/NXtc/y3Q7P8mZfz/Hzhg/xhFxP8Ri8D/CwfU/
wS3fP7+mDD++Kd4/vLi5P7tSCD+59T0/uKHTP7dXTz+2FUA/tNtCP7Oo/T+yffc/sVohP7A9ST+v
J0k/rhgJP60Pez+sDZw/qxJyP6oeDD+pMH0/qEn8P6dqlD+mkmM/pcGLP6T4Kz+kNl0/o3w3P6LJ
xT+iHw0/oXwJP6DgpT+gTMM/n8AxP586sz+evBI/nkPcP53Rnz+dZNo/nPz4P5yZVT+cOTs/m9vo
P5uAiD+bJjw/mswbP5pxMT+aFIM/mbUvP5lSHj+Y6lI/mHzgP5gIuT+XjO0/lwiZP5Z66T+V4xk/
lUB3P5SSaT+T2II/kxJAP5I/Wz+RX6o/kHMlP496Az+OdEA/jWJyP4xFJD+LHQo/ier/P4iwBD+H
bUQ/hiQPP4TV3T+DhEg/gjERP4DeGT9/GsM/fIIVP3n2oD93fQw/dRoyP3LTDj9wrMA/bqyCP2zX
oD9rM3c/acWQP2iTFz9noWY/ZvXJP2aVcj9mhXk/ZsrOP2dqNT9oaEI/aclNP2uRbj9txHo/cGX2
P3N5Fz93AL4/ev9rP393QT+CNP8/hOyWP4fi5D+LGBU/jowxP5I/CT+WMDA/ml8FP57Kpj+jcfw/
qFOzP61uPz+yv9o/uEaHP74AFD/D6hg/ygH4P9BE6j/Wr/I/3T/rP+Pxhj/qwUw/8aulP/is2T//
wRFAA3IwQAcJYkAKpBVADkBBQBHbxkAVdI1AGQh/QByVh0AgGZRAI5KbQCb+mkAqW5lALaesQDDg
30A0BXxANxPIQDoKHUA85utAP6i4QEJOJUBE1e1ARz7mQEmIBEBLsFhATbcSQE+bhEBRXR1AUvtX
QFR1/EBVzN1AVv/vQFgPRkBY+xdAWcO3QFppmEBa7U1AW0+gQFuRSEBbsy5AW7ZQQFubr0BbZJBA
WxI0QFql7kBaISJAWYVAQFjTxUBYDjZAVzYgQFZNFUBVVKZAVE5oQFM76kBSHrhAUPhWQE/KPkBO
lcdATVx2QEwfjUBK4E5ASZ/nQEhfb0BHH+xAReJJQESnXEBDb+BAQjx4QEENsEA/4/dAPr+lQD2g
+UA8iBpAO3UXQDpn6UA5YHVAOF6JQDdh9EA2alhANXdXQDSIhUAznWtAMrWMQDHQZEAw7WxAMAwc
QC8r7kAuTF5ALWzwQCyNL0ArrLBAKssTQCnoCUApA09AKBy1QCc0HEAmSXlAJVzUQCRuMkAjfcRA
IovoQCGY90AgpV9AH7GiQB6+UkAdzBVAHNufQBvtskAbAx1AGhy4QBk7ZEAYYAdAF4uLQBa+20AV
+t9AFUB8QBSQkEAT6+5AE1NhQBLHokASSVtAEdkkQBF3f0ARJNpAEOGIQBCtxUAQibJAEHVTQBBw
kkAQez1AEJUCQBC9d0AQ9BJAETgwQBGJE0AR5e5AEk3EQBK/kEATOjhAE7yPQBRFWEAU00hAFWUG
QBX5MEAWjl9AFyMkQBe2EEAYRbNAGNCiQBlVfkAZ0tpAGkdhQBqxyEAbENNAG2NTQBuoLEAb3lNA
HATRQBwalUAcHv9AHBFXQBvw/EAbvW5AG3YpQBsa00AaqyJAGiboQBmOBkAY4HZAGB5EQBdHj0AW
XIZAFV1rQBRKjUATJExAEesRQBCfVEAPQZdADdJtQAxSXUAKwf9ACSH1QAdy4kAFtW5AA+pEQAIS
EUAALYQ//HqVP/iEKz/0eSQ/8FrfP+wqtD/n6fs/45oIP988LT/a0bc/1lvxP9HcID/NU1o/yMMM
P8Qscj+/kMc/uvE/P7ZPDz+xq2g/rQd3P6hkaj+jw2g/nyWbP5qMJD+V+Cc/kWrAP4zlCz+IaB0/
g/UJP38ZuD92YTw/bcKfP2U/2D9c2vY/VJXDP0xx0j9EcNg/PJR1PzTeND8tT4Y/JenGPx6uMz8X
nfI/ELoMPwoDcD8Deu4++kJyPu3tzj7h+OI+1mRiPsswyz7AXl0+te0gPqvc5D6iLUQ+mN2lPo/t
OT6HWwQ+fku0Pm6YyD5fmkc+UUzlPkOtEj42tv0+KmadPh63sj4TpdI+CSxnPf6NeT3r4AA92kaS
Pcm3PT26J/g9q46rPZ3hPj2RFZ09hSHBPXP3ez1fM4E9S+Q+PTn2sT0pWD49Gfa0PQvAWDz9R948
5SGCPM7tRzy6i/g8p9+HPJbLFzyHMv48cfmSPFgedzxAuQQ8K4FlPBhNijwG9Yw77qdZO9KInDu5
S9U7orIQO46AWzt4/0c7WPk2OzyPJDsjaKc7DTP7OvNLdjrQ8RA6stl5OpiQNTqBqvA6W5HMOjkk
dTobbsw6AeE3Odf03jmyjNQ5krqUOW+JgTlCDNU5G9qWOPfgLzjC0r04lvxVOGX8qzgrTbg397AR
N6ueJzdeliU3ABgjNlzHhAAAAAAAAAAAAAAAAAAAAAAAAAAAAAAAAAAAAAAAAAAAAAAAAAAAAAAA
AAAAAAAAAAAAAAAAAAAAAAAAAAAAAAAAAAAAAAAAAAAAAAAAAAAAAAAAAAAAAAAAAAAAAAAAAAAA
AAAAAAAAAAAAAAAAAAAAAAAAAAAAAAAAAAAAAAAAAAAAAAAAAAAAAAAAAAAAAAAAAAAAAAAAAAAA
AAAAAAAAAAAAAAAAAAAAAAAAAAAAAAAAAAAAAAAAAAAAAAAAAAAAAAAAAAAAAAAAAAAAAAAAAAAA
AAAAAAAAAAAAAAAAAAAAAAAAAAAAAAAAAAAAAAAAAAAAAAAAAAAAAAAAAAAAAAAAAAAAAAAAAAAA
AAAAAAAAAAAAAAAAAAAAAAAAAAAAAAAAAAAAAAAAAAAAAAAAAAAAAAAAAAAAAAA=
      </set>
      <set id="src_451" fmt="series">
AAAAB3NyY180NTEAAAACP4AAAMPHgAAAAAABAAAGQECUrSxAlT+zQJXad0CWfk1AlywBQJfkXECY
qBNAmXfcQJpUVUCbPhNAnDWXQJ07TECeT4pAn3KIQKCkekCh5XBAozVfQKSUI0CmAXxAp30QQKkG
akCqnPVArD//QK3uvkCvqExAsWupQLM3u0C1C1FAtuUiQLjD1EC6pfRAvIoEQL5uckDAUaZAwjH3
QMQNtEDF4yxAx7CpQMl0cUDLLMpAzNgEQM50dUDQAH1A0XqJQNLhGUDUMrZA1W33QNaRkEDXnFpA
2I01QNljDkDaHRBA2rpwQNs6ekDbnKZA2+CGQNwFwEDcDC1A2/O5QNu8bEDbZmVA2vH2QNpfgUDZ
r4xA2OKxQNf5oEDW9SRA1dYfQNSdiUDTTHBA0ePtQNBlK0DO0WtAzSnvQMtwC0DJpRlAx8p0QMXh
jkDD69VAweq5QL/fpUC9zBRAu7F4QLmRRUC3bOdAtUXFQLMdRECw9MRArs2eQKypIkCqiKBAqG1W
QKZYfUCkS0BAokbRQKBMTkCeXNBAnHlkQJqjDUCY2sVAlyGAQJV4I0CT34dAklhzQJDjv0CPgiRA
jjRVQIz6+kCL1rBAisgOQInPl0CI7cZAiCMJQIdvxECG1ExAhlDiQIXlyUCFkzBAhVk7QIU3+kCF
L2xAhT+FQIVoLECFqTZAhgJqQIZzfkCG/BtAh5vXQIhSOkCJHrpAigDAQIr3pECMAq9AjSEZQI5S
E0CPlLRAkOgLQJJLIECTvORAlTxBQJbIFkCYXy5AmgBcQJuqYUCdW/lAnxPXQKDQp0CikRNApFPA
QKYXUUCn2m1AqZuwQKtZvUCtEz1ArsbLQLBzGkCyFuNAs7DXQLU/rkC2wjhAuDdGQLmdtUC69G1A
vDpgQL1ukkC+kAhAv53wQMCXd0DBe91AwkpiQMMCckDDo4hAxC0gQMSe1EDE+FRAxTlbQMVhu0DF
cWZAxWhLQMVGe0DFDBZAxLlXQMROf0DDy+pAwzIDQMKBREDBukdAwN2vQL/sMkC+5o9Avc2PQLyi
GEC7ZRpAuheDQLi6Y0C3TslAtdXPQLRQnUCywFhAsSYzQK+DZ0Ct2TRArCjYQKpznECourpApv+C
QKVDPUCjhzFAocyiQKAU00CeYQBAnLJpQJsKPUCZaalAl9HXQJZD4ECUwNpAk0nPQJHfwUCQg6dA
jzZvQI349UCMzApAi7BzQIqm6UCJsAhAiMxwQIf8rUCHQThAhpp9QIYIzECFjHlAhSXAQITUyECE
madAhHRjQIRk90CEa0FAhIcVQIS4NkCE/lZAhVkXQIXIEECGSr9AhuCXQIeI+0CIQ0NAiQ61QInq
jkCK1fxAi9AjQIzYGkCN7PFAjw20QJA5W0CRbuBAkq03QJPzTECVP/1AlpI7QJfo60CZQvJAmp86
QJv8pUCdWiBAnraZQKARBkChaGJAoruuQKQJ90ClUllAppPkQKfNyUCo/z1Aqid5QKtF3ECsWblA
rWJyQK5fh0CvUINAsDT1QLEMgkCx1t5AspPJQLNDFkCz5KNAtHhoQLT+T0C1dmxAteDVQLY9tEC2
jTRAts+SQLcFGEC3LhdAt0ruQLdcCEC3YdJAt1y5QLdNRkC3NABAtxFxQLbmLEC2ssZAtnfaQLY2
CkC17fZAtaA+QLVNhkC09mpAtJuaQLQ9v0Cz3XlAs3ttQLMYRkCytKJAslEgQLHuWkCxjOhAsS1h
QLDQVkCwdlZAsB/pQK/NlUCvf9JArzcmQK70A0CutthAroAQQK5QEUCuJzlArgXgQK3sUECt2t1A
rdHNQK3RX0Ct2c5AretJQK4F+0CuKgdArleLQK6Ok0CuzzdArxmBQK9tcECvywFAsDIqQLCi1ECx
HOdAsaBCQLIswECywjlAs2B3QLQHPEC0tlNAtW14QLYsZEC28spAt8BZQLiUu0C5b5hAulCSQLs3
SEC8I01AvRREQL4Jw0C/A2NAwACzQMEBRUDCBKhAwwprQMQSHEDFG0lAxiV+QMcwQEDIOyVAyUW5
QMpPgkDLWBVAzF8QQM1j9EDOZlNAz2XBQNBhzkDRWgpA0k4JQNM9XkDUJ51A1QxZQNXrJkDWw5lA
15U0QNhfq0DZIoVA2d1dQNqPy0DbOVNA29mTQNxwI0Dc/JVA3X5+QN31dEDeYRFA3sDtQN8UpEDf
W9dA35YjQN/DJUDf4pVA3/QdQN/3bEDf7DxA39JTQN+pdkDfcXdA3yozQN7TkEDebXdA3ffxQN1z
DkDc3uNA3DubQNuJb0DayKpA2fmmQNkc0UDYMqFA1zuxQNY4pEDVKjNA1BExQNLucUDRwuRA0I+N
QM9Vf0DOFdZAzNHJQMuKnEDKQaxAyPhZQMewEEDGakpAxSiHQMPsUUDCtzhAwYrSQMBotkC/UnhA
vkmuQL1P7EC8Zr5Au4+tQLrMNEC6HctAuYXQQLkFmkC4nm1AuFFxQLgfzEC4CodAuBKNQLg4sUC4
fa9AuOIeQLlme0C6CyVAutBbQLu2PEC8vMNAvePMQL8rD0DAkiFAwhh3QMO9YUDFgAlAx1+BQMla
s0DLcGxAzZ9YQM/mBUDSQuRA1LRJQNc4cEDZzXlA3HFzQN8iT0Dh3fBA5KIeQOdspEDqOzhA7QuE
QO/bLEDyp8tA9W78QPguWED643xA/YwBQQASxkEBVuhBApFAQQPAqEEE5BNBBfp3QQcCz0EH/CpB
COWZQQm+QUEKhU9BCzoDQQvbqkEMaaJBDONXQQ1ITEENmANBDdIlQQ32YUEOBHtBDfxPQQ3dw0EN
qNBBDV2BQQz78UEMhE9BC/bVQQtT0kEKm6FBCc6pQQjtZUEH+F9BBvAgQQXVRkEEqH9BA2p8QQIb
9EEAva5A/qDoQPuqLkD4mNhA9W6eQPItNUDu1l5A62vaQOfvcUDkYuVA4Mf7QN0gc0DZbgpA1bJ0
QNHvYEDOJndAyllXQMaJjEDCuKhAvugsQLsZiEC3TiJAs4dXQK/Gb0CsDKZAqFsmQKSzD0ChFXRA
nYNXQJn9rUCWhVtAkxs+QI/AGkCMdKJAiTmLQIYPc0CC9upAf+DnQHn5CEB0NwlAbpueQGknZEBj
2t5AXrZ0QFm6fkBU5yxAUDyKQEu6skBHYZVAQzELQD8o1UA7SJ1AN4/4QDP+Y0Awk0hALU34QCot
skAnMaFAJFjbQCGiY0AfDSxAHJgfQBpCAkAYCZhAFe2UQBPsnkASBVJAEDZDQA59+kAM2vpAC0vB
QAnOykAIYo1ABwWDQAW2L0AEcwZAAzqNQAILUEAA4/I//4YVP/1OlD/7Htw/+PSKP/bNXT/0pz0/
8oA6P/BWjj/uKMI/6/VEP+m64D/neHw/5S0vP+LYez/gefA/3hFNP9uehT/ZIcw/1ptiP9QLwz/R
c5I/ztO6P8wtBj/JgJg/xs+fP8QbVT/BZSA/vq55P7v46j+5Rgc/tpdvP7Puwz+xTaY/rrW5P6wo
pj+pp+k/pzUHP6TRhj+ifsQ/oD3+P54QbD+b90A/mfNqP5gF1z+WL1U/lHCWP5LKLT+RPJE/j8ga
P45tBT+NK3M/jANoP4r00T+J/4M/iSM6P4hfsT+HtGs/hyDuP4aktT+GPzs/he/QP4W10D+FkJA/
hX9jP4WBmj+FloQ/hb2KP4X18j+GPxg/hphfP4cBLj+HePg/h/81P4iTRT+JNNU/ieOJP4qe6j+L
Zpw/jDpNP40ZsT+OBH8/jvp2P4/7Vz+RBuM/khzeP5M9CD+UZyI/lZrlP5bYFT+YHkw/mW0vP5rE
Wj+cI1o/nYm0P5722z+gajU/oeMaP6Ngzz+k4o0/pmd4P6fuqT+pdyU/qv/lP6yH0j+uDcg/r5CX
P7EPBT+yh8w/s/miP7VjNj+2wzQ/uBhGP7lhFj+6nFQ/u8i0P7zk8T+979I/vugrP7/M3D/AnNs/
wVcKP8H6qT/Chuk/wvsYP8NWmz/DmPU/w8HDP8PQwj/Dxc0/w6DcP8NiCD/DCYU/wpe5P8INDj/B
agE/wK89P7/dhD++9bQ/vfiaP7znYT+7wzQ/uo0sP7lGgD+38HA/toxGP7UbTz+znt4/shhFP7CI
0z+u8dM/rVSJP6uyLz+qC/I/qGLyP6a4Pj+lDNQ/o2GfP6G3dT+gDyo/nmlaP5zGmD+bJ2I/mYwc
P5f1Fj+WYoU/lNSMP5NLNz+RxoA/kEZLP47Kbj+NUq8/i97HP4puYj+JASU/h5asP4YukT+EyGk/
g2PMP4IAUT+AnZY/fnaDP3uyAT947Rk/didcP3NgdD9wmDM/bc6MP2sDVT9oNxo/ZWpMP2KdiT9f
0aA/XQeKP1pAdD9XfdU/VMELP1ILyz9PX/Q/TL+KP0osuT9Hqc0/RTkyP0Ldbj9AmR4/Pm7wPzxh
oD86c/Y/OKi4PzcCsT81hKA/NDE7PzMLJz8yFPI/MVEMPzDByD8waVA/MEmkPzBklz8wu8M/MVCP
PzIkJD8zN2o/NIsIPzYfXz839Ig/OgpRPzxgPT8+9YI/QckGP0TZYz9IJOI/S6mCP09k8T9TVJM/
V3WEP1vElz9gPlo/ZN8aP2mi6D9uhZc/c4LIP3iWBj99um4/gXWNP4QRmD+Grrk/iUpXP4vhzj+O
cnk/kPmwP5N0zD+V4S8/mDw/P5qDcD+ctEU/nsxTP6DJQz+iqNk/pGjxP6YHlz+ngtI/qNi+P6oH
5D+rDs4/q+wxP6ye7D+tJgk/rYDCP62ufj+trtM/rYGGP60mjT+sng4/q+heP6sGAD+p96Y/qL4x
P6darD+lzk0/pBpQP6JAXT+gQiA/niF7P5vgTj+ZgKc/lwSwP5Ruqj+RwO8/jv3qP4woGT+JQgY/
hk5HP4NPdz+ASDk/enZkP3RWCD9uNJ0/aBdYP2IDWT9b/as/Vgs+P1Aw4D9Kcz4/RNbaPz9gDD86
Evk/NPOXPzAFpD8rTMQ/JswdPyKGvj8ef3g/GrjcPxc1OT8T9pw/EP7NPw5PUz8L6XA/Cc4gPwf+
Hz8GeeU/BUGmPwRVWD8DtNk/A1+BPwNUjj8Dkv8/BBmePwTm+z8F+XQ/B081PwjmOT8KvFE/DM8j
Pw8cMD8RoNI/FFpHPxdFrj8aYAw/HaZSPyEVXD8kqfk/KGDqPyw26j8wKK4/NDLqPzhSVj88g60/
QMO0P0UPPD9JYyM/TbxcP1IX7T9WcvE/WsqfP18cSD9jZVw/Z6NoP2vUHD9v9Ug/dAThP3gA/T97
59o/f7fZP4G3vz+Dhq0/hUgzP4b7yj+IoQE/ijd2P4u+1z+NNuY/jp+IP4/4jj+RQfw/knvCP5Ol
7j+UwJg/lcvnP5bIDT+XtUU/mJPXP5lkIT+aJmg/mtsPP5uCfj+cHSU/nKt8P50t/z+dpTA/nhGW
P55zvj+ezDo/nxueP59ihD+foYk/n9lQP6AKfT+gNbg/oFutP6B9HD+gmqI/oLT2P6DMrz+g4qs/
oPeoP6EMaD+hIa4/oThVP6FRFz+hbME/oYwgP6GwBT+h2UI/ogirP6I/Fj+ifVo/osROP6MUzT+j
b64/o9XNP6RIAz+kxyk/pVQXP6Xvpj+mmqk/p1X2P6giXT+pAKo/qfGpP6r2HT+sDsY/rTxeP65/
lz+v2Rs/sUmMP7LRgD+0cYY/tiobP7f7sj+55q8/u+tkP74KEj/AQuc/wpXaP8UDDz/HinM/yivX
P8zm8j/Pu3Q/0qjPP9WuYz/Yy3M/2/8iP99Ibz/ipjw/5hdGP+maJz/tLVs/8M82P/R98T/4N58/
+/o1P//Di0AByK1AA7ChQAWYZEAHfq1ACWIqQAtBi0ANG2dADu5XQBC4/EASeeNAFC+hQBXY2EAX
dB9AGQAYQBp7b0Ab5NtAHTsfQB59DkAfqYxAIL+WQCG+MUAipIdAI3HAQCQlNEAkvlJAJTygQCWf
w0Al539AJhO0QCYkTkAmGX5AJfNuQCWyjEAlV1JAJOJYQCRUVkAjrh5AIvChQCIc60AhNCBAIDeA
QB8oYEAeCC5AHNhpQBuap0AaUI1AGPvPQBeeMkAWOYVAFM+hQBNia0AR88pAEIWvQA8aCkANstFA
DFH2QAr5bEAJqyJACGkAQAc060AGEM9ABP5sQAP/i0ADFedAAkMtQAGI6UAA6LtAAGQeP//49z//
ZlA//xLFP/8Apz//Mhg//6kHQAAzmEAAtw1AAV+IQAItk0ADIZhABDvlQAV8pEAG4+FACHGFQAol
V0AL/vtADf3xQBAhlkASaSFAFNOlQBdgHEAaDUhAHNnPQB/ENEAiytRAJevrQCklk0AsdcVAL9pY
QDNRCUA213RAOmseQD4Jd0BBr8lARVtUQEkJRUBMtsZAUGDQQFQEfkBXntNAWyzQQF6rdkBiF8pA
ZW7aQGitvUBr0ZpAbtepQHG9OUB0f7FAdxyWQHmRjEB73FpAffrtQH/rWkCA1fFAgZ17QIJLmkCC
365Ag1lBQIO38UCD+2xAhCOPQIQwR0CEIZdAg/etQIOyykCDU0pAgtmjQIJGZ0CBmj1AgNXnQH/0
Y0B+ECZAfAEFQHnJP0B3aw9AdOjbQHJFI0Bvgn5AbKOVQGmrI0Bmm/NAY3jLQGBEgkBdAeJAWbO4
QFZczUBS/91AT5+ZQEw+nEBI33JARYSNQEIwRUA+5NhAO6RjQDhw5UA1TDlAMjgZQC82F0AsR6FA
KW3/QCaqUEAj/Y5AIWiJQB7r60AciDdAGj3KQBgM2kAV9XlAE/eWQBIS/EAQR1dADpQgQAz41kAL
dMpACgcxQAivKkAHa8NABjvlQAUeb0AEEjJAAxXtQAIoVEABSBJAAHPFP/9UEj/90uc//GEuP/r8
DT/5oKs/+Ew2P/b75D/1rPk/9FzJP/MIvT/xrlE/8EscP+7c0j/tYUE/69ZcP+o6NT/oiuA/5sbe
P+Tssj/i+wk/4PC5P97MwT/cjk4/2jS2P9e/ej/VLkc/0oD1P8+3hT/M0iQ/ydElP8a1BT/DfmQ/
wC3lP7zEoz+5Q5U/tavjP7H+0j+uPcQ/qmoxP6aFpj+ikcQ/npA9P5qC0D+Wa0c/kkt4P44lOj+J
+ms/hczoP4Gejz964nA/co1pP2pBnz9iApA/WdPCP1G4VT9Js3c/QchNPzn5kz8ySgU/KrxTPyNS
uz8cD3Y/FPSNPw4D3D8HPws/AKeUPvR9gz7oC5U+2/rkPtBNKD7FAzU+uh3VPq+dfT6lglM+m8wp
PpJ6ij6JjQ0+gQJ7PnGzOD5iIgQ+U04VPkUzyD43zyc+KxvwPh8VoT4Tt4E+CPynPf3ACD3quNo9
2NlCPcgWpj24ZmE9qb3SPZwSaj2PWbs9g4mBPXEvXz1c9Pw9SlDcPTkwrz0pguA9GzalPQ48Dj0C
hA088AY3PN1UqDzM24Y8voUFPLJBXjyn+j88n6C5PJkoGTyUhes8kbIBPJCmcjyRX5c8k9wLPJgc
pTyeJHI8pfioPK+goTy7Jcs8yJOdPNf3gjzpYMo8/OCYPQlE4z0VOGw9IlXqPTCpGT1APl09USKz
PWNjnz13Dxg9hhm+PZFvuj2dkPI9qoXdPbhUyz3HBU091p7gPeco3z34qnY+BZVMPg9X9j4ZoGE+
JHGCPi/OFD47uJE+SDMrPlU/wz5i3+Q+cRS7Pn/fjD6HoAw+j5soPpfg2j6gcJ8+qUm2PrJrGT67
03w+xYFPPs9ytT7ZpYw+5BdlPu7Fhj75rOw/AmUlPwgNAz8NzCI/E6BtPxmHsD8ff5I/JYWePyuX
Pj8xsb8/N9JVPz32Gz9EGhQ/SjswP1BWTT9WaDs/XG27P2Jjhz9oRlI/bhLKP3PFnj95W30/ftEe
P4IRoD+Ep1Y/hygyP4mSmz+L5RM/jh4lP5A8bT+SPpM/lCMuP5XpKj+Xj2Q/mRTNP5p4aj+buVg/
nNbHP53QAz+epG4/n1OFP5/c3D+gQCQ/oH0pP6CT0T+ghB4/oE4tP5/yNz+fcJI/nsmuP53+Fj+d
DnE/m/uBP5rGIT+Zb0U/l/f8P5Zhaj+UrM4/ktt5P5DusT+O6BU/jMk0P4qTrT+ISTM/heuEP4N8
bT+A/cg/fOLyP3ey2D9ybys/bRveP2e87D9iVlY/XOwdP1eCPz9SHLY/TL9zP0duWT9CLTw/PP/e
Pzfp6j8y7vA/LhJnPylXoj8kwdY/IFQQPxwRNT8X/AI/FBcFPxBknj8M5vw/CaAbPwaRwT8DvYE/
ASSyPv2Q7D75U2Q+9ZIjPvJOCj7vh4A+7T50PutyXz7qIkA+6UyePujvjD7pCKU+6ZUXPuqRmj7r
+n0+7cukPvAAjT7ylFU+9YG6PvjDJT78Uqo/ABUIPwIhbj8ESyc/Bo64PwjojT8LVPw/DdBNPxBW
tz8S5Gs/FXWWPxgGYT8akv0/HReiPx+Qkz8h+ig/JFDMPyaRAj8ot24/KsDUPyyqHT8ucFs/MBDP
PzGI5j8y1kE/M/a3PzToVj81qWU/NjhnPzaUGz82u34/Nq3LPzZqNj818L0/NUFVPzRcMT8zQcE/
MfKvPzBv+z8uupk/LNPZPyq9PT8oeHM/JgdZPyNr8j8gqGc/Hb8APxqyJT8XhFY=
      </set>
      <set using="src_451" id="src_01" fmt="series"/>
      <set id="src_315811" fmt="series">
AAAACnNyY18zMTU4MTEAAAACP4AAAMPHgAAAAAABAAAGQEIr51tCK6UyQitkgkIrJYhCKuiDQiqt
sUIqdUhCKj+DQioMmUIp3L9CKbAnQimHAEIpYXVCKT+tQikh0UIpCAJCKPJdQijg+kIo0+5CKMtL
QijHHUIox2tCKMw3QijVgEIo4z9CKPVnQikL6EIpJqxCKUWcQilomkIpj4JCKbouQinocUIqGh1C
Kk78QiqG20IqwX1CKv6jQis+DkIrf3xCK8KlQiwHQkIsTQ1CLJO6Qiza+0ItIoVCLWoLQi2xQEIt
99ZCLj2BQi6B+UIuxPJCLwYlQi9FTUIvgihCL7x1Qi/z9EIwKG9CMFmxQjCHg0IwsbxCMNgzQjD6
wkIxGUtCMTOzQjFJ5UIxW9JCMWluQjFys0Ixd6JCMXhBQjF0m0IxbL5CMWDBQjFQwUIxPNtCMSUz
QjEJ8kIw60ZCMMlbQjCkaEIwfKNCMFJGQjAljkIv9rtCL8YNQi+TxkIvYC1CLyt/Qi72B0IuwAtC
LonNQi5Tk0IuHZ9CLeg1Qi2zlEItf/5CLU2tQi0c20Is7cJCLMCVQiyVhEIsbMFCLEZ3QiwizEIs
AedCK+PnQivI6UIrsQZCK5xWQiuK6kIrfNFCK3IVQitqwEIrZtRCK2ZQQitpMUIrb3FCK3kGQiuF
5UIrlgBCK6lCQiu/l0Ir2OhCK/UcQiwUF0IsNblCLFnlQiyAeEIsqU1CLNQ/Qi0BJkItL9xCLWA2
Qi2SC0ItxS5CLfl1Qi4uskIuZLlCLptdQi7Sa0IvCbdCL0EUQi94UkIvr0JCL+W3QjAbgkIwUHhC
MIRrQjC3LEIw6JNCMRh0QjFGpkIxcwNCMZ1kQjHFoUIx65pCMg8oQjIwMEIyTpJCMmoxQjKC9EIy
mMJCMquEQjK7JUIyx5hCMtDNQjLWuEIy2VBCMtiMQjLUbEIyzOhCMsIFQjKzxUIyoi9CMo1KQjJ1
IkIyWcdCMjtIQjIZtkIx9SlCMc21QjGjdkIxdoZCMUcDQjEVDkIw4MdCMKpRQjBx0kIwN21CL/tL
Qi+9kkIvfmpCLz4AQi78eUIuuf9CLna/Qi4y4kIt7pRCLan/Qi1lTkItIKpCLNw/QiyYNEIsVLRC
LBHlQivP7UIrjvFCK08XQisQhUIq01hCKpexQipdtEIqJXxCKe8pQim61UIpiJtCKViRQikq0kIo
/3VCKNaOQiiwMkIojHNCKGtgQihNCkIoMYFCKBjSQigDCkIn8DRCJ+BYQifTgEInybNCJ8L3Qie/
UUInvsRCJ8FUQifHBEInz9VCJ9vFQifq0kIn/PpCKBI6Qigqi0IoRehCKGRKQiiFp0IoqfNCKNEj
Qij7JkIpJ/NCKVd3QimJoEIpvl1CKfWYQiovO0Iqay9CKqlaQirpnkIrK+FCK3AFQiu16kIr/XJC
LEZ6QiyQ3kIs3HxCLSksQi12ykItxS9CLhQxQi5jq0Ius3NCLwNfQi9TSUIvowVCL/JqQjBBUEIw
j5FCMN0DQjEpgUIxdOVCMb8JQjIHykIyTwhCMpSgQjLYdUIzGmhCM1peQjOYPUIz0+5CNA1cQjRE
dUI0eSZCNKtkQjTbIEI1CFFCNTLtQjVa8kI1gFlCNaMiQjXDS0I14NpCNfvUQjYUPUI2Kh5CNj2B
QjZObkI2XPNCNmkfQjZy/UI2epxCNoAQQjaDZ0I2hLJCNoQFQjaBcEI2fQdCNnbeQjZvBUI2ZY9C
NlqPQjZOFUI2QDZCNjD/QjYggkI2Ds1CNfvwQjXn/EI10v1CNb0EQjWmH0I1jlZCNXW+QjVcX0I1
QkZCNSeAQjUMGUI08B5CNNOaQjS2m0I0mSxCNHtbQjRdNEI0PsNCNCAaQjQBR0Iz4llCM8NgQjOk
a0IzhZBCM2bfQjNIcEIzKlFCMwyeQjLvbkIy0thCMrb1QjKb3EIygalCMmh3QjJQZEIyOY1CMiQN
QjIQBEIx/ZFCMezSQjHd6EIx0PJCMcYQQjG9YUIxtwRCMbMWQjGxtUIxsv5CMbcNQjG9+kIxx99C
MdTUQjHk8EIx+EhCMg7vQjIo8EIyRl5CMmdAQjKLn0Iys4NCMt7sQjMN3kIzQFNCM3ZEQjOvq0Iz
7HhCNCycQjRwA0I0tpdCNQA/QjVM20I1nE9CNe5zQjZDJEI2mjZCNvOAQjdOz0I3q/ZCOAq+Qjhq
80I4zGBCOS7KQjmR9kI59ahCOlmkQjq9rkI7IYZCO4TtQjvnqEI8SXlCPKonQj0JdUI9ZytCPcMR
Qj4c8UI+dJdCPsnQQj8cb0I/bEhCP7k0QkADDUJASbFCQI0CQkDM5EJBCURCQUIOQkF3MUJBqKVC
QdZkQkIAa0JCJrtCQklaQkJoVEJCg7ZCQpuOQkKv80JCwP1CQs7GQkLZcEJC4R5CQuX1QkLoHEJC
57xCQuUDQkLgHkJC2T5CQtCWQkLGVkJCurZCQq3qQkKgKUJCkahCQoKgQkJzSEJCY9pCQlSMQkJF
mEJCNzVCQimaQkIc/0JCEZdCQgeYQkH/OUJB+K9CQfQrQkHx4EJB8gBCQfS+QkH6SUJCAtFCQg6F
QkIdlEJCMCxCQkZ+QkJgs0JCfvhCQqF7QkLIaEJC8+pCQyQtQkNZX0JDk6lCQ9M5QkQYP0JEYudC
RLNhQkUJ3EJFZodCRcmUQkYzNEJGo5tCRxr7QkeZiEJIH3lCSK0DQklCYUJJ38tCSoV6Qkszq0JL
6ppCTKqEQk1zpEJORjlCTyKEQlAIw0JQ+TVCUfQaQlL5r0JUCjRCVSXkQlZM+0JXf7ZCWL5KQloI
70JbX9dCXMM1Ql4zNUJfsANCYTnBQmLQk0JkdJNCZiXXQmfkckJpsG9Ca4nUQm1wmkJvZLdCcWYc
QnN0rUJ1kEZCd7i+Qnnt30J8L2tCfn0cQoBrUUKBndJCgtXfQoQTQUKFVbxChp0PQofo9EKJOSJC
io1KQovlFkKNQC9Cjp44Qo/+0UKRYZRCksYXQpQr7kKVkqlClvnUQphg+EKZx5xCmy1EQpyRc0Kd
86tCn1NoQqCwKkKiCWxCo16rQqSvYkKl+w1Cp0EqQqiBNUKpuqtCqu0OQqwX3EKtOpxCrlTSQq9m
BkKwbcNCsWuZQrJfGkKzR9xCtCV4QrT3jEK1vbxCtneuQrclEEK3xZJCuFjtQrje3kK5VydCucGM
Qrod4EK6a/ZCuqunQrrc1EK6/2RCuxNDQrsYZ0K7DslCuvZqQrrPUEK6mYpCulUsQroCUEK5oRdC
uTGnQri0LkK4KN9Ct4/zQrbpqUK2NkRCtXYPQrSpWkKz0HlCsuvFQrH7nUKxAGNCr/qAQq7qXkKt
0GxCrK0cQquA5kKqTEBCqQ+pQqfLn0KmgKRCpS84QqPX4UKieydCoRmPQp+zoEKeSeVCnNzkQptt
KUKZ+ztCmIehQpcS40KVnYZClCgOQpKy/0KRPthCj8wWQo5bN0KM7LFCi4D7QooYiEKIs8VCh1Me
QoX2+EKEn7lCg029QoIBXUKAuvBCfvWMQnyCVUJ6HMhCd8VoQnV8qEJzQvlCcRi9Qm7+SkJs8+5C
avnpQmkQc0JnN7lCZW/fQmO4+kJiExZCYH43Ql76VUJdh2RCXCVGQlrT2UJZkvJCWGJdQldB4UJW
MTpCVTAgQlQ+REJTW1RCUob1QlHAyEJRCGpCUF10Qk+/fEJPLhZCTqjVQk4vSEJNwQBCTV2LQk0E
d0JMtVZCTG+6QkwzM0JL/1ZCS9O5Qkuv9kJLk6xCS355QktwAkJLZ+9CS2XrQktpqEJLctlCS4E4
QkuUh0JLrIdCS8kCQkvpxkJMDqdCTDd7QkxkJUJMlIFCTMh5Qkz/+EJNOuxCTXlJQk27CEJOACRC
TkifQk6UeUJO47lCTzZmQk+MjEJP5jlCUEN+QlCka0JRCRVCUXGMQlHd5kJSTjlCUsKcQlM7IEJT
t9xCVDjlQlS+UEJVSDBCVdaXQlZplkJXAT1CV52YQlg+s0JY5JlCWY9RQlo+30Ja80VCW6yFQlxq
nUJdLYdCXfVAQl7BvEJfku9CYGjLQmFDPkJiIjZCYwWbQmPtVkJk2U9CZcllQma9e0JntXRCaLEq
Qmmwf0Jqs0lCa7lkQmzCp0JtzuxCbt4IQm/v0kJxBCFCchrHQnMznUJ0TnpCdWsxQnaJmUJ3qYhC
eMrVQnntWUJ7EO5CfDVuQn1atEJ+gJpCf6cBQoBm40KA+mNCgY30QoIhhUKCtQtCg0h5QoPbw0KE
bt1ChQG9QoWUW0KGJq1ChrirQodKTkKH245CiGxmQoj80EKJjMlCihxJQoqrT0KLOdhCi8fgQoxV
ZUKM4mdCjW7iQo361UKOhj9CjxEfQo+bc0KQJT1CkK54QpE3JkKRv0ZCkkbXQpLN2EKTVEZCk9og
QpRfY0KU5A5ClWgfQpXrk0KWbmdClvCYQpdyIUKX8v1CmHMmQpjyl0KZcUhCme8yQppsTEKa6I1C
m2PrQpveXEKcV9RCnNBFQp1Ho0Kdvd5CnjLmQp6mqkKfGRhCn4odQp/5pEKgZ5hCoNPiQqE+aUKh
pxVCog3LQqJyckKi1OxCozUbQqOS4UKj7iBCpEa3QqSchUKk72pCpT9AQqWL6UKl1T1CphsdQqZd
Y0Kmm+1CptaYQqcNPkKnP75Cp232QqeXxEKnvQdCp92hQqf5cEKoEFpCqCJBQqgvDEKoNqNCqDjv
Qqg120KoLVVCqB9QQqgLvUKn8pBCp9PBQqevSkKnhShCp1VcQqcf6UKm5NVCpqQpQqZd8EKmEjtC
pcEbQqVqpEKlDu9CpK4VQqRINkKj3XFCo23rQqL5xkKigS1CogRJQqGDR0Kg/lVCoHWmQp/pakKf
WdZCnscjQp4xhEKdmTVCnP5tQpxhZEKbwllCmyGGQpp/KEKZ23tCmTa7QpiRKEKX6vxCl0RzQpad
yUKV9zlClVD8QpSrTEKUBmJCk2JzQpK/uEKSHmVCkX6tQpDgw0KQRNdCj6sYQo8Ts0KOftNCjeyf
Qo1dQUKM0N1CjEeUQovBiEKLPtlCir+jQopD/0KJzAdCiVfNQojnZEKIetxCiBJCQoetoUKHTQJC
hvBrQoaX30KGQ11ChfLmQoWmdEKFXf9ChRl+QoTY5EKEnCJChGMmQoQt4EKD/DdCg84VQoOjX0KD
e/pCg1fGQoM2pUKDGHRCgv0SQoLkWUKCziVCgrpNQoKorUKCmRpCgotrQoJ/eUKCdRlCgmwhQoJk
aEKCXcRCglgNQoJTHUKCTshCgkrtQoJHY0KCRAhCgkC5QoI9VUKCOb5CgjXVQoIxe0KCLJpCgicY
QoIg4EKCGd1CghH+QoIJMkKB/2tCgfSdQoHovUKB28RCgc2rQoG+a0KBrgNCgZxyQoGJuEKBddVC
gWDOQoFKo0KBM1pCgRr3QoEBgEKA5vxCgMtwQoCu5EKAkV5CgHLlQoBTf0KAMzJCgBICQn/f60J/
miRCf1K2Qn8JpEJ+vvdCfnKyQn4k1EJ91VxCfYRLQn0xl0J83UBCfIc7QnwvhUJ71hZCe3rgQnsd
2EJ6vvFCel4dQnn7UUJ5ln5CeS+cQnjGn0J4W3xCd+4tQnd+qEJ3DOlCdpjrQnYirEJ1qi5CdS9y
QnSygUJ0M2ZCc7IvQnMu7kJyqbdCciKjQnGZ0EJxD15CcIN2Qm/2P0JvZ+RCbtiWQm5IiUJtt/hC
bSccQmyWNkJsBYhCa3VVQmrl5EJqV31CacprQmk++EJotXNCaC4oQmepZUJnJ3ZCZqiqQmYtTEJl
taZCZUICQmTSo0JkZ8tCZAG6QmOgrEJjRNtCYu55QmKduEJiUsFCYg24QmHOv0Jhle9CYWNeQmE3
G0JhES1CYPGXQmDYVkJgxWBCYLinQmCyF0JgsZJCYLb5QmDCJEJg0uhCYOkWQmEEeEJhJNRCYUnr
QmFzfkJhoUdCYdL/QmIIX0JiQRxCYnznQmK7ckJi/G1CYz+KQmOEekJjyuxCZBKVQmRbKUJkpF5C
ZO3qQmU3iUJlgPdCZcn2QmYSS0JmWbtCZqATQmblI0JnKMBCZ2rDQmerCUJn6XNCaCXnQmhgTkJo
mJhCaM66QmkCqUJpNGVCaWPsQmmRQkJpvG5CaeV6QmoMckJqMWpCalRxQmp1nkJqlQlCarLLQmrO
/UJq6bxCawMhQmsbSkJrMlBCa0hPQmtdYkJrcaRCa4UvQmuYGkJrqnxCa7xpQmvN70Jr3x9Ca/AG
QmwArkJsER9CbCFeQmwxbkJsQUtCbFDzQmxgYEJsb4ZCbH5XQmyMw0JsmrdCbKgeQmy04EJswONC
bMwHQmzWK0Js3zBCbOb0QmztTkJs8hpCbPUvQmz2ZEJs9ZJCbPKPQmztMEJs5U9CbNrCQmzNYUJs
vQVCbKmIQmySxEJseJtCbFrqQmw5lUJsFH9Ca+uRQmu+tUJrjdxCa1j4QmsgAUJq4u9CaqG9Qmpc
bkJqEwpCacWcQml0MkJpHt1CaMW2Qmho2EJoCGRCZ6R+Qmc9UEJm0wZCZmXPQmX13UJlg2hCZQ6q
QmSX4UJkH0xCY6UtQmMpxUJirVpCYjA0QmGymUJhNNJCYLcnQmA54EJfvURCX0GYQl7HJUJeTi9C
Xdb4Ql1hvkJc7sRCXH5EQlwQeUJbpZdCWz3RQlrZV0JaeFVCWhrzQlnBVkJZa5pCWRnfQljMPUJY
gslCWD2RQlf8o0JXwARCV4e8QldTyEJXJClCVvjVQlbRwkJWruZCVpAsQlZ1g0JWXtJCVkwCQlY8
9kJWMY9CVimtQlYlLkJWI+1CViXBQlYqhEJWMg1CVjw0QlZIy0JWV6dCVmicQlZ7e0JWkBVCVqY+
Qla9x0JW1oBCVvA5QlcKxkJXJflCV0GmQlddn0JXebhCV5XFQlexnUJXzRZCV+gLQlgCUUJYG8dC
WDRJQlhLs0JYYedCWHbIQliKOEJYnB1CWKxgQli67kJYx7RCWNKfQljbokJY4rZCWOfPQljq6UJY
7ARCWOsbQljoMUJY409CWNx5QljTu0JYySJCWLy/QliupEJYnuZCWI2aQlh610JYZrlCWFFgQlg6
6UJYI3FCWAsbQlfyCEJX2FdCV74yQlejvEJXiRpCV25tQldT3EJXOYxCVx+gQlcGO0JW7X5CVtWN
Qla+hUJWqIZCVpOsQlaAFUJWbdpCVl0UQlZN2kJWQD5CVjRVQlYqLUJWIdZCVhtdQlYWy0JWFCVC
VhNyQlYUtEJWF+5CVh0hQlYkSEJWLV1CVjhcQlZFO0JWU/BCVmRuQlZ2pkJWiolCVqAIQla3EUJW
z5BCVulxQlcEoEJXIQRCVz6HQlddEUJXfIhCV5zVQle93kJX34lCWAG/QlgkZEJYR2BCWGqXQliN
8kJYsVVCWNSnQlj300JZGr9CWT1ZQllfiUJZgTpCWaJcQlnC2UJZ4qRCWgGrQlof4UJaPTlCWlmm
Qlp1H0Jaj55CWqkbQlrBkUJa2P9CWu9iQlsEuUJbGQVCWyxJQls+jUJbT9NCW2AjQltvhEJbff9C
W4ugQluYb0JbpHtCW6/OQlu6c0JbxHlCW83pQlvW00Jb30VCW+dIQlvu6UJb9jJCW/0sQlwD30Jc
ClFCXBCMQlwWk0JcHGhCXCIOQlwnhUJcLMtCXDHdQlw2t0JcO1JCXD+mQlxDqUJcR09CXEqOQlxN
VEJcT5RCXFE4QlxSM0JcUnFCXFHeQlxQYkJcTehCXEpaQlxFo0JcP65CXDhjQlwvrEJcJXRCXBmm
QlwML0Jb/PtCW+v4QlvZFkJbxEZCW619QluUqkJbecZCW1zGQls9o0JbHFpCWvjpQlrTT0Jaq4pC
WoGgQlpVmEJaJ3hCWfdMQlnFHkJZkP9CWVr+QlkjLUJY6aFCWK5vQlhxqkJYM3BCV/PZQlezAkJX
cQdCVy4HQlbqJEJWpX9CVmA3QlYacEJV1EpCVY3rQlVHdkJVAQ1CVLrVQlR080JUL4pCU+q8QlOm
q0JTY3tCUyFNQlLgPkJSoHBCUmIBQlIlDUJR6bFCUbAKQlF4LkJRQjNCUQ4xQlDcOEJQrF1CUH6v
QlBTPEJQKhBCUAM1Qk/etUJPvJRCT5zYQk9/gUJPZJFCT0wFQk812UJPIglCTxCNQk8BW0JO9GtC
TumyQk7hIUJO2qtCTtY/Qk7TzkJO00hCTtSbQk7XsUJO3H1CTuLoQk7q4EJO9FVCTv81Qk8LbUJP
GOpCTyedQk83dkJPSGhCT1pjQk9tX0JPgVFCT5YuQk+r70JPwo1CT9oFQk/yVEJQC3ZCUCVuQlBA
PUJQW+ZCUHhuQlCV3UJQtDpCUNOOQlDz4kJRFUJCUTe7QlFbXEJRgC9CUaZDQlHNp0JR9mlCUiCZ
QlJMRUJSeXpCUqhCQlLYrkJTCsZCUz6UQlN0JEJTq3pCU+SeQlQfkkJUXFlCVJrwQlTbVEJVHYVC
VWF4QlWnJ0JV7oZCVjeHQlaCFEJWzh9CVxuWQldqYEJXumVCWAuMQlhdtEJYsMJCWQSWQllZEEJZ
rg1CWgNrQlpZB0JarsBCWwRtQltZ8UJbryRCXAPlQlxYFUJcq5FCXP4+Ql1QAEJdoL8=
      </set>
      <set id="src_27011" fmt="series">
AAAACXNyY18yNzAxMQAAAAI/gAAAw8eAAAAAAAEAAAZAQj2jVEI9e3tCPVKUQj0or0I8/dxCPNIs
Qjylr0I8eHJCPEqDQjwb8EI77MRCO70NQjuM1EI7XCJCOysAQjr5d0I6x49COpVTQjpiyUI6L/lC
OfzoQjnJnUI5liBCOWJ1QjkupEI4+rFCOMakQjiShEI4XlxCOCouQjf2B0I3we9CN43zQjdaHEI3
JnlCNvMaQjbADUI2jWBCNlsmQjYpbkI1+E9CNcfZQjWYIkI1aUFCNTtMQjUOWkI04oVCNLfhQjSO
iUI0ZphCNEAkQjQbR0Iz+BxCM9a6QjO3PEIzmbtCM35OQjNlDEIzTgpCMzlYQjMnDEIzFzlCMwnw
QjL/P0Iy9zRCMvHZQjLvNkIy71NCMvI4QjL37EIzAG9CMwvCQjMZ4kIzKs5CMz5+QjNU7kIzbg9C
M4naQjOoQ0IzyTlCM+ytQjQSjUI0OshCNGVDQjSR6UI0wKJCNPFTQjUj5UI1WDZCNY4rQjXFpEI1
/oRCNjipQjZz7kI2sDRCNu1XQjcrM0I3aaFCN6h7QjfnnUI4Jt1COGYVQjilHUI449BCOSICQjlf
i0I5nENCOdgEQjoSpEI6S/xCOoPlQjq6N0I67sxCOyF/QjtSL0I7gLhCO6z6QjvW1kI7/i1CPCLl
QjxE5EI8ZBRCPIBiQjyZukI8sAxCPMNLQjzTbkI84GpCPOo8Qjzw4kI89F5CPPSyQjzx60I87BBC
POMvQjzXWkI8yKNCPLcgQjyi6EI8jBVCPHLIQjxXIUI8OUNCPBlOQjv3ZUI707NCO65fQjuHkEI7
X25COzYiQjsL2EI64LdCOrTnQjqIkUI6W95COi7zQjoB9EI51QRCOahHQjl730I5T+hCOSSAQjj5
w0I4z8lCOKamQjh+b0I4VzZCODEKQjgL+UI36A5CN8VRQjejykI3g3xCN2RmQjdGi0I3KepCNw56
Qjb0PEI22ydCNsM4QjasZkI2lqpCNoH4QjZuRUI2W4lCNkm7QjY40EI2KMFCNhmDQjYLDEI1/VJC
NfBPQjXj/kI12FlCNc1cQjXDBEI1uVBCNbBAQjWn00I1oA1CNZjzQjWSjEI1jN9CNYfyQjWD1EI1
gJBCNX4zQjV8y0I1fGZCNX0WQjV+7EI1gfpCNYZPQjWMAUI1kyFCNZvDQjWl+kI1sdtCNb91QjXO
3EI14B5CNfNNQjYIeEI2H6tCNjjyQjZUVkI2ceJCNpGcQjazh0I216ZCNv35QjcmfkI3UTJCN34P
QjetCUI33hRCOBEiQjhGJkI4fQxCOLXAQjjwLEI5LDdCOWnIQjmoxEI56Q5COiqJQjptFEI6sJFC
OvTfQjs53kI7f2tCO8VlQjwLrEI8UhpCPJiRQjze9EI9JR9CPWr2Qj2wW0I99TJCPjlgQj58x0I+
v05CPwDdQj9BYEI/gMJCP77vQj/71UJAN2dCQHGSQkCqSEJA4X1CQRcnQkFLP0JBfbhCQa6LQkHd
sEJCCyJCQjbbQkJg1UJCiQxCQq9+QkLUKEJC9wVCQxgXQkM3XEJDVNVCQ3CAQkOKX0JDonVCQ7jD
QkPNTEJD4BVCQ/EmQkQAh0JEDkJCRBpdQkQk6EJELe5CRDV+QkQ7pkJEQHtCREQPQkRGe0JER9dC
REg8QkRHxUJERpFCRES+QkRCcUJEP8tCRDzzQkQ6CkJENzxCRDSyQkQyj0JEMQBCRDAsQkQwPEJE
MV1CRDO0QkQ3Z0JEPJpCREN0QkRMF0JEVp9CRGMqQkRx0UJEgqtCRJXJQkSrPUJEww5CRN1GQkT5
5kJFGO1CRTpVQkVeEUJFhAxCRaw3QkXWdkJGAqtCRjCzQkZgaEJGkZtCRsQcQkb3ukJHLD5CR2Fs
QkeXB0JHzNJCSAKLQkg37kJIbLdCSKCiQkjTZUJJBL1CSTRlQkliGUJJjY9CSbaJQkncxUJKAAdC
SiATQko8sEJKVahCSmrKQkp760JKiOFCSpGFQkqVukJKlWNCSpBqQkqGvkJKeFRCSmUjQkpNJ0JK
MGRCSg7iQknorkJJvdxCSY6AQklatUJJIp9CSOZgQkimI0JIYhJCSBpdQkfPNkJHgNNCRy9tQkbb
QEJGhIxCRiuRQkXQkEJFc8ZCRRV9QkS1/kJEVY5CQ/R0QkOS+UJDMWRCQs/6QkJvAUJCDsFCQa99
QkFReUJA9PZCQJo0QkBBc0I/6vBCP5bmQj9FjEI+9x1CPqvLQj5jxUI+HzpCPd5WQj2hQUI9aCVC
PTMlQj0CYUI81flCPK4EQjyKnUI8a9pCPFHLQjw8f0I8LAdCPCBrQjwZsUI8F+BCPBr6Qjwi/EI8
L+ZCPEGxQjxYU0I8c8VCPJP9Qjy46kI84n1CPRCeQj1DP0I9eklCPbWjQj31OEI+OOlCPoCeQj7M
O0I/G6BCP26xQj/FT0JAH1dCQHyqQkDdJUJBQKdCQacJQkIQLEJCe+1CQuoqQkNavUJDzYFCREJW
QkS5FkJFMZ9CRavRQkYniUJGpKNCRyL+QkeiekJIIvdCSKRRQkkmaUJJqSFCSixbQkqv90JLM9pC
S7foQkw8A0JMwBNCTUQBQk3HskJOSw5CTs3+Qk9Qa0JP0kBCUFNrQlDT1EJRU2tCUdIdQlJP2UJS
zI1CU0guQlPCq0JUO/VCVLQCQlUqxkJVoDhCVhRNQlaG/EJW+D5CV2gNQlfWZUJYQ0NCWK6kQlkY
hkJZgOpCWefRQlpNP0JasTxCWxPOQlt0/UJb1NJCXDNbQlyQo0Jc7LtCXUe9Ql2huUJd+sNCXlL3
Ql6qcUJfAVBCX1e2Ql+tyEJgA6pCYFmHQmCvi0JhBeRCYVzCQmG0WkJiDOFCYmaOQmLBnEJjHklC
Y3zLQmPdaUJkQGNCZKX8QmUOdkJlehZCZekeQmZb0UJm0nVCZ01QQmfMpEJoUK9CaNmyQmln6kJp
+5JCapTeQms0BUJr2ThCbIScQm02XUJt7p5Cbq16Qm9zCUJwP1xCcRJ/QnHsb0JyzS1Cc7SwQnSi
5EJ1l65CdpLpQneUbEJ4nAFCealuQnq8bEJ71K1CfPHbQn4TlkJ/OXdCgDGHQoDH8kKBX7xCgfie
QoKSVUKDLJJCg8cGQoRhXUKE+0RChZRiQoYsXEKGwtRCh1dqQofpvUKIeWpCiQYNQomPQUKKFKBC
ipXFQosSSkKLicxCi/vkQoxoMUKMzlBCjS3gQo2GhUKN1+RCjiGiQo5ja0KOnO9Cjs3fQo718kKP
FONCjypwQo82X0KPOHlCjzCMQo8ebkKPAfZCjtsGQo6pgEKObVFCjiZpQo3Uv0KNeFFCjREfQoyf
NEKMIpxCi5tqQosJuUKKbaZCicdUQokW7EKIXJlCh5iPQobLA0KF9C1ChRRHQoQrlUKDOllCgkDZ
QoE/XUKANjBCfks6Qnwb3UJ53upCd5UAQnU+vEJy3L1CcG+iQm34C0JrdpRCaOvcQmZYeEJjvQJC
YRoPQl5wMUJbv/RCWQnkQlZOikJTjmdCUMn6Qk4BwkJLNi9CSGe3QkWWy0JCw9NCP+84Qj0ZXkI6
QqRCN2tjQjST9UIxvLFCLuXrQiwP8kIpOxdCJmemQiOV60IgxixCHfi1QhstzkIYZb5CFaDLQhLf
PUIQIVtCDWdsQgqxuUIIAIxCBVQsQgKs5UIACwZB+t25QfWxc0Hwkd5B63+eQeZ7YkHhhdVB3J+s
QdfJmkHTBFdBzlCdQcmvKEHFIL1BwKYfQbxAEkG371pBs7TAQa+RC0GrhQpBp5F+QaO3MEGf9uVB
nFFiQZjHa0GVWbpBkgkPQY7WH0GLwZpBiMwzQYX2jEGDQUxBgK0KQXx0uEF3055Bc3fYQW9iXkFr
lBZBaA3RQWTQWkFh3F1BXzJ2QVzTKEFavulBWPYaQVd5B0FWR+BBVWK/QVTJskFUfK1BVHuWQVTG
MkFVXD1BVj1NQVdo90FY3qdBWp3AQVyllkFe9V9BYYxHQWRpZEFni6tBavIdQW6blkFyhuJBdrLD
QXsd30F/xt1BglYkQYTmVkGHkzVBilv1QY0/wUGQPb9Bk1UNQZaExkGZzAFBnSnIQaCdKUGkJSxB
p8DQQatvEUGvLuxBsv9XQbbfRUG6zatBvsl6QcLRoUHG5RBBywK4Qc8phEHTWGFB145CQdvKFkHg
CtVB5E91QeiW7EHs4DVB8SpYQfV0V0H5vUFB/gQjQgEkDkIDRCNCBWHkQgd860IJlNJCC6k7Qg25
yUIPxiZCEc4EQhPRFkIVzxVCF8fBQhm63EIbqDBCHY+QQh9w0UIhS85CIyBpQiTuiUImthxCKHcT
QioxZUIr5Q9CLZISQi84c0Iw2DxCMnF+QjQES0I1kLtCNxbpQjiW8UI6EPJCO4UPQjzzakI+XCpC
P794QkEdekJCdlpCQ8pCQkUZV0JGY8NCR6mtQkjrPEJKKJVCS2HcQkyXL0JNyK9CTvZ5QlAgpUJR
R0xCUmp9QlOKUEJUptFCVcAMQlbWBkJX6MNCWPhHQloEkUJbDZ1CXBNlQl0V3EJeFPdCXxCoQmAI
2kJg/X5CYe5+QmLbwkJjxTJCZKq2QmWMMEJmaYVCZ0KcQmgXV0Jo55lCabNIQmp6REJrPHRCa/m9
QmyyAkJtZStCbhMhQm67yEJvXwtCb/zUQnCVEEJxJ61CcbSWQnI7wEJyvRlCcziZQnOuM0J0Hd1C
dIePQnTrREJ1SPRCdaCaQnXyNkJ2Pb5CdoM0QnbCmkJ2+/JCdy87QndceEJ3g65Cd6TgQnfAEEJ3
1UZCd+SHQnft10J38T9Cd+7GQnfmdEJ32FJCd8RlQnequEJ3i1RCd2ZDQnc7jUJ3Cz9CdtVhQnaa
AkJ2WS9CdhLzQnXHWkJ1dnFCdSBGQnTE5kJ0ZGNCc/7OQnOUM0JzJKhCcrA9QnI3CUJxuR9CcTaV
QnCvf0JwI/RCb5QOQm7/5UJuZ5FCbcsuQm0q3EJshrRCa97VQmszYUJqhHpCadJBQmkc2kJoZGtC
Z6kaQmbrDEJmKm5CZWdsQmSiMUJj2utCYxHMQmJHA0JhesJCYK0+Ql/eqUJfD0JCXj9AQl1u3EJc
nlVCW83nQlr900JaLlpCWV++QliSQkJXxi1CVvvEQlYzTkJVbQ9CVKlTQlPoXkJTKn1CUm/7QlG5
HEJRBixCUFdwQk+tMEJPB7BCTmc5Qk3MCkJNNmdCTKaJQkwcsUJLmRdCSxvtQkqlZEJKNa1CSczw
QklrUkJJEPNCSL3yQkhyY0JILllCR/HcQke88UJHj5tCR2nTQkdLiEJHNK5CRyUoQkcc2EJHG5pC
RyFBQkctnkJHQHhCR1mUQkd4sUJHnYhCR8fMQkf3LUJIK1dCSGPzQkigqEJI4RZCSSTjQklrp0JJ
tQFCSgCOQkpN60JKnLBCSux7Qks860JLjZ1CS94wQkwuRUJMfYdCTMudQk0YNEJNYvxCTaurQk3x
/EJONa9CTnaIQk60T0JO7tRCTyXwQk9ZekJPiVRCT7ViQk/dkUJQAdlCUCIvQlA+k0JQVwpCUGuZ
QlB8UEJQiUZCUJKNQlCYREJQmolCUJmCQlCVVkJQjjFCUIQ/QlB3sEJQaLVCUFeDQlBETkJQL0ZC
UBipQlAAqkJP539CT81dQk+yekJPlwhCT3s6Qk9fQUJPQ01CTyeHQk8MHEJO8TFCTtbrQk69akJO
pM9CTo00Qk52tkJOYWZCTk1XQk46k0JOKShCThkfQk4KekJN/T1CTfFkQk3m60JN3clCTdX2Qk3P
YUJNyfxCTcW1Qk3CdkJNwCtCTb67Qk2+CUJNvfxCTb5zQk2/VEJNwH1CTcHQQk3DK0JNxGxCTcVy
Qk3GHUJNxklCTcXXQk3EqEJNwp9CTb+ZQk27d0JNthxCTa9tQk2nSEJNnZhCTZJGQk2FOkJNdl1C
TWWaQk1S3kJNPhpCTSc6Qk0ONUJM8v5CTNWLQky100JMk85CTG97QkxI1UJMH9dCS/SDQkvG4UJL
lvJCS2S+QkswTEJK+aZCSsDYQkqF7kJKSPpCSgoJQknJK0JJhnhCSUIHQkj78kJItFBCSGs6Qkgg
00JH1TlCR4iJQkc65UJG7HRCRp1YQkZNuEJF/bpCRa2GQkVdSEJFDSpCRL1UQkRt8kJEHzRCQ9FG
QkOEWUJDOJhCQu4xQkKlU0JCXihCQhjhQkHVqUJBlKlCQVYLQkEZ+UJA4J1CQKocQkB2lkJARjJC
QBkLQj/vQUI/yO1CP6YqQj+HCEI/a5xCP1P1Qj9AHUI/MB5CPyP9Qj8bvEI/F1ZCPxbJQj8aDEI/
IRNCPyvQQj86MUI/TCJCP2GMQj96VUI/lmBCP7WOQj/XvUI//MlCQCSQQkBO60JAe7hCQKrMQkDb
/0JBDydCQUQbQkF6tEJBssdCQewwQkImx0JCYmhCQp7tQkLcOEJDGiRCQ1iTQkOXZkJD1oZCRBXZ
QkRVSUJElMBCRNQuQkUTg0JFUrFCRZGvQkXQcUJGDvRCRk0wQkaLJUJGyM9CRwYuQkdDRUJHgBlC
R7yuQkf5B0JINStCSHEdQkis4kJI6IFCSSQAQklfY0JJmrFCSdXrQkoRF0JKTDBCSoc5QkrCLkJK
/RFCSzfbQktyhUJLrQhCS+daQkwhbkJMWzVCTJShQkzNoUJNBh5CTT4GQk11QkJNq7pCTeFVQk4V
+UJOSYxCTnvtQk6tAUJO3KZCTwrAQk83MkJPYdpCT4qdQk+xXUJP1fpCT/haQlAYXkJQNfBCUFD2
QlBpV0JQfv1CUJHYQlCh1EJQruNCULjzQlC//EJQw/FCUMTNQlDCi0JQvSZCULSjQlCpAUJQmkNC
UIh0QlBznUJQW8lCUED/QlAjUUJQAtFCT9+RQk+5pUJPkSJCT2YbQk84q0JPCOlCTtbvQk6i1EJO
bLJCTjSjQk36wkJNvyVCTYHrQk1DJ0JNAvRCTMFmQkx+mUJMOqBCS/WPQkuveEJLaHFCSyCKQkrX
0kJKjlZCSkQlQkn5SkJJrc1CSWG2QkkVEEJIx+JCSHo0QkgsCkJH3WlCR45WQkc+z0JG7tpCRp56
QkZNr0JF/HpCRargQkVY5UJFBoxCRLPYQkRg0UJEDXtCQ7nfQkNmBUJDEfZCQr2+QkJpbUJCFRNC
QcC/QkFshkJBGHxCQMS4QkBxWkJAHnlCP8wzQj96p0I/KftCPtpTQj6L1kI+PqtCPfL+Qj2o+UI9
YMVCPRqQQjzWiUI8lN9CPFXCQjwZYEI73+lCO6mIQjt2bEI7RsJCOxq2QjrycUI6zh1COq3eQjqR
1EI6eiJCOmbnQjpYOUI6Ti1COkjZQjpISEI6TIZCOlWYQjpjfkI6djZCOo23Qjqp9UI6ytxCOvBV
QjsaQUI7SH5CO3rrQjuxWUI7655CPCmCQjxq0UI8r05CPPa6Qj1A0kI9jVNCPdv4Qj4sdkI+fn9C
PtHLQj8mCkI/eu9CP9ArQkAlckJAenZCQM7uQkEij0JBdRNCQcY1QkIVtkJCY1tCQq7oQkL4KEJD
PupCQ4MKQkPEX0JEAslCRD4wQkR2fEJEq6RCRN2gQkUMakJFOA1CRWCSQkWGCkJFqI5CRcg8QkXl
NkJF/6JCRhevQkYtjkJGQXdCRlOhQkZkS0JGc7ZCRoIlQkaP3UJGnSNCRqpCQka3gUJGxSVCRtNz
Qkbis0JG8ypCRwUbQkcYxkJHLmtCR0Y/QkdgfEJHfVVCR5z5Qke/jEJH5TVCSA4VQkg6RkJIadpC
SJzmQkjTckJJDYRCSUseQkmMN0JJ0MZCShi7QkpkBUJKsopCSwQvQktY0kJLsE5CTAp9QkxnN0JM
xk1CTSeOQk2KykJN781CTlZjQk6+UEJPJ2RCT5FoQk/8JkJQZ2RCUNLuQlE+ikJRqgdCUhUuQlJ/
zUJS6bVCU1K0QlO6m0JUIT1CVIZxQlTqDEJVS+tCVavoQlYJ30JWZbNCVr9CQlcWcUJXayVCV71F
QlgMvEJYWXRCWKNaQljqWkJZLmdCWW91QlmtdkJZ6GNCWiA1QlpU4EJahmFCWrS1Qlrf3kJbB9hC
WyymQltOSkJbbMxCW4gvQlugeEJbtbdCW8f3QlvXR0Jb47VCW+1VQlv0PEJb+HxCW/ovQlv5bUJb
9lFCW/D1QlvpekJb4AFCW9SpQlvHmUJbuPdCW6jnQluXjkJbhRpCW3GzQltdhEJbSLtCWzOBQlse
BUJbCHVCWvL8QlrdykJayQpCWrTpQlqhkkJajzJCWn3yQlpt+kJaX3VCWlKGQlpHVEJaPgJCWjau
QloxekJaLoJCWi3jQlovtUJaNA1CWjsDQlpEqUJaUQxCWmA5QlpyOUJahxNCWp7OQlq5bEJa1uxC
WvdMQlsah0JbQJpCW2l+QluVIkJbw31CW/R/QlwoFUJcXi5CXJa1QlzRk0JdDrFCXU31Ql2PREJd
0oFCXheNQl5eTEJepp5CXvBgQl87ckJfh61CX9TvQmAjFEJgcfRCYMFoQmERSUJhYXVCYbG9QmIB
/EJiUgVCYqGzQmLw3EJjP1hCY4z5QmPZmkJkJRFCZG8zQmS31kJk/tVCZUQIQmWHRw==
      </set>
      <set id="src_22511" fmt="series">
AAAACXNyY18yMjUxMQAAAAI/gAAAw8eAAAAAAAEAAAZAQi3my0IuRpFCLqZEQi8Fw0IvZOpCL8OW
QjAhoUIwfulCMNtHQjE2mEIxkLpCMemKQjJA6EIylrJCMurKQjM9E0IzjXVCM9vSQjQoF0I0ci5C
NLoFQjT/iUI1Qq5CNYNpQjXBrkI1/XlCNjbGQjZtkkI2od1CNtOqQjcC/kI3L+FCN1peQjeChEI3
qF1CN8v8QjftdEI4DNZCOCo6QjhFs0I4X1tCOHdOQjiNo0I4onZCOLXkQjjICUI42QJCOOjrQjj3
4kI5BgNCORNtQjkgPEI5LIxCOTh3QjlEGEI5T4tCOVrrQjlmTkI5cdBCOX2EQjmJgkI5ldxCOaKm
Qjmv8kI5vdJCOcxWQjnbjEI564FCOfxBQjoN10I6IE1COjOpQjpH8UI6XSpCOnNVQjqKdkI6oo5C
OruYQjrVlUI68IBCOwxTQjspCUI7RpZCO2TzQjuEE0I7o+dCO8RiQjvldkI8Bw9CPCkbQjxLhkI8
bjpCPJEfQjy0HkI81x9CPPoGQj0cuUI9PxlCPWELQj2Cb0I9oylCPcMbQj3iJkI+AClCPh0GQj44
m0I+UsxCPmt7Qj6CikI+l9tCPqtTQj681UI+zEhCPtmQQj7kmEI+7UpCPvOUQj73ZEI++KtCPvda
Qj7zbEI+7NNCPuOOQj7XlEI+yOhCPreKQj6jfkI+jMtCPnN7Qj5Xm0I+OTpCPhhqQj31PkI9z8pC
PagnQj1+cEI9Ur5CPSUxQjz150I8xP1CPJKWQjxe00I8KddCO/PGQju8vkI7hOZCO0xeQjsTSEI6
2cZCOp/4Qjpl/EI6K+9COfHrQjm4CEI5flxCOUUBQjkMBkI4031COJtyQjhj8UI4LQVCN/ayQjfA
+EI3i9tCN1dYQjcja0I28ApCNr0vQjaKzUI2WNhCNic/QjX18UI1xN1CNZPvQjVjE0I1MjdCNQFC
QjTQH0I0nrtCNG0AQjQ62kI0CDhCM9UKQjOhPkIzbMdCMzeYQjMBqEIyyu5CMpNnQjJbDkIyIeVC
MefrQjGtKkIxcatCMTV6QjD4qEIwu0JCMH1eQjA/FkIwAIRCL8HEQi+C9EIvRDVCLwWsQi7He0Iu
ichCLky9Qi4Qf0It1TdCLZsQQi1iNEItKspCLPT6QizA7UIsjshCLF6uQiwwx0IsBTFCK9wNQiu1
eEIrkYxCK3BhQitSCUIrNplCKx4dQisIn0Iq9idCKua5QiraVEIq0PNCKsqQQirHHkIqxo9CKsjQ
QirNzkIq1W1CKt+SQirsHUIq+ulCKwvSQiseskIrM1tCK0miQithWEIrelFCK5RZQiuvPkIrys5C
K+bVQiwDH0IsH3dCLDupQixXg0IsctRCLI1rQiynF0Isv6lCLNb2Qizs00ItARhCLROhQi0kSUIt
MvFCLT98Qi1Jz0ItUddCLVd/Qi1at0ItW3RCLVmrQi1VVkItTnZCLUUMQi05HEItKrFCLRnXQi0G
l0Is8QlCLNk/Qiy/UkIso1xCLIV4QixlyUIsRG9CLCGMQiv9R0Ir18hCK7E1QiuJt0IrYXlCKzin
QisPbEIq5fVCKrxsQiqTAEIqadtCKkEmQioZEEIp8cBCKcthQimmHEIpghdCKV95Qik+Z0IpHwRC
KQFwQijlzEIozDhCKLTPQiifqkIojORCKHyUQihuz0IoY6ZCKFsoQihVZkIoUmxCKFJDQihU80Io
WoRCKGL3QihuTUIofIlCKI2pQiihpUIouHpCKNIeQijuh0IpDalCKS90QilT20IpespCKaQvQinP
9kIp/glCKi5QQipgsUIqlRJCKstZQisDaUIrPSRCK3hrQiu1HkIr8x5CLDJJQixygkIss6hCLPWa
Qi04NUIte1lCLb7mQi4CvUIuRr9CLorOQi7OzEIvEplCL1YeQi+ZPEIv29tCMB3kQjBfP0Iwn9lC
MN+fQjEegUIxXG5CMZlaQjHVOEIyEABCMkmqQjKCNEIyuZpCMu/bQjMk+UIzWPZCM4vYQjO9pkIz
7mtCNB4yQjRNCEI0evhCNKgTQjTUbEI1ABVCNSsfQjVVoEI1f6pCNalQQjXSp0I1+8RCNiS+QjZN
qEI2dpZCNp+dQjbIykI28jJCNxvhQjdF6UI3cFVCN5svQjfGgEI38k5COB6hQjhLekI4eNdCOKa6
QjjVHUI5A/lCOTNIQjli/0I5kxNCOcNyQjn0C0I6JM5COlWpQjqGh0I6t1BCOufuQjsYSkI7SExC
O3faQjum20I71TZCPALTQjwvl0I8W2tCPIY9Qjyv+EI82IpCPP/eQj0l5kI9SpVCPW3eQj2PukI9
sCRCPc8XQj3skUI+CJNCPiMkQj48S0I+VBJCPmqCQj5/rUI+k6ZCPqaBQj64UUI+yTZCPtlHQj7o
okI+92lCPwW5Qj8TtUI/IX9CPy89Qj89FEI/SyhCP1mfQj9oo0I/eFlCP4jkQj+abEI/rRRCP8EC
Qj/WWkI/7T9CQAXRQkAgMEJAPHdCQFrEQkB7NUJAneJCQMLlQkDqU0JBFEFCQUC9QkFv3UJBobNC
QdZKQkINr0JCR+9CQoUTQkLFJEJDCCtCQ04uQkOXM0JD4z1CRDJQQkSEckJE2apCRTH2QkWNW0JF
69lCRk1yQkayMEJHGhJCR4UdQkfzVkJIZMNCSNlnQklRTkJJzH9CSksEQkrM60JLUjpCS9sCQkxn
UUJM9zhCTYrMQk4iI0JOvVJCT1xxQk//nEJQpu1CUVKGQlICh0JStxNCU3BQQlQuZkJU8X1CVbnD
QlaHZUJXWpVCWDOGQlkSaEJZ93NCWuLhQlvU6EJczcVCXc2zQl7U70Jf47hCYPpKQmIY5EJjP8VC
ZG8oQmWnSEJm6F5CaDKoQmmGWUJq46VCbEq9Qm27y0JvNvlCcLxpQnJMOUJz5n9CdYtLQnc6oUJ4
9IJCerjhQnyHsUJ+YNhCgCIWQoEYvUKCFENCgxSDQoQZUkKFIoBChi/VQodBD0KIVexCiW4eQoqJ
VEKLpzNCjMdaQo3pYUKPDNtCkDFRQpFWSkKSe0NCk5+2QpTDF0KV5NRClwRZQpghCkKZOklCmk91
Qptf6UKcav9CnXAQQp5udUKfZYVCoFSXQqE7BkKiGCtCoutjQqO0D0KkcZZCpSNgQqXI20KmYXxC
puy9QqdqH0Kn2S1CqDl3QqiKm0KozDlCqP3+QqkfpEKpMOtCqTGfQqkhmEKpALZCqM7mQqiMIEKo
OGZCp9PJQqdeX0Km2ExCpkG7QqWa6UKk5BdCpB2SQqNHsEKiYs1CoW9RQqBtq0KfXlJCnkHCQp0Y
f0Kb4xBCmqIEQplV70KX/2VClp8EQpU1aEKTwzBCkkj8QpDHbkKPPydCjbDKQowc+UKKhFRCiOd4
QodHA0KFo5BCg/23QoJWDEKArSJCfgcIQnqze0J3YKdCdA+LQnDBIUJtdlhCajAXQmbvOUJjtJBC
YIDhQl1U6kJaMVtCVxbfQlQGFkJQ/5VCTgPoQksTkUJILwlCRVa+QkKLE0I/zGlCPRsSQjp3XUI3
4Y1CNVnfQjLgikIwdbxCLhmcQivMTkIpje1CJ16OQiU+QUIjLQ9CISr8Qh84DkIdVD5CG3+IQhm5
3UIYAy5CFltsQhTCf0ITOFNCEbzLQhBPykIO8TBCDaDdQgxeskILKopCCgRCQgjrtUIH4LxCBuMx
QgXy70IFD8xCBDmlQgNwT0ICs6VCAgOAQgFfvEIAyDNCADzAQf96e0H+kxBB/cL5Qf0J60H8Z6hB
+9voQftmbEH7Bu9B+r0rQfqI30H6ac5B+l+xQfpqSkH6iVhB+ryYQfsDx0H7XplB+8zNQfxOGUH8
4itB/Yi5Qf5BckH/DAVB/+gcQgBqsEIA6bhCAXD5QgIAPkICl1ZCAzYKQgPcJUIEiW1CBT2mQgX4
lUIGufhCB4GUQghPJUIJImlCCfscQgrY+UILu75CDKMhQg2O30IOfq1CD3JHQhBpYkIRY7pCEmEJ
QhNhC0IUY39CFWgfQhZuq0IXdudCGICVQhmLe0Ial2JCG6QTQhyxW0Idvw1CHsz6Qh/a+0Ig6OpC
IfalQiMEDkIkEQ9CJR2OQiYpdkInNLpCKD9SQilJM0IqUlpCK1rJQixigEItaYFCLm/aQi91lUIw
esFCMX9vQjKDsUIzh55CNItPQjWO20I2klxCN5XwQjiZsUI5nbtCOqIsQjunHkI8rK5CPbL4Qj66
GUI/wilCQMs+QkHVbkJC4MpCQ+1kQkT7SUJGColCRxsqQkgtLkJJQJlCSlVmQktrkUJMgw5CTZvN
Qk61ukJP0LxCUOyzQlIJfkJTJvdCVETyQlVjPEJWgaBCV5/iQli9wUJZ2vtCWvdEQlwST0JdK8hC
XkNWQl9YnkJga0BCYXrWQmKG+UJjj0NCZJNEQmWSj0JmjK9CZ4ExQmhvoUJpV4dCajhsQmsR2EJr
41NCbKxpQm1sn0JuI4dCbtCtQm9zoEJwC/RCcJlCQnEbIkJxkTVCcfscQnJYgkJyqRNCcuyIQnMi
mEJzSwlCc2WfQnNyLkJzcI1Cc2CYQnNCO0JzFWJCctoJQnKQMEJyN9xCcdEhQnFcFUJw2NxCcEed
Qm+ojkJu++VCbkHlQm1610JspwpCa8bWQmral0Jp4rFCaN+MQmfRmEJmuUlCZZcYQmRrf0JjNwFC
YfojQmC1ZkJfaVhCXhaCQly9cUJbXrNCWfrVQliSaEJXJfhCVbYQQlRDP0JSzhNCUVcVQk/ey0JO
Zb5CTOxxQktzaEJJ+yFCSIQaQkcOyEJFm6NCRCsfQkK9qUJBU69CP+2YQj6Lx0I9Lp1CO9Z4QjqD
rkI5NpdCN++DQjauwUI1dJtCNEFXQjMVNkIx8HZCMNNVQi++C0IusMxCLavIQiyvKkIrux1CKs/C
QintP0IpE7BCKEMwQid72EImvbVCJgjaQiVdVUIkuyxCJCJkQiOS/kIjDPhCIpBKQiIc60Ihss9C
IVHjQiD6F0Igq1FCIGV1QiAoaUIf9A1CH8g8Qh+k0kIfiaZCH3aRQh9rZEIfZ+9CH2wAQh93ZEIf
iehCH6NXQh/De0If6h1CIBcFQiBJ+EIggr5CIMEfQiEE3UIhTcFCIZuQQiHuEUIiRQ1CIqBJQiL/
jkIjYqVCI8lYQiQzc0IkoL5CJREGQiWEFUIl+btCJnHDQibr/kInaDhCJ+ZDQihl7EIo5wJCKWlX
QinsukIqcPtCKvXsQit7XEIsASBCLIcEQi0M3EItknNCLhecQi6cJ0IvH+VCL6KlQjAkN0IwpGtC
MSMPQjGf9kIyGvBCMpPNQjMKXkIzfnZCM+/pQjRejEI0yjdCNTLAQjWX/kI1+c1CNlgKQjaylEI3
CUxCN1wWQjeq20I39YBCODvxQjh+GUI4u+9COPViQjkqbUI5WwZCOYctQjmu30I50h5COfDxQjoL
X0I6IXFCOjM0QjpAuUI6ShBCOk9NQjpQgUI6TcdCOkc0Qjo85EI6LvBCOh1xQjoIhUI58EdCOdTT
Qjm2REI5lLRCOXBDQjlJCkI5HydCOPKxQjjDxEI4knVCOF7fQjgpGEI38TRCN7dNQjd7dEI3PblC
Nv4vQja86UI2efdCNjVoQjXvS0I1p6tCNV6XQjUUG0I0yD9CNHsSQjQsnkIz3O1CM4wJQjM5/kIy
5tZCMpKbQjI9V0Ix5xlCMY/qQjE320Iw3vRCMIVFQjAq2kIvz8RCL3QPQi8XzkIuuxNCLl3vQi4A
dUItordCLUTLQizmx0IsiL5CLCrGQivM9UIrb2RCKxInQiq1VUIqWQVCKf1PQimiSkIpSBBCKO61
QiiWUkIoPv1CJ+jPQieT2kInQDNCJu3yQiadJ0ImTedCJgBCQiW0SEIlagxCJSGXQiTa+EIkljtC
JFNtQiQSlEIj07hCI5bfQiNcD0IjI0tCIuyVQiK38UIihV5CIlTZQiImY0Ih+flCIc+WQiGnMkIh
gMhCIVxQQiE5wkIhGRhCIPpHQiDdRkIgwg5CIKiTQiCQykIgeqpCIGYsQiBTQ0IgQelCIDITQiAj
u0IgFtZCIAtfQiABUEIf+KVCH/FbQh/rb0If5t1CH+OoQh/hz0If4VNCH+I6Qh/kiEIf6EZCH+16
Qh/0LUIf/GdCIAY3QiARqkIgHs5CIC2xQiA+ZUIgUPxCIGWJQiB8H0IglNFCIK+zQiDM3EIg7GBC
IQ5VQiEyzUIhWd9CIYOfQiGwG0Ih32lCIhGcQiJGxUIifu5CIrolQiL4dkIjOetCI36MQiPGXEIk
EWBCJF+YQiSxAkIlBZdCJV1RQiW4I0ImFgFCJnbbQibanUInQTJCJ6qBQigWbUIohNdCKPWeQilo
okIp3bxCKlTDQirNj0IrR/RCK8PFQixA1UIsvvVCLT31Qi29o0IuPc1CLr5EQi8+1kIvv1RCMD+P
QjC/V0IxPoBCMbzdQjI6QUIytoRCMzF/QjOrDEI0IwRCNJlIQjUNtUI1gDRCNfCpQjZe+kI2yxRC
NzTgQjecTkI4AU5COGPQQjjDzEI5ITdCOXwIQjnUNUI6Kb1COnyYQjrMxEI7GjpCO2T6Qjus/UI7
8j9CPDS7Qjx0cEI8sVVCPOtjQj0ilUI9VuRCPYhEQj22qkI94gtCPgpZQj4vhUI+UX5CPnAtQj6L
gkI+o2pCPrfPQj7ImEI+1bFCPt7+Qj7kaUI+5dlCPuM3Qj7cakI+0V1CPsH2Qj6uIkI+lc1CPnjm
Qj5XXUI+MSVCPgYzQj3WgUI9ogZCPWjBQj0quEI85+5CPKBuQjxUQkI8A35CO644QjtUiUI69o9C
OpRpQjouP0I5xDlCOVaDQjjlU0I4cNpCN/lSQjd+9kI3AgdCNoLFQjYBdkI1fmNCNPnUQjR0EkIz
7W5CM2Y3QjLevUIyV1JCMdBHQjFJ7kIwxJ1CMECoQi++Y0IvPiFCLsA2Qi5E80ItzK9CLVe6Qizm
Y0IsePtCLA/QQiurLkIrS2JCKvC3Qiqbc0IqS9lCKgIwQim+uUIpgbRCKUtcQikb6kIo85VCKNKP
Qii5C0IopzVCKJ04QiibNkIooVNCKK+qQijGUkIo5WJCKQzmQik86kIpdXFCKbZ4Qin/+EIqUedC
KqwyQisOvkIreWxCK+wTQixmh0Is6JdCLXIHQi4CnEIumgxCLzgOQi/cTkIwhnJCMTYcQjHq50Iy
pG5CM2I/QjQj6kI06PhCNbDuQjZ7T0I3R51COBVZQjjj/UI5swVCOoHtQjtQL0I8HUtCPOi9Qj2y
BkI+eKlCPzwsQj/8GEJAt/tCQW9pQkIh/UJCz1VCQ3cUQkQY6UJEtIRCRUmiQkXYBkJGX3lCRt/O
QkdY4EJHyo9CSDTJQkiXgEJI8rBCSUZgQkmSmEJJ12tCShTyQkpLUEJKeqxCSqM2QkrFH0JK4KBC
SvX3QksFaEJLDzhCSxOsQksTDkJLDa1CSwPXQkr12kJK5AZCSs6rQkq2F0JKmpJCSnxrQkpb6UJK
OVNCShTqQknu7kJJx5lCSZ8lQkl1w0JJS6NCSSDtQkj1yEJIylRCSJ6rQkhy50JIRxhCSBtNQkfv
i0JHw9hCR5g1QkdsoEJHQQ9CRxV0QkbpwkJGvepCRpHVQkZlb0JGOKFCRgtSQkXdZkJFrsVCRX9U
QkVO90JFHZVCROsUQkS3XEJEgllCREv1QkQUIEJD2sdCQ5/gQkNjYUJDJURCQuWFQkKkKEJCYTNC
QhyrQkHWnkJBjx9CQUZCQkD8IUJAsNtCQGSPQkAXZEI/yYRCP3scQj8sX0I+3X5CPo6wQj5AMEI9
[truncated: 184,353 more chars]
