# Supplementary material for: Organization of reward and movement signals in the basal ganglia and cerebellum
Source: Nat Commun. 2024 Mar 8;15:2119. doi: 10.1038/s41467-024-45921-9 (PMC10923830; doi:10.1038/s41467-024-45921-9)
Supplement: Supplementary file 4 — Source Data [file 41467_2024_45921_MOESM4_ESM.zip › VBG_sup8.fyp]

<?xml version="1.0" encoding="us-ascii" standalone="yes"?>
<?fyp appVersion="5.4.3" schemaVersion="25"?>
<figure xmlns="http://www.keck.ucsf.edu/datanav/namespace/schema25"
   strokeWidth="0.01in" strokeJoin="miter" loc="0.5in 0.5in" strokePat="solid" psFont="Helvetica" fontStyle="plain" fillColor="000000" altFont="serif" strokeCap="butt" width="5.9in" fontSize="12" strokeColor="000000" font="Arial" height="6.7in">
   <graph loc="0.5in 0.5in" width="1in" fontSize="8" title="PC PSTH 5666" clip="true" height="1in">
      <axis labelOffset="0.2in" lineHt="1" start="-400" spacer="0.03in" end="800">
         <ticks intv="400" perLogIntv="1" fmt="f1"/>
      </axis>
      <axis labelOffset="0.35in" start="-10" spacer="0.03in" end="20" title="&#x394; Firing rate (spikes/s)">
         <ticks intv="10" perLogIntv="1" fmt="f1"/>
      </axis>
      <colorbar cmapnan="ffffff" gap="0.2in" start="0" spacer="0.1in" end="100" title="Z AXIS">
         <ticks intv="10"/>
      </colorbar>
      <gridline />
      <gridline />
      <legend loc="0.15in 1.05in" labelOffset="0.03in" len="0.12in" spacer="0.12in" mid="true"/>
      <label loc="-7% 115%" fontSize="13" valign="center" align="center" title="m|0:w"/>
      <trace mode="errorband" strokePat="dashed" src="#src_4411" fontSize="12" strokeColor="e1ff0000" title="Null P=25">
         <symbol fillColor="ffffff" size="0pt" type="circle"/>
         <ebar fillColor="64ff9696" strokeWidth="0.001in" cap="linethru" capSize="0in"/>
      </trace>
      <trace mode="errorband" strokePat="dashed" src="#src_3011" strokeColor="0000ff" title="Null P=75">
         <symbol fillColor="ffffff" size="0pt" type="circle"/>
         <ebar fillColor="649696ff" strokeWidth="0.001in" cap="linethru" capSize="0in"/>
      </trace>
      <trace mode="errorband" src="#src_8611" fontSize="12" strokeColor="e1ff0000" title="PD P=25">
         <symbol fillColor="ffffff" size="0pt" type="circle"/>
         <ebar fillColor="64ff9696" strokeWidth="0.001in" cap="linethru" capSize="0in"/>
      </trace>
      <trace mode="errorband" src="#src_9611" strokeColor="0000ff" title="PD P=75">
         <symbol fillColor="ffffff" size="0pt" type="circle"/>
         <ebar fillColor="649696ff" strokeWidth="0.001in" cap="linethru" capSize="0in"/>
      </trace>
   </graph>
   <graph loc="1.9in 0.5in" width="1in" fontSize="8" title="CRB PSTH 4797" clip="true" height="1in">
      <axis labelOffset="0.2in" lineHt="1" start="-400" spacer="0.03in" end="800">
         <ticks intv="400" perLogIntv="1" fmt="f1"/>
      </axis>
      <axis labelOffset="0.3in" start="-10" spacer="0.03in" end="20" title="&#xa;">
         <ticks intv="10" perLogIntv="1" fmt="f1"/>
      </axis>
      <colorbar cmapnan="ffffff" gap="0.2in" start="0" spacer="0.1in" end="100" title="Z AXIS">
         <ticks intv="10"/>
      </colorbar>
      <gridline />
      <gridline />
      <legend loc="2.916in 0.826in" labelOffset="0.03in" hide="false" len="0.12in" spacer="0.12in" mid="true"/>
      <label loc="-7% 115%" fontSize="13" valign="center" align="center" title="n|0:w"/>
      <trace mode="errorband" strokePat="dashed" src="#src_442" fontSize="12" strokeColor="e1ff0000" title="Null P=0.25">
         <symbol fillColor="ffffff" size="0pt" type="circle"/>
         <ebar fillColor="64ff9696" strokeWidth="0.001in" cap="linethru" capSize="0in"/>
      </trace>
      <trace mode="errorband" strokePat="dashed" src="#src_302" strokeColor="0000ff" title="Null P=0.75">
         <symbol fillColor="ffffff" size="0pt" type="circle"/>
         <ebar fillColor="649696ff" strokeWidth="0.001in" cap="linethru" capSize="0in"/>
      </trace>
      <trace mode="errorband" src="#src_862" fontSize="12" strokeColor="e1ff0000" title="Preferred P=0.25">
         <symbol fillColor="ffffff" size="0pt" type="circle"/>
         <ebar fillColor="64ff9696" strokeWidth="0.001in" cap="linethru" capSize="0in"/>
      </trace>
      <trace mode="errorband" src="#src_962" strokeColor="0000ff" title="Preferred P=0.75">
         <symbol fillColor="ffffff" size="0pt" type="circle"/>
         <ebar fillColor="649696ff" strokeWidth="0.001in" cap="linethru" capSize="0in"/>
      </trace>
      <label loc="130% -35.3%" align="center" title="Time from target motion (ms)"/>
   </graph>
   <graph loc="3.3in 0.5in" width="1in" fontSize="8" title="SNR 5818 pur" clip="true" height="1in">
      <axis labelOffset="0.2in" lineHt="1" start="-400" spacer="0.03in" end="800">
         <ticks intv="400" perLogIntv="1" fmt="f1"/>
      </axis>
      <axis labelOffset="0.35in" start="-10" spacer="0.03in" end="20" title="&#xa;">
         <ticks intv="10" perLogIntv="1" fmt="f1"/>
      </axis>
      <colorbar cmapnan="ffffff" gap="0.2in" start="0" spacer="0.1in" end="100" title="Z AXIS">
         <ticks intv="10"/>
      </colorbar>
      <gridline />
      <gridline />
      <legend loc="0.479in 0.668in" labelOffset="0.03in" len="0.12in" spacer="0.12in" mid="true"/>
      <label loc="-7% 115%" fontSize="13" valign="center" align="center" title="o|0:w"/>
      <trace mode="errorband" src="#src_971" fontSize="12" strokeColor="e1ff0000" title="25r">
         <symbol fillColor="ffffff" size="0pt" type="circle"/>
         <ebar fillColor="64ff9696" strokeWidth="0.001in" cap="linethru" capSize="0in" strokeColor="ff0000"/>
      </trace>
      <trace mode="errorband" src="#src_101" strokeColor="0000ff" title="75r">
         <symbol fillColor="ffffff" size="0pt" type="circle"/>
         <ebar fillColor="649696ff" strokeWidth="0.001in" cap="linethru" capSize="0in"/>
      </trace>
      <trace mode="errorband" strokePat="dashed" src="#src_3611" fontSize="12" strokeColor="e1ff0000" title="25nr">
         <symbol fillColor="ffffff" size="0pt" type="circle"/>
         <ebar fillColor="64ff9696" strokeWidth="0.001in" cap="linethru" capSize="0in"/>
      </trace>
      <trace mode="errorband" strokePat="dashed" src="#src_171" strokeColor="0000ff" title="75nr">
         <symbol fillColor="ffffff" size="0pt" type="circle"/>
         <ebar fillColor="649696ff" strokeWidth="0.001in" cap="linethru" capSize="0in"/>
      </trace>
   </graph>
   <graph loc="4.7in 0.5in" width="1in" fontSize="8" title="MSN \ PSTH 4153" clip="true" height="1in">
      <axis labelOffset="0.2in" lineHt="1" start="-400" spacer="0.03in" end="800">
         <ticks intv="400" perLogIntv="1" fmt="f1"/>
      </axis>
      <axis labelOffset="0.3in" start="-10" spacer="0.03in" end="20" title="&#xa;">
         <ticks intv="10" perLogIntv="1" fmt="f1"/>
      </axis>
      <colorbar cmapnan="ffffff" gap="0.2in" start="0" spacer="0.1in" end="100" title="Z AXIS">
         <ticks intv="10"/>
      </colorbar>
      <gridline />
      <gridline />
      <legend loc="-1.061in 0.817in" labelOffset="0.03in" len="0.12in" spacer="0.12in" mid="true"/>
      <label loc="-7% 115%" fontSize="13" valign="center" align="center" title="p|0:w"/>
      <trace mode="errorband" strokePat="dashed" src="#src_891" fontSize="12" strokeColor="e1ff0000" title="25nr">
         <symbol fillColor="ffffff" size="0pt" type="circle"/>
         <ebar fillColor="64ff9696" strokeWidth="0.001in" cap="linethru" capSize="0in" strokeColor="ff0000"/>
      </trace>
      <trace mode="errorband" strokePat="dashed" src="#src_51" strokeColor="0000ff" title="75NR">
         <symbol fillColor="ffffff" size="0pt" type="circle"/>
         <ebar fillColor="649696ff" strokeWidth="0.001in" cap="linethru" capSize="0in"/>
      </trace>
      <trace mode="errorband" src="#src_5711" fontSize="12" strokeColor="e1ff0000" title="25R">
         <symbol fillColor="ffffff" size="0pt" type="circle"/>
         <ebar fillColor="64ff9696" strokeWidth="0.001in" cap="linethru" capSize="0in"/>
      </trace>
      <trace mode="errorband" src="#src_4611" strokeColor="0000ff" title="75 R">
         <symbol fillColor="ffffff" size="0pt" type="circle"/>
         <ebar fillColor="649696ff" strokeWidth="0.001in" cap="linethru" capSize="0in"/>
      </trace>
   </graph>
   <graph loc="0.5in 2.3in" width="1in" fontSize="8" title="Direction (deg)" height="0.6in">
      <axis labelOffset="0.3in" lineHt="1" start="-180" spacer="0.03in" end="180">
         <ticks intv="90" perLogIntv="1" fmt="f1"/>
      </axis>
      <axis labelOffset="0.35in" start="-10" spacer="0.03in" end="10" title="&#x394; Firing rate (spikes/s)">
         <ticks intv="10" perLogIntv="1" fmt="f1"/>
      </axis>
      <colorbar cmapnan="ffffff" gap="0.2in" start="0" spacer="0.1in" end="100" title="Z AXIS">
         <ticks intv="10"/>
      </colorbar>
      <gridline />
      <gridline />
      <legend loc="0.362in 0.756in" len="0.1in" spacer="0.12in" mid="true"/>
      <trace strokeWidth="0.5pt" src="#src_19412" strokeColor="ff0000" title="p=0.25">
         <symbol fillColor="ffffff" size="0pt" type="circle"/>
         <ebar cap="linethru" capSize="2pt"/>
      </trace>
      <trace strokeWidth="0.5pt" src="#src_20112" strokeColor="0000ff" title="p=0.75">
         <symbol fillColor="ffffff" size="0pt" type="circle"/>
         <ebar cap="linethru" capSize="2.5pt"/>
      </trace>
      <trace strokeWidth="0pt" src="#src_19312" legend="false" strokeColor="ff0000" title="P=0.25">
         <symbol fillColor="ffffff" strokeWidth="0.5pt" size="3.5pt" type="circle"/>
         <ebar hide="true" cap="linethru" capSize="0.05in"/>
      </trace>
      <trace strokeWidth="0in" src="#src_2022" legend="false" strokeColor="0000ff" title="P=0.75">
         <symbol fillColor="ffffff" strokeWidth="0.5pt" size="3.5pt" type="circle"/>
         <ebar cap="linethru" capSize="0.036in"/>
      </trace>
      <label loc="-7% 120%" fontSize="13" valign="center" align="center" title="i|0:w"/>
      <label loc="270% -66.5%" align="center" title="Angle from preferred direction"/>
   </graph>
   <graph loc="3.3in 2.3in" width="1in" fontSize="8" title="Direction (deg)" height="0.6in">
      <axis labelOffset="0.3in" lineHt="1" start="-180" spacer="0.03in" end="180">
         <ticks intv="90" perLogIntv="1" fmt="f1"/>
      </axis>
      <axis labelOffset="0.35in" start="-10" spacer="0.03in" end="10">
         <ticks intv="10" perLogIntv="1" fmt="f1"/>
      </axis>
      <colorbar cmapnan="ffffff" gap="0.2in" start="0" spacer="0.1in" end="100" title="Z AXIS">
         <ticks intv="10"/>
      </colorbar>
      <gridline />
      <gridline />
      <legend loc="0.362in 0.756in" len="0.1in" spacer="0.12in" mid="true"/>
      <trace strokeWidth="0.5pt" src="#src_19411111" strokeColor="ff0000" title="p=0.25">
         <symbol fillColor="ffffff" size="0pt" type="circle"/>
         <ebar cap="linethru" capSize="2pt"/>
      </trace>
      <trace strokeWidth="0.5pt" src="#src_20111111" strokeColor="0000ff" title="p=0.75">
         <symbol fillColor="ffffff" size="0pt" type="circle"/>
         <ebar cap="linethru" capSize="2.5pt"/>
      </trace>
      <trace strokeWidth="0pt" src="#src_19311111" legend="false" strokeColor="ff0000" title="P=0.25">
         <symbol fillColor="ffffff" strokeWidth="0.5pt" size="3.5pt" type="circle"/>
         <ebar hide="true" cap="linethru" capSize="0.05in"/>
      </trace>
      <trace strokeWidth="0in" src="#src_2021111" legend="false" strokeColor="0000ff" title="P=0.75">
         <symbol fillColor="ffffff" strokeWidth="0.5pt" size="3.5pt" type="circle"/>
         <ebar cap="linethru" capSize="0.036in"/>
      </trace>
      <label loc="-7% 120%" fontSize="13" valign="center" align="center" title="k|0:w"/>
   </graph>
   <graph loc="4.7in 2.3in" width="1in" fontSize="8" title="Direction (deg)" height="0.6in">
      <axis labelOffset="0.3in" lineHt="1" start="-180" spacer="0.03in" end="180">
         <ticks intv="90" perLogIntv="1" fmt="f1"/>
      </axis>
      <axis labelOffset="0.35in" start="-10" spacer="0.03in" end="10">
         <ticks intv="10" perLogIntv="1" fmt="f1"/>
      </axis>
      <colorbar cmapnan="ffffff" gap="0.2in" start="0" spacer="0.1in" end="100" title="Z AXIS">
         <ticks intv="10"/>
      </colorbar>
      <gridline />
      <gridline />
      <legend loc="0.362in 0.756in" len="0.1in" spacer="0.12in" mid="true"/>
      <trace strokeWidth="0.5pt" src="#src_1941112" strokeColor="ff0000" title="p=0.25">
         <symbol fillColor="ffffff" size="0pt" type="circle"/>
         <ebar cap="linethru" capSize="2pt"/>
      </trace>
      <trace strokeWidth="0.5pt" src="#src_2011112" strokeColor="0000ff" title="p=0.75">
         <symbol fillColor="ffffff" size="0pt" type="circle"/>
         <ebar cap="linethru" capSize="2.5pt"/>
      </trace>
      <trace strokeWidth="0pt" src="#src_1931112" legend="false" strokeColor="ff0000" title="P=0.25">
         <symbol fillColor="ffffff" strokeWidth="0.5pt" size="3.5pt" type="circle"/>
         <ebar hide="true" cap="linethru" capSize="0.05in"/>
      </trace>
      <trace strokeWidth="0in" src="#src_202112" legend="false" strokeColor="0000ff" title="P=0.75">
         <symbol fillColor="ffffff" strokeWidth="0.5pt" size="3.5pt" type="circle"/>
         <ebar cap="linethru" capSize="0.036in"/>
      </trace>
      <label loc="-7% 120%" fontSize="13" valign="center" align="center" title="l|0:w"/>
   </graph>
   <graph loc="1.9in 2.3in" width="1in" fontSize="8" title="Direction (deg)" height="0.6in">
      <axis labelOffset="0.3in" lineHt="1" start="-180" spacer="0.03in" end="180">
         <ticks intv="90" perLogIntv="1" fmt="f1"/>
      </axis>
      <axis labelOffset="0.35in" start="-10" spacer="0.03in" end="10">
         <ticks intv="10" perLogIntv="1" fmt="f1"/>
      </axis>
      <colorbar cmapnan="ffffff" gap="0.2in" start="0" spacer="0.1in" end="100" title="Z AXIS">
         <ticks intv="10"/>
      </colorbar>
      <gridline />
      <gridline />
      <legend loc="0.362in 0.756in" len="0.1in" spacer="0.12in" mid="true"/>
      <trace strokeWidth="0.5pt" src="#src_194112" strokeColor="ff0000" title="p=0.25">
         <symbol fillColor="ffffff" size="0pt" type="circle"/>
         <ebar cap="linethru" capSize="2pt"/>
      </trace>
      <trace strokeWidth="0.5pt" src="#src_201112" strokeColor="0000ff" title="p=0.75">
         <symbol fillColor="ffffff" size="0pt" type="circle"/>
         <ebar cap="linethru" capSize="2.5pt"/>
      </trace>
      <trace strokeWidth="0pt" src="#src_193112" legend="false" strokeColor="ff0000" title="P=0.25">
         <symbol fillColor="ffffff" strokeWidth="0.5pt" size="3.5pt" type="circle"/>
         <ebar hide="true" cap="linethru" capSize="0.05in"/>
      </trace>
      <trace strokeWidth="0in" src="#src_20212" legend="false" strokeColor="0000ff" title="P=0.75">
         <symbol fillColor="ffffff" strokeWidth="0.5pt" size="3.5pt" type="circle"/>
         <ebar cap="linethru" capSize="0.036in"/>
      </trace>
      <label loc="-7% 120%" fontSize="13" valign="center" align="center" title="j|0:w"/>
      <label loc="103.1% 154.5%" title="Saccade task"/>
   </graph>
   <graph loc="0.5in 3.8in" width="1in" fontSize="8" title="PC PSTH 5666" clip="true" height="1in">
      <axis labelOffset="0.2in" lineHt="1" start="-400" spacer="0.03in" end="800">
         <ticks intv="400" perLogIntv="1" fmt="f1"/>
      </axis>
      <axis labelOffset="0.35in" start="-10" spacer="0.03in" end="20" title="&#x394; Firing rate (spikes/s)">
         <ticks intv="10" perLogIntv="1" fmt="f1"/>
      </axis>
      <colorbar cmapnan="ffffff" gap="0.2in" start="0" spacer="0.1in" end="100" title="Z AXIS">
         <ticks intv="10"/>
      </colorbar>
      <gridline />
      <gridline />
      <legend loc="0.15in 1.05in" labelOffset="0.03in" len="0.12in" spacer="0.12in" mid="true"/>
      <label loc="-7% 115%" fontSize="13" valign="center" align="center" title="e|0:w"/>
      <trace mode="errorband" strokePat="dashed" src="#src_441" fontSize="12" strokeColor="e1ff0000" title="PD P=25">
         <symbol fillColor="ffffff" size="0pt" type="circle"/>
         <ebar fillColor="64ff9696" strokeWidth="0.001in" cap="linethru" capSize="0in" strokeColor="ff0000"/>
      </trace>
      <trace mode="errorband" strokePat="dashed" src="#src_301" strokeColor="0000ff" title="No Reward P=75">
         <symbol fillColor="ffffff" size="0pt" type="circle"/>
         <ebar fillColor="649696ff" strokeWidth="0.001in" cap="linethru" capSize="0in"/>
      </trace>
      <trace mode="errorband" src="#src_861" fontSize="12" strokeColor="e1ff0000" title="PD P=25">
         <symbol fillColor="ffffff" size="0pt" type="circle"/>
         <ebar fillColor="64ff9696" strokeWidth="0.001in" cap="linethru" capSize="0in"/>
      </trace>
      <trace mode="errorband" src="#src_961" strokeColor="0000ff" title="PD P=75">
         <symbol fillColor="ffffff" size="0pt" type="circle"/>
         <ebar fillColor="649696ff" strokeWidth="0.001in" cap="linethru" capSize="0in"/>
      </trace>
   </graph>
   <graph loc="1.9in 3.8in" width="1in" fontSize="8" title="CRB PSTH 4797" clip="true" height="1in">
      <axis labelOffset="0.2in" lineHt="1" start="-400" spacer="0.03in" end="800">
         <ticks intv="400" perLogIntv="1" fmt="f1"/>
      </axis>
      <axis labelOffset="0.3in" start="-10" spacer="0.03in" end="20" title="&#xa;">
         <ticks intv="10" perLogIntv="1" fmt="f1"/>
      </axis>
      <colorbar cmapnan="ffffff" gap="0.2in" start="0" spacer="0.1in" end="100" title="Z AXIS">
         <ticks intv="10"/>
      </colorbar>
      <gridline />
      <gridline />
      <legend loc="0.1in 1.05in" labelOffset="0.03in" len="0.12in" spacer="0.12in" mid="true"/>
      <label loc="-7% 115%" fontSize="13" valign="center" align="center" title="f|0:w"/>
      <trace mode="errorband" strokePat="dashed" src="#src_44" fontSize="12" strokeColor="e1ff0000" title="Null P=25">
         <symbol fillColor="ffffff" size="0pt" type="circle"/>
         <ebar fillColor="64ff9696" strokeWidth="0.001in" cap="linethru" capSize="0in"/>
      </trace>
      <trace mode="errorband" strokePat="dashed" src="#src_30" strokeColor="0000ff" title="Null P=75">
         <symbol fillColor="ffffff" size="0pt" type="circle"/>
         <ebar fillColor="649696ff" strokeWidth="0.001in" cap="linethru" capSize="0in"/>
      </trace>
      <trace mode="errorband" src="#src_86" fontSize="12" strokeColor="e1ff0000" title="Reward P=25">
         <symbol fillColor="ffffff" size="0pt" type="circle"/>
         <ebar fillColor="64ff9696" strokeWidth="0.001in" cap="linethru" capSize="0in"/>
      </trace>
      <trace mode="errorband" src="#src_96" strokeColor="0000ff" title="Reward P=75">
         <symbol fillColor="ffffff" size="0pt" type="circle"/>
         <ebar fillColor="649696ff" strokeWidth="0.001in" cap="linethru" capSize="0in"/>
      </trace>
      <label loc="130% -35.3%" align="center" title="Time from target motion (ms)"/>
   </graph>
   <graph loc="3.3in 3.8in" width="1in" fontSize="8" title="SNR 5818 pur" clip="true" height="1in">
      <axis labelOffset="0.2in" lineHt="1" start="-400" spacer="0.03in" end="800">
         <ticks intv="400" perLogIntv="1" fmt="f1"/>
      </axis>
      <axis labelOffset="0.35in" start="-10" spacer="0.03in" end="20" title="&#xa;">
         <ticks intv="10" perLogIntv="1" fmt="f1"/>
      </axis>
      <colorbar cmapnan="ffffff" gap="0.2in" start="0" spacer="0.1in" end="100" title="Z AXIS">
         <ticks intv="10"/>
      </colorbar>
      <gridline />
      <gridline />
      <legend loc="0.479in 0.668in" labelOffset="0.03in" len="0.12in" spacer="0.12in" mid="true"/>
      <trace mode="errorband" src="#src_97" fontSize="12" strokeColor="e1ff0000" title="25r">
         <symbol fillColor="ffffff" size="0pt" type="circle"/>
         <ebar fillColor="64ff9696" strokeWidth="0.001in" cap="linethru" capSize="0in" strokeColor="ff0000"/>
      </trace>
      <trace mode="errorband" src="#src_10" strokeColor="0000ff" title="75r">
         <symbol fillColor="ffffff" size="0pt" type="circle"/>
         <ebar fillColor="649696ff" strokeWidth="0.001in" cap="linethru" capSize="0in"/>
      </trace>
      <trace mode="errorband" strokePat="dashed" src="#src_361" fontSize="12" strokeColor="e1ff0000" title="25nr">
         <symbol fillColor="ffffff" size="0pt" type="circle"/>
         <ebar fillColor="64ff9696" strokeWidth="0.001in" cap="linethru" capSize="0in" strokeColor="ff0000"/>
      </trace>
      <trace mode="errorband" strokePat="dashed" src="#src_17" strokeColor="0000ff" title="75nr">
         <symbol fillColor="ffffff" size="0pt" type="circle"/>
         <ebar fillColor="649696ff" strokeWidth="0.001in" cap="linethru" capSize="0in"/>
      </trace>
      <label loc="-7% 115%" fontSize="13" valign="center" align="center" title="g|0:w"/>
   </graph>
   <graph loc="4.7in 3.8in" width="1in" fontSize="8" title="MSN \ PSTH 4153" clip="true" height="1in">
      <axis labelOffset="0.2in" lineHt="1" start="-400" spacer="0.03in" end="800">
         <ticks intv="400" perLogIntv="1" fmt="f1"/>
      </axis>
      <axis labelOffset="0.3in" start="-10" spacer="0.03in" end="20" title="&#xa;">
         <ticks intv="10" perLogIntv="1" fmt="f1"/>
      </axis>
      <colorbar cmapnan="ffffff" gap="0.2in" start="0" spacer="0.1in" end="100" title="Z AXIS">
         <ticks intv="10"/>
      </colorbar>
      <gridline />
      <gridline />
      <legend loc="-1.061in 0.817in" labelOffset="0.03in" len="0.12in" spacer="0.12in" mid="true"/>
      <label loc="-7% 115%" fontSize="13" valign="center" align="center" title="h|0:w"/>
      <trace mode="errorband" strokePat="dashed" src="#src_89" fontSize="12" strokeColor="e1ff0000" title="25nr">
         <symbol fillColor="ffffff" size="0pt" type="circle"/>
         <ebar fillColor="64ff9696" strokeWidth="0.001in" cap="linethru" capSize="0in" strokeColor="ff0000"/>
      </trace>
      <trace mode="errorband" strokePat="dashed" src="#src_5" strokeColor="0000ff" title="75NR">
         <symbol fillColor="ffffff" size="0pt" type="circle"/>
         <ebar fillColor="649696ff" strokeWidth="0.001in" cap="linethru" capSize="0in"/>
      </trace>
      <trace mode="errorband" src="#src_571" fontSize="12" strokeColor="e1ff0000" title="25R">
         <symbol fillColor="ffffff" size="0pt" type="circle"/>
         <ebar fillColor="64ff9696" strokeWidth="0.001in" cap="linethru" capSize="0in"/>
      </trace>
      <trace mode="errorband" src="#src_461" strokeColor="0000ff" title="75 R">
         <symbol fillColor="ffffff" size="0pt" type="circle"/>
         <ebar fillColor="649696ff" strokeWidth="0.001in" cap="linethru" capSize="0in"/>
      </trace>
   </graph>
   <graph loc="0.5in 5.5in" width="1in" fontSize="8" title="Direction (deg)" height="0.6in">
      <axis labelOffset="0.3in" lineHt="1" start="-180" spacer="0.03in" end="180">
         <ticks intv="90" perLogIntv="1" fmt="f1"/>
      </axis>
      <axis labelOffset="0.35in" start="-10" spacer="0.03in" end="10" title="&#x394; Firing rate (spikes/s)">
         <ticks intv="10" perLogIntv="1" fmt="f1"/>
      </axis>
      <colorbar cmapnan="ffffff" gap="0.2in" start="0" spacer="0.1in" end="100" title="Z AXIS">
         <ticks intv="10"/>
      </colorbar>
      <gridline />
      <gridline />
      <legend loc="0.362in 0.756in" len="0.1in" spacer="0.12in" mid="true"/>
      <trace strokeWidth="0.5pt" src="#src_1941" strokeColor="ff0000" title="p=0.25">
         <symbol fillColor="ffffff" size="0pt" type="circle"/>
         <ebar cap="linethru" capSize="2pt"/>
      </trace>
      <trace strokeWidth="0.5pt" src="#src_2011" strokeColor="0000ff" title="p=0.75">
         <symbol fillColor="ffffff" size="0pt" type="circle"/>
         <ebar cap="linethru" capSize="2.5pt"/>
      </trace>
      <trace strokeWidth="0pt" src="#src_1931" legend="false" strokeColor="ff0000" title="P=0.25">
         <symbol fillColor="ffffff" strokeWidth="0.5pt" size="3.5pt" type="circle"/>
         <ebar hide="true" cap="linethru" capSize="0.05in"/>
      </trace>
      <trace strokeWidth="0in" src="#src_202" legend="false" strokeColor="0000ff" title="P=0.75">
         <symbol fillColor="ffffff" strokeWidth="0.5pt" size="3.5pt" type="circle"/>
         <ebar cap="linethru" capSize="0.036in"/>
      </trace>
      <label loc="-7% 120%" fontSize="13" valign="center" align="center" title="a|0:w"/>
      <label loc="51.7% 140%" align="center" title="Vermis Purkinje Cells"/>
      <label loc="270% -66.5%" align="center" title="Angle from preferred direction"/>
   </graph>
   <graph loc="1.9in 5.5in" width="1in" fontSize="8" title="Direction (deg)" height="0.6in">
      <axis labelOffset="0.3in" lineHt="1" start="-180" spacer="0.03in" end="180">
         <ticks intv="90" perLogIntv="1" fmt="f1"/>
      </axis>
      <axis labelOffset="0.35in" start="-10" spacer="0.03in" end="10">
         <ticks intv="10" perLogIntv="1" fmt="f1"/>
      </axis>
      <colorbar cmapnan="ffffff" gap="0.2in" start="0" spacer="0.1in" end="100" title="Z AXIS">
         <ticks intv="10"/>
      </colorbar>
      <gridline />
      <gridline />
      <legend loc="0.362in 0.756in" len="0.1in" spacer="0.12in" mid="true"/>
      <trace strokeWidth="0.5pt" src="#src_19411" strokeColor="ff0000" title="p=0.25">
         <symbol fillColor="ffffff" size="0pt" type="circle"/>
         <ebar cap="linethru" capSize="2pt"/>
      </trace>
      <trace strokeWidth="0.5pt" src="#src_20111" strokeColor="0000ff" title="p=0.75">
         <symbol fillColor="ffffff" size="0pt" type="circle"/>
         <ebar cap="linethru" capSize="2.5pt"/>
      </trace>
      <trace strokeWidth="0pt" src="#src_19311" legend="false" strokeColor="ff0000" title="P=0.25">
         <symbol fillColor="ffffff" strokeWidth="0.5pt" size="3.5pt" type="circle"/>
         <ebar hide="true" cap="linethru" capSize="0.05in"/>
      </trace>
      <trace strokeWidth="0in" src="#src_2021" legend="false" strokeColor="0000ff" title="P=0.75">
         <symbol fillColor="ffffff" strokeWidth="0.5pt" size="3.5pt" type="circle"/>
         <ebar cap="linethru" capSize="0.036in"/>
      </trace>
      <label loc="-7% 120%" fontSize="13" valign="center" align="center" title="b|0:w"/>
      <label loc="51.7% 140%" align="center" title="Vermis Local Neurons"/>
      <label loc="103.1% 166.8%" title="Pursuit task"/>
   </graph>
   <graph loc="3.3in 5.5in" width="1in" fontSize="8" title="Direction (deg)" height="0.6in">
      <axis labelOffset="0.3in" lineHt="1" start="-180" spacer="0.03in" end="180">
         <ticks intv="90" perLogIntv="1" fmt="f1"/>
      </axis>
      <axis labelOffset="0.35in" start="-10" spacer="0.03in" end="10">
         <ticks intv="10" perLogIntv="1" fmt="f1"/>
      </axis>
      <colorbar cmapnan="ffffff" gap="0.2in" start="0" spacer="0.1in" end="100" title="Z AXIS">
         <ticks intv="10"/>
      </colorbar>
      <gridline />
      <gridline />
      <legend loc="0.362in 0.756in" len="0.1in" spacer="0.12in" mid="true"/>
      <trace strokeWidth="0.5pt" src="#src_1941111" strokeColor="ff0000" title="p=0.25">
         <symbol fillColor="ffffff" size="0pt" type="circle"/>
         <ebar cap="linethru" capSize="2pt"/>
      </trace>
      <trace strokeWidth="0.5pt" src="#src_2011111" strokeColor="0000ff" title="p=0.75">
         <symbol fillColor="ffffff" size="0pt" type="circle"/>
         <ebar cap="linethru" capSize="2.5pt"/>
      </trace>
      <trace strokeWidth="0pt" src="#src_1931111" legend="false" strokeColor="ff0000" title="P=0.25">
         <symbol fillColor="ffffff" strokeWidth="0.5pt" size="3.5pt" type="circle"/>
         <ebar hide="true" cap="linethru" capSize="0.05in"/>
      </trace>
      <trace strokeWidth="0in" src="#src_202111" legend="false" strokeColor="0000ff" title="P=0.75">
         <symbol fillColor="ffffff" strokeWidth="0.5pt" size="3.5pt" type="circle"/>
         <ebar cap="linethru" capSize="0.036in"/>
      </trace>
      <label loc="-7% 120%" fontSize="13" valign="center" align="center" title="c|0:w"/>
      <label loc="51.7% 140%" align="center" title="Basal Ganglia SNpr"/>
   </graph>
   <graph loc="4.7in 5.5in" width="1in" fontSize="8" title="Direction (deg)" height="0.6in">
      <axis labelOffset="0.3in" lineHt="1" start="-180" spacer="0.03in" end="180">
         <ticks intv="90" perLogIntv="1" fmt="f1"/>
      </axis>
      <axis labelOffset="0.35in" start="-10" spacer="0.03in" end="10">
         <ticks intv="10" perLogIntv="1" fmt="f1"/>
      </axis>
      <colorbar cmapnan="ffffff" gap="0.2in" start="0" spacer="0.1in" end="100" title="Z AXIS">
         <ticks intv="10"/>
      </colorbar>
      <gridline />
      <gridline />
      <legend loc="0.362in 0.756in" len="0.1in" spacer="0.12in" mid="true"/>
      <trace strokeWidth="0.5pt" src="#src_194111" strokeColor="ff0000" title="p=0.25">
         <symbol fillColor="ffffff" size="0pt" type="circle"/>
         <ebar cap="linethru" capSize="2pt"/>
      </trace>
      <trace strokeWidth="0.5pt" src="#src_201111" strokeColor="0000ff" title="p=0.75">
         <symbol fillColor="ffffff" size="0pt" type="circle"/>
         <ebar cap="linethru" capSize="2.5pt"/>
      </trace>
      <trace strokeWidth="0pt" src="#src_193111" legend="false" strokeColor="ff0000" title="P=0.25">
         <symbol fillColor="ffffff" strokeWidth="0.5pt" size="3.5pt" type="circle"/>
         <ebar hide="true" cap="linethru" capSize="0.05in"/>
      </trace>
      <trace strokeWidth="0in" src="#src_20211" legend="false" strokeColor="0000ff" title="P=0.75">
         <symbol fillColor="ffffff" strokeWidth="0.5pt" size="3.5pt" type="circle"/>
         <ebar cap="linethru" capSize="0.036in"/>
      </trace>
      <label loc="-7% 120%" fontSize="13" valign="center" align="center" title="d|0:w"/>
      <label loc="56.9% 140%" align="center" title="Basal Ganglia Caudate"/>
   </graph>
   <ref >
      <set id="src_20211" fmt="series">AAAACXNyY18yMDIxMQAAAAJCNAAAwzQAAAAAAAIAAAAJvwssmD4EOvC+kt9CPd+pDL0ftUA+DItQ
P1a8wD5JnSo/vxHmPo5yZj+Et1c+ZQBIPl3Vvj4L35i+nZQ3PgOZkr8LLJg+BDrw</set>
      <set id="src_193111" fmt="series">AAAACnNyY18xOTMxMTEAAAACQjQAAMM0AAAAAAACAAAACb8PeAY97EHHvuxCFz39UZo9LJgVPfGJ
3j91rJ8+bF4HP8P31j6NO0s/TrgTPlnoxD3pMh4+BBMNvtERDD3pzSm/D3gGPexBxw==</set>
      <set using="src_20211" id="src_201111" fmt="series"/>
      <set using="src_193111" id="src_194111" fmt="series"/>
      <set id="src_202111" fmt="series">AAAACnNyY18yMDIxMTEAAAACQjQAAMM0AAAAAAACAAAACcB0c+w/KkJswBD4uz8cCsG+TiepPxtp
g0A+0KM/J66zQJoTbj8yHENAXxBqPyCQCz85+uY/FkdwwBTF1D8dLQfAdHPsPypCbA==</set>
      <set id="src_1931111" fmt="series">AAAAC3NyY18xOTMxMTExAAAAAkI0AADDNAAAAAAAAgAAAAnAcOS4Pz8YiMALsd0/H2sgvpsYnz8q
wVdATN4OPySNEUCaDoI/Lf2EQIDeYD83so8/MVRJPyN7VcAU8RQ/HrsAwHDkuD8/GIg=</set>
      <set using="src_202111" id="src_2011111" fmt="series"/>
      <set using="src_1931111" id="src_1941111" fmt="series"/>
      <set id="src_2021" fmt="series">AAAACHNyY18yMDIxAAAAAkI0AADDNAAAAAAAAgAAAAk+2G5MP0Qz+72zl9c/N4YyQBocgz9pTAZA
k5U3P4EZoEDdn20/hdJEQJxk6T+HfIFAThUqP1zl0z/DroE/SONuPthuTD9EM/s=</set>
      <set id="src_19311" fmt="series">AAAACXNyY18xOTMxMQAAAAJCNAAAwzQAAAAAAAIAAAAJvwyLST8i1Bm+gVlOPys31EAGRds/T2Ms
QGVkQj9jDGBAziHhP45Zk0CcQLk/iIhwP+aRIz9Ry+w/Eq41Pyz9IL8Mi0k/ItQZ</set>
      <set using="src_2021" id="src_20111" fmt="series"/>
      <set using="src_19311" id="src_19411" fmt="series"/>
      <set id="src_202" fmt="series">AAAAB3NyY18yMDIAAAACQjQAAMM0AAAAAAACAAAACcBFBmU/qVNkwEtTsz+k/gU/UWwoP5xIjkBv
KJ8/m21rQL9S2j/P3fNAjk5CP6R3vT/ZuKA/nVsPv+FUpz+ZP4XARQZlP6lTZA==</set>
      <set id="src_1931" fmt="series">AAAACHNyY18xOTMxAAAAAkI0AADDNAAAAAAAAgAAAAnArf1HP6Mcy8Ahn9k/mp4ZvoTscj+doapA
NEGXP5zjK0CUCfI/wv3IQGYeRD+RyPI9zJpXP5DKG7/uZaI/ogjqwK39Rz+jHMs=</set>
      <set using="src_202" id="src_2011" fmt="series"/>
      <set using="src_1931" id="src_1941" fmt="series"/>
      <set id="src_461" fmt="series">
AAAAB3NyY180NjEAAAACP4AAAMPHgAAAAAACAAAEsL4FcRk+J8GQvgb0Pj4orSu+CFLbPimjE74J
i/4+KqHJvgqe2T4rp8S+C4sUPiyzbL4MUGo+LcMdvgzu4T4u1TO+DWbYPi/oBr4NuO8+MPnvvg3l
5z4yCUy+De7bPjMUgL4N1QI+NBn9vg2Z+T41GD6+DT91PjYNzr4Mx2c+NvlHvgwz7j432Ve+C4dX
Pjiswb4KxCE+OXJgvgns6D46KSO+CQRmPjrQFb4IDX0+O2ZYvgcLGj476y6+BgA8Pjxd8L4E8AM+
PL4UvgPdpz49Cy++AsxPPj1E7r4Bvy8+PWsfvgC5aD49fbG9/3wxPj18qb39oK4+PWgsvfvmgD49
QHm9+lN3Pj0F7L347Tg+PLj6vfe5Rj48WjO99rzlPjvqQL31/PU+O2ngvfV+Ez462e299UR9Pjo7
T731VEY+OY8AvfWw0z441hG99l1QPjgRn733XHk+N0LWvfiweT42auq9+ltSPjWLEb38Xkw+NKSQ
vf66iz4zuKq+ALgsPjLIpL4CQAI+MdW5vgP0gT4w4Su+BdVFPi/sLr4H4bI+LvfpvgoY6D4uBXu+
DHngPi0V774PA1Y+LCo+vhGz/j4rQ1C+FIo9Piph9L4XhGw+KYbkvhqggT4ossO+Hdx9PifmGr4h
Nj0+JyFWviSrXz4mZMy+KDmNPiWwt74r3ks+JQU2vi+XCj4kYlW+M2EtPiPIBb43Ofk+IzYivjse
uT4irHe+Pwy1PiIqur5DASw+IbCRvkb5Uj4hPZm+SvJePiDRX75O6ao+IGtrvlLcgD4gCz++Vsg4
Ph+wWr5aqjU+H1o4vl5/5T4fCFa+YkbGPh66OL5l/G4+Hm9kvmmeiT4eJ2m+bSq9Ph3h4b5wnuA+
HZ5svnP40T4dXLe+dzaZPh0cfr56Vlg+HN2Cvn1WLT4cn5u+gBosPhxiqr6Bd50+HCaevoLCnT4b
63e+g/p3PhuxPb6FHnY+G3gIvoYt/D4bP/q+hyhyPhsJRL6IDVQ+GtQdvojcKD4aoMu+iZRuPhpv
l76KNcE+GkDUvoq/yz4aFNq+izI9PhnsCL6LjNI+Gca+vovPWT4ZpVu+i/mgPhmIRL6MC4w+GW/W
vowFDj4ZXG2+i+YdPhlOZL6LrsE+GUYPvotfCz4ZQ7i+ivcgPhlHo76Kdys+GVIMvonfaz4ZYyG+
iTAmPhl7CL6IabA+GZnbvoeMcz4Zv6G+hpjsPhnsWb6Fj5A+Gh/wvoRw/T4aWkW+gz3KPhqbKL6B
9qo+GuJbvoCcWT4bL5S+fl9QPhuCdb57Yuw+G9qUvnhFeT4cN3q+dQjbPhyYo75xrxk+HP1+vm46
YD4dZXK+aqzyPh3P2r5nCRo+HjwJvmNRUT4eqUy+X4ghPh8W6L5bsBU+H4QhvlfLzD4f8DW+U94E
PiBaYr5P6XI+IMHkvkvw9z4hJfm+R/dGPiGF575D/zY+IeD1vkALkz4iNnG+PB83PiKFsb44POo+
Is4VvjRngT4jDwW+MKGwPiNH+L4s7iY+I3h1vilPfD4joAm+JchNPiO+Ur4iWx4+I9MDvh8KRD4j
3dy+G9gNPiPerr4YxrU+I9VfvhXYTj4jweW+Ew7UPiOkRr4QbCY+I3ycvg3yBz4jSxS+C6H7PiMP
6r4JfZU+IstpvgeGMz4iffK+Bbz7PiIn8b4EIvQ+IcngvgK5FD4hZEe+AYAgPiD3ur4AeL4+IITV
vf9Gwz4gDDy9/gEWPh+OmL39INA+HwyXvfymHD4ehuu9/JEjPh3+Rb384bA+HXNTvf2XTj4c5ru9
/rEyPhxZI74AF0A+G8slvgEHBT4bPVK+AidEPhqwMb4Ddzk+GiQ4vgT1/z4ZmdO+BqKzPhkRXb4I
fDw+GIsevgqBjD4YB1C+DLFpPheGHb4PCpI+FweavhGLqj4Wi86+FDNWPhYSsr4XABg+FZwuvhnw
Zj4VKBu+HQLAPhS2SL4gNWU+FEZ5viOGqj4T2Gi+JvTEPhNrxr4qfes+EwBCvi4gSD4SlYW+Mdnm
PhIrN741qNE+EcEDvjmLED4RVpC+PX6cPhDrk75BgWQ+EH++vkWRKT4QEtS+SavYPg+kmb5Nzzw+
DzTfvlH5Gz4Ow4S+Vic5Pg5Qdb5aV1o+Ddurvl6HKD4NZS2+YrRRPgztEr5m3J0+DHN/vmr9qT4L
+Ku+bxUzPgt8375zIO0+CwByvncedz4Kg8q+ewubPgoHXb5+5hs+CYuvvoFV3z4JEVm+gy0qPgiY
/L6E99k+CCNGvoa07j4HsPe+iGNYPgdC1b6KAh8+BtmyvouQST4Gdma+jQzqPgYZ076Ody4+BcTa
vo/OOD4FeGa+kRE+PgU1XL6SP4c+BPyhvpNYZT4EzxW+lFs0PgStkr6VR2I+BJjmvpYcbD4EkdW+
ltnbPgSZEr6Xf1A+BK88vpgMdT4E1OO+mIEGPgUKe76Y3M4+BVBkvpkfrT4FpuG+mUmRPgYOG76Z
Wn8+BoYavplSjz4HDs6+mTHZPgeoB76Y+I4+CFF4vpim/D4JCri+mD1pPgnTRr6XvD0+CqqCvpcj
7D4Lj7e+lnT3PgyCG76Vr+Q+DYDVvpTVUD4Oivi+k+XTPg+fir6S4ig+EL2GvpHLDD4R4+C+kKFG
PhMRhr6PZag+FEVivo4ZCz4VfmG+jLxNPha7c76LUFA+F/uJvonWCT4ZPZy+iE5jPhqArr6GulI+
G8PLvoUa0D4dBgi+g3DOPh5Ghb6BvVE+H4RyvoABTT4gvwi+fHt5PiH1i7545zM+IydPvnVHtj4k
U7W+cZ7YPiV6KL5t7oo+Jpojvmo4nj4nsym+Zn76PijEyr5iw1U+Kc6cvl8Hbj4q0EK+W00OPivJ
Y75XlcQ+LLm0vlPjLz4toO++UDbqPi5+1r5MknY+L1Mvvkj3Pz4wHcq+RWapPjDeeL5B4hI+MZUR
vj5qsj4yQXi+OwHEPjLjir43qIQ+M3sxvjRgED40CFe+MSl0PjSK7r4uBas+NQLuvir1qj41cFK+
J/pdPjXTHL4lFHk+NitXviJE2z42eRK+H4xNPja8Xb4c61E+NvVZvhpifj43JCu+F/JlPjdI/b4V
m4w+N2QAvhNeXD43dW6+ETsmPjd9h74PMkc+N3yTvg1D/T43cuC+C3CHPjdgw74Jt+Q+N0aYvgga
Qz43JLy+BpeJPjb7mL4FL6Y+NsuWvgPiez42lSG+Aq/YPjZYqL4Bl4g+NhabvgCZMz41z2q9/2jX
PjWDiL390Vs+NTNivfxrAD4032S9+zScPjSH9736LPk+NC16vflSlz4z0E69+KPrPjNw0L34H2A+
Mw9PvffDOD4yrBe9942KPjJHar33fH4+MeGEvfeOFj4xepi998BpPjES0734EUs+MKpZvfh+nz4w
QUa9+QZAPi/Xsb35pgU+L22svfpb0T4vA0K9+yWMPi6YfL38AR0+Li1dvfzsYD4twee9/eWbPi1W
Gb3+6s0+LOnzvf/6MD4sfXa+AIkpPiwQo74BGM4+K6N/vgGrYj4rNhW+AkBMPirIcb4C1w4+Klqn
vgNvUT4p7My+BAizPil/Ab4EoyA+KRFnvgU+hz4opCi+BdsAPig3cr4GeLU+J8tyvgcX7T4nYGG+
B7kjPib2eb4IXNQ+Jo3zvgkDrT4mJwy+Ca5vPiXB/b4KXfk+JV7/vgsTSD4k/ke+C891PiSgAb4M
k6w+JERSvg1hGT4j61m+DjkTPiOVKL4PHQA+I0HHvhAOUT4i8Su+EQ50PiKjQb4SHt8+IlfjvhNA
/j4iDuG+FHZEPiHH9b4VwC8+IYLJvhcgLj4hPve+GJecPiD8Dr4aJ9M+ILmLvhvR8D4gduK+HZcY
PiAzer4feEM+H+6zviF2Vj4fp+C+I5IdPh9eVL4lzEI+HxFfviglJz4ewFC+Kp0jPh5qeL4tNEo+
Hg8vvi/qoT4drdS+Mr/rPh1Fzr41s8A+HNaWvjjFhz4cX6++O/RlPhvgsr4/P3U+G1lGvkKlgD4a
ySm+RiUxPhowLr5JvQE+GY5Avk1rPD4Y42O+US4PPhgvsb5VA4M+F3NdvljpbD4WrrK+XN1/PhXi
Gr5g3Vo+FQ4NvmTmgT4UMxy+aPZsPhNR7b5tClk+Ems9vnEfmT4Rf9K+dTNmPhCQiL55QvI+D55K
vn1LjD4Oqgi+gKUzPg20vb6Cnls+DL9lvoSP5T4LywG+hniFPgrYkr6IVvQ+CekVvoop+j4I/YC+
i/BqPggWv76NqSY+BzW1vo9TIT4GWzi+kO1sPgWIDL6SdyA+BLzlvpPvgT4D+ma+lVXbPgNBGb6W
qZA+ApF5vpfqMD4B6+i+mRdPPgFQsb6aMKA+AMAPvps2DT4AOie+nCeCPf9+Cr6dBRU9/p1Svp3O
8z390f++noVuPf0bzr6fKPQ9/HpZvp+6Bz377SG+oDlOPftzlr6gp4U9+w0RvqEFlT36uNi+oVRq
Pfp2Kb6hlRk9+kQ1vqHIxj36IiS+ofCvPfoPG76iDh89+go8vqIidj36Ep2+oi8vPfonWb6iNdA9
+keCvqI39D36ci2+ojc8PfqmbL6iNUU9+uNUvqIzxD37J/K+ojRuPftzWL6iOP09+8SXvqJDLT38
Gru+olS4Pfx01L6ib1k9/NHovqKUuD39MQy+osaAPf2RT76jBko9/fHCvqNVoz3+UXm+o7YSPf6v
jb6kKQI9/wsivqSv1T3/Y1u+pUvOPf+3d76l/ho+AANZvqbH0z4AKC2+p6n5PgBJ6b6opVo+AGhA
vqm6wT4Agvi+qurSPgCZ376sNgU+AKzQvq2cwz4Au6++rx9EPgDGcL6wvZ4+AM0XvrJ3zz4Az66+
tE2gPgDOUr62PsY+AMkqvrhKxD4AwG++unD+PgC0Y768sLE+AKVRvr8JAz4Ak5C+wXjvPgB/f77D
/04+AGmIvsaa4D4AUhW+yUo9PgA5mb7MC+0+ACCEvs7eVD4AB0u+0b/APf/cwL7UrmU9/6xtvteo
XD3/fmu+2qvHPf9Tgr7dtqQ9/yxwvuDG4D3/Cdy+49piPf7sWb7m7wM9/tRkvuoCoT3+wmG+7RMh
Pf62oL7wHlY9/rFVvvMiFj3+sqG+9hxBPf66k775CsI9/skfvvvrhz3+3jC+/ryiPf75mr8AvhA9
/xsqvwIUGD3/Qqa/A1+GPf9vz78En4A9/6JlvwXTOD3/2i6/Bvn5PgALer8IExA+ACxGvwkd4j4A
T3G/ChnZPgB09b8LBno+AJzYvwvjVz4Axyu/DLATPgD0DL8NbGk+ASOjvw4YGj4BViq/DrMDPgGL
578PPRE+AcUsvw+2QT4CAlu/EB6ePgJD4r8Qdks+Aoo2vxC9dj4C1di/EPRlPgMnUb8RG2c+A38w
vxEy3j4D3gi/ETs3PgREcb8RNPA+BLMAvxEglj4FKke/EP7BPgWq1L8Q0BU+BjUtvxCVOD4GydC/
EE7gPgdpLr8P/ck+CBOovw+iuD4IyZS/Dz55PgmLNb8O0dc+Cli5vw5doj4LMj+/DeKsPgwXzr8N
Yc0+DQlZvwzb2D4OBr6/DFGfPg8Px78Lw+8+ECQovwszmj4RQ4O/CqFmPhJtZr8KDhU+E6FJvwl6
aT4U3py/COcPPhYkuL8IVLo+F3LuvwfEDz4YyH+/BzWkPhokoL8Gqgo+G4Z+vwYhwz4c7T+/BZ1K
Ph5YBr8FHQw+H8XsvwShaT4hNgu/BCq1PiKneb8DuTk+JBlNvwNNMD4lip6/AubGPib6hr8Chh8+
KGgfvwIrUj4p0oq/AdZmPis47b8Bh1U+LJpvvwE+Fj4t9kK/APqNPi9Lmb8AvJI+MJm5vwCD+z4x
3+a/AFCIPjMdc78AIfs+NFG3vv/wFT41fBm+/6TIPjacB77/YVg+N7D8vv8lED44unm+/u8mPjm4
Eb7+vsg+Oqlhvv6THT47jhG+/mtWPjxl077+RpM+PTBpvv4j+T497aC+/gKnPj6dWb794bg+Pz99
vv3AVD4/0/++/Z2lPkBa4779eNA+QNQ/vv1RFz5BQC2+/SWuPkGe27789dw+QfCAvvzBAj5CNWK+
/IZpPkJt1L78RXo+Qpoxvvv9rT5CuuC++656PkLQVL77V20+QtsGvvr4JD5C23y++pA8PkLSQL76
H3Q+Qr/mvvmliz5CpQe++SJTPkKCQb74lak+Qlg3vvf/cT5CJ4y+91+cPkHw5L72tic+QbTpvvYD
JD5BdDy+9UaqPkEvgb70gNk+QOddvvOx0z5AnGy+8tnOPkBPS77x+QA+QACMvvEPrT4/sLq+8B4m
Pj9gWb7vJKE+Pw/rvu4jdD4+v+S+7RrzPj5wtb7sC3o+PiLAvur1cT491l++6dksPj2L577otwY+
PUOivuePZj48/dG+5mKyPjy6qL7lMUs+PHpYvuP7jj48PQq+4sHsPjwC3L7hhLk+O8vlvuBEWD47
mDm+3wEoPjtn5L7du4Y+Ozrtvtxz1z47EVe+2ypzPjrrH77Z360+Osg+vtiT4z46qK2+10dpPjqM
Yb7V+pk+OnNQvtStvT46XWy+02EpPjpKqr7SFSo+Ojr4vtDKBT46LlG+z4AJPjoko77ON3w+Oh3p
vszwnz46Ghq+y6u/PjoZL77KaSM+OhshvskpCz46H/C+x+u3Pjonnr7GsWg+OjIvvsV6Yz46P6e+
xEb0PjpQDr7DF1Y+OmNuvsHryz46eda+wMSRPjqTU76/oe0+Oq/3vr6EHz46z9a+vWuAPjrzAb68
WE0+OxmPvrtK2T47Q5W+ukNxPjtxKb65QmE+O6JgvrhICT4710y+t1THPjwP/b62aPc+PEyEvrWF
AD48jOu+tKlNPjzRO76z1k8+PRl3vrMMfz49ZaC+skxKPj21sb6xljU+PgmcvrDqxz4+YU++sEqM
Pj68sr6vtic+Pxukvq8uKz4/ff++rrM3Pj/jlb6uRe4+QEwyvq3nBT5At5q+rZcuPkEliL6tVxQ+
QZW1vq0nbT5CB8++rQj8PkJ7gL6s/H4+QvBrvq0CqD5DZjK+rRw6PkPcbr6tSe4+RFK0vq2Mez5E
yJq+reSTPkU9r76uUu4+RbGGvq7YNj5GI6q+r3UFPkaTrL6wKf0+RwEcvrD3qT5Ha4W+sd6FPkfS
fr6y3w0+SDWcvrP5oj5IlHW+tS6XPkjup762fi4+SUPVvrfonz5Jk6O+uW33Pkndw767Djc+SiHo
vrzJVT5KX8y+vp8iPkqXMb7Aj1E+SsfivsKZgz5K8bS+xL08PksUgb7G+fA+SzArvslO8D5LRKC+
y7t3PktR2b7OPpw+S1fVvtDXZD5LVpu+04SuPktOQr7WRVY+Sz7nvtkYAz5LKLG+2/tLPksL0b7e
7b4+SuiDvuHtzD5Kvwy+5PnIPkqPub7oEAE+SlrfvusutD5KIN6+7lQFPkniGr7xfhM+SZ8CvvSq
4j5JWAy+99h5PkkNs777BNc+SMB3vv4t9z5IcN6/AKjsPkgfcL8CNzg+R8y7vwPA3T5HeUe/BUTU
Pkclp78Gwh4+RtJovwg3xj5GgBm/CaTWPkYvQb8LCGI+ReBovwxhgz5FlBK/Da9aPkVKvr8O8Q8+
RQTivxAl3z5Ewu6/EU0KPkSFS78SZeE+RExUvxNvvT5EGF+/FGoAPkPpub8VVCU+Q8CivxYtrT5D
nU6/FvYtPkN/6L8XrUc+Q2iQvxhSrz5DV1u/GOYoPkNMUb8ZZ38+Q0dzvxnWlz5DSLS/GjNjPkNQ
Ab8afeM+Q109vxq2LD5DcEK/GtxZPkOI4r8a8Jw+Q6bpvxrzNz5DyiC/GuRxPkPyRr8axKc+RB8c
vxqUPT5EUGC/GlOtPkSFyb8aA3g+RL8TvxmkLT5E+/W/GTZnPkU8Kr8Yusg+RX9tvxgx+z5FxXu/
F5y8PkYOFL8W+8Q+Rlj8vxZP3D5Gpfm/FZnQPkb01L8U2nc+R0VcvxQSqj5Hl2O/E0NHPkfqvr8S
bSo+SD9IvxGRPz5IlOC/ELBvPkjrZb8Py6c+SUK6vw7j1j5Jmsa/DfnoPknzcr8NDsk+Skypvwwj
az5KplW/Czi7PksAZL8KT6M+S1rBvwlpED5LtVe/CIXlPkwQFb8Hpwg+TGrlvwbNWj5MxbG/Bfm0
Pk0gW78FLO8+TXrLvwRn4j5N1N+/A6taPk4udr8C+CA+TodqvwJO9z5O35S/AbCXPk82yb8BHbM+
T4zZvwCW8T5P4ZG/ABz5PlA0u77/YMc+UIYgvv6jkz5Q1YW+/gNfPlEip779gSc+UW1Evv0d3D5R
tRq+/NpMPlH55L78tzU+Ujtevvy1Rj5SeT2+/NUQPlKzOb79FxM+UukJvv17qz5TGme+/gMgPlNH
Cr7+rac+U26qvv97Sj5TkP6/ADYEPlOtwr8Av+E+U8StvwFbGD5T1YC/AgeCPlPf+r8CxOE+U+Pc
vwOS6z5T4Om/BHFKPlPW6b8FX54+U8WkvwZdcT5TrOS/B2pDPlOMfb8IhYk+U2Q9vwmuqT5TNAG/
CuT4PlL7pb8MJ8A+UrsIvw12Qj5SchC/Ds+yPlIgp78QMzs+Uca/vxGf9z5RZE2/ExT9PlD5Tb8U
kVQ+UIXEvxYUAD5QCb6/F5wCPk+FSb8ZKEw+TviEvxq3wz5OY5S/HElcPk3Gnr8d2/g+TSHZvx9u
ej5MdYC/IP++PkvB2r8ijqU+Swc0vyQaDT5KReW/JaDSPkl+Tb8nIdQ+SLDWvyib+T5H3fS/Kg4p
PkcGHr8rd04+RinZvyzWWT5FSa+/LipEPkRmNL8vcgk+Q4ABvzCsrz5Cl7W/MdlIPkGt9r8y9u0+
QMNrvzQEwD4/2MW/NQHsPj7utr817aw+PgXyvzbHRz49Hy6/N44LPjw7Ir84QVo+O1qFvzjgoT46
fgu/OWtcPjmmaL854Q4+ONRNvzpBTD44CGi/Oou6PjdDYb86wBE+NoXXvzreED410Gm/OuWKPjUj
rr861l8+NIAzvzqwfT4z5n6/OnPgPjNXDL86IJc+MtJPvzm2wT4yWK6/OTaMPjHqi784oDE+MYg6
vzfz+T4xMgK/NzI4PjDoJb82W14+MKrWvzVv3D4wej6/NHA3PjBWe78zXQM+MD+hvzI24D4wNbW/
MP59PjA4s78vtJE+MEiOvy5Z5D4wZS+/LO9JPjCOcb8rdaE+MMQovynt3j4xBh2/KFj7PjFUDb8m
t/Q+Ma2vvyUL3D4yEq2/I1XMPjKCqr8hluM+Mv0/vx/QTD4zgf+/HgM9PjQQcL8cMPA+NKgXvxpa
pz41SGq/GIGnPjXw378Wpzo+NqDivxTMrj43V9i/EvNVPjgVIb8RHIk+ONgWvw9Jmj45oBC/DXvf
PjpsYr8LtKs+Ozxcvwn1UD48D0m/CD8aPjzkc78Gk1U+PbsivwTzRD4+kqG/A2AgPj9qOr8B2yU+
QEE1vwBldT5BFt++/gBdPkHqiL77WMg+QruAvvjWRT5DiR++9nq3PkRSwL70R/A+RRfEvvI/oT5F
15K+8GNcPkaRl77utIY+R0VGvu00Yj5H8hy+6+QEPkiXo77qxF8+STVpvunWQD5JywS+6RpGPkpY
Fr7okOk+StxJvug6aT5LV1a+6BbXPkvI/r7oJic+TDEQvuhoEz5Mj2K+6Nw1Pkzj177pgfk+TS5e
vupYlz5NbvS+618sPk2ln77slKE+TdJyvu33uz5N9Y++74ckPk4PHb7xQU4+Th9WvvMkoz5OJni+
9S9fPk4k0773X6A+ThrBvvmzcT5OCKS+/Ci7Pk3u7L7+vVs+Tc4QvwC3jT5NppC/Ah3WPk149b8D
kGE+TUXPvwUOBD5NDbW/BpWMPkzRQb8IJcQ+TJEUvwm9dD5MTdO/C1ttPkwII78M/nk+S8Csvw6l
bT5LeBG/EE8hPksu978R+ms+SuYAvxOmMj5Knce/FVFpPkpW378W+v4+ShHevxih7z5Jz0e/GkVG
PkmPlr8b5B4+SVM9vx19lz5JGqi/HxDdPkjmL78gnS4+SLYkvyIh1T5Iise/I54lPkhkTr8lEYQ+
SELivyZ7Yz5IJpy/J9tFPkgPi78pMLU+R/20vyp7UT5H8Qu/K7rDPkfpfL8s7sI+R+blvy4XDj5H
6SS/LzN6PkfwBL8wQ+A+R/tNvzFIJD5ICsC/MkA2PkgeGL8zLBM+SDUMvzQLvT5IT1G/NN89Pkhs
mr81pqc+SIyVvzZiGj5Iru+/NxG3PkjTVr83taM+SPl7vzhOCD5JIQ6/ONsbPklJvr85XQw+SXM/
vznUFD5JnUe/OkBvPknHjb86ols+SfHNvzr6Ez5KG8O/O0fbPkpFK787i+8+Sm3HvzvGkz5KlVq/
O/gKPkq7rL88IJU+SuCCvzxAcT5LA6u/PFfiPksk9b88Zyg+S0Qxvzxufj5LYTK/PG4nPkt7zb88
Zl0+S5PdvzxXXz5LqT6/PEFnPku7zr88JLI+S8t0vzwBdz5L2Bq/O9fpPkvhrL87qEM+S+ggvzty
vz5L63C/OzeRPkvrnL869vA+S+irvzqxEz5L4qq/OmYsPkvZs786FnA+S83jvznCEz5Lv2S/OWlL
PkuuZ785DE4+S5smvzirUD5LheW/OEaJPktu7r833is+S1advzdyaT5LPU6/NwN+Pksja782kZ4+
SwlhvzYdAT5K76S/NaXfPkrWs781LG0+Sr8SvzSw4D5KqUS/NDNwPkqV0r8ztFk+SoVDvzMzzT5K
eCG/MrIHPkpu9L8yLz0+Smo8vzGrpT5Kane/MSdwPkpwHL8wot4+SnuTvzAeIz5KjUC/L5l0Pkql
dL8vFQc+SsR5vy6RDj5K6om/Lg29PksXyr8ti0Y+S0xRvy0J2j5LiCS/LImpPkvLNL8sCuM+TBVi
vyuNsz5MZnm/KxJIPky+N78qmNI+TRxEvyoheD5NgDe/KaxjPk3pmr8pOb4+TlfjvyjJrD5OyoK/
KFxTPk9A2b8n8dg+T7o8vyeKYD5QNfm/JyYNPlCzWr8mxQE+UTGhvyZnXj5RsA6/Jg1EPlIt5L8l
ttA+UqpfvyVkJD5TJMO/JRVZPlOcWL8kypQ+VBBovySD7z5UgEa/JEGKPlTrTr8kA4E+VVDjvyPJ
8j5VsHG/I5T0PlYJeL8jZKs+Vlt7vyM5MT5Wpgy/IxKrPlboxr8i8TM+VyNTvyLU6z5XVWe/Ir3x
Pld+xr8irGU+V588vyKgaD5XtqO/IpoYPlfE4b8imZM+V8nmvyKe/z5Xxa2/Iqp/Ple4Pb8ivDA+
V6GjvyLULD5Xgfm/IvKWPldZX78jF4s+Vyf9vyNDJz5W7gO/I3V/Plarq78jrrM+VmEvvyPu1j5W
DtO/JDX9PlW04r8khDc+VVOpvyTZkT5U63e/JTYTPlR8qL8lmcA+VAeVvyYEmD5TjJ2/JnaZPlMM
IL8m77A+UoaHvydvzD5R/Di/J/bVPlFtor8ohKk+UNsyvykZHD5QRVq/KbQBPk+sj78qVSQ+TxFD
vyr8Qj5Oc++/K6kQPk3VDb8sW0E+TTUWvy0SeT5MlIi/Lc5XPkvz3r8ujnA+S1OVvy9STz5KtCq/
MBl6PkoWGr8w42k+SXnivzGvkz5I3/y/Mn1jPkhI4r8zTDw+R7UPvzQbez5HJPi/NOp5PkaZDb81
uIs+RhG8vzaFAj5Fj3G/N08lPkUSjb84Fj0+RJtvvzjZjT5EKm+/OZhcPkO/3786Uew+Q1wLvzsF
gj5C/zO/O7JlPkKpkL88V94+QltVvzz1Nj5CFKe/PYm9PkHVpr8+FMw+QZ5nvz6VuT5Bbvi/Pwvn
PkFHWL8/dsM+QSd/vz/VvT5BD2G/QChRPkD+5r9Abg0+QPXpv0Cmfz5A9EW/QNFIPkD5yb9A7g0+
QQY/v0D8hz5BGWu/QPx5PkEzDr9A7bI+QVLkv0DQEj5BeKS/QKOIPkGkAr9AaAk+QdS0v0Admz5C
Cm2/P8RRPkJE4r8/XEw+QoPEvz7lvT5Cxsi/PmDbPkMNqb89ze0+Q1ggvz0tQz5Dpe6/PH85PkP2
1b87xDc+REqavzr8sT5EoQq/OikfPkT58r85SgQ+RVUqvzhf4j5Fsou/N2tKPkYR9r82bNU+RnNN
vzVlGj5G1nq/NFS5Pkc7Zr8zPFI+R6IAvzIciz5ICj2/MPYLPkh0Dr8vyXQ+SN9wvy6XbD5JTFq/
LWCbPkm6yL8sJaI+SiqzvyrnIT5KnBi/KaW7PksO778oYgc+S4MwvyccmT5L+NO/JdYGPkxvyr8k
jtw+TOgJvyNHoj5NYXy/IgDTPk3cD78guu0+Tleovx92Yz5O1C6/HjOhPk9RgL8c8w0+T898vxu1
BD5QTf2/GnncPlDM278ZQeY+UUvovxgNaD5Ryve/FtylPlJJ178Vr9Q+UshTvxSHJj5TRju/E2LE
PlPDW78SQtQ+VD98vxEnbz5Uumy/EBCsPlUz9b8O/pU+Vavnvw3xNj5WIhK/DOiRPlaWSr8L5KI+
VwhjvwrlYj5XeDW/CerCPlflm78I9LQ+WFBxvwgDIT5YuJ2/BxXsPlkeBb8GLPc+WYCWvwVIJD5Z
4D+/BGdWPlo8878DimE+WpaqvwKxIz5a7V+/Adt0PltBEL8BCS8+W5G/vwA6Jz5b33O+/txrPlwq
Nr79Smg+XHIQvvu9+j5ctw6++jbUPlz5Qb74tLw+XTi2vvc3aj5ddYG+9b6jPl2vtr70Sjc+Xedm
vvLZ/j5eHKS+8W3RPl5Phb7wBZo+XoAXvu6hRz5erm++7UDZPl7am77r5Ew+XwSpvuqLqz5fLKi+
6TcSPl9Spb7n5qs+X3akvuaamD5fmLC+5VMnPl+4y77kEJo+X9b4vuLTQz5f8zm+4ZuLPmANiA==
      </set>
      <set id="src_571" fmt="series">
AAAAB3NyY181NzEAAAACP4AAAMPHgAAAAAACAAAEsL1uaL8+ItHivXAhFz4ibeW9cYcLPiIOPb1y
n8s+IbOwvXNxBT4hXwS9dABLPiEQ+L10UyQ+IMpJvXRv0D4gi6u9dFycPiBVxb10H60+ICkwvXO/
mD4gBnm9c0MaPh/uF71ysL4+H+BuvXIPkD4f3c+9cWZePh/mcL1wvCA+H/pyvXAXrT4gGdq9b4BP
PiBEkb1u/Jk+IHpuvW6Tgj4guyy9bkvAPiEGar1uK/0+IVuvvW46zz4humm9bn30PiIh9b1u+5I+
IpGYvW+41z4jCIW9cLsGPiOF3b1yB1w+JAi2vXOh0D4kkBi9dY47PiUbA7130F4+JahvvXprEj4m
N1C9fWCOPibGnb2AWTo+J1VJvYIw4T4n4ku9hDeDPihsob2GbPg+KPNRvYjQ0T4pdW29i2JCPiny
Db2OH+M+KmhdvZEIID4q15W9lBj7Pis+/r2XUAw+K533vZqquT4r8++9niXQPixAar2hvfM+LIMC
vaVvlT4su2W9qTaNPizpWr2tDoQ+LQy6vbDzDD4tJXm9tN98Pi0zoL24zwE+LTdKvby8bD4tMKy9
wKKPPi0gDr3EfDs+LQXMvchEBz4s4le9y/TNPiy2M73PiUU+LIHxvdL8QT4sRje91kjSPiwDs73Z
ajg+K7skvdxb5T4rbVG93xmMPisbC73hn3g+KsUnvePp+j4qbIC95fX6PioR8b3nwMk+KbZYvelH
/T4pWo+96onvPij/bL3rhU0+KKW+vew5dT4oTkq97KZePif5x73szEQ+J6jkveysOD4nXDy97Eem
PicUWr3roMI+JtG3veq6KD4mlLW96ZbkPiZdpL3oOsA+Jiy7veap7T4mAh+95OjTPiXd2b3i/HM+
Jb/gveDqKD4lqA+93rfAPiWWLb3cax8+JYnwvdoKYD4lgvi915vhPiWA0b3VJgA+JYL6vdKvUj4l
iOC90D5RPiWR5b3N2Vw+JZ1hvcuG/j4lqqK9yU1VPiW47r3HMiE+JceOvcU63j4l1cW9w2z4PiXi
2b3BzT4+Je4TvcBgMj4l9r29vymrPiX8KL2+LSs+Jf2wvb1tkD4l+ry9vO1DPiXyvr28rdg+JeU1
vbywjj4l0a+9vPXrPiW3xb29fa0+JZcivb5G8T4lb4W9v1BTPiVAwL3Al7Q+JQq0vcIafT4kzVS9
w9V8PiSIp73FxNc+JDzAvcfkZD4j6c29yi8YPiOQCr3Mn8g+Iy/Gvc8w6T4iyWC90dx8PiJdR73U
nD4+Iev9vddpjz4hdg+92j2rPiD8HL3dEcM+IH7Ovd/e0T4f/t694p3TPh99D73lR8o+HvotvefV
xz4edwq96kDvPh30gr3sgrw+HXN0ve6U7D4c9MO98HFEPhx5VL3yEhk+HAIHvfNyBj4bj7699IwN
PhsjU731W6E+Gr2XvfXcvj4aX1K99gvnPhoJQL315gc+GbwRvfVoyz4ZeGG99JJCPhk+u73zYRA+
GQ+YvfHUjT4Y61u97+yuPhjSTL3tqbs+GMSevesMyT4Ywmq96BeJPhjLsL3kzEs+GOBQveEttj4Z
ABW93T8kPhkqsL3ZBHA+GV+1vdSBpD4Znqe9z7umPhnm7r3Kt40+GjfZvcV6wz4akKq9wAsxPhrw
kr26bwQ+G1asvbSsuz4bwgy9rsr8PhwxuL2o0Kw+HKSxvaLE1j4dGfG9nK6OPh2Qc72WlU8+Hgcs
vZCAXj4efRi9inb3Ph7xNr2EgHY+H2KLvX1H5j4f0Ci9cdETPiA5Jr1mqqw+IJyqvVvhuj4g+fG9
UYM6PiFQQr1Hm+o+IZ71vT437j4h5XO9NWK+PiIjPr0tJx8+IlfqvSWOuj4igyC9HqNKPiKknr0Y
bSg+Irw5vRLz+z4iyeC9Dj7wPiLNkL0KU7Y+IsdgvQc3oD4it329BO7kPiKeKr0DfOk+Inu6vQLj
oD4iUJW9AySxPiIdNr0EQKA+IeIlvQY2fT4hn/69CQUmPiFXZr0Mqi0+IQkQvREiOT4gtbm9Fmlm
PiBeK70cenE+IAMxvSNPpj4fpZ69KuI5Ph9GRr0zKpY+HuYBvTwgyT4ehaW9RbuYPh4mBb1P8bU+
HcfvvVq4yj4dbC29ZgYBPh0Tf71xzhA+HL6cvX4FCT4cbjW9hU9CPhwi6b2LxxY+G91LvZJjeT4b
neO9mR2vPhtlJr2f7uU+GzN7vabQWj4bCTm9rbsbPhrmqb20qFw+GswBvbuRED4auWy9wm5IPhqv
A73JOTY+GqzLvc/rJT4assO91n1cPhrA2b3c6W0+GtbtveMpLD4a9NK96TaFPhsaUr3vC4c+G0cv
vfSifj4beyK9+fYWPhu1173/AXM+G/b0vgHf5z4cPhu+BBZoPhyK6r4GIjQ+HNz9vggBfT4dM+m+
CbKsPh2PRr4LNF4+He6nvgyFWz4eUaK+DaSsPh63y74OkZc+HyC1vg9Ljj4fi/u+D9JDPh/5Nr4Q
JYs+IGgFvhBFfz4g2Aa+EDJtPiFI3L4P7Qo+Ibosvg91/D4iK6S+Ds4tPiKc9b4N9tA+Iw3Rvgzx
MD4jffO+C77QPiPtGL4KYV8+JFsBvgjaoj4kx3S+ByySPiUyPr4FWVw+JZswvgNjRD4mAh2+AUyh
PiZm373+L8M+JslXvfmPGD4nKWe99Lx1PieG+r3vvTU+J+H9veqWrz4oOmO95U5IPiiQJb3f6bs+
KOM5vdpugz4pM6C91OI4PimBXL3PShA+Kcx3vcmrrD4qFPm9xAxGPipa872+cUA+Kp54vbjfuz4q
3529s1zJPised72t7R0+K1smvaiVxz4rlcG9o1syPivOar2eQaA+LAVDvZlNaD4sOmu9lIJ8Pixu
Cb2P5Ks+LKBAvYt3qD4s0TK9hz8LPi0BBL2DPfE+LS/cvX7u3j4tXd+9d9ztPi2LLL1xS3w+Lbfn
vWs/jD4t5C69Zb2QPi4QJb1gyjE+LjvjvVxpPT4uZ4W9WJ5OPi6TI71VbNk+Lr7UvVLXkj4u6q29
UOGIPi8Wvb1PjWU+L0MSvU7c8D4vb7q9TtIzPi+cu71Pbpg+L8odvVCzgj4v9+K9UqInPjAmC71V
O5I+MFSRvVh//T4wg269XG/uPjCyl71hCxc+MOICvWZRQz4xEZ29bEISPjFBUb1y3KY+MXELvXof
4T4xoK69gQU0PjHQG72FTRE+Mf8wvYnmnj4yLcq9jtCOPjJbwL2UCXE+MojjvZmPjj4ytQi9n2FI
PjLf/L2lfHg+MwmMvave/j4zMYS9soaUPjNXp725cGs+M3vDvcCZpD4znZ+9x/9GPjO9A73PngA+
M9m1vddyXD4z84C933h9PjQKMb3nrHw+NB2VvfAKOD40LX69+I03PjQ5vr4AmIg+NEI2vgT4eD40
RsO+CWPlPjRHTr4N2EQ+NEPBvhJS9j40PBS+FtE+PjQwRb4bUF4+NCBbvh/Ndj40DGW+JEWxPjP0
er4otis+M9i8vi0b5T4zuVa+MXPzPjOWe741u1Y+M3BqvjnvJj4zR2e+PgyLPjMbwb5CEJs+Mu3M
vkX4hT4yveC+ScF8PjKMW75NaM4+MlmnvlDr1z4yJiq+VEgePjHyTr5Xe0w+Mb53vlqDBT4xiw6+
XV1WPjFYd75gCDI+MScYvmKBzD4w90u+ZMiTPjDJZr5m2x0+MJ20vmi4IT4wdHq+al6vPjBN775r
zeQ+MCpAvm0FKz4wCY++bgQvPi/r675uysI+L9Fdvm9Y/D4vudq+b68zPi+lTb5vzew+L5OUvm+2
Az4vhH6+b2iFPi93yL5u5q8+L20pvm4x5D4vZEq+bUvnPi9cx75sNqA+L1Y2vmr0Jz4vUCS+aYbN
Pi9KFL5n8RI+L0OIvmY1sD4vO/i+ZFd7Pi8y4L5iWXY+Lye4vmA+pT4vGfm+Xgo6Pi8JHb5bv5E+
LvSjvlliFz4u3A2+VvVAPi6+4r5UfI8+LpyxvlH7oT4udRO+T3YZPi5Hp75M75M+LhQXvkpreT4t
2h++R+1gPi2ZfL5FeMo+LVIAvkMRND4tA4S+QLnqPiyt774+djU+LFE1vjxJHj4r7Vq+OjWsPiuC
cL44PrE+KxCSvjZnAT4ql+i+NLEGPioYqL4zHyo+KZMXvjGzsj4pB4C+MHCSPih2O74vV58+J9+u
vi5qdz4nREO+LappPiakcL4tGJs+JgCzviy2Cj4lWYy+LIOBPiSvhL4sgXs+JAMrviywQz4jVRG+
LQ/rPiKlzL4toF0+IfXvvi5hKD4hRhC+L1HEPiCWxL4wcXM+H+iivjG/Oj4fPDy+MznzPh6SJb40
4EA+Hersvjawkz4dRxm+OKlOPhynN746yKE+HAvGvj0MjT4bdUa+P3LfPhrkNL5B+WE+GlkHvkSd
pj4Z1DO+R11PPhlWJr5KNbU+GN9Mvk0kST4YcA6+UCZdPhgI0L5TOT4+F6nyvlZaFD4XU9O+WYYp
PhcGz75cuqs+FsM8vl/02T4WiXG+YzH3PhZZvL5mb0Y+FjRovmmqPT4WGbq+bOBCPhYJ7b5wDs8+
FgU4vnMzij4WC8q+dkwZPhYdxr55Vls+FjtGvnxQSz4WZFW+fzgCPhaY776BBd8+Ftj+voJk9T4X
JF2+g7iOPhd6176FABQ+F9wevoY7AD4YR9W+h2jkPhi9ib6IiW0+GTywvomcWD4ZxKu+iqGAPhpU
y76LmN8+GuxIvoyChD4bika+jV6PPhwt276OLT8+HNYLvo7u5D4dgc2+j6PhPh4wCr6QTKo+Ht+h
vpDp0z4fj2m+kXwCPiA+Mr6SA94+IOrOvpKCLz4hlAy+kveuPiI4xL6TZS4+ItfNvpPLkD4jcA6+
lCu4PiQAcr6Uho0+JIf3vpTc9T4lBa2+lS/bPiV4s76VgCE+JeBAvpXOqj4mO6C+lhxkPiaKOL6W
ag4+JsuJvpa4eD4m/zG+lwhhPick576XWnM+JzyGvpevUz4nRgG+mAefPidBaL6YY9E+Jy7zvpjE
Xz4nDvW+mSmgPibh276Zk94+Jqg2vpoDWT4mYq6+mngsPiYSB76a8m0+JbcivptyED4lUva+m/b/
PiTmkb6cgRA+JHMVvp0QBj4j+bS+naObPiN7r76eO3I+IvpTvp7XID4idu++n3YuPiHy4L6gGB4+
IW9+vqC8Yj4g7iO+oWJlPiBwHr6iCZM+H/a3vqKxTj4fgym+o1j5Ph8Wnb6kAAA+HrIpvqSlwD4e
Vsm+pUmgPh4FYL6l6xA+Hb60vqaJiT4dg22+pySIPh1UEr6nu40+HTEIvqhOND4dGpG+qNwnPh0Q
zb6pZRs+HRO8vqnozz4dIz2+qmccPh0/Dr6q3+M+HWbPvqtTGD4dmgS+q8DMPh3YG76sKSE+HiBt
vqyMTz4ecjy+rOqNPh7Mwb6tRD0+Hy8mvq2ZxT4fmIu+reuXPiAIEL6uOj4+IHzQvq6GVD4g9em+
rtB8PiFyfL6vGXU+IfGvvq9h/D4icrW+r6rXPiL0yr6v9Mg+I3c5vrBApj4j+Vq+sI9FPiR6lr6w
4YM+JPpivrE4Lz4leEy+sZQfPiXz7r6x9iQ+Jmz1vrJfAj4m4x6+ss92PidWO76zSC8+J8YrvrPJ
yD4oMt2+tFThPiicUL606fg+KQKOvrWJfT4pZa6+tjPTPinF1L626UU+KiMvvreqAD4qffG+uHYg
PirWVr65TaY+Kyyivrowfz4rgRq+ux52PivUB768Fz0+LCW3vr0aaT4sdnS+vieIPizGib6/Pfk+
LRZBvsBdFD4tZeC+wYQZPi21qb7CsiY+LgXYvsPmTz4uVqm+xR+HPi6oTr7GXMA+Lvryvsec2D4v
Tru+yN6aPi+jxL7KIMc+L/olvstiFD4wUeq+zKE6PjCrG77N3Oo+MQW3vs8T0z4xYba+0ESmPjG/
Br7RbhE+Mh2RvtKOzj4yfTi+06WYPjLd277UsT0+Mz9LvtWwlT4zoVu+1qKPPjQD2b7XhiY+NGaO
vthabD40yUG+2R6KPjUrs77Z0cE+NY2nvtpzbT417ty+2wMIPjZPEr7bgC0+Nq4Hvtvqlj43C32+
3EILPjdnN77chno+N8D6vty3+D44GIy+3NavPjhtuL7c4vI+OMBNvtzdMz45EBq+3MX9Pjlc8r7c
nfk+Oaaxvtxl7T457TS+3B64PjowX77byVg+OnAXvttm3z46rEa+2vhxPjrk3L7af00+OxnJvtn8
vT47Swm+2XIkPjt4kb7Y4Oo+O6JjvthKiD47yHy+17B0Pjvq3b7XFDA+PAmGvtZ3PT48JH2+1dsj
Pjw7yb7VQWw+PE9tvtSrmT48X3G+1BsZPjxr3L7TkWE+PHSyvtMP0T48efa+0pfRPjx7r77SKqI+
PHnjvtHJez48dJO+0XWLPjxrv77RL+I+PF9ovtD5gT48T5G+0NNZPjw8N77QvkA+PCVcvtC68T48
Cvu+0MoXPjvtEb7Q7EU+O8uevtEh7j47pp++0Wt1Pjt+Er7RyS4+O1HyvtI7Qj47Ij++0sHZPjru
+L7TXQM+OrgXvtQMuT46fZ2+1NDUPjo/i77VqSc+Of3jvtaVcz45uKa+15VkPjlv2r7YqKA+OSN9
vtnOrD4405q+2wcNPjiAOr7cUTo+OClkvt2sqj43zyK+3xjEPjdxf77glOc+NxCKvuIgXj42rFS+
47p9PjZE777lYpc+NdpsvucX9T41bOO+6NnhPjT8bb7qp6Y+NIkmvuyAhT40Eyy+7mPLPjOaor7w
ULw+Mx+qvvJGlz4yonG+9ESmPjIjJb72Sjg+MaHyvvhWnj4xHwy++mksPjCaq778gTQ+MBUKvv6e
DT4vjmq/AF+LPi8HDb8Bcdc+Ln88vwKFmD4t9z+/A5qAPi1vZL8EsEU+LOf6vwXGnj4sYU+/Bt1G
Pivbur8H8/A+K1ePvwkKVj4q1SK/CiAxPipUyb8LNTo+KdbbvwxJLT4pW6y/DVvJPijji78ObM0+
KG7Gvw978D4n/a2/EIjyPieQhb8Rk5M+JyeSvxKbkz4mwxG/E6CxPiZjOL8Uoqs+Jgg8vxWhQD4l
skS/FpwwPiVhcL8Xkzs+JRXbvxiGHj4kz5e/GXSdPiSOrb8aXng+JFMfvxtDcT4kHOW/HCNHPiPr
7r8c/cI+I8Aivx3Sqj4jmWO/HqHBPiN3iL8fatM+I1pgvyAtqD4jQba/IOoNPiMtTL8hn9I+Ixzf
vyJOzT4jECS/IvbVPiMGz78jl8Y+IwCOvyQxgT4i/Qy/JMPrPiL78L8lTuk+IvzbvyXSaj4i/3C/
Jk5kPiMDTb8mws4+IwgUvycvqD4jDWK/J5T9PiMS2L8n8tY+IxgUvyhJSD4jHLq/KJhzPiMgab8o
4Hg+IyLHvykhhz4jI3q/KVvRPiMiKr8pj5I+Ix6Dvym9Ez4jGDW/KeSaPiMO878qBns+IwJ2vyoj
ED4i8ne/Kjq7PiLeuL8qTeU+Isb7vypc/T4iqwy/Kmh0PiKKt78qcMU+ImXVvyp2aj4iPD6/Knnu
PiIN0b8qe9M+Idp1vyp8oz4hoha/KnzoPiFkqb8qfTQ+ISIqvyp+Ej4g2py/KoATPiCOCb8qg8I+
IDyEvyqJqz4f5iW/KpJSPh+LEL8qnkE+Hytvvyqt+D4ex3e/KsHyPh5fY78q2ps+HfN4vyr4Yz4d
hAW/KxuwPh0RYL8rRNo+HJvqvyt0NT4cJAm/K6oIPhuqK78r5o4+Gy7Hvywp+D4aslq/LHRuPho1
ar8sxgU+GbiBvy0eyz4ZPC2/LX7BPhjBAL8t5do+GEeRvy5T+T4X0Hm/Lsj7PhdcVL8vRKg+Fuu+
vy/Gvj4Wf0+/ME7rPhYXob8w3Ns+FbVHvzFwJj4VWNG/MghfPhUCx78ypQc+FLOuvzNFmj4UbAC/
M+mJPhQsK780kD4+E/SWvzU5HD4TxZm/NeN4PhOfgL82jqQ+E4KMvzc58D4Tbuu/N+StPhNkv784
jho+E2Qcvzk1gD4TbQS/OdodPhN/bb86ezM+E5s6vzsYBD4TwEK/O6/VPhPuT788Qes+FCUavzzN
kT4UZFK/PVIVPhSrnL89zss+FPqQvz5DAz4VUL+/Pq4fPhWtsb8/D4I+FhDpvz9mlD4WeeS/P7LF
PhboHb8/85M+F1sOv0AogT4X0i6/QFEcPhhM+79AbPc+GMrxv0B7sT4ZS5K/QHzzPhnOaL9AcG4+
GlMAv0BV3T4a2PS/QC0HPhtf4b8/9bo+G+d0vz+v0j4cb2C/P1szPhz3Zr8+98c+HX9Svz6FhD4e
Bvy/PgRrPh6OSr89dIM+HxUtvzzV3D4fm6K/PCiOPiAhsL87bL0+IKdvvzqikT4hLP6/Oco8PiGy
hb844/U+Ijg8vzfv+z4ivmC/Nu6WPiNFOb814BE+I80XvzTEuz4kVlK/M5ztPiThS78yaQk+JW5n
vzEpbD4l/hW/L957PiaQx78uiKc+Jyb4vy0oWj4nwSe/K74KPihf3b8qSiw+KQOnvyjNOT4prR+/
J0erPipc5b8lugQ+KxOhvyQkxz4r0ga/Ioh1PiyY078g5ZU+LWjWvx88tT4uQua/HY5dPi8n7r8b
2xk+MBjovxojeD4xFt+/GGgLPjIi7b8WqWI+Mz5BvxToDT40ahW/EySgPjWnu78RX6s+NviVvw+Z
yT44Xg6/DdOMPjnZoL8MDY8+O2zRvwpIaT49GSi/CISsPj7gMr8GwvQ+QMN4vwUD2T5CxHu/A0fy
PkTkrb8Bj9k+RyVtvv+4Xj5Jh/i+/FsMPkwNdL75CP4+TrbXvvXDYz5RhOi+8ot3PlR4Ob7vYmw+
V5EhvuxJeT5az7S+6UHZPl4zvr7mTME+YbzGvuNrXz5lagK+4J7rPmk6WL7d6Jo+bSxdvttJoz5x
Ple+2MMuPnVuOL7WVnY+ebmlvtQEoT5+Hfm+0c7cPoFMIr7PtlQ+g5Kovs28Nz6F4NG+y+GhPog0
yb7KJ7c+ioyfvsiPkz6M5ke+xxpKPo8/pb7FyOg+kZaLvsScdz6T6Ly+w5X3PpYz9b7Ctls+mHXt
vsH+lj6arFe+wW+JPpzU577BCgo+nu1XvsDO6T6g82u+wL7fPqLk8L7A2pE+pL/HvsEioT6mgeK+
wZedPqgpS77COgM+qbQhvsMKOT6rIKa+xAiOPqxtNL7FNUA+rZhNvsaQcj6uoJS+yBouPq+E077J
0nA+sEP6vsu5ET6w3SW+zc3HPrFPn77QEEg+sZravtKAFj6xvnm+1RyaPrG6Tr7X5Rg+sY5cvtrY
yD6xOtC+3fazPrDAC77hPdY+sB6avuStCj6vVzq+6EMAPq5q1r7r/lQ+rVqAvu/dfj6sJ3y+897Z
PqrTOr74AKQ+qV9KvvxBCD6nzWO/AE8PPqYfYL8Ciug+pFc8vwTS/j6idw+/ByY6PqCBDb8Jg3o+
nnd7vwvpiT6cXLy/DlczPpozP78Qyzw+l/2BvxNEYz6Vvge/FcFjPpN3XL8YQO8+kSwOvxrBvT6O
3qe/HUKGPoyRrL8fwf0+ikeZvyI+3j6IAte/JLffPoXFwb8nK78+g5KZvymZSD6Ba4e/K/9KPn6l
KL8uXJo+epNQvzCwHD52pRG/Mvi6PnLdmr81NW0+bz/RvzdlPj5rzja/OYdAPmiK8L87mpY+ZXfI
vz2edT5iliG/P5IiPl/m/79BdPI+XWsEv0NGTj5bInG/RQWzPlkNML9Gsq0+VyrTv0hM1D5Vep2/
SdPePlP7g79LR5A+Uqw6v0ynvj5Rizy/TfROPlCW0L9PLTw+T80Pv1BSlD5PK+2/UWRwPk6xQ79S
Yv0+TlrWv1NOcT5OJle/VCcWPk4RdL9U7UI+ThnVv1WhVD5OPSC/VkO1Pk55Br9W1N8+Tss3v1dV
UT5PMXi/V8WQPk+pk79YJik+UDFlv1h3sD5Qxt+/WLq/PlFn/b9Y7/A+UhLSv1kX4T5SxYO/WTMt
PlN+Sr9ZQnQ+VDt1v1lGUj5U+2W/WT9mPlW8kr9ZLko+Vn2Iv1kTlj5XPOy/WO/ePlf5dL9Yw7U+
WLHpv1iPoj5ZZSy/WFQkPloSPL9YEcM+Wrgkv1fI8D5bVgi/V3olPlvrIL9XJcg+XHbAv1bMPT5c
+Ey/Vm3jPl1vO79WCxA+Xdsdv1WkEz5eO4+/VTk5Pl6QTL9UysQ+Xtkav1RY6z5fFdS/U+PmPl9G
Zr9Ta+g+X2rMv1LxGT5fgxO/UnOfPl+PVL9R85c+X4+5v1FxHD5fhHi/UOxBPl9t079QZRw+X0wV
v0/btT5fH5e/T1AVPl7ovL9OwkA+Xqfsv04yQD5eXZm/TaAQPl4KPL9NC68+Xa5Tv0x1Gj5dSmC/
S9xHPlze7L9LQTA+XGyFv0qjyj5b876/SgQIPlt1Kb9JYeA+WvFhv0i9ST5aaP6/SBYyPlncm79H
bI4+WUzZv0bATz5YulK/RhFnPlglqr9FX80+V4+Cv0SrdT5W+Hy/Q/RYPlZhOb9DOnE+Vcpav0J9
tT5VNIW/Qb4lPlSgWL9A+8A+VA5yv0A2hT5Tf3O/P259PlLz9r8+o7Q+UmyRvz3WOT5R6da/PQYd
PlFsWr88M3k+UPSovzteaD5Qg0e/OocMPlAYuL85rY0+T7VzvzjSFz5PWeu/N/TjPk8Ghr83Fis+
TruhvzY2Mz5OeZG/NVVAPk5Aob80c6M+ThEOvzORtD5N6wm/Mq/OPk3Oub8xzlM+Tbw0vzDtqz5N
s4S/MA5OPk20ob8vMLI+Tb93vy5VVj5N0+S/LXy/Pk3xs78sp3I+ThijvyvV+j5OSGW/KwjtPk6A
mL8qQN0+TsDPvyl+ZD5PCIm/KMIYPk9XRb8oDJo+T6xtvydehz5QB1q/Jrh3PlBnYL8mGwI+UMvL
vyWGxT5RM9i/JPxWPlGevr8kfEM+UguuvyQHHD5SedG/I51lPlLoTr8jP6E+U1ZIvyLuST5Twt+/
IqnPPlQtML8icpk+VJRZvyJJAz5U94G/Ii1bPlVVy78iH+U+Va5kvyIg3T5WAHm/IjByPlZLQb8i
TsA+Vo38vyJ71D5Wx/K/IrewPlb4dr8jAks+Vx7evyNbgD5XOp2/I8MiPldLK78kOPU+V1AQvyS8
qj5XSOG/JU3lPlc1Rr8l7Dk+VxT3vyaXJj5W57q/J04lPlatab8oEJ8+VmXxvyjd4z5WEU+/KbVB
PlWvj78qlfg+VUDUvyt/Nj5UxU+/LHAjPlQ9Q78tZ9g+U6kHvy5lbj5TCQC/L2foPlJdor8wbk8+
UadtvzF3mz5Q5ve/MoLGPlAc378zjsM+T0nQvzSagz5OboC/NaT2Pk2Lqb82rQk+TKIVvzexrT5L
spS/OLHXPkq9+b85rH4+ScUYvzqgnT5IyMu/O403PkfJ5788cU4+RslJvz1L9T5Fx8W/PhxKPkTG
Lb8+4Ww+Q8VOvz+ajT5Cxe6/QEblPkHIz79A5bo+QM6lv0F2YD4/2B6/Qfg/Pj7l3L9CasI+Pfh2
v0LNZj49EHm/Qx+7PjwuZb9DYVs+O1Kuv0OR9T46fby/Q7FIPjmv7b9Dvx4+OOmPv0O7VD44Kuu/
Q6XZPjd0Pb9Dfqc+NsW0v0NFyT42H3q/QvtUPjWBsr9Cn3M+NOx1v0IyXD40X9a/QbRQPjPb5b9B
JaQ+M2Cpv0CGrj4y7ii/P9fbPjKEZ78/GZw+MiNivz5Mbz4xyxu/PXDePjF7jL88h3w+MTStvzuQ
5T4w9nm/Oo27PjDA6r85fqE+MJPzvzhkST4wb4a/Nz9hPjBTlr82EKQ+MEAPvzTYzz4wNNi/M5in
PjAx2L8yUOc+MDbuvzECWD4wQ/O/L63APjBYub8uU+U+MHUKvyz1jj4wmKi/K5OBPjDDT78qLoE+
MPSsvyjHUj4xLGi/J160PjFqHr8l9WQ+Ma1kvySMGT4x9cS/IyOLPjJCv78hvGg+MpPSvyBXXD4y
6Gy/HvUIPjM//r8dlg0+M5nsvxw6/z4z9Zu/GuRxPjRSbL8Zkuo+NK+/vxhG6T41DPW/FwDoPjVp
cb8VwU4+NcSdvxSIgT42Hea/E1bWPjZ0wr8SLJs+NsixvxEKGD43GT6/D++LPjdl/b8O3R8+N66V
vw3S+D438rm/DNEsPjgyMb8L18c+OGzTvwrmyz44oom/Cf4sPjjTV78JHdo+OP9OvwhFtT45Jpa/
B3WMPjlJcr8GrSs+OWg6vwXsVz45g1q/BTK+PjmbW78EgA4+ObDZvwPT5T45xIm/Ay3fPjnXOr8C
jYg+OenPvwHybD45/Ua/AVwNPjoSrL8Ayek+OiswvwA7dz46SA6+/2BBPjpqoL7+TqU+OpRPvv1A
7D46xpm+/DXmPjsDFr77LFk+O0tuvvojCT47oVu++RjLPjwGpb74DGA+PH0nvvb8kz49Bsu+9eg9
Pj2lh770zjc+PltdvvOtZj4/KlW+8oTAPkAUfL7xUzo+QRvmvvAX0z5CQqa+7tGyPkOKyL7tf/U+
RPZUvuwh2T5Gh0K+6raxPkg/fb7pPeM+SiDbvue25T5MLRm+5iFHPk5l2L7kfLg+UMyWvuLI9j5T
Yq6+4QXePlYpS77fM18+WSFwvt1Rgj5cS+6+22B0Pl+pX77ZYHM+YzorvtdR5D5m/n2+1TUrPmr2
S77TCtw+byFPvtDTlz5zfwm+zpAQPngOvr7MQRk+fM96vsnnqD6A4Ai+x4StPoNvjr7FGTM+hhWD
vsKmXD6I0QK+wC1PPouhDr69r0c+joSQvrstjD6Rel6+uKlwPpSBOr62JEg+l5fRvrOfdD6avMC+
sRxWPp3ulb6unFU+oSvNvqwg2j6kctm+qatJPqfCHb6nPPQ+qxfyvqTXNT6ucqy+ontPPrHQkw==
      </set>
      <set id="src_5" fmt="series">
AAAABXNyY181AAAAAj+AAADDx4AAAAAAAgAABLA+tE2mPkMKMT61CsQ+QjzZPrW8XT5Bbns+tmDV
PkCfbD629oM+P8/6Prd7vj4/AHM+t+7sPj4xGj64Tm0+PWIwPriYrD48k/M+uMwrPjvGoz64534+
Ovp3PrjpQT46L6Y+uNAsPjlmZT64mxo+OJ7oPrhI/D432WI+t9jfPjcV/z63Sfg+NlTyPrabnj41
lm0+tc1MPjTaoj603p0+NCHAPrPPYj4za/s+sp+VPjK5iD6xT1w+MgqePq/fAT4xX3U+rk8FPjC4
SD6soAc+MBVUPqrS6D4vdto+qOipPi7dHj6m4mU+LkhlPqTBbj4tuPk+oodPPi0vHz6gNbE+LKsr
Pp3OWT4sLWs+m1NBPiu2OD6Yxnk+K0XkPpYqPD4q3M0+k4DcPip7Sz6QzMc+KiG7Po4Qfz4p0Hg+
i06UPimH4D6Iiac+KUhMPoXEdj4pEh0+gwG/PijlrD6ARDc+KMNNPnsdWT4oq1c+dcfAPiieHD5w
jSA+KJvqPmty1z4opQY+Zn4xPii5tT5htFM+KNo1Pl0aNT4pBrs+WLS+Pik/ez5UiHU+KYSbPlCZ
wz4p1j8+TOy5Pio0gD5JhT8+Kp9zPkZm1z4rFyI+Q5S8PiubkT5BEcU+LCy3Pj7ghD4syoU+PQMt
Pi105D47e58+Liu3PjpLUz4u7tg+OXNsPi++GD449Jw+MJk8PjjPRT4xgAQ+OQNSPjJyJz45kGw+
M29TPjp13T40dzA+O7KPPjWJXT49RRU+NqVxPj8ruT43yv4+QWRyPjj5ij5D7O8+OjCXPkbCoz47
b58+SeKtPjy2GD5NSg4+PgNxPlD1hj4/Vxc+VOGWPkCwaT5ZCrA+Qg7KPl1tIj5DcZc+YgUcPkTY
LD5mzrg+RkHjPmvGET5Hrhg+cOclPkkcIT52Lfo+SotaPnuWmz5L+xs+gI6WPk1qzT6DXvI+TtnS
PoY6fz5QR5U+iR9dPlGzhz6MC8w+Ux0ePo7+Iz5Ug9w+kfTDPlXnSj6U7ik+V0b5Ppfo6T5Yoog+
muOzPln5oj6d3Ug+W0v1PqDUgD5cmUI+o8hTPl3hUj6mt9g+XyP6PqmiPj5gYR4+rIbWPmGYpz6v
ZQU+YsqPPrI8Qj5j9s8+tQwvPmUdez631Hs+Zj6lPrqU8D5nWmI+vU1wPmhw2z6//fE+aYI1PsKm
bD5qjpw+xUcDPmuWQj7H3+Y+bJldPspxSz5tmCI+zPt4Pm6Sxz7PfrU+b4mAPtH7Wj5wfII+1HHG
PnFsAz7W4lM+clgvPtlNaT5zQTQ+27NcPnQnNT7eFJs+dQpQPuBxkz516qc+4sqYPnbITz7lH/s+
d6NbPudyCj54e88+6cEVPnlRrj7sDVM+eiT4Pu5W9T569aM+8J4uPnvDnz7y4xM+fI7ZPvUlqz59
Vzc+92X7Pn4cnD75o/g+ft7gPvvfiD5/neM+/hh/PoAsvT8AJ1I+gIi+PwFA2T6A4ts/AlipPoE6
+z8Dbo8+gZD+PwSCXD6B5NU/BZPSPoI2ZT8Goqo+goWSPweunT6C0kg/CLdgPoMcaz8JvKU+g2Pl
Pwq+GT6DqJ0/C7tkPoPqfT8MtCo+hClsPw2oGD6EZVc/DpbVPoSeKj8PgAI+hNPTPxBjQz6FBj4/
EUBCPoU1Wz8SFqc+hWEaPxLmHT6FiW4/E65OPoWuRj8Ubus+hc+UPxUnrD6F7U0/FdhJPoYHZz8W
gIU+hh3WPxcgJT6GMJM/F7b3PoY/mj8YRM8+hkrfPxjJhD6GUl4/GUT7PoZWEj8Ztxo+hlX0Pxof
1D6GUgU/Gn8gPoZKQj8a1P4+hj6rPxshej6GLz8/G2SmPoYb/j8bnpc+hgTpPxvPcz6F6gM/G/de
PoXLTz8cFos+hajQPxwtLz6Fgos/HDuFPoVYgz8cQdA+hSq8PxxAVT6E+Tk/HDdfPoTEBT8cJ0I+
hIslPxwQTz6ETp8/G/LXPoQOfT8bzzE+g8rAPxuluT6Dg3g/G3bHPoM4rT8bQrg+gupqPxsJ3T6C
mLs/GsyPPoJDrT8aiyI+getLPxpF5j6Bj6U/Gf0nPoEwxj8ZsSo+gM7FPxliNj6AabI/GRCEPoAB
oz8YvE4+fy1ZPxhlvT5+Ucw/GAz6Pn1wzz8Xsi0+fIqdPxdVbT57n3A/FvbOPnqviD8Wllc+ebsl
PxY0CT54woo/Fc/hPnfGAj8VadY+dsXcPxUByz51wl8/FJenPnS75D8UK0Q+c7LEPxO8ej5yp1Y/
E0sbPnGZ9D8S1u8+cIryPxJfvD5verc/EeU+Pm5pmz8RZzE+bVf5PxDlTz5sRjE/EF9JPms0mT8P
1NM+aiOMPw9Fnz5pE2I/DrFjPmgEbT8OF80+Zvb/Pw14kj5l62k/DNNnPmTh9T8MJ/8+Y9rqPwt2
Fz5i1os/Cr1zPmHVGT8J/dQ+YNbQPwk3Aj5f2+g/CGjKPl7kmD8HkwY+XfEUPwa1kT5dAYs/BdBT
PlwWLD8E4zg+Wy8jPwPuKz5aTJM/AvEyPllusj8B7FM+WJWpPwDfnT5Xwag+/5ZQPlby3D79Xis+
VilwPvsXKT5VZZ0++MGqPlSnlj72Xi0+U++XPvPtOT5TPd0+8W9hPlKSoT7u5Vg+Ue4pPuxP3T5R
ULU+6a+0PlC6ij7nBak+UCvtPuRSpT5PpSQ+4ZeXPk8mcz7e1Wk+TrAaPtwNHz5OQlU+2T/JPk3d
Xj7WbnE+TYFkPtOaKT5NLpI+0MPzPkzlAj7N7Os+TKTHPssWJT5MbeY+yECzPkxAUT7Fbaw+TBvw
PsKeFj5MAJk+v9LtPkvuCD69DTU+S+PtPrpN5j5L4eg+t5XtPkvnfz605iY+S/QsPrI/XD5MB1M+
r6JcPkwgTz6tD9g+TD5lPqqIhD5MYNE+qAzuPkyGwD6lnaE+TK9aPqM7FT5M2bw+oOWyPk0FAz6e
ncw+TTBLPpxjpD5NWqw+mjdlPk2DQD6YGTw+TakxPpYJKz5Ny6o+lAczPk3p5z6SEzs+TgMtPpAt
Hj5OFtQ+jlSqPk4kRT6MiYo+TirvPorLcD5OKmw+iRoEPk4iXz6HdNA+ThKDPoXbYj5N+qk+hE01
Pk3auD6Cybk+TbKuPoFQXj5Ngp0+f8D5Pk1Krz588ug+TQsfPno1Vj5MxD4+d4bxPkx2az505nE+
TCIYPnJSjD5Lx8M+b8n9Pktn7z5tS38+SwMuPmrV/T5Kmh8+aGhkPkotYj5mAZs+Sb2VPmOgqz5J
S1k+YUTJPkjXVD5e7T8+SGIjPlyZZT5H7GE+WkiyPkd2nj5X+ss+RwFrPlWvdT5GjUw+U2a5PkYa
vz5RIJY+Rao1Pk7dWD5FPBk+TJ1aPkTQyT5KYVI+RGihPkgp+D5EA+w+Rfg+PkOi8j5DzUA+Q0Xv
PkGqTj5C7Rw+P5DqPkKYsD49gsE+QkjZPjuBcz5B/cE+OY78PkG3kD43rWw+QXZxPjXfFT5BOo4+
NCZSPkEEFT4yhY4+QNMxPjD/Rz5AqA4+L5ZAPkCC4D4uTSs+QGPdPi0m1z5ASz0+LCYYPkA5Oz4r
Tcg+QC4VPiqgzj5AKgs+KiIEPkAtXj4p1FE+QDhSPim6fD5ASyg+Kdc+PkBmHD4qLUk+QIlvPiq/
KD5AtVc+K49WPkDqCj4soBM+QSewPi3zmj5BbnA+L4vvPkG+ZD4xass+QheZPjOR4T5CehQ+NgKF
PkLlzT44vdg+Q1qqPjvEzj5D2I4+PxgsPkRfRz5CuEM+RO6TPkalQD5FhiU+St77PkYloD5PZQk+
RsybPlQ2pT5HeqA+WVLuPkgvLT5euHc+SOmyPmRluT5JqZg+aljEPkpuPj5wj3g+Szb6PncHVT5M
Ax4+fb2gPkzR8j6CV7A+TaK+PoXsnz5OdMY+iZvUPk9HST6NY24+UBmKPpFBaD5Q6ss+lTOiPlG6
Uz6ZN+c+UodqPp1L3T5TUV4+oW0iPlQXgj6lmTo+VNkuPqnNoD5Vlcc+rgevPlZMsT6yRLY+Vv1f
PraCAT5Xp0s+urzOPlhJ+T6+8m8+WOT7PsMgHD5Zd+U+x0MQPloCWz7LWIk+WoQKPs9dvz5a/Kg+
01AHPltr+T7XLL0+W9HJPtrxPD5cLew+3pr6PlyAQT7iJ3s+XMivPuWUZD5dBys+6N9pPl07rj7s
Bk8+XWY4Pu8HBD5dhtQ+8d+LPl2dkT70jg4+XaqIPvcQ2j5drdc++WZQPl2noD77jQk+XZgMPv2D
uD5df0U+/0lBPl1dfz8AblU+XTLuPwEekT5c/8c/AbUIPlzERz8CMXs+XICsPwKTyD5cNTk/Atvd
PlviMT8DCb4+W4fYPwMdjD5bJng/Axd1Plq+Vz8C974+Wk/DPwK+xD5Z2ww/Amz6Pllggj8CAuc+
WOB4PwGBKj5YW0c/AOhtPlfRRD8AOXA+V0LKPv7qCD5WsDc+/TgBPlYZ4j77Xqc+VYAqPvlf8z5U
428+9z37PlREFD70+t8+U6J6PvKY5T5S/wI+8BpPPlJaDj7tgXY+UbP+PurQxj5RDTM+6AqiPlBm
CT7lMW4+T77YPuJHnz5PF/k+30+2Pk5xwz7cTB0+TcyHPtk/Pz5NKJA+1ituPkyGJD7TEvk+S+WF
Ps/4KD5LRu0+zN0lPkqqjT7JxBE+ShCYPsau3j5JeTQ+w5+DPkjkgz7Al8g+SFKfPr2ZXz5Hw54+
uqXaPkc3jz63vq0+Rq59PrTlJz5GKGs+shqJPkWlYD6vX9o+RSVWPqy2BT5EqEc+qh3UPkQuKz6n
l+E+Q7b2PqUkuj5DQp0+osS/PkLRFj6geC0+QmJQPp4/JD5B9j8+nBmmPkGM1D6aB4o+QSYAPpgI
lj5AwbY+lhxuPkBf5T6UQqQ+QAB+PpJ6pT4/o3U+kMPTPj9Itj6PHYQ+PvA0Po2G9D4+meA+i/9M
Pj5Fpj6KhaI+PfN2PokZFD49ozY+h7inPj1U0T6GY2I+PQgoPoUYVj48vSU+g9Z2PjxzqD6CnNE+
PCuSPoFqaT475L0+gD5LPjufBT5+Lvo+O1pFPnvqYT47Flw+ea0MPjrTIj53dXw+OpB4PnVCOj46
Tjs+cxH5PjoMSj5w42s+OcqLPm61oT45iOs+bIecPjlHVz5qWLg+OQXOPmgoYD44xFQ+ZfYuPjiC
9D5jwd4+OEHGPmGLYD44AOo+X1LoPjfAlD5dGNA+N4EBPlrdgj43Qn0+WKGrPjcFYD5WZh0+NsoO
PlQr0T42kPs+UfPrPjZaqj5Pv58+NielPk2QUD41+IM+S2eKPjXN6T5JRvk+NaiBPkcwYz41iP4+
RSWePjVwGD5DKKc+NV6MPkE7Xj41VQ8+P1/mPjVUYD49mF4+NV01Pjvm6j41cEA+Ok3PPjWOLz44
zzg+NbegPjdtTD417SU+NipCPjYvQj41CEM+Nn5oPjQJcj422vc+My/NPjdFOD4yfXA+N71dPjH0
SD44Q4U+MZYuPjjXsz4xZPE+OXnQPjFiLD46KbE+MY91PjrnDD4x7lE+O7GDPjKAED48iJw+M0Xm
Pj1ryD40QOo+PlpePjVyHj4/U6c+Nto3PkBWzz44eds+QWL4PjpRhT5Cdy4+PGGRPkOSdD4+qj4+
RLO+PkErlz5F2fY+Q+WIPkcD/T5G19M+SDCtPkoCDz5JXt0+TWO3PkqNXz5Q/A4+S7sIPlTKNT5M
5qk+WM0YPk4PGT5dA6c+TzM2PmFsmz5QUeI+ZgaMPlFqAz5q0Bg+UnqOPm/HlT5TgoA+dOtJPlSA
4j56OUw+VXTBPn+vuj5WXUM+gqZAPlc5mj6Fhrg+WAkCPoh4ND5Yys4+i3mHPll+Wz6OiZU+WiMe
PpGnMj5auJc+lNEbPls+XT6YBgI+W7QVPptEqD5cGYA+novDPlxuaD6h2hM+XLK1PqUuSD5c5l0+
qIcbPl0Jaj6r4zw+XRv5Pq9BXj5dHjs+sqBIPl0Qcz61/rM+XPL3PrlbYz5cxjE+vLUkPlyKmj7A
CsY+XEC9PsNbID5b6TU+xqUaPluErz7J55s+WxPjPs0hoj5al5o+0FI0PloQpz7TeFs+WX/pPtaT
RD5Y5k0+2aIYPlhExz7cpBw+V5xTPt+Ynz5W7fM+4n8GPlY6rj7lVrk+VYOPPugfRj5UyaU+6thB
PlQN+j7tgWI+U1GjPvAaYz5Slas+8qMmPlHbHD71G48+USL6PveDkT5QbkQ++dtJPk+99D78Iuk+
TxL6Pv5asT5Obj8/AEFzPk3QnD8BTgA+TTrlPwJTOj5MreA/A1FlPkwqQz8ESNg+S7C7PwU57D5L
QeE/BiUJPkreSz8HCpk+SoZyPwfrEj5KOsk/CMbuPkn7rT8Jnq8+SclvPwpy3D5JpFE/C0QIPkmM
hj8MEsk+SYIwPwzfvT5JhWU/Dat9PkmWKD8OdrE+SbRwPw9B/T5J4Cg/EA4FPkoZKT8Q23Y+Sl9B
PxGq/D5KsjQ/En0/PksRuD8TUuQ+S318PxQskT5L9R8/FQrtPkx4Oj8V7pg+TQZePxbYMD5NnxQ/
F8hPPk5B3z8Yv44+Tu4/Pxm+fD5Po6w/GsWePlBhmj8b1XY+USd8Pxzuej5R9ME/HhEiPlLI2D8f
PdQ+U6MwPyB07D5UgzY/IbbIPlVoWz8jA6k+VlISPyRb0D5XP9A/Jb91PlgxDT8nLr8+WSVGPyip
zz5aG/s/KjC1PlsUsj8rw30+XA72Py1iHz5dClY/LwyMPl4Gaj8wwqo+XwLOPzKESj5f/yU/NFE9
PmD7HD82KUc+YfZgPzgMHz5i8K4/OflzPmPpxD878Og+ZOFpPz3yFT5l12k/P/yGPmbLmD9CD8g+
Z73RP0QrXD5orfc/Rk65Pmmb8z9IeVo+aoe4P0qqrD5rcTw/TOIgPmxYgz9PHxo+bT2TP1Fg/T5u
IHk/U6cuPm8BTT9V8Q8+b+AqP1g+BD5wvTg/Wo1vPnGYnj9c3rc+cnKPP18xRj5zS0U/YYSKPnQj
Aj9j1/g+dPoMP2YrCD510LQ/aH01PnanTj9qzgY+d341P20dBD54Vc8/b2nLPnkugT9xs/Y+egi3
P3P7Lz565OM/dj8oPnvDez94f50+fKT3P3q8XD59idU/fPU4Pn5ylz9/KhU+f1+/P4CtbD6AKOY/
gcO9PoCkoT+C2AQ+gSNSP4PqST6BpTY/hPqbPoIqkD+GCQ8+grObP4cVvD6DQJI/iCDBPoPRrj+J
KkM+hGcnP4oybj6FAS4/izlxPoWf9j+MP38+hkOoP41EzT6G7G8/jkmZPoeacD+PTiE+iE3LP5BS
qD6JBp8/kVdvPonFBT+SXL8+iokSP5Ni4D6LUtg/lGobPowiZD+Vcrw+jPfDP5Z9ED6N0vo/l4lg
Po60Cz+Yl/Y+j5r3P5mpHD6Qh70/mr0cPpF6Vz+b1Do+knK9P5zuvz6TcOY/ngzpPpR0xz+fLvg+
lX5TP6BVJD6WjXs/oX+mPpeiLD+irqw+mLxUP6PiZz6Z2+I/pRsBPpsAwT+mWJs+nCrZP6ebTz6d
WhM/qOM6Pp6OWD+qMG8+n8eOP6uC9T6hBZs/rNrVPqJIYD+uOBA+o4/EP6+anD6k26U/sQJuPqYr
5z+yb28+p4BmP7PhiT6o2QI/tViZPqo1mD+21Hs+q5YCP7hVAz6s+hw/udn/Pq5hwT+7Yzk+r8zG
P7zwcj6xOwQ/voFrPrKsUT/AFeI+tCCFP8Gtiz61l3Q/w0gYPrcQ8z/E5Tk+uIzXP8aEmj66Cvg/
yCXnPruLKz/JyMg+vQ1FP8ts5z6+kR4/zRHpPsAWjT/Ot3g+wZ1sP9BdOT7DJZQ/0gLRPsSu3z/T
p+k+xjkpP9VMKj7HxE4/1u9FPslQLj/YkOc+ytynP9owwz7MaZk/286PPs325T/daf4+z4RpP98C
0z7REgo/4JjQPtKfpT/iK7o+1C0dP+O7Yz7VulU/5UebPtdHLz/m0Dk+2NOJP+hVGT7aX0E/6dYe
PtvqMj/rUzI+3XQ3P+zMQT7e/Sc/7kFBPuCE2D/vsis+4gscP/EfAD7jj8M/8ofFPuUSmT/z7IY+
5pNoP/VNUD7oEfI/9qo3PumN+T/4A1Y+6wdAP/lYyD7sfYA/+qqwPu3wdT/7+TM+71/WP/1Ecz7w
y1U//oyYPvIyoz//0dA+85VyQACKIj70825AASoRPvZMSkAByMg+95+wQAJmYT747VNAAwLvPvo0
4EADnog++3YKQAQ5Pj78sIBABNMlPv3j+EAFbE4+/xAvQAYEyj8AGnFABpykPwCo6kAHM+g/ATNk
QAfKnT8BucRACGDKPwI780AI9nM/ArneQAmLlz8DM3JACiAyPwOooUAKtD4/BBlcQAtHsT8EhZ5A
C9p/PwTtYUAMbJc/BVCjQAz95T8Fr2VADY5PPwYJqkAOHbo/Bl92QA6sBj8GsNRADzkSPwb9zkAP
xLY/B0ZvQBBOyD8HisVAENcbPwfK30ARXX8/CAbLQBHhwj8IPppAEmOwPwhyXEAS4xI/CKIhQBNf
rT8IzfdAE9lEPwj17UAUT5s/CRoOQBTCdD8JOmZAFTGPPwlW/kAVnKs/CW/bQBYDjD8JhQRAFmXv
PwmWe0AWw5Y/CaQ+QBccQj8JrkxAF2+3Pwm0nkAXvbk/CbctQBgGDj8Jte5AGEiAPwmw1UAYhNk/
CafUQBi66j8JmtlAGOqGPwmJ1EAZE4E/CXSxQBk1tT8JW1xAGVECPwk9w0AZZUw/CRvTQBlyfD8I
9XdAGXiAPwjKokAZd0o/CJtCQBlu1T8IZ0tAGV8ePwguskAZSCg/B/FwQBkqAD8Hr4VAGQS2Pwdo
8EAY2GA/Bx23QBilGj8GzedAGGsGPwZ5kEAYKk0/BiDKQBfjHD8Fw69AF5WmPwViZUAXQiU/BP0U
QBbo1j8Ek+tAFon8PwQnIUAWJd0/A7bzQBW8xz8DQ6NAFU8KPwLNeEAU3Pk/AlTCQBRm6z8B2dRA
E+08PwFdB0ATcEc/AN65QBLwbD8AX0pAEm4MPv++PEAR6Yw+/r08QBFjUD79vGdAENu9Pvy8kkAQ
Uzk++76VQA/KKz76w0pAD0D4PvnLhkAOuAQ++NgfQA4vtD736eJADahsPvcBmUANIo8+9iAKQAye
ej71RexADByOPvRz80ALnSM+86rDQAsgkz7y6vNACqc2PvI1EkAKMV0+8YmgQAm/Wz7w6Q5ACVF7
PvBTu0AI6AY+78n6QAiDQD7vTAlACCNtPu7aG0AHyMk+7nROQAdzkT7uGrVAByP6Pu3NUUAG2jU+
7YwUQAaWcD7tVuFABljVPu0tjkAGIYs+7Q/hQAXwsj7s/ZRABcZnPuz2WEAFosM+7PnQQAWF2z7t
B5ZABW++Pu0fPUAFYHo+7UBSQAVYFT7talRABVaSPu2cw0AFW/I+7dcYQAVoLz7uGMpABXtAPu5h
S0AFlRc+7rAPQAW1oz7vBIRABdzMPu9eHkAGCng+77xNQAY+iT7wHoRABnjcPvCEN0AGuUo+8Oze
QAb/pz7xV/RAB0vEPvHE9kAHnW4+8jNnQAf0aj7yospACFB8PvMSp0AIsWU+84KMQAkW4T7z8gtA
CYCqPvRgu0AJ7nM+9M41QApf7T71OhRACtTGPvWj/UALTKY+9guUQAvHNj72cIVADEQbPvbSeUAM
wvI+9zEhQA1DWj73jC5ADcTwPvfjVUAOR08++DZOQA7KDz74hNRAD0zGPvjOn0APzwk++RNsQBBQ
bD75UvlAENCFPvmNBkARTuY++cFVQBHLIz7576pAEkTPPvoXxEASu34++jlrQBMuxT76VF9AE549
PvpoaEAUCYE++nVPQBRwLT76et1AFNHdPvp43UAVLjQ++m8bQBWE2D76XWdAFdVvPvpDkEAWH6s+
+iFtQBZjOz759tNAFp/YPvnDnUAW1T4++YerQBcDMD75Qt9AFyl2Pvj1H0AXR94++J5YQBdePj74
Pn9AF2x0PvfVi0AXcl4+92N7QBdv6D726FJAF2UEPvZkIEAXUag+9db0QBc10z71QOpAFxGNPvSi
JUAW5OQ+8/rNQBav7D7zSxJAFnLDPvKTMUAWLY4+8dNvQBXgdj7xDBJAFYuwPvA9bEAVL3E+72fY
QBTL/D7ui7dAFGGSPu2pcUAT8IE+7MF1QBN5Gz7r1DtAEvu1PuriQUASeKs+6ewIQBHwXT7o8hpA
EWMwPuf1B0AQ0Yw+5vVjQBA73T7l88VAD6KQPuTwykAPBhg+4+0QQA5m5z7i6TpADcVzPuHl7EAN
IjE+4OPLQAx9mj7f43xAC9gjPt7lqUALMkY+3er4QAqMeD7c9BFACecxPtwBmEAJQuU+2xQyQAig
Bj7aLH5AB/8FPtlLGkAHYFA+2HChQAbEVD7XnadABit4PtbSvUAFliA+1hByQAUErz7VV0tABHeC
PtSny0AD7vA+1AJoQANrTj7TZ5lAAuztPtLXykACdBU+0lNiQAIBCz7R2rpAAZQRPtFuKEABLWE+
0Q35QADNMT7Qum9AAHOvPtBzxUAAIQU+0DosP/+qrT7QDcg//yGBPs/utj/+pro+z90IP/46fT7P
2MU//dzgPs/h6D/9jfQ+z/hjP/1NuD7QHBs//RwhPtBM6D/8+Rw+0IqaP/zkiT7Q1PM//N47PtEr
qT/85f8+0Y5mP/z7lD7R/Mg//R6vPtJ2Xz/9Tvw+0vqzP/2MHj7TiUA//dWtPtQhdD/+Kz8+1MK1
P/6MXD7VbF4//viEPtYdvj//bzQ+1tYfP//v3z7XlL1AADz6PthY0EAAhmw+2SGJQADT+D7Z7hBA
ASVOPtq9ikABeh0+248aQAHSEj7cYdxAAizYPt007kACiho+3gdvQALpgz7e2HlAA0q5Pt+nK0AD
rWg+4HKnQAQROj7hOhVABHXcPuH8o0AE2vo+4rmCQAVAQT7jb+1ABaVhPuQfKkAGCgo+5MaJQAZt
9D7lZWRABtDSPuX7IkAHMl4+5oc4QAeSUz7nCSRAB/BuPueAdkAITHQ+5+zNQAimLD7oTddACP1f
PuijVUAJUdk+6O0RQAmjbz7pKupACfH0PulcykAKPUI+6YKyQAqFNz7pnK9ACsm2Pumq4EALCqE+
6a1vQAtH5D7ppJVAC4FqPumQmUALtyg+6XHRQAvpED7pSJ9ADBcbPukVbEAMQUc+6NixQAxnjz7o
kutADIn4PuhEo0AMqIc+5+5oQAzDQz7nkM9ADNo2PucsckAM7W0+5sHvQAz8+D7mUedADQjkPuXc
+EANEUU+5WPJQA0WMD7k5vhADRe6PuRnK0ANFfk+4+T9QA0RBT7jYQpADQj0PuLb5kAM/d4+4lYk
QAzv3T7h0FJADN8JPuFK9UAMy3s+4MaMQAy1Sz7gQ4xADJyVPt/CaUAMgXA+30OKQAxj9D7ex09A
DEQ6Pt5OD0AMIlw+3dgeQAv+cD7dZcFAC9iNPtz3OEALsMw+3Iy3QAuHQz7cJnBAC1wKPtvEiEAL
LzY+22cdQAsA4D7bDkhACtEdPtq6GkAKoAU+2mqdQAptrj7aH9VACjouPtnZvkAKBZw+2ZhSQAnQ
ED7ZW4dACZmgPtkjTUAJYmQ+2O+NQAkqdT7YwDRACPHrPtiVJEAIuNw+2G5FQAh/Yz7YS3lACEWY
PtgsoEAIC5c+2BGfQAfRej7X+lhAB5dZPtfmrEAHXVA+19aAQAcjeT7XybdABuntPtfAOEAGsMQ+
17nrQAZ4Gj7XtrtABkAHPte2lkAGCKQ+17lpQAXSBz7XvydABZxJPtfHxkAFZ30+19M7QAUzuD7X
4X5ABQELPtfyikAEz4o+2AZaQASfQj7YHOpABHBBPtg2NUAEQpI+2FI4QAQWPj7YcO9AA+tLPtiS
UUADwb4+2LZXQAOZlj7Y3PRAA3LUPtkGHUADTXU+2TG/QAMpcD7ZX8RAAwa+PtmQD0AC5VI+2cKA
QALFHT7Z9vRAAqYPPtotPkACiBM+2mUvQAJrFj7anpJAAk7+PtrZK0ACM7I+2xS8QAIZFT7bUP5A
Af8JPtuNrkAB5XE+28qBQAHMKz7cBydAAbMWPtxDVEABmhI+3H66QAGA+z7cuQhAAWeuPtzx8UAB
Tgk+3SksQAEz6j7dXnBAARkuPt2RekAA/bU+3cINQADhYT7d7+9AAMQSPt4a8kAApa0+3kLrQACG
Fj7eZ7lAAGU1Pt6JRUAAQvM+3qeCQAAfPT7ewmo///QAPt7aBT//pls+3u5eP/9VdT7e/44//wE6
Pt8Ntz/+qZ0+3xkDP/5Olz7fIaU//fAnPt8n1j/9jlY+3yvZP/0pKD7fLfI//MCsPt8ubD/8VPY+
3y2VP/vmID7fK78/+3REPt8pPD/6/4g+3yZfP/qIED7fI3k/+g4FPt8g2j/5kZQ+3x7PP/kS7j7f
HZ4/+JJDPt8djj/4D8c+3x7ZP/eLrj7fIbg/9wYwPt8mWD/2f4c+3yzjP/X34z7fNXc/9W+CPt9A
LD/05pc+300PP/RdVz7fXCQ/89P8Pt9taj/zSrc+34DRP/LBuj7flkc/8jk1Pt+tsD/xsVc+38bp
P/EqSz7f4cc/8KQ7Pt/+HT/wH0s+4BuyP++boj7gOlE/7xljPuBZvT/umLE+4Hm5P+4Zpj7gmgQ/
7ZxdPuC6Wj/tIOw+4Np8P+ynaz7g+ik/7C/qPuEZIz/run0+4TcrP+tHMT7hVAc/6tYUPuFvgz/q
ZzQ+4YlsP+n6lj7hoZE/6ZBGPuG3zT/pKEo+4cv8P+jCqD7h3f4/6F9jPuHtvD/n/n4+4fshP+ef
/j7iBiA/50PiPuIOsj/m6io+4hTSP+aS1D7iGIA/5j3ePuIZxT/l60g+4hitP+WbDD7iFUU=
      </set>
      <set id="src_89" fmt="series">
AAAABnNyY184OQAAAAI/gAAAw8eAAAAAAAIAAASwvKPNRD46LJa84onoPjmA4b0QZOg+ONCjvS8z
WD44HR+9TZ1MPjdnrr1rkEE+NrGyvYR8+j41/KG9kuQuPjVJ872g9R8+NJssva6nfj4z8dC9u/NA
PjNPYL3I0Kg+MrVavdU4RT4yJTO94SNOPjGgTr3sixE+MSgAvfdpcj4wvYO+ANxnPjBh9b4FugY+
MBZYvgpLMT4v24m+Do3jPi+yPr4SgCo+L5sDvhYghT4vlj2+GW2nPi+kIL4cZoI+L8S3vh8KUD4v
992+IViJPjA9Pr4jUPw+MJReviTzqD4w/Jm+JkDAPjF1I74nOMw+Mf0JvifcdT4ykz++KCypPjM2
mr4oKpA+M+XYvifXZT40n6e+JzS0PjViqL4mRB0+Ni1yviUHYz42/pi+I4COPjfUq74hsZ0+OK5G
vh+c2T45igm+HUSPPjpmob4aqxM+O0LHvhfSzz48HU2+FL5NPjz1Fr4RcA0+Pckgvg3qpD4+mIC+
CjCqPj9iY74GRJQ+QCYbvgIpDj5A4wy9+8E8PkGYvb3y26M+QkbTvemmOT5C7Q+94CXWPkOLT73W
Xv4+RCGLvcxWjD5Er9i9whDlPkU2Y723kj0+RbVyvaze0z5GLWG9ofqmPkaeob2W6WM+Rwm0vYuu
2j5Hbyy9gE6YPkfPp71pl3M+SCvRvVJSwD5IhFm9OtTUPkjZ9r0jI3Y+SS1nvQtDyT5Jf2K85nVq
PknQoLy2GrA+SiHSvIV/KD5Kc6G8KVaxPkrGpruOnCQ+Sxt2OthfID5Lcos7+1BMPkvMUTxgeaU+
TCkkPKG5Iz5MiUA800H2Pkzs2z0CaJs+TVQHPRswgD5NvsU9M/TzPk4s9j1Msx0+Tp5rPWVnjT5P
Etg9fg7VPk+J2T2LUsw+UALyPZeUEz5QfZY9o8lsPlD5Hj2v8MA+UXTWPbwIJj5R7/g9yA2JPlJp
tD3T/os+UuEqPd/Y8z5TVXI965o0PlPFmj33P78+VDCzPgFjbz5Ulco+BxZgPlTz6z4Mt0M+VUon
PhJEhz5Vl5g+F7ymPlXbXz4dHe8+VhSnPiJmxD5WQqY+J5VsPlZkqD4sqCU+VnoGPjGdND5Wgi0+
NnKzPlZ8nD47Js4+VmjpPj+3qT5WRro+RCN0PlYV1T5IaFo+VdYTPkyEdj5Vh2c+UHX5PlUp2j5U
Oxc+VL2OPlfSAD5UQr4+WzkAPlO5uD5eblg+UyLhPmFwbz5SfrU+ZD3OPlHNyj5m1Oo+URDAPmk0
Wz5QSE4+a1rXPk91OT5tRyc+TphSPm74LD5Nsno+cGzVPkzElj5xpEY+S8+YPnKd1j5K1Hc+c1ji
PknUMD5z1Os+SM++PnQRjj5HyBo+dA6fPka+Pj5zy/U+RbMXPnNJvD5Ep5A+cogrPkOcij5xh6M+
QpLdPnBIpz5Bi04+bsvIPkCGlz5tEew+P4VkPmsb4j4+iEk+aOq6Pj2Pyz5mf5o+PJxdPmPb1T47
rl8+YQC+PjrGGT5d7+I+OePHPlqqxT45B44+VzM7Pjgxfz5TixA+N2GaPk+0GT42l84+S7BEPjXT
+z5HgYY+NRXvPkMp9T40XXE+PqusPjOqOD46CKw+MvvxPjVDGj4yUkQ+MF0CPjGszD4rWIw+MQsm
PiY32j4wbOs+IPzoPi/RsT4bqc8+LzkMPhZAoD4uopc+EMNBPi4N7D4LM6g+LXqtPgWTqj4s6IE9
/8pRPixXGj30U7o+K8YrPejGvD4rNXc93SaIPiqkxj3Rdj0+KhPwPcW4fz4pgtI9ufAiPijxWj2u
H7Q+KF+CPaJJbT4nzUg9lm+lPic6wD2KlFM+JqgBPX1ytj4mFTM9ZcEAPiWChT1OFtE+JPA0PTZ2
xj4kXoI9HuQCPiPNvj0HYPo+Iz5APN/gRT4isGc8sSdGPiIkmDyCm6o+IZtAPCiCqT4hFNM7mHKL
PiCRxLp5xKU+IBKOu9XtNT4fl6+8Rc2BPh8hpryQDFg+HrDxvLznJD4eRg+86XJSPh3hgL0K1Dw+
HYPBvSDByT4dLU+9Nn61PhzepL1MCAU+HJg0vWFZ+D4cWmu9dnBePhwlvL2Fo38+G/qJvY/snD4b
2S+9mhD9PhvCBr2kDd0+G7Vbva3geT4bs3K9t4X5Phu8hb3A+vA+G9DCvco8Cj4b8E2900WkPhwb
Pr3cFCQ+HFGeveSj0j4ck2i97PCuPhzghr309pM+HTjUvfyxND4dnCO+Ag4oPh4KLL4Fmc0+HoKa
vgj5Lj4fBQi+DCoVPh+RA74PKiw+ICYDvhH3Mj4gw2q+FI7WPiFoj74W7tE+IhS7vhkU5D4ixyW+
Gv7KPiN+8r4cqmI+JDs+vh4VeD4k+xq+Hz4PPiW9hb4gIhw+JoF7viC/uj4nRfG+IRUsPigJz74h
IKM+KMwBviDglz4pi2q+IFOLPipG9r4feCc+Kv2Mvh5NPT4rrhu+HNGzPixXlb4bBKI+LPj3vhjl
ZD4tkUi+FnNlPi4fnL4TriI+LqMYvhCVaD4vGu++DSknPi+GZ74JaZs+L+TXvgVXBz4wNbG+APHn
PjB4fr34ddA+MKzive5l2z4w0pS947YSPjDpb73YaOo+MPFnvcyBRD4w6pO9wAKQPjDVI72y8Go+
MLFhvaVOtT4wf769lyHTPjBAwr2IboI+L/UbvXJzRj4vnZa9UxF1Pi87G70ywqg+Ls6svRGSbz4u
WW283xr6Pi3cl7yZgHM+LVmAvCTh4D4s0ZW6oHTPPixGUzv+gCw+K7lNPIpoCT4rLBw81jMtPiqg
bz0RcZY+Khf2PTgsoz4plG09XzuMPikXiz2DRyQ+KKMBPZcKhT4oOH89quAyPifZoz2+wEo+J4f4
PdKi8T4nRPQ95oBgPicR9T36UMM+JvA4PgcGXj4m4Nk+ENZqPibkzT4alNo+JvzhPiQ+CT4nKbE+
Lc53Pidrsz43Qr4+J8MkPkCXlz4oMBk+ScnGPiiydD5S1jk+KUnnPlu6Bz4p9fk+ZHJiPiq2Bj5s
/JA+K4k4PnVV7j4sbpc+fXwlPi1lCD6Ctmk+LmtQPoaS4T4vgBg+ilJ6PjCh8j6N9Dw+Mc9YPpF3
Pz4zBrg+lNq0PjRGcz6YHc0+NYziPps/3D422F4+nkA5PjgnOj6hHkQ+OXfQPqPZbz46yHs+pnE9
PjwXpD6o5TM+PWO7Pqs05T4+qzs+rV/rPj/ssj6vZe8+QSa7PrFGmT5CWAY+swGrPkN/Vj60lug+
RJuBPrYGFz5Fq2w+t08APkauGD64cYA+R6KZPrlteT5IiBo+ukK/Pkld2D668To+SiMhPrt4zz5K
118+u9l1Pkt6Cz68Eyc+TAq6Prwl6z5MiRI+vBHCPkz0xz671rk+TU2mPrt05j5Nk4s+uuxkPk3G
ZD66PVg+TeYuPrln8T5N8vo+uGxrPk3s5D63SxY+TdQfPrYEPD5NqOU+tJg7Pk1rgT6zB3c+TRxN
PrFSdT5Mu68+r3nIPkxKHj6tfgY+S8gXPqtfzT5LNiI+qR/ePkqU2D6mvwU+SeTaPqQ+Iz5JJtA+
oZ4YPkhbaz6e3+I+R4NpPpwEiD5Gn44+mQ01PkWwqT6V+w8+RLeKPpLPXT5DtQ0+j4tqPkKqEj6M
MIw+QZd4PojALz5Afiw+hTvEPj9fFz6BpMo+PjspPnv5gD49E04+dIp6PjvoeD5s/8Q+OruaPmVc
kz45jaU+XaQdPjhfiD5V2aU+NzIyPk4AbD42Bos+RhvAPjTdeT4+LuA+M7fcPjY85D4ylpA+LkkT
PjF6bT4mVnA+MGRDPh5n2z4vVNU+FoBGPi5M5j4Oon8+LU0uPgbRNj4sVlY9/h34PitpBD3uvE8+
KoXJPd+CAj4prTU90HNaPijfxz3BlEk+KB3vPbLoaT4naBE9pHMYPia+hT2WN0A+JiGQPYg3kT4l
kWk9dOyvPiUONT1Z6y0+JJgJPT9uEj4kLuw9JXgOPiPSzT0MC2U+I4ORPOZS6T4jQQM8taYIPiMK
4DyGEhw+IuDRPC8tEj4iwnA7qM6HPiKvRLmGLJs+IqbDu7VAqT4iqFS8Luq1PiKzULyAi04+IscB
vKiU+z4i4qS8z5WgPiMFa7z1kYY+Iy6AvQ1GFj4jXQW9H0Q6PiOQGL0wxQM+I8bQvUHJ8j4kAEW9
UlQjPiQ7jb1iZKM+JHfAvXH8PD4ks/q9gI3CPiTvXr2H4To+JSkXvY74Oj4lYFu9ldIxPiWUa72c
bnc+JcSUvaLMNT4l8DO9qOpjPiYWr72ux4o+JjeKvbRh1D4mUlK9ubdaPiZmpr2+xf0+JnQ4vcOL
Ij4metW9yAPzPiZ6Vr3MLW0+JnKuvdAEIz4mY96904SoPiZN/b3WqxY+JjE3vdlzij4mDce929nj
PiXj+b3d2c8+JbQsvd9uuj4lfsu94JRRPiVET73hRcU+JQVAveF+QD4kwi694TjlPiR7uL3gcOU+
JDKAvd8hbT4j5zO93UWpPiOagb3a2NU+I00cvdfWRT4i/8C91DlxPiKzIr3P/iM+Imf2vcsgNz4i
HvK9xZvXPiHYxb2/bSU+IZYevbiQxD4hV6O9sQOtPiEd9L2owuQ+IOmovZ/MDT4gu0+9lhz4PiCT
cb2LtC4+IHKKvYCQiz4gWQm9aWKFPiBHWL1QK8U+ID3WvTV9Wj4gPNK9GVgqPiBElrz3fTI+IFVa
vLlnBT4gb1C8cOzIPiCSobvS1Zg+IL9pOw596D4g9bg8NhUjPiE1nDym64g+IX8YPPVgvD4h0iU9
Iyt0PiIutD1M2/Q+IpSvPXe2jz4jA/w9kdeNPiN8fT2oXAw+I/4KPb9iGD4kiH891uJePiUbsT3u
1YQ+JbdxPgOZ7T4mW5E+D/rIPicH3z4ciSc+J7wtPilA/z4oeEw+Nh4BPik8CT5DHAc+Kgc9PlA2
xT4q2bk+XWoFPiuzVT5qsXs+LJPtPngI9j4te2E+grYmPi5plD6Ja6c+L15sPpAi6j4wWdQ+ltn6
PjFbvD6djuw+MmQaPqQ/4D4zcuc+qur/PjSIIT6xjn0+NaPMPrgooz42xe0+vrfoPjfulj7FOrE+
OR3XPsuvlz46U8U+0hU0PjuQdz7YajY+PNQDPt6tXT4+Hn4+5N2APj9wBj7q+Yk+QMiyPvEAgD5C
KJw+9vFrPkOP0z78y2o+RP5nPwFG1D5GdF4/BBu2PkfxvD8G4/8+SXZ3PwmfYD5LAoI/DE2NPkyV
wD8O7jg+TjAGPxGBJT5P0R8/FAYSPlF4yD8WfMM+UyarPxjk+z5U2mU/Gz6HPlaTfT8diS8+WFFt
Px/Euz5aE5o/IfD2PlvZWj8kDaU+XaHtPyYamj5fbIk/KBeTPmE4TT8qBFw+YwRKPyvgtj5kz4Q/
LaxkPmaY8D8vZyI+aF91PzEQsz5qIfU/MqjWPmvfST80L0Q+bZZCPzWjtj5vRaY/NwXnPnDsQz84
VYw+cojgPzmSXT50Gkc/OrwZPnWfSj870ng+dxa8PzzVLj54f3g/PcP4PnnYaD8+npM+eyB9Pz9k
vz58Vrk/QBZNPn16Lz9Asws+fooFP0E6yT5/hW0/Qa1cPoA11j9CCqU+gJ4QP0JSkz6A+yA/QoUW
PoFMyj9Cois+gZLeP0Kp2z6BzTk/Qpw2PoH7wD9CeV4+gh5nP0JBfD6CNS4/QfTKPoJAHz9Bk5A+
gj9PP0EeJD6CMt4/QJToPoIa+D8/+FU+gffRPz9I7D6Byak/Poc8PoGQxz89s+I+gU16PzzPjj6B
ABw/O9sBPoCpDD861wk+gEixPznEgD5/vvQ/OKRRPn7btD83d3M+feiPPzY+6j585oI/NPvGPnvW
iT8zryY+erm1PzJaMj55kRU/MP4XPnhdvT8vnBI+dyDKPy41Yj5121k/LMtXPnSOij8rXz0+czuD
Pynybz5x42k/KIZGPnCHYT8nHCI+byiQPyW1Xj5tyBw/JFNbPmxnJz8i93U+awbQPyGjCT5pqDo/
IFdxPmhMgT8fFgI+ZvS9Px3gED5logg/HLblPmRVbT8bm8o+Yw/8PxqP+j5h0ro/GZSoPmCeqD8Y
qvQ+X3TBPxfUAT5eVfg/FxDhPl1DPD8WYpk+XD11PxXKJD5bRYE/FUhjPlpcOj8U3jY+WYJ2PxSM
Zj5YuP0/FFOwPlgAmT8UNL0+V1oKPxQwKT5Wxgo/FEZ/PlZFUj8UeDg+VdiTPxTFuD5VgHo/FS9c
PlU9tT8VtWM+VRDsPxZYAj5U+sQ/FxdZPlT74z8X83c+VRTvPxjsXD5VRog/GgH6PlWRVT8bNCM+
VfXyPxyCpj5WdQg/He05PlcPNT8fc4k+V8UZPyEVLj5Yl1A/ItG2PlmGdj8kqI0+WpMgPyaZJD5b
vd4/KKLMPl0HPD8qxNY+Xm+6Pyz+fT5f99M/L07zPmGf8D8xtVc+Y2hvPzQwuj5lUZ4/NsAiPmdb
tT85Yo8+aYbbPzwW7z5r0x4/PtwqPm5Adj9BsRQ+cM65P0SUfj5zfaY/R4UrPnZM2z9Kgdw+eTvV
P02JRD58SfE/UJoRPn92Zz9Tsuo+gWAnP1bSbz6DE0g/Wfc/PoTT/T9dH/I+hqGWP2BLHT6Ie1M/
Y3dQPopgXz9mox0+jE/QP2nNFj6OSLA/bPPMPpBJ7j9wFdU+klJwP3Mxwz6UYQU/dkYvPpZ0cj95
Ubk+mItrP3xTCj6apJQ/f0jJPpy+iD+BGNQ+ntfWP4KGMj6g7wI/g+vjPqMCjj+FSVE+pRDwP4ad
7T6nGKA/h+ksPqkYED+JKow+qw2yP4phkD6s9/k/i43NPq7VYj+Mrtc+sKRrP43ETz6yY5s/js3c
PrQRhj+PyzE+tazKP5C8Cj63NBY/kaAxPrimLD+Sd3k+ugHbP5NBvD67Rg0/k/7iPrxxwD+Urt8+
vYQOP5VRsT6+fCk/ledbPr9ZYD+Wb/Q+wBseP5brlz7AwO8/l1ptPsFKfj+XvKk+wbeXP5gShT7C
CCg/mFxJPsI8Pz+YmkM+wlQRP5jMzD7CT+8/mPREPsIwUj+ZERU+wfXRP5kjsT7BoSY/mSySPsEz
Kz+ZLDg+wKzdP5kjJj7AD1I/mRHpPr9bwT+Y+RE+vpN9P5jZNj69t+8/mLL1PrzKnT+Yhuo+u80c
P5hVuD66wRw/mCABPrmoVj+X5m4+uISYP5eppz63V7k/l2pWPrYjmD+XKSM+tOoZP5bmuT6zrSY/
lqPEPrJuqz+WYO0+sTCNP5Ye2j6v9Kw/ld4zPq684j+Vn5s+rYr7P5VjtD6sYLQ/lSsdPqs/uz+U
9nA+qimoP5TGQz6pH/8/lJsoPqgkLT+Uda4+pzeBP5RWWz6mWzM/lD20PqWQWz+ULDk+pNfzP5Qi
ZT6kMtk/lCCoPqOhxj+UJ2s+oyVWP5Q3FT6ivgY/lFADPqJsMj+Ucoo+ojAYP5Se+T6iCdg/lNWX
PqH5dT+VFp4+of7UP5ViQz6iGcQ/lbi2PqJJ9z+WGhg+oo8MP5aGhD6i6Io/lv4LPqNV5z+XgLQ+
o9aCP5gOfz6kabI/mKdgPqUOvT+ZS0U+pcTcP5n6Ej6miz4/mrOgPqdhCj+bd8E+qEVfP5xGPj6p
N1c/nR7VPqo2CD+eAUA+q0CCP57tKz6sVdY/n+I/Pq11Fj+g4B0+rp1PP6HmXj6vzZU/ovSXPrEE
/j+kClY+skKgP6UnJD6zhZw/pkqGPrTNEj+nc/o+thgpP6ii/z63ZhQ/qdcRPri2CD+rD6c+ugdH
P6xMOD67WRc/rYw8Pryqyj+uzyk+vfu8P7AUfT6/S1M/sVuwPsCY/T+ypEM+weQ3P7Ptsz7DLII/
tTeLPsRxdT+2gVQ+xbKrP7fKoz7G78s/uRMNPsgoiz+6WjM+yVylP7uftz7Ki90/vONNPsu2BT++
JK4+zNr4P79jmj7N+pc/wJ/aPs8Uyz/B2T8+0CmBP8MPqj7ROLQ/xEMGPtJCYz/Fc0g+00aPP8ag
bT7URUE/x8p+PtU+hD/I8Y8+1jJnP8oVvz7XIPg/yzc2PtgKRz/MViU+2O5oP81yxj7ZzW0/zo1f
Ptqnaz/Ppj4+23xyP9C9uD7cTJQ/0dQsPt0X4z/S6fg+3d5qP9P/hz7eoDo/1RVLPt9dYD/WK7U+
4BXnP9dDPD7gydk/2FxZPuF5QD/Zd4c+4iQmP9qVRD7iypU/27YNPuNsmz/c2l0+5ApCP94Cqz7k
o5U/3y9vPuU4pj/gYR0+5cmFP+GYIT7mVkk/4tTmPubfCD/kF8o+52PeP+VhKD7n5O0/5rFRPuhi
Vj/oCI4+6NxGP+lnHT7pUuk/6s0wPunGcD/sOu0+6jcPP+2wcj7qpQI/7y3OPusQhz/wswI+63ng
P/JAAz7r4VY/89S5PuxHLz/1cP0+7Ku2P/cUmj7tDzY/+L9MPu1x/j/6cL4+7dRbP/wolD7uNpo/
/eZfPu6ZCD//qaU+7vvrQAC47j7vX4lAAZ84Pu/EJkACh18+8CoAQANxDz7wkU5ABFvtPvD6RUAF
R5Q+8WULQAYzoT7x0cdABx+pPvJAmUAIC0I+8rGTQAj1+z7zJMVACd9hPvOaMUAKxwE+9BHTQAus
ZT70i55ADI8YPvUHeUANbqI+9YVHQA5Kjj72BNxADyJoPvaGCUAP9b0+9wiSQBDEGj73jDNAEY0S
PvgQpEASUD4++JWUQBMNOD75GqlAE8OdPvmfhUAUcxQ++iPAQBUbRj76pvBAFbvkPvsookAWVKY+
+6hkQBblTj78Jb9AF22hPvygNUAX7Ww+/RdIQBhkiT79inlAGNLUPv35RkAZODc+/mMtQBmUoT7+
x65AGegMPv8mSUAaMns+/36AQBpz9z7/z9VAGqySPwAM50Aa3Go/AC36QBsDoj8ASu1AGyJpPwBj
i0AbOPM/AHefQBtHfD8Ahv1AG05LPwCReEAbTac/AJboQBtF5D8Aly1AGzdZPwCSJ0AbImM/AIe/
QBsHZT8Ad99AGubIPwBiekAawPU/AEeGQBqWWz8AJwNAGmdsPwAA8UAaNJ8+/6q2QBn+aj7/SJ9A
GcVEPv7bx0AZiaY+/mRkQBlMCD794rpAGQzjPv1XFEAYzK0+/MHOQBiL3T78I0pAGErpPvt790AY
CkE++sxMQBfKUz76FMpAF4uMPvlV90AXTlA++JBkQBcTBz73xK1AFtoNPvbzb0AWo7w+9h1NQBZw
Zz71QupAFkBdPvRk8kAWE+k+84QQQBXrTT7yoPZAFcbHPvG8SkAVpow+8Na6QBWKzD7v8O1AFXOu
Pu8LhkAVYVQ+7icmQBVT2z7tRGhAFUtZPuxj5kAVR9s+64YxQBVJaT7qq9JAFVAFPunVSkAVW6g+
6QMPQBVsRj7oNZFAFYHOPudtOUAVnCY+5qpkQBW7Mj7l7WhAFd7OPuU2kEAWBs8+5IYbQBYzCj7j
3ERAFmNLPuM5O0AWl1s+4p0lQBbO/z7iCCFAFwn0PuF6Q0AXR/g+4PObQBeIxD7gdDBAF8wQPt/8
CEAYEZA+34seQBhY8j7fIWZAGKHoPt6+1EAY7B4+3mNXQBk3Qj7eDtlAGYL/Pt3BQUAZzv8+3Xp4
QBoa6z7dOlxAGmZwPt0A1UAasTY+3M3HQBr66j7coRRAG0M4Ptx6nkAbicw+3FpJQBvOVj7cP/lA
HBCGPtwrkkAcUBE+3Bz7QByMqj7cFB1AHMYJPtwQ4EAc++s+3BMvQB0uDT7cGvRAHVwvPtwoHEAd
hhY+3DqVQB2riT7cUk5AHcxVPtxvNUAd6Eg+3JE6QB3/OD7cuExAHhD6PtzkVkAeHWk+3RVIQB4k
aD7dSwtAHiXcPt2FjEAeIa4+3cSvQB4XyT7eCFpAHgggPt5QbUAd8qo+3pzHQB3XYT7e7UNAHbZE
Pt9Bt0Adj1U+35nzQB1inj7f9cVAHTAoPuBU80Ac+AI+4LdBQBy6Qj7hHGxAHHb9PuGELUAcLk8+
4e42QBvgVT7iWjVAG40yPuLH1UAbNQo+4za9QBrYBT7jppBAGnZNPuQW6kAaEA4+5IdnQBmldj7k
951AGTa0PuVnIkAYw/0+5dWKQBhNhT7mQmlAF9OAPuatUUAXViY+5xXXQBbVrz7ne49AFlJUPufe
EEAVzFA+6DzvQBVD2D7ol8dAFLkpPujuOEAULH0+6T/kQBOeDD7pjHJAEw4PPunTjEASfLw+6hTj
QBHqTj7qUDFAEVb5PuqFMkAQwvM+6rOpQBAucD7q22FAD5mlPur8LUAPBMM+6xXkQA5v/T7rKGhA
Ddt/Puszn0ANR3c+6zd5QAy0FD7rM+tADCGCPuso80ALj+g+6xaXQAr/bz7q/OBACnA+Purb5UAJ
4no+6rO9QAlWSD7qhIlACMvLPupOcUAIQyQ+6hGgQAe8cz7pzkpABzfZPumEp0AGtXI+6TTxQAY1
Wz7o32tABbevPuiEWUAFPIs+6CQHQATECT7nvsRABE5CPudU3UAD204+5uapQANrRj7mdH5AAv5B
PuX+tUAClFU+5YWsQAItmj7lCcJAAcokPuSLUUABagg+5Aq9QAENWD7jiGRAALQqPuMEqUAAXpA+
4n/wQAAMnD7h+po//3y9PuF1Bj/+58o+4O+VP/5agT7gaqI//dT7Pt/mjT/9V1A+32OxP/zhmz7e
4mg//HPxPt5jCT/8DmM+3eXnP/uw+D7da08/+1vBPtzzjj/7DsU+3H7vP/rKCT7cDbU/+o2IPtug
Hj/6WUA+2zZkP/otKT7a0L0/+gk2PtpvVz/57Vw+2hJdP/nZgT7ZufE/+c2NPtlmLz/5yWA+2Rcr
P/nM2D7YzPQ/+dfRPtiHlT/56ho+2EcOP/oDhz7YC1w/+iPlPtfUcj/6Svo+16I9P/p4jT7XdKY/
+qxgPtdLjD/65jI+1ybNP/slvj7XBj4/+2q8Ptbprz/7tOI+1tDtP/wD5z7Wu8I//Fd4Ptap8D/8
r0g+1ps6P/0LBT7Wj2A//WpjPtaGIT/9zRE+1n88P/4yvD7Wemw//psbPtZ3cT//BeI+1nYJP/9y
wj7WdfY//+FzPtZ2/kAAKNg+1njnQABhnD7We31AAJriPtZ+kUAA1JE+1oH6QAEOjD7WhZZAAUi5
PtaJSEABgv8+1oz5QAG9Sj7WkJhAAfeJPtaUIEACMas+1peQQAJroj7WmvJAAqVlPtaeVkAC3us+
1qHRQAMYMT7WpYdAA1EyPtapoUADifE+1q5NQAPCbj7Ws8BAA/qwPta6OkAEMrw+1sH7QARqmz7W
y05ABKJXPtbWfkAE2fw+1uPcQAURlz7W87tABUk2PtcGcEAFgOw+1xxQQAW4xz7XNbFABfDYPtdS
6UAGKTE+13RJQAZh4D7Xmh9ABpr1PtfEtUAG1IA+1/ROQAcOjj7YKSJAB0kpPthjZ0AHhFs+2KNG
QAfALD7Y6N9AB/ylPtk0R0AIOck+2YWFQAh3mT7Z3JZACLYTPto5aUAI9TM+2pvcQAk08T7bA8JA
CXVCPttw3EAJthk+2+LiQAn3Yz7cWXxACjkMPtzUREAKevs+3VLIQAq9FD7d1IlACv83Pt5Y+0AL
QUQ+3t+MQAuDGD7fZ55AC8SJPt/wi0AMBXA+4HmqQAxFnj7hAkhADITnPuGJskAMwxw+4g80QA0A
DT7ikhhADTuJPuMRrUANdVs+440/QA2tUz7kBCdADeNAPuR1wEAOFuw+5OFuQA5IKT7lRp5ADnbH
PuWkzUAOopg+5ft+QA7Lcz7mSkdADvEqPuaQyUAPE5o+5s65QA8ymz7nA9VAD04PPucv80APZdg+
51L2QA952z7nbNRAD4oCPud9kkAPljo+54VHQA+edj7nhB5AD6KtPud6T0APotc+52ghQA+e8z7n
TetAD5cDPucsEkAPiw4+5wMJQA97ID7m00pAD2dDPuadXkAPT4o+5mHTQA80Cz7mIT9ADxTcPuXc
PkAO8hg+5ZN0QA7L3T7lR4VADqJNPuT5F0AOdYU+5KjOQA5FrD7kV1BADhLlPuQFP0AN3VY+47M3
QA2lJj7jYdRADWp6PuMRpkANLXk+4sM7QAzuSD7idxZADK0RPuItt0AMafU+4eeQQAwlGz7hpQ5A
C96lPuFmkUALlrQ+4SxxQAtNZj7g9v9ACwLaPuDGgEAKtyo+4JsyQApqcD7gdUlAChzBPuBU8UAJ
zjI+4DpQQAl+1j7gJYBACS68PuAWl0AI3fE+4A2mQAiMgj7gCrRACDpzPuANwkAH59A+4BbQQAeU
nD7gJdRAB0DZPuA6wkAG7IU+4FWFQAaXnz7gdghABkImPuCcMEAF7BI+4MfgQAWVXD7g+PRABT3+
PuEvRUAE5e0+4WqlQASNHz7hquVABDOJPuHv0kAD2R8+4jkyQAN90T7ihsVAAyGRPuLYSUACxFM+
4y14QAJmBz7jhgNAAgaePuPhnEABpgc+5D/tQAFEND7koJxAAOESPuUDRkAAfJA+5WeJQAAWnz7l
zP0//15XPuYzMz/+jEg+5pm7P/227j7nACE//N4oPudl7j/8Ac8+58qnP/shwz7oLc4/+j3hPuiO
5j/5Vgg+6O1xP/hqFT7pSO4/93nkPumg3j/2hVY+6fTCP/WMRz7qRBw/9I6aPuqOcj/zjC8+6tNL
P/KE6j7rEjE/8XixPutKsz/wZ2c+63xjP+9Q9j7rpto/7jVMPuvJuD/tFFc+6+SgP+vuCT7r90E/
6sJYPuwBSz/pkTs+7AJ6P+harT7r+pE/5x6yPuvpXj/l3U4+686vP+SWiz7rqmc/40p9Put8az/h
+Tk+60SuP+Ci2z7rAyc/30eFPuq32T/d518+6mLOP9yCmD7qBB4/2xllPumb5T/ZrAA+6SpJ
      </set>
      <set id="src_17" fmt="series">
AAAABnNyY18xNwAAAAI/gAAAw8eAAAAAAAIAAASwvs4oaT7uRhW+xygRPu4Q077AKhI+7ecZvrku
XT7tyWS+sjSxPu24Jb6rPQ8+7bO7vqRHJz7tvHe+nVJyPu3Sl76WXpI+7fZDvo9rCz7uJ5W+iHdI
Pu5mmL6BgrU+7rNAvnUZQj7vDXC+ZyhpPu90+r5ZMOE+7+mgvksw9j7waxm+PSa4PvD5Cr4vD68+
8ZMQviDppT7yOLe+ErH3PvLphb4EZmM+86T5vewH8z70aoq9zxA0PvU5pL2x4Eg+9hG1vZRynj72
8ia9bYIgPvfaYb0xjo4++MnKvOoA1z75v8q8XzM8Pvq7zjrCqMs++71BPIldqj78w489BAf7Pv3O
LT1EJsE+/tyRPYKIFT7/7jY9o2U5PwCBTT3ErB0/AQygPeZdwz8BmNo+BDzcPwIlwT4Vf7k/ArMc
Pib2zT8DQLU+OKBmPwPOVz5Keuk/BFvPPlyD5T8E6Oo+brjJPwV1dj6Aiw8/BgFGPonL7T8GjCo+
kxy7PwcV9D6cetY/B552PqXjkT8IJYI+r1O9Pwiq7D64yBQ/CS6KPsI9Nz8JsDI+y68LPwovuT7V
Gao/Cqz4Pt546j8LJ8c+58gsPwuf/z7xAtg/DBV7PvokFD8MiBg/AZN8Pwz3tj8GAzg/DWQ4Pwpe
qD8NzYI/DqMdPw4zeT8Szfk/DpYJPxbcqT8O9SA/Gsx3Pw9QrT8emsE/D6ilPyJE9z8P/P8/JciI
PxBNuT8pIvU/EJrQPyxR0T8Q5Ek/L1LFPxEqKz8yI5w/EWyAPzTCOD8Rq1o/NyyRPxHmyT85YOM/
Eh7iPztdaj8SU8A/PSB9PxKFgD8+qMY/ErQ/Pz/1AT8S4Bs/QQQYPxMJOD9B1SQ/Ey+6P0JneT8T
U8Q/QrqRPxN1fD9CzhQ/E5UJP0Kh1D8Tso8/QjXbPxPOMz9Bils/E+gZP0Cfvz8UAGI/P3aMPxQX
Mj8+D38/FCykPzxrfz8UQNY/OouRPxRT4T84cO0/FGXePzYc5D8UduE/M5DiPxSG/D8wzok/FJY9
Py3Xej8UpK8/Kq1rPxSyWj8nUkg/FL9EPyPICj8Uy28/IBC4PxTW2T8cLlE/FOGDPxgi6T8U62M/
E/CrPxT0cz8Pmb0/FPypPwsgPD8VA/k/BoZFPxUKUz8Bzfg/FQ+nPvny/T8VE+E+8BXNPxUW8D7m
CHg/FRjAPtvO8D8VGTo+0W0uPxUYRj7G5t0/FRXPPrw/0z8VEbw+sXt+PxUL8z6mnW8/FQRdPpuo
9D8U+uA+kKE9PxTvYz6FiUA/FOHMPnTIKT8U0gM+Xmj7PxS/7j5H+nM/FKt0PjGBvz8UlHw+GwQc
PxR68D4EhnU/FF64PdwbNj8UP749rzzbPxQd6z2Cesg/E/ktPSu7rz8T0XE8pbzFPxOmpbqx5IU/
E3i4vLr0cj8TR529NM/BPxMTR72Fvo4/EtusvbC3WT8SoMK920gqPxJihL4Csys/EiDwvheDaD8R
3Aa+LA8vPxGTxr5AUPI/EUgzvlRCPz8Q+VS+Z9zDPxCnMr57Gbw/EFHYvob5Fj8P+VS+kC+FPw+d
tr6ZLIQ/Dz8SvqHsPT8O3Xq+qmqePw55Br6yo7g/DhHOvrqTZj8Np+y+wjWJPw07e77Jhd0/DMyZ
vtCACT8MW2O+1x+UPwvn+L7dYGM/C3J2vuM+Hz8K+wC+6LSLPwqBtr7tv1E/Cga7vvJabT8JijC+
9oHwPwkMOb76Meg/CIz2vv1msT8IDIy/AA5jPweLHL8BKIE/BwjLvwIAOj8Ghb2/ApQyPwYCGL8C
4zo/BX3+vwLsQz8E+ZO/Aq6KPwR1AL8CKVg/A/BqvwFcSj8Da/a/AEcuPwLnzL7907o/AmQVvvqJ
LT8B4Pu+9q+yPwFerL7ySH4/AN1Rvu1Vgj8AXRi+59jgPv+8Yr7h1Xk+/sGRvttOgz79yh++1Ee6
PvzWb77MxSc+++bqvsTLej76+/K+vF/UPvoV776zh5s++TVGvqpIrj74Wl2+oKlDPveFnL6WsAg+
9rdjvoxj1j718Bi+gcvYPvUwFb5t3x4+9He1vletrT7zx0++QRMFPvMfMr4qH4Y+8n+mvhLjpz7x
6PO99t91PvFbUr3HqKU+8Nb6vZhEuz7wXBS9UaoYPu/qwrzl6tU+74Meu6VkED7vJTY8keB9Pu7R
Ej0loW8+7oarPYCU6T7uRfU9racxPu4O2z3Z6vs+7eE9PgKiYz7tvPM+F80oPu2hyz4sabY+7Y+O
PkBsjj7thgE+U8rTPu2E3j5meq4+7YvfPnhzNj7tmrY+hNY1Pu2xFD6ND4Q+7c6lPpTiVj7t8xc+
nEwfPu4eGD6jSr8+7k9XPqnccj7uhoA+r//8Pu7DQT61tH0+7wVPPrr50D7vTGQ+v9AiPu+YMz7E
N/I+7+h6PsgyST7wPP8+y8CnPvCViT7O5Oc+8PHlPtGhQj7xUeU+0/gjPvG1YD7V7Hs+8hwsPteB
Vz7yhig+2Lo5PvLzNz7Zms0+82M/Ptom/T7z1ic+2mL7PvRL2z7aUvI+9MREPtn7YD71P1A+2WDU
PvW86j7Yh+g+9jz9Ptd1YD72v3E+1i32PvdELT7Utmw+98sXPtMTnT74VA0+0UpAPvje7z7PXv8+
+WuRPs1WbD75+cY+yzUlPvqJWD7I/5w++xoUPsa6Fz77q7s+xGjePvw+Cz7CD/c+/NC8Pr+zGj79
Y3w+vVXzPv32AD66/BM+/ofxPrio2D7/GPc+tl9kPv+ouT60Irk/ABtwPrH1ij8AYYg+r9o2PwCm
dz6t0wI/AOoRPqviDz8BLCo+qgkfPwFsmD6oSZ4/AaszPqak+T8B59c+pRw/PwIiXz6jsE0/Alqv
PqJhsj8CkKg+oTD6PwLEOD6gHic/AvVHPp8pOz8DI8k+nlHnPwNPtT6dl7g/A3kGPpz59j8Dn7o+
nHe7PwPD1j6cD88/A+VfPpvA5D8EBGE+m4loPwQg7T6bZ4s/BDsWPptZUz8EUvM+m1ysPwRonT6b
bzo/BHwwPpuOYD8Ejcg+m7d/PwSdhz6b564/BKuLPpwb/z8Et/Q+nFFPPwTC4T6chFQ/BMx0Ppyx
zT8E1Ms+nNYUPwTb/z6c7cE/BOIsPpz1Dj8E52s+nOgyPwTr0T6cw14/BO9uPpyCkj8E8lI+nCHa
PwT0hT6bnWc/BPYPPprxRz8E9vI+mhmePwT3Lj6ZEmo/BPa+PpfX9D8E9Zg+lmZUPwTzrz6UufU/
BPDxPpLPAD8E7Ug+kKIePwTonT6OL9I/BOLVPot1BD8E29I+iG6UPwTTdT6FGYw/BMmcPoFzUz8E
viM+evLAPwSw5T5yUtk/BKG8PmkDET8EkIU+XwApPwR9HD5URwA/BGdePkjVZz8ETyc+PKlUPwQ0
Vj4vwV0/BBbQPiIdEj8D9ng+E7ySPwPTOj4EoG8/A60BPemTrj8Dg8A9yHVlPwNXbD2l6uw/AygC
PYH7Ej8C9YY9OVqyPwK//zzYKuI/Aod+O+HR+D8CTBm8WHysPwIN770K3so/Ac0lvWHpWT8Biei9
nZDDPwFEa73LM/s/APzqvfnNwz8As6y+FKZnPwBo+r4sz54/AB0nvkVYuT7/oRi+XjgQPv8HD753
Y1g+/mz3vohoFj7906O+lToFPv077b6iIhE+/Ka2vq8atj78FN++vB6LPvuHSr7JKAo++v7cvtYx
kj76fHO+4zXGPvoA577wLzM++Y0Lvv0Yjj75IaW/BPZTPvi/b78LUxU++GcSvxGgFT74GSe/F9rR
PvfWMb8eAPc+956gvyQQSz73cse/KgafPvdS6b8v4e4+9z8mvzWgJz73N4u/Oz+MPvc8BL9AvmY+
90xmv0YbJT73aG+/S1ROPvePwr9QaJw+98Hov1VW1z73/le/Wh4APvhEa79evTU++JN3v2Mzqz74
6ru/Z4DLPvlJZr9rpBY++a6ev2+dRT76GX+/c2wSPvqJJb93EG0++vylv3qKYD77cxa/fdoSPvvr
jL+Af+k+/GUnv4H+CT783wa/g2ewPv1YU7+EvS0+/dA/v4X+3T7+Rgm/hy0tPv64/L+ISI8+/yhz
v4lRfD7/k9K/ikh/Pv/6kr+LLio/AC4Xv4wDDz8AXBu/jMfVPwCHJL+NfRk/AK8Iv44jhz8A06K/
jrvJPwD01L+PRpY/ARKDv4/EoT8BLJ2/kDaiPwFDEr+QnVI/AVXYv5D5ZD8BZOa/kUuSPwFwN7+R
lJw/AXfKv5HVMT8Be5+/kg4APwF7tr+SP7Y/AXgTv5Jq+j8BcLy/kpB0PwFlt7+SsMk/AVcMv5LM
iD8BRMK/kuRFPwEu47+S+I4/ARV7v5MJ5T8A+Je/kxjKPwDYSb+TJaw/ALSgv5Mw8z8AjbS/kzsM
PwBjmr+TREg/ADZyv5NM+j8ABl+/k1VkPv+nDL+TXa8+/zwsv5NmED7+zIC/k26lPv5Yf7+Td4Q+
/eCrv5OAuD79ZZu/k4pAPvzn9L+TlA8+/Ghqv5OeCj7758a/k6gRPvtm4r+Tseo++uapv5O7YD76
aBu/k8QePvnsSr+Ty9U++XRav5PSIj75AYC/k9aiPviVAb+T2Nc++DAxv5PYQj731HC/k9RfPveD
Lr+TzJg+9z3lv5PAWD73Bha/k68EPvbdS7+Tl/g+9sUQv5N6iD72vvS/k1YMPvbMhr+TKcs+9u9T
v5L1ET73KOC/krctPvd6qb+Sb3M+9+Ygv5IdKj74bKy/kb+cPvkPnL+RViA++dAwv5DgDT76r5O/
kFzIPvuu0b+Py7c+/M7gv48sUj7+EJG/jn4RPv90nL+NwIM/AH3Kv4zzOD8BUvi/jBXUPwI5+7+L
KAw/AzLov4oppT8EPby/iRpyPwVaZr+H+l8/Boi6v4bJYD8HyH2/hYeQPwkZX7+ENQg/Cnr5v4LS
Dj8L7NS/gV7sPw1uaL9/uAQ/Dv8Vv3yTpT8Qni2/eVHaPxJK8L918/w/FASSv3J7fT8VyjS/buoE
Pxea7L9rQU4/GXXFv2eDUz8bWbu/Y7IdPx1Fwr9fz+k/HzjJv1vfET8hMbe/V+IIPyMvbb9T23E/
JTDMv0/N6T8nNLG/S7woPyk5+r9HqPs/Kz+Kv0OXRT8tRES/P4oGPy9HFL87hBc/MUbqvzeIcT8z
QsO/M5n6PzU5ob8vu60/NyqXvyvwcD85FMG/KDsgPzr3Sr8knok/PNFwvyEdXT8+on6/HbpLP0Bp
0L8ad9c/QibXvxdYiz9D2RW/FF68P0WAH78RjK8/Rxucvw7kfD9Iq0i/DGgrP0ou8r8KGYw/S6Z4
vwf6Uj9NEcu/BgwPP05w8b8EUC4/T8P9vwLIAj9RCw+/AXSyP1JGWL8AVzk/U3YVvv7g8D9Umoy+
/YJmP1W0Dr78lDY/VsLvvvwXUj9Xx5G+/AyQP1jCU778dIQ/WbOavv1PuT9am8m+/p5kP1t7Qr8A
MGU/XFJkvwFLaD9dIYe/AqA3P13pAb8ELrI/XqkevwX2rj9fYiG/B/gWP2AUQ78KMqs/YL+yvwym
Lj9hZJO/D1KFP2IC/b8SN3c/Ypr7vxVU1T9jLI6/GKp3P2O3pr8cODI/ZDwsvx/9zz9kufu/I/tD
P2Uw5L8oMG8/ZaCwvyydPz9mCR2/MUGjP2Zp4L82HX8/ZsKrvzsw3T9nEyi/QHuwP2da/b9F/d8/
Z5nNv0u3XT9nzzq/UagZP2f65b9Xz/0/aBxwv14u/T9oM3+/ZMTbP2g/vL9rkWU/aEDSv3KUVD9o
NnW/ec1MP2ggXL+AnfI/Z/5Hv4Rvxz9n0AC/iFvUP2eVWL+MYb0/Z04rv5CBHD9m+l6/lLlqP2aZ
47+ZCiY/Ziy1v51ysj9lstu/ofJbP2UsZ7+miFw/ZJl4v6sz5D9j+je/r/QNP2NO2r+0x84/Ypeh
v7muID9h1NW/vqXaP2EG0b/DrcQ/YC3zv8jEnT9fSqm/zekDP15dZr/TGYg/XWaqv9hUtz9cZv2/
3ZkKP1te7b/i5Os/Wk8Sv+g2sz9ZOAy/7YzGP1gafr/y5XY/VvcVv/g/Bj9VzoO//Ze/P1ShfMAB
du4/U3C6wAQf0T9SPPfABsWoP1EG9cAJZ5g/T890wAwEyj9OlzbADpxmP01e/cARLZw/TCeJwBO3
oz9K8Z3AFjm2P0m99cAYsxo/SI1NwBsjGj9HYF7AHYkLP0Y33MAf5Ek/RRR0wCI0Qj9D9tHAJHhm
P0Lfl8AmsDk/Qc9fwCjbSD9Axr/AKvkpPz/GQ8AtCYE/Ps5xwC8L/j8938XAMQBhPzz6sMAy5nQ/
PB+bwDS+Ej87TuXANoccPzqI5sA4QYQ/Oc3rwDntQD85HjbAO4pdPzh5/8A9GOs/N+F1wD6ZBT83
VMHAQArOPzbT/8BBbno/Nl9FwELEQT819qLARAxePzWaG8BFRxo/NUmywEZ0wT81BWHAR5WlPzTN
G8BIqh8/NKDNwEmyij80gGDASq9DPzRrusBLoLA/NGK8wEyHMj80ZUTATWMwPzRzK8BONRQ/NIxJ
wE79QD80sHbAT7wZPzTfhMBQcgc/NRlHwFEfbj81XY7AUcSxPzWsKsBSYjA/NgTlwFL4TD82Z43A
U4dkPzbT68BUD9M/N0nHwFSR8T83yOnAVQ4UPzhRFsBVhJQ/OOIRwFX1wj85e5rAVmHvPzodbsBW
yWg/OsdLwFcsdz87eOvAV4toPzwyA8BX5oc/PPJGwFg+Hz89uWXAWJJ3Pz6HDsBY49g/P1rpwFky
iD9ANJ7AWX7UP0ETz8BZyQM/QfgcwFoRYz9C4SPAWlhCP0POfMBanew/RL+/wFritz9FtIDAWyb0
P0asUMBbavE/R6a+wFuvCT9Io1vAW/OUP0mhr8BcOO4/SqFGwFx/cz9LoavAXMeIP0yiZ8BdEY4/
TaMFwF1d6D9Oow/AXaz9P0+iEcBd/zM/UJ+XwF5U9z9RmzHAXq6tP1KUb8BfDMQ/U4rlwF9vpj9U
firAX9e9P1Vt28BgRXM/VlmTwGC5MD9XQPjAYTNaP1gjssBhtFY/WQFtwGI8gj9Z2d3AYsw5P1qs
uMBjY9k/W3m8wGQDsz9cQK/AZKwZP10BWMBlXVI/XbuIwGYXnT9ebxbAZts1P18b38BnqFI/X8HH
wGh/HT9gYLrAaV+3P2D4pcBqSkE/YYmCwGs+zD9iE07AbD1fP2KWDMBtRf0/YxHJwG5YnT9jhpbA
b3UtP2P0icBwm48/ZFu/wHHLnj9kvFrAcwUnP2UWgcB0R/Q/ZWpiwHWTwj9luC3AduhIP2YAGMB4
RTA/ZkJcwHmqHz9mfzXAexavP2a25cB8inE/ZumwwH4E8D9nF9vAf4W4P2dBscCAhiQ/Z2d9wIFM
Dj9niYnAghRUP2eoI8CC3q0/Z8OYwIOqzz9n3DTAhHhvP2fySMCFR0I/aAYfwIYW+z9oGAfAhudL
P2goSMCHt+M/aDcxwIiIdD9oRQnAiViwP2hSFcCKKEs/aF6bwIr29z9oat/Ai8RpP2h3IMCMkFY/
aIOgwI1adj9okJzAjiKBP2ieUcCO6DM/aKz2wI+rSD9ovMTAkGuEP2jN8MCRKKc/aOCwwJHidz9o
9TfAkpi7P2kLu8CTS0A/aSRuwJP51D9pP4HAlKRKP2ldKsCVSnY/aX2cwJXsMj9poQjAlolZP2nH
pcCXIc0/afGmwJe1cD9qH0HAmEQpP2pQrcCYzeI/aoYiwJlShz9qv9nAmdILP2r+CcCaTGI/a0Ds
wJrBgz9riLvAmzFpP2vVscCbnBI/bCgHwJwBgD9sf/XAnGG3P2zds8CcvL4/bUF0wJ0Snz9tq2vA
nWNoP24bx8Cdryg/bpKwwJ318j9vEE/AnjfcP2+Uw8CedP0/cCAowJ6tbz9wspTAnuFQP3FMEsCf
EL0/ceynwJ872T9ylFHAn2LHP3NDAMCfhaw/c/ijwJ+krz90tRjAn7/6P3V4OsCf17k/dkHTwJ/s
HD93EaXAn/1QP3fna8CgC4k/eMLSwKAW+D95o4LAoB/QP3qJE8CgJkc/e3MawKAqlT98YSDAoCz0
P31Sp8CgLZ4/fkcpwKAszz9/PhzAoCrBP4AbeMCgJ7U/gJiGwKAj6D+BFerAoB+ZP4GTVsCgGwg/
ghB5wKAWdz+CjQPAoBIqP4MIocCgDmA/g4MEwKALXT+D+93AoAliP4Ry3MCgCLA/hOe0wKAJiD+F
WhzAoAwuP4XJy8CgEN8/hjZ8wKAX3T+Gn+7AoCFlP4cF4cCgLbY/h2gbwKA9Cj+HxmfAoE+bP4gg
lMCgZaI/iHZ0wKB/VD+Ix+DAoJzkP4kUtcCgvoQ/iVzVwKDkYj+JoCnAoQ6pP4nencChPYM/ihgk
wKFxEj+KTLfAoal5P4p8UMCh5tQ/iqb0wKIpQD+KzKnAonDTP4rte8CivZ8/iwl6wKMPsj+LILvA
o2cWP4szWMCjw9E/i0FuwKQl5D+LSx7ApI1LP4tQjMCk+gI/i1HfwKVr/D+LTz/ApeMrP4tI2sCm
X3k/iz7bwKbg0D+LMXTAp2cUP4sg0sCn8ic/iw0pwKiB5D+K9qjAqRYlP4rdgsCprr8/isHmwKpL
hT+KpAXAquxHP4qEDcCrkNM/imIuwKw48z+KPpLArORxP4oZZsCtkw4/ifLQwK5Ekj+JyvbArvi/
P4mh/cCvr1c/iXgGwLBoHD+JTTDAsSLOP4khlsCx3ys/iPVRwLKc8j+IyHnAs1vhP4ibIsC0G7o/
iG1ewLTcPD+IPzzAtZ0pP4gQycC2XkI/h+IRwLcfSj+HsxzAt+AGP4eD88C4oD0/h1ScwLlftT+H
JRzAuh45P4b1dcC625Q/hsWswLuXlT+GlcLAvFILP4ZlusC9Cso/hjWVwL3Bpz+GBVTAvnZ6P4XU
+cC/KR0/haSGwL/Zbz+Fc//AwIdMP4VDaMDBMpk/hRLDwMHbNz+E4hfAwoERP4SxbMDDJA4/hIDH
wMPEGD+EUDPAxGEgP4QfusDE+xM/g+9mwMWR5j+Dv0bAxiWNP4OPZ8DGtf8/g1/YwMdDMj+DMKzA
x80jP4MB9MDIU8o/gtPCwMjXJD+CpirAyVcuP4J5QsDJ0+Y/gk0dwMpNTj+CIdLAysNlP4H3ecDL
Nio/gc4nwMuloD+BpfPAzBHIP4F+8sDMeqE/gVk9wMzgLz+BNOjAzUJwP4ESCMDNoWU/gPCywM39
Dz+A0PfAzlVqP4Cy6sDOqnc/gJacwM78Mj+AfBzAz0qWP4BjdsDPlZ8/gEy0wM/dRz+AN+LA0CGD
P4AlBcDQYko/gBQiwNCfkj+ABTvA0NlOP3/wosDRD3A/f9rEwNFB6T9/yNLA0XCnP3+6vcDRm5M/
f7B0wNHCmD9/qd/A0eWeP3+m48DSBIw/f6dfwNIfRz9/qzDA0jWwP3+yMcDSR6o/f7w2wNJVFj9/
yRPA0l3QP3/YmcDSYbM/f+qUwNJgmz9//tHA0lpjP4AKj8DSTuM/gBaiwNI99D+AI4nA0idrP4Ax
KsDSCx4/gD9swNHo5j+ATjbA0cCVP4Bdc8DRkgE/gG0NwNFdAT+AfPDA0SFpP4CNC8DQ3xI/gJ1P
wNCV0T+Ara/A0EV+P4C+IsDP7fQ/gM6iwM+PCz+A3yrAzyikP4DvusDOups/gQBVwM5E0j+BEQTA
zcctP4Eh0MDNQZE/gTLJwMyz6T+BQ//AzB4gP4FVicDLgCQ/gWeBwMrZ6D+BegTAyitkP4GNNMDJ
dJQ/gaEzwMi1dD+BtivAx+4HP4HMRsDHHlU/geOzwMZGaj+B/KDAxWZWP4IXQ8DEfiw/gjPOwMOO
Bz+CUnrAwpYGP4JzfcDBlks/gpcQwMCO/D+CvW3Av4BGP4LmzcC+alk/gxNowL1NZz+DQ3fAvCms
P4N3MsC6/2A/g67MwLnOxj+D6nrAuJgjP4QqacC3W7w/hG7JwLYZ3z+Et8HAtNLWP4UFecCzhvQ/
hVgQwLI2iT+Fr6LAsOHsP4YMR8CviXM/hm4QwK4tdj+G1QrArM5MP4dBOsCrbFE/h7KfwKoH3j+I
KTPAqKFPP4ik68CnOP4/iSWywKXPQz+Jq2/ApGR5P4o2BMCi+PY/isVJwKGNED+LWRTAoCEeP4vx
M8CetXM/jI1wwJ1KYD+NLY7Am+AzP43RTcCadzc/jnhnwJkPtj+PIpTAl6n1P4/Ph8CWRjg/kH7w
wJTkwj+RMHzAk4XOP5Hj1cCSKZk/kpinwJDQWD+TTpfAj3pBP5QFTsCOJ4Q/lLxwwIzYTj+Vc6fA
i4zPP5YqmcCKRSw/luDuwIkBjT+XllLAh8IVP5hKbsCGhuM/mPzzwIVQFT+ZrY/AhB3NP5pb9MCC
8CI/mwfbwIHHMT+bsP3AgKMOP5xXF8B/B6Y/nPnrwHzTLD+dmT/AeqjSP5403MB4iMM/nsyRwHZz
KD+fYC/AdGgnP5/vjsByZ+Y/oHqJwHBykz+hAQHAbohQP6GC2cBsqUY/of/7wGrVoD+ieFfAaQ2I
P6Lr3cBnUSo/o1qGwGWgrz+jxErAY/xFP6QpKcBiZCA/pIkmwGDYaD+k5EnAX1lNP6U6mcBd5wQ/
pYwnwFyBvz+l2QPAWymuP6YhP8BZ3wM/pmTzwFih8j+mpDfAV3KpP6bfJcBWUV4/pxXdwFU+Qj+n
SH3AVDmDP6d3JMBTQ00/p6H1wFJbyz+nyRHAUYMnP6fsm8BQuYY/qAy3wE//Cj+oKYnAT1POP6hD
NcBOt+4/qFndwE4rgT+obaXATa6VP6h+r8BNQTM/qI0cwEzjYz+omQzATJUmP6iincBMVnI/qKnt
wEwnOz+orxnATAdqP6iyOcBL9ug/qLNmwEv1jj+osrbATAMwP6iwPsBMH54/qKwPwExKnz+opjvA
TIPxP6iezcBMy0w/qJXUwE0gYD+oi1jATYLTP6h/YcBN8kU/qHH1wE5uSz+oYxjATvZ4P6hSy8BP
ilY/qEEQwFApaD+oLeXAUNMsP6gZR8BRhxk/qAMywFJEoj+n66TAUwswP6fSlMBT2ic/p7f+wFSw
6T+nm9vAVY7ZP6d+I8BWc00/p17QwFddnj+nPdvAWE0cP6cbPcBZQRs/pvbxwFo47D+m0PPAWzPd
P6apP8BcMT8/pn/TwF0wYT+mVK/AXjCUP6Yn08BfMS8/pflCwGAxhj+lyQLAYTD1P6WXGMBiLto/
pWONwGMqlj+lLmvAZCOUP6T3wcBlGTw/pL+fwGYLBT+khhTAZvhpP6RLN8Bn4PA/pA8bwGjEIj+j
0drAaaGZP6OTj8BqeO4/o1RVwGtJzD+jFEjAbBPmP6LTiMBs1wA/opI0wG2S3z+iUG/AbkdXP6IO
WcBu9Eg/ocwVwG+ZnT+hicfAcDdOP6FHj8BwzWM/oQWRwHFb8D+gw+3AceMNP6CCxcByYuI/oEI3
wHLboj+gAmLAc02SP5/DYsBzuPg/n4VRwHQeKj+fSEfAdH2GP58MWsB013o/ntGdwHUsdD+emCHA
dXzxP55f9cB1yXM/nikjwHYSgj+d87TAdliyP52/rcB2nJk/nY0QwHbe0j+dW97Adx/6P50sEcB3
YLI/nP2lwHehnT+c0JLAd+NiP5ykysB4Jqg/nHpCwHhsFT+cUOnAeLROP5wor8B4/+4/nAGCwHlP
lT+b20vAeaPeP5u19cB5/WE/m5FrwHpcrD+bbZTAesJIP5tKWcB7Lr8/myejwHuiij+bBVvAfB4Y
P5rja8B8odQ/msG8wH0uIT+aoDnAfcNSP5p+zsB+Ybg/ml1pwH8Jlz+aO/jAf7smP5oabMCAO0o/
mfi2wICeBD+Z1s3AgQXMP5m0pMCBcqs/mZI2wIHkoD+Zb3zAglurP5lMdMCC18Q/mSkdwINY3j+Z
BXnAg97nP5jhjMCEacc/mL1bwIT5ZT+YmO/AhY2iP5h0UcCGJlw/mE+NwIbDaj+YKrPAh2SmP5gF
0cCICeM/l+D4wIiy8j+XvDvAiV+iP5eXrMCKD74/l3NiwIrDEj+XT3HAi3lmP5cr8MCMMoU/lwj2
wIzuNT+W5pjAjaw9P5bE7cCObGU/lqQNwI8udT+WhA3Aj/IyP5ZlBMCQt2Q/lkcGwJF91j+WKijA
kkVQP5YOe8CTDZ0/lfQRwJPWij+V2vzAlJ/nP5XDSsCVaYM/la0HwJYzLj+VmD/Alvy9P5WE/MCX
xgU/lXNEwJiO3j+VYx7AmVcgP5VUjsCaHqo/lUeTwJrlVj+VPDDAm6sGP5UyYcCcb5w/lSojwJ0y
+j+VI2/AnfUEP5UePsCetaE/lRqFwJ90uD+VGDvAoDIzP5UXUcCg7f0/lRe7wKGoAT+VGWjAomAs
P5UcSsCjFmc/lSBNwKPKoT+VJWDApHzHP5UrccClLMU/lTJtwKXaiD+VOkDApoX9P5VC1cCnLxE/
lUwbwKfVrT+VVf7AqHm6P5Vga8CpGyM/lWtRwKm5zT+VdqDAqlWfP5WCR8Cq7nw/lY44wKuERj+V
mmfArBbgP5WmyMCspiU/lbNSwK0x9j+Vv/zArborP5XMw8CuPp8/ldmkwK6/KD+V5p7ArzuZP5Xz
tMCvs8c/lgDpwLAngj+WDkfAsJabP5Yb18CxAOE/limlwLFmHj+WN8PAscYdP5ZGQ8CyIKg/llU7
wLJ1ij+WZMTAssSKP5Z098CzDXA/loXzwLNQAD+Wl9nAs4wAP5aqycCzwTc/lr7pwLPvbz+W1GDA
tBZtP5brVMC0Nfs/lwPvwLRN4z+XHlzAtF3wP5c6xsC0Ze8/l1lawLRlrT+XekTAtFz9P5edsMC0
S60/l8PKwLQxlj+X7L/AtA6OP5gYucCz4nI/mEfiwLOtHz+YemLAs253P5iwXsCzJl4/mOn+
      </set>
      <set id="src_361" fmt="series">
AAAAB3NyY18zNjEAAAACP4AAAMPHgAAAAAACAAAEsD9suEw/GvASP21+oD8aqcU/bgw0PxplqD9u
YDw/GiOyP256Jj8Z49k/blmZPxmmEj9t/n4/GWpPP21o8z8ZMIU/bJk5Pxj4pT9rj+g/GMKkP2pN
zz8Yjnk/aNPiPxhcGz9nI1w/GCuGP2U9sD8X/LY/YySIPxfPrz9g2a8/F6R0P15fNj8Xew4/W7dJ
PxdTiz9Y5Fo/Fy37P1Xo9j8XCnM/UsfLPxbpCT9Pg6s/FsnbP0wfiT8WrQg/SJ5sPxaStT9FA3o/
FnsGP0FR3j8WZiM/PYzQPxZUMz85t5g/FkVgPzXVaD8WOdE/MemPPxYxrj8t90Y/Fi0ePyoBwD8W
LEQ/JgwnPxYvQD8iGaU/FjYuPx4tTD8WQSY/GkoMPxZQNj8Wcs4/FmNsPxKqQj8Weso/DvMWPxaW
Tj8LT8U/FrXqPwfCtz8W2Yk/BE4cPxcBET8A8+c/FyxaPvtsLj8XWzo+9Sz0PxeNej7vLUc/F8Lc
PulwBj8X+xs+4/eiPxg16T7exlY/GHLyPtneFT8Ysd0+1UB4PxjySz7Q7tE/GTPYPszqEj8Zdhs+
yTLkPxm4rD7FyaU/GfsdPsKuSz8aPP8+v+C5Pxp95j69YNA/Gr1lPrst8D8a+xM+uUdcPxs2hz63
rCg/G29cPrZbLT8bpTQ+tVMLPxvXtD60knQ/HAaJPrQXyz8cMWA+s+FUPxxX9z6z7WM/HHoLPrQ6
Hj8cl2U+tMWwPxyv1D61jjs/HMM1PraRuz8c0Wg+t85XPxzaVz65Qgo/HN30Prrqsj8c3Dg+vMYy
PxzVKT6+0rk/HMjRPsEOdj8ct0M+w3ddPxygmz7GC2M/HIT6PsjIyz8cZIg+y62iPxw/cj7Ot/I/
HBXsPtHl9T8b6C8+1TXSPxu2dj7Ype4/G4EAPtw0YD8bSA8+399jPxsL6z7jpUg/GszaPueETz8a
iyQ+63rUPxpHET7vhxA/GgDsPvOnFz8ZuPc+99k5PxlvfT78G78/GSTEPwA2Xz8Y2Q4/AmU5PxiM
nT8EmXU/GD+wPwbSIT8X8oI/CQ4xPxelTD8LTKw/F1hFPw2Mez8XC54/D8yOPxa/hj8SC9U/FnQq
PxRJMz8WKbI/FoOBPxXgQT8YuY4/FZf7PxrqID8VUPw/HRP5PxULYT8fNeA/FMdCPyFOfD8UhLc/
I1yTPxRD0D8lXso/FASfPydTyz8TxzQ/KTpHPxOLmz8rEOU/E1HhPyzWVT8TGhE/Lok9PxLkMj8w
KFI/ErBOPzGyLD8Sfms/MyVzPxJOjz80gQI/EiDBPzXDjj8R9Qc/NuvUPxHLZz83+KU/EaPmPzjo
1j8Rfos/ObtXPxFbWj86bxY/ETpZPzsDCT8RG5A/O3Y3PxD/BT87x8s/EOS/Pzv25T8QzMM/PAK8
PxC3Gz876rM/EKPNPzuuKD8QkuI/O0yGPxCEYT86xVs/EHhQPzoYTT8Qbro/OUUbPxBnpD84S5M/
EGMUPzcrgj8QYQ4/NeTfPxBhmD80d8Q/EGSzPzLkVj8QamE/MSrWPxBynj8vS40/EH1oPy1G9j8Q
irc/Kx2SPxCagj8oz/g/EKy9PyZe2j8QwVc/I8sKPxDYOz8hFV8/EPFPPx4+zT8RDHc/G0hgPxEp
kj8YMy0/EUh6PxUAaz8RaQQ/EbFbPxGLAz8OR1A/Ea5CPwrDtT8R0og/BygQPxH3mj8Dddo/Eh05
Pv9djT8SQyE+96j1PxJpBz7v0Xg/Eo6mPufavD8Ss68+38hZPxLX0j7XngM/Evq/Ps9fqz8THCQ+
xxFgPxM7rz6+tyM/E1kOPrZVBz8Tc+8+re8/PxOMAz6lieE/E6D9Pp0pLT8Tso8+lNFhPxPAcT6M
huE/E8pfPoRN9z8T0Bg+eFYUPxPRXz5oRJU/E83/Plhvkz8TxcU+SN95PxO4hT45nJY/E6YaPiqu
0T8TjmM+HB4hPxNxTD4N8lw/E07CPgAy4D8TJr095c3cPxL5Oz3MKt0/EsZBPbOJ+D8Sjdo9m/dN
PxJQGj2FflE/Eg0aPWBS4D8RxPo9OAW0PxF34j0SJVE/ESX/PN2DQD8Qz4U8m9A4PxB0qzw+j9g/
EBWvO5/g1z8PstK6oUBrPw9MXbvbWhI/DuKZvDybdT8OddO8gH/iPw4GXLydd20/DZSHvLVDfD8N
IKW8x/tdPwyrDLzVu8Y/DDQQvN6sGz8LvAW84vA+PwtDQLziuCs/CsoTvN44fz8KUM681atFPwnX
wLzJUb4/CV82vLlw5D8I53W8plDsPwhwyLyQQVQ/B/tvvG8pHT8Hh6m8OULKPwcVsrv/DzE/BqXA
u4Vfuz8GOAa5X7AaPwXMsTt1H98/BWPrO/2x/D8E/ds8QGyEPwSaojyAmYE/BDpfPKAw/D8D3Ss8
vpd0PwODGzzbadA/AyxEPPZGEj8C2LQ9B2a9PwKIeD0SUTs/AjuZPRu2DT8B8h89I2vbPwGsDj0p
SX8/AWlrPS0rAD8BKjQ9Lu2CPwDuaj0ucn0/ALYLPSueaD8AgRE9JlkaPwBPeD0ejbg/ACE5PRQr
Zj7/7Jc9BydvPv+dUTzu8+0+/1SPPMo4WT7/Ejc8oB3mPv7WNjxhXec+/qBwO+/xvT7+cM05h+KL
Pv5HLLvzGj4+/iNtvICMpT7+BW68yQJgPv3tBb0K9uE+/doEvTOIvD79zD69XhMpPv3Dgb2FOIA+
/b+RvZw9YT79wDO9tAKyPv3FI73MccM+/c4bveVzij792sy9/u/nPv3q5r4MZ1k+/f4Uvhl7SD7+
E/W+Jqb7Pv4sKb4z3eI+/kZOvkETYD7+Yfa+TjsLPv5+tb5bSMo+/pwZvmgweT7+uau+dOasPv7W
+r6AsBo+/vOPvobJOD7/Dva+jLm7Pv8ouL6SfPo+/0BivpgOeD7/VYS+nWpAPv9nr76ijMs+/3Z4
vqdyvz7/gX++rBl8Pv+Iar6wfqc+/4rjvrSgPj7/iKS+uHzOPv+Bb768E0A+/3UNvr9i+D7/Y1S+
wmvlPv9MKb7FLkw+/y98vseqoz7/DUy+yeICPv7lpb7L1bw+/riivs2Hlj7+hmi+zvmePv5PLr7Q
Lkk+/hM8vtEoJD790uK+0eoHPv2OgL7SdzQ+/UZ/vtLS5D78+1O+0wChPvytfr7TBAQ+/F2IvtLg
zT78DAK+0prFPvu5h77SNbs++2a5vtG1bD77FDW+0R2iPvrCpb7QchI++nKtvs+2hT76JPK+zu53
PvnaG77OHVQ++ZLIvs1GgD75T5W+zG0uPvkRGr7LlEE++Nfovsq+cT74pIW+ye5OPvh3b77JJhk+
+FEbvshn1j74MfK+x7VdPvgaUb7HEEY++AqLvsZ50T74AuK+xfMXPvgDib7FfO4++AytvsUX4z74
Hmi+xMRbPvg4yb7EgnM++FvQvsRR+z74h3C+xDKhPvi7jb7EJAE++Pf/vsQlXT75PJa+xDX9PvmJ
EL7EVOY++d0jvsSA1j76OHy+xLh8Pvqav77E+rg++wN+vsVGDD77ckW+xZkVPvvmm77F8l4+/F/9
vsZQaj783eK+xrHEPv1fur7HFQg+/eTyvsd40T7+bO++x9vxPv73Fb7IPTM+/4K/vsibZj8AB6i+
yPWKPwBOD77JSr4/AJREvsmaNz8A2fS+yeNRPwEez77KJZ4/AWKFvspg0D8BpMy+ypTFPwHlVr7K
wZk/AiPdvsrnbj8CYBu+ywaqPwKZz77LH9Y/AtC+vsszhz8DBLK+y0KmPwM1eb7LTjU/A2LpvstX
Hz8DjN6+y17FPwOzO77LZnY/A9XqvstvuT8D9N++y3wCPwQQFL7LjPM/BCeOvsukGj8EO1m+y8M8
PwRLir7L7Co/BFg/vswgxj8EYZ++zGKTPwRn2r7Ms1U/BGsrvs0U3j8Ea9K+zYjcPwRqF77OEN4/
BGZOvs6uej8EYNC+z2MhPwRZ/b7QMBY/BFI7vtEWwz8ESfO+0hgZPwRBlr7TNSo/BDmXvtRuyT8E
Mmu+1cWZPwQsiL7XOhk/BChmvtjMtj8EJne+2n2vPwQnLr7cTQY/BCr6vt46hz8EMkO+4EX6PwQ9
bL7ibus/BEzSvuS0qD8EYMi+5xZyPwR5lL7pk1I/BJd1vuwqGD8EuqC+7tmHPwTjOr7xoC0/BRFd
vvR8gD8FRRW+92y9PwV+Yb76bvg/Bb0xvv2BID8GAWm/AFCbPwZK378B5oI/BpldvwOBCT8G7KK/
BR8HPwdEX78Gvyo/B6A8vwhgHD8H/9W/CgCLPwhiv78Lnw0/CMiGvw06Nz8JMLG/DtCHPwmawr8Q
YHg/CgY4vxHofz8Kco6/E2coPwrfQL8U2tU/C0vKvxZB8j8Lt6a/F5rZPwwiVb8Y4/Q/DItavxob
lT8M8j+/G0AdPw1Wk78cT+Q/Dbfqvx1JKD8OFeO/HipCPw5wI78e8X8/DsZavx+dOD8PGEK/ICvK
Pw9lnL8gm4I/D646vyDqxz8P8fS/IRf9PxAwsr8hIXk/EGplvyEFsD8Qnwu/IMMKPxDOrr8gWAQ/
EPllvx/DLT8RH1O/HwMQPxFApr8eFkw/EV2Yvxz7lD8Rdm+/G7G2PxGLfr8aN5A/EZ0gvxiMDD8R
q72/Fq47PxG3xL8UnTA/EcGxvxJYOz8Ryge/D96/PxHRVb8NMDg/EdgxvwpMVD8R3ze/BzLZPxHn
Cr8D47M/EfBXvwBfGD8R+86++UqlPxIKI77xbdM/EhwRvukpHD8SMlW+4H5hPxJNrL7Xb84/Em7Y
vs4AGT8Slpm+xDKKPxLFrr66Cqw/EvzVvq+MqD8TPMm+pLz6PxOGRL6ZoKc/E9n2vo49Rz8UOIm+
gpi2PxSior5tcq4/FRjYvlVMID8Vm7u+PMyVPxYrzr4kA2w/FsmGvgsBIj8XdUq9462uPxgvc72x
LQU/GPhIvX1KgT8Zz/29GHqsPxq2tLxQ5nY/G6x6PDydaj8csUs9EVWePx3FDD1x/Co/HueOPahj
Nj8gGI491q6xPyFXtT4B2qM/IqSWPheltj8j/rA+LKMqPyVlcj5AvcI/Jtg3PlPgPD8oVko+ZfWz
Pyne5j526jM/K3E3PoNVDz8tDF4+ipFWPy6vcj6RILY/MFl9Ppb6rj8yCYU+nBb0PzO+iT6gbf0/
NXeGPqP4tj83M3Y+prDOPzjxUz6okEU/OrAYPqmR7D88bsY+qbFVPz4sXz6o6rg/P+fvPqc7DT9B
oIk+pKAaP0NVST6hGFI/RQVYPpyi6j9Gr+g+lz/yP0hUOT6Q8CM/SfGXPom1Az9Lh18+gZD0P00U
+D5xDc4/TpndPl01Gz9QFZM+R6DQP1GHsz4wWyo/Uu/gPhdvij9UTc49+dSyP1WhPj3Bswo/VuoA
PYaYPD9YJ/Q9EUeFP1lbATt+5Yw/WoMhvO0pDD9boFK9gPwhP1yyob3I+PQ/XbofvgmNFz9etui+
L5vvP1+pIb5WlQY/YJD0vn5j9T9hbpG+k3pSP2JCLb6oGTk/YwwAvr0EYz9jzEO+0jHBP2SDNb7n
l1Q/ZTERvv0rSD9l1ha/CXIAP2Zygb8UW/8/ZwaPvx9PEz9nknu/KkbLP2gWfb81PuA/aJLLv0Az
QD9pB5i/Sx/9P2l1Fr9WAV0/adtwv2DTyj9qOs2/a5P4P2qTUr92Pso/auUdv4Boqz9rMEi/haR6
P2t06b+K0Yw/a7MTv4/uwT9r6tG/lPsXP2wcLb+Z9Z8/bEcov57dgD9sa8G/o7H8P2yJ87+ocms/
bKGyv60eRD9ssvG/sbULP2y9nr+2Nlg/bMGgv7qh5D9svt+/vvdpP2y1Pb/DNro/bKScv8dfvT9s
jNu/y3JhP2xt1b/PbqM/bEdmv9NUjz9sGWO/1yQ6P2vjp7/a3cM/a6YLv96BSz9rYGi/4g8HP2sS
mL/lhyw/arx5v+jp/D9qXea/7De2P2n2v7/vcJs/aYbpv/KU+D9pDky/9aUZP2iM1L/4oVU/aAJx
v/uJ/j9nbxu//l9jP2bSzsAAkPE/Zi2MwAHo5z9lf1/AAze/P2TIWcAEfaU/ZAiSwAW6yT9jQCzA
Bu9cP2JvTcAIG4k/YZYqwAk/gj9gtP3AClt2P1/MCMALb5k/XtuXwAx8Hz9d5ADADYE3P1zlocAO
fx4/W+DgwA92Cj9a1izAEGY2P1nF/cART9o/WLDUwBIzMT9XlzrAExB2P1Z5vsAT5+0/VVj2wBS5
0z9UNYDAFYZxP1MQAMAWTgc/UekgwBcQ2z9QwY/AF882P0+Z/8AYiWM/TnMnwBk/qj9NTb7AGfJY
P0wqf8Aaobk/SwolwBtOHD9J7WvAG/fLP0jVC8Acnx8/R8G+wB1EZD9GtDjAHefpP0WtKcAeifw/
RK0/wB8q7T9DtRzAH8sMP0LFXsAgaqk/Qd6cwCEKDT9BAWLAIamHP0AuL8AiSVw/P2V6wCLp1T8+
p6zAI4s4Pz31IsAkLco/PU4swCTRyD88swvAJXdxPzwj8sAmHwE/O6EGwCbIrT87Kl3AJ3SuPzq/
/cAoIzQ/OmHfwCjUaz86D+vAKYh+PznJ/MAqP5E/OY/hwCr5yj85YVrAK7dGPzk+HMAseCQ/OSXP
wC08ej85GBLALgRdPzkUd8Auz90/ORqOwC+fCj85KdrAMHHrPzlB3MAxSIQ/OWINwDIi2z85iePA
MwD4Pzm40sAz4tg/Oe5MwDTIdT86KcTANbHPPzpqrcA2ntw/OrB7wDePkT86+qbAOIPiPztIqcA5
e8U/O5oFwDp3Kz877jzAO3YHPzxE2cA8eEM/PJ1twD190D8894/APoaePz1S38A/kpw/Pa8DwECh
tj8+C6nAQbPXPz5oh8BCyO0/PsVcwEPg6D8/Ie3ARPuyPz9+C8BGGTo/P9mMwEc5bz9ANEzASFw9
P0COMsBJgZQ/QOcswEqpXz9BPzHAS9OTP0GWOcBNAB0/QexHwE4u8D9CQWPAT1/8P0KVmcBQkzI/
Quj/wFHIhz9DO63AUv/sP0ONwMBUOVY/Q99YwFV0sj9EMJvAVrH9P0SBsMBX8Sg/RNLCwFkyKj9F
I//AWnT4P0V1l8BbuYY/Rce7wFz/zz9GGp7AXkfHP0ZucMBfkWk/RsNpwGDcrT9HGbzAYimIP0dx
nMBjd/Q/R8s+wGTH5j9IJtXAZhlaP0iEk8BnbEg/SOSqwGjAqT9JR0rAahZ1P0msocBrbag/ShTZ
wGzGOT9KgB7AbiAiP0rumcBve1o/S2BvwHDX3j9L1cXAcjWpP0xOvMBzlLE/TMtzwHT07z9NTAXA
dlZdP03QjsB3uPU/TlkkwHkcsT9O5dvAeoGKP092x8B753s/UAv6wH1Ofj9QpYLAfraIP1FDasCA
D8g/UeW9wIDEyj9SjIPAgXpFP1M3wcCCMDY/U+eAwILmmT9Um8HAg51oP1VUhsCEVKI/VhHQwIUM
Pz9W05/AhcQ7P1eZ88CGfJI/WGTMwIc1PD9ZNCrAh+43P1oICsCIp34/WuBrwIlhCT9bvU3AihrU
P1yesMCK1Nc/XYSTwIuPDj9ebvfAjElzP19d3cCNA/8/YFFJwI2+qj9hSTzAjnlwP2JFvsCPNEs/
Y0bRwI/vMj9kTH3AkKofP2VWyMCRZQ0/ZmW7wJIf8T9neVvAktrHP2iRs8CTlYk/aa7LwJRQMj9q
0KrAlQq8P2v3WcCVxSE/bSLfwJZ/Wz9uU0PAlzllP2+IiMCX8zs/cMK1wJis2z9yAcjAmWY/P3NF
wsCaH2Y/dI6cwJrYTT913E/Am5DxP3cu0MCcSVA/eIYOwJ0BbD954fTAnblEP3tCaMCecNg/fKdM
wJ8oKT9+EHrAn987P399y8Cglg8/gHeHwKFMqD+BMgfAogMJP4HuR8CiuTg/gqwkwKNvNz+Da3zA
pCUMP4QsJsCk2rw/hO35wKWQTT+FsMXApkXFP4Z0XMCm+yk/hziJwKewgT+H/RnAqGXRP4jB0cCp
Gxs/iYZ4wKnQZz+KStLAqoW4P4sOosCrOxA/i9GnwKvwdT+Mk6TArKXoP41UVcCtW2o/jhN7wK4Q
+z+O0NPArsacP4+MHsCvfEk/kEUZwLAyAj+Q+4bAsOfBP5GvJsCxnX4/kl+9wLJTMz+TDQ3AswjX
P5O24MCzvl0/lFz9wLRzuz+U/zDAtSjgP5WdR8C13cE/ljcVwLaSSj+WzG7At0ZnP5ddLMC3+gY/
l+kpwLitET+YcEfAuV9wP5jyaMC6EQo/mW9zwLrBxj+Z51XAu3GIP5pZ/cC8IDI/msdfwLzNpz+b
L3LAvXnJP5uSMcC+JHk/m++cwL7Nlj+cR7bAv3UBP5yahcDAGpk/nOgVwMC+Oj+dMHHAwV/CP51z
q8DB/xE/nbHWwMKcBT+d6wrAwzZ6P54fXsDDzk8/nk7xwMRjYj+eed7AxPWRP56gRsDFhLo/nsJK
wMYQvT+e4A/Axpl9P575ucDHHtY/nw9swMegqj+fIVDAyB7ZP58vi8DImUc/nzpFwMkP1j+fQafA
yYJpP59F2MDJ8OQ/n0cAwMpbLj+fRUbAysEsP59A0MDLIsI/nznGwMt/2j+fME7Ay9hdP58kjcDM
LDI/nxamwMx7Rj+fBrzAzMWDP5708cDNCtc/nuFmwM1LLj+ezDvAzYZ5P561jsDNvKc/np18wM3t
rD+ehCLAzhl5P55pm8DOQAM/nk4BwM5hQT+eMW3Azn0rP54T98DOk7s/nfW1wM6k7T+d1r3AzrDB
P523JsDOtzY/nZcCwM64UD+ddmbAzrQUP51VY8DOqok/nTQMwM6buT+dEnLAzoezP5zwpcDOboU/
nM61wM5QQT+crLHAziz9P5yKp8DOBNA/nGimwM3X1z+cRrzAzaYxP5wk9MDNb/4/nANawM01Yj+b
4fnAzPaEP5vA3MDMs44/m6AMwMxsqz+bf5HAzCIKP5tfdMDL090/mz+7wMuCVT+bIGvAyy2nP5sB
icDK1gk/muMZwMp7tD+axRzAyh7jP5qnlcDJv9E/moqEwMleuj+abefAyPvYP5pRvMDIl2s/mjX/
wMgxrT+aGqzAx8rcP5n/vsDHYzU/meUuwMb68z+ZyvTAxpJQP5mxCsDGKYU/mZdlwMXAyT+Zff3A
xVhTP5lkxsDE8FY/mUu2wMSJBT+ZMsLAxCKNP5kZ38DDvRs/mQEBwMNY1z+Y6B7AwvXrP5jPKcDC
lHg/mLYYwMI0nj+YnODAwdZ5P5iDeMDBeiM/mGnUwMEfsD+YT+3AwMczP5g1ucDAcLs/mBsxwMAc
VT+YAE/Av8oGP5flC8C/edM/l8lhwL8rvj+XrUzAvt/BP5eQyMC+ldg/l3PTwL5N+j+XVmvAvgga
P5c4jsC9xCo/lxo8wL2CFj+W+3XAvUHLP5bcOcC9AzA/lryKwLzGLj+WnGnAvIqnP5Z72MC8UH8/
llrZwLwXlT+WOW/Au9/IP5YXm8C7qPM/lfVgwLty8j+V0sHAuz2eP5Wvv8C7CM8/lYxcwLrUXj+V
aJrAuqAhP5VEe8C6a+4/lR/9wLo3mj+U+yTAugL3P5TV7sC5zdw/lLBawLmYHT+UimjAuWGNP5Rk
F8C5KgA/lD1lwLjxSj+UFlHAuLc9P5Pu2cC4e64/k8b5wLg+cz+TnrHAt/9eP5N1/cC3vkc/k0ze
wLd7Aj+TI1DAtzVkP5L5VMC27UQ/ks7owLaiez+SpA3AtlTiP5J4xMC2BFE/kk0QwLWwoz+SIPTA
tVm1P5H0dcC0/2I/kcecwLShiD+RmnDAtEAFP5Fs/sCz2rs/kT9SwLNxiT+REXvAswRTP5DjjcCy
kvw/kLWcwLIdaj+Qh7/AsaODP5BaEMCxJTA/kCytwLCiXD+P/7jAsBrxP4/TUsCvjt0/j6eiwK7+
DD+PfNLArmhwP49TD8Ctzfg/jyqIwK0umj+PA3DArIpKP47d+8Cr4P4/jrpgwKsysT+OmNjAqn9a
P455nsCpxvY/jlzwwKkJhj+OQwrAqEcGP44sLMCnf3o/jhiVwKay5D+OCITApeFLP438OMClCrY/
jfPswKQvLj+N79/Ao069P43wSsCiaXM/jfVkwKF/Xz+N/2LAoJCVP44OdcCfnSY/jiLJwJ6lKz+O
PIjAnai9P45b1cCcp/Y/joDNwJui9D+Oq4nAmpnVP47cHcCZjLs/jxKUwJh7yz+PTvXAl2cuP4+R
P8CWTww/j9lrwJUzkj+QJ2zAlBTvP5B7LcCS81M/kNSTwJHO8z+RM3/AkKgFP5GXysCPfsE/kgFH
wI5TYj+Sb8XAjSYnP5LjDsCL900/k1rlwIrHGT+T1w3AiZXMP5RXQsCIY7E/lNtAwIcxDj+VYr7A
hf4tP5XtcsCEy18/lnsQwIOY7z+XC0vAgmcuP5ed1sCBNmw/mDJkwIAG/j+YyKfAfbJrP5lgVMB7
WtM/mfkfwHkH3z+aksDAdro9P5ss78B0cp0/m8dmwHIxrj+cYeLAb/gfP5z8JcBtxps/nZXwwGud
0T+eLwnAaX5tP57HOsBnaRs/n15PwGVehT+f9BnAY19SP6CIa8BhbCM/oRscwF+Fkz+hrAfAXaw9
P6I7CsBb4LY/osgGwFojkT+jUuHAWHVXP6Pbg8BW1o0/pGHYwFVHsT+k5c/AU8k3P6VnW8BSW5I/
peZxwFD/Ij+mYwvAT7RJP6bdJcBOe1w/p1S9wE1Upz+nydTATEBtP6g8b8BLPuY/qKyWwEpQRj+p
GlHASXSrP6mFrsBIrDE/qe67wEf26j+qVYjAR1TUP6q6KMBGxes/qxyxwEZKHT+rfTrAReFOP6vb
28BFi1E/rDivwEVH9D+sk9PARRb8P6ztYsBE+B0/rUV9wETrBz+tnETARO9aP63x1cBFBK4/rkZU
wEUqkj+umePARWCKP67sosBFphg/rz62wEX6rj+vkEHARl27P6/hZMBGzqc/sDJCwEdM0T+wgvvA
R9eVP7DTr8BIbko/sSR8wEkQQz+xdYHASbzLP7HG2sBKcy8/shifwEsyuT+yaunAS/qvP7K9zsBM
ylo/sxFgwE2hAz+zZa/ATn33P7O6ycBPYIU/tBC2wFBH9z+0Z3/AUTOlP7S/JsBSIuc/tRetwFMV
Gz+1cQ7AVAmlP7XLQ8BU//A/tiZAwFX3cD+2gfXAVu+dP7beUMBX5/0/tzs5wFjgHT+3mJfAWdeW
P7f2SsBazgg/uFQuwFvDHT+4shzAXLaLP7kP68BdqBE/uW1twF6XfT+5ynDAX4SkP7omwcBgb2k/
uoIowGFXtj+63GvAYj2CP7s1TMBjINI/u4yPwGQBrj+74e/AZOAwP7w1LMBlvHY/vIYBwGaWqD+8
1CjAZ277P70fXMBoRao/vWdWwGka9T+9q8/Aae8jP73sgsBqwoM/vikpwGuVaz++YYDAbGg2P76V
RcBtO0E/vsQ1wG4O8j++7hPAbuOoP78SocBvuc4/vzGnwHCRzT+/Su3AcWwOP79eQsBySPY/v2t3
wHMo8j+/cl/AdAxrP79y1cB088U/v2y4wHXfaj+/X+rAds+3P79MUsB3xQ0/vzHfwHi/xT+/EIPA
ecA4P77oNsB6xrg/vrj2wHvTkj++gsXAfOcJP75FrcB+AWM/vgG9wH8i2T+9twbAgCXRP71lo8CA
vfc/vQ2zwIFZ8T+8r1vAgfnSP7xKwsCCnaY/u+AYwINFez+7b47Ag/FVP7r5XcCEoTo/un2/wIVV
KD+5/PXAhg0aP7l3QMCGyQs/uOzowIeI7z+4XjbAiEy6P7fLdsCJFFs/tzT1wInfuz+2mwXAiq7G
P7X998CLgWA/tV4ewIxXaT+0u8/AjTDDP7QXXsCODUg/s3EhwI7s0j+yyW7Aj884P7IgmcCQtE0/
sXb3wJGb4j+wzN3AkoXGP7AincCTccM/r3iIwJRfpT+uzvHAlU8yP64mJMCWQDA/rX5vwJcyYj+s
2BzAmCWMP6wzdsCZGWw/q5DCwJoNwj+q8EbAmwJKP6pSRMCb9sE/qbb+wJzq4T+pHrDAnd5mP6iJ
mMCe0Qo/p/fvwJ/ChT+naevAoLKUP6bfw8ChoPE/plmowKKNVD+l18zAo3d3P6VaXcCkXxY/pOGE
wKVD8D+kbW3ApiW/P6P+PMCnBEE/o5QYwKffOj+jLyHAqLZpP6LPd8CpiZI/onU2wKpYej+iIHnA
qyLrP6HRVsCr6K4/oYfgwKypkD+hRCrArWVhP6EGQMCuG/M/oM4vwK7NGz+gm/zAr3iyP6Bvr8Cw
HpQ/oElGwLC+oD+gKL7AsVi1P6AOEsCx7Lk/n/k4wLJ6kz+f6iLAswIsP5/gv8Czg3Q/n9z7wLP+
Wj+f3r7AtHLUP5/l7sC04NY/n/JqwLVIWD+gBBPAtalXP6Aaw8C2A84/oDZTwLZXvz+gVpjAtqUs
P6B7Z8C27Bg/oKSPwLcsiD+g0eDAt2aDP6EDKcC3mhE/oTg1wLfHOz+hcM7At+4MP6Gsv8C4Do0/
oevRwLgoyz+iLczAuDzTP6JyesC4Sq4/ormkwLhSbD+jAxLAuFQWP6NOjcC4T7k/o5vhwLhFXz+j
6tjAuDUTP6Q7QMC4Ht4/pIzmwLgCyT+k35vAt+DcP6UzMMC3uRo/pYd4wLeLij+l3EjAt1gvP6Yx
eMC3Hws/pobgwLbgGz+m3F7AtptfP6cxzcC2UNM/p4cPwLYAdD+n3AXAtao5P6gwlcC1Tho/qISl
wLTsDD+o2CHAtIQEP6kq9MC0FfU/qX0MwLOhzz+pzlvAsyeDP6oe08Cypv4/qm5qwLIgLD+qvRjA
sZL5P6sK18Cw/00/q1eiwLBlET+ro3jAr8QrP6vuWMCvHII/rDhFwK5t+T+sgUHArbh2P6zJUg==
      </set>
      <set id="src_10" fmt="series">
AAAABnNyY18xMAAAAAI/gAAAw8eAAAAAAAIAAASwPZ9mNj8E6xg9fVyWPwSIcj09moM/BCoRPP9y
PD8D0EQ8h9D3PwN7Uzslels/AyuBvDMvFT8C4Qq8wrM5PwKcIL0TK9A/AlzxvUIe9D8CI6O9bhQO
PwHwVr2LdyA/AcMgvZ5JzT8BnBG9r3fwPwF7M72++QM/AWCFvczGVj8BS/+92NtyPwE9kb3jNhM/
ATUhvevVMz8BMo298rpfPwE1rb336NQ/AT5Mvftmjj8BTC69/TsOPwFfDb39byM/AXaavfwOUj8B
kn+9+SWGPwGyWb30w5Y/AdXBve74Zj8B/Ea959YoPwIlcL3fb/g/AlC/vdXZ9D8Cfau9yyokPwKr
qr2/dyE/AtosvbLYoj8DCJ29pWZpPwM2Zr2XOlg/A2LxvYhs+j8DjaS9cjAePwO1571Sqzw/A9sm
vTJ/Fj8D/M69Ed69PwQaUrzh+Uo/BDMrvKAULD8ERti8POKiPwRU47trfr8/BFzeO4pgzj8EXmQ8
Qp+nPwRZHjyeZfs/BEzDPNmKTz8EORQ9CTrCPwQd4z0kcsU/A/sRPT5Orz8D0I09VrQqPwOeWj1t
iqY/A2SIPYFexz8DIzU9ix6dPwLakz2T/YY/AorkPZv3Uj8CNHo9owgiPwHXsz2pLlY/AXT9Pa5q
pD8BDNc9sr7KPwCfyD22Lpg/AC5lPbi/rz7/cp49unilPv6CWz27YdY+/Y1nPbuFBT78lTA9uu1d
PvubMD25p1E++qDnPbfAUT75p9Y9tUdDPvixhD2yS3Y+9790Pa7dZD720x49qw5tPvXt+D2m73Y+
9RFhPaKTEj70PrI9ngtwPvN3Mz2ZauY+8rwSPZTD/j7yDm49kCkiPvFvRz2LrLw+8N+KPYdgkz7w
YAU9g1bbPu/xbj1/P7o+75RePXiYaz7vSVU9ctauPu8QuD1uFxI+7urSPWp1YD7u19A9aAm9Pu7X
yT1m6yU+7uq/PWcuGD7vEJs9aOKsPu9JNT1sGJE+75RSPXDbij7v8aQ9dzRXPvBg0T1/KQM+8OFt
PYReLD7xcwM9ifb2PvIVET2QXPo+8scNPZeM8z7ziGY9n4GEPvRYgT2oNLI+9Ta9PbGeWj72InY9
u7WCPvcbBT3Gbz8++B+4PdG/bT75L9o93Zj0PvpKsj3p7RQ++2+FPfasQz78nZQ+AeLrPv3UHj4I
lEI+/xJfPg9g9T8AK8U+Fj+oPwDRaz4dJo4/AXm3PiQLUz8CJD4+KuQDPwLQlz4xplQ/A35TPjhI
ET8ELQQ+Pr7OPwTcOj5FAF0/BYuCPksCkT8GOmw+ULtuPwbogT5WIX4/B5VSPlsrRz8IQGc+X8/G
PwjpTz5kBsQ/CY+VPmfH8z8KMsY+awt6PwrScD5tymY/C24gPm/+Xz8MBWc+caGdPwyX1z5yrvQ/
DSUDPnMhuz8NrIM+cvX7Pw4t8D5yKK0/DqjmPnC3Tz8PHQU+bqASPw+J8T5r4g4/D+9UPmh86T8Q
TNk+ZHD0PxCiMD5fvwQ/EO8RPlpokz8RMzc+VHApPxFuYz5N2Iw/EaBYPkak8z8RyOY+PtlIPxHn
4T42eiI/Ef0fPi2MYj8SCII+JBVFPxIJ7j4aGmM/EgFSPg+h6z8R7p8+BLH7PxHRzz3yoqc/Earn
PdsMzD8Reeo9wrCwPxE+6D2pm5Q/EPn4PY/cQT8QqzM9awEgPxBSvj01LXY/D/C9PPy0wD8PhWM8
jUlrPw8Q5Ttidy4/DpN8vCwKkT8ODWu8yX/5Pw1+9r0e9pA/DOhlvVmNGj8MSgm9ijYaPwukOL2n
vpo/CvdKvcVVCT8KQ5u94u7PPwmJjr4AQRs/CMmEvg8C6D8IA+a+HbiuPwc5Hr4sXoQ/Bmmbvjrw
Xz8Flc2+SWrOPwS+KL5Xyu4/A+MivmYNnT8DBTS+dDBkPwIk2r6BGFU/AUKQvogGMT8AXtS+juED
Pv70Sb6Vp8c+/SoOvpxZ5T77YAC+ovbXPvmXLr6pfgA+99Covq/u/T72DXu+tkmCPvROwb68jWI+
8pWQvsK6fT7w4wK+yNDZPu84NL7O0IY+7ZY/vtS5hT7r/kC+2owGPupxTL7gSE0+6PCCvuXuiT7n
fPK+638uPuYXrr7w+pI+5MG+vvZhHT7jfCi++7MlPuJH578AeJo+4SXmvwMN7z7gFwm/BZnTPt8c
Jb8IHKQ+3jX9vwqWoz7dZUW/DQgjPtyqm78PcYI+3AaIvxHTDT7beX6/FC0hPtsD2L8WgCk+2qXS
vxjMgz7aX46/GxKaPtoxFb8dUr4+2hpTvx+NYj7aGxC/IcLpPtoy/78j86M+2mGtvyYgEj7appK/
KEiUPtsBA78qbaE+23A6vyyPlj7b81y/Lq7ePtyJcL8wy9M+3TFrvzLm9T7d6ie/NQCmPt6ycb83
GVA+34kCvzkxXT7gbIi/O0kxPuFbor89YS0+4lTovz95uD7jVuO/QZMuPuRgJr9DreY+5W82v0XK
Qz7mgp6/R+iUPueY8L9KCTg+6LC6v0wsfj7pyJe/TlKfPurfJr9Qe+E+6/MZv1Kohz7tAyi/VNjM
Pu4OHr9XDNw+7xLRv1lE7D7wECe/W4EbPvEFG79dwXQ+8fC+v2AGGD7y0iy/Yk8CPvOoor9knDU+
9HNqv2bttT71Mea/aUNUPvXjj79rnPY+9ofyv236WD73HrO/cFtUPvenjL9yv6c++CJKv3Um9j74
jti/d5DUPvjtMb95/OA++T1kv3xqjj75f5W/ftlPPvmz+b+ApEY++drgv4HbzT759KW/gxLhPvoB
tr+ESSI++gKUv4V+HD7599C/hrFcPvniBb+H4nU++cHbv4kQ5T75mA6/ijwoPvllYL+LY7A++Sqh
v4yG9z746Ka/jaVsPvigUL+Ovng++FKIv4/Rfz74AD2/kN3pPveqYr+R4xM+91Huv5LgXz7299u/
k9UlPvadJb+UwMo+9kLEv5Wipz716ba/lnoePvWS8b+XRpc+9T9ov5gHdj708Ai/mLwoPvSls7+Z
ZB8+9GFIv5n+yD70I5e/moufPvPtZL+bCiA+879iv5t50j7zmjm/m9pNPvN+eb+cKzI+82yhv5xs
JT7zZR6/nJzZPvNoPb+cvQM+83Y7v5zMeD7zjzq/nMsUPvOzQr+cuLI+8+JBv5yVRT70HAm/nGDS
PvRgVL+cG24+9K7Bv5vFMj71BtS/m15WPvVn/7+a5xw+9dGSv5pf0T72Qs2/mcjbPva62b+ZIqU+
9zjNv5httz73u7e/l6qgPvhCk7+W2fw++MxWv5X8gz75V+q/lRL6PvnkPL+UHic++nAsv5Me4j76
+qe/khYaPvuCmb+RBL4+/Ab4v4/r1D78hsW/jsxvPv0BEr+Np6U+/XT+v4x+lD794by/i1JmPv5G
lL+KJEY+/qLmv4j1bz7+9iK/h8cePv8/2b+Gmpo+/3+3v4VxIT7/tYW/hEv3Pv/hKL+DLGg/AAFQ
v4ITrj8ADQK/gQMNPwATx79/95I/ABXHv33+OD8AEzS/fByCPwAMUb96VNM/AAFqv3ipbT7/5ai/
dxyWPv/B2L91sHg+/5gwv3RnOz7/aYW/c0LdPv82uL9yRTo+/wCxv3FwMz7+yFu/cMVdPv6Oob9w
Rlw+/lRtv2/0jT7+GqW/b9FePv3iIL9v3fs+/auvv3AbhD79eBi/cIrVPv1IDb9xLLM+/Rwxv3IB
zj789RW/cwqjPvzTMb90R5Q+/Lbnv3W43z78oIi/d16MPvyQSr95OIs+/IZNv3tGuT78gp6/fYi1
PvyFM79//hA+/I3pv4FTED78nI2/gsAQPvyw2r+ERZw+/Mp3v4XjND786QS/h5g/Pv0MC7+JZCE+
/TMRv4tGKD79XZa/jT2OPv2LCr+PSY4+/brgv5FpUT797IS/k5voPv4faL+V4Gg+/lL8v5g1yz7+
hrW/mpsDPv66Db+dDwg+/uyGv5+Qtj7/Ham/oh7xPv9NCr+kuIc+/3pGv6dcQz7/pQS/qgjuPv/M
+7+svUo+//Htv694DD8ACdK/sjf3PwAZAL+0+74/ACZyv7fCEj8AMiW/uomqPwA8GL+9UTc/AERU
v8AXcD8ASuO/wtsMPwBP17/Fmr4/AFNFv8hVND8AVUi/ywkvPwBV/7/NtW0/AFWJv9BYuT8AVBC/
0vHWPwBRt7/Vf5I/AE6lv9gAvz8ASwO/2nQ6PwBG+b/c2Og/AEKvv98ttz8APkq/4XGWPwA577/j
o34/ADXAv+XCcz8AMdu/582IPwAuXL/pw9M/ACtYv+ukbD8AKOG/7W6CPwAnBb/vITo/ACXHv/C7
1T8AJSq/8j2cPwAlKL/zpdU/ACW3v/Tz3T8AJsW/9icSPwAoPL/3Pts/ACoAv/g6qT8AK/G/+Rnx
PwAt57/53Do/AC+7v/qBID8AMT6/+wgqPwAyRL/7cPg/ADKZv/u7OD8AMg+/++aVPwAwdL/78sk/
AC2Zv/vfjz8AKVO/+6y1PwAjer/7Wg4/ABvtv/rncD8AEpC/+lTLPwAHUb/5ofo+//RPv/jO+z7/
1ie/99vOPv+0Rr/2yHo+/47pv/WVFT7/ZmO/9EG7Pv87Lb/yzo0+/w3iv/E7xj7+30G/74mnPv6w
NL/tuG4+/oHKv+vIcT7+VT6/6boKPv4r+r/njaA+/geRv+VDqj796ce/4tyqPv3Ui7/gWSg+/cn+
v925uD79zGi/2v74Pv3eP7/YKZI+/gIcv9U6Nz7+OsK/0jGmPv6LFL/PEKY+/vYPv8vX/D7/fs2/
yIiEPwAUOr/FIx0/AHsbv8Gooz8A9aK/vhn6PwGFaL+6eAk/Aiv7v7bDvz8C6uC/sv4LPwPDir+v
J+A/BLdXv6tCJT8Fx4u/p03IPwb1Tr+jS7M/CEGjv588zz8JrWu/myH5Pws5XL+W/BQ/DOYFv5LL
6D8Os8i/jpJHPxCi2r+KT+U/ErNAv4YFdT8U5Ni/gbOgPxc3T796tgU/Gaopv3H4az8cPMS/aS9v
Px7uV79gW/o/Ib30v1d+0j8kqpK/TpipPyezBr9FqhM/KtYQvzyzkD8uEle/M7ViPzFmb78qr84/
NNDfvyGi9T84UB+/GI7sPzvioL8Pc6Y/P4bFvwZQ+D9DOva++k1hP0b9lL7n6SQ/Ssz/vtV0cD9O
p5y+wu55P1KL0b6wVmw/VngKvp2rST9aarm+iuwTP15iWL5wL7U/Yl1qvkpbOz9mWnu+JFj0P2pY
Ib38Tg0/blT+va+HgD9yT8C9RLbmP3ZHHrwmN5g/ejncPOTesT9+JsY9h6HMP4EGXT3Wd7c/gvVN
PhLccD+E368+OrIzP4bFAD5ivCI/iKTEPoV8Zj+KfoU+mbMKP4xR0z6uAOE/jh5DPsJkZj+P428+
1tvdP5Gg9D7rZT0/k1Z3Pv/+ST+VA6A/ClIxP5aoGz8Uql0/mEOcPx8GJz+Z1dg/KWP3P5teij8z
wgw/nN1xPz4egj+eUk8/SHdfP5+87D9Syok/oR0VP10V9j+icpk/Z1dnP6O9TT9xjJM/pP0IP3uz
Hz+mMak/guRaP6dbED+H5X4/qHkiP4zbxD+pi8k/kcX4P6qS9D+WouQ/q46VP5txRT+sfqE/oC/3
P61jFT+k3dQ/rjvwP6l5tT+vCTU/rgKFP6/K7D+ydzA/sIEgP7bWsz+xK+A/uyAbP7HLQT+/UnE/
sl9aP8Ns5T+y6Ec/x26uP7NmJj/LVxg/s9kZP88leD+0QUU/0tlAP7Se0z/Wceg/tPHsP9nvAz+1
OsE/3VAzP7V5gD/glTw/ta5dP+O98j+12Yw/5so1P7X7RT/pug0/thO/P+yNeD+2IzM/70SfP7Yp
3T/x370/tif5P/RfIj+2HcI/9sMqP7YLdz/5DEw/tfFXP/s7BT+1z54//U/rP7WmjT//S60/tXZh
QACXej+1P1hAAX1BP7UBsUACV5Q/tL2rQAMm4D+0c4JAA+uYP7QjdEAEpjM/s829QAVXKT+zcplA
Bf74P7MSREAGniI/sqz4QAc1Kj+yQu5AB8SUP7HUYUAITOU/sWGJQAjOpT+w6p5ACUpWP7Bv2EAJ
wHw/r/FuQAoxnj+vb5ZACp45P67qhkALBs0/rmJ0QAtr1D+t15dAC83IP61KI0AMLRw/rLpNQAyK
QD+sKEpADOWcP6uUTkANP5o/qv6PQA2YmT+qZ0FADfD1P6nOmUAOSQE/qTTMQA6hED+omhBADvlm
P6f+mEAPUkk/p2KZQA+r7j+mxklAEAaJP6Yp2kAQYko/pY2CQBC/Vj+k8XVAER3RP6RV5EARfdI/
o7sDQBHfbz+jIQRAEkKvP6KIF0ASp54/ofBtQBMOOD+hWjNAE3Z4P6DFl0AT4FA/oDLEQBRLsT+f
oeRAFLiEP58TH0AVJq8/noaaQBWWET+d/HlAFgaDP5103UAWd98/nO/iQBbp9z+cbahAF1ygP5vu
R0AXz6c/m3HUQBhC2T+a+GZAGLYFP5qCDEAZKPI/mg7UQBmbaj+ZnsxAGg06P5kx/EAafi0/mMhq
QBruDD+YYhpAG1ysP5f/DkAbydo/l59DQBw1Zz+XQrlAHJ8sP5bpakAdBwQ/lpNQQB1s0T+WQGNA
HdB6P5XwmEAeMeY/laPnQB6RCD+VWkNAHu3VP5UToUAfSEs/lM/zQB+gaj+Ujy1AH/ZAP5RRQUAg
SeE/lBYiQCCbZD+T3cJAIOrtP5OoFkAhOKY/k3URQCGExj+TRKVAIc+GP5MWykAiGSg/kutyQCJh
9D+SwpRAIqpDP5KcKEAi8nA/kngjQCM64D+SVn9AI4P0P5I3NEAjzh0/kho6QCQZ0T+R/41AJGeK
P5HnJUAkt8o/kdD9QCULED+RvRBAJWHlP5GrV0AlvNM/kZvMQCYcaT+RjmpAJoE/P5GDK0Am6+A/
kXoHQCdc3D+RcvZAJ9TGP5Ft8kAoVCs/kWrwQCjbnD+RaeVAKWulP5FqyEAqBM8/kW2KQCqnoD+R
ciBAK1SWP5F4eUAsDDA/kYCFQCzO4D+RijVALZ0XP5GVdUAudzs/kaIyQC9dsj+RsFhAMFDVP5G/
0kAxUPs/kdCJQDJeaz+R4mdAM3lnP5H1VEA0oio/kgk6QDXY3z+SHgFANx2xP5IzkUA4cMA/kknW
QDnSID+SYLdAO0HZP5J4H0A8v/M/ko/6QD5MZT+SqDVAP+cnP5LAvUBBkCE/ktmCQENHLz+S8nVA
RQwxP5MLikBG3vc/kyS2QEi/TD+TPfBASqzwP5NXMEBMp6c/k3BxQE6vIz+TibJAUMMaP5Oi8kBS
4zQ/k7w2QFUPFj+T1YBAV0ZkP5Pu2UBZiLw/lAhJQFvVtT+UIdxAXizjP5Q7nUBgjd0/lFWeQGL4
LD+Ub+1AZWteP5SKnEBn5v0/lKXAQGpqjz+UwWxAbPWVP5TdtEBvh5I/lPqxQHIgCT+VGHhAdL56
P5U3IkB3Yl4/lVbDQHoLMD+Vd3VAfLhsP5WZTUB/aYg/lbxgQIEO/j+V4MVAgmqiP5YGjkCDx2g/
li3OQIUlCz+WVpdAhoNHP5aA+kCH4dU/lq0EQIlAbT+W2sNAip7GP5cKQECL/Js/lzuFQI1Zoj+X
bpdAjrWUP5eje0CQECk/l9o0QJFpFj+YEsFAksATP5hNH0CUFNg/mIlKQJVnHD+YxztAlraTP5kG
50CYAvk/mUhEQJlMBT+Zi0VAmpFtP5nP10Cb0u0/mhXrQJ0QPj+aXWpAnkkZP5qmP0CffTk/mvBR
QKCsVz+bO4dAodYzP5uHxECi+ok/m9TpQKQZHD+cItdApTGrP5xxb0CmQ/w/nMCKQKdP0D+dEAZA
qFTzP51fu0CpUys/na+CQKpKRD+d/zFAqzoQP55OnUCsIl8/np2aQK0DCD+e6/pArdvgP585j0Cu
rMU/n4YpQK91lT+f0ZZAsDY0P6AbpUCw7oc/oGQiQLGefj+gqtxAskYHP6DvnUCy5RU/oTIzQLN7
oz+hcmhAtAmxP6GwCUC0jz0/oerhQLUMUT+iIrtAtYD4P6JXZEC17Ug/ooisQLZRVD+itmBAtq08
P6LgUUC3ASA/owZSQLdNKD+jKDVAt5GCP6NF00C3zmI/o18EQLgEAj+jc6NAuDKdP6ODjkC4Wnk/
o46mQLh73T+jlM9AuJcXP6OV8UC4rHs/o5H6QLi8YD+jiNdAuMciP6N6fEC4zSA/o2bfQLjOwD+j
TftAuMxqP6Mv0EC4xok/owxgQLi9kD+i47JAuLHtP6K10UC4pBY/ooLLQLiUgj+iSrRAuIOsP6IN
oUC4cgw/ocuwQLhgGj+hhPxAuE5SP6E5p0C4PTE/oOnXQLgtMD+glbZAuB7GP6A9bUC4Em0/n+Eu
QLgImT+fgSpAuAG8P58dmEC3/kQ/nraxQLf+nj+eTK9AuAMzP53f0EC4DGc/nXBXQLgalT+c/oZA
uC4WP5yKpUC4R0A/nBT9QLhmXj+bndlAuIu2P5sliUC4t4c/mqxeQLjqCj+aMqxAuSNzP5m4x0C5
Y+o/mT8IQLmrkT+YxclAufqFP5hNaEC6UNc/l9ZBQLqukz+XYLVAuxO9P5btJkC7gFE/lnv1QLv0
RD+WDYZAvG+EP5WiO0C88fY/lTp5QL17eT+U1qNAvgvkP5R3HEC+ows/lBxFQL9AuT+TxoBAv+S2
P5N2KUDAjsE/kyuaQME+lj+S5ypAwfPvP5KpLkDCroA/knHyQMNt+z+SQb9AxDIMP5IY2UDE+mA/
kfd9QMXGoT+R3eFAxpZ4P5HMMUDHaYw/kcKWQMg/hT+RwSxAyRgLP5HICkDJ8sQ/kdc7QMrPWz+R
7sNAy617P5IOnEDMjM8/kja4QM1tCD+SZv1Azk3aP5KfTEDPLvs/kt95QNAQIT+TJ1RA0PEJP5N2
oUDR0XE/k80fQNKxHz+UKoNA04/dP5SOfkDUbXo/lPi7QNVJxj+VaN5A1iSZP5Xeh0DW/c8/lllS
QNfVRD+W2NhA2KrfP5dcrUDZfow/l+RoQNpQNz+Yb5pA2x/SP5j91kDb7Vc/mY6tQNy4vz+aIbNA
3YIJP5q2e0DeSTk/m0ycQN8OUj+b469A39FfP5x7T0Dgkmw/nRMZQOFRhj+dqrBA4g7CP55BukDi
yiw/ntfiQOOD3T+fbNZA5DvqP6AASkDk8mg/oJH2QOWncT+hIZdA5lscP6Gu70DnDYA/ojnIQOe+
sz+iwetA6G7NP6NHK0DpHeQ/o8leQOnMDT+kSGBA6nlYP6TEEEDrJdg/pTxTQOvRnT+lsRFA7Hyw
P6YiNkDtJx0/po+0QO3Q7T+m+YBA7nokP6dfkEDvIsI/p8HgQO/Kxz+oIG5A8HIuP6h7OkDxGO4/
qNJIQPG++z+pJZ1A8mRHP6l1P0DzCLw/qcE6QPOsRD+qCZZA9E7EP6pOY0D08B8/qo+sQPWQND+q
zYBA9i7dP6sH8kD2y/Q/qz8PQPdnTT+rcutA+AC5P6ujl0D4mAc/q9EnQPktAD+r+7BA+b9uP6wj
RED6Txc/rEf6QPrbwT+saehA+2UqP6yJJUD76xI/rKXGQPxtOT+sv+NA/OtZP6zXk0D9ZS8/rOzw
QP3adT+tABJA/krmP60REkD+tj8/rSAJQP8cMz+tLRJA/3yAP604RUD/1uE/rUG9QQAViD+tSZNB
ADxkP61P3kEAX+Q/rVS3QQB/6T+tWDRBAJxUP61abUEAtQY/rVt3QQDJ4j+tW2RBANrPP61aRUEA
57E/rVgsQQDwcj+tVSRBAPT6P61ROEEA9Tc/rUxuQQDxFz+tRsxBAOiKP61AUkEA24M/rTj8QQDJ
9z+tMMVBALPeP60no0EAmTM/rR2HQQB59T+tEl9BAFYiP60GFkEALb4/rPiSQQAAzj+s6bVA/561
P6zZXUD/MuM/rMdnQP6+QT+ss6hA/kD2P6yd90D9uyw/rIYmQP0tFD+sbANA/JblP6xPXED7+Nc/
rC/7QPtTMj+sDatA+qY8P6voOED58kM/q79pQPk3nj+rkwlA+HaiP6ti40D3r7E/qy7CQPbjLj+q
9nRA9hGBP6q5xkD1Oxg/qniPQPRgZT+qMqFA84HeP6nn2EDyn/w/qZgPQPG7Pj+pQylA8NQiP6jp
DUDv6yw/qImnQO8A4j+oJOlA7hXMP6e6ykDtKnU/p0tIQOw/ZT+m1mhA61UrP6ZcM0DqbFU/pdy7
QOmFcj+lWBhA6KENP6TOaUDnv7U/pD/TQObh8j+jrIBA5ghRP6MUpEDlM1o/onh2QORjkz+h2DZA
45mCP6E0J0Di1ac/oIyWQOIYfD+f4dJA4WJ9P580MEDgtB8/noQIQOAN0D+d0bxA32/+P50dqUDe
2xA/nGg4QN5PZT+bsdJA3c1YP5r64kDdVTs/mkPWQNznWz+ZjRxA3IP/P5jXJkDcK2U/mCJjQNvd
xT+Xb0ZA25tOP5a+QEDbZCc/lg+/QNs4cT+VZDRA2xhAP5S8CUDbA6M/lBepQNr6oj+Td3xA2v09
P5Lb5EDbC2s/kkVCQNslFj+Rs/JA20ooP5EoSkDben0/kKKbQNu16j+QIzNA2/w/P4+qWkDcTUE/
jzhOQNyosT+OzUpA3Q5IP45pg0DdfbY/jg0nQN32qD+NuFtA3njEP41rQEDfA6s/jSXvQN+W+z+M
6HtA4DJKP4yy7kDg1Ss/jIVOQOF/MD+MX5dA4i/jP4xBwUDi5tI/jCu9QOOjgj+MHXZA5GV6P4wW
0UDlLEI/jBeuQOX3XT+MH+VA5sZQP4wvTUDnmKE/jEW2QOht2z+MYutA6UWFP4yGtEDqHyo/jLDV
QOr6Vj+M4Q5A69aaP40XHUDss4o/jVK+QO2QvD+Nk6pA7m3KP43Zl0DvSlE/jiQ7QPAl8z+Oc0lA
8QBYP47GdUDx2Ss/jx1yQPKwHD+Pd/JA84TiP4/VpkD0VzY/kDZBQPUm1z+QmXRA9fOMP5D+80D2
vR8/kWZyQPeDXD+Rz6RA+EYYP5I6QUD5BSk/kqX9QPnAbj+TEpBA+nfKP5N/tUD7Kx8/k+0nQPva
Wz+UWqBA/IVqP5TH4ED9LEA/lTSoQP3OzT+VoLhA/m0NP5YL1ED/Bvg/lnXDQP+cjD+W3k1BABbk
P5dFO0EAXVY/l6pbQQChnj+YDXlBAOO+P5huaUEBI7k/mMz9QQFhlD+ZKQpBAZ1RP5mCakEB1vY/
mdj5QQIOhD+aLJNBAkQBP5p9GUECd3A/mspvQQKo1D+bFH1BAtgzP5tbLEEDBY4/m55rQQMw6T+b
3ilBA1pHP5waWkEDgag/nFLzQQOnDz+ch+9BA8p7P5y5S0ED6+0/nOcGQQQLZD+dESVBBCjfP503
rkEERFw/nVqsQQRd2T+deitBBHVTP52WPkEEisY/na70QQSeLz+dxGRBBK+JP53Wp0EEvtI/neXY
QQTMBD+d8hVBBNcZP537e0EE4A0/ngIuQQTm2T+eBlBBBOt6P54IB0EE7eg/ngd5QQTuID+eBM5B
BOwcP54AL0EE59c/nfnEQQThTT+d8blBBNh8P53oOEEEzV8/nd1sQQS/9T+d0YBBBLA+P53EnUEE
njg/nbbtQQSJ5D+dqJlBBHNDP52ZyUEEWlg/nYqkQQQ/Jj+de09BBCGxP51r70EEAf8/nVymQQPg
Fj+dTZRBA7wAP50+2EEDlcY/nTCPQQNtcz+dItRBA0MUP50VwEEDFrU/nQloQQLoZj+c/eFBArg2
P5zzPkEChjg/nOmPQQJSfz+c4N9BAh0cP5zZPEEB5ig/nNKtQQGtuD+czTxBAXPiP5zI7EEBOL8/
nMXEQQD8aT+cw8RBAL76P5zC70EAgIs/nMNCQQBBOT+cxL1BAAEiP5zHW0D/gMU/nMsaQP7+Lj+c
z/VA/nq5P5zV6ED99qU/nNzuQP1yLT+c5QBA/O2OP5zuGkD8aQQ/nPg2QPvkyz+dA09A+2EdP50P
X0D63jY/nRxkQPpcTj+dKllA+dufP505OkD5XGA/nUkEQPjexj+dWbZA+GMGP51rTUD36U8/nX3I
QPdx0z+dkSlA9vy/P52lbkD2ijw/nbqaQPYadD+d0KxA9a2JP53np0D1Q54/nf+MQPTc0T+eGF1A
9Hk+P54yGkD0GP4/nkzGQPO8ID+eaGFA82K2P56E7EDzDM0/nqJlQPK6bj+ewM1A8mueP57gIUDy
IFs/nwBfQPHYpD+fIYBA8ZRtP59DgEDxU64/n2ZXQPEWUz+fiftA8NxMP5+uZEDwpXw/n9OEQPBx
yT+f+U5A8EEVP6AftUDwEzk/oEalQO/oEj+gbg1A779xP6CV2UDvmSw/oL31QO91Ej+g5kpA71Lt
P6EOwUDvMos/oTdDQO8TsT+hX7ZA7vYpP6GIAUDu2bQ/obALQO6+GT+h17xA7qMZP6H++UDuiHY/
oiWrQO5t8z+iS7lA7lNRP6JxDkDuOFM/opWUQO4cuT+iuTZA7gBGP6Lb5EDt4sA/ov2LQO3D7T+j
Hh5A7aOaP6M9kUDtgY0/o1vaQO1dlz+jePFA7TeGP6OU0kDtDy4/o697QOzkZj+jyOxA7LcFP6Ph
J0Dshuo/o/g0QOxT9z+kDhpA7B4PP6Qi5UDr5R0/pDakQOupDD+kSWdA62nNP6RbP0DrJ1U/pGxC
QOrhnD+kfIZA6pifP6SMJEDqTFw/pJs1QOn82D+kqdVA6aoWP6S4IUDpVCM/pMY3QOj7Bj+k1DNA
6J7SP6TiNEDoP5Y/pPBZQOfdZz+k/r9A53hYP6UNhUDnEIA/pRzGQOal+D+lLKBA5jjXP6U9LUDl
yTc/pU6GQOVXMT+lYMRA5OLfP6Vz+0DkbFY/pYhBQOPzsD+lnaZA43j/P6W0OEDi/Fc/pcwE
      </set>
      <set id="src_97" fmt="series">
AAAABnNyY185NwAAAAI/gAAAw8eAAAAAAAIAAASwP4iVfj8A8tE/iIJ3PwC+vz+IakE/AI8sP4hN
PT8AZDM/iCvWPwA98T+IBms/ABx/P4fdfT7//+s/h7GHPv/Q0z+Hgwk+/6vdP4dSjD7/kSY/hyCc
Pv+Awz+G7ck+/3q5P4a6pj7/fwg/hofRPv+Nnz+GVdw+/6ZmP4Ylaz7/yTU/hfcaPv/10z+Fy4Q/
ABX/P4WjRT8ANa0/hX73PwBZwz+FX0E/AIIHP4VEsD8Arjg/hS/VPwDeED+FIUQ/ARFAP4UZhz8B
R3U/hRksPwGAVz+FIK8/AbuJP4Uwiz8B+Ks/hUk3PwI3XD+FayE/Anc4P4WWsj8Ct9g/hcxRPwL4
2T+GDFY/AznVP4ZXDD8Demk/hqzAPwO6NT+HDbo/A/jdP4d6Mz8ENgc/h/JgPwRxYD+IdnM/BKqY
P4kGlD8E4Wc/iaLaPwUVij+KS2o/BUbDP4sAUT8FdOA/i8GiPwWfsD+Mj2Q/BccNP41poz8F6tk/
jlBgPwYK+T+PQ5U/BidfP5BDQz8GP/8/kU9dPwZU2j+SZ9o/BmX0P5OMsz8Gc1Y/lL3PPwZ9FT+V
+yA/BoNLP5dElz8GhhU/mJohPwaFmD+Z+6M/BoH/P5tpCT8Ge3k/nOJEPwZyOj+eZzc/BmZ4P5/3
yD8GWHE/oZPbPwZIZj+jO10/BjaZP6TuHj8GI1I/pqwLPwYO2z+odQA/Bfl+P6pI0T8F44k/rCdU
PwXNSD+uEFM/BbcKP7ADnz8FoR8/sgD8PwWL2D+0CCQ/BXeAP7YYzj8FZGY/uDKqPwVS1D+6VV8/
BUMYP7yAiz8FNXY/vrO+PwUqMj/A7oU/BSGOP8MwWz8FG8U/xXi5PwUZDT/Hxv0/BRmaP8oagT8F
HZQ/zHKXPwUlIz/Oznw/BTBmP9EtYj8FP3I/0457PwVSWD/V8Ns/BWkgP9hTjz8Fg8o/2rWZPwWi
Tj/dFfE/BcSdP99zgz8F6p0/4c0xPwYULT/kIdI/BkEkP+ZwPD8GcVE/6LczPwakfj/q9Xw/Btpo
P+0p2D8HEso/71L7PwdNWD/xb5c/B4nDP/N+Zz8Hx7M/9X4tPwgGzz/3bZI/CEa3P/lLWT8Ihw4/
+xY9PwjHcz/8zQQ/CQeDP/5ufD8JRt4///l+PwmFIUAAtns/CcHvQAFj6j8J/OlAAgSNPwo1tkAC
l+o/CmwBQAMdkT8Kn3dAA5UgPwrPzEAD/jo/Cvy5QARYiD8LJftABKPFPwtLWUAE368/C2yfQAUM
Ej8LiZ1ABSjKPwuiL0AFNbw/C7Y2QAUy1j8LxZtABSAVPwvQTUAE/YA/C9ZEQATLLT8L139ABIk3
PwvUBEAEN8Y/C8vgQAPXEj8LvyZAA2dYPwut7kAC6N8/C5haQAJb+j8Lfo5AAcEHPwtguUABGGU/
Cz8KQABiiD8LGbg//z+/Pwrw/j/9ock/CsUdP/vsMD8Kllc/+h/+Pwpk9T/4Pkc/CjE/P/ZIKT8J
+4M/9D67PwnEED/yIzE/CYs4P+/2qD8JUU4/7bpUPwkWqj/rb1s/CNueP+kW6j8IoIM/5rIuPwhl
rj/kQkQ/CCt2P+HIUz8H8jA/30V5Pwe6MD/cusc/B4PHP9opRj8HT0c/15H/Pwcc/j/U9fA/Bu04
P9JWEj8GwDs/z7NNPwaWSj/NDoU/Bm+jP8pojD8GTH4/x8IxPwYtET/FHC0/BhGFP8J3Nz8F+gU/
v9P0PwXmsD+9MwY/BdeeP7qU9D8FzOE/t/pNPwXGgj+1Y4s/BcSCP7LRJD8Fxt0/sENvPwXNfj+t
utE/BdhRP6s3mj8F5zM/qLoQPwX5+j+mQnU/BhB1P6PRBD8GKms/oWXjPwZHmz+fAUI/Bme9P5yj
RD8GioM/mkv/Pwavmz+X+4Y/BtaqP5Wx8T8G/1Q/k29KPwcpNz+RM5Q/B1PwP47+2D8Hfxo/jNEW
PweqTT+KqlE/B9UhP4iKfT8H/zA/hnGkPwgoFT+EX7o/CE9tP4JUsj8IdNo/gFCKPwiX/j98pno/
CLiIP3i5lT8I1iQ/dNpOPwjwhT9xCKA/CQdrP21Ejz8JGpo/aY4qPwkp3j9l5Ws/CTUKP2JKZj8J
O/o/Xr0yPwk+lT9bPe8/CTzJP1fMxj8JNow/VGnhPwkr4D9RFWo/CRzQP03Pqz8JCWs/SpjnPwjx
zz9HcWw/CNYgP0RZnj8Itok/QVHbPwiTOj8+WpE/CGxzPzt0PT8IQnI/OJ9mPwgVfj813JA/B+Xm
PzMsTT8Hs/o/MI9BPweAED8uBg0/B0qAPyuRZz8HE6Y/KTH/Pwbb4D8m6KM/BqONPyS2Cz8Gaws/
Ipr1PwYyuT8gmDk/Bfr0Px6upD8FxBU/HN8RPwWOdj8bKko/BVpqPxmRJz8FKEA/GBR9PwT4Qj8W
tR8/BMq0PxVz3T8En9E/FFF5PwR3zz8TTrg/BFLbPxJsRT8EMRo/Eaq9PwQSqD8RCtA/A/eZPxCN
ET8D3/c/EDIBPwPLwD8P+go/A7rsPw/lhT8DrWs/D/TNPwOjGz8QKBc/A5vaPxB/gj8Dl3g/EPsb
PwOVvj8Rms4/A5ZsPxJeez8DmT8/E0XkPwOd5z8UUJ4/A6QSPxV+OD8Dq20/Fs4cPwOzmj8YP5k/
A7w9PxnR1j8DxPg/G4P2PwPNaT8dVOs/A9UzPx9DmD8D2/Y/IU7GPwPhWT8jdRQ/A+UDPyW1KT8D
5qM/KA1XPwPl6D8qfCM/A+KMPyz/1z8D3E0/L5a0PwPS8z8yPuY/A8ZOPzT2gT8Dtjc/N7uNPwOi
jj86jCo/A4tBPz1mNz8DcEQ/QEe3PwNRmD9DLqQ/Ay9JP0YZBT8DCWo/SQTJPwLgGj9L7+Y/ArOB
P07YbD8Cg9Q/UbxwPwJRSz9UmhI/AhwsP1dviT8B5MM/WjskPwGrYz9c+yM/AXBnP1+uBz8BNC4/
YlJTPwD3HT9k5q0/ALmdP2dp0T8AfBw/adqsPwA/Bz9sODo/AALOP26Bsj7/j8c/cLZSPv8daT9y
1Yw+/q9iP3Te8D7+Roc/dtI1Pv3jsD94ryk+/YeiP3p1zT79Mxg/fCY4PvzmwT99wLw+/KNCP39F
sz78aSw/gFrTPvw5BD+BCJc+/BM3P4Gsiz77+CY/gkcUPvvoGD+C2LA+++NBP4Nh3z776cE/g+Mq
Pvv7nz+EXSc+/BjLP4TQZz78QSI/hT2BPvx0az+FpRc+/LJRP4YHyz78+nE/hmY9Pv1MTz+GwQc+
/adYP4cYxz7+CuY/h24TPv52RT+HwXY+/uiqP4gTdD7/YT8/iGSTPv/fIT+ItT8/ADCuP4kF1j8A
c3k/iVaxPwC3bD+JqBo/APwDP4n6Tj8BQLM/ik1uPwGE7j+KoYo/AcgoP4r2rz8CCdU/i0zHPwJJ
aj+Lo7M/AoZeP4v7Pz8CwCk/jFMcPwL2ST+Mqvo/AyhAP40Cbj8DVZo/jVj9PwN95T+Nrho/A6C4
P44BKj8DvbE/jlF9PwPUeT+Onlw/A+TCP47m/D8D7kk/jyqNPwPw0z+PaC4/A+wyP4+e/T8D4EQ/
j84SPwPM9D+P9H8/A7I3P5ARTD8DkA0/kCN4PwNmgz+QKgw/AzW0P5AkCj8C/cQ/kBCFPwK+5T+P
7ow/AnlWP4+9Mz8CLV0/j3uUPwHbSz+PKNY/AYN+P47EKj8BJlw/jkzPPwDEVD+NwgY/AF3cP40j
Kz7/5uk/jG+gPv8LPz+LpuA+/inVP4rIcj79Q84/idPyPvxaTz+IyRU++26HP4enkz76gac/hm9J
PvmU6T+FIBw++KmDP4O6DD73wKk/gj0qPvbbkj+AqZk+9ftqP33/IT71IVw/en7UPvROjj920wo+
84QaP3L8oD7yww4/bvyMPvIMaD9q1AI+8WEeP2aEXD7wwhs/Yg7+PvAwOD9ddXQ+76w8P1i5cj7v
NuE/U9y0Pu7Qyz9O4RA+7nqNP0nIaD7uNKo/RJTHPu3/kD8/SCs+7duWPznksj7tyQI/NGx8Pu3I
CD8u4co+7djFPylGuz7t+0E/I52FPu4vcj8d6G8+7nU6PxgpoD7uzGY/EmNnPu80tT8Ml+c+763M
PwbJPj7wNz8/APmVPvDQkz72VgM+8Xk/Puq+9z7yMKc+3zH8PvL2Iz7Tss4+88j2PshFLD70qF0+
vOySPvWThj6xrFA+9omZPqaHjj73ia8+m4FUPviS2z6QnHY++aQsPoXbsz76vKo+doLOPvvbXD5h
n+g+/P9CPk0S5j7+J14+ON+OPv9Ssz4lCSc/AEAlPhGS9j8A15U9/P8XPwFvMD3XotE/AgaAPbMV
Ij8CnRQ9j1lyPwMyfD1Y5SI/A8ZPPRTFDj8EWCc8pK0sPwTnpTuM3U8/BXRzvDWqST8F/j681Xif
PwaEvL0mWk8/BwepvWBF2T8Hhsq9jECPPwgB7r2nh2Q/CHjpvcH4pj8I65a925YyPwlZ3r30YeM/
CcOuvgYu4D8KKQO+EcWjPwqJ274c9lw/CuZFvifCNj8LPlS+MipBPwuSJr48L6k/C+HlvkXTOz8M
Lce+TxYKPwx2C75X+QE/DLr6vmB85T8M/Oe+aKI9Pw08N75wafA/DXlTvnfUVj8NtLa+fuG6Pw3u
476CyT0/DihsvoXzbj8OYe6+iO+FPw6cE76LvWo/DteTvo5dEz8PFTO+kM6QPw9Vxb6TEY0/D5om
vpUl/j8P40S+lwuzPxAyFr6YwnA/EIegvppKID8Q5PC+m6KGPxFLHb6cy2w/EbtJvp3Esz8SNpy+
no49PxK+RL6fJ9o/E1Nxvp+RaT8T91m+n8rTPxSrLb6f1A8/FXAcvp+tET8WR1G+n1XmPxcx6b6e
zsM/GDD8vp4X8T8ZRZG+nTGYPxpwmr6cG/g/G7L4vprXZz8dDXW+mWRQPx6AwL6Xw00/IA1pvpX0
yj8hs+a+k/l1PyN0i76R0dQ/JU+Mvo9+tz8nRPy+jQDWPylUyr6KWPM/K37DvoeHrD8twpO+hI3a
PzAfxr6BbB4/MpXGvnxGij81I9++dWgzPzfJQ75uPlI/OoUIvmbKIz89VjG+XwzOP0A7pr5XB3A/
QzRAvk66fD9GPsa+RiZ6P0lZ8749S7E/TIR4vjQqIz9PvP2+KsGXP1MCJ74hEec/VlKZvhcaVD9Z
rPO+DNm0P10P2L4CTlk/YHnyve7tYz9j6ey92KHzP2deer3Bta4/atZavaojgT9uUFG9keYgP3HL
NL1x7nE/dUXfvT6g2z94vzu9CdSRP3w2Qbym960/f6nzu9w4LT+BjLA78M0oP4NB1Tyy6f4/hPP7
PRabkD+Gor89VZ0zP4hNwj2LRRE/ifSpPay4Dz+Llx89zy9TP4001D3ysNM/js1+Pguhmz+QYNE+
HnXZP5HuiD4x13o/k3ZhPkXIID+U+Bo+Wkk7P5ZzdD5vW2k/l+gwPoJ/jT+ZVhI+jZnuP5q82z6Y
/Ew/nBxOPqSlvT+ddC0+sJUTP57EOz68yLE/oAw6Psk+fT+hS+o+1fQwP6KDDD7i5vY/o7FdPvAT
lj+k1pw+/XabP6XyiD8FhhQ/pwTfPwxoCj+oDV0/E17YP6kLwD8aaAY/qf/FPyGA9z+q6S0/KKb2
P6vHuj8v1xg/rJssPzcOcT+tY0c/Pkn2P64f1D9Fhns/rtCeP0zA0z+vdXI/U/XCP7AOIz9bIho/
sJqIP2JCoD+xGn0/aVQcP7GN4z9wU14/sfSiP3c9XT+yTqY/fg8KP7Kb5T+CYsE/stxYP4WvBD+z
EAE/iOsBP7M26z+MFXs/s1EkP48tUz+zXsY/kjGEP7Nf8T+VIRg/s1TKP5f7RD+zPYE/mr9MP7Ma
Sj+dbJs/sutkP6ACvz+ysRM/ooFaP7Jroj+k6DA/shtiP6c3MT+xwK4/qW5gP7Fb4D+rjeM/sO1e
P62WAz+wdY8/r4ckP6/04j+xYcY/r2vGP7Mmfj+u2rE/tNYOP65CGz+2cUc/raKAP7f4+z+s/Fw/
uW4uP6xQLj+60e0/q550P7wlUD+q568/vWmBP6osYD++n7M/qW0FP7/JFj+oqho/wOb1P6fkHT/B
+pk/pxuGP8MFPj+mUM0/xAgmP6WEZT/FBJY/pLa+P8X7xz+j6EI/xu7rP6MZWj/H3yc/okpoP8jN
oD+he8k/ybtoP6Ct1D/KqX8/n+DcP8uY3D+fFSw/zIpfP55LDD/Nfts/nYK7P853Dz+cvHM/z3Ok
P5v4az/QdTc/mzbOP9F8ST+ad8Y/0olXP5m7dD/TnL8/mQH3P9S20j+YS2Y/1dfNP5eX1D/W/9o/
ludNP9gvDT+WOds/2WV+P5WPhT/aoy0/lOhLP9voCT+URCs/3TPzP5OjID/ehto/kwUiP9/gkj+S
aig/4UDpP5HSJj/ip6Q/kT0QP+QUjj+Qqtk/5YdlP5Abcj/m//U/j47PP+h+BT+PBOE/6gFfP459
nT/ridE/jfj3P+0XIj+NduM/7qkqP4z3Wj/wP8k/jHpXP/Ha5D+L/9Q/83plP4uH0D/1Hkc/ixJL
P/bGjT+Kn0k/+HNJP4ou0D/6JI4/icDqP/vafT+JVaE//ZVKP4jtBT//VS8/iIcmQACNPD+IJBdA
AXK7P4fD7kACW0E/h2bBQANHAT+HDKtABDY2P4a1xkAFKR4/hmItQAYf+z+GEf9ABxsUP4XFWEAI
GrQ/hXxYQAkfKD+FNxtACijEP4T1vUALN9k/hLhcQAxMuT+EfxVADWe7P4RKAEAOiTM/hBk2QA+x
dT+D7M5AEODZP4PE3EASF7A/g6FzQBNWTD+DgqBAFJ0BP4Noc0AV7Bk/g1L0QBdD4D+DQi1AGKSc
P4M2IkAaDo8/gy7VQBuB9j+DLEdAHP8GP4MudkAehfQ/gzVdQCAW7j+DQPZAIbIbP4NROUAjV5g/
g2YbQCUHgj+Df5JAJsHnP4OdkkAohtI/g8AOQCpWST+D5vlALDBJP4QSREAuFMU/hEHhQDADqD+E
dcFAMfzcP4St2EA0AD8/hOoXQDYNqT+FKnFAOCTkP4Vu2UA6Rbo/hbdDQDxv7z+GA6VAPqM2P4ZT
8UBA30E/hqgeQEMjvz+HACFARXBPP4db70BHxJI/h7t/QEogHz+IHsVATIKGP4iFtkBO61E/iPBG
QFFaCD+JXmlAU84oP4nQEEBWRyw/ikUsQFjEiz+Kva1AW0WyP4s5gEBdyg8/i7iPQGBRBz+MOsNA
Ytn6P4zAAkBlZEk/jUgwQGfvTj+N0yxAanpjP45g1EBtBNc/jvECQG+N+T+Pg41AchUcP5AYSkB0
mYg/kK8KQHcagT+RR5tAeZdUP5HhykB8D0Q/kn1eQH6BmD+TGh5AgHbLP5O3zUCBqT8/lFYuQILX
yT+U9P9AhAIOP5WT/UCFJ64/ljLmQIZITj+W0XRAh2OQP5dvY0CIeRs/mAxsQImIlz+YqEdAipGt
P5lCsUCLlAY/mdtiQIyPUj+achVAjYM/P5sGhkCOb4I/m5h0QI9T0D+cJ51AkC/lP5yzwUCRA4E/
nTyiQJHOZz+dwgZAkpBeP55DtECTSTM/nsF4QJP4tz+fOx5AlJ7DP5+wdkCVOzQ/oCFUQJXN7z+g
jY9AllbgP6D1AUCW1fU/oVeIQJdLJz+htQVAl7Z0P6INXkCYF+Q/omB7QJhvfj+irklAmL1XP6L2
uUCZAYo/ozm9QJk8OT+jd01AmW2MP6OvYUCZlbU/o+H4QJm06j+kDxFAmctnP6Q2sECZ2XE/pFjZ
QJnfUT+kdZdAmd1aP6SM9UCZ0+A/pJ7/QJnDQD+kq8VAmavcP6SzWUCZjho/pLXNQJlqYz+kszdA
mUEnP6Srq0CZEtY/pJ9AQJjf5z+kjg5AmKjTP6R4L0CYbhU/pF27QJgwKT+kPs1Al++OP6QbfUCX
rME/o/PnQJdoQj+jyCVAlyKTP6OYUkCW3DI/o2SJQJaVnz+jLOZAlk9VP6Lxg0CWCdQ/orJ8QJXF
kz+ib+pAlYMKP6Ip6kCVQq8/oeCWQJUE9T+hlApAlMpKP6FEY0CUkxs/oPG8QJRfzT+gnDFAlDDF
P6BD30CUBmM/n+jiQJPhAT+fi1pAk8DzP58rYkCTpow/nskZQJOSGT+eZJ5Ak4PjP53+EUCTfC0/
nZWRQJN7Mz+dK0FAk4ExP5y/QUCTjlc/nFGvQJOi1z+b4rBAk77aP5tyZUCT4oc/mwDwQJQN/T+a
jnJAlEFcP5obD0CUfLk/maboQJTAKD+ZMh1AlQu4P5i80UCVX3M/mEcjQJW7Yj+X0TNAlh+KP5db
IECWi+k/luUHQJcAeD+WbwRAl301P5X5M0CYAhY/lYOsQJiPDD+VDodAmSQJP5SZ20CZwP0/lCW8
QJpl1T+Tsj5AmxJ2P5M/ckCbxsw/ks1nQJyCuT+SXCxAnUYlP5HrzUCeEPA/kXxZQJ7i/j+RDdpA
n7wsP5CgWUCgnFs/kDPfQKGDaD+PyHVAonEvP49eJUCjZY0/jvT4QKRgXD+OjPdApWF4P44mLECm
aLs/jcClQKd1/D+NXG5AqIkUP4z5mECpods/jJgzQKrAJz+MOFRAq+PQP4vaEkCtDK0/i32HQK46
lT+LItFAr21cP4rKEUCwpNQ/inNqQLHg0j+KHwVAsyEpP4nND0C0Zak/iX23QLWuJT+JMTBAtvpt
P4jnskC4Sk8/iKF3QLmdmT+IXr1AuvQYP4gfwkC8TZg/h+TLQL2p4z+HrhxAvwjCP4d7+0DAafw/
h06uQMHNWT+HJn5AwzKbP4cDsUDEmYY/huaNQMYB3T+Gz1VAx2tfP4a+TUDI1cs/hrOyQMpA3D+G
r8FAy6xOP4ayr0DNF9k/hrywQM6DOD+Gze1Az+4iP4bmjkDRWE0/hwazQNLBbT+HLnFA1Ck0P4dd
2UDVj1c/h5TxQNbzhz+H07hA2FV1P4gaJ0DZtNM/iGgqQNsRUj+IvaZA3GqkP4kad0DdwHo/iX5w
QN8Shz+J6V5A4GB+P4pbA0DhqhE/itMbQOLu9D+LUVpA5C7gP4vVbkDlaY0/jF78QOaetj+M7aVA
584XP42BB0Do924/jhi2QOoagD+OtEZA6zcSP49TRUDsTOs/j/VCQO1b2T+QmcVA7mOrP5FAWUDv
ZDU/keiGQPBdUD+SkdZA8U7YP5M70EDyOKw/k+X/QPMasD+Uj+5A8/TOP5U5K0D0xvM/leFIQPWR
Ej+Wh9dA9lMjP5cscUD3DR8/l86yQPe/CT+YbjlA+GjjP5kKq0D5CrY/maOzQPmkjz+aOQBA+jZ9
P5rKR0D6wJU/m1dDQPtC8T+b37ZA+72sP5xjZkD8MOU/nOIiQPycvz+dW79A/QFeP53QFkD9Xuk/
nj8KQP21iz+eqIJA/gVwP58MbED+TsY/n2q9QP6RuT+fw3FA/s53P6AWiED/BTI/oGQKQP82Gz+g
rANA/2FhP6DuhUD/hzY/oSuqQP+nyj+hY45A/8NOP6GWVED/2fA/ocQhQP/r2z+h7SFA//k6P6IR
g0EAARw/ojF3QQADfz+iTTVBAAPaP6Jk8kEAAj4/onjpQP/9ez+iiVdA//LLP6KWd0D/5Is/oqCG
QP/S1j+ip8VA/73GP6KscED/pW8/oq7HQP+J4z+irwZA/2szP6KtZ0D/SWs/oqokQP8klj+ipXVA
/vy7P6KfjkD+0eI/opifQP6kDz+ikNpA/nNDP6KIZ0D+P34/on9uQP4IwD+idhJA/c8BP6JscED9
kkE/omKkQP1Sdz+iWMJA/Q+eP6JO3kD8yao/okUBQPyAlD+iOzVA/DRVP6IxfUD75N4/oifYQPuS
Jz+iHkFA+zwpP6IUrkD64to/ogsUQPqGMD+iAWFA+iYlP6H3gUD5wq4/oe1fQPlbxj+h4uJA+PFn
P6HX8ED4g40/ocxrQPgSOT+hwDRA951oP6GzLkD3JRs/oaU2QPapWD+hli9A9ioiP6GF+UD1p4E/
oXRzQPUhfT+hYYFA9JgjP6FNBED0C4E/oTbjQPN7qD+hHwJA8uiqP6EFTkDyUp4/oOmvQPG5mD+g
zBZA8R21P6CsdEDwfxE/oIq9QO/dzD+gZupA7zoGP6BA9kDuk+U/oBjjQO3rjj+f7rJA7UErP5/C
aUDslOc/n5QUQOvm7z+fY8JA6zdyP58xhUDqhqI/nv10QOnUsz+ex6dA6SHbP56QPUDoblU/nldY
QOe6Vz+eHRtA5wYhP53hsEDmUe4/naVAQOWd/j+dZ/hA5OqTP50qC0DkN+8/nOurQOOGVj+crQ1A
4tYMP5xuaEDiJ1o/nC/1QOF6hj+b8e5A4M/aP5u0j0DgJ54/m3gTQN+CHD+bPLhA3t+gP5sCu0De
QHc/mspaQN2k6T+ak9JA3Q1BP5pfX0Dceco/mi09QNvq0D+Z/aZA22CdP5nQ00Da23k/mab7QNpb
rj+ZgFFA2eGDP5ldB0DZbT0/mT1NQNj/JT+ZIU5A2Jd9P5kJM0DYNoc/mPUfQNfcgj+Y5TRA14mo
P5jZi0DXPjQ/mNI9QNb6XT+Yz1xA1r5WP5jQ80DWilI/mNcLQNZefT+Y4aZA1jsBP5jwwEDWIAQ/
mQRQQNYNqT+ZHEZA1gQJP5k4j0DWA0A/mVkPQNYLZD+ZfaZA1hyDP5mmLkDWNqk/mdJ+QNZZ2T+a
AmJA1oYWP5o1qEDWu1o/mmwUQNb5nT+apWhA10DRP5rhYkDXkOM/mx+7QNfptj+bYCtA2EswP5ui
ZUDYtSs/m+YaQNkngD+cKvlA2aIBP5xwsEDaJHk/nLbsQNqusj+c/VlA20BvP51Do0Db2XI/nYl3
QNx5cj+dzoJA3SAlP54SdEDdzUA/nlT8QN6AcT+elc9A3zliP57UoUDf97w/nxEsQOC7JT+fSytA
4YM+P5+CYEDiT6U/n7aNQOMf9j+f53xA4/POP6AU+0Dkysg/oD7cQOWkfT+gZPhA5oCEP6CHLkDn
XnQ/oKVgQOg94j+gv3hA6R5lP6DVZUDp/5U/oOcdQOrhCz+g9J5A68JbP6D96EDsoyE/oQMFQO2C
+T+hBARA7mF/P6EA+kDvPlM/oPoEQPAZFz+g70NA8PFtP6Dg30Dxxvw/oM8HQPKZdD+gue1A82iB
P6ChzED0M9M/oIbhQPT7Hz+gaXBA9b4iP6BJv0D2fJY/oCgcQPc2Qj+gBNRA9+rpP5/gO0D4mls/
n7qoQPlEaD+flHNA+ejiP59t9kD6h6c/n0eMQPsglT+fIZFA+7OQP578ZED8QII/nthfQPzHWT+e
td9A/UgLP56VP0D9wpA/nnbVQP425j+eWvhA/qUPP55B+kD/DRQ/niwpQP9u/j+eGdFA/8riP54L
N0EAEGo/ngCcQQA4dj+d+jtBAF2lP534SkEAgAc/nfr4QQCfrz+eAm5BALyyP54Oz0EA1yU/niA2
QQDvIj+eNrpBAQTAP55SZ0EBGBs/nnNGQQEpTT+emVZBAThyP57EkUEBRac/nvTrQQFRCD+fKlJB
AVq2P59kq0EBYs4/n6PaQQFpcD+f57tBAW65P6AwJUEBcsg/oHzqQQF1vD+gzdpBAXezP6EiwUEB
eMo/oXtoQQF5HT+h15NBAXjJP6I3BkEBd+c/opmCQQF2kz+i/sdBAXTjP6NmlkEBcu4/o9CqQQFw
yT+kPMNBAW6LP6Sqn0EBbEQ/pRn8QQFqBj+liptBAWffP6X8PUEBZdo/pm6lQQFkBD+m4ZRBAWJl
P6dU0kEBYQQ/p8gnQQFf5j+oO1tBAV8LP6iuPEEBXnY/qSCWQQFeJT+pkjtBAV4UP6oC/UEBXkA/
qnK0QQFeoD+q4ThBAV8rP6tOYkEBX9c/q7oRQQFglz+sJCRBAWFeP6yMfEEBYhs/rPL9QQFivz+t
V41BAWM2P626FUEBY24/rhp+QQFjUj+ueLRBAWLLP67UpUEBYcY/ry5BQQFgKz+vhXhBAV3lP6/a
PUEBWtw/sCyDQQFW+D+wfDxBAVIiP7DJX0EBTEM/sRPiQQFFRT+xW7xBAT0RP7Gg40EBM5A/seNR
QQEorT+yIv5BARxUP7Jf4kEBDnE/spn4QQD+8j+y0ThBAO3FP7MFnkEA2tc/szcjQQDGGz+zZcJB
AK+DP7ORdkEAlwE/s7o6QQB8iD+z4AhBAGANP7QC3UEAQYc/tCKzQQAg7T+0P4hA//xtP7RZVUD/
sr8/tHAYQP9kxD+0g9BA/xJzP7SUekD+u8c/tKIVQP5guz+0rJ9A/gFLP7S0GkD9nXM/tLiEQP01
NT+0ueJA/MiSP7S4N0D8V4k/tLOHQPviGT+0q9lA+2hFP7ShM0D66hA/tJOeQPpneD+0gyZA+eCA
P7Rv1UD5VSg/tFm7QPjFcD+0QOZA+DFYP7QlaUD3mN8/tAdYQPb8Aj+z5sdA9lq6P7PDzUD1tQI/
s56DQPUK0z+zdwZA9FwmP7NNcEDzqPE/syHhQPLxKz+y9HhA8jTIP7LFVkDxc7w/spSdQPCt+D+y
YnFA7+NtP7Iu90DvFA8/sfpTQO4/zj+xxK5A7WacP7GOLUDsiGw/sVb4QOulLD+xHzVA6rzRP7Dn
DUDpz00/sK6mQOjclT+wdiZA5+SdP7A9tUDm518/sAV2QOXk1D+vzZBA5Nz5P6+WJUDjz80/r19X
QOK9UD+vKUdA4aWGP670E0DgiHY/rr/bQN9mLT+ujLlA3j64P65ayEDdEik/riohQNvglT+t+thA
2qoVP63NAUDZbsg/raCwQNguzz+tdfRA1upOP61M20DVoW8/rSVxQNRUXT+s/8FA0wNJP6zb0EDR
rmI/rLmmQNBV3T+smUNAzvnxP6x6rEDNmtg/rF3eQMw4zT+sQtZAytQOP6wpkUDJbNg/rBII
      </set>
      <set id="src_96" fmt="series">
AAAABnNyY185NgAAAAI/gAAAw8eAAAAAAAIAAASwP/+j6D9qm6BAAP2SP2rF90ACK0M/avEoQANa
jj9rHSxABIryP2tJ70AFu+U/a3dXQAbs4j9rpUxACB1WP2vTrEAJTLU/bAJTQAp6Yj9sMRNAC6XN
P2xfw0AMzlw/bI4wQA3zeT9svChADxSHP2zpdkAQMO4/bRXlQBFIFT9tQTtAEllmP21rSUATZEo/
bZPXQBRoKj9turZAFWR4P23fskAWWKU/bgKkQBdEJT9uI2FAGCZxP25BxUAY/wE/bl2wQBnNVT9u
dwlAGpD/P26NvkAbSYo/bqG9QBv2hT9uswBAHJeJP27BgEAdLDg/bs1CQB20Oj9u1klAHi88P27c
oEAenPM/buBWQB79HD9u4XpAH0+AP27gIkAfk+8/btxqQB/KQD9u1mdAH/JUP27ONEAgDBY/bsPo
QCAXeT9ut55AIBR/P26pcEAgAy0/bplyQB/jjz9uh7dAH7XMP250UkAfegQ/bl9SQB8wbD9uSMJA
Htk+P24wp0AedLo/bhcJQB4DLj9t++dAHYT0P23fP0Ac+mo/bcEJQBxj/j9toTtAG8IhP21/xUAb
FVE/bVydQBpeEj9tN69AGZztP20Q5kAY0no/bOgtQBf/VT9svXNAFyQgP2yQmkAWQYA/bGGNQBVY
JT9sMDFAFGjBP2v8bkATdAw/a8YzQBJ6wT9rjWZAEX2dP2tR+EAQfV0/axPWQA96wz9q0vBADnaU
P2qPOEANcZQ/akiiQAxsgT9p/ydAC2ggP2myv0AKZSs/aWNnQAlkYj9pER9ACGZ7P2i76UAHbCY/
aGPHQAZ2Gz9oCMNABYUBP2eq5EAEmXs/Z0o1QAO0Kj9m5sJAAtWeP2aAm0AB/mU/ZhfRQAEvBj9l
rHRAAGgAP2U+mj//U44/ZM5ZP/3piD9kW8Q//JKsP2Pm8j/7T7E/Y3AAP/ohMT9i9wk/+QeyP2J8
Jz/4A6U/Yf92P/cVbT9hgRc/9j1RP2EBLD/1e4s/YH/WP/TQPj9f/TQ/9DtyP195bT/zvSU/XvSj
P/NVPj9ebwA/8wOXP13oqj/yx/8/XWHOP/KiKD9c2pc/8pG9P1xTMT/yllg/W8vLP/KvlD9bRJM/
8tztP1q9uj/zHd4/WjdvP/Nx0z9Zsec/89gvP1ktUj/0UFA/WKnmP/TZjT9YJ9A/9XNCP1enRz/2
HLw/Vyh9P/bVTz9Wq6U/95xHP1Yw7j/4cPs/VbiLP/lStj9VQqs/+kDKP1TPfz/7Oog/VF80P/w/
QD9T8fM//U5aP1OH6j/+Zzk/UyFDP/+JRT9SvidAAFn4P1JeukAA81g/UgMjQAGQfz9Rq4hAAjEs
P1FYCEAC1So/UQjFQAN8Rz9QveFABCZLP1B3eUAE0ww/UDWpQAWCXj9P+I5ABjQfP0/ARkAG6Cc/
T4zjQAeeWT9PXn9ACFaWP081LUAJEMQ/TxD8QAnMyz9O8ftACoqUP07YNUALSgk/TsOtQAwLEj9O
tGdADM2aP06qXUANkZI/TqWKQA5W3j9Opd9ADx1rP06rR0AP5SE/TrWqQBCt7z9OxOZAEXe3P07Y
1EASQlA/TvFCQBMNnj9PDftAE9l9P08uxEAUpcU/T1NaQBVyRz9Pe29AFj7RP0+ms0AXCy8/T9TO
QBfXKz9QBWVAGKKCP1A4GUAZbO4/UGyCQBo2KT9QojlAGv3kP1DY00Abw8w/UQ/lQByHhD9RRwFA
HUi0P1F9ukAeBvY/UbOhQB7B5z9R6FBAH3kcP1IbXUAgLCY/UkxlQCDakT9SewdAIYPnP1Km6UAi
J68/Us+3QCLFcj9S9SBAI1yxP1MW20Aj7O4/UzSmQCR1rT9TTkZAJPZpP1Njh0AlbqA/U3Q6QCXd
1D9TgDtAJkOAP1OHZ0Amnyw/U4mrQCbwVz9ThvBAJzZ/P1N/KEAncSo/U3JOQCef6D9TYGJAJ8JA
P1NJZUAn178/Uy1eQCff+z9TDFRAJ9qMP1LmVkAnxxA/UrtuQCelKD9Si69AJ3R6P1JXKkAnNLM/
Uh3vQCblgz9R4A9AJoamP1Gdm0AmF9s/UVaoQCWY7D9RC0VAJQmoP1C7gkAkaec/UGdqQCO5kD9Q
Dw1AIviDP0+yd0AiJrg/T1GwQCFELT9O7MVAIFDkP06DvUAfTPM/ThahQB44dD9NpXlAHROLP00w
TkAb3mU/TLcmQBqZPz9MOgxAGURiP0u5B0AX4CE/SzQkQBZs2D9Kq21AFOr0P0oe8UATWuc/SY7D
QBG9ND9I+vZAEBJoP0hjokAOWxk/R8jkQAyX7j9HKthACsmSP0aJpUAI8MQ/ReV5QAcOST9FPn9A
BSLuP0SU7EADL4w/Q+j7QAE1AT9DOug//mh1P0KK9D/6XE0/QdluP/ZHdD9BJqY/8ivaP0By7j/u
C5I/P76iP+nomz8/CiE/5cUKPz5Vzj/hovc/PaIRP92EdT8871M/2WuXPzw+AD/VWmo/O46LP9FS
/T864WQ/zVdKPzo2+z/JaT8/OY+/P8WKxT847CI/wb27PzhMkz++A90/N7F7P7pe3T83G0Q/ttBf
PzaKUz+zWdc/Nf8DP6/8qD81eaw/rLokPzT6oD+pk3U/NIInP6aJqz80EIU/o52zPzOl7z+g0Fo/
M0KWP54iRD8y5p8/m5P/PzKSJT+ZJfE/MkU3P5bYVj8x/9s/lKtVPzHCCz+Snu8/MYu3P5CzCD8x
XMM/judfPzE1DD+NO44/MRRfP4uvHD8w+oU/ikFzPzDnOj+I8dc/MNovP4e/iz8w0xA/hqmsPzDR
fT+Fr0Q/MNUTP4TPQj8w3WA/hAiXPzDp8T+DWh4/MPpLP4LCoj8xDew/gkDfPzEkUj+B058/MTzz
P4F5oT8xV0A/gTGbPzFyqz+A+kQ/MY6gP4DSYD8xqos/gLitPzHF3D+ArAA/Md//P4CrID8x+GA/
gLTbPzIObj+AyB0/MiGaP4Dj3j8yMVg/gQcTPzI9ID+BMMk/MkRpP4FgIT8yRrc/gZREPzJDjj+B
zGo/Mjp9P4IH5T8yKxc/gkYGPzIU9T+Chj4/Mfe7P4LH/D8x0xM/gwrYPzGmtD+DTmM/MXJXP4OS
Sz8xNcI/g9Y+PzDwxT+EGf0/MKM3P4RdUj8wTQA/hKAOPy/uCz+E4hY/L4ZSP4UjVT8vFdo/hWOv
Py6crj+FoyA/LhrqP4Xhij8tkK4/hh74Pyz+Kz+GW3A/LGOZP4aW7T8rwTg/htFjPysXVD+HCtk/
KmZGP4dDUz8prmo/h3rAPyjwKz+HsR4/KCv4P4fmZj8nYk0/iBqOPyaTpz+ITYc/JcCQP4h/Lj8k
6Zc/iK9zPyQPTj+I3jc/IzJRP4kLWD8iUz0/iTaoPyFytj+JX/0/IJFfP4mHJj8fr+g/iavqPx7O
+z+JzhQ/He9EP4ntaz8dEXI/igmvPxw2Mj+KIqo/G14zP4o4Ez8aih4/ikm0Pxm6oj+KV0o/GPBl
P4pgoT8YLAs/imV7PxduND+KZZc/Frd9P4pgwz8WCHk/ilbPPxVhuD+KR5Y/FMPDP4oy9T8ULxo/
ihjQPxOkOj+J+Qg/EyOPP4nTkz8SrYU/iahhPxJCfT+Jd3k/EeLKP4lA3T8Rjrk/iQSfPxFGiD+I
wuE/EQp1P4h7wD8Q2qc/iC9uPxC3RT+H3iY/EKBkP4eIKz8QlhI/hy3KPxCYTz+Gz1s/EKcSP4Zt
Nj8Qwko/hgfLPxDp2j+Fn30/ER2UP4U0zD8RXUY/hMguPxGosz+EWjI/Ef+UP4PrYT8SYZU/g3xN
PxLOWT+DDZk/E0V/P4Kf5z8Txps/gjPQPxRRMD+ByfM/FOS/P4FjBD8VgMQ/gP+kPxYkrj+AoHk/
Fs/kP4BGNj8Xgck/f+MPPxg5vT9/Rh0/GPcTP3627D8ZuR0/fjazPxp/JT99xsM/G0h2P31oRj8c
FFI/fRxsPxzh/T985EY/HbC4P3zA7D8ef8M/fLN6Px9OXj98vNU/IBvKP3zd2j8g50M/fRdbPyGw
ED99ahE/InV5P33WuT8jNsY/fl3bPyPzRj9+/+s/JKpNP3+9cj8lWzw/gEtUPyYFcj+Axec/Jqhb
P4FOhD8nQ2s/geU5PyfWHz+CigI/KGAAP4M8xD8o4J8/g/1xPylXmT+Ey98/KcSXP4Wn0D8qJ0o/
hpEIPyp/dj+Hh0E/KszpP4iKID8rD30/iZk/PytHFj+KtDk/K3OoP4vajT8rlS8/jQvJPyurvD+O
R3E/K7dlP4+M9j8ruE8/kNu5Pyuupj+SMyg/K5qkP5OSpz8rfI8/lPmRPytUtT+WZz4/KyNtP5fb
Bj8q6RY/mVQ7PyqmFD+a0j8/KlrXP5xUXz8qB9Q/ndn4PymtgD+fYl0/KUxYP6Ds8T8o5OQ/onkT
Pyh3oz+kBjI/KAUdP6WTvj8njdo/pyE0PycSYD+orhE/JpM5P6o55z8mEO4/q8RJPyWMBT+tTN8/
JQUGP67TWT8kfHI/sFd6PyPyzT+x2QI/I2iWP7NXxT8i3kc/tNOsPyJUWT+2TLA/IctDP7fCzz8h
Q3g/uTYRPyC9Zj+6pp8/IDl8P7wUnD8fuCU/vYA9Px85xz++6bs/Hr7IP8BRZz8eR44/wbejPx3U
ej/DHME/HWXuP8SBLz8c/Ek/xeVZPxyX7D/HSbQ/HDk5P8iutD8b4I8/yhTVPxuOUD/LfIw/G0Lf
P8zmXD8a/qU/zlKwPxrCCD/Pwfs/Go11P9E0qz8aYVg/0qskPxo+ID/UJbk/GiRCP9WkwD8aFDg/
1yh9PxoOej/YsSI/GhOLP9o+4z8aI+k/29HTPxpAHD/dagA/GmiqP98HVz8anhk/4KnHPxrg8D/i
USI/GzG3P+P9NT8bkPQ/5a2rPxv/KD/nYjE/HHzPP+kaUz8dCl8/6tWZPx2oRT/sk3g/HlbmP+5T
UD8fFpk/8BSCPx/nqj/x1l0/IMpTP/OYHz8hvr0/9VkHPyLE/z/3GFo/I90aP/jVQz8lBvs/+o72
PyZCcz/8RKU/J49CP/31jz8o7Q0//6DuPypbYkAAowY/K9mzQAFyEz8tZ1tAAj1NPy8DnUADBGc/
MK2nQAPHFj8yZI1ABIUePzQnWEAFPlE/NfT5QAXygT83zFBABqGNPzmsM0AHS2M/O5NsQAfv/D89
gL1ACI9XPz9y3UAJKYM/QWiGQAm+mz9DYG1ACk7FP0VZTkAK2js/R1HnQAthOT9JSPxAC+QLP0s9
YUAMYwY/TS3uQAzeiD9PGZFADVb+P1D/RkANzNg/Ut4cQA5Ajz9UtTlADrKkP1aD10API6E/WElJ
QA+UGT9aBPlAEASWP1u2bkAQdbI/XV1FQBDoAD9e+T1AEVwXP2CKJkAR0o0/Yg/zQBJL+T9jiq1A
EsjsP2T6eUATSfQ/Zl+YQBPPlz9nul1AFFpkP2kLNUAU6tA/alKjQBWBVz9rkTxAFh5vP2zHqkAW
woA/bfakQBdt5z9vHvJAGCD9P3BBZEAY3BM/cV7XQBmfaz9yeDFAGmtEP3OOV0AbP9I/dKI2QBwd
Oz91tLtAHQOjP3bG0kAd8yg/d9lhQB7r3D947UlAH+3GP3oDYkAg+Os/exx7QCINTD98OVhAIyrf
P31ar0AkUZw/foEpQCWBbj9/rVxAJrpIP4Bv6UAn/BI/gQyBQClGuT+BrKhAKpokP4JQiEAr9jQ/
gvhCQC1a0z+Do+tALsfsP4RTk0AwPWk/hQc9QDG7Oj+FvuZAM0FLP4Z6g0A0z5I/hzoAQDZmAz+H
/T9AOASVP4jEH0A5q0w/iY51QDtaKD+KXBFAPREsP4ssvkA+0GI/jABBQECX1D+M1lpAQmeQP42u
xEBEP60/jok6QEYgPz+PZXRASAlbP5BDI0BJ+xo/kSH+QEv1oD+SAbVATfkDP5Lh+0BQBV8/k8KC
QFIa0z+Uov1AVDl1P5WDHkBWYV4/lmKeQFiSpT+XQTNAWs1YP5gemEBdEYU/mPqLQF9fNz+Z1M5A
YbZyP5qtJUBkFzY/m4NXQGaBgD+cVzJAaPU8P50ohkBrclY/nfcpQG34sz+ewvNAcIgqP5+Lw0Bz
IIw/oFF6QHXBpz+hE/5AeGs4P6HTOkB7HPc/oo8cQH3WkD+jR5dAgEvXP6P8nkCBr/Q/pK4sQIMX
az+lXDlAhIIAP6YGw0CF73g/pq3IQIdfjj+nUUlAiNH7P6fxRkCKRnY/qI3CQIu8sj+pJr5AjTRh
P6m8PUCOrS0/qk4+QJAmwT+q3MJAkaDIP6tnx0CTGug/q+9MQJSUxz+sc01Alg4IP6zzwkCXhlE/
rXCmQJj9Rj+t6exAmnKJP65fiUCb5b4/rtFsQJ1Wij+vP4dAnsSUP6+pxUCgL4I/sBARQKGW/z+w
clhAovq3P7DQf0CkWlg/sSpwQKW1lD+xgA9ApwwgP7HRQ0CoXbQ/sh3xQKmqDz+yZgBAqvDuP7Kp
VECsMhc/sufVQK1tVz+zIWxArqJ9P7NWAkCv0Vw/s4WCQLD5zD+zr9hAshurP7PU9UCzNuE/s/TM
QLRLVz+0D1FAtVj/P7QkfkC2X8w/tDROQLdfuz+0Pr9AuFjNP7RD1EC5Sw4/tEOVQLo2hz+0PgtA
uxtIP7QzQUC7+W0/tCNLQLzRFj+0DjxAvaJmP7P0LUC+bYQ/s9U7QL8yoD+zsYRAv/HsP7OJKUDA
q6M/s1xTQMFgAD+zKylAwg9CP7L12EDCuao/sryNQMNfgz+yf3xAxAEXP7I+2UDEnrE/sfrXQMU4
oD+xs7FAxc84P7FpnkDGYs0/sRzcQMbzsj+wzaVAx4JCP7B8OkDIDtE/sCjYQMiZtj+v08FAySNJ
P699MkDJq94/ryVsQMozyT+uzLFAyrtgP65zP0DLQvc/rhlaQMvK4D+tv0FAzFNnP61lNEDM3Ng/
rQtzQM1nfD+ssj1AzfOcP6xZzkDOgXY/rAJlQM8RTT+rrD9Az6NZP6tXlUDQN9U/qwSjQNDO9T+q
s6JA0WjoP6pkyUDSBdY/qhhPQNKl5T+pzmlA00k0P6mHSkDT7+Q/qUMlQNSaCD+pAipA1Ue3P6jE
i0DV+QE/qIp1QNat7T+oVBNA12aBP6ghkUDYIsI/p/MXQNjirD+nyM5A2aY4P6ei2kDabV0/p4Ff
QNs4DD+nZH9A3AYuP6dMWEDc17I/pzkKQN2sfj+nKq9A3oR0P6chYEDfX3U/px0zQOA9YT+nHjxA
4R4QP6ckjUDiAV8/pzA2QOLnJj+nQURA4886P6dXwUDkuXE/p3O1QOWlnT+nlSdA5pORP6e8F0Dn
gxw/p+iHQOh0Dj+oGnRA6WY0P6hR20DqWWA/qI62QOtNYT+o0PpA7EIEP6kYnEDtNxg/qWWPQO4s
bj+pt8JA7yHSP6oPI0DwFxQ/qmueQPEMBT+qzR5A8gB0P6sziEDy9DI/q57FQPPnED+sDrdA9Njf
P6yDQUD1yXI/rPxFQPa4nT+teZ5A96Y2P637K0D4khM/roDGQPl8Cj+vCkZA+mP1P6+Xg0D7Saw/
sChQQPwtCj+wvH9A/Q3tP7FT4kD97DQ/se5FQP7HvT+yi3JA/6BpP7MrM0EAOw8/s81OQQCkYT+0
cYhBAQweP7UXokEBcjs/tb9ZQQHWsT+2aG5BAjl2P7cSl0ECmoM/t72OQQL51T+4aQdBA1dnP7kU
t0EDszY/ucBPQQQNQT+6a3xBBGWJP7sV70EEvBE/u79UQQUQ3D+8Z1dBBWPxP70NoUEFtVY/vbHd
QQYFFz++U7ZBBlM7P77y1EEGn84/v47jQQbq3z/AJ5BBBzR+P8C8iUEHfLo/wU1+QQfDpD/B2h9B
CAlQP8JiI0EITdA/wuVFQQiROj/DYz5BCNOjP8Pb0UEJFSE/xE7CQQlVyD/Eu9xBCZWwP8Ui8UEJ
1PA/xYPWQQoTmz/F3mdBClHGP8YyiUEKj4g/xoAjQQrM8z/GxyhBCwoaP8cHjkELRws/x0FVQQuD
1j/HdIFBC8CJP8ehHUEL/S8/x8c/QQw50j/H5v9BDHZ4P8gAe0EMsyM/yBPYQQzv1z/IIUNBDSyR
P8go6kENaUs/yCsBQQ2l/T/IJ79BDeKbP8gfYEEOHxU/yBIfQQ5bWT/IADpBDpdRP8fp8UEO0uU/
x8+DQQ8N+T/HsS1BD0huP8ePLEEPgiE/x2m5QQ+66z/HQQlBD/KiP8cVT0EQKRw/xua3QRBeLD/G
tWtBEJGhP8aBiUEQw0c/xksxQRDy6z/GEnRBESBYP8XXYkERS1c/xZn+QRFzrT/FWkhBEZkjP8UY
NUERu4A/xNO2QRHaiz/EjLVBEfYNP8RDE0ESDc0/w/atQRIhlD/Dp1hBEjEsP8NU5kESPGI/wv8m
QRJDAj/CpeJBEkTgP8JI5EESQc8/wefxQRI5pD/BgtJBEiw5P8EZTkESGW0/wKsxQRIBIT/AOEdB
EeM6P7/AYUERv6U/v0NWQRGWTj++wQNBEWcpP745SkERMi8/vawYQRD3Xz+9GWJBELa6P7yBJEEQ
cEs/u+NnQRAkHj+7QDpBD9JHP7qXvkEPet0/ueoVQQ8d/j+5N3RBDrvPP7iAFkEOVHU/t8RDQQ3o
ID+3BEtBDXcCP7ZAikENAVM/tXlmQQyHTT+0r0lBDAkwP7PirEELh0A/sxQKQQsBxj+yQ+ZBCnkN
P7FyxUEJ7WU/sKE0QQlfHj+vz8FBCM6NP67++0EIPAg/ri9yQQen6T+tYbZBBxKKP6yWVEEGfEU/
q83VQQXldj+rCL9BBU56P6pHkkEEt6s/qYrKQQQhZT+o0tdBA4wCP6ggJEEC99s/p3MRQQJlST+m
y/dBAdSgP6YrJEEBRjQ/pZDbQQC6Uj+k/VVBADFLP6RwwED/Vs0/o+tAQP5R1z+jbOxA/VQ3P6L1
00D8Xmo/ooX5QPtw4D+iHVpA+owFP6G75kD5sDg/oWGHQPjd0T+hDiFA+BUcP6DBjkD3Vl0/oHuk
QPahyz+gPDRA9feXP6ADCkD1V+U/n8/xQPTCzj+foq9A9DhkP597C0DzuKw/n1jJQPNDoj+fO7FA
8tk6P58jh0DyeWI/nxAVQPIj+D+fASFA8djaP572e0Dxl9o/nu/xQPFgwT+e7VhA8TNZP57uhUDx
D18/nvNWQPD0kD+e+6hA8OKeP58HXkDw2To/nxZiQPDYEz+fKJ5A8N7TP58+AEDw7SA/n1Z8QPEC
oj+fcgpA8R8CP5+Qo0DxQeI/n7JBQPFq5z+f1uNA8Zm0P5/+ikDxzfI/oCk1QPIHST+gVulA8kVh
P6CHp0Dyh+U/oLtyQPLOgz+g8kxA8xjuP6EsOEDzZtk/oWk0QPO4AD+hqT9A9AwcP6HsVED0YvE/
ojJwQPS8Rz+ie4lA9RfkP6LHlkD1dZg/oxaIQPXVNj+jaFBA9jaaP6O83kD2mZ4/pBQaQPb+ID+k
be1A92QEP6TKPUD3yzU/pSjwQPgzoT+lieZA+J08P6XtAED5B/o/plIfQPlz0j+muSJA+eDBP6ch
5ED6Tsg/p4xEQPq95z+n+B9A+y4iP6hlUUD7n30/qNO5QPwSAT+pQzVA/IW5P6mzo0D8+rA/qiTm
QP1w8T+qlt1A/eiHP6sJbkD+YX8/q3x9QP7b4j+r7+9A/1fCP6xjrUD/1Sc/rNefQQAqED+tS7FB
AGpZP62/zkEAq3Q/rjPkQQDtYj+up+BBATAoP68bsUEBc8k/r49HQQG4Qz+wApNBAf2ZP7B1gkEC
Q8k/sOgIQQKK0T+xWhNBAtKtP7HLk0EDG1k/sjx2QQNkzz+yrKtBA68IP7McHkED+fw/s4q9QQRF
oj+z+G1BBJHuP7RlHEEE3tY/tNCvQQUsTj+1Ow9BBXpHP7WkH0EFyLI/tgvEQQYXgj+2ceNBBmak
P7bWW0EGtgg/tzkQQQcFmj+3meJBB1VIP7f4skEHpP4/uFViQQf0qT+4r9JBCEQxP7kH5EEIk4I/
uV17QQjihT+5sHtBCTEjP7oAyEEJf0Y/uk5KQQnM1T+6mOtBChm4P7rgmUEKZdc/uyVCQQqxGj+7
ZtpBCvtoP7ulV0ELRKg/u+CwQQuMwj+8GOZBC9OdP7xN+EEMGR8/vH/uQQxdMT+8rtBBDJ+4P7za
r0EM4J0/vQOdQQ0fxj+9KbBBDV0fP71NBUENmI0/vW26QQ3R+j+9i/RBDglOP72n2kEOPnY/vcGZ
QQ5xWj+92V5BDqHnP73vW0EO0Ao/vgPEQQ77sD++Fs9BDyTGP74os0EPSzw/vjmsQQ9vAz++SfNB
D5AOP75ZxEEPrlA/vmlYQQ/Jvj++eOpBD+JRP76ItEEP+AA/vpjtQRAKxz++qc1BEBqkP767h0EQ
J5U/vs5LQRAxnD++4khBEDi8P773p0EQPPw/vw6PQRA+Yj+/Jx9BEDz7P79BdkEQONE/v12sQRAx
9T+/e9VBECh3P7+b/kEQHG4/v74vQRAN7z+/4mxBD/0UP8AItEEP6fg/wDD+QQ/UuD/AWz1BD710
P8CHXUEPpEw/wLVJQQ+JZT/A5OVBD2ziP8EWEEEPTuw/wUilQQ8vqT/BfHlBDw9EP8GxYEEO7eQ/
wecqQQ7Ltz/CHaJBDqjmP8JUkEEOhZw/wou7QQ5iBj/CwulBDj5NP8L53EEOGp0/wzBWQQ33Hz/D
ZhdBDdP6P8Oa30ENsVc/w85wQQ2PXD/EAIlBDW4sP8Qw6kENTek/xF9XQQ0utD/Ei5NBDRCtP8S1
ZkEM8+0/xNyUQQzYjT/FAOpBDL6iP8UiNUEMpkE/xUBEQQyPej/FWuxBDHpbP8VyA0EMZus/xYVl
QQxVNj/FlO9BDEU9P8WghkEMNwI/xagRQQwqhT/Fq3tBDB/AP8WqtkEMFq4/xaW4QQwPQz/FnHlB
DAlzP8WO90EMBS4/xX01QQwCZj/FZzxBDAEHP8VNGEEMAPs/xS7aQQwCLj/FDJdBDASHP8TmaEEM
B+4/xLxsQQwMSz/EjsJBDBGCP8RdlUEMF3k/xCkMQQweFj/D8VZBDCU8P8O2pUEMLNM/w3kuQQw0
vz/DOSdBDDzoP8L20EEMRTU/wrJlQQxNkT/CbClBDFXmP8IkYUEMXh4/wdtTQQxmJj/BkUpBDG3w
P8FGlEEMdWo/wPt+QQx8iD/AsFtBDIM9P8Ble0EMiYE/wBs0QQyPTT+/0d1BDJSZP7+JzEEMmWI/
v0NYQQydqT++/t1BDKFtP768sUEMpLA/vn0uQQyneD++QK5BDKnJP74HiUEMq60/vdITQQytLT+9
oKNBDK5SP71zi0EMrys/vUscQQyvxj+9J6ZBDLAwP70Jb0EMsHo/vPC+QQywtT+83dZBDLDxP7zQ
8EEMsUI/vMpEQQyxuT+8ygRBDLJqP7zQW0EMs2g/vN1sQQy0xz+88VRBDLaaP70MK0EMuPM/vS38
QQy75j+9Vs9BDL+GP72Go0EMw+Y/vb1wQQzJFj+9+yZBDM8pP74/rEEM1i4/voriQQzeOD++3KFB
DOdVP780vkEM8ZM/v5MDQQz9AD+/9zdBDQmqP8BhGUENF50/wNBmQQ0m5j/BRNRBDTeOP8G+FUEN
SaA/wjvZQQ1dJT/Cvc1BDXIjP8NDmkENiKM/w8zpQQ2grD/EWWFBDbpBP8ToqkEN1Wk/xXprQQ3y
Jj/GDk5BDhB7P8aj+UEOMGs/xzsaQQ5R9z/H019BDnUhP8hsekEOmec/yQYfQQ7ASD/JoARBDuhD
P8o55UEPEdQ/ytOBQQ889z/LbJxBD2mnP8wFAEEPl90/zJx3QQ/HlT/NMtNBD/jGP83H7UEQK2Y/
zlufQRBfaz/O7cZBEJTLP89+R0EQy3o/0A0JQREDaj/QmfpBETyOP9ElCUERdtY/0a4qQRGyMj/S
NVVBEe6PP9K6hUESK90/0z22QRJqBj/TvupBEqj2P9Q+H0ES6Jg/1LtbQRMo0j/VNqRBE2mPP9Wv
/0ETqrY/1id1QRPsLT/WnQxBFC3cP9cQzkEUb6g/14LBQRSxdT/X8u9BFPMmP9hhX0EVNKE/2M4W
QRV1yD/ZORpBFbaCP9micUEV9rA/2gocQRY2OT/acB9BFnT+P9rUe0EWsuc/2zcuQRbv2T/bmDhB
Fyu6P9v3lkEXZnI/3FVEQRef6j/csT5BF9gMP90LfEEYDsI/3WP4QRhD+D/duqxBGHehP94PkkEY
qak/3mKfQRjaAz/es85BGQikP98DFkEZNYI/31BxQRlgkz/fm9lBGYnRP9/lSUEZsTc/4Cy+QRnW
xT/gcjZBGfp6P+C1sUEaHFg/4PcvQRo8Yj/hNrNBGlqeP+F0QkEadxQ/4a/oQRqRyz/h6a1BGqrP
P+Ihn0Eawio/4lfOQRrX6j/ijExBGuwcP+K/L0Ea/tA/4vCSQRsQFD/jII5BGx/4P+NPQkEbLow/
43zPQRs74T/jqVlBG0gGP+PVB0EbUw0/5AABQRtdAz/kKnFBG2X3P+RUg0Ebbfg/5H5oQRt1ET/k
qE5BG3tPP+TSZ0EbgLo/5PzjQRuFXT/lJ/hBG4k+P+VT1UEbjGM/5YCuQRuOzz/lrrZBG5CEP+Xe
H0EbkYE/5g8WQRuRwz/mQclBG5FGP+Z2YkEbkAM/5q0LQRuN8j/m5exBG4sJP+chJUEbhzw/517Y
QRuCfT/nnxxBG3y6P+fiCkEbdeI/6CexQRtt4j/ocCBBG2SmP+i7X0EbWhY/6QlxQRtOHD/pWlZB
G0CjP+muBkEbMY8/6gR0QRsgxj/qXY5BGw4vP+q5P0Ea+a8/6xdsQRrjLD/rd/dBGsqKP+vau0Ea
r7A/7D+OQRqSgT/spkdBGnLmP+0OtUEaUMI/7XimQRor/T/t4+RBGgR9P+5QNUEZ2is/7r1i
      </set>
      <set id="src_86" fmt="series">
AAAABnNyY184NgAAAAI/gAAAw8eAAAAAAAIAAASwPr+Yfj9EGvQ+t3F3P0OocT6vI38/QygNPqay
ZD9Cmhk+niI7P0H+9T6Vd3g/QVcNPoy2/D9Aot4+g+W/Pz/i6T52EiM/PxfAPmRNcD8+QgI+UoiJ
Pz1iTD5Az3A/PHlKPi8t+D87h6w+HbAsPzqOIz4MYh4/OY1mPfagCj84hjc91QyxPzd5VD20ITU/
Nmd5PZP1dD81UWY9aUFGPzQ32z0scMQ/MxuRPONKbj8x/T48ZBtlPzDdmzovT9A/L71WvERKkD8u
nRq8xIsBPy19jL0Qu4M/LF9IvTxV+j8rQuW9ZPrGPyoo8r2FSOo/KRH5vZaDAT8n/nu9piKQPybu
8b20ILg/JePLvcB4MD8k3We9yyM3PyPcM73UH5I/IuCIvdtsLz8h6ru94QjyPyD7G73k+Cg/IBHv
vec8nD8fL32959qbPx5T/73m2H4/HX+xveQ97D8cssa94BPIPxvtar3aZEM/Gy/OvdM6nz8aehi9
yqMDPxnMcb3Aq3g/GSb+vbViwz8YieG9qNfXPxf1O72bGvA/F2kmvYw84D8W5bu9eKADPxZrDb1W
zWM/Ffk1vTMoAz8VkDy9DdiJPxUwMLzODvY/FNkTvHt5FT8Uiui7rDMgPxRFrTump5I/FAlWPIAP
UD8T1dE818pxPxOrBT0YQxQ/E4jPPUT0nz8Tbwo9cc4GPxNdgj2PUN0/E1P/PaWiVz8TUj89u8VP
PxNX9T3RpFA/E2TNPecpyz8TeGo9/EDsPxOSaD4Ias0/E7JePhJprD8T19g+HBNMPxQCXj4lXgA/
FDFyPi5Aez8UZJA+NrHEPxSbNz4+qbE/FNTePkYf9T8VEPs+TQzaPxVPAz5TaXU/FY50PlkvMz8V
zss+XlgCPxYPiT5i3iw/FlAuPma9LT8WkE8+afDVPxbPhD5sdaM/Fw1tPm5Iez8XSbQ+b2b/PxeE
DD5v0EQ/F7w9Pm+Dkz8X8hU+boEoPxglcz5syjQ/GFZHPmpgMz8YhIs+Z0ZuPxiwTD5jgB4/GNmm
Pl8R2T8ZAMI+WgD4Pxkl2D5UU34/GUkzPk4QNT8Zayc+Rz8iPxmMHD4/6Ic/GayDPjgV/j8ZzNk+
L9GUPxntpD4nJis/Gg9xPh4fXz8aMt0+FMkFPxpYfD4LL/U/GoDxPgFhXD8arN897tXtPxrc6D3a
tZM/GxGrPcZ+Qz8bS8E9sk2BPxuLwD2eQOQ/G9IvPYp2Vz8cH5A9bhdxPxx0Wz1IPhc/HND1PSOb
Pz8dNbc9AGf3Px2i5jy9vA0/Hhi8PHzRHT8el1s8Bn16Px8e1zrKVq8/H68uu5QSZD8gSE68Is0k
PyDqDrxwWuE/IZQ5vJkNHD8iRoi8s8LVPyMAn7zIEc4/I8IYvNXHsz8kinu83L62PyVZR7zc1H0/
Ji3yvNX0TD8nB+q8yBLlPyfmjryzLnE/KMlDvJdSLj8pr2O8aSHNPyqYQrwWFlk/K4Mzu1dApz8s
b5E7XR9HPy1csDwwstg/LknlPJryYj8vNo484x2YPzAiCj0YQLU/MQu2PUFeMT8x8vk9bLFyPzLX
Oz2NAM4/M7frPaSJZT80lHs9vNJwPzVsYD3Vu7U/Nj8VPe8joT83DBs+BHOXPzfS8T4RcXI/OJMg
Ph55gz85TC8+K3oXPzn9sD44YLM/OqcvPkUb1D87SD8+UZmnPzvgcj5dyOg/PG9fPmmZEj889Kc+
dPnPPz1v5z5/2zI/PeC9PoUXaT8+RtI+ifNFPz6hzz6OerA/PvFpPpKntz8/NVI+lnTuPz9tRT6Z
3XI/P5kFPpzdAz8/uFo+n3AZPz/LFz6hk3o/P9EQPqNE6j8/yiw+pIKRPz+2WT6lS6k/P5WTPqWf
1j8/Z9o+pX9iPz8tQD6k63o/PuXiPqPlwj8+ke4+onC1Pz4xmj6gjx0/PcUsPp5ElT89TPU+m5VL
PzzJXD6Yhes/PDrNPpUbcD87ocI+kVupPzr+xz6NTJY/OlJzPoj0sz85nWk+hFrMPzjgUj5/C+Q/
OBvsPnT67T83UPU+apHkPzaAMz5f4Bo/Nap4PlT0/D800JY+SeBSPzPzbj4+sb8/MxPePjN5Oz8y
Msk+KEZwPzFREz4dKIM/MG+ZPhIuAz8vj0A+B2V/Py6w6D35ugU/LdVsPeVDrz8s/Z890YDDPywq
Uj2+iZE/K1xPPax0dj8qlFc9m1XiPynTIT2LQGA/KRlWPXiK1j8oZ6A9XOejPye+lT1DseI/Jx7D
PSz+sj8miKY9GN/ePyX8sT0HYvo/JXtJPPEiiD8lBMI82OMVPySZZzzGBxs/JDlxPLiKtT8j5Qo8
sF2FPyOcSjyta6s/I19CPK+ZUD8jLes8tsOKPyMINjzCwCM/Iu3+PNNhRT8i3xA86G9zPyLbLT0A
2IA/IuIFPQ9zeT8i8zo9H+cvPyMOYT0yEQU/IzMIPUXMfT8jYKo9WvQ4PyOWtT1xYlM/I9SRPYR4
KT8kGZw9kLwbPyRlLT2dac0/JLaYPapuIT8lDSg9t7a+PyVoJz3FMcA/JcbYPdLNZD8mKIM94Hk4
PyaMcj3uJk8/JvHuPfvF7z8nWEE+BKVLPye+wT4LVAo/KCTEPhHqAz8oibQ+GGJsPyjs/D4euVw/
KU4PPiTrpj8prG8+KvahPyoHpT4w2NA/Kl9OPjaQ3T8qsw8+PB6NPysCnD5BgpU/K020Pka92D8r
lCI+S9IpPyvVvD5QwiA/LBJtPlWQeD8sShw+WkEEPyx8xj5e18c/LKpwPmNZtj8s0yk+Z8uCPyz3
CD5sMqE/LRYtPnCUxj8tML0+dPe9Py1G4D55YXI/LVjHPn3YHz8tZqM+gTDcPy1wqD6DgmQ/LXcO
PoXjgz8tegY+iFdKPy15xz6K4Kg/LXaGPo2COD8tcHY+kD6HPy1nxD6TGCU/LVydPpYRVD8tTyg+
mSwCPy0/jT6caeI/LS3lPp/MxD8tGlA+o1XXPy0E4j6nBks/LO2wPqre8T8s1Ms+ruBMPyy6PD6z
Cqw/LJ4LPrdePj8sgDk+u9qxPyxgxj7Af74/LD+uPsVMtz8sHOw+ykCnPyv4eD7PWnc/K9JQPtSY
0D8rqmg+2fpiPyuAvT7ffXY/K1VEPuUgYD8rKAQ+6uEUPyr4+T7wvdA/KsgnPva0PT8qlZc+/MI3
PyphWT8Bct0/KiuAPwSOJT8p9CY/B7HTPym7bD8K3Lw/KYF7Pw4NzD8pRoo/EUPhPykK1j8Ufd4/
KM6gPxe6vT8okjo/Gvl2PyhV/T8eOPg/KBpMPyF4Sz8n35E/JLaVPyemSj8n8tg/J271PyssUj8n
OiE/LmIwPycIXT8xk7E/JtpKPzTAMj8msI4/N+cTPyaLzj87B68/Jmy7Pz4hhj8mVAU/QTQFPyZC
ZD9EPrk/JjiJP0dBOD8mNyo/SjsvPyY+9T9NLDw/JlCVP1AUAj8mbKw/UvI6PyaT1j9VxqM/Jsag
P1iQ7D8nBY4/W1DoPydRDz9eBk0/J6mFP2Cw3z8oD0E/Y1BePyiCez9l5KE/KQNbP2htaj8pkfQ/
aup9PyouQD9tW6g/KtglP2/AqD8rj3E/chlBPyxT3j90ZSU/LSUOP3akHz8uAo4/eNXyPy7r3D96
+mk/L+BgP30RMT8w33Y/fxoFPzHoZz+Aikw/MvpxP4GATj80FMI/gm7hPzU2hj+DVeM/Nl7jP4Q1
Kz83jPc/hQyTPzi/2z+F2/M/OfaoP4ajMD87MHk/h2InPzxsaT+IGLA/PameP4jGqT8+50Y/iWv2
P0Akiz+KCHM/QWClP4qcBD9CmtU/iyaXP0PSZz+LqBc/RQawP4wgbz9GNxU/jI+SP0di+T+M9XU/
SInWP41SBD9JqzQ/jaVBP0rGoT+N7yg/S9u5P44vuD9M6iE/jmbqP03xfj+OlM0/TvGXP465Zz9P
6io/jtTEP1DbBD+O5vI/UcP5P47v8z9SpNk/ju/hP1N9iT+O5tM/VE3pP47U2T9VFek/jroDP1XV
dD+Olmo/Vox4P45qGT9XOuI/jjUpP1fgrT+N97E/WH3NP42xvD9ZEjQ/jWNOP1md1z+NDIE/WiCr
P4ytXz9amp8/jEXwP1sLoz+L1jY/W3OqP4teOz9b0p4/it3/P1wobT+KVYY/XHUDP4nEyT9cuEs/
iSvOP1zyLD+IioQ/XSKKP4fg4j9dSU8/hy7iP11mXz+GdH4/XXmfP4Wxoz9dgvI/hOZCP12CQD+E
El0/XXd0P4M16j9dYn0/glDcP11DST+BYzM/XRnJP4Bs7z9c5fQ/ftwjP1ynxz98zU0/XF9DP3qt
ez9cDG0/eHzlP1uvWj92O8c/W0gjP3PqcT9a1uk/cYlTP1pb0z9vGOs/WdcYP2yZyD9ZSPc/agyc
P1ixuz9nciE/WBG0P2TLKj9XaUg/YhjDP1a41j9fXA0/VgDbP1yWJT9VQdU/WchiP1R8Uz9W9DQ/
U7DrP1QbCj9S4Dw/UT6SP1IK9j9OYJE/UTHRP0uC0z9QVYo/SKc7P0924D9Fz9M/TpakP0L+tD9N
taw/QDX6P0zUzj89d+g/S/TlPzrGxD9LFs8/OCTkP0o7bD81lIg/SWOdPzMYKz9IkEM/MLIkP0fC
Qz8uZOg/Rvp9PywyxD9GOck/Kh3/P0WA/D8oKO0/RNDuPyZV3j9EKnM/JKb+P0OOVj8jHnc/Qv1h
PyG+Mz9CeFA/IIgwP0H/5T8ffkM/QZTaPx6iGz9BN+M/HfVjP0Dpqz8deYY/QKrcPx0v4z9AfBs/
HRmrP0BeCj8dN+M/QFFGPx2Lcz9AVmU/HhUoP0Bt/D8e1Yw/QJiaPx/NCD9A1sY/IPvaP0EpAT8i
Yiw/QY/KPyP/4j9CC5U/JdTeP0KczT8n4MY/Q0PXPyojID9EAQw/LJtKP0TUtT8vSHI/Rb8LPzIp
xz9GwEM/NT5VP0fYdj84hPk/SQewPzv8ez9KTeU/P6OYP0uq/D9DeO8/TR6/P0d7DD9OqOA/S6hu
P1BJAz9P/4A/Uf6vP1R+sj9TyVc/WSQyP1WoUT9d7lI/V5riP2LbcT9ZoDY/Z+nIP1u3YT9tF6I/
Xd9rP3JjTT9gF0U/d8sJP2Jd0z99TSQ/ZLHnP4Fz8z9nEko/hEzVP2l9tj+HMGY/a/LiP4od3z9u
cHk/jRR7P3D1IT+QE3U/c3+CP5MaHT92DkM/lie/P3igDD+ZO7c/ezOJP5xVWj99x2c/n3QVP4At
Mj+il0s/gXWfP6W+fT+CvGE/qOkwP4QA5D+sFuw/hUKZP69HNj+GgPc/snmlP4e7fD+1re8/iPGx
P7jjsD+KIyI/vBqpP4tPZj+/UpI/jHYZP8KLMT+NluE/xcRWP46xbD/I/dU/j8VvP8w3hD+Q0qg/
z3FaP5HY2z/Sq0M/ktfVP9XlNj+Tz2g/2R83P5S/cT/cWUk/lafOP9+Tcz+WiGo/4s3GP5dhMT/m
CGI/mDIXP+lDcz+Y+xk/7H8mP5m8Mj/vu7A/mnVoP/L5Oz+bJsM/9jgQP5vQUD/5eHc/nHIiP/y6
uT+dDE8///8jP52e8EABowU/niohQANH5T+ergRABO5kP58qvkAGlrQ/n6BxQAhBCT+gD05ACe2a
P6B3fkALnKA/oNkyQA1OVj+hNJ1ADwL4P6GJ9UAQusA/odlwQBJ17T+iI0lAFDS9P6JnvUAV93M/
oqcMQBe+ST+i4XlAGYmGP6MXSEAbWWM/o0i/QB0uIT+jdidAHwf/P6Ofy0Ag50I/o8X4QCLMIz+j
6P5AJLbjP6QJLEAmp78/pCbTQCie8T+kQkVAKpyvP6Rb1UAsoTg/pHPZQC6svz+kiqZAML96P6Sg
jEAy2Zs/pLXhQDT7VT+kyvZANyTZP6TgIEA5VlQ/pPWvQDuP9T+lC+5APdHkP6UjK0BAHEk/pTut
QEJvRj+lVblARMsHP6VxkkBHL60/pY90QEmdWT+lr5tATBQjP6XSOkBOlCk/pfeDQFEdhj+mH6BA
U7BYP6ZKt0BWTK0/pnjoQFjymj+mqktAW6I1P6be+EBeW4s/pxb+QGEepz+nUmhAY+uQP6eROEBm
wk8/p9NsQGmi6j+oGQBAbI1lP6hh50Bvgbo/qK4QQHJ/5z+o/WZAdYfiP6lPzUB4mZ8/qaUpQHu1
Cj+p/VZAftoQP6pYMECBBEs/qrWLQIKgPT+rFT1AhEDMP6t3FUCF5eA/q9rkQIePYT+sQHZAiT0v
P6ynl0CK7yk/rRATQIylLT+tebZAjl8SP63kSUCQHKw/rk+bQJHdyD+uu3VAk6IxP68npkCVaa8/
r5P9QJc0BD+wAElAmQDpP7BsXECa0Bs/sNgLQJyhTT+xQy1AnnQuP7Gtm0CgSGY/shczQKIdmj+y
f9JAo/NrP7LnWkClyXc/s02xQKefUz+zsr5AqXSVP7QWakCrSM4/tHimQK0bjD+02V5AruxYP7U4
hkCwurs/tZYRQLKGOj+18fVAtE5VP7ZMJkC2Eo8/tqSfQLfSaD+2+1ZAuY1hP7dQRUC7Qvg/t6Nl
QLzyrz+39K5AvpwGP7hEG0DAPoA/uJGgQMHZoD+43TJAw2zxP7kmyUDE9/8/uW5XQMZ6UT+5s81A
x/OAP7n3HEDJYyE/ujgxQMrI1D+6dvlAzCQ4P7qzXUDNdPk/uu1GQM66yz+7JJ5Az/VkP7tZTUDR
JH0/u4s3QNJH5D+7ukJA019pP7vmVEDUauE/vA9TQNVqLz+8NSZA1l0/P7xXtUDXRAg/vHbpQNge
gz+8kq5A2Oy0P7yq7kDZrqw/vL+ZQNpkgj+80KJA2w5cP7zd/0DbrGA/vOepQNw+wT+87Z1A3MW6
P7zv20DdQZE/vO5pQN2yjz+86VBA3hkJP7zgnkDedVQ/vNRjQN7Hzj+8xLZA3xDfP7yxrUDfUPA/
vJtpQN+IbT+8gghA37fJP7xlr0Df33w/vEaFQN///D+8JLRA4BnGP7wAZ0DgLVQ/u9nNQOA7JD+7
sRdA4EO0P7uGdkDgR4A/u1ocQOBHBD+7LDxA4EK6P7r9B0DgOxs/usyyQOAwmD+6m25A4COnP7pp
bkDgFLE/ujbiQOAEIz+6A/pA3/JgP7nQ40Df38w/uZ3LQN/MvT+5atpA37mNP7k4O0Dfpoc/uQYT
QN+T+D+41IdA34IgP7ijuEDfcTw/uHPDQN9hgz+4RMhA31MmP7gW4UDfRkw/t+onQN87GT+3vrBA
3zGsP7eUkUDfKhs/t2vaQN8keD+3RJlA3yDNP7ce3EDfHyM/tvqsQN8ffD+22BBA3yHRP7a3DkDf
Jhw/tpeqQN8sVT+2eeRA3zRpP7ZdvkDfPkY/tkMvQN9J1z+2KjNA31cGP7YSwkDfZbk/tfzUQN91
1D+16FlA34c5P7XVQUDfmco/tcN/QN+taj+1swBA38H7P7Wjr0Df118/tZV1QN/teT+1iDtA4AQq
P7V750DgG1Q/tXBeQOAy3j+1ZYVA4EqrP7VbPkDgYqc/tVFvQOB6vT+1R/pA4JLZP7U+wEDgquo/
tTWmQODC4j+1LI5A4NqyP7UjXUDg8lA/tRn4QOEJtD+1EENA4SDYP7UGKEDhN7o/tPuSQOFOVj+0
8G1A4WSvP7Tkp0Dhesg/tNgyQOGQqD+0ywJA4aZWP7S9D0Dhu9w/tK5UQOHRST+0ns5A4eapP7SO
f0Dh/As/tH1rQOIRfz+0a5hA4icYP7RZEUDiPOc/tEXjQOJTAD+0Mh5A4ml2P7Qd0kDigF4/tAkU
QOKXyz+z8/tA4q/SP7PenUDiyIw/s8kWQOLiDj+zs4BA4vxuP7Od9UDjF8I/s4iRQOM0ID+zc29A
41GcP7NeqUDjcE4/s0pYQOOQSD+zNpZA47GcP7MjekDj1F8/sxEZQOP4pD+y/4RA5B6EP7Luz0Dk
Rgo/st8GQORvSz+y0DZA5JpUP7LCaUDkxzo/srWjQOT2Cj+yqehA5SbVP7KfOUDlWao/spWRQOWO
mT+yjO5A5cWrP7KFRkDl/u0/sn6PQOY6cD+yeL5A5ng7P7JzxEDmuFs/sm+QQOb62D+ybBFA5z+/
P7JpNUDnhxg/smboQOfQ6z+yZRZA6B0+P7Jjp0DobBY/smKIQOi9ej+yYaNA6RFvP7Jg5UDpZ/Y/
smA2QOnBCj+yX4NA6hyuP7JeuEDqets/sl3BQOrbjj+yXI9A6z7BP7JbEkDrpGg/slk6QOwMdD+y
VvpA7HbYP7JURkDs44A/slEVQO1SVz+yTV1A7cNCP7JJFkDuNiQ/skQ7QO6q3j+yPslA7yFKP7I4
u0DvmT0/sjIPQPASjD+yKsdA8I0FP7Ii5EDxCHc/shppQPGEpT+yEVpA8gFWP7IHvUDyfkY/sf2a
QPL7Mz+x8vpA83fVP7Hn5EDz8+A/sdxiQPRvAj+x0H9A9OjwP7HER0D1YVE/sbfHQPXX0T+xqwpA
9kwWP7GeHUD2vck/sZEPQPcsjD+xg+5A95gGP7F2xkD3/9w/sWmlQPhjtD+xXJhA+MM2P7FPq0D5
Hgg/sULpQPlz1j+xNl5A+cRPP7EqFUD6DyY/sR4WQPpUEj+xEmlA+pLMP7EHFUD6yxg/sPwgQPr8
vj+w8YtA+yeJP7DnW0D7S1M/sN2PQPtn+T+w1ChA+31eP7DLIkD7i3E/sMJ3QPuSLD+wuiJA+5GO
P7CyHUD7iaU/sKpeQPt6hD+wothA+2RLP7Cbg0D7RyI/sJRPQPsjPT+wjS9A+vjbP7CGFkD6yEg/
sH70QPqR1z+wd7dA+lXhP7BwUED6FM4/sGiuQPnPCz+wYMFA+YUNP7BYeED5N1U/sE/GQPjmaz+w
RpxA+JLaP7A860D4PTc/sDKmQPfmHj+wJ8RA944sP7AcO0D3NgU/sBAEQPbeTT+wAxlA9oetP6/1
dkD2Ms4/r+cbQPXgWz+v2AlA9ZD8P6/IRED1RVo/r7fSQPT+GT+vpr9A9LvdP6+VF0D0f0U/r4Lp
QPRI7j+vcEpA9BlqP69dUEDz8Uk/r0oTQPPREz+vNrBA87lIP68jSEDzql0/rw/9QPOkwT+u/PVA
86jZP67qWkDztv0/rthYQPPPeT+uxx1A8/KTP66220D0III/rqfEQPRZcT+umhBA9J1/P66N9UD0
7L4/roOuQPVHMz+ue3VA9azcP651hkD2HaY/rnIdQPaZcT+ucXZA9yARP65zzkD3sUs/rnlgQPhM
3T+ugmlA+PJ5P66PIED5ocM/rp+7QPpaWD+utHFA+xvEP67Nc0D75Y8/rurtQPy3NT+vDQlA/ZAt
P68z7UD+b+Q/r1+3QP9VwD+vkIBBACCPP6/GW0EAmKs/sAFWQQES3z+wQXVBAY7RP7CGt0ECDCk/
sNERQQKKiT+xIHFBAwmWP7F0vUEDiPM/sc3WQQQIRD+yK5BBBIcqP7KNuUEFBUg/svQXQQWCRT+z
XmpBBf3HP7PMakEGd3Q/tD3HQQbu+T+0sixBB2QCP7UpP0EH1j0/taKeQQhFXz+2HedBCLEcP7aa
r0EJGS8/txiOQQl9Vj+3lxRBCd1UP7gV10EKOO8/uJRjQQqP9T+5Ek5BCuI0P7mPKkELL4M/ugqN
QQt3vz+6hA5BC7rGP7r7S0EL+H8/u2/iQQww0z+74XdBDGOzP7xPtEEMkRU/vLpKQQy49T+9IO5B
DNtTP72DWkEM+DU/veFUQQ0PpT++OqZBDSG1P76PI0ENLnc/vt6kQQ02CD+/KQpBDTiGP79uPEEN
NhQ/v64rQQ0u3D+/6M5BDSMIP8AeIUENEsY/wE4oQQz+TT/AePFBDOXPP8Cei0EMyYk/wL8OQQyp
tT/A2phBDIaUP8DxSUEMYGY/wQNKQQw3bz/BEMNBDAvyP8EZ5kEL3jY/wR7mQQuugj/BH/pBC30d
P8EdXEELSk8/wRdIQQsWYD/BDf1BCuGXP8EBvkEKrDw/wPLMQQp2lT/A4W1BCkDmP8DN5UEKC3M/
wLh6QQnWez/AoXFBCaJAP8CJEUEJbv0/wG+eQQk87j/AVWBBCQxIP8A6mEEI3UA/wB+JQQiwBD/A
BHVBCITCP7/pm0EIW6Q/v884QQg0zz+/tYVBCBBjP7+cuUEH7n0/v4UKQQfPNT+/bqhBB7KdP79Z
wEEHmMY/v0Z9QQeBuT+/NQZBB216P78lfUEHXAo/vxgBQQdNZj+/DKxBB0GDP78DlUEHOFc/vvzS
QQcxzD+++HFBBy3PP772gEEHLEM/vvcJQQctCz+++hFBBzADP77/nkEHNQc/vweyQQc77T+/EktB
B0SJP78faUEHTq0/vy8LQQdaJj+/QStBB2bBP79VxUEHdEg/v2zUQQeChD+/hlRBB5E/P7+iPUEH
oD8/v8CMQQevTT+/4ThBB74xP8AEP0EHzLE/wCmcQQfalz/AUUpBB+etP8B7RUEH88E/wKeKQQf+
oT/A1hNBCAgdP8EG3EEIEAg/wTniQQgWOD/Bbx9BCBqKP8GmjEEIHNg/weAiQQgdBz/CG9pBCBr7
P8JZqEEIFp4/wpmBQQgP3j/C21dBCAauP8MfG0EH+wc/w2S5QQfs5j/DrB9BB9xLP8P1NEEHyTs/
xD/dQQezwj/EjANBB5vtP8TZh0EHgdI/xShJQQdlij/FeCpBB0cvP8XJBEEHJuI/xhq0QQcEyD/G
bRNBBuEGP8a//EEGu8c/xxNHQQaVOT/HZstBBm2JP8e6YEEGROo/yA3gQQYbjz/IYSJBBfGtP8i0
AUEFx3g/yQZVQQWdJj/JV/tBBXLrP8mo0EEFSPs/yfiyQQUfiz/KR4JBBPbNP8qVIkEEzvI/yuF4
QQSoKD/LLGlBBIKbP8t13UEEXnQ/y72/QQQ72T/MA/5BBBrsP8xIh0ED+8o/zItKQQPekT/MzDxB
A8NUP80LUkEDqiQ/zUiDQQOTET/Ng8pBA34hP829IEEDa1k/zfSDQQNatz/OKfBBA0wzP85daUED
P8Q/zo7vQQM1Wz/OvoNBAyzkP87sLEEDJkQ/zxfrQQMhYT/PQclBAx4ZP89pzEEDHEY/z4/9QQMb
vz/PtGNBAxxaP8/XCUEDHeg/z/f6QQMgOT/QF0FBAyMbP9A06kEDJlo/0FEDQQMpvz/Qa5dBAy0V
P9CEtkEDMCQ/0JxvQQMytT/QstBBAzSSP9DH6kEDNYc/0NvNQQM1Xj/Q7ohBAzPoP9EAL0EDMPI/
0RDQQQMsUT/RIH9BAyXaP9EvTUEDHWU/0T1NQQMS0D/RSo9BAwX7P9FXJ0EC9sw/0WMlQQLlLD/R
bp1BAtELP9F5n0ECulk/0YQ9QQKhDz/RjoZBAoUpP9GYi0ECZqk/0aJaQQJFmD/RrARBAiIBP9G1
lUEB+/c/0b8aQQHTjz/RyJ9BAajjP9HSL0EBfBU/0dvWQQFNST/R5ZtBARypP9Hvh0EA6mE/0fmh
QQC2oj/SA/FBAIGiP9IOfUEAS5k/0hlMQQAUvz/SJGBA/7qqP9IvwkD/SzA/0jt2QP7blT/SR4FA
/mxfP9JT6UD9/hM/0mC2QP2RPT/Sbe5A/SZmP9J7m0D8vhc/0onGQPxY1T/SmHtA+/coP9KnxkD7
mZA/0re0QPtAjT/SyFZA+uyeP9LZvkD6njk/0uwBQPpV0z/S/zZA+hPUP9MTckD52KQ/0yjRQPmk
nz/TP21A+XgbP9NXZED5U2g/03DXQPk2yz/Ti+NA+SKEP9Ooq0D5FsU/08dTQPkTvz/T5/1A+RmT
P9QKzUD5KFw/1C/mQPlALD/UV2tA+WENP9SBf0D5iv4/1K5EQPm99j/U3dhA+fniP9UQWkD6Pqc/
1UXnQPqMJT/VfphA+uIzP9W6hkD7QJ8/1fnEQPunLz/WPGRA/BWlP9aCdkD8i78/1swFQP0JNj/X
GRhA/Y25P9dpsUD+GPU/173QQP6qkT/YFXFA/0IzP9hwjUD/330/2M8WQQBBCj/ZMP5BAJTKP9mW
M0EA6s4/2f6cQQFC5D/aah9BAZzZP9rYoEEB+H4/20n/QQJVoD/bvhhBArQQP9w0xkEDE5w/3K3h
QQN0Fj/dKUFBA9VSP92mukEENyM/3iYgQQSZXz/ep0VBBPvdP98p+kEFXnY/364UQQXBBD/gM19B
BiNlP+C5sEEGhXY/4UDXQQbnGD/hyKdBB0gtP+JQ80EHqJo/4tmRQQgIRD/jYlRBCGcUP+PrFUEI
xPQ/5HOrQQkh0T/k+/BBCX2XP+WDvkEJ2DY/5gr1QQoxnz/mkXNBConFP+cXGkEK4Js/55vMQQs2
FT/oH25BC4ooP+ih50EL3Mo/6SMfQQwt8z/powBBDH2aP+ohdEEMy7g/6p5rQQ0YRT/rGdBBDWM6
P+uTl0ENrJA/7AuvQQ30Pz/sggpBDjo+P+z2nUEOfoQ/7WlYQQ7BCT/t2jZBDwHEP+5JLEEPQKw/
7rYzQQ99tD/vIUJBD7jTP++KVEEP8f0/7/FnQRApIT/wVnVBEF40P/C5e0EQkSY/8Rp6QRDB6T/x
eXNBEPBtP/HWaUERHKA/8jFeQRFGcD/yilpBEW3NP/LhY0ERkqI/8zaEQRG02z/zicZBEdRmP/Pb
N0ER8S8/9CrnQRILJj/0eOVBEiI2P/TFRUESNk0/9RAcQRJHWT/1WX1BElVIP/WhgUESYAs/9eg/
QRJnkj/2LdFBEmvOP/ZyUEESbLY/9rXYQRJqPT/2+IRBEmRbP/c6bUESWwY/93uwQRJOPD/3vGVB
Ej33P/f8pkESKjU/+DyJQRIS+D/4fCZBEfhGP/i7k0ER2iA/+PreQRG4kj/5OhpBEZOkP/l5UkER
a2Q/+biQQRE/4T/599tBEREtP/o3NUEQ31o/+nafQRCqgD/6thVBEHK3P/r1jkEQOBk/+zUC
      </set>
      <set id="src_30" fmt="series">
AAAABnNyY18zMAAAAAI/gAAAw8eAAAAAAAIAAASwvv32eD8LrVm++3//PwuFGr75NpE/C1wcvvcY
UD8LMoG+9SNKPwsIc77zVSo/Ct4kvvGrOj8Ks8y+8CLVPwqJqL7uuNI/Cl/6vu1qEj8KNw6+7DMH
PwoPM77rD8Q/Cei/vun8Xj8JxAu+6PS1Pwmher7n9JQ/CYFsvub3kz8JZEi+5fklPwlKdL7k9M8/
CTRVvuPlsj8JIlW+4scrPwkU177hlKw/CQw9vuBJmD8JCOG+3uEqPwkLGb7dVtk/CRM0vtumRz8J
IXa+2csZPwk2Hb7XwTE/CVFYvtWEhj8Jc0m+0xF8PwmcCL7QZKU/Ccuevs16nj8KAge+ylCpPwo/
Lr7G4+k/CoLxvsMyEz8KzRy+vzkYPwsdcL6691E/C3OcvrZrcz8Lz0O+sZShPwwv+76sclk/DJVK
vqcEmz8M/rC+oUunPw1rnb6bSCk/Ddt2vpT7YD8OTZ++jmbWPw7Bbb6HjFc/DzY2voBucD8Pq0S+
ch++PxAf475i55s/EJNcvlM71D8RBPa+QyQ4PxFz+r4yqZw/Ed+1viHVQz8SR3O+ELFIPxKqhr3+
kHw/EwhGvdtLcj8TYA+9t6qAPxOxRL2Txyw/E/tSvV92uD8UPa+9F0NCPxR32LyeU+c/FKlauuxv
+j8U0cA8f2MFPxTwrD0GT6U/FQXFPUvG2T8VEL49iAGJPxURWj2pZRo/FQdmPcnxMD8U8rk96Yh8
PxTTNz4EB08/FKjQPhKzaT8Uc4E+ILrEPxQzVT4uD+c/E+hdPjqmBD8Tkro+RnCRPxMykz5RY0o/
EsgfPltzGz8SU50+ZJVnPxHVWD5swCc/EU2oPnPqfj8QvOo+egv4PxAjgj5/HTE/D4HgPoGL3z8O
2Hs+gvsCPw4n0z6D2ak/DXBqPoQl7z8Mss8+g95/Pwvvkj6DAsk/CydNPoGSej8KWpo+fxwTPwmK
ID557Fs/CLaDPnOYwD8H4G0+bCTrPwcIiT5jlb8/Bi+GPlnxUT8FVhQ+Tz6iPwR85D5DhYw/A6Sn
PjbO0D8CzhE+KSR6PwH52T4akUg/ASiqPgsggD8AWzU99b08Pv8kTj3TsEE+/ZxUPbA2gT78H8k9
i2wSPvqv8z1K3Ww++U4NPPlyWz73+0Y8Mqi/Pva4vbwUPJk+9YeJvPBk5j70aLK9TH7yPvNdLr2Q
2Sc+8mXdvbvE1T7xg4y95uGdPvC2+74JB1M+8ADLvh6VpT7vYY2+NAvhPu7Zur5JWkc+7mmyvl5x
nT7uEcK+c0LePu3SG76D37k+7arXvo3svD7tm/e+l8HsPu2lYb6hWKI+7cbxvqqq2T7uAGK+s7ME
Pu5RVr68a6o+7rldvsTP+D7vN/O+zNuIPu/Mer7Uif4+8HZJvtvXvz7xNKS+4sFcPvIGvb7pQ/c+
8uuyvu9dRT7z4pi+9QtPPvTqdb76TIw+9gJDvv8f3D73KO6/AcJKPvhdXL8DvT8++Z5ivwWA3z76
6tO/Bw2HPvxBd78IY6I+/aEPvwmD7T7/CFG/Cm9IPwA6+r8LJtY/APRVvwur4D8Br5G/C//RPwJs
Ar8MJE0/Ayj/vwwbFT8D5dq/C+YrPwSh6L8Lh5U/BVx+vwsBdT8GFPO/ClYtPwbKoL8JiCU/B3zk
vwiaCD8IKx6/B45tPwjUtL8GaAk/CXkPvwUprz8KF5+/A9Y5Pwqv278CcJM/C0FBvwD7oz8Ly1u+
/vS+PwxNvL7734E/DMgCvvi9oD8NOde+9ZUCPw2i7r7ya7k/DgMKvu9HpT8OWf2+7C59Pw6np77p
JfI/Duv4vuYzij8PJu++41yNPw9Ym77gpkk/D4Ecvt4Vqj8PoKG+269ePw+3bL7ZeA8/D8XPvtdz
9z8PzC6+1ab4Pw/K9r7UFMU/D8KpvtLAjT8Ps9O+0a1ZPw+fDb7Q3eg/D4T5vtBUhD8PZka+0BMd
Pw9Dqb7QG14/Dx3hvtBuPz8O9a6+0QyFPw7L0r7R9ng/DqEMvtMsHz8Odh++1K0YPw5Lwb7WeJo/
DiKpvtiNVT8N+4W+2umiPw3W8L7di40/DbV+vuBwmz8Nl7O+45YpPw1+BL7m+S4/DWjOvuqWQD8N
WGC+7mm6Pw1M9L7yb58/DUaxvvajwj8NRaq++wG5Pw1J3L7/hMw/DVM3vwIUGj8NYY+/BHN2Pw10
rb8G3eY/DYxFvwlQwT8NqAO/C8lKPw3Hgr8OROA/DepUvxDA5z8OEAK/EzqiPw44Db8Vr4E/DmHy
vxgc0j8OjTG/GoAHPw65Rr8c1po/DuWwvx8eJj8PEfC/IVRUPw89jL8jdvE/D2gSvyWD3z8PkRi/
J3kdPw+4Pb8pVN4/D90nvysVcD8P/4q/LLk6PxAfJb8uPt4/EDvAvy+lCD8QVS2/MOrAPxBrSb8y
DxQ/EH3+vzMRQT8QjT2/M/C0PxCZA780rQE/EKFVvzVF8j8Qpj+/NbtkPxCn1L82DVo/EKYvvzY8
ED8QoXC/NkfrPxCZtr82MVs/EI8qvzX4/j8QgfW/NZ+WPxByPr81Jeg/EGAzvzSM3T8QTAC/M9V+
PxA1zr8zAN8/EB3GvzIQLD8QBBO/MQSQPw/o3L8v30A/D8xJvy6hnD8Prnu/LUzqPw+Pl78r4mk/
D2+9vypjbD8PTwu/KNEzPw8tob8nLQg/DwubvyV4Kj8O6RW/I7PEPw7GLL8h4Rc/DqL8vyABTT8O
f5+/HhVpPw5cMb8cHmI/DjjOvxodOz8OFZG/GBLpPw3ymL8WAEo/DdAAvxPmNT8Nree/EcVqPw2M
a78PnqE/DWupvw1ykD8NS8C/C0HKPw0s0L8JDPY/DQ7yvwbUnT8M8kS/BJk+PwzW3r8CW2c/DLzY
vwAblj8MpEe++7SUPwyNPb73L+0/DHfJvvKqNj8MY/K+7iSWPwxRwL7poBE/DEEzvuUdrT8MMke+
4J5iPwwk877cI28/DBkqvteuGT8MDti+0z+gPwwF477O2Xo/C/4svsp8/T8L95C+xivPPwvx6L7B
558/C+0Gvr2yHT8L6Lu+uYz7Pwvk0761egs/C+EXvrF7Hz8L3U++rZI8PwvZQr6pwTs/C9S2vqYK
Gz8Lz22+om79PwvJML6e8dM/C8HJvpuUnT8LuQS+mFlMPwuurb6VQeo/C6KXvpJQHz8LlJu+j4XO
PwuElb6M5L4/C3Jkvopudz8LXfC+iCR7PwtHKr6GB/s/Cy4GvoQaAz8LEoC+gluiPwr0nL6AzYI/
CtRnvn7gRT8KsfO+fIgTPwqNWb56ktA/Cma8vnkAZD8KPka+d9BZPwoUIr53AZY/CeiJvnaSiT8J
u7a+doGFPwmN6L52zAg/CV9mvndvVz8JMHu+eGgvPwkBdr55svQ/CNKqvntLjz8IpGy+fS2QPwh3
FL5/VCw/CEr/voDdJD8IIIa+gi0vPwf4Br6Dl2U/B9HbvoUY0z8HrmK+hq5YPweN9r6IVLY/B3D1
vooItj8HV7i+i8coPwdCmb6NjL0/BzHuvo9WEj8HJg2+kR/APwcfSb6S5oY/Bx30vpSnBD8HIly+
ll4TPwcszr6YCH0/Bz2RvpmjGj8HVO2+myr0PwdzJb6cnT4/B5h5vp33Mj8HxSS+nzYxPwf5YL6g
V8w/CDVgvqFZmz8IeVS+ojmHPwjFab6i9ZY/CRnDvqOMBz8JdoK+o/tlPwnbw76kQkY/CkmZvqRf
hz8KwA6+pFJNPws/Jr6kGcQ/C8bfvqO1dT8MVym+oyUJPwzv8L6iaHo/DZEWvqF/+j8OOm6+oGvc
Pw7rw76fLLU/D6TXvp3DYD8QZWK+nDDuPxEtDr6adnk/EfuAvpiVnj8S0Ey+lo/6PxOrAr6UZ1E/
FIsnvpIdrT8VcDe+j7U3PxZZo76NMFw/F0bbvoqRkT8YN0O+h9tyPxkqOr6FEO4/Gh8evoI1Az8b
FUm+fpVgPxwME754qjg/HQLUvnKu1D8d+OW+bKolPx7toL5mots/H+BivmCfjD8g0I2+WqcOPyG9
ir5UwKM/IqbGvk7zWz8ji7m+SUXJPyRr5L5DvrA/JUbNvj5kqD8mHAq+OT4lPybrPL40Uck/J7QM
vi+lsz8odjO+Kz/yPykxc74nJjQ/KeWfviNduT8qkpS+H+wLPys4O74c1fQ/K9aQvhofyD8sbZW+
F82QPyz9XL4V4yE/LYYCvhRjmj8uB66+E1IJPy6Ckr4SsNs/LvbrvhKCED8vZQK+EsctPy/NIr4T
gb4/MC+cvhSyfT8wjM6+FlntPzDlGL4Yd/8/MTjgvhsMBz8xiI++HhVdPzHUjr4hko4/Mh1GviWB
4D8yYyW+KeF4PzKml74urwQ/MugDvjPn/T8zJ9K+OYl7PzNmaL4/kFY/M6QkvkX5eT8z4WK+TMFk
PzQeeb5T5BI/NFu3vltd1j80mWa+YyqJPzTXzL5rRgM/NRcjvnOsBT81V6O+fFhSPzWZeb6Cozo/
NdzLvoc47j82Ibm+i+sjPzZoXb6Qt7E/NrDIvpWcfj82+wC+mpdbPzdHCr6fpiY/N5TgvqTG3T83
5HW+qfdyPzg1uL6vNa8/OIiMvrR/dz843NG+udLTPzkyZL6/LaM/OYkZvsSN+z854MG+yfHuPzo5
Jr7PV3A/OpINvtS8sz866zq+2h+cPztEar7fflI/O51bvuTW0j879cC+6icPPzxNVL7vbQk/PKPL
vvSmsT88+Ni++dHtPz1MMb7+7HU/PZ2KvwH6Bj897Ji/BHMtPz45Eb8G4Hw/PoKxvwlA0j8+yTS/
C5LbPz8MXL8N1UU/P0vwvxAGvD8/h7i/EiXTPz+/hr8UMRc/P/MwvxYnJD9AIpK/GAZwP0BNj78Z
zXc/QHQTvxt6tD9AlhK/HQyVP0Czh78egWA/QMxzvx/Xhj9A4OS/IQ1bP0Dw6r8iIS8/QPyivyMR
aD9BBC2/I9xtP0EHtL8kgKc/QQdovyT8fz9BA32/JU5kP0D8L78ldMk/QPG+vyVuNT9A5G6/JTk7
P0DUir8k1Jo/QMJZvyQ/DD9Ariu/I3deP0CYTb8ifHg/QIELvyFNXz9AaLe/H+kwP0BPnb8eTyE/
QDYOvxx+kz9AHE+/GnbmP0ACqr8YN64/P+lkvxXArj8/0MC/ExG2Pz+4/b8QKr0/P6JWvw0L3D8/
jQS/CbVUPz95Pb8GJ4k/P2c3vwJi9D8/VyG+/NCZPz9JKb70cH4/Pz1+vuunVD8/NEi+4ncbPz8t
t77Y4jE/Pyn1vs7rBj8/KS2+xJRePz8rjr654RA/PzFGvq7UFD8/Ooa+o3CoPz9HgL6Xuhc/P1hv
vouztT8/bYy+fsJePz+HFr5ljKM/P6VPvkvNmD8/yIG+MY0IPz/w9b4W0tE/QB77vfdMwT9AUuu9
wB86P0CNGb2ILKw/QM3hvR8Jsz9BFaG8Mbn5P0FkuTyOtvs/QbuMPTw1NT9CGn09mQBzP0KB8D3U
UHs/QvJGPgf+ZD9Da94+JftrP0PvEz5EGMM/RHxBPmJQCD9FE74+gE1rP0W10z6PeXQ/RmLLPp6p
Tj9HGuQ+rdoEP0feVD69CPc/SK1FPswzdD9Jh9g+21brP0puJD7qcNI/S2AwPvl+wT9MXfg/BD8z
P01naT8LttM/TnxjPxMlGT9PnLk/GokDP1DIKj8h4ZQ/Uf5qPyktzD9TPx0/MGzAP1SJ3D83nYI/
Vd4rPz6/Fj9XO4Q/RdCgP1ihVD9M0TE/Wg78P1O/zz9bg8w/WpufP1z/Cj9hY6Y/Xn/yP2gXBj9g
Bbk/brTEP2GPhj91O/w/Yxx/P3urxT9kq74/gQGbP2Y8Wj+EIKU/Z81mP4cyjz9pXfI/ijbaP2rt
DT+NLQA/bHnDP5AUeD9uAyI/kuy3P2+IPj+VtUI/cQgqP5htiD9yggA/mxUDP3P03j+dqy4/dV/n
P6Avcz92wkw/oqFSP3gbQD+lADE/eWoDP6dLiD96reE/qYLGP3vmLz+rpVk/fRJQP62ysj9+MbM/
r6pBP39D1z+xi3w/gCQjP7NVxz+An0w/tQiaP4ETPD+2o2g/gX/QP7glqz+B5Os/uY7qP4JCeD+6
3pk/gphrP7wUPz+C5r8/vS9jP4MteD++L5I/g2yeP78UXj+DpEQ/v91zP4PUgj/AimM/g/15P8Ea
1j+EH08/wY6FP4Q6MD/B5R8/hE5QP8IeYj+EW+Q/wjooP4RjKz/COEY/hGRoP8IYlj+EX98/wdsU
P4RV2z/Bf7s/hEanP8EGmD+EMpU/wG/DP4QZ9T+/u18/g/0bP77ppD+D3Fs/vfrVP4O4Cz+870U/
g5CAP7vHbD+DZg8/uoO0P4M5DT+5JJ8/gwnLP7eqxT+C2Js/thbVP4KlzT+0aYo/gnGsP7KjrT+C
PIQ/sMYcP4IGmz+u0b4/gdA0P6zHkT+BmZI/qqilP4Fi8j+odhk/gSyMP6YxET+A9pU/o9rIP4DB
Qj+hdIo/gIy+P57/rT+AWTU/nH2RP4AmzT+Z76M/f+tTP5dXST9/i9Y/lLYHP38vWj+SDWU/ftYP
P49e7T9+gCM/jKwrP34twD+J9rw/fd8BP4dAND99lAQ/hIocP31M4D+B1gw/fQmnP35LHj98ymQ/
ePRjP3yPJT9zqwo/fFftP25yIj98JMU/aUyUP3v1qz9kPT4/e8qdP19G/z97o5s/Wmx6P3uAnj9V
sFY/e2GgP1EVEz97Rps/TJ0RP3sviT9ISpY/exxfP0Qfsz97DRQ/QB5vP3sBnj88SKQ/evn4Pzig
DD969hg/NSYxP3r1+D8x3IQ/evmRPy7EMz97ANo/K95LP3sLzT8pK7g/expiPyatOj97LJY/JGNz
P3tCXj8iTuI/e1u3PyBvxz97eJc/HsZEP3uY9j8dUlA/e7zIPxwT1z975AE/GwqIP3wOkD8aNfo/
fDxiPxmVkD98bWM/GSitP3yhdj8Y7ns/fNh9PxjmBj99ElU/GQ5GP31O2D8ZZg0/fY3VPxnsLD99
zxo/Gp9QP34Sbz8bffw/fleSPxyGvj9+nkI/HbgSP37mNT8fEEc/fy8cPyCNwT9/eKc/Ii6cP3/C
fj8j8RM/gAYkPyXTMz+AKtU/J9MPP4BPJj8p7ps/gHLoPywj5j+AlfA/LnDJP4C4Ej8w0y4/gNkl
PzNJCD+A+QI/NdAvP4EXhD84ZoA/gTSMPzsJrT+BUAA/PbeEP4Fpxj9AbcY/gYHOP0MqHz+BmAk/
RepZP4GscD9IrBg/gb8DP0ttMD+Bz8Y/TitDP4HexT9Q5CI/gewOP1OVjj+B97k/Vj1AP4IB4T9Y
2RQ/ggqmP1tmzj+CEi8/XeRhP4IYpD9gT7U/gh4yP2KmzT+CIwc/ZOekP4InVz9nEE4/gitRP2kf
Dz+CLyk/axIsP4IzET9s5/w/gjc6P26e7D+CO9M/cDWeP4JBBj9xqq4/gkb8P3L9Dz+CTdo/dCvA
P4JVvj91NdI/gl7BP3Yapj+CaPg/dtmcP4J0cT93ck8/goE1P3fkez+Cj0M/eDAZP4KemT94VUY/
gq8rP3hUUD+CwOg/eC2wP4LTuz934gw/gueHP3dySD+C/Cw/dt9WP4MRiD92Km8/gydwP3VU6z+D
Pbw/dGBHP4NUPj9zTk0/g2rIP3Igzj+DgSo/cNnLP4OXND9ve04/g6y4P24Hiz+DwYc/bIDRP4PV
dD9q6ZI/g+hVP2lESj+D+gA/Z5OWP4QKUD9l2gE/hBkjP2QaLz+EJlg/YlbWP4Qx1T9gkpM/hDuA
P17QAj+EQ0U/XRG6P4RJFT9bWkk/hEzhP1msPj+ETqE/WAoDP4ROUT9Wddg/hEvrP1Tx6j+ER3E/
U4BWP4RA5j9SIwU/hDhRP1Dbsz+ELbo/T6wEP4QhLT9OlX8/hBK0P02ZYD+EAl8/TLjEP4PwQD9L
9IA/g9xnP0tNRD+Dxug/SsN4P4Ov1j9KV24/g5dEP0oJQz+DfUg/Sdi8P4Nh9z9JxYc/g0VqP0nP
BT+DJ7Q/SfR5P4MI7T9KNPY/gukrP0qPTD+CyIQ/SwIzP4KnET9LjCo/goTnP0wrgz+CYhw/TN5r
P4I+yT9NovQ/ghsAP052/z+B9to/T1hoP4HSaz9QRNc/ga3KP1E58T+BiQw/UjVAP4FkQz9TNCs/
gT+DP1Q0Hj+BGuA/VTKKP4D2aT9WLNU/gNIwP1cgXT+ArkU/WApyP4CKsz9Y6I0/gGeHP1m4ED+A
RM0/WnZ9P4Aiiz9bIWw/gADIP1u2dj9/vxg/XDNYP399rT9cldg/fz1VP1zb8j9+/g0/XQOdP36/
0D9dCvw/foKPP1zwYj9+RkM/XLItP34K1T9cTuw/fdAyP1vFTz99lj4/WxQeP31c3j9aOnY/fSP0
P1k3bj9861o/WApdP3yy8j9Wsq0/fHqTP1UwCD98QhY/U4IZP3wJUj9RqNY/e9AgP0+kTD97llk/
TXShP3tb1j9LGio/eyBzP0iVWz965As/RebQP3qmej9DD0Y/emejP0APlD96J2g/POi2P3nlrz85
m7Q/eaJmPzYpuT95XXg/MpPqP3kW2D8u27E/eM55PysCYT94hFY/JwljP3g4bT8i8lE/d+q/Px6+
qj93m1Q/GnAWP3dKNj8WCDA/dvdwPxGImz92oxc/DPMGP3ZNPj8ISSo/dfX+PwOMwD91nXY+/X7b
P3VDwj7zxcs/dOkEPunxzT90jV0+4AYyP3Qw9j7WBis/c9PyPsv1ED9zdno+wdXvP3MYtj63q/E/
crrRPq16OT9yXPY+o0OJP3H/TD6ZCs8/caH9Po7S3D9xRS8+hJ5lP3DpCz504FI/cI23PmCUwz9w
M1U+TF8rP2/aCz44REk/b4H7PiRIjD9vK0M+EHAVP27WAj35fpo/boJXPdJz/D9uMFg9q8gkP23g
Ij2FgnA/bZHKPT9S/j9tRWg86RDaP2z7ETwqyXg/bLLYu/EL8z9sbM28y85FP2wpAr0skY8/a+eJ
vXIVYz9rqHS9mzMiP2tr1L28vN0/azG7vd2hVT9q+ji9/dpoP2rFYb4OsVw/apNJvh4aQj9qZAG+
LSTFP2o3o747zdI/ag5BvkoSYj9p5/e+V++SP2nE2r5lYk8/aaUEvnJnJj9piJO+fvr/P2lvob6F
jUY/aVpKvothKT9pSKq+kPePP2k62r6WTsw/aTD7vptlUD9pKye+oDlxP2kpd76kyYY/aSwAvqkT
yz9pMty+rRbHP2k+HL6w0LU/aU3TvrRAKD9pYhC+t2O7P2l63b66OfQ/aZg/vrzBcz9puje+vvjp
P2ngxL7A30M/agvevsJzgj9qO3a+w7SgP2pve77Eoec/aqfTvsU6wT9q5GC+xX6HP2sk/L7FbOo/
a2l7vsUFvT9rsau+xEjkP2v9U77DNpw/bEwxvsHPDD9snf6+wBLiP2zya76+Auk/bUkovruf5T9t
odi+uOr4P238Gr615XY/bleDvrKQ1T9us6e+ru6tP28QEL6rALg/b2xEvqbJLz9vx8a+okodP3Ai
EL6dhfw/cHqevph/cz9w0OK+kzkJP3EkTb6NtaQ/cXRMvof4Bz9xwE6+ggN2P3IHvr53tg0/ckoH
vmsD4T9yhp6+Xfb3P3K86r5Qlls/cuxkvkLo7z9zFIG+NPWbP3M0wL4mw4E/c0yjvhhZzD9zW7m+
Cb9QP3NhlL319kU/c13UvdgoOT9zUCS9uiKbP3M4O72b8pA/cxXevXtKbj9y6N69Po7OP3KxHb0B
y78/cm6KvIoyID9yISe7COBgP3HJBDxPABw/cWZJPN93zD9w+So9K1D6P3CB6z1mbFY/cADnPZB+
Jz9vdoc9rXidP27jRT3KHng/bkesPeZoID9tpFg+ASfoP2z59D4O6Gk/bEk6Phxy0D9rku4+KcVZ
P2rX3j423j4/ahjpPkO8FD9pVvM+UF3/P2iS6T5cwxI/Z828Pmjq+z9nCGU+dNWEP2ZD2D6AQYg/
ZYETPoX59D9kwRA+i5RbP2QEwz6REUY/Y00fPpZxKD9imxE+m7SeP2Hvez6g3FM/YUs5PqXpDz9g
rxo+qtuDP2Ab4j6vtJ4/X5JIPrR1MD9fEvQ+uR3lP16egz69r60/XjV9PsIrKj9d2Fw+xpFrP12H
iT7K4w8/XUNbPs8gnT9dDBg+00q+P1zh+D7XYfA/XMUfPttmdz9ctaA+31jBP1yzhj7jOME/XL7B
PucGiT9c1zg+6sIRP1z8xT7uayQ/XS81PvIBVz9dbko+9YQdP125uz748t8/XhEyPvxMwD9edFA+
/5DKP17irz8BXuc/X1vkPwLpWD9f33k/BGcFP2Bs+T8F1yw/YQPkPwc5Gj9ho70/CIv7P2JMAT8J
zu8/YvwpPwsBAD9js7M/DCFDP2RyFD8NLtg/ZTbHPw4o1z9mAUY/Dw5FP2bRCj8P3kA/Z6WNPxCX
2z9ofks/ETovP2lawj8RxHI/ajp2PxI15D9rHOQ/Eo3fP2wBkT8Sy8Q/bOgFPxLvAz9tz8c/Evce
P264ZD8S48o/b6FoPxK0wj9wimM/EmnpP3Fy6D8SA0U/clqHPxGA+D9zQNs/EONKP3QlfD8QKpo/
dQgHPw9XhD916Bo/DmrDP3bFWD8NZR4/d59jPwxHkj94deI/CxNRP3lIfj8JyYw/ehbjPwhrwD96
4MA/BvuCP3ulyz8Feng/fGW3PwPqdz99ID8/Ak1lP33VID8ApVs/foQdPv3pNz9/LPs++nqqP3/P
hD73A7k/gDXFPvOJLj+AgG8+8A/hP4DHrT7snOw/gQtuPuk1YD+BS6Q+5d6NP4GIQj7inY4/gcE/
Pt93nz+B9pY+3HHhP4IoQj7ZkTQ/glZDPtbaqT+CgJk+1FMAP4KnST7R/wM/gspaPs/jDz+C6dU+
zgN7P4MFxD7MZEY/gx41PssJWD+DMzk+yfY6P4NE4T7JLh4/g1NAPsi0AD+DXms+yIpgP4NmeD7I
s20/g2uAPskxFz+DbZw+ygTSP4Ns5T7LL7U/g2l4PsyyeD+DY3E+zo0+P4Na6z7Qv+U/g1AEPtNJ
/z+DQto+1iqJP4MzjD7ZYCE/gyI3Ptzo4j+DDvg+4MKYP4L57z7k6tI/guM4PuleqD+CyvI+7hrG
P4KxOz7zG34/gpYwPvhc2j+Cee0+/dqgP4JckT8ByBA/gj43PwS8OT+CHvo/B8dLP4H+9j8K5pE/
gd5FPw4XQj+BvQI/EVaYP4GbST8UoZg/gXkyPxf1Tz+BVtk/G06nP4E0VT8eqp0/gRHCPyIGDT+A
7zk/JV3lP4DM0j8orw4/gKqqPyv2dz+AiNg/LzErP4BneT8yXDM/gEanPzV0qj+AJoE/OHexP4AH
Ij87Yow/f9FVPz4ynD9/lnI/QOVcP39d4D9DeFc/fyfkP0XpNT9+9Mc/SDXiP37E1j9KXEQ/fphh
P0xacT9+b7w/Ti7LP35LQz9P16k/fitMP1FTmT9+EDk/UqFbP336bT9Tv8k/fepMP1SuCj994EI/
VWtLP33cuz9V9uY/feAmP1ZQaj996u8/VneDP339hT9WbBo/fhhdP1YuOj9+O+U/Vb4JP35ojD9V
G98/fp6+P1RIPj9+3uI/U0O1P38pXj9SDvw/f36KP1Cq6j9/3r4/TxiEP4AlJT9NWOc/gGC4P0tt
Pz+Aojg/SVbqP4Dpuj9HF00/gTdUP0Sv3j+BixE/QiIwP4Hk9j8/b+Y/gkUCPzyatz+Cqyw/OaRu
P4MXZj82jvU/g4mXPzNcKz+EAaE/MA38P4R/YD8spmc/hQKmPyknbT+Fiz8/JZMlP4YY8z8h67Q/
hquAPx4zNz+HQqA/GmvNP4feCT8Wl6I/iH1sPxK43z+JIHM/DtGqP4nGxz8K5C8/inALPwbyrD+L
G+Q/Av9OP4vJ8T7+GH8/jHnSPvY3ej+NKyc+7mAKP43djz7mlnE/jpCrPt7fIT+PRB0+1z5PP4/3
hz7PuCg/kKqOPshQ8T+RXNo+wQzzP5IOGD658E4/kr34PrL/Fj+TbCs+rD1HP5QYaD6lrtc/lMJs
Pp9Xoj+VafY+mTuGP5YOyz6TXlQ/lrC2Po3DfT+XT4Q+iG6KP5frCD6DYsg/mIMbPn1HCz+ZF5k+
dGfSP5moZT5sLdM/mjVkPmSfGj+avoE+XcDCP5tDqz5Xl64/m8TUPlIoYz+cQfI+TXd6P5y7Az5J
iLI/nTAFPkZfTj+doPc+Q/5fP54N4D5CaFU/nnbHPkGfiD+e27c+QaWDP588vT5Ce6E/n5npPkQi
gT+f80s+RpohP6BI9D5J4lM/oJr+Pk36ez+g6Xw+UuEbP6E0hT5YlMI/oXw1Pl8TJj+hwKM+ZlmL
P6IB6T5uZOs/okAhPncxpz+ie2Y+gF4PP6Kz1D6Ff/w/oumDPor8Nz+jHJA+kNBCP6NNET6W+YE/
o3siPp11BD+jptg+pD/8P6PQSz6rV1I/o/ePPrK4DD+kHLk+ul8XP6Q/2z7CSQw/pGEGPspyxz+k
gEs+0tk8P6Sdtj7beQQ/pLlSPuRPDD+k0ys+7VgqP6TrRT72kXA/pQGpPv/31T+lFlo/BMRHP6Up
XD8JoIA/pTqvPw6PQz+lSlI/E49nP6VYRj8Yn8g/pWSJPx2/az+lbxc/Iu1fP6V36z8oKNg/pX8C
Py1xLj+lhFo/MsW9P6WH7T84Jfo/pYm6Pz2Rkj+lib0/QwhDP6WH9z9Iicg/pYRoP04WFj+lfxI/
U61DP6V3/D9ZT1g/pW8pP178mT+lZKQ/ZLVoP6VYej9qeis/pUq6P3BLRT+lO3Q/dik5P6UqvD98
FIY/pRiqP4EG4D+lBVc/hArCP6Tw4D+HFjQ/pNtlP4opfT+kxQc/jUThP6St6z+QaKU/pJY2
      </set>
      <set id="src_44" fmt="series">
AAAABnNyY180NAAAAAI/gAAAw8eAAAAAAAIAAASwvo1Ksj8SN4u+mnYiPxHSJ76nfR0/EXI8vrRa
RD8RGAO+wQf3PxDDsL7NgMg/EHV6vtm/bz8QLZ6+5b6kPw/sWL7xeWM/D7Hqvvzqvz8Pfpm/BAcC
Pw9SsL8Jb2g/Dy58vw6saT8PElG/E7wUPw7+hr8YnI0/DvN0vx1MHz8O8Xi/IclKPw747r8mEps/
Dwowvyom9j8PJZe/LgVDPw9Leb8xrKw/D3wgvzUccj8Pt8+/OFQUPw/+vr87U0Q/EFEZvz4Zsj8Q
rwC/QKdfPxEYgb9C/HY/EY2Xv0UZMz8SDi6/Rv4UPxKaGr9Iq7E/EzEdv0oixT8T0uW/S2QnPxR/
Dr9McM4/FTUcv01Jyz8V9IO/TfBPPxa8ob9OZao/F4zIv06rQT8YZDa/TsJ/PxlCHL9OrPA/GiWg
v05sDz8bDd2/TgGDPxv5479NbuU/HOjAv0y15z8d2XW/S9grPx7LB79K11s/H7x7v0m1GD8grNS/
SHMPPyGbF79HEs4/IoZQv0WV6z8jbYy/Q/3OPyRP479CS/s/JSxyv0CBzz8mAmG/PqCePybQ5r88
qa0/J5c8vzqeNT8oVK2/OH9IPykIjb82Tfk/KbI/vzQLQD8qUTW/Mbf2Pyrk7L8vVO4/K2zuvyzi
4z8r6Ne/KmJ0PyxYT78n1Eg/LLsOvyU40D8tENe/IpB8Py1ZgL8f274/LZTuvx0a7T8twxC/Gk5j
Py3j6L8Xdl8/LfeCvxSTKD8t/fq/EaT2Py33fL8Oq/w/LeQ+vwuoeT8txIK/CJqXPy2Ymr8FgqE/
LWDnvwJg3D8tHdG+/mtCPyzPyb74Al8/LHdSvvGIMz8sFPS+6v16PyupQr7kY1I/KzTZvt27AT8q
uFm+1wXRPyo0bb7QRWU/KanDvsl7jj8pGQ++wqo7PyiDCL6708Q/J+hlvrT6dT8nSeO+riDnPyao
PL6nSgM/JgQmvqB48D8lXle+mbDwPyS3gL6S9Z4/JBBLvoxKkD8jaVu+hbPWPyLDTr5+awc/Ih6x
vnGoFT8hfAu+ZSe5PyDb2L5Y8sc/ID6Dvk0S5T8fpGy+QZGOPx8N5L42eOI/HnsrvivSiD8d7He+
IahMPx1h5r4YBGc/HNuMvg7wSz8cWWm+BnXjPxvbc739PP4/G2GRve7mlT8a65q94folPxp5WL3W
iUI/GgqGvcyj9T8Zntq9xFovPxk1+r29uTE/GM+NvbjOQD8Yaym9taUaPxgIZ720Rzw/F6bavbS9
fT8XRha9tw7mPxblsr27QU4/FoVCvcFYej8WJGK9yVY3PxXCsb3TOqs/FV/Wvd8EbT8U+4S97K+k
PxSVer38Nso/FC2AvgbJgz8Tw2y+EF2IPxNXJL4a0js/EuidviYhNT8Sd92+MkM0PxIE/r4/MEw/
EZAqvkzfkT8RGaC+W0eZPxChr75qXfY/ECi1vnoX2z8Pryi+hTT8Pw81jL6NpBU/Drx4vpZTET8O
RJC+nztlPw3Oh76oVnQ/DVscvrGdfz8M6xi+uwmfPwx/T77Ek9E/DBiXvs41Iz8Lt8i+1+aZPwtd
u77hoUo/CwtIvuteMT8KwT++9RagPwqAaL7+w9Q/Ckl+vwQvmz8KHS2/CPFCPwn8D78No8s/Cean
vxJETT8J3Wa/Fs/vPwngnr8bRAk/CfCLvx+eCT8KDUe/I9uQPwo21L8n+nk/Cm0Svyv4tT8Kr8S/
L9SEPwr+lL8zjCc/C1kOvzceFT8LvqO/OokVPwwur789zAU/DKh1v0Dl/T8NKyW/Q9ZEPw214b9G
nEw/Dke+v0k3zj8O38W/S6iAPw98+79N7ms/EB5dv1AJvj8Qwui/Ufq5PxFpnr9TwdQ/EhGCv1Vf
rD8SuaG/VtTyPxNhEL9YIoM/FAbxv1lJRz8UqnO/WkpMPxVKz79bJsI/FedWv1vf7D8Wf2i/XHcP
PxcScr9c7Zc/F5/1v11E5T8YJ4S/XX5sPxioyL9dm7w/GSN0v12eTT8Zl06/XYemPxoEM79dWTs/
GmoIv10Unj8ayMi/XLtMPxsgcr9cTsA/G3Eav1vQdD8buty/W0HTPxv94b9apEs/HDpWv1n5Gz8c
cHS/WUGOPxygeL9YftU/HMqmv1eyLD8c70O/VtyPPx0Om79V/yU/HSj4v1Ua3D8dPqm/VDCbPx1P
+b9TQUw/HV01v1JNqz8dZqi/UVZbPx1snL9QXB0/HW9Wv09fbj8dbx2/TmDhPx1sLL9NYPY/HWbC
v0xgDz8dXxi/S16HPx1VZL9KXLY/HUnXv0la0j8dPJ6/SFk6Px0t4b9HV/8/HR3Fv0ZXWD8dDGy/
RVdgPxz5879EWEQ/HOZvv0NaJz8c0fe/Ql0QPxy8nr9BYRU/HKZvv0BmOD8cj3W/P2yaPxx3tb8+
dEU/HF80vz19Qz8cRfG/PIejPxwr5r87k2o/HBEOvzqgtj8b9Ve/Oa+jPxvYuL84wEU/G7sevzfS
rj8bnHa/Nub4Pxt8p781/TU/G1uZvzUVkT8bOS2/NDAxPxsVRr8zTS4/Gu/EvzJswD8ayIG/MY8H
PxqfWL8wtCM/GnQlvy/cOj8aRsG/Lwd7PxoXBL8uNh0/GeTJvy1oOj8Zr+e/LJ3wPxl4Or8r128/
GT2avysU4D8Y/+e/KlZTPxi+/r8pm+s/GHrAvyjltT8YMxK/KDPQPxfn278nhlU/F5kHvybdRz8X
RoS/JjixPxbwRr8lmIc/FpZFvyT8wD8WOH2/JGVbPxXW778j0jg/FXGjvyNDPj8VCKS/IrhQPxSc
AL8iMU0/FCvMvyGuFj8TuCO/IS55PxNBI78gslI/EsbwvyA5dj8SSa6/H8O1PxHJib8fUNc/EUax
vx7gkz8QwVe/HnLSPxA5rL8eB1M/D6/rvx2d5D8PJEq/HTZZPw6XBb8c0IY/DghTvxxsTD8NeG6/
HAmCPwznkr8bqB8/DFX3vxtICz8Lw9W/Guk2PwsxZL8ai5o/Cp7VvxovMz8KDFq/GdQZPwl6IL8Z
elg/COhTvxkiFT8IVxu/GMuLPwfGmr8YdtU/BzbxvxgkNj8GqDy/F9PvPwYakr8Xhkw/BY4Hvxc7
lz8FAq6/FvQyPwR4kr8WsIs/A++8vxZxCj8DaDa/FjYBPwLiBb8WAAI/Al0tvxXPfD8B2a6/FaTq
PwFXi78VgM4/ANbCvxVjnj8AV1q/FU3kPv+yq78VQCU+/rl4vxU6yj79wyi/FT5NPvzPy78VSyc+
+99+vxVhzT768mG/FYKZPvoInb8Vrgo++SJhvxXkaj74P+u/FiYYPvdheL8Wc2s+9odMvxbMuT71
sbO/FzI9PvTg/78XpD8+9BWKvxgi7D7zT6u/GK5mPvKPub8ZRs8+8dYRvxnsST7xIwu/Gp8FPvB2
8b8bXwU+79IWvxwsXT7vNLu/HQcTPu6fG78d7zc+7hFevx7ksT7ti6O/H+eCPu0N9r8g950+7JhV
vyIVAT7sKqq/Iz+ZPuvEzL8kd24+62Z6vyW8Uz7rD2i/Jw5LPuq/L78obTw+6nVfvynZCT7qMWu/
K1GfPunyub8s1u0+6bikvy5o1T7pgnq/MAc8PulPgb8xseY+6R7zvzNo1j7o8Aa/NSvXPujB9b82
+sE+6JPxvzjVYD7oZTi/Ort2Pug1Db88rMQ+6AK3vz6pBz7nzY2/QK/rPueU9r9CwRQ+51hsv0Tc
JD7nF3K/RwCePubRq79JLhE+5obHv0tj9D7mNpS/TaGlPuXg979P5m8+5YXrv1IxoT7lJYG/VIJ+
PuS/5b9W2Dc+5FVgv1kx8D7j5k2/W466PuNzGr9d7Zk+4vxLv2BNhj7igoG/Yq1tPuIGab9lDDU+
4YjDv2doxj7hCle/acH9PuCL+b9sFqE+4A6Pv25lgj7fkvu/cK1/Pt8aM79y7X4+3qUiv3UkUj7e
NL2/d1DMPt3J8L95cfE+3WWmv3uGtD7dCMm/fY4qPty0Nr9/h2Q+3Gi/v4C4zj7cJy+/gaYQPtvw
Qb+Ciyo+28Sjv4Nn5T7bpPS/hDwXPtuRxb+FB5c+24uXv4XKWT7bktO/hoRnPtun17+HNdc+28rs
v4fe0z7b/Em/iH+TPtw8Er+JGGU+3Ipdv4mprj7c5yy/ijPjPt1Sc7+Kt4g+3cwSv4s1Oz7eU9q/
i62pPt7pj7+MIYA+34zmv4yRjj7gPYW/jP6oPuD7Bb+NabA+4cTzv43Tjz7imta/jj05PuN8JL+O
p6w+5GhCv48T4D7lXpy/j4LePuZei7+P9as+52dnv5BtTD7oeHq/kOrAPumRDL+Rbvw+6rBev5H6
9T7r1bC/ko+ZPu0AOr+TLcM+7i8xv5PWSj7vYci/lInvPvCXLb+VSWA+8c6Tv5YVPT7zBye/lu4Q
PvRAGL+X1EY+9XiVv5jIPj72r9G/mco3PvflAL+a2mg++RdUv5v41z76Rge/nSV4PvtwUb+eYCI+
/JVwv5+olz79tKi/oP53Pv7NRr+iYUs+/96Yv6PQfD8Ac/m/pUtjPwD0Vr+m0TI/AXAVv6hhCj8B
5ui/qfnoPwJYib+rms4/AsS0v61Cjz8DKym/ru/2PwOLrL+wobY/A+YDv7JWeT8EOf+/tAzPPwSH
cb+1w1A/BM4wv7d4eD8FDhi/uSrOPwVHDb+62M0/BXj4v7yA6z8Fo8W/viGXPwXHaL+/uUQ/BePf
v8FGdT8F+Se/wserPwYHSL/EO3E/Bg5Pv8WgXj8GDlK/xvUdPwYHa7/IOGk/Bfm8v8lpDj8F5XG/
yoXdPwXKur/LjdE/BanLv8x/7z8FguG/zVtePwVWRb/OH1s/BSRAv87LQj8E7SS/z16NPwSxSL/P
2NM/BHEMv9A5xD8ELM+/0IEsPwPk+7/QrwU/A5n8v9DDYj8DTEa/0L5pPwL8Tb/QoHE/AqqNv9Bp
3D8CV4K/0Bs1PwIDsL/PtSQ/Aa+Wv884dT8BW72/zqYBPwEIqr/N/rs/ALbov81Drz8AZwC/zHX3
PwAZgb/LltQ+/53rv8qnfz7/D9y/yalYPv6J8b/Inb8+/g1Iv8eGLD79mvy/xmQZPv00Lr/FOQA+
/Nn/v8QGaD78jYa/ws3SPvxP4r/BkMs+/CIqv8BQ1T78BXy/vw90Pvv667+9zhw+/AOHv7yOQD78
IF2/u1FAPvxSd7+6GHA+/JrSv7jlHD78+ma/t7hwPv1yJL+2k5M+/gLuv7V3jT7+rZa/tGVRPv9y
5b+zXdE/ACnIv7Jhxj8AqB2/sXHjPwE0t7+wjrY/Ac/Uv6+4uj8CeaC/rvBIPwMyQL+uNZ8/A/nE
v62I5T8E0DG/rOoiPwW1fL+sWUE/BqmGv6vWFz8HrCi/q2BYPwi9Ir+q95w/Cdwpv6qbZT8LCOK/
qksUPwxC5L+qBgM/DYmxv6nLYz8O3L2/qZpZPxA7cr+pcfM/EaUrv6lRLj8TGTe/qTb4PxSW2r+p
IiY/Fh1Rv6kRij8Xq8+/qQPiPxlBgr+o9+0/Gt2Rv6jsVj8cfyO/qN/JPx4lWr+o0Oo/H89Zv6i+
Vz8hfEW/qKazPyMrRL+oiKM/JNt+v6hiyj8mjCW/qDPbPyg8cb+n+oY/Keugv6e1jT8rmPq/p2Oy
Py1D0b+nA8w/LuuBv6aUwD8wj3e/phV9PzIvJr+lhQo/M8oUv6TifT81X9S/pC0EPzbwBr+jY94/
OHpYv6KGYj85/oq/oZPzPzt8aL+gjCU/PPPPv59ujD8+ZKe/njrZPz/O6r+c8N0/QTKbv5uQhD9C
j8m/mhnFP0Pmk7+YjL4/RTcev5bpnD9GgZu/lTCkP0fGRL+TYjc/SQVWv5F+zT9KPxW/j4byP0tz
yb+Ne1A/TKO+v4tckj9Nzz+/iSt9P072l7+G6Oc/UBoOv4SVxD9ROeq/gjMCP1JWar9/g1s/U2/K
v3qFlz9Uhjy/dW7zP1WZ7r9wQaM/VqsCv2sACj9XuZG/Zax+P1jFq79gSWg/Wc9Rv1rZOz9a1n+/
VV5WP1vbJb9P2yA/XN0pv0pSCD9d3Ga/RMVkP17Ys78/N5E/X9HWvzmq1j9gx5W/NCFjP2G5qb8u
nXc/YqfOvykhLz9jkbe/I66WP2R3F78eR6k/ZVeevxjuNT9mMvm/E6QTP2cI278OawA/Z9j3vwlE
mj9oowe/BDJyP2lmyL7+bB8/aiP4vvShiz9q2mS+6wfEP2uJ2r7hoUY/bDI0vthwTz9s01S+z3b/
P21tJ77Gt34/bf+ivr4ziz9uisK+tezFP28Okr6t5NY/b4skvqYdWD9wAJO+npeQP3BvA76XVOk/
cNaivpBWez9xN6G+iZ2DP3GSOr6DKt0/ceawvnn/ET9yNUe+bjiIP3J+S75jA7M/csIHvlhiFD9z
AMm+TlTVP3M64L5E3Q8/c3Cfvjv7mj9zolW+M7E1P3PQTL4r/l0/c/rSviTj2T90Ii++HmGjP3RG
p74Yd+U/dGh5vhMmLz90h+O+DmwgP3SlHb4KSUw/dMBVvga8mz902bq+A8TlP3Txbr4BYME/dQeY
vf8cZD91HFS9/JbIP3Uvu737K7Q/dUHhvfrV6T91Uta9+496P3Viqr39UPc/dXFqvgAJtj91fx++
AechP3WL1r4EPB0/dZeXvgcEMz91om2+CjocP3WsZb4N2Hw/dbWPvhHZcj91vfm+FjbdP3XFs74a
6pk/dczTvh/t7D9103a+JTpCP3XZub4qyFw/dd+9vjCQ2j915ae+NoyJP3Xro748s7E/dfHcvkL+
6T91+IS+SWZlP3X/zb5P4mM/dgftvlZrAD92ERu+XPh6P3Ybj75jg0M/dieFvmoD2T92NTa+cHLM
P3ZE3b52yRI/dlauvnz/YD92at++gYeHP3aBnb6EeJU/dpsYvodPzz92t3e+igoOP3bW4L6MpKM/
dvltvo8ctT93Hza+kW+lP3dIS76TmyU/d3S3vpWdDT93pH6+l3N3P3fXmr6ZHIs/eA4DvpqWvD94
R6q+m+CmP3iEeL6c+SY/eMRVvp3fIT95ByK+npHVP3lMv76fEMA/eZUHvp9baT9539e+n3GFP3ot
C76fUyk/enx7vp8AcT96zgS+nnm8P3shhb6dv54/e3bbvpzSxj97zfC+m7P3P3wmr76aZD8/fIEC
vpjkmT983Ny+lzZxP306OL6VWzU/fZkUvpNUjj99+Xa+kSPuP35baL6Oyyc/fr76voxMNT9/JEG+
iakaP3+LVb6G4+4/f/RRvoP+8j+AL6q+gPxDP4BmP757vLY/gJ35vnVPXz+A1ue+brUVP4ERGb5n
8wk/gUydvmEOhj+BiX6+WgxBP4HHxr5S8b4/ggd9vkvD+z+CSKa+RIgMP4KLQr49Q04/gs9MvjX6
1j+DFL++LrOdP4NbjL4ncoQ/g6OkviA8ij+D7PG+GRazP4Q3Wb4SBSU/hIK/vgsMOz+EzwK+BDBR
P4Ub/L366n8/hWmGve29Uz+Ft3W94OBMP4YFmr3UWgw/hlPJvcgwOD+Goc+9vGgSP4bve72xBxA/
hzyavaYQbT+HiPy9m4gLP4fUb72RcKM/iB7CvYfMXj+IZ8i9fTmKP4ivVb1rxo8/iPVBvVtAVj+J
OWO9S6Z6P4l7l708+Dk/ibu8vS8zpj+J+bK9IlXnP4o1Yb0WWvM/im6zvQs+TT+KpZO9APs8P4rZ
77zvF5s/iwu7vN3WlD+LOuu8ziWMP4tnery/+gs/i5FivLNHlz+LuJ+8p/9FP4vdMbyeF7w/i/8b
vJWGBj+MHl68jkP0P4w6/ryIR7I/jFUBvIOIsT+MbGy8gAIaP4yBRrx7ZFM/jJOVvHkwNj+Mo168
eWocP4ywp7x8Fu8/jLt2vICiZT+Mw9G8hIJqP4zJu7yJtUA/jM06vJBMQj+Mzk68mFT3P4zM+byh
4vE/jMk8vK0LAj+MwxW8ueI7P4y6hLzIg/A/jK+FvNkKSz+MohO865R2P4ySK70AILs/jH/GvQuY
UD+MauC9GEF0P4xTcb0mLdE/jDlyvTVvpj+MHNy9Rhk/P4v9qL1YPBE/i9vPvWvqJD+Lt0m9gJqp
P4uQEL2MF7k/i2YfvZh1cD+LOXO9pbuWP4sKB72z8sE/itfZvcMh/z+Kouq901ABP4prOb3kg4s/
ijDMvfbCRj+J86i+BQiyP4mz1r4POno/iXFgvhn4kz+JLFG+JUQ4P4jkur4xHo4/iJqsvj2HwD+I
Tjy+SoAtP4f/f75YB3s/h66QvmYczD+HW4q+dL5tP4cGjb6B9U0/hq+3vonPcz+GVyu+kewyP4X9
DL6aSc0/haF+vqLmdT+FRKi+q7/NP4Tmsb60044/hIfBvr4fBj+EJ/6+x59UP4PHkL7RUW0/g2ac
vtsx8z+DBUe+5T1WP4Kjtr7vb/E/gkILvvnF6D+B4GW/Ah2TP4F+4r8HZdE/gR2cvwy5gD+AvKq/
EhZrP4BcIr8XelA/f/govxzi6T9/ORm/Ik3UP357Lr8nuMw/fb5yvy0hdD99Auy/MoVUP3xImr83
4gk/e493vz01NT9613a/Qnx2P3oghr9HtYg/eWqQv0zeGT94tX6/UfPoP3gBNL9W9Ns/d02Tv1ve
xj92mn6/YK+TP3Xn179lZWw/dTV/v2n+VD90g1y/bniRP3PRVb9y0oA/cx9Vv3cKdz9ybUm/ex76
P3G7Kb9/DsM/cQjvv4FsTz9wVpi/gz2vP2+kLr+E+wM/bvHCv4aj8T9uP2K/iDgZP22NKb+Jtyo/
bNs6v4sg9T9sKbq/jHVPP2t42L+NtCc/asjFv47deD9qGba/j/FLP2lr6r+Q774/aL+ev5HY8T9o
FRS/kq0lP2dskL+TbKI/ZsZWv5QXxT9mIq2/lK7rP2WB1r+VMn4/ZOQXv5Wi9z9kSa6/lgDZP2Oy
4L+WTLU/Yx/sv5aHDj9ikQm/lrCCP2IGcb+Wya4/YYBYv5bTOz9g/uu/ls3LP2CCV7+WugI/YArE
v5aYlz9fmFW/lmoqP18rKr+WL2w/XsNcv5Xo/j9eYQe/lZeJP14EQb+VO7Y/Xa0bv5TWID9dW6S/
lGdmP10P6L+T8BI/XMnyv5NwvT9cici/kun2P1xPcb+SXEM/XBrzv5HIGD9b7E6/kS3sP1vDg7+Q
ji0/W6CUv4/pRj9bg3u/jz+WP1tsMr+OkXE/W1q2v43fMj9bTv2/jSkWP1tI/b+Mb2s/W0iqv4uy
cj9bTfS/ivJfP1tYyb+KL2U/W2kVv4lprT9bfsG/iKFlP1uZsb+H1qw/W7nIv4cJnz9b3uO/hjpb
P1wI27+FaP0/XDeGv4SVkD9cari/g8AlP1yiPL+C6NA/XN3ev4IPoT9dHWK/gTSqP11giL+AV/Q/
XacNv37zFT9d8Ki/fTLuP149Dr97b5g/Xovuv3mpGD9e3Pa/d9+NP18vz792EyY/X4Qhv3RD7D9f
2ZC/cnH2P2AvvL9wnXA/YIZGv27GiT9g3Mu/bO1GP2Ey6r9rEdY/YYg9v2k0XD9h3GG/Z1T4P2Iu
8r9lc8I/Yn+Mv2OQ4z9izdK/Yax2P2MZXb9fxqc/Y2HXv13fhT9jpuO/W/cxP2PoLb9aDcY/ZCVg
v1gjYT9kXi6/VjgCP2SSTr9US9Q/ZMF+v1Je1j9k63+/UHEOP2UQG79Ogog/ZS8fv0yTPT9lSGS/
SqMiP2Vbyr9IskA/ZWk1v0bAej9lcJK/RM2+P2Vx179C2fg/ZW0Dv0DlDz9lYhq/Pu7vP2VRLL88
94U/ZTpNvzr+oD9lHZ+/OQQZP2T7Rr83B+A/ZNNvvzUJzj9kplK/MwnKP2R0KL8xB8k/ZD02vy8D
uD9kAcO/LP17P2PCHr8q9RQ/Y36Yvyjqcz9jN4q/Jt2ZP2LtTb8kzpY/YqA8vyK9cz9iULe/IKpq
P2H/H78elaU/YavWvxx/Uz9hVz2/GmfDP2EBtb8YT0E/YKudvxY2LD9gVU+/FB0LP1//J78SBGQ/
X6l7vw/spz9fVJ2/DdZ7P18A3L8Lwos/Xq6Cvwmxoj9eXdG/B6RdP14PCb8Fm6E/XcJlvwOYTz9d
eBm/AZtNP10wUr7/SzY/XOs4vvtwQz9cqO6+96fHP1xpkL7z89U/XC02vvBWlT9b8/S+7NIsP1u9
2L7paJU/W4rsvuYb6D9bWze+4u4VP1sutr7f4TE/WwVqvtz3ND9a306+2jH6P1q8Wr7Xkyc/WpyE
vtUcWT9af7++0s9eP1pmA77QrWs/Wk87vs63vD9aO1q+zO9VP1oqS77LVRs/Whv+vsnp5T9aEF2+
yK4DP1oHVr7HodE/WgDSvsbFez9Z/Ly+xhj8P1n6/L7Fm/c/Wft6vsVN+D9Z/h2+xS43P1oCy77F
O8k/WglrvsV1uj9aEea+xdqDP1ocG77GaKo/Wifwvscefj9aNUe+x/o8P1pEAr7I+fA/WlP+vsob
WT9aZR2+y1xKP1p3Pb7Mung/Woo+vs4zdT9anfy+z8SfP1qyVb7Ra50/WscovtMlxD9a3FG+1PBs
P1rxrb7WyS4/WwcZvtitfz9bHHC+2preP1sxkL7cjtU/W0ZXvt6HJD9bWqS+4IGcP1tuWL7ifCY/
W4FSvuR0tj9bk3O+5mmOP1ukm77oWSg/W7SrvupB9z9bw4e+7CK/P1vREr7t+nM/W90xvu/IJj9b
58m+8YtUP1vwwL7zQ1w/W/f5vvTv9j9b/Vy+9pEhP1wAzb74JwQ/XAI2vvmx2D9cAXu++zJUP1v+
hb78qR4/W/k8vv4XCT9b8Ym+/3z/P1vnVL8Abi4/W9qHvwEbIz9byw+/AcYRP1u42L8Cb8Q/W6PO
vwMZCD9bi96/A8KeP1tw978EbVk/W1MNvwUaBz9bMhS/BcmCP1sOAb8GfJU/WubLvwc0CD9avGu/
B/CXP1qO4r8Isv4/Wl4zvwl7xT9aKl+/Ckt/P1nzcr8LIrQ/Wbl4vwwBzD9ZfIW/DOkdP1k8rr8N
2OM/WPoPvw7RMz9YtM6/D9IgP1htEL8Q24c/WCMGvxHtPz9X1uS/EwbkP1eI578UKAY/VzlSvxVQ
DD9W6Gy/Fn5dP1aWh78Xsi8/VkP/vxjqiD9V8TW/GiZdP1Wejb8bZJU/VUx6vxyj7D9U+3C/HeMZ
P1Sr778fIMo/VF58vyBbZz9UE6K/IZFiP1PL8b8iwS8/U4gCvyPpIz9TSHG/JQePP1MN3L8mGqw/
Utjkvycgtz9Sqi2/KBfyP1KCYL8o/q4/UmIdvynTKj9SSgq/KpOsP1I6yb8rPoY/UjT2vyvSFz9S
OSW/LEzjP1JH6b8srWA/UmHHvyzyND9Shz6/LRn+P1K4wb8tI54/Uvaxvy0N5T9TQWu/LNfdP1OZ
Mb8sgII/U/4+vywHDT9UcLm/K2riP1TwuL8qq3M/VX49vynIVT9WGTi/KME5P1bBhr8nlfg/V3bz
vyZGnT9YOTm/JNM7P1kH/78jPBQ/WeLdvyGBgD9ayVa/H6P9P1u64L8dpB8/XLblvxuCpj9dvMG/
GUBfP17Lw78W3iU/X+MwvxRdGT9hAka/Eb5PP2IoPL8PAvg/Y1REvwwsVT9khY2/CTuwP2W7RL8G
MnY/ZvSXvwMSKz9oMK6+/7iMP2luu775JII/aq30vvJreT9r7Y++65CMP20szb7klwI/bmr1vt2B
+j9vp1a+1lSrP3DhRb7PEnw/chgpvse+oT9zS2q+wFxJP3R6f7647oE/daTxvrF4ZT92yk2+qfz+
P3fqLr6ify8/eQQ7vpsBvz96GCe+k4eTP3slrr6ME0o/fCyZvoSnXz99LL2+eoyCP34l+b5r5GQ/
fxg1vl1adD+AAbK+TvLlP4BzwL5AsWA/gOJFvjKZWT+BTUm+JK22P4G00r4W8WA/ghjuvglmwz+C
eau9+CBXP4LXGb3d3qI/gzFJvcQKqz+DiFO9qqaaP4PcTb2Rs10/hC1OvXJjAD+Ee2y9QkKpP4TG
wL0TAio/hQ9jvMk/xj+FVW28XF7uP4WY97smPAo/hdoZPAYO5T+GGOo8mU+PP4ZVgTzuJt0/ho/1
PSDR/j+GyF09SfCFP4b+zj1yfDQ/hzNcPY1ChT+HZh09oQ1AP4eXIz20pzw/h8aDPcgacD+H9FE9
23CVP4ggoT3us6U/iEuFPgD3Dz+IdRE+CpWEP4idWj4UOsw/iMRzPh3sxD+I6nQ+J7FWP4kPdD4x
jlM/iTOHPjuJ/D+JVsc+RaobP4l5TT5P9Nc/iZs1PlpwRz+JvJk+ZSJoP4ndlz5wESs/if5NPntC
Zj+KHto+g13mP4o/Xz6JQX0/il/9Po9OjT+KgNc+lYe0P4qiED6b70M/isPMPqKHpD+K5jE+qVLg
P4sJZT6wUxQ/iy2MPreKAT+LUss+vvlBP4t5ST7Goh8/i6EqPs6F5T+LypU+1qWVP4v1qj7fAfo/
jCKNPuebwT+MUWE+8HL2P4yCRj75h4A/jLVZPwFsqD+M6rk/BjPyP40igD8LGT4/jVzGPxAcCz+N
maQ/FTurP43ZLj8ad14/jhtzPx/OTj+OYIU/JT9pP46obj8qyYM/jvM2PzBrYj+PQOQ/NiOjP4+R
ej878L4/j+T3P0HRDT+QO1c/R8LoP5CUlD9NxIc/kPCiP1PUAD+RT3I/We9QP5Gw8z9gFHY/khUP
P2ZBSD+Se68/bHO1P5Lktj9yqZ0/k1AEP3jgwz+TvXg/fxbhP5Qs6j+CpOM/lJ4zP4W7nz+VESc/
iM6QP5WFmj+L3KA/lftaP47kvD+WcjU/keXfP5bp+T+U3xI/l2JzP5fPaD+X220/mrX/P5hUsz+d
kf0/mM4QP6BiqT+ZR1I/oydaP5nARj+l33M/mji9P6iKdD+asI0/qyfvP5snij+tt5s/m52P
      </set>
      <set id="src_961" fmt="series">
AAAAB3NyY185NjEAAAACP4AAAMPHgAAAAAACAAAEsEAdbL4/mX3gQByA7T+ZmOVAG5vqP5m3tUAa
vYg/mdoSQBnlnj+Z/7hAGRQHP5ooYUAYSJg/mlO/QBeDOj+agYVAFsPPP5qxYkAWCj0/muL+QBVW
dz+bFgZAFKhpP5tKIUAUAAU/m375QBNdSD+btDhAEsAjP5vpgkASKI0/nB6FQBGWgD+cUutAEQn+
P5yGYUAQgvs/nLiXQBABfD+c6UBAD4V1P50YEUAPDts/nUTCQA6dqj+dbw9ADjHYP52WskANy1U/
nbtyQA1qFD+d3RJADQ4DP537YEAMtw0/nhYmQAxlET+eLTZADBf6P55AZUALz6I/nk+MQAuL3T+e
WodAC0yMP55hOUALEXU/nmOEQAracj+eYU5ACqc8P55ag0AKd6I/nk8TQApLYj+ePu9ACiJFP54q
D0AJ/AY/nhBrQAnYYD+d8gJACbcSP53O1EAJl9c/nablQAl6aj+dej5ACV6KP51I7UAJQ/U/nRMB
QAkqZj+c2JJACRGoP5yZt0AI+YI/nFaMQAjhxT+cDzNACMo9P5vD00AIssE/m3STQAibLz+bIaVA
CINqP5rLOUAIa1o/mnGIQAhS6T+aFM1ACDoTP5m1TEAIIOY/mVNHQAgHXD+Y7whAB+2HP5iI2kAH
030/mCENQAe5Xz+Xt/dAB59PP5dN7UAHhXw/luNKQAdsIz+WeGlAB1N5P5YNqkAHO8I/laNqQAcl
Qz+VOgpABxBLP5TR60AG/SE/lGtsQAbsCz+UBupABt1lP5OkxkAG0YQ/k0VaQAbItT+S6P9ABsNZ
P5KQCUAGwbo/kjrLQAbELz+R6ZBABssBP5GcnkAG1m0/kVQ1QAbmyT+REI1ABvxMP5DR2kAHFzI/
kJhHQAc3rz+QY/hAB130P5A1CkAHihg/kAuRQAe8Oz+P55hAB/RwP4/JHkAIMrk/j7AcQAh3Ej+P
nIZACMFnP4+OQkAJEbI/j4UuQAln1j+PgSRACcOqP4+B8kAKJP8/j4deQAqLnz+PkSpACvdGP4+f
DEALZ58/j7C3QAvcXj+PxdxADFUmP4/eIkAM0Zg/j/kqQA1RRD+QFpdADdPHP5A2BEAOWLI/kFcN
QA7fjz+QeUpAD2faP5CcUUAP8SE/kL+7QBB66T+Q4yFAEQS7P5EGHkARjho/kShQQBIWiT+RSVNA
Ep2GP5FozkATIp0/kYZmQBOlWD+RocpAFCVJP5G6q0AUofQ/kdDFQBUa8z+R49dAFY/jP5HzqUAW
AGo/kgAPQBZsMD+SCOBAFtLVP5IOAUAXNA0/kg9cQBePkz+SDOZAF+UiP5IGoEAYNH4/kfySQBh9
bj+R7s1AGL/AP5HdbUAY+0k/kciXQBkv5j+RsHhAGV1xP5GVRkAZg8I/kXc9QBmizD+RVqZAGbp1
P5EzzEAZyrM/kQ8AQBnTcT+Q6JtAGdSfP5DA+UAZzjI/kJh6QBnAID+Qb39AGapmP5BGa0AZjPc/
kB2jQBlnzT+P9Y5AGTrRP4/OjkAZBgI/j6kEQBjJXT+PhU5AGITJP49jxkAYOCk/j0TDQBfjeT+P
KJNAF4acP48PhEAXIYU/jvnWQBa0Bz+O58dAFj4NP47ZikAVv3c/js9LQBU4IT+OyS1AFKfnP47H
TkAUDpc/jsm/QBNsFj+O0IpAEsAuP47brUASCrs/jusnQBFLhD+O/uZAEIJbP48W0kAPrw0/jzLP
QA7RfT+PUrJADel1P492S0AM9s4/j51qQAv5ZD+Px89ACvESP4/1PUAJ3bo/kCVpQAi/RD+QWAlA
B5WaP5CMyUAGYKk/kMNVQAUgcT+Q+1NAA9TyP5E0Z0ACfjw/kW4uQAEcYz+RqEk//176P5HiUT/8
b3E/khvfP/lqkT+SVIw/9lDOP5KL7j/zIsE/ksGaP+/g/T+S9So/7IxWP5MmMj/pJag/k1RJP+Wt
zT+Tfwk/4iXhP5OmDT/ejws/k8j0P9rqcj+T51w/1zl1P5QA7T/TfXg/lBVQP8+4DT+UJC0/y+rN
P5QtNz/IF08/lDAoP8Q/iD+ULL8/wGVJP5QiwD+8inE/lBH1P7ixAT+T+jM/tNsDP5PbVD+xCn0/
k7U+P61Bpj+Th9k/qYKrP5NTGD+lz8A/kxb8P6IrQD+S04w/npdIP5KI1z+bFjM/kjb5P5eqPz+R
3hM/lFWqP5F+VD+RGrQ/kRfvP437lz+QqyI/ivp8P5A4NT+IGYM/j797P4VauT+PQU0/gsAsP46+
DT+AS8w/jjYlP3v+rj+NqgQ/d7kFP40aJD9zyeY/jIcEP3A0Pj+L8SU/bPrMP4tZEj9qIAY/ir9X
P2embz+KJIc/ZY+2P4mJMj9j3UA/iO3xP2KQbT+IU1k/YaouP4e6Az9hKyU/hyKBP2ETRT+GjWs/
YWJjP4X7Tz9iF+k/hWy+P2My5T+E4kM/ZLH4P4RcXj9mk0o/g9uMP2jU3T+DYEQ/a3QWP4Lq9D9u
biw/gnwEP3G/rj+CE8k/dWT6P4Gymj95Who/gVi+P32a6j+BBm8/gRFQP4C73j+DdiY/gHkvP4X5
TT+APn0/iJf2P4AL1T+LT0w/f8JyP44cTD9/fUE/kPvWP39H8T+T6rU/fyJKP5blvT9/DAI/memM
P38Etj+c8to/fwwDP5/+Qz9/IW0/owhsP39EcD+mDe8/f3R7P6kLfT9/sPk/q/21P3/5Uj+u4Vw/
gCZyP7GzPT+AVYY/tHBFP4CJkj+3FXc/gMJGP7mf6z+A/1I/vAzdP4FAZz++WZs/gYU7P8CDvz+B
zYc/woj1P4IZAj/EZzA/gmduP8YcYz+CuI0/x6a8P4MMJz/JBLM/g2ICP8o1BT+Duew/yzZjP4QT
tj/MB+o/hG80P8yoxz+EzDw/zRiXP4UqrD/NVvk/hYpbP81juj+F6yk/zT8AP4ZM8D/M6SA/hq+M
P8xipD+HEt0/y6wqP4d2wD/KxqY/h9sMP8mzKT+IP50/yHL9P4ikSD/HB4Y/iQjhP8VyWD+JbTg/
w7UKP4nRGz/B0YE/ijRXP7/Jsj+KlrA/vZ+nP4r36T+7VYg/i1fEP7jtoz+LtgA/tmo5P4wSVz+z
zbc/jGyFP7EajT+MxEE/rlMnP40ZQT+refQ/jWs/P6iRgT+NufQ/pZxPP44FGT+inOM/jkxtP5+V
oz+Oj60/nIkQP47Onz+ZeZI/jwkJP5Zpjz+PPr0/k1tRP49vjz+QURs/j5taP41NLz+PwgI/ilG0
P4/jcj+HYJ4/j/+hP4R79T+QFo0/gaWaP5AoOz99vp0/kDS5P3hVpj+QPCM/cxN7P5A+mj9t+zw/
kDxMP2kP8T+QNW8/ZFPxP5AqPT9fyhY/kBr+P1t0nj+QB/w/V1W3P4/xiz9Tb24/j9gFP0/DoD+P
u8k/TFP6P4+dOz9JIf0/j3y8P0YvFz+PWrU/Q3xTP483kT9BCu4/jxO9Pz7b3j+O76Y/PPAOP47L
tj87SC8/jqhXPznkzT+Ohe4/OMaPP45k5D837eQ/jkWYPzda9z+OKGY/Nw4mP44Npj83B3s/jfWs
PzdHHz+N4Mc/N80kP43PQj84mYs/jcFgPzmsCz+Nt10/OwSiP42xdD88owU/ja/WPz6G+T+NsrA/
QK/UP426JT9DHWc/jcZXP0XPcj+N12A/SMUyP43tVj9L/hQ/jghHP095TT+OKD8/UzZ6P45NPj9X
NJ4/jndCP1tzBj+OpkQ/X/CeP47aNT9krHU/jxMEP2mldj+PUJo/btpDP4+S0z90SeE/j9mNP3ny
5D+QJJo/f9PgP5BzzD+C9ac/kMbqP4YbuT+RHbM/iVs9P5F35z+Ms1I/kdU9P5Ai8j+SNWQ/k6kZ
P5KYBD+XRMA/kvzGP5r0pj+TY0g/nreDP5PLJj+ijBA/lDP1P6Zw+j+UnUo/qmTLP5UGsD+uZhE/
lW+wP7JzLj+V19Q/toqCP5Y+nj+6qmM/lqOUP77RKD+XBjg/wv0PP5dmDj/HLD0/l8KXP8tc2D+Y
G1k/z40DP5hv2D/Tutw/mL+dP9fkaz+ZCjQ/3Ae3P5lPLD/gIss/mY4ZP+Qzuz+ZxpU/6Dh+P5n4
Pj/sLzM/miK6P/AV4z+aRbQ/8+q5P5pg3T/3q/Y/mnPxP/tXzD+afrY//uyBP5qA9kABNEo/mnqH
QALlND+aa0JABIhJP5pTFEAGHNg/mjHqQAeiTz+aB8BACRgwP5nUlUAKffw/mZh8QAvTTz+ZU45A
DRfZP5kF6EAOS2Q/mK+0QA9txj+YUShAEH7vP5fqf0ARfuc/l3v/QBJtyz+XBfVAE0vWP5aIu0AU
GVY/lgSvQBTWtT+VejpAFYRlP5Tpy0AWIwU/lFPXQBazQD+TuNxAFzXLP5MZXEAXq4I/knXhQBgV
TT+RzvlAGHQlP5ElO0AYyRs/kHk/QBkVUT+Py6BAGVnmP48c/0AZmBE/jm3+QBnRFD+Nv0FAGgY7
P40RcEAaOMo/jGU1QBpqHD+LuzdAGpuCP4sUHUAazlk/inCQQBsD6z+J0TJAGz14P4k2pUAbfFE/
iKGHQBvBvT+IEnVAHA7cP4eKBEAcZNs/hwjCQBzEyD+GjzlAHS+lP4Yd6EAdplk/hbVGQB4puD+F
VcJAHrp5P4T/wkAfWVU/hLOfQCAGxD+EcatAIMNBP4Q6J0AhjyQ/hA1NQCJqpT+D60VAI1XYP4PU
LUAkULg/g8gXQCVbKD+Dxw1AJnTsP4PRA0Annag/g+XpQCjU5D+EBaFAKhn/P4Qv/kArbEg/hGTN
QCzK+j+Eo81ALjU0P4Tsu0Avqeg/hT9EQDEoAz+FmxNAMq5vP4X/z0A0O/A/hm0TQDXPOz+G4npA
N2buP4dfnkA5AZo/h+QWQDqd1T+Ib3dAPDoyP4kBVkA91SQ/iZlLQD9tLz+KNu9AQQDMP4rZ30BC
joY/i4G6QEQU1z+MLiVARZJDP4zeykBHBV4/jZNWQEhsxz+OS4FAScctP48HBkBLEzg/j8WmQExP
vz+Qhy5ATXuTP5FLbUBOlak/khI+QE+dAj+S24FAUJC7P5OnHkBRcA0/lHUFQFI6OT+VRTFAUu6l
P5YXnkBTjNs/luxYQFQUeD+Xw25AVIU1P5ic9UBU3ug/mXkOQFUhgD+aV91AVU0JP5s5kEBVYac/
nB5YQFVfjz+dBm1AVUcsP53yEEBVGPk/nuGDQFTVdj+f1Q5AVH1LP6DM/kBUESg/ocmlQFOR4D+i
y1lAUwBZP6PSb0BSXYU/pN9BQFGqZT+l8ihAUOgAP6cLfEBQF3Q/qCueQE855T+pUuZATlB/P6qB
qEBNXHc/q7g6QExfAj+s9utAS1ljP64+BUBKTN0/r43NQEk6oj+w5oJASCPrP7JIWkBHCes/s7OD
QEXtzT+1KCJARNC6P7amUEBDs9Q/uC4gQEKYJj+5v5JAQX7DP7taoEBAaJw/vP8zQD9Wlz++rSlA
PkmeP8BkUUA9QoU/wiRvQDxCCT/D7TlAO0jWP8W+U0A6V4I/x5dZQDlunD/Jd9VAOI6eP8tfSkA3
t/E/zU0qQDbq7j/PQOBANifVP9E5yUA1bt0/0zc3QDTALj/VOHNANBvcP9c8vkAzgeU/2UNPQDLy
Qz/bS1xAMmzXP91UD0Ax8X8/31ySQDGAAD/hZApAMRgdP+NpmUAwuZM/5WxfQDBkDz/na4JAMBc4
P+lmI0Av0qg/61tnQC+V+T/tSnRAL2C4P+8yd0AvMn8/8RKgQC8K0T/y6itALulFP/S4WkAuzWE/
9nx0QC62tT/4Nc1ALqTFP/njv0AulyQ/+4WyQC6NYT/9GxhALocWP/6jckAug+dAAA8mQC6DbEAA
xZ9ALoVGQAF0+EAuiTBAAh0PQC6O2UACvcZALpYFQANXBkAunnxAA+jAQC6oFUAEcvFALrKuQAT1
mEAuvjZABXC/QC7KkEAF5HZALtfBQAZQ1UAu5ctABrX6QC70u0AHFAtALwSoQAdrNUAvFcFAB7ur
QC8oMUAIBaZALzwyQAhJYkAvUgZACIcjQC9qBUAIvzFAL4R6QAjx10AvodNACR9kQC/CbUAJSCtA
L+a2QAlsfkAwDyVACYy0QDA8Q0AJqSZAMG6RQAnCKEAwppVACdgRQDDk2EAJ6zlAMSn7QAn79UAx
dpFACgqWQDHLRkAKF2xAMiimQAoixUAyj1RACizrQDL/+EAKNiRAM3syQAo+r0A0AaRACkbKQDST
70AKTq5ANTK7QApWjkA13qFACl6XQDaYS0AKZvJAN2BMQApvwkA4NzZACnklQDkdpUAKgzVAOhQl
QAqOBUA7G0JACpmkQDwzh0AKph1APV1zQAqzdUA+mYBACsGwQD/oIUAK0MxAQUnBQArgxkBCvsxA
CvGVQERHnEALAy9AReSDQAsVh0BHldZACyiRQElb3kALPDxASzbZQAtQeEBNJv9AC2UyQE8si0AL
elhAUUemQAuP2UBTeGZAC6WiQFW+40ALu6FAWBsvQAvRxUBajU1AC+f7QF0VP0AL/jNAX7L+QAwU
XEBiZnNADCpmQGUvgUAMQERAaA4IQAxV6EBrAeNADGtDQG4K2EAMgElAcSi+QAyU7UB0W0hADKkl
QHeiLUAMvOZAev0aQAzQJEB+a7hADOLVQID20kAM9PBAgsFDQA0Ga0CElPZADRc7QIZxtEANJ1ZA
iFc9QA02skCKRVRADUVEQIw7sEANUwJAjjoNQA1f4ECQQBtADWvTQJJNmEANdtBAlGIzQA2AykCW
fZFADYm1QJifYEANkYVAmsdJQA2YLkCc9OxADZ2iQJ8n8kANodRAoV/4QA2kuECjnJtADaY9QKXd
d0ANpllAqCIeQA2k/UCqajRADaIdQKy1RUANnatArwLkQA2XnECxUqBADY/iQLOkDEANhnJAtfa3
QA17QEC4Si5ADW5EQLqd/0ANX3RAvPG2QA1Ox0C/RNpADTw1QMGW8UANJ7dAw+eEQA0RRkDGNh5A
DPjfQMiCTUAM3oBAysuWQAzCJ0DNEYdADKPRQM9TpUAMg4FA0ZGDQAxhOUDTyqRADDz8QNX+mkAM
Fs9A2CzzQAvuvEDaVUNAC8TKQNx3F0ALmQVA3pIDQAtrekDgpaFACzw2QOKxiUALC0lA5LVWQArY
x0DmsKtACqTDQOijIkAKb1BA6oxmQAo4iUDsbBtACgCGQO5B6UAJx2JA8A2CQAmNOUDxzpNACVIp
QPOEzEAJFlBA9S/sQAjZ0UD2z6xACJzMQPhjzEAIX2VA+ewRQAghvkD7aEZAB+P8QPzYN0AHpkJA
/ju0QAdotkD/ko5AByt+QQBuUEAG7r1BAQzhQAayl0EBpO5ABncwQQI2aUAGPKpBAsFLQAYDJkED
RYZABcrDQQPDGEAFk6BBBDn+QAVd2UEEqjRABSmGQQUTvUAE9sFBBXadQATFnEEF0tlABJYrQQYo
fEAEaH1BBneRQAQ8n0EGwClABBKaQQcCU0AD6nVBBz4lQAPEMkEHc7NAA5/WQQejGUADfV1BB8xz
QANcw0EH791AAz4AQQgNe0ADIQxBCCVwQAMF3EEIN+NAAuxjQQhFAUAC1JFBCEz0QAK+WEEIT+tA
AqmoQQhOGEAClm9BCEerQAKEnkEIPNtAAnQiQQgt4kACZOxBCBr5QAJW60EIBF9AAkoSQQfqT0AC
PlRBB80KQAIzpEEHrNFAAin7QQeJ5kACIU9BB2SLQAIZnEEHPQZAAhLhQQcTmkACDRpBBuiMQAII
TEEGvCFAAgR5QQaOnkACAahBBmBIQAH/4EEGMWVAAf8tQQYCN0AB/5tBBdMCQAIBN0EFpARAAgQR
QQV1fkACCDhBBUetQAINu0EFGstAAhSrQQTvEUACHRlBBMS3QAInFUEEm+pAAjKuQQR030ACP/JB
BE/BQAJO7UEELLpAAl+rQQQL7UACcjVBA+19QAKGkkED0YZAApzGQQO4I0ACtNVBA6FqQALOvkED
jWpAAuqAQQN8MUADCBRBA23HQAMnc0EDYi9AA0iTQQNZaUADa2lBA1NuQAOP5EEDUDZAA7XzQQNP
tkAD3YRBA1HaQAQGgkEDVo1ABDDXQQNduEAEXGpBA2c8QASJIkEDcvlABLbnQQOAzUAE5aBBA5CR
QAUVMUEDohxABUWAQQO1P0AFdnFBA8nRQAWn6kED36BABdnQQQP2fEAGDAtBBA4vQAY+gkEEJoZA
BnEcQQQ/S0AGo8FBBFhJQAbWXEEEcUlABwjWQQSKF0AHOxtBBKJ+QAdtFkEEuklAB562QQTRQ0AH
z+dBBOc3QAgAl0EE+/JACDC2QQUPRUAIYDVBBSEAQAiPBEEFMPZACL0UQQU/AEAI6llBBUryQAkW
w0EFVKhACUJGQQVb/kAJbNZBBWDWQAmWZUEFYxJACb7oQQVilEAJ5lZBBV9HQAoMokEFWRNACjHD
QQVP6UAKVa5BBUO6QAp4WUEFNHlACpm6QQUiIEAKuclBBQyoQArYfEEE9A9ACvXMQQTYV0ALEbFB
BLmEQAssI0EEl5tAC0UYQQRypkALXIxBBEqyQAtyeEEEH8xAC4bWQQPyB0ALmaJBA8FyQAuq1kED
jidAC7ptQQNYP0ALyGRBAx/TQAvUuEEC5P9AC99nQQKn4EAL6GxBAmiVQAvvyEECJz5AC/V5QQHk
AkAL+YBBAZ8DQAv73UEBWGJAC/ySQQEQSEAL+6BBAMbaQAv5CkEAfEJAC/TWQQAwpkAL7wdA/8hc
QAvnpUD/LgVAC961QP6SmEAL1EFA/fZlQAvIUUD9WbtAC7rxQPy88EALrCtA/CBOQAucDED7hCZA
C4qmQProykALeAdA+k6HQAtkQ0D5taZAC09rQPkebkALOZZA+IkoQAsi2UD39hpACwtNQPdlhkAK
8wtA9tesQAraMED2TMxACsDWQPXFIUAKpxxA9UDhQAqNIUD0wEFACnMHQPRDcUAKWOxA88qiQAo+
8kDzVf5ACiU+QPLlp0AKC/BA8nnBQAnzK0DyEm9ACdsSQPGvzEAJw8VA8VHwQAmtZkDw+O9ACZgX
QPCk2EAJg/RA8FW4QAlxHEDwC5dACV+qQO/GdEAJT7hA74ZRQAlBXUDvSyhACTSsQO8U7kAJKblA
7uOXQAkgkUDutxdACRlCQO6PVkAJE9NA7mw+QAkQS0DuTbJACQ6tQO4zmEAJDvdA7h3EQAkRJUDu
DBNACRUvQO3+YUAJGw1A7fR/QAkisUDt7j5ACSwMQO3rZ0AJNwxA7evGQAlDnEDt7yZACVGmQO31
T0AJYRJA7f4HQAlxxkDuCRJACYOpQO4WMEAJlp5A7iUiQAmqiEDuNaxACb9KQO5HiUAJ1MpA7lp6
QAnq6UDubj9ACgGLQO6ClUAKGJVA7pc6QAov6kDuq/FACkdwQO7AfEAKXw1A7tSZQAp2p0Du6AxA
Co4lQO76n0AKpXFA7wwYQAq8dEDvHD5ACtMYQO8q30AK6UVA7zfNQAr+60DvQtpACxPzQO9L2UAL
KEtA71KkQAs74EDvVxJAC06fQO9ZCEALYHdA71hnQAtxVkDvVRtAC4ErQO9PBkALj+RA70YYQAud
b0DvOkRAC6m7QO8rhUALtLdA7xnSQAu+UUDvBSlAC8Z4QO7th0ALzRpA7tLuQAvSJkDutWlAC9WN
QO6U/UAL1z1A7nG1QAvXJkDuS59AC9U5QO4izkAL0WlA7fdVQAvLp0DtyUxAC8PnQO2YykALuh1A
7WXhQAuuP0DtMKxAC6BHQOz5RUALkC5A7L/DQAt98UDshENAC2mNQOxG3EALUwNA7AesQAs6VUDr
xs5ACx+IQOuEWUALAqdA60BmQArjuUDq+w5ACsLOQOq0Z0AKn/ZA6myJQAp7QkDqI4tAClTLQOnZ
ekAKLKhA6Y5tQAoC9UDpQnZACdfQQOj1p0AJq1pA6KgTQAl9tkDoWchACU8LQOgK1kAJH35A57tI
QAjvOkDnazFACL5oQOcaoUAIjTdA5smmQAhb0kDmeE1ACCpoQOYmpUAH+ShA5dTDQAfIQEDlgrRA
B5feQOUwi0AHaDFA5N5dQAc5Z0DkjERABwusQOQ6VEAG3yxA4+ikQAa0EUDjl1RABoqAQONGf0AG
Yp5A4vZBQAY8jkDiprdABhhvQOJYBkAF9lxA4gpVQAXWb0DhvclABbi+QOFyiUAFnVlA4Si+QAWE
TkDg4JRABW2nQOCaOkAFWWxA4FXaQAVHnEDgE6BABTg3QN/Tu0AFKzhA35ZWQAUglUDfW5pABRhC
QN8ju0AFEi5A3u7gQAUOR0DevTVABQx2QN6O10AFDKRA3mPsQAUOtEDePJJABRKLQN4Y50AFGAlA
3fkBQAUfD0Dd3PVABSd9QN3EzkAFMTBA3bCYQAU8CUDdoFVABUflQN2UAEAFVKVA3YuTQAViKEDd
hv5ABXBSQN2GJUAFfwRA3YjsQAWOJkDdjylABZ2dQN2Ys0AFrVRA3aVWQAW9OUDdtNhABc06QN3G
9kAF3UxA3dtjQAXtY0Dd8dRABf15QN4J7kAGDYlA3iNbQAYdlEDePbhABi2cQN5YmUAGPahA3nOZ
QAZNv0DejkJABl3vQN6oIUAGbkRA3sDJQAZ+z0De17tABo+mQN7sf0AGoNxA3v6cQAayiEDfDZRA
BsTDQN8Y7kAG16VA3yA2QAbrR0DfIvVABv/FQN8gt0AHFTlA3xkRQAcrvUDfC5lAB0NpQN7360AH
XFZA3t2lQAd2mkDevHVAB5JMQN6UDEAHr3tA3mQiQAfOOkDeLHZAB+6YQN3s1UAIEJ5A3aUUQAg0
V0DdVRVACFnGQNz8w0AIgPBA3JwMQAip0UDcMvJACNRnQNvBe0AJAKhA20fGQAkui0DaxfVACV4B
QNo8L0AJjvlA2aqrQAnBXkDZEa5ACfUZQNhxgUAKKhBA18qBQApgKEDXHQ5ACpdAQNZpkkAKzzlA
1bCDQAsH8EDU8mNAC0FEQNQvsEALew9A02j2QAu1K0DSnsVAC+9yQNHRsEAMKcFA0QJTQAxj70DQ
MVRADJ3XQM9fVkAM11ZAzoz9QA0QRkDNuu1ADUiFQMzpykANf/NAzBo/QA22cUDLTOpADevgQMqC
cUAOICZAybt1QA5TKEDI+JFADoTSQMg6XEAOtQ5Ax4FoQA7jyUDGzkVADxD4QMYhdUAPPItAxXt9
QA9meUDE3NBAD469QMRF3EAPtU9Aw7cFQA/aLkDDMKVAD/1ZQMKzFUAQHtRAwj6aQBA+o0DB03dA
EFzMQMFx3kAQeVhAwRn+QBCUUEDAy/hAEK3AQMCH50AQxbVAwE3SQBDcOUDAHblAEPFdQL/3n0AR
BS9Av9tzQBEXvUC/yR1AESkXQL/AdkAROUtAv8FbQBFIZUC/y5ZAEVZ1QL/e8EARY4lAv/sjQBFv
rUDAH/JAEXrsQMBND0ARhU5AwIIrQBGO3UDAvulAEZehQMEC8EARn55AwU3iQBGm2kDBn2BAEa1X
QMH3A0ARsxdAwlRkQBG4GEDCtxdAEbxYQMMeuEARv9dAw4rXQBHCjkDD+xFAEcR4QMRu/EARxY1A
xOYkQBHFyEDFYCVAEcUhQMXcmEARw41AxlsYQBHBA0DG2z9AEb17QMdcqUARuOtAx976QBGzSkDI
YdJAEayOQMjk0UARpLJAyWeiQBGbrEDJ6fJAEZF3QMpra0ARhg1AyuvBQBF5aUDLaqNAEWuIQMvn
xkARXGlAzGLoQBFMC0DM28RAETpuQM1SGkARJ5RAzcWmQBETgkDONixAEP48QM6jfkAQ58hAzw1d
QBDQLkDPc5tAELdzQM/WAkAQnaFA0DRsQBCCw0DQjqhAEGbiQNDkikAQSglA0TXxQBAsQUDRgrBA
EA2WQNHKrUAP7hRA0g3DQA/Nw0DSS89AD6ytQNKEu0APitxA0rhsQA9oWEDS5s1AD0UoQNMPyEAP
IVNA0zNIQA783kDTUTdADtfOQNNpjkAOsiVA03w9QA6L5EDTiTpADmUNQNOQf0AOPZ9A05IEQA4V
mUDTjctADez4QNODzUANw7lA03QOQA2Z2EDTXpFADW9OQNNDXEANRBhA0yJ6QA0YL0DS+/hADOuN
QNLP4UAMvixA0p5FQAyQB0DSZz5ADGEYQNIq3UAMMVlA0ek6QAwAx0DRom1AC89eQNFWkkALnR1A
0QXKQAtqAUDQsDZACzYLQNBV8kALAT5Az/coQArLnEDPk/lACpUsQM8si0AKXfVAzsECQAol/0DO
UYdACe1VQM3ePUAJtAZAzWdOQAl6IUDM7OBACT+5QMxvHUAJBOBAy+4xQAjJrUDLakFACI45QMrj
bUAIUp9AylnaQAgW+0DJza1AB9tsQMk/CEAHoBRAyK4OQAdlEkDIGttAByqOQMeFkUAG8KtAxu5G
QAa3kUDGVRVABn9pQMW6E0AGSFtAxR1TQAYSkUDEfuhABd45QMPe4EAFq3pAwz1MQAV6gUDCmjhA
BUt5QMH1rEAFHopAwU+vQATz4EDAqEpABMukQL//hUAEpf5Av1VbQASDE0C+qdFABGMHQL385kAE
RfxAvU6ZQAQsEkC8nuZABBVnQLvtzkAEAhZAuztLQAPyNkC6h19AA+XcQLnSCUAD3RlAuRtAQAPX
+0C4YwRAA9aNQLepUkAD2NVAtu4sQAPe2UC2MZJAA+iXQLVzikAD9gtAtLQSQAQHLkCz8zdABBvz
QLMw+EAENFBAsm1gQARQM0CxqHhABG+IQLDiUUAEkjpAsBr0QAS4MUCvUnBABOFPQK6I1EAFDXpA
rb4xQAU8kUCs8ppABW53QKwmJUAFowpAq1jlQAXaKECqivNABhOuQKm8YEAGT3pAqO0/QAaNaA==
      </set>
      <set id="src_861" fmt="series">
AAAAB3NyY184NjEAAAACP4AAAMPHgAAAAAACAAAEsL+wlXM/u9nvv7EuDD+7wEu/sZJlP7uod7+x
wbs/u5J5v7G7dT+7fle/sX7/P7tsFb+xC/8/u1u1v7BiED+7TTa/r4DlP7tAlL+uaEs/uzXKv60Y
PD+7LM6/q5DDP7slmb+p0g8/uyAXv6fcRj+7HDe/pa/CP7sZ4L+jTPY/uxj6v6C0Xz+7GWa/neav
P7sa/r+a5Jw/ux2Zv5evAD+7IQy/lEbBP7slKL+QrQM/uym5v4zi4D+7LoW/iOmWP7szUL+Ewng/
uzfYv4BvDj+7O9m/d+GvP7s/C79ukvE/u0Ekv2T1XT+7QdS/WwzuP7tAyr9Q3Ss/uz21v0ZqJz+7
OEK/O7gZP7swHb8wy1o/uyTxvyWomj+7Fmi/GlRvP7sEMb8O068/uu36vwMrLj+603O+7r/iP7q0
Ur7W7kY/upBKvr7sXT+6Zxe+psSoP7o4eL6Ogno/ugQwvmxhVT+5ygm+O7UtP7mJ074LFtE/uUNo
vbU4hz+49qS9KXKbP7ijbTuyH5Y/uEmyPVRahD+36Ws9yDuDP7eClj4Sj+4/txU6PkBW2z+2oWk+
bVyPP7YnOD6MxcE/tabJPqJnXD+1IEY+t4inP7ST4T7MHwE/tAHVPuAgyD+zamM+84SQP7LN1j8D
IJM/six8Pwwm8T+xhq0/FNDpP7DcwT8dGmY/sC8ZPyT/sT+vfh0/LH0vP67KMz8zj5Q/rhPHPzoz
2D+tW0c/QGdFP6yhIT9GJz8/q+XDP0txtj+rKZ0/UESDP6ptHD9Unh4/qbCtP1h9JT+o9Lo/W+Cm
P6g5pz9eyAE/p3/YP2EytT+mx64/YyDHP6YRgz9kkpo/pV2tP2WI8j+krH4/ZgSmP6P+QD9mByc/
o1M6P2WSPz+iq6w/ZKfeP6IH0z9jSkQ/oWflP2F8Xz+gzBM/X0D/P6A0iz9cm2k/n6FvP1mPMD+f
EuQ/ViAcP56JBj9SUmM/ngPwP04qZj+dg7o/SazRP50IeT9E3jA/nJI7Pz/DZj+cIRE/OmGoP5u1
BT80vmI/m04kPy7e3T+a7HQ/KMjiP5qP/z8igeE/mjjMPxwPaT+Z5uQ/FXcTP5maSD8OvnY/mVMA
PwfrGj+ZERE/AQLqP5jUgD70FkU/mJ1SPuYSCT+Ya4k+2AOWP5g/KT7J9PI/mBg1Prvvrj+X9q4+
rf0aP5falT6gJik/l8PsPpJzCj+Xsq8+hOuFP5em3T5vLJg/l6BvPlT0jz+Xn2M+Ozo/P5ejrz4i
CIA/l61GPgln8T+XvB094sAKP5fQJT2z7os/l+lMPYZmMz+YB3w9NF0gP5gqnjy9Lto/mFKWOzfB
wT+Yf0e8iequP5iwkb0SxRE/mOZOvV38Ez+ZIFm9k1Z6P5leir22dcc/maC1vdhpHz+Z5q29+T2n
P5owQL4MggY/mn06vhvmWT+azWq+KtUpP5sgmr45WHg/m3aUvkd6hz+bzx++VUYLP5wqBb5ixac/
nIcOvnAERz+c5gK+fQyoP51Gqb6E9Uw/najNvotUCD+eDDm+kafEP55wtr6X9bw/ntYRvp5Ckj+f
PBu+pJLaP5+ipL6q6xw/oAl9vrFPQj+gcHy+t8LnP6DXd76+SKE/oT5KvsTkIj+hpM2+y5d7P6IK
4r7SZN4/onBpvtlNzD+i1Ua+4FOLP6M5Yb7ndqI/o5yevu63jj+j/um+9hZPP6RgMb79kpc/pMBi
vwKVyD+lH2+/Bm/1P6V9SL8KVx4/pdnlvw5Kdz+mNTm/EkjQP6aPQr8WUPk/puf0vxph2D+nP0y/
HnouP6eVRr8imHk/p+nivya7Rj+oPRu/KuEDP6iO8r8vCFU/qN9qvzMvxj+pLoO/N1WeP6l8Q787
eHA/qcizvz+W2j+qE9a/Q69NP6pdtb9HwGg/qqZav0vI0D+q7c+/T8dCP6s0Ib9Tuq8/q3lcv1ei
DT+rvZC/W3xWP6wAzL9fSIA/rEMmv2MFxD+shLC/ZrN/P6zFer9qUPU/rQWdv23dnD+tRS+/cVj1
P62ESb90wps/rcMAv3gaLD+uAXC/e19fP64/s79+kcs/rn3fv4DYnD+uvA6/gl7IP676V7+D2zs/
rzjWv4VN6T+vd6G/hraiP6+2yr+IFVA/r/Zkv4lpzD+wNn6/irQYP7B3Kr+L9AA/sLhzv40pbz+w
+mC/jlQrP7E89b+Pc/g/sYA2v5CIjj+xxB6/kZHFP7IIqL+Sjyk/sk3Jv5OAfz+yk3K/lGV+P7LZ
kr+VPbs/syARv5YI4j+zZtO/lsaRP7OtvL+XdmM/s/Snv5gXyT+0O2y/mKpbP7SB4r+ZLbk/tMff
v5mhfD+1DS+/mgVAP7VRpL+aWLY/tZUKv5qbkD+11y6/ms2BP7YX27+a7jI/tlbcv5r9ez+2k/y/
mvspP7bPC7+a508/twfXv5rB3T+3PjG/morfP7dx67+aQn0/t6Ldv5no9D+30OG/mX6eP7f717+Z
A+4/uCOkv5h5YD+4SDC/l9+aP7hpar+XN00/uIdFv5aBPz+4obu/lb5sP7i4yb+U78o/uMx1v5QW
cT+43Mq/kzOGP7jp1r+SSFM/uPOwv5FWMz+4+nG/kF6BP7j+Pb+PYr4/uP81v45kZz+4/YS/jWUA
P7j5Vr+MZhk/uPLav4tpST+46kW/inA7P7jfyr+JfH0/uNOgv4iPtj+4xf2/h6tuP7i3Hb+G0UU/
uKc7v4YClj+4lo2/hUDcP7iFR7+EjXo/uHOcv4Ppsz+4Yb6/g1a5P7hP2r+C1ac/uD4cv4JnhT+4
LKi/gg0uP7gbor+Bx2I/uAsnv4GWpD+3+0u/gXt0P7fsIb+BdjU/t921v4GHDT+30Ae/ga4KP7fD
GL+B6wE/t7bev4I9sz+3q0i/gqW4P7egP7+DInA/t5Wjv4OzNz+3i1O/hFcIP7eBJL+FDPo/t3bl
v4XTzD+3bFy/hqo0P7dhRr+Hjro/t1Viv4h/5j+3SGm/iXwBP7c6Cr+KgTU/tynzv4uNmT+3F8y/
jJ8yP7cDOr+Ns+Y/tuviv47Joj+20WK/j94PP7azW7+Q7wk/tpFnv5H6ST+2ayW/kv1kP7ZANr+T
9fQ/thA2v5Thnj+12sO/lb30P7Wfh7+WiKU/tV4lv5c/Lj+1Fky/l98rP7THrb+YZmU/tHICv5jS
jT+0FQG/mSFKP7Owdb+ZUHw/s0Qpv5leBD+yz/a/mUfSP7JTuL+ZC/0/sc9av5iohz+xQtK/mBue
P7CuIb+XY4Q/sBFPv5Z+mj+vbHG/lWtBP66/q7+UKCA/rgsvv5Kz6T+tTza/kQ1gP6yMBr+PM3Y/
q8Hvv40lNz+q8U+/iuG7P6oakL+IaEk/qT4mv4W4Rz+oXIm/gtE2P6d2QL9/ZVo/povcv3i5DT+l
nfK/cZ06P6StGr9qEgo/o7n2v2IXrD+ixS2/Wa7BP6HPaL9Q19M/oNlOv0eUDT+f44m/PeSfP57u
w78zyzI/nfujvylJbD+dCsy/HmFwP5wc278TFV0/mzJqvwdn2z+aTAq+9rbMP5lqRb7d5aU/mI2X
vsRigT+Xtni+qjQQP5blU76PYQ4/lhqHvmfh8D+VVmu+L9efP5SZS73tZas/k+NhvXIRJj+TNOK6
rtLJP5KN8z1qv3g/ke6vPe8jhD+RVyc+NTWOP5DHXz5zh4o/kD9YPpk5jD+PvwM+uPJ3P49GTz7Y
5Ao/jtUfPvkECD+Oa1M/DKQQP44IyD8c0tI/ja1TPy0I0j+NWMw/PUCgP40LAj9NdPE/jMPHP12g
ZT+Mgus/bb1+P4xIQD99xwo/jBOZP4bbwD+L5Mg/jsTWP4u7pD+WnDI/i5gJP55fGz+LedQ/pgsH
P4tg5z+tnW0/i00lP7UT1T+LPno/vGvOP4s00T/DouU/izAYP8q2zz+LMEk/0aVIP4s1Wj/YbBU/
iz9LP98I+z+LTho/5XoCP4thyj/rvS0/i3pjP/HQlz+Ll+o/97JyP4u6aj/9YOw/i+HsQAFtOj+M
Dn5ABA62P4xAK0AGlDk/jHcBQAj9Dj+MswlAC0ibP4z0TEANdk0/jTrSQA+Fpj+Nhp9AEXYtP43X
tUATR3o/ji4RQBT5Mz+OialAFosOP47qckAX/Mo/j1BZQBlOQj+Pu0RAGn9cP5ArGkAbkAs/kJ+2
QByAVT+RGOpAHVBWP5GWikAeADU/khhbQB6QGz+Snh1AHwBYP5MnjEAfUTY/k7RYQB+DKT+URDFA
H5aZP5TWwEAfjAo/lWuoQB9kHD+WAohAHx9wP5aa90AevrI/lzSJQB5CmD+XztVAHav2P5hpakAc
+6Q/mQPXQBwyhz+ZnbBAG1GfP5o2g0AaWeA/ms3hQBlMXD+bY11AGCokP5v2jUAW9Fc/nIcLQBWs
Fj+dFHZAFFKSP52ecUAS6Pw/niSlQBFwkT+epsVAD+qMP58kiEAOWC4/n52sQAy6xT+gEfhACxOb
P6CBO0AJY/I/oOtNQAetFT+hUA9ABfBRP6GvbEAELvU/oglWQAJqRD+iXchAAKN1P6KsxD/9t5o/
ovZVP/oo4z+jOo8/9p0vP6N5jz/zFsE/o7NzP++X8D+j6GU/7CLdP6QYkT/ouZA/pEQoP+VeGD+k
a2I/4hJfP6SOfD/e2DE/pK2yP9uxMT+kyUM/2J79P6ThdD/Vox8/pPaJP9K+7z+lCMI/z/O9P6UY
YT/NQqo/pSWwP8qsxT+lMPE/yDMDP6U6Yj/F1iI/pUJEP8OWwz+lSNg/wXWLP6VOXz+/ctw/pVMU
P72PAT+lVzI/u8ojP6Va9D+6JHE/pV6RP7id0z+lYkM/tzYrP6VmQT+17SE/pWrDP7TCaz+lcAU/
s7WXP6V2PD+yxhM/pX2lP7HzJD+lhnY/sTwZP6WQ7D+woCU/pZ0+P7AeUD+lq68/r7WuP6W8eD+v
ZTQ/pc/dP68rqz+l5hw/rwf8P6X/eD+u+N4/phwyP679Ij+mPIw/rxN4P6Zgxj+vOoc/pokhP69w
7T+mtdw/r7VIP6bnND+wBh0/px1iP7BiCT+nWJw/sMfBP6eZEz+xNdQ/p972P7Gq1z+oKmw/siVc
P6h7mD+ypAg/qNKVP7MlfD+pL3k/s6iKP6mSVj+0K8c/qfsvP7SuAT+qagg/tS4bP6re2j+1quw/
q1mXP7YjaD+r2i4/tpaDP6xghz+3A1U/rOyBP7do/j+tffk/t8alP64Uxj+4G5Y/rrDDP7hnLD+v
UcE/uKjaP6/3kT+43/w/sKIJP7kMMj+xUPY/uS0vP7IEMj+5Qqs/sruQP7lMjT+zdus/uUrCP7Q2
Hj+5PTc/tPkHP7kj9T+1v5E/uP88P7aJpT+4z0M/t1c3P7iUYj+4KDo/uE7nP7j8qT+3/1s/udSG
P7emPz+6r9g/t0QnP7uOqz+22ac/vHEPP7ZnlT+9VxY/te6mP75A1z+1b5o/vy5nP7TrTj/AH94/
tGKNP8EVVD+z1j4/wg7hP7NHXD/DDJk/srbpP8QOjT+yJcc/xRTLP7GVCz/GH1s/sQWcP8cuPD+w
eII/yEFlP6/uxj/JWMw/r2k7P8p0Wj+u6Pg/y5PwP65u/j/Mt2U/rfxEP83ehj+tkac/zwkTP60w
GD/QNsY/rNhzP9FnTz+si4Q/0ppVP6xKJT/Tz3Y/rBUYP9UGST+r7To/1j5ZP6vTGT/Xdy4/q8d1
P9iwSj+ryts/2ekpP6vd7D/bIUQ/rAE0P9xYEj+sNSE/3Y0HP6x6MD/ev5U/rNDIP9/vMz+tOUY/
4RtZP62z8D/iQ3k/rkERP+NnDz+u4Nw/5IWbP6+TZj/lnqE/sFjqP+axrD+xMXg/575NP7IdBz/o
xBs/sxukP+nCtD+0LTU/6rm+P7VRnz/rqOs/toi1P+yP8D+30lk/7W6PP7kuTT/uRJU/upxAP+8R
0T+8G90/79YfP72sxj/wkWI/v06pP/FDiD/BARI/8eyGP8LDfT/yjFk/xJVzP/MjDD/GdmY/87Ct
P8hlzj/0NU8/ymMWP/SxFT/MbZA/9SQhP86Eqj/1jqQ/0KfAP/Xw0T/S1iI/9kreP9UPMj/2nQ0/
11JEP/bnpj/Znq0/9yr0P9vznz/3Z0Q/3lCGP/ec7T/gtLA/98xGP+Mfij/39a4/5ZBTP/gZgj/o
Bms/+DgsP+qBVD/4Ug8/7QCFP/hnlD/vg20/+HkpP/IJiT/4hzo/9JJqP/iSMz/3HZ0/+JqGP/mq
yz/4oJ8//DnEP/ik7z/+yig/+KfhQACt6j/4qeZAAfdOP/irZ0ADQUI/+KzJQASLtj/4rnBABda1
P/iwwUAHIkg/+LQTQAhuhz/4uMBACbuNP/i/HUALCWc/+MdzQAxYSz/40g1ADahhP/jfKEAO+eI/
+O78QBBNBD/5Ab9AEaH9P/kXmEAS+QQ/+TCoQBRSZD/5TQdAFa5iP/lsyEAXDUI/+Y/zQBhvQD/5
topAGdSjP/nggkAbPbg/+g3NQByqtz/6PlVAHhvhP/px+0AfkXs/+qiYQCELtD/64fxAIorAP/sd
+EAkDtE/+1xRQCWYGD/7nMtAJyauP/vfIkAouqU//CMSQCpUEj/8aFFAK/L+P/yumkAtl1s//PWh
QC9BMT/9PR1AMPBtP/2EwkAypO0//cxGQDRelD/+E2VANh0rP/5Z3EA34Ic//p9uQDmoZz/+4+NA
O3SAP/8nBEA9RIo//2ihQD8YMj//qI9AQO8VP//mskBCyNVAABF2QESlE0AALpRARoNdQABKr0BI
Y01AAGXCQEpEbEAAf85ATCZBQACY2kBOCF1AALDvQE/qVUAAyBhAUcuxQADeY0BTrAVAAPPkQFWK
40ABCLFAV2fjQAEc4EBZQq5AATCMQFsa3UABQ9FAXPAVQAFWykBewgxAAWmYQGCQfUABfFtAYlsw
QAGPM0BkIfNAAaJBQGXkokABtaZAZ6MdQAHJgkBpXVRAAd30QGsTN0AB8xhAbMTfQAIJDkBuclVA
Ah/vQHAbwUACN9ZAccFDQAJQ2UBzYxNAAmsMQHUBe0AChoFAdpzDQAKjSUB4NT9AAsFwQHnLUkAC
4P9Ae19wQAMCAEB88gxAAyR1QH6DoEADSF9AgApcQANtu0CA0ulAA5SEQIGbwkADvLJAgmUwQAPm
OUCDL4FABBEMQIP7AEAEPRlAhMf8QARqTUCFlr9ABJiQQIZnkUAEx8hAhzrEQAT310CIEKBABSii
QIjpbUAFWghAicVyQAWL6ECKpOxABb4dQIuIG0AF8IFAjG8yQAYi7ECNWmtABlU3QI5J9UAGhzlA
jz32QAa4x0CQNpVABum5QJEz70AHGeNAkjYdQAdJG0CTPS9AB3c3QJRJLEAHpA9AlVoXQAfPekCW
b/BAB/lSQJeKqkAIIW5AmKo7QAhHrUCZzoZACGvtQJr3bkAIjg5AnCTPQAit80CdVn9ACMuAQJ6M
UEAI5p5An8YFQAj/N0ChA2RACRU5QKJEMUAJKJVAo4gqQAk5PECkzwdACUcoQKYYfEAJUlJAp2Q5
QAlauECosehACWBXQKoBOEAJYzRAq1HXQAljVkCso2lACWDHQK31lEAJW5FAr0gJQAlTwkCwmmxA
CUlrQLHsbUAJPJ5Asz22QAktb0C0je9ACRv0QLXc0EAJCERAtyoEQAjyd0C4dT9ACNqlQLm+OkAI
wOhAuwSyQAilWUC8SGZACIgRQL2JGkAIaStAvsaXQAhIvkDAAKVACCbiQME3GEAIA69AwmnHQAff
OkDDmItAB7mZQMTDQUAHkt5AxenRQAdrGUDHDCJAB0JdQMgqIkAHGLhAyUPDQAbuN0DKWPxABsLk
QMtpxkAGlsxAzHYfQAZp9EDNfglABjxjQM6BjUAGDh9Az4CzQAXfLkDQe4pABa+RQNFyJUAFf0xA
0mSPQAVOX0DTUuNABRzNQNQ9MEAE6pZA1SOPQAS3u0DWBh5ABIQ7QNbk9EAEUBlA18AtQAQbVUDY
l+VAA+XyQNlsNkADr/JA2j0+QAN5WEDbCxlAA0IqQNvV30ADCmtA3J2pQALSI0DdYpZAAplZQN4k
vUACYBZA3uQzQAImZUDfoRFAAexQQOBbaEABseJA4RNJQAF3KUDhyMRAATwxQOJ76kABAQtA4yzL
QADFxUDj23FAAIpsQOSH40AATxNA5TItQAATykDl2lU//7FAQOaAXD//O0lA5yRFP/7F0kDnxgk/
/lD3QOhlqT/93NdA6QMiP/1pjEDpnnA//PcyQOo3iD/8hedA6s5hP/wVwkDrYvA/+6bbQOv1KD/7
OUZA7IT1P/rNFUDtEk8/+mJgQO2dIT/5+ThA7iVRP/mRqUDuqs4/+SvGQO8tfz/4x5tA761JP/hl
NUDwKg0/+ASjQPCjsT/3pe9A8RoUP/dJK0DxjRg/9u5jQPH8mT/2laNA8mh2P/Y++0Dy0Io/9ep5
QPM0qT/1mCtA85SuP/VIIUDz8Go/9PptQPRHtz/0ryFA9JppP/RmUUD06E0/9CATQPUxNz/z3HlA
9XTzP/Obk0D1s1I/8118QPXsJT/zIkhA9h83P/LqDkD2TGA/8rThQPZzaz/ygttA9pQjP/JUD0D2
rlo/8iiOQPbB3D/yAG1A9s59P/HbvkD21As/8bqQQPbSXj/xnPVA9slKP/GC+kD2uKk/8WypQPag
Tz/xWg1A9oAZP/FLLkD2V+U/8UASQPYnkz/xOL5A9e8KP/E1NUD1ri4/8TV3QPVk7D/xOYVA9RMw
P/FBV0D0uPI/8UztQPRWJj/xXD9A8+rDP/FvSUDzdsk/8YYAQPL6Oj/xoFpA8nUkP/G+TUDx55A/
8d/MQPFRkj/yBMpA8LM+P/ItNkDwDK0/8lj+QO9eBD/yiBFA7qdlP/K6XkDt6Pc/8u/QQO0i6j/z
KE1A7FVnP/NjvUDrgKs/86IGQOqk8T/z4wlA6cJyP/Qmq0Do2XQ/9GzKQOfqPT/0tUFA5vUQP/T/
60Dl+jw/9UycQOT6ET/1myxA4/TjP/XrakDi6wM/9j0pQOHcyD/2kDBA4MqHP/bkSEDftJ8/9zk9
QN6baD/3jtBA3X87P/fkyUDcYHg/+DrqQNs/dz/4kPNA2hyVP/jmo0DY+DM/+Tu4QNfSrD/5j/FA
1qxTP/njDEDVhYg/+jTMQNRenT/6hPFA0zfmP/rTP0DSEbg/+x95QNDsWz/7aWhAz8gaP/uw1UDO
pT0/+/WLQM2ECT/8N15AzGTAP/x2JEDLR5w//LG0QMos0D/86exAyRSPP/0erUDH/wg//U/eQMbs
Yj/9fWtAxdzDP/2nRkDE0Ec//c1jQMPHAz/977tAwsETP/4OTUDBvoM//ikcQMC/Wz/+QCtAv8Og
P/5TiUC+y1k//mNGQL3WgD/+b3VAvOUQP/54K0C79v8//n1/QLsMQD/+f5FAuiS/P/5+fkC5QGo/
/npkQLhfLD/+c2lAt4DxP/5ps0C2pZ0//l1jQLXNGj/+TqFAtPdSP/49lEC0JCg//ipnQLNTjT/+
FURAsoVoP/3+UkCxuaA//eW7QLDwIz/9y6pAsCjmP/2wRkCvY9o//ZO7QK6g9z/9djNAreA2P/1X
1kCtIZk//TjPQKxlID/9GUhAq6rWP/z5aUCq8s0//NlhQKo9Ez/8uVRAqYnFP/yZbECo2P8//HnT
QKgq6T/8WrBAp3+qP/w8LkCm13E//B5vQKYycj/8AaFApZDoP/vl6ECk8w0/+8ttQKRZJz/7slNA
o8OCP/uaxkCjMmM/+4ToQKKmIT/7cN9Aoh8LP/tezEChnXg/+07UQKEhxD/7QRdAoKxGP/s1tUCg
PV8/+yzOQJ/VZj/7JnpAn3S5P/si10CfG7g/+yH9QJ7Kuz/7JAJAnoIZP/so+kCeQjA/+zD6QJ4L
Vz/7PA5And3iP/tKRkCduh8/+1uqQJ2gWD/7cEJAnZDVP/uIE0Cdi9g/+6MhQJ2Rlz/7wWxAnaJN
P/vi9ECdvik//AexQJ3lVD/8L5tAnhfsP/xaqkCeVgw//IjTQJ6fxT/8ugVAnvUiP/zuL0CfVig/
/SVFQJ/Cyj/9Xy9AoDsAP/2b2kCgvrA//dsuQKFNtT/+HRFAoefoP/5hakCijRU//qgiQKM9Bz/+
8RtAo/d7P/88PUCkvCk//4lsQKWKuz//2IdApmLXQAAUuUCnRB1AAD4IQKguJEAAaCNAqSCBQACS
+kCqGr5AAL6AQKscWUAA6qNArCTWQAEXV0CtM61AAUSJQK5IWEABcixAr2JFQAGgMUCwgORAAc6H
QLGjmUAB/R9AssnMQAIr6UCz8uFAAlrVQLUePUACidFAtktBQAK4zkC3eVBAAue7QLinxkADFoRA
udYFQANFGkC7A25AA3NoQLwvY0ADoVxAvVlOQAPO40C+gI9AA/vqQL+kjkAEKF1AwMS6QARUKUDB
4IlABH86QML3akAEqXpAxAjeQATS1UDFFGRABPs3QMYZekAFIo1AxxexQAVIwUDIDpZABW3CQMj9
w0AFkX1AyeTSQAWz4EDKw2VABdTbQMuZLkAF9F5AzGXdQAYSW0DNKTJABi7HQM3i7EAGSZZAzpLY
QAZiwEDPOMdABno+QM/Uk0AGkAtA0GYgQAakJ0DQ7VVABraSQNFqJkAGx1BA0dyQQAbWaEDSRJNA
BuPjQNKiOEAG781A0vWMQAb6NUDTPqVABwMvQNN9okAHCs9A07KoQAcRLEDT3eZABxZjQNP/g0AH
GpJA1Be4QAcd2kDUJrlAByBcQNQsykAHIj5A1CorQAcjp0DUHyBAByTBQNQL8kAHJbRA0/DrQAcm
rkDTzlRAByfcQNOkg0AHKWtA03PHQAcrh0DTPG1ABy5eQNL+xEAHMh9A0rsaQAc29EDSccBABz0M
QNIjA0AHRJFA0c8tQAdNqUDRdoJAB1h+QNEZSUAHZTJA0LfHQAdz6kDQUjhAB4TDQM/o2kAHl9xA
z3vhQAetTkDPC3tAB8UwQM6X2EAH35VAziEjQAf8i0DNp35ACBwgQM0rB0AIPlxAzKvWQAhjREDM
KgBACIrYQMullkAItRZAyx6dQAjh90DKlRlACRFwQMoJC0AJQ3VAyXpqQAl39UDI6TNACa7bQMhV
UUAJ6A9Ax762QAojeEDHJUlACmD0QMaI7UAKoGdAxemKQArhrUDFRwJACySgQMShNUALaRtAw/f8
QAuu80DDSzdAC/X/QMKawEAMPhRAweZ1QAyHBUDBLjBADNCjQMBxzEANGr9Av7EpQA1lLEC+7CVA
Da+6QL4ioEAN+jxAvVSAQA5Eg0C8gatADo5hQLuqEEAO16tAus2bQA8gNkC57D9AD2fXQLkF70AP
rmVAuBqqQA/zu0C3KnFAEDe0QLY1SEAQeixAtTtBQBC7A0C0PGtAEPodQLM42kARN1lAsjCqQBFy
oUCxI/tAEavcQLAS9kAR4vRArv3KQBIX2UCt5KlAEkp3QKzHzkASer9Aq6d0QBKopECqg9tAEtQc
QKldUkAS/R9AqDQhQBMjo0CnCJVAE0ehQKXbB0ATaRZApKvJQBOH+0CjezpAE6RKQKJJvUATvgJA
oRe1QBPVHkCf5YZAE+mcQJ6zmUAT+3ZAnYJSQBQKqUCcUh9AFBcxQJsja0AUIQhAmfamQBQoKUCY
zEFAFCyMQJekqUAULipAloBMQBQs+kCVX5tAFCjwQJRDB0AUIgNAkyr/QBQYJ0CSF/JAFAtQQJEK
SEAT+3BAkAJwQBPoe0CPANFAE9JjQI4F1UATuRtAjRHlQBOcl0CMJWpAE3zKQItAy0ATWalAimRn
QBMzKECJkKJAEwlAQIjF2UAS2+pAiARnQBKrIUCHTKVAEnblQIae5EASPzZAhft7QBIEGUCFYrlA
EcWWQITU6kARg7lAhFJcQBE+lECD21hAEPY6QINwHUAQqsNAgxDqQBBcTECCvfhAEAr4QIJ3gEAP
tu9Agj2xQA9gW0CCELtADwdsQIHwyEAOrFhAgd36QA5PWECB2G9ADfCqQIHgPEANkIxAgfV2QA0v
RUCCGCtADM0cQIJIYkAMal1AgoYZQAwHVUCC0UxAC6RTQIMp70ALQaZAg4/wQArfoUCEAzFACn6V
QISDl0AKHtJAhRDyQAnAqUCFqxZACWRpQIZRzUAJCl9AhwTdQAiy1UCHxAJACF4RQIiO7UAIDFZA
iWVOQAe94kCKRsxAB3LwQIszDEAHK7VAjCmlQAboYECNKilABqkcQI40KUAGbgtAj0cpQAY3SkCQ
YrBABgTuQJGGRkAF1whAkrFfQAWtn0CT42xABYi2QJUb4UAFaEZAllotQAVMRkCXnbtABTSjQJjl
80AFIUVAmjI2QAUSC0Cbge9ABQbTQJzUgEAE/3JAnilMQAT7u0Cff7VABPt5QKDXFEAE/nZAoi7S
QAUEdkCjhlJABQ08QKTc90AFGIZApjInQAUmEECnhUZABTWXQKjVvUAFRtRAqiL5QAVZf0CrbGhA
BW1UQKyxe0AFgglArfGrQAWXW0CvLHFABa0FQLBhTUAFwsVAsY/BQAXYW0Cyt1tABe2KQLPXo0AG
AhVAtPAtQAYVyEC2AJNABihuQLcIcEAGOdlAuAdpQAZJ30C4/SpABlhXQLnpXUAGZSFAusvEQAZw
IEC7pBRABnk7QLxyE0AGgF9AvTWOQAaFf0C97lRABoiRQL6cPEAGiZJAvz8nQAaIhEC/1vVABoVr
QMBjl0AGgFFAwOT/QAZ5RkDBWyNABnBdQMHGBUAGZa5AwiWkQAZZUkDCeg5ABktmQMLDV0AGPAlA
wwGSQAYrXUDDNORABhmHQMNda0AGBq5Aw3tQQAXy9kDDjrxABd6HQMOX4UAFyYdAw5bsQAW0HA==
      </set>
      <set id="src_301" fmt="series">
AAAAB3NyY18zMDEAAAACP4AAAMPHgAAAAAACAAAEsD+mi4U/nhqyP6Tioz+eXog/ozMgP56nwD+h
fcQ/nvY4P5/Djz+fScU/ngVqP5+iLT+cRGU/n/8tP5qBoj+gYHs/mL4dP6DFvD+W+uY/oS6PP5U5
KT+hmo8/k3oJP6IJTT+RvpU/onpUP5AH/D+i7Ss/jldiP6NhUD+MrgI/o9ZCP4sM6D+kS34/iXUo
P6TAfT+H580/pTS8P4Zl7D+lp7Q/hPBqP6YY5D+DiDY/pofNP4IuUj+m8/E/gOOZP6dc1z9/UaE/
p8IJP3z9lz+oIxk/esxdP6h/mj94v40/qNcpP3bYeD+pKWk/dRg+P6l2BD9zgAI/qbyrP3IQoz+p
/RM/cMsfP6o2/j9vsD0/qmowP27AwT+qlnU/bf1DP6q7oT9tZmw/qtmTP2z8sT+q8C0/bMCaP6r/
WD9sspA/qwcEP2zTBz+rByc/bSI/P6r/vT9toI4/qvDNP25OTj+q2lw/byudP6q8dT9wOK8/qpco
P3F1tz+qaos/cuMRP6o2uD90gNE/qfvKP3ZPHD+pueE/eE4sP6lxHT96fhw/qSGjP3zfIz+oy5g/
f3GDP6hvJD+BGpQ/qAxsP4KVKD+no5k/hCiFP6c00j+F1Lw/psA/P4eZ0j+mRgk/iXfEP6XGVz+L
bpI/pUFPP41+Lz+ktxc/j6aRP6Qn1D+R56I/o5OqP5RBSD+i+rw/lrNDP6JdLz+ZPWk/obsfP5vf
gz+hFK4/npk5P6Bp/T+hajU/n7srP6RR+j+fCFU/p0//P55Rmz+qY8k/nZcZP62Mtz+c2PA/sMoR
P5wXPj+0Gxk/m1IiP7d+8j+aib0/uvS1P5m+Mj++e28/mO+kP8ISCj+YHjk/xbdWP5dKFz/JakU/
lnNnP80pmz+VmlU/0PQYP5S/Dz/UyEk/k+HBP9ikyT+TAqA/3IgRP5Ih4D/gcKM/kT+7P+Rc9T+Q
XGk/6Et4P494JT/sOpA/jpMvP/AorD+Nrck/9BQlP4zIOD/3+3o/i+K9P/vdBD+K/Z8//7cvP4oZ
KEABxDY/iTWjQAOnmD+IU19ABYUDP4dyqEAHW74/hpPNQAkrID+FtyBACvKBP4Tc8UAMsUY/hAWR
QA5m2T+DMVJAEBKvP4JghkARtEw/gZOCQBNLTT+AyplAFNdIP4AGF0AWV9o/foyaQBfMvD99FxhA
GTW6P3usR0AakqM/eky+QBvjWj94+RBAHSfRP3exy0AeYAY/dnd9QB+MBD91SqVAIKvfP3QrwUAh
v7w/cxtFQCLHvT9yGZ9AI8QxP3EnLUAktV8/cEREQCWbnD9vcTVAJndNP26uNUAnSNE/bftyQCgQ
mT9tWQpAKM8cP2zHFEAphNo/bEWLQCoyTT9r1F5AKtf7P2tzZUArdnc/ayJ0QCwOVD9q4T5ALKAc
P2qvY0AtLGg/aox4QC2zzD9qd/xALjbLP2pxW0AutfQ/anfzQC8xwD9qixBAL6q6P2qp70AwIWA/
atO6QDCWMT9rB5VAMQmXP2tEmUAxfAE/a4nMQDHt0T9r1jZAMl9SP2wo2EAy0NQ/bICuQDNCmz9s
3K1AM7TXP2070kA0J8M/bZ0eQDSbaT9t/5VANQ/fP25iO0A1hS0/bsQkQDX7UT9vJG1ANnI8P2+C
RUA26dE/b9zmQDdh5T9wM5xAN9o9P3CFwkA4Up0/cNLJQDjKsz9xGjpAOUIgP3FbqUA5uIA/cZbH
QDotZz9xy1VAOqBYP3H5NEA7ENc/ciBTQDt+UT9yQLRAO+g9P3JaeEA8Tf4/cm3UQDyu/D9yewRA
PQqKP3KCYUA9X/4/coRRQD2urj9ygURAPfXxP3J5u0A+NRk/cm5EQD5rdD9yX3RAPphUP3JN50A+
uw8/cjo7QD7TDT9yJRdAPt+nP3IPIEA+4Do/cfjzQD7ULj9x4y5APrr7P3HObEA+lBs/cbs+QD5f
Gj9xqitAPhuGP3GbsEA9yPI/cZA/QD1nCT9xiDxAPPWEP3GEAUA8dCo/cYPVQDvizj9xh/xAO0FD
P3GQp0A6j4c/cZ34QDnNlD9xsAJAOPuCP3HG10A4GXM/ceJ1QDcnlz9yAthANiYrP3In70A1FYI/
clGiQDP1/D9yf9JAMsgQP3KyYUAxjDk/cuksQDBDBj9zJBFALu0OP3Ni6EAtiwA/c6WUQCwdgz9z
6/dAKqVVP3Q170ApI0Q/dINoQCeYKj901E9AJgTjP3Uoj0AkalQ/dYArQCLJZD912xxAISMEP3Y5
ZkAfeB8/dpsOQB3Jqj93AB5AHBiOP3dopkAaZcY/d9S7QBiyPD94RHBAFv7eP3i320AVTJg/eS8S
QBOcUz95qilAEe7rP3opNUAQRUE/eqxGQA6gGj97M2dADQA3P3u+nUALZlk/fE3qQAnTJz984UtA
CEdEP314sUAGw00/fhQIQAVHzj9+szRAA9U3P39WD0ACa/w/f/xvQAEMhD+AUxA//24wP4Cpcz/8
1+k/gQE9P/pWiz+BWko/9+pjP4G0az/1k58/gg93P/NSPD+Caz8/8SYvP4LHkj/vD0M/gyQ8P+0N
PD+DgQo/6x+9P4Pdxj/pRjI/hDo9P+eAEj+Eljw/5cypP4Txij/kKyI/hUv1P+KawT+FpU8/4Rqo
P4X9Zz/fqd8/hlQSP95HZD+GqSc/3PI6P4b8fD/bqUc/h03xP9prbz+HnWc/2TeLP4fqwD/YDIM/
iDXoP9bpID+Ifs0/1cw+P4jFXD/UtOA/iQmMP9Oh5T+JS1U/0pJHP4mKuD/RhPo/ice3P9B5DD+K
AlU/z22FP4o6oD/OYZY/inCjP81UaT+KpG8/zEU7P4rWGD/LM4M/iwW3P8oepD+LM2Q/yQYjP4tf
PD/H6Zo/i4lgP8bIpD+Lsew/xaMqP4vZAz/EePg/i/7KP8NKBD+MI2E/whZRP4xG7j/A3gg/jGmS
P7+hWT+Mi3A/vmCQP4ysqT+9HCw/jM1fP7vUnD+M7bM/uopqP40Nwj+5Pj4/jS2mP7fwwT+NTXk/
tqKzP41tUT+1VNg/jY1BP7QIFz+NrVg/sr1hP43Npj+xdYQ/je4wP7Axmz+ODvw/rvKWP44wET+t
uYE/jlFvP6yHVj+Ocw4/q10sP46U6j+qPAI/jrb2P6kkzj+O2SY/qBikP477aD+nGHY/jx2pP6Yl
ND+PP9E/pT/DP49hyz+kaQU/j4N7P6Oh3T+PpMk/ousVP4/FmT+iRWw/j+XKP6Gxnj+QBUM/oTBF
P5Aj5T+gwe0/kEGRP6BnLj+QXiw/oCB/P5B5mj+f7ig/kJPBP5/Qgz+QrIs/n8fOP5DD3T+f1FM/
kNmiP5/2Hz+Q7co/oC09P5EART+geak/kREGP6DbUD+RIAA/oVIFP5EtLD+h3ZY/kTiGP6J9uD+R
Qg4/ozIcP5FJxj+j+lU/kU+wP6TV8T+RU9c/pcRqP5FWRT+mxTQ/kVcIP6fXoD+RVi4/qPsQP5FT
zT+qLtU/kU/6P6tyDT+RSss/rMPoP5FEXD+uI4A/kTzKP6+P7D+RNDM/sQgwP5EqtD+yi08/kSBu
P7QYPz+RFYM/ta3tP5EKEz+3S0c/kP5EP7jvHT+Q8jc/upg/P5DmDj+8RXY/kNnwP731iD+QzgA/
v6cSP5DCXj/BWMo/kLcrP8MJUT+QrIs/xLdUP5CinD/GYXQ/kJl5P8gGOz+QkUU/yaRNP5CKFD/L
Oik/kIP/P8zGTT+Qfx0/zkcwP5B7gT/Pu3U/kHk/P9EhhD+QeGQ/0nfoP5B4/j/TvSw/kHsVP9Tv
0z+QfrE/1g5sP5CD1z/XF2Y/kIqHP9gJPT+Qkr8/2OKYP5CcfT/Zogw/kKe4P9pGPz+QtGo/2s3X
P5DChD/bN4o/kNH6P9uCGD+Q4rg/26xDP5D0rz/btO8/kQfNP9ubHT+RG/s/212zP5ExID/a+8Y/
kUciP9p0dT+RXec/2ccDP5F1VD/Y8r8/kY1RP9f3DD+Rpb4/1tNqP5G+fj/Vh4Q/kddxP9QTAT+R
8Hk/0nXDP5IJfD/Qr7w/kiJaP87A4T+SOvQ/zKliP5JTJz/KaYc/kmrUP8gBrT+Sgdg/xXJSP5KY
FD/CvBw/kq1nP7/fwz+Swa8/vN4nP5LUyz+5uEY/kuaXP7ZvHj+S9uw/swPnP5MFqT+vd+0/kxKn
P6vMhT+THcA/qAMsP5Mm0T+kHXU/ky2vP6AdBz+TMjc/nAOKP5M0PT+X0uE/kzOdP5OM1j+TMC4/
jzNTP5MpzT+KyFE/kyBSP4ZNqj+TE50/gcVtP5MDij96Y28/ku/4P3EpFT+S2Ms/Z9/eP5K95z9e
i/s/kp82P1UxiD+SfKM/S9RvP5JWHz9CeKw/kiufPzkiRz+R/R0/L9TVP5HKmj8mlAI/kZQWPx1j
kj+RWZ4/FEb/P5EbPz8LQYE/kNkSPwJWSD+QkzA+8xEpP5BJuz7htf0/j/zbPtCgcT+PrL8+v9Uz
P49Zmj6vWOM/jwOjPp8v3z+Oqxg+j13nP45QPT5/zIs/jfNYPmGXmT+NlLM+RCHSP400nT4nb2I/
jNNnPguETD+McWc94MYWP4wO9T2sGhM/i6xmPXIO/z+LShI9Dx/MP4roUTw9jeQ/iod9vDSoYj+K
J+q9Bo8SP4nJ8L1c0hA/iW3ivZf+zj+JFBK9wA/qP4i80L3movE/iGhlvgXgXz+IFxa+F7i0P4fJ
KL4o31A/h37XvjlZuz+HOF2+SS0gP4b17r5YXrY/hre2vmb0aj+Gfdy+dPOSP4ZIg76BMRs/hhfE
voejUT+F67O+jdMZP4XEYL6Tw4M/haHVvpl3MD+FhBS+nvECP4VrE76kM54/hVbKvqlB9z+FRyi+
rh5uP4U8G76yy5Y/hTWIvrdLwz+FM0y+u6E7P4U1Qr6/zjQ/hTtAvsPUrj+FRRq+x7aqP4VSor7L
dV0/hWOlvs8Siz+Fd+++0o/IP4WPS77V7kk/hamDvtkvUT+FxmO+3FP+P4XltL7fXVE/hgdFvuJM
BT+GKuK+5SC2P4ZQXL7n2+U/hneGvup+jj+GoDW+7QjgP4bKRb7ve3s/hvWWvvHW0j+HIgy+9BtF
P4dPkb72SPM/h34TvvhfrT+HrYe++l+cP4fd5b78SV0/iA8uvv4dGD+IQWW+/9saP4h0lb8AwdA/
iKjRvwGLiz+I3i2/AkriP4kUw78DAAc/iUyxvwOrOj+Jhhe/BEzhP4nBHL8E5Ts/if3ovwV0rD+K
PKm/BfugP4p9i78GeqI/isDBvwbyUT+LBne/B2M1P4tO4L8HzgA/i5oqvwgzmz+L6Ie/CJSsP4w6
Ir8I8jA/jI8nvwlNCj+M572/CaY3P41EDb8J/to/jaQ+vwpX+T+OCGm/CrLYP45wrL8LEKw/jt0X
vwtyvT+PTb+/C9ppP4/Crr8MSRU/kDvqvwzAKD+QuXW/DUEdP5E7S78NzUY/kcFivw5mRD+SS6m/
Dw1+P5LaDb8PxGs/k2xyvxCMuT+UAry/EWfVP5ScyL8SVxo/lTpsvxNcPj+V24K/FHiLP5Z/278V
rVs/lydFvxb8GD+X0Yq/GGX2P5h+eL8Z7DM/mS3VvxuQDj+Z32q/HVKKP5qS/b8fNKg/m0hZvyE3
hz+b/0e/I1vVP5y3jL8lol8/nXDzvygL2T+eK0u/KpjbP57mY78tScs/n6ILvzAe4T+gXhu/MxiU
P6Eaab82Ny4/odbUvzl6qz+ikzu/POMjP6NPg79AcKg/pAuZv0Qi3j+kx2i/R/l+P6WC4r9L9DY/
pj3/v1ASyT+m+L2/VFTUP6ezGb9Yuew/qG0av11BdD+pJsi/YerxP6ngMb9mtcQ/qplmv2uhVz+r
Uny/cK0SP6wLjb912Jo/rMSzv3sjNj+tfgu/gEYkP643tb+DCbg/rvHVv4XcCD+vrI6/iLzrP7Bo
CL+LrDc/sSRnv46pvD+x4dK/kbVeP7Kgbr+Uzug/s2Blv5f2Tj+0Id2/myuCP7Tk+r+ebo4/tani
v6G/Zj+2cLi/pR4FP7c5nr+oioI/uASwv6wE6T+40g6/r41SP7mh0b+zI9w/unQRv7bIoT+7SOK/
unu7P7wgWL++PUE/vPp/v8INQz+912S/xevjP763D7/J2TA/v5mDv83VLz/AfsO/0d/RP8Fmzr/V
+RI/wlGZv9og0D/DPx6/3lbrP8QvUb/imyA/xSInv+btFz/GF4u/60xyP8cPZ7/vuMU/yAmkv/Qx
lz/JBii/+LY6P8oE17/9Reo/ywWRwADv8j/MCDbAA0GeP80MpsAFl3o/zhK5wAfw/T/PGknACk2M
P9AjMcAMrIo/0S1IwA8NSD/SOGbAEW8JP9NEZMAT0Qo/1FEXwBYyfz/VXljAGJKbP9Zr+8Aa8Ho/
13nWwB1LRD/Yh73AH6IcP9mVjcAh9Bs/2qMZwCRAUT/bsDzAJoXbP9y8z8Aow8k/3ciswCr5Qz/e
067ALSVfP9/ds8AvRz8/4OaXwDFeEz/h7jnAM2kIP+L0e8A1Z2Y/4/k8wDdYaT/k/F/AOTtuP+X9
zMA7D9Q/5v1kwDzVCj/n+xHAPoqMP+j2ucBAL+Y/6fBFwEHEuz/q56LAQ0i0P+vcu8BEu58/7M95
wEYdSz/tv8zAR22dP+6tpMBIrIw/75jqwEnaID/wgY7ASvZ8P/FngMBMAcA/8kquwEz8Mj/zKwfA
TeYYP/QIecBOv84/9OLzwE+JuD/1umTAUERRP/aOtsBQ8BE/91/XwFGNmD/4LbTAUh1mP/j4NMBS
oBw/+b9BwFMWWT/6gsLAU4DBP/tCnsBT4AQ/+/64wFQ00j/8tvPAVH/OP/1rMsBUwaM//htRwFT7
AD/+xzTAVSyPP/9utsBVVuxAAAjbwFV6u0AAWAXAVZiPQACkxsBVsPJAAO8KwFXEakABNrzAVdNq
QAF7ycBV3nZAAb4cwFXl60AB/aDAVeojQAI6P8BV63VAAnPlwFXqKkACqn/AVeaHQALd98BV4LBA
Aw49wFXYxUADOz/AVc7nQANk68BVwx9AA4szwFW1dEADrgfAVaXoQAPNXcBVlHRAA+kpwFWA+0AE
AWPAVWtjQAQWBsBVU5BABCcMwFU5WkAENHbAVRyaQAQ+Q8BU/RxABER6wFTatUAERyLAVLUzQARG
RMBUjGVABEHvwFRgEEAEOjHAVDASQAQvIMBT/D5ABCDSwFPEakAED2PAU4hwQAP67sBTSDFAA+OV
wFMDh0ADyXvAUrpvQAOsxsBSbNtAA42gwFIaxUADbDLAUcQzQANIrcBRaSVAAyNBwFEJq0AC/B3A
UKXpQALTd8BQPgBAAqmCwE/SGUACfnTAT2JyQAJShMBO7z1AAiXpwE54vUAB+NfATf8+QAHLhcBN
gw1AAZ4nwE0Eh0ABcPLATIQMQAFEFsBMAfhAARfDwEt+rEAA7CXASvqRQADBacBKdhdAAJezwEnx
rUAAbynASW3AQABH6cBI6rxAACIQwEhpEz//+2fAR+k1P/+1zsBHa40//3NzwEbwfz//NGrARnhw
P/74vsBGA8Y//sBrwEWS3T/+i2nARSYMP/5ZpcBEvac//isEwERZ7z/9/2PAQ/spP/3WmMBDoZw/
/bBtwENNeT/9jKbAQv71P/1rBcBCti4//UtBwEJzUz/9LQ3AQjZ0P/0QGMBB/50//PQQwEHO4D/8
2KDAQaRAP/y9cMBBf7Y//KImwEFhLz/8hmnAQUikP/xp4cBBNe4//Ew4wEEpBD/8LRnAQSGyP/wM
MMBBH9Y/++kwwEEjRz/7w9LAQSvWP/ubzsBBOVs/+3DhwEFLkj/7QtTAQWJaP/sRbsBBfWo/+tyA
wEGckT/6o+PAQb+TP/pnccBB5js/+icTwEIQUT/54rLAQj2fP/maQcBCbew/+U23wEKg/z/4/RTA
QtamP/ioW8BDDrs/+E+ZwENJDD/38t/AQ4VmP/eSRMBDw6U/9y3kwEQDpj/2xd7AREVBP/ZaWsBE
iGE/9euDwETM6j/1eYjARRLEP/UEmcBFWdk/9IzswEWiID/0ErfAReuAP/OWOsBGNfk/8xe0wEaB
hj/yl2TARs4tP/IVisBHG+o/8ZJswEdqxT/xDk7AR7rCP/CJeMBIC/E/8AQvwEhebz/vfrzASLJG
P+75Z8BJB38/7nR4wElePT/t8DfASbaaP+1s8MBKEL4/7OrswEpsyj/sanTASsreP+vr0sBLKyc/
629PwEuNwT/q9TbAS/LZP+p9y8BMWp8/6glcwEzFOz/pmDLATTLdP+kqlsBNo6k/6MDRwE4X3T/o
WyvATo+mP+f58MBPCzI/551pwE+KuD/nRd7AUA5dP+bzm8BQlk8/5qbpwFEiuj/mYBTAUbPHP+Yf
ZcBSSaI/5eUrwFLkaj/lsazAU4REP+WFM8BUKU8/5WAJwFTTqz/lQnTAVYNrP+Usv8BWOKE/5R8u
wFbzXz/lGgfAV7OiP+UdjMBYeWU/5Sn8wFlErT/lP5PAWhV0P+Veh8Ba66U/5YcNwFvHIj/luVbA
XKfaP+X1h8BdjZI/5jvCwF54Hj/mjCPAX2dWP+bmu8BgWvg/50uTwGFSzT/nuqzAYk6DP+gz/MBj
Tc8/6LdtwGRQVj/pROHAZVXDP+ncKsBmXak/6n0QwGdnqz/rJ1DAaHNdP+vancBpgFE/7JaYwGqO
FT/tWtnAa5w3P+4m7cBsqj0/7vpVwG23uD/v1IbAbsQtP/C07MBvzys/8ZrmwHDYOT/yhc7Acd7e
P/N09cBy4qw/9GehwHPjQT/1XRfAdOAuP/ZUl8B12RU/901ZwHbNmD/4RpbAd71oP/k/hMB4qDY/
+jdawHmNwD/7LVLAem3PP/wgo8B7SDQ//RCMwHwcwj/9/E3AfOtgP/7jLcB9tAM//8R2wH52l0AA
T7/AfzMoQAC50cB/6chAASAiwIBNT0ABgmjAgKLlQAHgYcCA9cZAAjnKwIFGFUACjmzAgZP4QALe
EcCB35hAAyiJwIIpKEADbazAgnDlQAOtVMCCtwZAA+dgwIL70kAEG7jAgz+EQARKR8CDgm1ABHL9
wIPE1kAElc/AhAcOQASyt8CESWNABMm2wISMKEAE2szAhM+xQATmAcCFFE5ABOtgwIVaWUAE6vfA
haIfQATk2MCF6/NABNkXwIY4JUAEx83AhocCQASxE8CG2NNABJUGwIct30AEc8PAh4ZqQARNbcCH
4q5ABCIlwIhC4kAD8hHAiKc3QAO9UsCJD91AA4QRwIl89kADRnPAie6fQAMEoMCKZO1AAr7AwIrf
70ACdP3Ai1+kQAInfsCL5A9AAdZtwIxtJEABgfTAjPrRQAEqPMCNjPtAAM9swI4jgkAAca7Ajr42
QAARK8CPXOE//1wYwI//TD/+kO7AkKUtP/3BKMCRTkE//O0SwJH6NT/8FP7AkqiuP/s5OcCTWVI/
+loOwJQLwz/5d8bAlL+XP/iSr8CVdGI/96sOwJYpsj/2wS7Alt8bP/XVVcCXlCk/9OfHwJhIZj/z
+MrAmPtiP/MIoMCZrKc/8heNwJpbwT/xJc3Amwg7P/Azo8Cbsak/70FIwJxXoT/uTvjAnPm0P+1c
8MCdl34/7GtmwJ4woj/reo/AnsS/P+qKoMCfU4k/6ZvJwJ/crT/orjfAoF/mP+fCGMCg3PE/5teV
wKFTmD/l7tHAocOpP+UH9cCiLPo/5CMiwKKPbD/jQHbAourlP+JgDMCjP1Y/4YH/wKOMtz/gpmbA
o9MHP9/NVsCkElQ/3vbiwKRKrT/eIxvApHwmP91SEsCkpt0/3IPTwKTK+j/buGnApOisP9rv4MCl
ACQ/2ipEwKURoT/ZZ5/ApR1gP9in/MClI6E/1+tlwKUkrD/XMebApSDLP9Z7i8ClGFM/1chhwKUL
kD/VGHnApPrXP9Rr4cCk5nw/08KtwKTO2z/THO/ApLREP9J6ucCklw8/0dwhwKR3jz/RQUDApFYc
P9CqLcCkMwA/0BcBwKQOjj/Ph9jAo+kMP878zcCjwsg/znX4wKOcBT/N83TAo3UAP811XMCjTfY/
zPvKwKMnGz/MhtbAowCXP8wWk8Ci2pk/y6sVwKK1Qj/LRGnAopCsP8riosCibOo/yoXFwKJKDT/K
LdjAoigYP8na3sCiBw4/yYzVwKHm4j/JQ7XAoceJP8j/cMChqO8/yL/5wKGK8z/IhTvAoW11P8hP
HMChUEM/yB2AwKEzLD/H8EfAoRX1P8fHS8Cg+GE/x6JkwKDaJT/HgW3AoLryP8dkNsCgmnw/x0qX
wKB4bT/HNF3AoFRrP8chXMCgLhU/xxFkwKAFDD/HBEvAn9jnP8b55cCfqUM/xvIHwJ91sT/G7IzA
nz3KP8bpTcCfAR8/xugswJ6/SD/G6QvAnnfXP8br08CeKmM/xvBuwJ3WhT/G9tHAnXvVP8b+8MCd
GfM/xwjEwJywfj/HFEzAnD8aP8chjsCbxXQ/xzCSwJtDOT/HQWbAmrgbP8dUGMCaI9Y/x2jCwJmG
MT/Hf3rAmN70P8eYW8CYLfE/x7OEwJdzAT/H0RbAlq4HP8fxMsCV3vM/yBP6wJUFtz/IOZPAlCJX
P8hiHMCTNN8/yI27wJI9ZD/IvI/AkTv9P8jutsCQMNM/ySROwI8cGz/JXW/Ajf4RP8maMMCM1vs/
ydqlwIunKz/KHtvAim7+P8pm4MCJLt0/yrK6wIfnMT/LAmjAhph1P8tV58CFQyc/y60twIPn1T/M
CDLAgocLP8xm4cCBIWc/zMkowH9vCz/NLubAfJQZP82X+8B5s0k/zgRGwHbOAz/Oc6HAc+W4P87l
4cBw+9I/z1rVwG4R1T/P0k3Aayk4P9BME8BoQ4c/0MfzwGViPT/RRbXAYobdP9HFHcBfsvY/0kXv
wFzoCj/Sx+3AWieVP9NK4MBXcx0/086JwFTMED/UUqzAUjPgP9TXEMBPq/Q/1Vt5wE01pj/V36/A
StJEP9Zje8BIgw8/1uakwEZJQj/XaPjARCX+P9fqR8BCGl4/2GpiwEAnZT/Y6R3APk4XP9lmTsA8
j1E/2eHOwDrr3z/aW3vAOWSDP9rTN8A3+ew/20jmwDaspT/bvHDANX03P9wtwMA0bAw/3JzHwDN5
dT/dCXjAMqW0P91zzMAx8Ps/3du7wDFbWT/eQUXAMOTXP96kacAwjVc/3wUzwDBUtD/fY6vAMDqy
P9+/4sAwPwY/4BnlwDBhQT/gcc3AMKDkP+DHssAw/XI/4RuzwDF2RD/hbezAMgquP+G+f8Ayue4/
4g2UwDODRD/iW1LANGXCP+Kn48A1YI0/4vN2wDZymD/jPjnAN5rhP+OIXMA42Fs/49IQwDop5D/k
G4fAO45WP+Rk+cA9BJQ/5K6WwD6LXD/k+JTAQCFvP+VDJ8BBxZI/5Y5/wEN2gD/l2tLARTLrP+Yo
UsBG+Ys/5ncuwEjJDz/mx5HASqAsP+cZrsBMfZw/522twE5gBT/nw7bAUEYkP+gb7sBSLrU/6HZ3
wFQYfT/o03DAVgI+P+ky+sBX6sE/6ZUqwFnQ0j/p+hfAW7NYP+phz8BdkTs/6sxmwF9pXT/rOejA
YTq2P+uqYsBjBEo/7B3YwGTFJj/slE/AZnxeP+0NxcBoKSE/7Yo7wGnKpT/uCa7Aa2AuP+6MF8Bs
6Qs/7xFwwG5koD/vma3Ab9JUP/AkxMBxMak/8LKmwHKCLT/xQ0rAc8N8P/HWnMB09Us/8myOwHYX
VD/zBQ7AdylfP/OgCsB4K1Q/9D1twHkdDz/03STAef6YP/V/G8B60AE/9iM8wHuRXD/2yW/AfELQ
P/dxmsB85Jo/+BulwH12/z/4x3bAffpQP/l08cB+bvA/+iP3wH7VOz/61GrAfy21P/uGKMB/eNY/
/DkQwH+3KT/87P3Af+lAP/2hy8CAB+A//ldQwIAVqD//DWbAgB5JP//D5MCAIh1AAD1NwIAhg0AA
mK7AgBzZQADz/cCAFHxAAU8hwIAIy0ABqgPAf/RVQAIEi8B/0fBAAl6fwH+rPEACuCfAf4DxQAMR
CcB/U99AA2krwH8kuUADwHXAfvRHQAQW0cB+w0FABGwmwH6SXEAEwFzAfmJGQAUTXsB+M6VABWUW
wH4HHEAFtW/Afd1LQAYEVsB9tslABlG8wH2UEkAGnY/AfXW2QAbnv8B9XC1ABzA/wH1H3UAHdwLA
fTktQAe7/cB9MHFAB/8lwH0t70AIQHPAfTHlQAh/4cB9PIhACL1pwH1N+EAI+QbAfWZXQAkytsB9
hatACWp4wH2r9EAJoEvAfdkbQAnUMcB+DQRACgYqwH5HfkAKNjzAfohSQApkaMB+zy5ACpC3wH8b
v0AKuy7Af22pQArj08B/xHNACwqvwIAPzkALL8rAgD9OQAtTL8CAcG1AC3TnwICi1EALlPzAgNYt
QAuzfMCBChtAC9BywIE+MkAL6+zAgXIPQAwF98CBpUFADB6fwIHXWEAMNfXAggfYQAxMBMCCNkpA
DGDdwIJiLUAMdI/AgosAQAyHKcCCsEVADJi5wILRdUAMqU3Agu4MQAy49sCDBYBADMfCwIMXSUAM
1b3AgyLeQAzi9sCDJ75ADO95wIMlYEAM+1PAgxtGQA0GkMCDCO9ADRE5wILt4UANG1jAgsmlQA0k
9MCCm8ZADS4VwIJj0UANNr/AgiFgQA0+9cCB1BdADUa7wIF7mUANThHAgReOQA1U9cCAp65ADVtj
wIArs0ANYVjAf0bHQA1mzsB+HSRADWu7wHzaJEANcBPAe32bQA1zzMB6B2JADXbYwHh3bEANeSXA
ds3BQA16o8B1CoNADXs9wHMt8UANeuHAcThfQA15dsBvKjNADXbnwG0D7kANcxrAasY2QA1t9A==
      </set>
      <set id="src_441" fmt="series">
AAAAB3NyY180NDEAAAACP4AAAMPHgAAAAAACAAAEsMBMj0s/jRYAwEt5MT+MYeLASl4QP4umpcBJ
PnY/iuSVwEga/T+KHA3ARvQ+P4lNdcBFytM/iHlBwESfaD+Hn/XAQ3KUP4bCI8BCRPI/heBrwEEX
Fj+E+3bAP+mUP4QT/cA+vPY/gyrBwD2RuD+CQJLAPGhVP4FWRcA7QUE/gGy5wDoc3T9/CanAOPuH
P30/BsA33Xk/e3tpwDbDBz95wK/ANaxYP3gQvcA0mZ0/dm1ywDOK7D902JvAMoBMP3NUB8Axeb8/
ceF3wDB3RT9wgojAL3i9P284y8AufgY/bgWrwC2G7D9s6nnALJM9P2voXMArorw/awBbwCq1JD9q
M07AKcoiP2mB4sAo4WQ/aOyQwCf6kT9oc6vAJxVGP2gXUMAmMSc/Z9dswCVN2T9ns8XAJGsFP2er
6sAjiEQ/Z79CwCKlQT9n7QDAIcGjP2g0PcAg3SI/aJPrwB/3Yz9pCtjAHxApP2mXucAeJzY/ajkv
wB08Yj9q7b/AHE+EP2uz38AbYH8/bInywBpvQD9tblzAGXu6P25ffcAYhfk/b1uxwBeOBj9wYVjA
FpQEP3Fu1sAVmBg/coKbwBSaez9zmxzAE5tkP3S26cASmyI/ddSdwBGaDj928t7AEJiHP3gQdMAP
lvA/eSw0wA6Vwj96RQrADZV6P3taAsAMlpo/fGo9wAuZrT99dPjACp85P355gsAJp9M/f3dMwAi0
Ez+ANu7AB8SRP4CubsAG2eg/gSIAwAX0tj+BkZDABRWQP4H9FMAEPQ8/gmSNwANrzz+CyAfAAqJh
P4MnmMAB4VA/g4NhwAEpJj+D24fAAHphP4QwOb//qv0/hIGvv/51/D+E0CO//VaVP4Ub1r/8TYA/
hWUJv/tbfj+FrAW/+oEqP4XxDr/5vwk/hjRvv/kVmj+Gdmy/+IVhP4a3S7/4DqA/hvdNv/exhz+H
NrO/9247P4d1uL/3RMI/h7SQv/c1Fz+H82q/9z8bP4gybr/3Ypw/iHG+v/efPT+IsXW/9/SlP4jx
pb/4YmA/iTJZv/jn6T+Jc5K/+YScP4m1Tb/6N7s/ifd5v/sAmj+KOgW/+95TP4p80r/8z/U/ir+8
v/3UlT+LApy//usoP4tFQcAACUA/i4d3wACkyj+LyQLAAUeQP4wJqsAB8Ps/jEkuwAKgZT+Mh0zA
A1UoP4zDwcAEDpQ/jP5JwATMAT+NNqDABYyuP41sg8AGT+4/jZ+2wAcVCT+Nz/fAB9tDP439D8AI
oeg/jibFwAloQD+OTOfACi2ZP45vR8AK8Tw/jo28wAuybz+OqCXADHCCP46+ZsANKsY/jtBqwA3g
kj+O3iLADpFEP47nhcAPPEI/juyQwA/g9T+O7UzAEH7BP47pwsARFR4/juIIwBGjiT+O1jbAEimD
P47GbsASpqM/jrLUwBMadj+Om5XAE4SjP46A48AT5NQ/jmLxwBQ6tD+OQf3AFIYEP44eRsAUxpM/
jfgLwBT8QT+Nz5PAFSbkP42lJMAVRmo/jXkGwBVawz+NS4bAFWP6P40c68AVYhY/jO1/wBVVOj+M
vYzAFT2IP4yNW8AVGzA/jF0ywBTubT+MLVTAFLeGP4v+AsAUdsE/i897wBQsbz+LofjAE9jzP4t1
rcATfLo/i0rNwBMYMD+LIYXAEqvRP4r5+8ASOCQ/itROwBG9qz+KsJ7AETzyP4qPAcAQtoQ/im+H
wBAq+z+KUj/AD5rqP4o3L8APBvg/ih5ZwA5vvj+KB7zADdXlP4nzT8ANOgo/ieEKwAyc2j+J0NvA
C/7xP4nCscALYQE/ibZ3wArDqD+JrBTACiePP4mjbcAJjVw/iZxpwAj1sD+JlurACGEvP4mS1MAH
0Ho/iZAKwAdEJD+JjnDABrzLP4mN7sAGOv4/iY5pwAW/WT+Jj8zABUplP4mSBMAE3Kw/iZUCwAR2
uj+JmLfABBkJP4mdHMADxB0/iaIrwAN4Zz+Jp+bAAzZaP4muUMAC/mg/ibV2wALQ/j+JvWfAAq5y
P4nGNsACly4/ic/6wAKLez+J2tPAAou2P4nm5cACmB8/ifRXwAKxAT+KA1LAAtaPP4oUBMADCPw/
iiaewANIfD+KO1LAA5U0P4pSVsAD70Q/imvewARWuj+KiB/ABMuhP4qnUcAFTgA/ismkwAXd2z+K
70vABnscP4sYdcAHJa0/i0VKwAfdbD+LdfTACKIvP4uqkcAJc7Q/i+M+wApRyT+MIBDACzwkP4xh
EsAMMnw/jKZMwA00dz+M77jADkGyP409UMAPWb0/jY8CwBB8HD+N5LDAEahXP44+OMAS3ec/jptu
wBQcOj+O/CHAFWK2P49gF8AWsLs/j8cMwBgFsj+QMLjAGWDdP5Ccy8AawZE/kQrxwBwnFT+Res7A
HZCtP5HsBcAe/ZY/kl4zwCBtGj+S0PbAId5lP5ND5MAjULQ/k7aVwCTDQD+UKJ3AJjU2P5SZl8An
pc4/lQkXwCkUQD+VdrfAKn/FP5XiFMAr56A/lkrJwC1LBz+WsHXALqlBP5cSwMAwAaE/l3FSwDFT
aj+Xy9jAMp3mP5giBsAz4G0/mHOTwDUaXj+YwD/ANksmP5kHzsA3cjA/mUoOwDiO8z+Zhs/AOaDt
P5m97sA6p6Q/me9LwDuioz+aGtDAPJGCP5pAccA9c+g/mmAkwD5JgT+aeevAPxH/P5qN08A/zSM/
mpvswEB6sD+apE7AQRp7P5qnHcBBrFk/mqR+wEIwMj+anKXAQqX6P5qPysBDDak/mn4pwENnOz+a
aAfAQ7K4P5pNsMBD8C4/mi9zwEQftz+aDajAREF7P5nopcBEVZ8/mcDHwERcVj+ZlmzARFXYP5lp
+MBEQmM/mTvLwEQiRT+ZDErAQ/XSP5jb1sBDvWA/mKrPwEN5Tj+YeZPAQyoGP5hIfsBCz+k/mBfp
wEJraj+X6CjAQfz+P5e5jMBBhR8/l4xcwEEEST+XYODAQHsCP5c3UsA/6dA/lw/owD9RQj+W6tTA
PrHlP5bIP8A+DFk/lqhPwD1hLD+Wix/APLD1P5ZwycA7/FA/lllcwDtD3j+WROHAOog4P5YzYsA5
yfw/liThwDkJwD+WGVvAOEgtP5YQzMA3hdU/lgstwDbDWj+WCHLANgFNP5YIlcA1QEQ/lguIwDSA
0T+WEUDAM8OEP5YZtMAzCOU/liTZwDJRfj+WMqfAMZ2+P5ZDF8Aw7iM/llYjwDBDIT+Wa8TAL50Z
P5aD/cAu/Gw/lp7NwC5haz+WvDTALcxsP5bcM8AtPa4/lv7NwCy1bz+XJAXALDPWP5dL3cAruRg/
l3ZXwCtFQT+Xo3TAKthyP5fTL8Aqcp4/mAWGwCoTyz+YOnPAKbvZP5hx7MAparc/mKviwCkgRD+Y
6EPAKNxEP5km9sAonnk/mWffwChmoT+ZqtjAKDR1P5nvucAoB5Y/mjZRwCffpj+afm/AJ7w1P5rH
2MAnnNs/mxJJwCeBJT+bXXvAJ2ibP5upJcAnUr0/m/T3wCc/Cz+cQJ7AJyz4P5yLvsAnG/4/nNX/
wCcLiD+dHwTAJvsQP51mbcAm6gM/navawCbX3D+d7uzAJsQfP54vQcAmrkM/nmx7wCaVyj+epj/A
JnouP57cMsAmWwY/nw3+wCY34D+fO1TAJhBGP59j5sAl4+c/n4dvwCWyYz+fpa7AJXttP5++a8Al
Pro/n9F2wCT8ED+f3qTAJLNAP5/l0cAkZCA/n+bowCQOlz+f4djAI7KMP5/WmMAjUAE/n8UswCLm
9D+fraDAInd1P5+QBcAiAZ8/n2x3wCGFmT+fQxvAIQOWP58UHsAge8I/nt+4wB/uWT+epifAH1uy
P55nrMAexCQ/niSRwB4oCz+d3SnAHYfLP52RyMAc48w/nULFwBw8fj+c8H7AG5JXP5ybVMAa5dE/
nEOpwBo3cD+b6d7AGYe4P5uOVsAY1ys/mzF0wBgmUT+a05jAF3WmP5p1IMAWxbk/mhZkwBYXDj+Z
t7vAFWoaP5lZd8AUv2M/mPvjwBQXZj+Yn0TAE3KVP5hD1cAS0WM/l+nQwBI0Kj+XkWTAEZtaP5c6
usARB0k/luXxwBB4VD+Wkx/AD+7DP5ZCT8APatg/lfOJwA7syT+VpsrADnTIP5VcBsAOAus/lRMr
wA2XVD+UzB3ADTIKP5SGvcAM0w0/lELiwAx6Vj+UAGHADCfUP5O/CcAL22Y/k36ewAuU4T+TPunA
C1QDP5L/qcALGJQ/ksCewAriSD+SgYjACrDMP5JCI8AKg74/kgItwApatD+RwWTACjVGP5F/h8AK
Evk/kTxXwAnzRD+Q95vACdWgP5CxGsAJuYg/kGicwAmeXz+QHffACYOSP4/Q/sAJaH0/j4GNwAlM
iD+PL4bACS8TP47a0sAJD24/joNhwAjtAj+OKSfACMcSP43MJ8AInQ0/jWxiwAhuSz+NCejACDoh
P4yk0cAH//k/jD03wAe/MD+L0z3AB3cpP4tnFMAHJ18/ivjswAbPNz+KiQPABm4rP4oXnMAGA74/
iaT+wAWPbz+JMXnABRDUP4i9ZMAEh38/iEkdwAPzET+H1QDAA1MoP4dhc8ACp3w/hu7ewAHvwj+G
fa7AASvFP4YOTMAAW0o/haEpv/78cj+FNrK//SjmP4TPVr/7O+g/hGuBv/k1VT+EC52/9xU4P4Ow
EL/029U/g1k8v/KJZj+DB3+/8B5BP4K7Lb/tmsQ/gnSYv+r/iz+CNAi/6E05P4H5vL/lhI8/gcXk
v+KmUj+BmLC/37NdP4FyPr/crLs/gVKhv9mTez+BOeS/1mjGP4EoB7/TLeo/gRz6v8/kNj+BGKS/
zI0sP4Ea4r/JKkc/gSODv8W9GD+BMk+/wkdIP4FG/7++yns/gWFJv7tIgj+BgNq/t8MrP4GlVr+0
PIE/gc5cv7C2XT+B+4S/rTLIP4IsZb+ps9E/gmCUv6Y7hj+Cl56/oswQP4LRE7+fZ4k/gwyKv5wQ
KD+DSZW/mMgTP4OHzb+VkXI/g8bOv5JuhD+EBji/j2FmP4RFsb+MbFc/hITnv4mRfT+Ew5O/htLq
P4UBcL+EMsE/hT5Hv4GzDz+Feeq/fqu0P4W0Mb96OhM/he0Bv3YVWT+GJEm/ckE7P4ZaAr9uwS8/
ho4xv2uYsz+GwOK/aMsCP4byLr9mWzU/hyIxv2RMIj+HURi/YqCMP4d/GL9hWwk/h6xov2B99T+H
2UW/YAsxP4gF+b9gBLY/iDLRv2BsIj+IYB2/YULwP4iOML9iim4/iL1iv2RDbD+I7gq/Zm62P4kg
g79pDNw/iVUmv2wd+T+JjEq/b6IPP4nGQr9zmQQ/igNgv3gCKz+KQ/O/fNzxP4qIRL+BFBo/itCT
v4PxXj+LHRy/hwWQP4tuEb+KT9I/i8Ohv43POT+MHfK/kYK+P4x9IL+VaTE/jOE9v5mBZT+NSli/
ncnvP424dL+iQWo/jiuHv6bmVD+Oo4a/q7cDP48gWL+wsb0/j6Hfv7XUyz+QJ/S/ux5aP5Cyb7/A
jKA/kUEcv8YdlT+R08W/y880P5JqLb/Rn3U/kwQVv9eMPj+ToTa/3ZNwP5RBS7/jss0/lOQJv+no
KD+ViSa/8DFOP5YwV7/2jAQ/ltlQv/z2CD+Xg8fAAbaZP5gvcMAE950/mNwDwAg8+j+ZiTrAC4WL
P5o2zsAO0DU/muR9wBIb7T+bkgnAFWebP5w/MsAYskU/nOvAwBv60D+dl3nAH0A+P55CKcAigaY/
nuuiwCW+Cz+fk7bAKPSTP6A6PMAsJF8/oN8OwC9Mjj+hggrAMmxjP6IjEMA1gx0/osICwDiQDD+j
XsnAO5KdP6P5TcA+ii4/pJF6wEF2Oj+lJ0HARFZJP6W6k8BHKf0/pktmwEnw+T+m2bHATKryP6dl
bsBPV7M/p+6awFH3Gz+odTHAVIkQP6j5N8BXDYk/qXqxwFmEkz+p+aXAW+5cP6p2GsBeSw8/qvAd
wGCa3z+rZ73AYt4oP6vdC8BlFUk/rFAWwGdAvj+swPXAaWD7P60vvcBrdpg/rZyLwG2COz+uB3zA
b4SOP65wrsBxflQ/rthDwHNwSj+vPl3AdVtJP6+jH8B3QC4/sAawwHkf0T+waTzAevsqP7DK68B8
0yQ/sSvswH6ouz+xjHDAgD53P7HsqcCBKFk/skzLwIIShT+yrQ3Agv13P7MNqMCD6a8/s27TwITX
pT+z0MnAhcfRP7QzycCGuqo/tJgRwIewpj+0/eLAiKowP7Vlf8CJp60/tc8pwIqpfj+2OyXAi6/6
P7apuMCMu3g/txskwI3MQT+3j67AjuKYP7gHnsCP/rk/uIM4wJEg0T+5Ar7AkkkFP7mGdMCTd4A/
ug6awJSsTj+6m27Aled2P7stK8CXKPc/u8QJwJhwyz+8YEHAmb7VP70CAMCbEvk/val0wJxtCj++
VsLAnczVP78KDsCfMhs/v8NzwKCcmj/AgwjAogwFP8FI28CjgAM/whT3wKT4MT/C517ApnQqP8PA
DsCn84U/xJ76wKl1zD/FhBDAqvqGP8ZvOcCsgTI/x2BXwK4JSj/IV0nAr5JOP8lT5MCxG7E/ylX5
wLKk6z/LXVPAtC1yP8xpu8C1tLU/zXrzwLc6Iz/OkLvAuL0wP8+q0cC6PVU/0MjzwLu6Bj/R6tjA
vTK9P9MQOMC+pvI/1DjKwMAWKj/VZETAwX/lP9aSYMDC46g/18LUwMRBAT/Y9VbAxZeDP9opoMDG
5so/219twMgubj/clnjAyW4UP93OgcDKpWk/3wdKwMvUIT/gQJLAzPnzP+F6HMDOFp0/4rOtwM8p
5z/j7Q3A0DOaP+UmAsDRM5A/5l5awNIpoD/nld3A0xWxP+jMWcDT96w/6gGZwNTPhT/rNWrA1Z0z
P+xnmMDWYLA/7ZfxwNcaAz/uxkPA18kwP+/yV8DYbkc/8Rv7wNkJXz/yQvjA2ZqQP/NnFsDaIfg/
9IgcwNqfvz/1pdHA2xQFP/a/+sDbfvk/99ZawNvgxz/46LDA3DmmP/n2wsDcics/+wBMwNzRZz/8
BQrA3RC3P/0EuMDdR/M//f8VwN13Wz/+89vA3Z82P//ixMDdv7tAAGXGwN3ZLkAA1vfA3evRQAFE
08Dd999AAa86wN39n0ACFgvA3f1TQAJ5J8Dd9z5AAthxwN3rnkADM8zA3dq3QAOLHcDdxMhAA95M
wN2qEEAELUHA3YrNQAR35sDdZz1ABL4qwN0/n0AE//zA3RQvQAU9TsDc5SFABXYWwNyyskAFqkvA
3H0jQAXZ6cDcRKVABgTswNwJdEAGK1bA28vCQAZNKcDbi81ABmprwNtJwkAGgybA2wXWQAaXaMDa
wENABqdAwNp5O0AGsr/A2jD1QAa5+8DZ56RABr0MwNmdfEAGvAvA2VK7QAa3FsDZB49ABq5MwNi8
MkAGoc3A2HDYQAaRwMDYJb5ABn5IwNfbIEAGZ47A15E1QAZNu8DXSD5ABjD8wNcAc0AGEX3A1roP
QAXvbcDWdVpABcr4wNYyikAFpFDA1fHhQAV7psDVs6BABVEswNV4CkAFJRPA1T9kQAT3jcDVCe9A
BMjMwNTX6kAEmQHA1KmbQARoXsDUf0BABDcRwNRZGEAEBUvA1DdiQAPTOsDUGl9AA6EJwNQCREAD
buXA0+9LQAM89sDT4axAAwtmwNPZnEAC2ljA09dJQAKp8cDT2t1AAnpRwNPkfEACS5fA0/RNQAId
3sDUCmxAAfE/wNQm8EABxdTA1EnlQAGbrsDUc1ZAAXLgwNSjTUABS3fA1NnFQAElgMDVFrRAAQEE
wNVaCUAA3gvA1aOqQAC8m8DV83ZAAJy1wNZJSEAAflvA1qTwQABhisDXBjVAAEZAwNds00AALHjA
19iDQAAULcDYSPE///quwNi9yT//z97A2TatP/+n18DZszw//4KEwNozAz//X83A2rWOP/8/ocDb
OmQ//yHnwNvBBj//BojA3EjsP/7tbcDc0Y8//tZ/wN1aZj/+waTA3eLfP/6uw8DeamI//p3IwN7w
WD/+jpvA33QrP/6BIsDf9UU//nVHwOBzDD/+avHA4OznP/5iCsDhYjw//lp8wOHSej/+VDDA4j0H
P/5PDMDioV0//kr7wOL+6j/+R+HA41UtP/5FpcDjo54//kQwwOPpxz/+Q2bA5CcsP/5DL8DkW2Y/
/kNtwOSGDD/+RAXA5KbCP/5E2cDkvTg//kXOwOTJIT/+RsPA5Mo5P/5HnMDkwEs//kg5wOSrLj/+
SHjA5Iq5P/5IOsDkXts//kdewOQnhj/+RcPA4+S4P/5DSMDjlno//j/MwOM85D/+Oy3A4tgXP/41
TsDiaEE//i4QwOHtnj/+JVPA4WhnP/4a9sDg2OU//g7gwOA/dT/+APLA35x1P/3xDcDe8Ew//d8b
wN47bT/9ywHA3X5QP/20qsDcuXU//Zv/wNvtXz/9gOjA2xqdP/1jUsDaQcE//UMrwNljZz/9IF/A
2IApP/z638DXmKo//NKewNathT/8p4zA1b9gP/x5ncDUzt4//EjCwNPcpD/8FPDA0ulXP/veH8DR
9ZI/+6RDwNEB+T/7Z1LA0A8rP/snR8DPHcM/+uQXwM4uUT/6nbzAzUFqP/pUL8DMV54/+gdmwMtx
bD/5t17Ayo9WP/lkD8DJsdg/+Q12wMjZYz/4s4vAyAZgP/hWTcDHOS4/9/W6wMZyKj/3kc7AxbGm
P/cqicDE9+0/9r/pwMRFPT/2UfDAw5nMP/XgoMDC9dM/9Wv9wMJZcT/09BDAwcTMP/R44cDBN/0/
8/p9wMCzDD/zePTAwDYMP/L0VMC/wPY/8myywL9TyD/x4irAvu5zP/FU1sC+kOk/8MTYwL47ET/w
MlPAvezSP++dcMC9pgU/7wZdwL1mhz/ubU3AvS4wP+3SeMC8/NA/7TYZwLzSNT/smHHAvK4qP+v5
xsC8kH0/61pgwLx49D/quo7AvGdUP+oaocC8W2I/6XrzwLxU5D/o297AvFOjP+g9vsC8V1k/56D3
wLxf0T/nBerAvGzJP+ZtAMC8fgY/5dagwLyTTD/lQzPAvKxZP+SzJMC8yPM/5CbcwLzo3T/jnsTA
vQvZP+MbRcC9MbE/4pzFwL1aLD/iI6jAvYUNP+GwUMC9sho/4UMZwL3hGT/g3F3AvhHQP+B8bMC+
RAk/4COXwL53jT/f0iLAvqwgP9+ITcC+4Yg/30ZRwL8XjD/fDFzAv031P97alcC/hIk/3rEcwL+7
ET/ekATAv/FUP953VMDAJxc/3mcNwMBcIj/eXyTAwJA5P95fhMDAwyA/3mgMwMD0oj/eeJDAwSSI
P96Q3MDBUpk/3rCwwMF+mD/e18PAwahOP98FwMDBz4M/3zpMwMH0Bz/fdQHAwhWhP9+1ccDCNCU/
3/srwMJPVz/gRbHAwmcRP+CUg8DCeyI/4OcdwMKLXT/hPPTAwpebP+GVfcDCn7c/4fAswMKjkD/i
THLAwqMHP+KpwsDCngA/4weOwMKUXD/jZUnAwoYNP+PCbsDCcwE/5B55wMJbKj/keO/Awj6CP+TR
WcDCHQQ/5SdGwMH2rz/lekzAwcuLP+XKC8DBm54/5hYqwMFm9j/mXlrAwS2mP+aiVsDA78M/5uHi
wMCtaD/nHMvAwGauP+dS7sDAG78/54QxwL/Mvz/nsH7Av3nTP+fX0MC/Iy8/5/oqwL7JAT/oF5jA
vmt/P+gwLcC+Ct8/6EQGwL2nXT/oU0fAvUE7P+heHcC82LY/6GS7wLxuEj/oZ1rAvAGNP+hmOMC7
k2w/6GGYwLsj9T/oWbzAurN0P+hO7MC6QjA/6EFswLnQcz/oMYfAuV6EP+gfhMC47K8/6AuqwLh7
Pj/n9j3AuAp6P+fffMC3mqU/58ekwLcsCD/nru/Atr7sP+eVkMC2U5M/53uzwLXqPD/nYX7AtYMp
P+dHEMC1Hpo/5yyCwLS8xz/nEePAtF3sP+b3PMC0Aj4/5tyOwLOp9z/mwdPAs1VEP+am+8CzBFQ/
5ovvwLK3Uj/mcJLAsm5mP+ZUv8CyKbU/5jhKwLHpWz/mGwDAsa16P+X8pcCxdiw/5dz7wLFDiT/l
u7/AsRWkP+WYqsCw7I0/5XNxwLDIVT/lS8bAsKkEP+UhWcCwjp0/5PPZwLB5ID/kwvTAsGiSP+SO
WsCwXO4/5FW6wLBWLz/kGMfAsFRPP+PXNcCwVz4/45C9wLBe9j/jRRzAsGtiP+L0FsCwfHc/4p1x
wLCSHj/iQPrAsKxGP+Heh8CwytY/4XX1wLDttz/hByrAsRTSP+CSE8CxQAc/4BanwLFvQz/flOfA
saJmP98M28Cx2Vw/3n6VwLIUBT/d6jLAslJHP91P28CylAc/3K+9wLLZKT/cChLAsyGWP9tfIMCz
bTY/2q8xwLO76z/Z+prAtA2aP9lBt8C0Yi8/2ITswLS5kz/XxKXAtROyP9cBVsC1cHo/1jt3wLXP
1T/Vc3/AtjGxP9Sp8sC2lfw/099VwLb8qD/TFCvAt2WlP9JI/sC30Oc/0X5XwLg+Yj/QtLzAuK4J
P8/stcC5H9M/zybHwLmTtj/OY3PAugmrP82jN8C6gaw/zOaKwLr7sj/MLeDAu3e6P8t5psC79bo/
yspBwLx1rT/KIBDAvPeQP8l7aMC9e2E/yNyVwL4BGz/IQ9fAvoi5P8exacC/Ejs/xyV8wL+dlz/G
oDXAwCrNP8Yhq8DAudQ/xanzwMFKpT/FORLAwd1BP8TPA8DCcZ0/xGu5wMMHsT/EDxjAw59zP8O5
A8DEONI/w2lQwMTTyz/DH8zAxXBRP8LcQsDGDlQ/wp5vwMatwj/CZhDAx06MP8Iy2MDH8Js/wgR5
wMiT3T/B2p7AyTg4P8G09sDJ3ZI/wZMqwMqD1T/BdOHAyyriP8FZxcDL0ps/wUF8wMx62j/BK7PA
zSN9P8EYGMDNzGM/wQZbwM51aD/A9i/Azx5mP8DnT8DPxzY/wNl6wNBvpj/AzHbA0ReSP8DADcDR
vsg/wLQRwNJlHj/AqF3A0wplP8Cc0MDTrm4/wJFTwNRRCT/AhdXA1PIIP8B6TsDVkT4/wG6/wNYu
gD/AYzDA1smgP8BXsMDXYnI/wExXwNf4zD/AQUXA2IyHP8A2nsDZHX4/wCyNwNmriz/AI0fA2jaI
P8AbAsDavls/wBP+wNtC6T/ADnzA28QWP8AKw8DcQdE/wAkcwNy8CT/ACdTA3TKvP8ANO8Ddpbs/
wBOiwN4VIj/AHV7A3oDiP8Aqv8De6QE/wDwWwN9NiT/AUbXA3658P8Br68DgC+w/wIsJwOBl5z/A
r1rA4LyKP8DZJsDhD+o/wQiwwOFgKD/BPjvA4a1kP8F6A8Dh98I/wbxAwOI/YT/CBSXA4oRrP8JU
4cDixw0/wqucwOMHaj/DCXbA40WuP8NujcDjggY/w9r6wOO8oj/ETsrA4/WsP8TKDcDkLU4/xUzF
wORjsT/F1vLA5Jj9P8Zoi8DkzVc/xwGEwOUA5D/Hoc3A5TPCP8hJT8DlZhM/yPfswOWX6z/JrYTA
5cliP8pp8cDl+ow/yy0MwOYrdz/L9qPA5lwpP8zGhsDmjKU/zZx+wOa88T/OeFLA5u0EP89ZxsDn
HNY/0ECZwOdMVD/RLIzA53tuP9IdWcDnqg8/0xK3wOfYGT/UDGLA6AVrP9UKDcDoMeM/1gtrwOhd
Uz/XEC/A6IeTP9gYCcDosHc/2SKowOjXzD/aL7vA6P1fP9s+7sDpIPg/3E/uwOlCYT/dYmXA6WFl
P951/sDpfco/34pkwOmXWj/gn0DA6a3fP+G0OsDpwR0/4sj8wOnQ3D/j3S3A6dzsP+TwdMDp5Ro/
5gJ4wOnpOD/nEuHA6ekXP+ghWMDp5Iw/6S2DwOnbbz/qNw/A6c2jP+s9n8Dpuv4/7EDewOmjaj/t
QHbA6YbTP+48EsDpZSU/7zNgwOk+UD/wJgzA6RJMP/ETxsDo4RE/8fxCwOiqnj/y3zLA6G77P/O8
TMDoLi4/9JNMwOfoRD/1Y+7A551QP/Yt8sDnTWE/9vEgwOb4lT/3rUHA5p8GP/hiJMDmQNc/+Q+c
wOXeLT/5tYTA5XcpP/pTvcDlC/E/+uoqwOSctj/7eLzA5CmlP/v/Y8Djsuo//H4gwOM4uj/89PTA
4rtFP/1j6cDiOsE//csTwOG3Yj/+KpLA4TFXP/6Ch8DgqNY//tMgwOAeEj//HJLA35FGP/9fGcDf
AqA//5r5wN5yUT//0ILA3eCIQAAABMDdTXJAABTzwNy5QUAAJz/A3CQfQAA3G8DbjjRAAES/wNr3
rEAAUGTA2mCmQABaR8DZyUZAAGKjwNkxqkAAabjA2JnzQABvxcDYAjxAAHUMwNdqlUAAec3A1tMU
QAB+SMDWO8xAAIK8wNWkykAAh2nA1Q4dQACMjMDUd8lAAJJfwNPh2EAAmR7A00xMQACg/cDStyhA
AKoxwNIiakAAtOvA0Y4OQADBV8DQ+hBAAM+fwNBmY0AA3+nAz9MAQADyV8DPP99AAQcGwM6s8UAB
Hg7AzhosQAE3gsDNh4VAAVN1wMz06EABcfTAzGJBQAGTBcDLz4RAAbapwMs8pUAB3ODAyqmWQAIF
pMDKFkJAAjDrwMmCmEACXqfAyO6KQAKOxcDIWg5AAsEwwMfFFEAC9c7Axy+WQAMsgcDGmYhAA2Uo
wMYC3UADn6HAxWuWQAPbxMDE06lABBlnwMQ7FEAEWFzAw6HRQASYdcDDB91ABNmAwMJtOEAFG0jA
wdHjQAVdlsDBNd5ABaAywMCZLEAF4uHAv/vPQAYlZcC/XctABmeAwL6/H0AGqPPAvh/RQAbpfA==
      </set>
      <set id="src_20212" fmt="series">AAAACXNyY18yMDIxMgAAAAJCNAAAwzQAAAAAAAIAAAAJPy5pbT8eHS4/ZIE+PxyO9UAjcvM/MMIa
QJPT4D9P3SVA39GUP3vpiUCr4pM/WjpeQE2ktj8wiHo/k+fmPyl0NT8uaW0/Hh0u</set>
      <set id="src_193112" fmt="series">AAAACnNyY18xOTMxMTIAAAACQjQAAMM0AAAAAAACAAAACb6z91Y/DeS5P0RkOT8SAL4/+JyNPwyS
UUCInFg/PEXTQMfMKD+EQXJAn09TP1VAJEAmN7s/OoIhPyX72z8auwS+s/dWPw3kuQ==</set>
      <set using="src_20212" id="src_201112" fmt="series"/>
      <set using="src_193112" id="src_194112" fmt="series"/>
      <set id="src_202112" fmt="series">AAAACnNyY18yMDIxMTIAAAACQjQAAMM0AAAAAAACAAAACb8GVRs+CEh5vtafIz32MEU9tQ3uPhDQ
pT8wSBk+OEL9P4S5XT5bYv4/S5gwPk0bzj4wuJE+EzkGvtIB7z4RY/O/BlUbPghIeQ==</set>
      <set id="src_1931112" fmt="series">AAAAC3NyY18xOTMxMTEyAAAAAkI0AADDNAAAAAAAAgAAAAm/AEdBPgMkBb6kXnw+CbmYPZkF3j4T
X+g/JJ3nPj/8QT+XAIE+XIkwP1TH+z49q6+75OWtPhOwqL7p06w+AWa9vwBHQT4DJAU=</set>
      <set using="src_202112" id="src_2011112" fmt="series"/>
      <set using="src_1931112" id="src_1941112" fmt="series"/>
      <set id="src_2021111" fmt="series">AAAAC3NyY18yMDIxMTExAAAAAkI0AADDNAAAAAAAAgAAAAnAQzl5Pxbcpr/QPlI/GOIuPnuTgT8H
ZfNAYcfBPxw0QkDCFyg/XGBbQIRVcT8tXXU+MH/VPxQsj7/ppHI/FY7HwEM5eT8W3KY=</set>
      <set id="src_19311111" fmt="series">AAAADHNyY18xOTMxMTExMQAAAAJCNAAAwzQAAAAAAAIAAAAJwDzEnz8U6PjAEeE4PxQfmT5/FCY/
Bl9iQG0eTz8kyn9Aza1ZP1U1E0CQZcc/IRx3PenNCD8KC3e/6wLqPw8dBMA8xJ8/FOj4</set>
      <set using="src_2021111" id="src_20111111" fmt="series"/>
      <set using="src_19311111" id="src_19411111" fmt="series"/>
      <set id="src_2022" fmt="series">AAAACHNyY18yMDIyAAAAAkI0AADDNAAAAAAAAgAAAAnARry0P5IGQ7/aaS8/kCyvP4li1T9+KYdA
lILzP5yu2kCersk/lOIPQEzLij+FqLdAHmFSP4hWlr+ndmI/jx3CwEa8tD+SBkM=</set>
      <set id="src_19312" fmt="series">AAAACXNyY18xOTMxMgAAAAJCNAAAwzQAAAAAAAIAAAAJwIEuvD+ei5/AJtuaP4/MmT8Iz9g/btAT
QA91Fj952qxAkb+lP4Q4r0AsnY0/gtg7P5gqKD+FlbK/uDTxP5QUEsCBLrw/nouf</set>
      <set using="src_2022" id="src_20112" fmt="series"/>
      <set using="src_19312" id="src_19412" fmt="series"/>
      <set id="src_4611" fmt="series">
AAAACHNyY180NjExAAAAAj+AAADDx4AAAAAAAgAABLA+orSbPhh56z6hMOQ+F9MRPp+kOT4XKvo+
nhB/PhaCIT6cd5E+Fdj+PprbTT4VMAY+mT2bPhSHoz6XoFg+E+A7PpYFVD4TOis+lG5dPhKVzj6S
3Tg+EfN6PpFTnD4RU34+j9MmPhC2Iz6OXXY+EBu0Poz0Fj4PhHc+i5hyPg7wsD6KS+Q+DmCgPokP
tT4N1Ik+h+UZPg1Mrz6GzSk+DMlTPoXI3j4MSrA+hNkoPgvRBz6D/tQ+C1yRPoM6kz4K7Yc+go0E
PgqEIT6B9p4+CiCOPoF3wj4Jwvk+gRC2PglrhD6AwbA+CRpMPoCKxT4Iz2Y+gGvyPgiK2j6AZSo+
CEymPoB2NT4IFLw+gJ7EPgfjAD6A3n8+B7dKPoE07D4HkWc+gaGJPgdxFD6CI8Y+B1YDPoK67j4H
P9g+g2ZHPgcuLD6EJRI+ByCTPoT2aT4HFpQ+hdl1PgcPrz6GzU8+BwtlPofQ+D4HCTA+iON6PgcI
jj6KA9U+Bwj+Posw+T4HCgE+jGnfPgcLIj6NrXQ+Bwv0Po76oD4HDBQ+kFBaPgcLLj6RrYw+Bwj4
PpMRJD4HBUE+lHoPPgb/4D6V51I+BvjEPpdX6D4G7+w+mMrUPgblaz6aPxo+BtlkPpuzwz4GzA4+
nSfxPga9sz6emrc+Bq6sPqALND4Gn2I+oXipPgaQTz6i4kc+BoHzPqRHTT4GdN0+pacOPgZppD6n
ANw+BmDiPqhUGD4GWzQ+qaA6PgZZOD6q5LM+BluLPqwhDj4GYsQ+rVTVPgZvdD6uf7E+BoIjPq+h
Sz4Gm0w+sLlaPga7Xj6xx6I+BuK0PrLL7D4HEZw+s8YMPgdITD60tes+B4brPrWbgz4HzYw+tnbV
PggcKz63R+E+CHKwPrgOwD4I0PE+uMuQPgk2rT65fn0+CaOSPronwT4KFzo+usebPgqRLz67XlU+
CxDtPrvsRz4LleM+vHHEPgwfcj687zM+DKz1Pr1k+D4NPbw+vdOKPg3REz6+O1E+DmZCPr6czT4O
/JE+vvh+Pg+TSD6/TuY+ECm1Pr+gjz4Qvyw+v+30PhFTBj7AN5Q+EeSkPsB96j4Sc3M+wMFwPhL+
7D7BAp0+E4aZPsFB1z4UChE+wX96PhSI/j7Bu+Q+FQMdPsH3Yz4VeDw+wjJAPhXoPz7CbK4+FlMe
PsKmzz4WuOI+wuCzPhcZqj7DGlg+F3WqPsNTsj4XzSY+w4ybPhggdz7DxNY+GHAIPsP8DD4YvE0+
xDHdPhkFzT7EZcw+GU0ZPsSXQj4Zkso+xMWYPhnXfz7E7/s+GhvWPsUVpj4aYHY+xTWuPhql/j7F
Tww+Gu0DPsVgrT4bNhc+xWlvPhuBvD7FaAg+G9BiPsVbMD4cImg+xUGPPhx4GD7FGcI+HNGnPsTi
Vj4dLyw+xJnSPh2Qpj7EPrs+HfX4PsPPij4eXuM+w0q/Ph7LFD7CruE+HzoZPsH6dT4fq2U+wSwK
PiAeVD7AQjo+IJInPr87qD4hBgk+vhcQPiF5Gj680zQ+IepiPrtu+T4iWOM+uelcPiLDlT64QXQ+
IylsPrZ2cT4jiVc+tIeqPiPiST6ydJA+JDM+PrA8tD4kezY+rd/WPiS5Qj6rXd8+JOyAPqi2zz4l
FB0+perfPiUvYT6i+m4+JT2oPp/mBT4lPmk+nK5YPiUxMT6ZVDo+JRWvPpXYoj4k66k+kjzLPiSz
BT6OggI+JGvIPoqpsT4kFhE+hrV8PiOyID6CpxI+I0BRPn0AjT4iwRU+dIY0PiI1Aj5r4xk+IZzA
PmMbhT4g+Q0+WjP5PiBKvT5RMPw+H5K2PkgXVT4e0e8+PuvPPh4Jbz41syw+HTpFPixyTD4cZYU+
Iy4fPhuMTD4Z64M+Gq+6PhCvPz4Z0Oo+B34cPhjw9z38uYc+GBD1Peqfjj4XMe892LcSPhZU4z3H
CJg+FXrEPbWcbD4UpHo9pHpqPhPS2D2Tqd4+EwadPYMx1D4SQHg9ZjHEPhGBCT1Gye0+EMjXPSg3
Oj4QGFc9CoPiPg9v6zzbcGc+Ds/hPKO5Dz4OOHk8W95SPg2p5Tvoeik+DSRBOoUARj4Mp6C7ndRC
Pgw0BbwqVjk+C8lyvIDPTj4LZ9y8ql/oPgsPMLzR3Tw+Cr9bvPdJgT4KeEa9DVTJPgo50L0eAZY+
CgPivS2uVj4J1mW9PF9sPgmxQr1KGcE+CZRmvVbi1j4Jf729YsD2PglzOr1turo+CW7SvXfXQD4J
cn69gI8hPgl+Ob2Ey7w+CZICvYilcT4Jrdu9jCCePgnRwb2PQaY+Cf25vZIM8D4KMcW9lIcYPgpt
472WtKM+CrISvZiaTD4K/k29mjzPPgtSjL2boMU+C67DvZzK5j4MEt69nb+/Pgx+yr2eg/E+DPJo
vZ8b7D4NbZG9n4w3Pg3wGb2f2S8+DnnNvaAHMT4PCm+9oBqVPg+ht72gF4o+ED9evaACAT4Q4w+9
n93kPhGMcL2frvU+EjsbvZ946j4S7qe9nz9BPhOmpb2fBTI+FGKgvZ7N2j4VIhy9npwbPhXknL2e
csg+FqmevZ5Uej4XcJ69nkNrPhg5Eb2eQbc+GQJxvZ5RIj4ZzDW9nnNzPhqV1b2eqfM+G17KvZ71
mD4cJo29n1ctPhzsnr2fz14+HbCAvaBeJj4ecbm9oQOIPh8v1b2hvys+H+plvaKQdT4goQK9o3Zx
PiFTTL2kb84+IgDsvaV7ID4iqY69ppawPiNM672nwGc+I+rFvaj12T4kguW9qjSQPiUVHb2recQ+
JaFFvazClT4mJ0C9rgu1Piam+r2vUfI+JyBjvbCRoT4nk3O9scddPigAK72y75A+KGaSvbQGgj4o
xq69tQhMPikglL218Uo+KXRXvba9pD4pwgu9t2mqPioJy7238fY+KkuyvbhTEz4qh9y9uImdPiq+
Z724kpY+Ku9uvbhrET4rGw69uBB2PitBX723gFk+K2J4vba4oD4rfm69tbd1PiuVU720e50+K6c5
vbMD5j4rtCy9sU+CPiu8Or2vXis+K79rva0v5D4rvci9qsUIPiu3VL2oHoI+K6wNvaU9Xj4rm/q9
oiMwPiuHIL2e0f0+K21+vZtMED4rTxm9l5QvPisr9L2TrWc+KwQUvY+a6z4q14W9i2BOPiqmUb2H
AYY+KnCGvYKCvD4qNjS9e9DJPin3dL1ybhE+KbRivWjmbT4pbSG9X0N2Pikh1L1Vjxc+KNKovUvT
NT4of8u9QhnOPigpdb04bOg+J8/hvS7WcT4nc029JWAjPicT+70cE7I+JrIzvRL6FT4mTka9ChxG
PiXohb0BgsM+JYFFvPJqBz4lGN+84nW4PiSvrbzTNus+JEYNvMS6qT4j3GG8twvvPiNzD7yqNTc+
Iwp6vJ4/ij4iowu8kzKAPiI9K7yJFJg+IdlCvH/Ucz4hd728b26xPiEZBrxg+mo+IL2JvFR47j4g
ZbS8SemgPiAR77xBR3c+H8KmvDqMJD4feEO8Na4OPh8zLbwyoAk+HvPIvDFT7D4euna8MbjJPh6H
krwzu08+Hlt2vDdGFj4eNnO8PEPJPh4Y0LxCmyA+HgLPvEoxrD4d9Ki8UuwtPh3ujLxcrnI+HfCc
vGdbLj4d+u68ctNRPh4Nirx+95U+HihrvIXUQT4eS4C8jGMFPh52pryTF20+HqmqvJnhkj4e5Em8
oLHPPh8mNLynd2A+H28LvK4iYT4fvl+8tKLkPiATtry66Yg+IG6EvMDm9T4gzji8xozQPiEyNLzL
zK4+IZnUvNCY6T4iBG681OPaPiJxVLzYoOc+It/VvNvEmz4jTz683kQBPiO+4bzgFHg+JC4VvOEr
yD4knDq84YEnPiUItLzhDM8+JXL3vN/Gvj4l2oS83ajHPiY+67zarUE+Jp/LvNbP8D4m/Ne80g2X
PidV1LzMY00+J6qfvMXO1z4n+yy8vk/wPihHgry15rQ+KI/EvKyURD4o1CW8olpAPikU9ryXO5U+
KVKfvIs8Xj4pjZe8fMIrPinGb7xhXQI+Kf3OvERXuz4qNGa8JcGAPipq/LwFqUg+KqJdu8hAGD4q
22W7gm5IPisW97roGJw+K1X4OgaLDz4rmU07O9RAPivh1zutGm0+LDBzO/41Qj4shfI8KIaFPizj
FDxSuEo+LUiOPH2Y0j4ttvo8lIflPi4u2zyqgpA+LrCdPMCxsT4vPIc81wmZPi/Sxjztfs4+MHNl
PQIDhT4xHko9DUu5PjHTOT0YkwQ+MpHVPSPUqD4zWZ49LwxYPjQp9D06Ni0+NQIXPUVOij414So9
UFHVPjbGND1bPPM+N7AkPWYNaz44ndY9cMC+PjmOFD17VMo+On+bPYLkBz47cRg9iAyePjxhPD2N
I6c+PU6wPZIooD4+OBw9lxtqPj8cLz2b+/U+P/miPaDKVj5Azzw9pYaLPkGbzD2qMLo+Ql43Pa7J
HT5DFXQ9s0/uPkPAjj23xYU+RF6uPbwqDz5E7xM9wH2gPkVxET3EwEY+ReQfPcjyVz5GR889zROh
PkabyD3RJBQ+Rt/aPdUjdD5HE+g92RFFPkc38z3c7QY+R0wSPeC2Bj5HUHw95GtXPkdFfD3oC+s+
RytzPeuWYz5HAtk97wlHPkbMLT3yYyQ+RogJPfWiRz5GNxY9+MTaPkXaBT37yLw+RXGMPf6r6D5E
/m4+ALX4PkSBaj4CA1Y+Q/tMPgM83j5DbNY+BGFgPkLWyz4Fb7c+QjnoPgZmsD5BluQ+B0UoPkDu
bT4ICho+QEEqPgi0fT4/j7c+CUODPj7apT4JtmU+PiJ5PgoMaD49Z6g+CkUnPjyqoT4KYEA+O+vF
PgpdqT47K2s+Cj1fPjpp2z4J/7g+OadaPgmlTz445Ck+CS7zPjgggj4InbY+N1yaPgfy5j42mKM+
BzAnPjXU0z4GV1s+NRFlPgVqtj40Tpc+BGzAPjOMtD4DYEs+MswRPgJIXT4yDRA+AShfPjFQKD4A
BBc+MJXmPf2+0T4v3uw9+30HPi8r+D35S64+Ln3jPfc0RT4t1as99UCSPi00bj3zesY+LJtwPfHt
cz4sDBw98KNpPiuIBj3vp7A+KxDyPe8Flj4qqNA97siKPipRvT3u/AU+Kg4DPe+rgT4p4B098OI6
PinKrT3yq44+KdCHPfUSnj4p9J89+CIfPio6Dj375LI+KqQLPgAyKD4rNd0+AtVYPivy2T4F4IY+
LN5dPglX5T4t+7Y+DT9XPi9OIz4RmoI+MNjFPhZskT4ynpI+G7hLPjSiRD4hf/k+NuZUPifFhD45
bO0+LopRPjw34D41z0I+P0iePj2UpD5CoDU+Rdp0PkY/QT5On/8+SiX1PlfkDD5OVBU+YaTSPlLI
8j5r4AI+V4N1PnaSyj5cgh0+gNzYPmHDAz6GqGs+Z0PjPoyp4T5tAiQ+kt6/PnL61j6ZREM+eSq/
Pp/XeT5/jmI+ppUzPoMRAT6tego+hnDXPrSCaT6J5J8+u6qAPo1qMT7C7mI+kP9UPspKAj6Uobs+
0bkkPphPET7ZN4A+nAT0PuDAsj6fwPw+6FBGPqOAuT7v4bc+p0G7Pvdwfj6rAZI+/vgWPq690D8D
OgU+snQLPwbv8z62IeM/CpupPrnFAj8OOwk+vVscPxHMAT7A4fU/FUySPsRXYz8Yus4+x7lMPxwU
5z7LBa4/H1knPs46nz8ihe8+0VZPPyWZuT7UVwI/KJMrPtc7IT8rcQw+2gEyPy4yRT7cp9k/MNXi
Pt8t3j8zWxs+4ZIxPzXBTz7j09w/OAf+PuXyFT86Lts+5+wyPzw1vj7pwbQ/PhyhPutyQD8/47Q+
7P2hP0GLRD7uY8U/QxPOPu+kxT9EffQ+8MDfP0XKez7xuHI/RvpPPvKMAD9IDnw+8zwuP0kINj7z
ycM/SejOPvQ1qD9Ksao+9IDeP0tkSD70rIQ/TAJLPvS51T9MjV8+9KogP00HTz70fs0/TXHqPvQ5
Uj9Nzxg+89s9P04gwD7zZig/TmjUPvLbuD9OqUQ+8j2aP07kCT7xjYQ/TxsZPvDNMD9PUGI+7/5a
P0+Fyz7vIr8/T70wPu48FT9P+Fw+7UwPP1A5Dj7sVFc/UIDyPutWkT9Q0Zs+6lRQP1EskD7pTx4/
UZMyPuhIcz9SBs8+50G3P1KImj7mPDw/UxmiPuU5RT9Tuts+5Dn8P1RtHT7jP3o/VTEgPuJKvD9W
B3g+4VyqP1bwmD7gdhE/V+zXPt+XrD9Y/GM+3sIXP1ofUD7d9do/W1WOPt0zZj9cnvY+3HsRP137
OT7bzRo/X2nyPtsprT9g6qM+2pDeP2J8rz7aAq8/ZB9lPtl/DT9l0fc+2QXPP2eTiz7YlsQ/aWMs
Ptgxoz9rP98+19YYP20okT7Xg8I/bxwmPtc6ND9xGXg+1vj2P3MfWj7Wv4k/dSyTPtaNYj93P/Q+
1mH4P3lYQD7WPLg/e3Q7PtYdDz99kqs+1gJkP3+yWj7V7B8/gOkQPtXZrT+B+Gs+1cp5P4MGrj7V
vfQ/hBNQPtWzkT+FHc8+1arMP4YlqT7Vox8/hypsPtWcED+IK6c+1ZUvP4ko8z7VjhI/iiHwPtWG
VT+LFkc+1X2iP4wFqD7Vc6o/jO/QPtVoKT+N1IE+1VrlP46zgz7VS6o/j4yrPtU6Uj+QX9U+1SbD
P5Es4j7VEOg/kfO8PtT4tz+StFk+1N4wP5Nusj7UwVw/lCLHPtSiSD+U0KI+1IENP5V4Tj7UXcc/
lhniPtQ4mj+WtXQ+1BGwP5dLJD7T6TU/l9sTPtO/Wj+YZWY+05RRP5jqSD7TaFI/mWnlPtM7kj+Z
5G0+0w5JP5paEz7S4Kk/mssJPtKy5z+bN4Q+0oU3P5ufvj7SV8Y/nAPtPtIqwD+cZEw+0f5OP5zB
Ej7R0pE/nRp6PtGnqT+dcLs+0X2oP53EED7RVKQ/nhSxPtEsqj+eYtY+0QW8P56utj7Q394/nviI
PtC7Bj+fQIM+0JcsP5+G2j7QdDk/n8vFPtBSGj+gD3Q+0DCuP6BSFj7QD9U/oJPbPs/vaj+g1PY+
z89AP6EVkz7Pryc/oVXZPs+O8D+hlfk+z25nP6HWGD7PTVU/ohZgPs8rhD+iVvQ+zwi7P6KX+j7O
5MU/otmTPs6/Zz+jG+A+zphuP6NfAT7Ob6M/o6MUPs5E1j+j6DM+zhfYP6QueD7N6Ho/pHX2Ps22
lD+kvsM+zYICP6UI9D7NSqQ/pVScPs0QXz+locY+zNMcP6XwgD7Mksw/pkDQPsxPYz+mkr8+zAja
P6bmTz7LvzE/pzuFPstybT+nkl4+yyKaP6fq3D7Kz8o/qET1Psp6Ej+ooJ4+yiGNP6j90D7Jxlw/
qVx+PslopT+pvJc+yQiSP6oeBz7IplA/qoC6PshCDz+q5Jc+x9wEP6tJhz7HdGc/q69qPscLbz+s
FiM+xqFXP6x9lT7GNl0/rOWbPsXKuT+tThA+xV6pP622zz7E8mk/rh+wPsSGMj+uiIg+xBo9P67x
Lj7DrsE/r1l4PsND8z+vwTc+wtoEP7AoPj7CcSM/sI5hPsIJeT+w83E+waMvP7FXPT7BPmc/sbmW
PsDbQT+yGk0+wHnYP7J5MT7AGkM/stYTPr+8kz+zMMY+v2DYP7OJHD6/Bx0/s97lPr6vZT+0MfU+
vlm1P7SCHj6+Bgs/tM83Pr20Yz+1GRc+vWSzP7VflT69FvQ/taKLPrzLFj+14dU+vIEKP7YdTD68
OL8/tlTOPrvyID+2iD8+u60XP7a3gj67aZE/tuJ+Prsndj+3CRY+uuasP7crNj66pxw/t0jLPrpo
rj+3YcU+uitKP7d2Fj657tY/t4W2PrmzOj+3kJo+uXhgP7eWvz65Pi4/t5gnPrkEkD+3lNM+uMty
P7eMyD64kr0/t4ARPrhaYT+3brk+uCJHP7dYzT636mE/tz5jPreynj+3H5I+t3rzP7b8cj63Q08/
ttUiPrcLqj+2qcU+ttP8P7Z6gT62nD4/tkd7PrZkaD+2ENs+tix3P7XW0T619Gs/tZmNPrW8Rj+1
WUM+tYQIP7UWKj61S7k/tNB8PrUTXz+0iHQ+tNsFP7Q+UD60orQ/s/JQPrRqej+zpLM+tDJlP7NV
vT6z+oc/swW0PrPC8z+ytN8+s4u8P7Jjhz6zVPY/shH1PrMeuT+xwHI+sukeP7FvSD6ytDk/sR7E
PrKAJD+wzy8+skz3P7CA2T6yGsk/sDQKPrHpsj+v6Q8+sbnIP6+gNT6xiyA/r1nGPrFdzz+vFgs+
sTHoP67VTT6xB30/rpfZPrDenz+uXfQ+sLdcP64n5j6wkcE/rfX2PrBt2D+tyGk+sEupP62fgD6w
Kz4/rXt9PrAMmz+tXKQ+r+/GP61DMj6v1L8/rS9kPq+7iD+tIXU+r6QgP60ZoD6vjoc/rRgdPq96
uj+tHSM+r2i2P60o4j6vWHY/rTuLPq9J+D+tVUs+rz00P612Tj6vMig/rZ6/Pq8ozz+tzsU+ryEk
P64GgT6vGyQ/rkYTPq8Wyj+ujZY+rxQTP67dIz6vEvk/rzTPPq8Tfj+vlK8+rxWdP6/8zz6vGVU/
sG01Pq8eoz+w5eg+ryWFP7Fm5j6vLfc/sfAqPq83+D+ygaw+r0OHP7MbXT6vUKM/s70oPq9fRz+0
ZvI+r29xP7UYnT6vgR4/tdIIPq+USz+2kwc+r6j0P7dbbD6vvxU/uCr+Pq/Wpz+5AYQ+r++lP7ne
vT6wCgk/usJePrAlyz+7rCE+sELkP7ybtD6wYU0/vZC+PrCA/T++iuc+sKHqP7+JzD6wxA0/wI0H
PrDnWT/BlDA+sQvEP8Ke2T6xMUY/w6yQPrFX0D/EvN4+sX9VP8XPTD6xp8o/xuNePrHRHz/H+Jc+
sftFP8kOeT6yJjA/yiSCPrJRzz/LOjA+sn4PP8xO/z6yquA/zWJrPrLYLj/Oc/c+swXmP8+DHz6z
M/E/0I9jPrNiOD/RmEE+s5CkP9KdQD6zvx4/053jPrPtiD/UmbU+tBvHP9WQQj60Sb4/1oEZPrR3
Tz/Xa9E+tKRaP9hQAT600L4/2S1EPrT8WD/aAz4+tScIP9rRlD61UKk/25f0PrV5Fz/cVhA+taAr
P90Lnz61xcU/3bhgPrXpvT/eXBQ+tgvxP972iD62LDw/34eJPrZKez/gDuk+tmaMP+CMhj62gE0/
4QBBPraXoT/hagE+tqxoP+HJrz62voo/4h9BPrbN7T/iaqs+ttp8P+Kr5z625CE/4uL2Prbqzj/j
D9s+tu52P+Mynz627w8/40tLPrbskz/jWfQ+tucAP+NerD623ls/41mJPrbSpz/jSqU+tsPwP+My
Gj62skM/4xAGPradsz/i5Ik+toZXP+KvxT62bEk/4nHdPrZPqT/iKvY+tjCZP+HbOj62D0E/4YLR
PrXryT/hId8+tcZiP+C4jz61nzs/4EcJPrV2ij/fzXY+tUyDP99MAj61IWA/3sLXPrT1XD/eMiA+
tMi0P92aCz60m6g/3PrAPrRudj/cVG0+tEFfP9unPz60FKQ/2vNkPrPohj/aOQk+s71EP9l4XT6z
kx4/2LGPPrNqUT/X5M0+s0MYP9cSST6zHa8/1jo1PrL6Sz/VXL8+stkfP9R6HT6yul4/05KEPrKe
Mz/Spig+soTFP9G1Pz6ybjc/0L/+PrJapj/PxqA+skotP87JXj6yPN8/zch0PrIyyD/MxBw+sivv
P8u8kT6yKFQ/yrITPrIn8j/JpOM+siq+P8iVQD6yMKY/x4NsPrI5kT/Gb6Q+skViP8VaKT6yU/I/
xEM/PrJlGD/DKyU+snilP8ISHT6yjmQ/wPhpPrKmHT+/3kc+sr+SP77D9T6y2oI/vamxPrL2qj+8
j7s+sxPGP7t2Tj6zMY8/ul2jPrNPvT+5RfM+s24IP7gvdD6zjCo/txpdPrOp3j+2Bt0+s8bgP7T1
Jj6z4u8/s+VkPrP9zz+y18I+tBdGP7HMaT60Lx8/sMOAPrRFKz+vvSk+tFk/P665hz60azc/rbi3
PrR69T+sutY+tIhgP6u/+z60k2Y/qsg7PrSb+j+p060+tKIWP6jiYT60pbw/p/RnPrSm8D+nCc8+
tKW+P6YipD60ojg/pT7wPrSccD+kXrw+tJR/P6OCDT60ioM/oqjtPrR+mT+h010+tHDjP6EBYj60
YYM/oDL+PrRQmz+faDU+tD5NP56hBj60Kro/nd1zPrQWBD+dHXs+tABIP5xhHT6z6aA/m6hZPrPS
JT+a8y4+s7nsP5pBnj6zoQQ/mZOjPrOHdj+Y6T4+s21MP5hCaT6zUoU/l58kPrM3HT+W/20+sxsM
P5ZjOz6y/kM/lcqMPrLgrz+VNVk+ssI4P5Sjmj6yosI/lBVNPrKCLj+TimI+smBXP5MC0D6yPRc/
kn6LPrIYRD+R/YM+sfG0P5F/qj6xyTs/kQTsPrGeqz+QjTc+sXHZP5AYdj6xQpc/j6aNPrEQtz+P
N2I+sNwQP47K1z6wpHs/jmDOPrBp0T+N+SI+sCvwP42TsD6v6rk/jTBRPq+mEz+Mzt0+r13mP4xv
Jz6vEiA/jBEAPq7CsT+LtDs+rm+TP4tYpT6uGME/iv4MPq2+Oj+KpD4+rWAGP4pLAj6s/i8/ifIk
PqyYxD+JmW8+rC/YP4lArT6rw4U/iOenPqtT5T+Ijig+quEZP4gz/D6qa0U/h9juPqnykT+HfMw+
qXcoP4cfaT6o+TU/hsCXPqh46T+GYC0+p/Z3P4X+BD6nchQ/hZn5Pqbr9z+FM+8+pmRWP4TLyj6l
22s/hGFxPqVRbj+D9Nc+pMabP4OF7T6kOyw/gxSnPqOvXT+CoQc+oyNpP4IrDj6il4w/gbLHPqIM
Aj+BOD8+oYEFP4C7jD6g9s0/gDzFPqBtlD9/eBw+n+WUP35zFj6fXwM/fWrIPp7aFz98X5M+nlcD
P3tR4z6d1fk/ekIrPp1XKz95MOQ+nNrIP3gelT6cYPk/dwvKPpvp6T91+Q8+m3W+P3Tm/j6bBJo/
c9Y4PpqWnj9yx14+mivoP3G7ET6ZxI8/cLH2PplgqT9vrLk+mQBHP26sBT6Yo3g/bbCEPphKRT9s
ut4+l/S2P2vLuz6Xosw/auO8PpdUhj9qA4A+lwnfP2krpD6Wws4/aFy6PpZ/SD9nl1I+lj8+P2bb
9D6WAp8/ZislPpXJWD9lhVo+lZNUP2TrAz6VYHw/ZFyGPpUwuT9j2j4+lQPzP2Nkgj6U2hI/Yvud
PpSy/T9in9I+lI6hP2JRVj6UbOg/YhBTPpRNvz9h3O0+lDEWP2G3PD6UFt0/YZ9NPpP/CT9hlSY+
k+mRP2GYvz6T1nA/YaoIPpPFoz9hyPA+k7ctP2H1Vz6TqxE/Yi8VPpOhVT9idfw+k5oGP2LJ0z6T
lTA/YypgPpOS4j9jl18+k5MuP2QQij6TliY/ZJWVPpOb3T9lJig+k6RqP2XB8T6Tr94/ZmiXPpO+
UD9nGbk+k8/RP2fU+D6T5HM/aJnzPpP8Rj9paEU+lBdXP2o/gz6UNbA/ax9KPpRXVj9sBy0+lHxO
P2z2wj6UpJY/be2dPpTQJz9u61M+lP76P2/vez6VMP4/cPmkPpVmID9yCWA+lZ5IP3MeQz6V2Vo/
dDfkPpYXMz91VdQ+llevP3Z3qT6WmqM/d5z1Ppbf4z94xUk+lyc6P3nwOj6XcHU/ex1YPpe7XD98
TDg+mAe0P318aT6YVUE/fq16Ppijwz9/3v0+mPL6P4CIPz6ZQqY/gSDIPpmShD+BuN4+meJUP4JQ
Rj6aMdI/gubEPpqAvT+DfB8+ms7TP4QQGD6bG9Q/hKJxPptngT+FMus+m7GcP4XBSD6b+ek/hk1F
PpxALj+G1qQ+nIQyP4ddID6cxb0/h+B3Pp0Emz+IYGI+nUCZP4jcnD6deYQ/iVTjPp2vMT+JyO4+
neFvP4o4dj6eEBY/iqM1Pp46/D+LCOA+nmH7P4tpMT6ehO4/i8PfPp6jrz+MGKA+nr4fP4xnLT6e
1Bw/jK8/Pp7liD+M8I8+nvJGP40q1j6e+jk/jV3PPp79Sj+NiTY+nvtgP42sxT6e9GA/jchAPp7o
Nz+N22c+ntbPP43l/z6ewBY/jefOPp6j+j+N4J8+noJtP43QPT6eW2I/jbZ4Pp4uyD+NkyA+nfyZ
P41mET6dxM8/jS8kPp2HZT+M7jk+nURbP4yjMz6c+7E/jE3/Ppytbj+L7ow+nFmdP4uEzD6cAEw/
ixC5PpuhjD+KklI+mz14P4oJoD6a1C0/iXapPpplzj+I2YA+mfKGP4gyPT6ZeoU/h4D+Ppj+Aj+G
xeY+mH07P4YBHj6X+Hc/hTLXPpdwAT+EW0s+luQwP4N6sz6WVV0/gpFUPpXD7D+Bn3Y+lTBFP4Cl
Zz6Umto/f0b1PpQEHz99NBs+k2ySP3sS/D6S1LE/eORhPpI9Aj92qRw+kaYLP3RiCj6REFU/chAN
PpB8az9vtAc+j+rTP21O7z6PXBg/auG8Po7Qvj9obWs+jklHP2Xy/j6Nxiw/Y3N4Po1H4D9g79w+
jM7NP15pLj6MW1Q/W+B3PovtyT9ZVsU+i4Z3P1bNGT6LJZs/VER+PorLYT9RvfU+infoP086fz6K
K0E/TLsbPonlbD9KQL8+iaZaP0fMVT6Jbe4/RV7DPok7+T9C+PM+iRBAP0CbuD6I6ns/PkfpPojK
VD87/kY+iK9rPzm/kD6ImVY/N4x6PoiHoz81Zag+iHnYPzNLuD6Ib3Y/MT88Pohn+z8vQLY+iGLi
Py1Qnz6IX6U/K29bPohdwj8pnVE+iFy2Pyfa1T6IXAU/JigtPohbNz8khZI+iFnaPyLzNj6IV4c=
      </set>
      <set id="src_5711" fmt="series">
AAAACHNyY181NzExAAAAAj+AAADDx4AAAAAAAgAABLA8OcLzPha/cDydbxk+FwNQPN6bOT4XUC09
ECUPPhemGj0xLsk+GAUNPVJbRT4YbO49c5prPhjdhj2Kbb0+GVaNPZsGmz4Z16Q9q478PhpgVT27
/bk+GvAbPcxJmD4bhlw93GlQPhwicD3sU0Q+HMOePfv94z4daR0+Ba/lPh4SID4NN7s+Hr3LPhSR
0z4faz8+G7mFPiAZlz4iqlI+IMfnPilf3z4hdUg+L9XiPiIg0j42CEs+IsmePjvzHD4jbsg+QZKf
PiQPcD5G42Q+JKrEPkviFD4lP/A+UIvDPiXOND5U3cQ+JlTYPljViD4m0ys+XHEPPidIjD5frn8+
J7RqPmKMUz4oFj0+ZQlqPihtkj5nJOY+KLn/PmjeUj4o+y4+ajV1Pikw2D5rKoc+KVrDPmu+AD4p
eMU+a/CxPimKzT5rw8E+KZDRPms4rT4pit8+alEsPil5Dz5pDz0+KVuPPmd1ND4pMpw+ZYWlPij+
gT5jQ1Q+KL+cPmCxSz4odlk+XdK/PigjMT5aqws+J8ayPlc9qD4nYXQ+U45iPib0Iz5PoQg+Jn9z
Pkt5cj4mBCU+RxuVPiWDBj5Ci3Y+JPzvPj3NKj4kcsM+OOS7PiPlbD4z1i4+I1XcPi6ldD4ixQk+
KVaTPiIz7j4j7VQ+IaOKPh5tfT4hFNY+GNq6PiCI0T4TOIo+IABzPg2KWj4ffKo+B9NMPh7+YD4C
FpI+HoZ0PfiuAj4eFbc97S7FPh2s7D3htIM+HUzFPdZD9T4c9eQ9yuF2Phyo0D2/kNY+HGX+PbRV
wT4cLcs9qTNnPhwAfT2eLJY+G949PZND0z4bxxw9iHsjPhu7Dz17qM4+G7n1PWaiZD4bw5E9UeWx
PhvXkD09dJ8+G/WGPSlQiz4cHPE9FXqWPhxNOz0B81Y+HIW9PN12iT4cxb08t6UzPh0MdzyScls+
HVkXPFu6SD4dqr48E8qKPh4AkTuaKWQ+HlmoOfLS3T4etRq7csPePh8R/7v/g4k+H29uvEGbjD4f
zIm8gR8WPiAocLyg1AY+IIJTvL/rTD4g2WO83mKaPiEs5Lz8N6M+IXwhvQyzyj4hxnW9GvcxPiIL
Rr0o5BM+IkoIvTZ3vT4igke9Q69fPiKzlr1Qh8s+It2dvVz9uj4jABC9aQ2BPiMasr10sz4+Iy1X
vX/qlj4jN+a9hVfAPiM6Ub2Kfs4+IzSdvY9oFT4jJtu9lBFoPiMRKL2YeIk+IvOuvZybFj4izqi9
oHbzPiKiVr2kCfY+Im8KvadSEz4iNRe9qk1hPiH05L2s+gI+Ia7bva9WaT4hY2y9sWEVPiETE72z
GOA+IL5RvbR8nD4gZay9tYuAPiAJr722RQw+H6rpvbapAz4fSe69trdXPh7nV722cGk+HoO8vbXU
pz4eH7u9tOT0Ph27672zoqQ+HVjivbIPBT4c90a9sCu9PhyXsb2t+vI+HDq7vat+7j4b4Pu9qLqA
PhuLAL2lsFA+GzlYvaJjhT4a7Iy9nteLPhqlHL2bD+0+GmOAvZcQkD4aKCq9kt1VPhnzgr2Oenc+
GcXnvYnsOj4Zn629hTcDPhmBHL2AX28+GWp0vXbUTz4ZW+W9bLeCPhlVkr1icoE+GVeSvVgOnj4Z
YfC9TZWQPhl0q71DEVk+GY+uvTiLYz4ZsuO9Lg1XPhneH70joGE+GhEuvRlOLz4aS9K9Dx+bPhqN
x70FHYs+Gta/vPahmD4bJmO844N0Pht8V7zQ8YY+G9g6vL77Xz4cOae8rbECPhygN7ydIZY+HQuB
vI1a/D4dex28fNY7Ph3un7xgvhA+HmWivEaFij4e38K8LkNcPh9cnLwYD+M+H9vSvAP/5j4gXQW7
5E2uPiDf3rvFLsI+IWQMu6rFzT4h6T67lTZnPiJvJruEnRo+IvV5u3It8T4je/K7ZXxXPiQCSLtj
VPw+JIg1u2vggT4lDXS7f0glPiWRwruO1Xg+JhTXu6OVxj4mlmq7vfEuPicWMrvd78g+J5PgvAHO
Nj4oDyG8F33EPiiHnLwwCVg+KPz3vEtwBD4pbtG8abCcPincxbyFZC0+KkZovJdZwj4qq0m8qrZx
PisK9Ly/dmc+K2TxvNWVaj4ruMW87Q7JPiwF8b0C7hM+LEv2vQ/7Zz4silK9Hat2PizAg70r+dM+
LO4OvTrhwj4tEna9Sl2hPi0tQ71aZ60+LT4DvWr5UT4tRE69fAuQPi0/wr2Gy4Y+LTAAvY/J3z4t
FL29mPycPizttL2iXy0+LLquvavsyD4se4G9taBkPiwwEb2/dMg+K9hUvclkmj4rdEm902paPisE
AL3dgBk+KoegveefvD4p/1m98cMcPilrb7375Ao+KMw0vgL+AD4oIg2+CAJFPidta74M+5c+Jq7T
vhHmrT4l5tC+FsBIPiUWBb4bhTI+JD0bviAyMD4jXMu+JMQKPiJ12L4pN6s+IYkRvi2KCz4gl0++
MbhRPh+hdL41v5M+HqhnvjmdLT4drRq+PU5/Phywf75A0Sc+G7OSvkQi4D4at1O+R0GnPhm8vb5K
K4k+GMTVvkze6z4X0J2+T1pdPhbhGr5RnJg+FfdOvlOkjD4VFDi+VXFgPhQ4175XAoA+E2YjvlhX
kz4SnRK+WXBxPhHej75aTTE+ESuDvlruKD4QhMq+W1PQPg/rO75bfv0+D1+hvltwiD4O4rq+Wyme
Pg51N75aq5M+Dhe+vln3yj4NyuK+WQ/vPg2PI75X9dU+DWTyvlarVz4NTKu+VTKBPg1Gk75TjWg+
DVLdvlG+Tj4NcZ2+T8d3Pg2i1b5Nqx0+DeZwvktrnj4OPDy+SQs/Pg6j8b5GjFQ+Dx0svkPxID4P
p3C+QTv5PhBCJ74+bwE+EOynvjuMVT4RpjC+OJYKPhJt6L41jgc+E0LnvjJ2ED4UJDO+L0/uPhUQ
wL4sHTM+Fgd3vijfLT4XBza+JZc+PhgO1b4iRn0+GR0ivh7t8z4aMOa+G45SPhtI774YKFE+HGQL
vhS8dj4dgQe+EUsMPh6eur4N1FI+H7v/vgpYMz4g18K+BtaRPiHw9r4DTyk+Iwaevf+DFj4kF8y9
+FpgPiUjob3xIu8+JilTvenbNz4nKCe94oGHPigfe73bFB8+KQ66vdOQtj4p9W69y/UrPirTLb3E
P08+K6envbxsvD4scqK9tHsGPi0z8r2sZ3w+LeuDvaQv6D4umVO9m9GrPi89dr2TSlk+L9gRvYqX
qD4waVW9gbdFPjDxhb1xTbw+MXD0vV7IyT4x5/29S9tyPjJXCL04ghc+Mr6EvSS5Yj4zHu29EH4S
PjN4wLz3mus+M8yGvM1KhT40GsK8ogeBPjRkA7xrnXE+NKjSvBE9ID406bu7U6s0PjUnSTslagk+
NWIDPAmP1D41mm08a7KcPjXRCTyn3zs+NgZVPNrV8j42Osk9B1xWPjZu2D0hwLc+NqLwPTyUsD42
13s9V9SxPjcM2T1zfB0+N0NrPYfDHj43e409lfbhPje1kj2kVlQ+N/HLPbLeYz44MIg9wYu5Pjhy
ET3QWsQ+OLatPd9HnD44/qM97k4RPjlKMj39aiI+OZmdPgZLqD457SQ+DeiNPjpFAj4ViVs+OqF1
Ph0rnz47Ark+JMzBPjtpAj4sah4+O9SHPjQBGD48RXw+O47kPjy8Dz5DEMw+PThuPkqEDD49usI+
UeXAPj5DLz5ZMxw+PtHRPmBpYD4/ZsI+Z4WrPkACFT5uhSg+QKPPPnVlGT5BS/I+fCK9PkH6dT6B
XbE+Qq9CPoSWNT5Dajo+h7mjPkQrMj6KxrE+RPHuPo28PD5Fvis+kJkiPkaPlD6TXEs+R2XLPpYE
tD5IQGA+mJF6Pkke1z6bAbo+SgCkPp1UpT5K5Sw+n4l+PkvLyj6hn5w+TLPMPqOWez5NnHE+pW2l
Pk6E8j6nJK8+T2x5Pqi7UD5QUik+qjFYPlE1Hz6rhqA+UhRtPqy7JD5S7yM+rc7nPlPETz6uwhA+
VJL5Pq+U1T5VWiw+sEdzPlYY9T6w2ks+Vs5kPrFNyD5XeY4+saJnPlgZjz6x2LY+WK2NPrHxUT5Z
NLs+sezdPlmuUz6xzAo+WhmhPrGPhz5adfs+sTgiPlrCzz6wxp4+Wv+YPrA7zT5bK+c+r5h7PltH
XT6u3YM+W1G2Pq4Luj5bSsM+rSP0PlsyZD6sJxE+WwiZPqsV3j5azXQ+qfErPlqBGz6oudU+WiPQ
PqdwqT5ZteY+phZiPlk3xz6kq9Y+WKnxPqMxvT5YDPU+oajYPldhcz6gEdE+VqgePp5tWz5V4bo+
nLwrPlUPGT6a/us+VDERPpk2SD5TSIk+l2LdPlJWaz6VhU0+UVurPpOePz5QWT8+ka5VPk9QHj6P
ti4+TkE+Po22az5NLZU+i6+wPkwWEz6JoqM+SvuiPoeP9T5J3yg+hXhPPkjBfz6DXGY+R6N5PoE9
AT5GheA+fjW0PkVpbz557XA+RE7XPnWivz5DNrY+cVd3PkIhoz5tDVM+QRAmPmjGJz5AAr4+ZIPY
Pj752D5gSFU+PfXXPlwVpD489xU+V+3ePjv93j5T0x0+Owp5Pk/HkD46HSM+S812Pjk2Ez5H5xQ+
OFV6PkQWvj43e4A+QF7gPjaoVD48weA+NdwZPjlCLj41Fvw+NeJBPjRZIz4ypH0+M6KyPi+LTj4y
89Q+LJlFPjJMtz4p0Lk+Ma2JPic0HT4xFn8+JMXWPjCHzD4iiEM+MAGrPiB9wD4vhFk+HqiTPi8Q
Fj4dCu0+LqUiPhunDD4uQ8E+Gn8KPi3sNz4ZlPE+LZ7FPhjquT4tW68+GIJRPi0jMj4YXYk+LPWO
Phh+Fz4s0vk+GOWuPiy7pT4ZlfQ+LK/CPhqQST4sr3M+G9YqPiy62j4daNY+LNIMPh9Jqz4s9Rg+
IXm7Pi0kAT4j+hg+LV7DPibLyz4tpVY+Ke+jPi33pD4tZoQ+LlWUPjExET4uvwQ+NU/hPi8zzT45
w58+L7PGPj6MsD4wPsI+Q6tYPjDUjj5JH+0+MXUCPk7qnT4yH+8+VQt5PjLVLT5bgpA+M5ShPmJP
5T40XjQ+aXNAPjUx1D5w7G8+Ng+BPni7Kz4290o+gG97PjfpSD6Eq68+OOWpPokR8D457K8+jaHf
Pjr+rj6SWxk+PBwQPpc9PT49RVg+nEfZPj57Hj6hem0+P74KPqbUcj5BDuU+rFVGPkJuij6x/E0+
Q93sPrfI3T5FXhQ+vbo8PkbwGT7Dz6E+SJUmPsoIPT5KTng+0GM3PkwdVz7W36E+TgMVPt18gz5Q
AQw+5DjXPlIYkz7rE5A+VEsDPvILgz5Wmaw++R+QPlkF2z8AJzo+W5DHPwPLdT5eO5o/B3vLPmEH
XT8LN4o+Y/UEPw799z5nBWA/Es5TPmo5IT8Wp9I+bZDIPxqJpD5xDK0/HnLuPnSs+j8iYtQ+eHGp
PyZYcD58WoE/KlLQPoAzij8uUQI+gktgPzJSBD6EdFc/NlTYPoat6D86WHc+iPd0Pz5byz6LUEA/
Ql2/Po23fT9GXT0+kCxBP0pZID6SrY0/TlBKPpU6UT9SQZE+l9FmP1Yr0T6acZk/Wg3fPp0Zoz9d
5os+n8gxP2G0qj6ie+Y/ZXcMPqUzXD9pLI4+p+0kP2zUBj6qp8s/cGxQPq1h3D9z9Eg+sBnfP3dq
2T6yzl8/es7zPrV96D9+H4w+uCcNP4Ct0j66yGc/gkEgPr1glT+DyTc+v+5CP4VFqD7CcCc/hrYK
PsTlCz+IGfo+x0u/P4lxHz7Joyc/irskPsvqPD+L97w+ziABP40moz7QQ5I/jkehPtJUHz+PWoQ+
1FDuP5BfIz7WOVQ/kVVePtgMwD+SPR8+2cq3P5MWWz7bctc/k+EQPt0EzT+UnUY+3oBkP5VLDD7f
5Xg/lep7PuEz+T+We7U+4mvwP5b+4j7jjXY/l3Q0PuSYtj+X2+g+5Y3zP5g2Qj7mbX0/mIOKPuc3
tz+YxA8+5+0UP5j4LD7ojhE/mSA6PukbPT+ZPJ0+6ZUtP5lNuz7p/IQ/mVP/PupR7z+ZT9k+6pYe
P5lBvT7qyc8/mSohPurtwj+ZCXw+6wK5P5jgSD7rCXs/mK8CPusC0z+YdiY+6u+JP5g2Mj7q0Gk/
l++mPuqmPD+Xov4+6nHJP5dQtj7qM9Q/lvlMPuntHT+WnTk+6Z5hP5Y8+T7pSFY/ldj/Pujrrz+V
ccQ+6IkWP5UHvz7oITU/lJtiPue0pz+ULR0+50QHP5O9XT7mz+I/k0yQPuZYxD+S2yE+5d8uP5Jp
dD7lY5Y/kffwPuTmbT+Rhvg+5GgeP5EW7z7j6Qk/kKgyPuNpgz+QOx8+4undP4/QDz7ial8/j2dY
PuHrRj+PAU8+4WzGP46eSz7g7xE/jj6ePuByTD+N4pk+3/aYP42KiT7ffAw/jTa7Pt8CuD+M530+
3oqoP4ydFj7eE94/jFfNPt2eVz+MF+k+3SoMP4vdqj7ctu0/i6lUPtxE6D+LeyQ+29PiP4tTVz7b
Y8Y/izImPtr0dD+LF8o+2oXMP4sEeD7aF6s/ivhhPtmp7j+K87M+2TxxP4r2mj7Yzw4/iwE9Pthh
nz+LE8A+1/QBP4suQT7XhhM/i1DfPtcXtj+Le6s+1qjLP4uuuT7WOTY/i+oUPtXI4D+MLcM+1Ve1
P4x5yT7U5ac/jM4hPtRyqz+NKsA+0/66P42Plj7TidA/jfyMPtMT8T+OcYY+0p0jP47uYT7SJXU/
j3LyPtGs9j+P/wk+0TO5P5CScD7Qudk/kSzrPtA/dD+RzjU+z8SrP5J2BD7PSaE/kyQMPs7OgD+T
1/o+zlNyP5SRcT7N2KM/lVAUPs1eQD+WE4A+zOR5P5bbTz7Ma34/l6cVPsvzfT+YdmY+y3yoP5lI
0z7LBy8/mh3nPsqTQD+a9TE+yiEFP5vOOz7JsKo/nKiSPslCUz+dg8A+yNYlP55fVj7IbEQ/nzri
PsgEzj+gFfQ+x5/eP6DwHz7HPYo/ocj+Psbd5j+ioCw+xoEDP6N1Uz7GJu4/pEgUPsXPrz+lGB0+
xXtLP6XlJj7FKcg/pq7lPsTbID+ndSE+xI9UP6g3pT7ERmA/qPZDPsQAPz+psNI+w7zkP6pnNj7D
fEo/qxlePsM+aj+rxz0+wwM4P6xw0D7Cyq0/rRYVPsKUvz+ttxs+wmFoP65T9D7CMJ8/ruy7PsIC
Xz+vgZM+wdanP7ASnz7BrXQ/sKARPsGGxz+xKhw+wWKkP7Gw9D7BQQw/sjTVPsEiBj+ytf8+wQWa
P7M0sD7A69E/s7ErPsDUtj+0K7Q+wMBWP7Skjz7Arrw/tRwBPsCf9T+1kko+wJQMP7YHqz7AixA/
tnxhPsCFCD+28KY+wIH6P7dkrT7AgfA/t9irPsCE7j+4TMs+wIr1P7jBNT7Ak/8/uTYGPsCgBT+5
q1w+wK77P7ohSD7AwNE/upfZPsDVcT+7DxU+wOy/P7uG+z7BBpo/u/+CPsEi3D+8eJw+wUFYP7zy
Mz7BYd4/vWwlPsGEMz+95lE+wagdP75gjT7BzVk/vtqqPsHzoz+/VHI+whqvP7/Nqz7CQjA/wEYW
PsJp2D/AvXE+wpFTP8Ezdj7CuE0/wafbPsLecD/CGlg+wwNoP8KKnz7DJt8/wvhjPsNIgj/DY1k+
w2gAP8PLMz7DhQo/xC+kPsOfUj/EkGA+w7aRP8TtHz7DyoM/xUWcPsPa7D/FmZA+w+eRP8XovD7D
8D0/xjLmPsP0xj/Gd9Q+w/UDP8a3UT7D8NQ/xvEwPsPoHz/HJUc+w9rSP8dTdT7DyOE/x3uYPsOy
Qj/HnZg+w5b2P8e5Xz7DdwA/x87bPsNSaz/H3gU+wylHP8fm2D7C+6k/x+lVPsLJpz/H5YI+wpNe
P8fbZz7CWO0/x8sVPsIadT/HtJw+wdgZP8eYFz7BkgI/x3WiPsFIVD/HTVw+wPs7P8cfZj7Aqt0/
xuvmPsBXZD/GswQ+wAD7P8Z07j6/p8s/xjHQPr9MAj/F6do+vu3HP8WdOj6+jUY/xUwjPr4qpz/E
9ss+vcYXP8SdZT69X8I/xEAnPrz31D/D30U+vI53P8N6+T68I9w/wxN3Pru4MD/CqPM+u0ulP8I7
oj663ms/wcvAPrpwuD/BWX0+ugLAP8DlDz65lLs/wG6oPrkm4D+/9no+uLlsP798tj64TJ0/vwGP
PrfgsD++hTU+t3XmP74H1D63DH8/vYmZPrakuz+9Cq4+tj7eP7yLPT612yU/vAttPrV50D+7i2Y+
tRsdP7sLTz60v0U/uotLPrRmgj+6C3k+tBEHP7mL+z6zvwM/uQzsPrNwnD+4jms+syX4P7gQlT6y
3zQ/t5N8PrKcZD+3Fz8+sl2XP7ab7z6yItQ/tiGgPrHsGD+1qGg+sblYP7UwVz6xioM/tLl8PrFf
ez+0Q+U+sTgeP7PPoD6xFD4/s1y4PrDzpz+y6z0+sNYhP7J7Oj6wu2o/sgy4PrCjOT+xn8A+sI1D
P7E0Xj6weTc/sMqePrBmwz+wYog+sFWNP6/8Kj6wRT4/r5eMPrA1fj+vNLs+sCXzP67Txj6wFkY/
rnS+PrAGIT+uF7U+r/UzP628vD6v4y8/rWPoPq/PyT+tDU8+r7q/P6y5DT6vo9I/rGc7Pq+Kyz+s
F/g+r297P6vLZD6vUbg/q4GmPq8xYj+rOuI+rw5fP6r3QT6u6KA/qrbwPq7AHj+qeh4+rpTaP6pA
+T6uZtw/qgu2Pq42NT+p2ok+rgL9P6mtqz6tzVQ/qYVXPq2VZT+pYcc+rVtZP6lDOD6tH2g/qSnn
PqzhzD+pFhY+rKLGP6kIAT6sYpY/qP/nPqwhiD+o/go+q9/nP6kCpj6rngE/qQ34PqtcKj+pID0+
qxqyP6k5sD6q2fE/qVqIPqqaPT+pgvY+qlvpP6mzLT6qH04/qetYPqnkvz+qK6M+qayRP6p0Mj6p
dxg/qsUnPqlEpT+rHpo+qRWIP6uAnz6o6go/q+tHPqjCeD+sXpk+qJ8YP6zanD6ogC8/rV9LPqhl
/T+t7Jk+qFC+P66CdD6oQKs/ryDEPqg1+D+vx2s+qDDUP7B2PT6oMWo/sS0OPqg34D+x66c+qERV
P7KxzT6oVuU/s389Pqhvpj+0U64+qI6kP7Uu0D6os+k/thBLPqjfcj+298E+qRE9P7fk0D6pSTs/
uNcTPqmHWT+5zhw+qct6P7rJej6qFXo/u8i0PqplLD+8y1A+qrpgP73Qzj6rFNg/vtiuPqt0VT+/
4m0+q9iOP8Dtgj6sQTE/wfliPqyt6D/DBYU+rR5XP8QRYD6tkho/xRxlPq4IzT/GJgk+roIEP8ct
vz6u/VE/yDL8Pq96QD/JNTc+r/heP8oz5T6wdzg/yy59PrD2WD/MJHo+sXVIP80VXD6x85I/zgCf
PrJwxT/O5cU+suxwP8/EVj6zZik/0JvfPrPdhz/Ra+4+tFImP9I0GT60w6g/0vP2PrUxtD/TqyE+
tZv6P9RZPj62Ai0/1P32PrZkCz/VmPo+tsFZP9Yp/z63GeI/1rDBPrdtej/XLQM+t7v+P9eejT64
BVI/2AUvPrhJYT/YYMY+uIghP9ixLj64wYw/2PZQPrj1pj/ZMBw+uSR6P9leiT65Tho/2YGYPrly
nD/ZmVA+uZIfP9mlxT65rMg/2acNPrnCvj/ZnU0+udQuP9mIrD654Uw/2WlhPrnqSz/ZP6c+ue9l
P9kLvz658NQ/2M31Prnu1j/Yhp8+uempP9g2FD654Yw/19y1PrnWvj/XevA+ucl/P9cRNz65uhA/
1p//PrmosD/WJ8Y+uZWbP9WpDz65gQ0/1SRiPrlrQj/UmlA+uVRxP9QLaz65PM8/03hHPrkkkj/S
4Xk+uQvoP9JHnz648wI/0atWPrjaCD/RDUA+uMEjP9Bt+T64qHc/z84hPriQKD/PLlo+uHhTP86P
Qj64YRQ/zfF1PrhKhT/NVYs+uDS5P8y8HT64H8Q/zCW9PrgLtT/Lkvk+t/ibP8sEXD635n4/ynpt
PrfVZT/J9ac+t8VWP8l2hj63tlQ/yP16PreoXT/Iiuk+t5tuP8gfNz63j4M/x7q9PreElD/HXc4+
t3qXP8cIsT63cYQ/xrumPrdpST/GduI+t2HbP8Y6kD63WyY/xgbTPrdVGT/F28Y+t0+gP8W5dT63
SqQ/xZ/oPrdGDT/Fjxk+t0HDP8WG/T63Pa0/xYd9Prc5sT/FkH4+tzW0P8Wh0j63MZs/xbtIPrct
ST/F3Kg+tyijP8YFsD63I40/xjYcPrcd8D/GbZc+txeuP8arzD63ELA/xvBYPrcI2j/HOtw+twAZ
P8eK8j629lc/x+AtPrbrgz/IOhw+tt+JP8iYSD620lw/yPo9PrbD8D/JX34+trQ6P8nHkz62ozc/
yjH8PraQ4D/Knj4+tn00P8sL2j62aDk/y3pRPrZR8j/L6So+tjpqP8xX6D62Iaw/zMYVPrYHyD/N
Mzg+tezOP82e3j610NQ/zgicPrWz8z/OcAU+tZZEP87UtD61d+Q/zzZKPrVY8z/PlGo+tTmQP8/u
vT61Gd4/0ETyPrT6Aj/QlsA+tNogP9Dj4j60ul8/0SwYPrSa5T/Rbys+tHvZP9Gs6z60XWQ/0eUo
PrQ/qj/SF8A+tCLUP9JEkD60Bwg/0muFPrPsbD/SjIw+s9MkP9KnmT6zu1Y/0ryhPrOlIz/Sy6c+
s5CtP9LUrT6zfhQ/0te5PrNtdD/S1NQ+s17pP9LMDz6zUoo/0r18PrNIcD/SqTE+s0CsP9KPRz6z
O1A/0m/ZPrM4az/SSwM+szgHP9Ig3j6zOi0/0fGLPrM+3z/RvSU+s0YdP9GDzT6zT+Q/0UWgPrNc
LT/RArs+s2roP9C7Nz6zfAY/0G8yPrOPdD/QHsU+s6UYP8/KBj6zvNI/z3EKPrPWfj/PE+A+s/H1
P86ymj60Dwc/zk1CPrQtgT/N4+Q+tE0uP812hz60bdE/zQUsPrSPKD/Mj9g+tLDwP8wWgj600tw/
y5ktPrT0oT/LF9A+tRXuP8qSYz61Nm8/ygjZPrVVzD/Jeyc+tXOtP8jpPj61j7Y/yFMHPrWpiD/H
uHM+tcDGP8cZbT611RQ/xnXiPrXmFD/Fzb0+tfNoP8Ug5T61/LQ/xG9FPrYBnz/DuMo+tgHSP8L9
Xz61/Pc/wjztPrXyvz/Bd2Y+teLcP8CstD61zQg/v9zHPrWxAD+/B5M+tY6EP74tCz61ZWA/vU0m
PrU1YT+8Z90+tP5eP7t9LT60wDM/uo0UPrR6xj+5l5U+tC4AP7ictz6z2dU/t5yBPrN+QT+2lv0+
sxtEP7WMPj6ysOk/tHxVPrI/QT+zZ1w+scZlP7JNcD6xRnY/sS6xPrC/nD+wC0E+sDIFP67jRT6v
nec/rbboPq8Dez+shlk+rmMEP6tRyT6tvMg/qhlwPq0RFj+o3Yc+rGA9P6eeTD6rqpY/plv/Pqrw
dz+lFuA+qjI9P6PPNj6pcEg/ooVMPqiq+j+hOW0+p+K3P5/r4z6nF+I/np0DPqZK4j+dTR4+pXwZ
P5v8hz6kq+8/mquXPqPayT+ZWqI+owkHP5gKBT6iNww/lrocPqFlNz+Va0I+oJPkP5Qd0D6fw2s/
ktIjPp70Ij+RiJk+niZdP5BBjD6dWmk/jv1ZPpyQkT+NvF4+m8kYP4x+9z6bBEA/i0V6PppCRD+K
EEI+mYNeP4jfpz6Yx78/h7QDPpgPlD+Gja0+l1sIP4Vs9j6Wqj0/hFIzPpX9VD+DPbQ+lVRnP4Iv
xz6Ur44/gSi5PpQO3D+AKNA+k3JeP35grz6S2iI/fH8iPpJGMT96rYA+kbaSP3jsQj6RK0Y/dzvg
PpCkUj91nMw+kCG3P3QPbj6Po3U/cpQnPo8pij9xK1U+jrP3P2/VST6OQrw/bpJOPo3V2D9tYq4+
jW1OP2xGnD6NCSA/az5QPoypVD9qSfE+jE3xP2lpmz6L9wE/aJ1jPoukjz9n5Vs+i1anP2dBgT6L
DVo/ZrHPPorIuj9mNjU+iojcP2XOmD6KTdU/ZXrQPooXvT9lOq0+ieaqP2UN8j6Jurc/ZPRYPomT
+z9k7Yw+iXKNP2T5Lz6JVoI/ZRbhPok/7j9lRi8+iS7jP2WGnj6JI20/ZdekPokdlD9mOLE+iR1c
P2apLj6JIsM/Zyh2Poktvz9ntdw+iT5DP2hQrj6JVDg/aPgpPolvfj9pq5M+iY/yP2pqIj6JtWQ/
azMFPonfoj9sBWY+ig5tP2zgaz6KQYA/bcM3Pop4kz9urO4+irNTP2+cqz6K8Wk/cJGSPosyeT9x
iro+i3YjP3KHQj6LvAM/c4ZCPowDsj90ht8+jEzJP3WINz6Mltw/dolvPozhhj93ibg+jSxgP3iI
Pj6NdwU/eYQ7Po3BFD96fOk+jgovP3txiT6OUgE/fGFlPo6YNj99S9A+jtyDP34wIj6PHqM/fw3C
Po9eWj9/5Bo+j5txP4BZTD6P1bk/gLxiPpANED+BGxE+kEFYP4F1IT6Qcn0/gcpdPpCgcj+CGpg+
kMszP4JlqD6Q8sI/gqtmPpEXKz+C67Q+kTh+P4MmcT6RVtI/g1uDPpFyQz+Ditg+kYr0P4O0XD6R
oQo/g9f/PpG0qj+D9bk+kcYEP4QNfj6R1UE/hB9GPpHikD+EKwo+ke4dP4QwzD6R+Bc/hDCMPpIA
qT+EKko+kgf8P4QeBz6SDjU/hAvJPpITej+D85E+khflP4PVYj6SG5I/g7FDPpIelT+Dhzk+kiD9
P4NXSj6SItI/gyF5PpIkFz+C5c0+kiTIP4KkRz6SJNo/glztPpIkPD+CD8U+kiLYP4G8zz6SIJA=
      </set>
      <set id="src_51" fmt="series">
AAAABnNyY181MQAAAAI/gAAAw8eAAAAAAAIAAASwPYSUdz5C5Zo9iLhwPkJBGD2M9Is+QYt7PZFE
oD5AxS89laSlPj/uuT2aEGM+PwiyPZ6DvD4+E889ovqDPj0Q3D2ncK0+PAC+PaviRT465HM9sEsV
Pjm9Cj20p1g+OIuvPbjzGD43UaA9vSq4PjYQMj3BSl4+NMjMPcVOgT4zfOg9yTO3PjIuBT3M9ns+
MN22PdCToT4vjZU91AfzPi4/Pj3XUGg+LPRPPdpqTT4rrmM93VMMPipvET3gCAM+KTfePeKHCz4o
CkQ95M4ePibnqD3m20g+JdFSPeis7j4kyHI96kGFPiPOEz3rl9s+IuMePeyvGj4iCFM97YZ7PiE+
ST3uHZU+IIVsPe50AT4f3fc97onZPh9H/D3uX1Q+HsNfPe31FD4eT9097UvwPh3tBT3sZPE+HZpG
PetBaT4dVuc96eLrPh0iGT3oS2c+HPrwPeZ8xT4c4Gk95HlFPhzRdT3iQ6A+HMz9Pd/eWj4c0eQ9
3Ux8PhzfDz3akTE+HPNhPdevvj4dDdM91KuBPh0tYz3RiBU+HVEjPc5JBz4deDg9yvH1Ph2h3j3H
hp8+Hc1rPcQK8T4d+lA9wIKwPh4oGD288cU+HlZsPblbqz4ehQs9tcRCPh6z1T2yLt0+HuK7Pa6f
Cj4fEc09qxf8Ph9BND2nnL8+H3ElPaQwaj4foes9oNVzPh/T2j2djjQ+IAdUPZpczz4gPMM9l0Mh
PiB0lD2UQoI+IK83PZFcNj4g7RU9jpERPiEulT2L4Ys+IXQVPYlN0T4hveY9htWUPiIMSj2EeDo+
Il92PYI04T4it4k9gAoaPiMUjj177MQ+I3Z8PXfvYT4j3TI9dBehPiRIeD1wYBA+JLf9PWzDBj4l
K1w9aTpKPiWiFz1lvsM+JhudPWJJPj4ml0Y9XtHzPicUWj1bURQ+J5IOPVe+UT4oD409VBEnPiiL
7j1QQPk+KQZAPUxFTz4pfY49SBUPPinw2D1Dp6s+Kl8gPT70ij4qx2A9OfM5PisomD00m8Q+K4HK
PS7mzz4r0gM9KM0APiwYUj0iRvw+LFPPPRtOfz4sg6U9E93MPiynCT0L76M+LL0+PQN/dD4sxZY8
9RJePiy/eDziFFM+LKphPM4Apj4shd88uNQBPixRlDyijY8+LA0+PIsuBj4ruKs8ZW/3PitTxTwy
X0U+Kt6NO/pqtz4qWR07jARjPinDpzpNgP0+KR52uzjDTz4oae271f2sPiemibwpdRM+JtTevGlx
eD4l9ZW8lWeuPiUJdLy2sx8+JBFVvNiGCj4jDiS8+slZPiIA5r0OstM+IOquvSAgrD4fzKm9MaEC
Ph6oDb1DJkw+HX4evVSiZj4cUDG9ZgaqPhsfpL13REc+Ge3fvYQmGj4YvEq9jIecPheMVb2Uvto+
Fl9wvZzETD4VNwa9pJAcPhQUgL2sGs4+Evk9vbNctj4R5pO9uk53PhDdx73A6Ng+D+ASvcckfj4O
7pW9zPq7Pg4KX73SZMc+DTRjvddcUj4MbX2929uEPgu2aL3f3M4+Cw/GveNa3D4Kehq95lDwPgn1
w73our8+CYMEveqUVD4JIf6969pVPgjStL3sibs+CJUKveygTD4IaMi97BxJPghNnL3q/HY+CEMX
velAMD4ISLW95udwPghd2r3j8qE+CIHgveBi5j4ItAu93Dn0Pgjzkr3XejE+CT+jvdImcj4Jl2S9
zEI5Pgn59L3F0ZE+CmZvvb7ZJT4K2++9t14HPgtZjb2vZcs+C95ovab2oz4MaZ69nhcMPgz6U72U
zjQ+DY+zvYsjjz4OKO69gR7xPg7FPb1tkPI+D2PhvVhRdz4QBCG9QpDlPhClT70sYUE+EUbIvRXV
Fj4R5+68/f5pPhKIK7zP5WU+Eyb1vKGGCT4Tw8e8ZgxEPhReKrwJGl0+FPWxuzIHvj4VifQ7Pb6f
PhYakjwKbtU+Fqc0PGQxLj4XL448njZ/PhezWzzJbio+GDJhPPOdCD4YrG49DlBgPhkhVj0iLKE+
GZD4PTVUGj4Z+z89R7fGPhpgFz1ZScg+Gr98PWn89j4bGW89ecTtPhtt+T2ESzo+G70wPYszmj4c
BzE9kZa1PhxMID2XcG4+HIwpPZy87D4cx4E9oXjiPhz+Yz2loY4+HTERPak0vT4dX9E9rDCwPh2K
8T2ulBI+HbK/PbBeUD4d15I9sY87Ph35wD2yJxw+HhmdPbImsz4eN4Y9sY80Ph5T0j2wYmQ+Hm7T
Pa6idT4eiNg9rFHEPh6iKz2pc4E+HrsQPaYLCz4e08E9ohwzPh7sdT2dqyA+HwVWPZi8LT4fHoM9
k1QFPh84ET2Nd8w+H1IKPYcs+T4fbG89gHjvPh+HMD1ywxs+H6I3PWPZlz4fvV09VEGlPh/YdD1E
B/U+H/NDPTM5KD4gDYk9IeHbPiAm+T0QD5Y+ID9DPPueiD4gVgw81lxBPiBq+Dywcts+IH2tPIn7
1j4gjck8RiKxPiCa7jvvM58+IKS9OyI9ZD4gqtq7GzKtPiCs7bvslAE+IKqovEW5Cz4go8O8indA
PiCX+ryx34k+IIcWvNkBXj4gcOW8/8jWPiBVRr0TEcY+IDQdvSX/2j4gDV+9OKZhPh/hCb1K/gg+
H68nvVz/xT4fd8q9bqUkPh87Fb1/6Ms+Hvk0vYhirD4esl+9kJtDPh5m2b2YnEg+HhbpvaBkIj4d
wuq9p/F8Ph1rN72vQ4o+HRA6vbZZqz4csl69vTN4PhxSHL3D0PI+G+/xvcoyRT4bjF690FgxPhsn
6b3WQ1g+GsMivdv0+z4aXpm94W4/Phn65b3msJI+GZicveu9sz4ZOFu98JedPhjavL31QHE+GIBh
vfm6aj4YKeq9/gfxPhfX974BFcY+F4sovgMT/D4XRB2+BP/fPhcDcr4G2uQ+Fsm/vgimfj4Wl52+
CmQaPhZtnL4MFRo+FkxFvg27Ez4WNBy+D1d5PhYlnb4Q688+FiEwvhJ5dz4WJz2+FAHoPhY4Gb4V
hnk+FlQPvhcIgj4We1a+GIlGPhauGL4aChQ+FuxovhuMIz4XNki+HRCOPheLpr4emHI+F+xcviAk
uj4YWC++IbZVPhjO0L4jThw+GU/bviTsxz4Z2tm+JpL2PhpvP74oQTo+Gwxsvin3/T4bsa6+K7eg
PhxeQb4tgGI+HRFTvi9SXz4dyga+MS2bPh6Ha74zEgo+H0iKvjT/aD4gDGS+NvVxPiDR8r4488U+
IZgnvjr51T4iXfO+PQb5PiMiSL4/Gnw+I+QXvkEzgD4kolC+Q1EZPiVb7r5Fchs+Jg/xvkeVZT4m
vV6+SbnOPidjRr5L3e4+KADDvk4AaD4olP++UB/GPikfNL5SOmM+KZ6lvlROtT4qEqe+VlsWPip6
pL5YXcU+KtYUvlpVHj4rJIK+XD9dPitlkL5eGq4+K5jyvl/lVT4rvnC+YZ2TPivV6r5jQbo+K99O
vmTQAj4r2qe+ZkbWPivIEb5npJc+K6e+vmjnxz4refW+ag7sPis/Db5rGKw+KvdyvmwDtT4qo6q+
bM7sPipEQr5teTU+Kdnjvm4Brj4pZTy+bmeOPijnEL5uqic+KGArvm7I9z4n0Wi+bsOXPic7rL5u
mc8+Jp/lvm5Lkz4l/wa+bdj/PiVaBr5tQkU+JLHgvmyH1j4kB46+a6pGPiNcDL5qqkI+IrBNvmmI
rT4iBUa+aEZ8PiFb4L5m5Ms+ILT8vmVk9T4gEWu+Y8hQPh9x+r5iEGc+HtdjvmA+2j4eQlC+XlVC
Ph2zXr5cVXI+HSsVvlpBTj4cqee+WBrMPhwwNb5V4+I+G75MvlOenT4bVGe+UU0ZPhryqr5O8VQ+
GpknvkyNcz4aR9u+SiOBPhn+s75HtZE+Gb2DvkVFsT4ZhBe+QtXhPhlSJr5AaCI+GSdcvj3+Sz4Z
A1S+O5o2Phjlnb45PaU+GM3CvjbqPT4Yuzu+NKGpPhitgL4yZVk+GKQEvjA2uj4YnjK+LhcVPhib
dL4sB58+GJswvioJWz4YnM++KB1EPhifur4mREI+GKNfviR/Cj4YpzC+Is5CPhiqpL4hMmg+GK03
vh+r6z4YrnC+HjsBPhit374c3+0+GKsdvhuawT4Ypc++Gmt4Phidq74ZUe0+GJJuvhhN5D4Yg+u+
F18UPhhx/b4WhSU+GFySvhW/qD4YQ6q+FQ4QPhgnUr4Ub+M+GAepvhPkcz4X5N6+E2sOPhe/N74T
Awk+F5cDvhKrtT4XbKe+EmQzPhdAl74SK7s+FxNRvhIBaj4W5We+EeR0Pha3c74R1AQ+FooavhHP
VT4WXgm+EdWIPhYz9b4R5eY+FgyYvhH/lT4V6K++EiHNPhXI9r4SS/E+Fa4kvhJ9Rz4VmOu+ErVD
PhWJ+L4S80E+FYHqvhM2xz4VgVS+E39iPhWIur4TzK4+FZiLvhQeST4VsSa+FHP8PhXS0L4UzYk+
Ff25vhUq0j4WMfq+FYvOPhZvkL4V8IY+FrZgvhZZET4XBjO+FsWOPhdevL4XNiE+F7+XvherFT4Y
KEe+GCTHPhiYOr4Yo6w+GQ7IvhkoND4Zizq+GbLnPhoMx74aREM+GpKdvhrc9j4bG9y+G32ZPhun
nr4cJsg+HDT4vhzZOj4cwvm+HZWiPh1Qtr4eXLU+Hd1Bvh8vTD4eZ7O+IA4NPh7vLb4g+aU+H3LY
viHy0j4f8eq+IvorPiBrpb4kEFc+IN9eviU2BT4hTG++Jmu2PiGyTb4nsgM+IhB2vikJTj4iZoS+
KnIGPiK0Ir4r7H4+IvkJvi15BD4jNQu+LxfCPiNoCr4wyOI+I5H+vjKMcT4jsuu+NGKFPiPK5r42
SvI+I9obvjhFkT4j4MK+OlIcPiPfIr48cEE+I9WPvj6foD4jxGW+QN/LPiOsDb5DMDg+I4z5vkWQ
Wz4jZ5++R/+UPiM8fL5KfS4+IwwRvk0IbD4i1t2+T6CAPiKdYr5SRJo+ImAivlTz4D4iH5i+V61z
PiHcO75acHg+IZZ5vl08Bz4hTr++YA82PiEFcL5i6Rs+ILrjvmXIzT4gb2S+aK1oPiAjNr5rli0+
H9aMvm6CMz4fiZK+cXCnPh88aL50YL8+Hu8hvndRxj4eoca+ekMKPh5UVL59M+Q+Hga/voAR3T4d
uPK+gYkGPh1qzb6C/yY+HRwtvoR0CD4czOi+hed3Phx80r6HWUM+HCu4vojJQj4b2Wm+ijdWPhuF
sb6Lo2k+GzBgvo0NaD4a2Ui+jnU5PhqAQ76P2s8+GiUtvpE+HT4Zx+2+kp8cPhlob76T/cw+GQap
vpVaIT4Yop++lrQfPhg8X76YC7s+F9P/vplg9T4Xaaq+mrPEPhb9kr6cBCE+Fo/7vp1R/D4WITS+
np1IPhWxnL6f5fQ+FUGjvqEr5T4U0cK+om8APhRigr6jrx8+E/R3vqTsFz4TiEG+piW9PhMejL6n
W9U+ErgOvqiOIj4SVYq+qbxcPhH3xL6q5jk+EZ+MvqwLWj4RTbi+rStpPhEDHr6uRgQ+EMCYvq9a
xD4QhwG+sGk2PhBXMr6xcOg+EDICvrJxZj4QGEO+s2o4PhAKw760Wt8+EApBvrVC2z4QF3q+tiGo
PhAzH7629sw+EF3SvrfBwz4QmCi+uIIPPhDipb65Nzw+ET3Cvrngyz4RqeK+un5PPhInWb67D1w+
ErZlvruTlz4TVzK+vAqoPhQJ2L68dEQ+FM5ZvrzQIz4VpKa+vR4aPhaMnr69XgI+F4YGvr2Ptz4Y
kJW+vbMuPhmr7r69yHI+Gtedvr3Pkj4cEx++vci0Ph1d4r69tBs+HrdCvr2SFj4gHou+vWL1PiGS
/r69JyI+IxPKvrzfFT4koBa+vItePiY3Ab68LJg+J9eavrvDez4pgOq+u1C8Pisx87661S0+LOmw
vrpRoD4upxi+uccDPjBpIL65Njs+Mi63vrigPT4z9tC+uAYMPjXAWL63aLE+N4pCvrbJQz45U3++
tijQPjsbCb61iHE+PN/fvrTpPD4+oQO+tEw6PkBdfr6zsoM+QhRgvrMdGT5DxMm+so0KPkVt2r6y
A1k+Rw7DvrGA+T5Ipr++sQbVPko1FL6wlck+S7kZvrAupT5NMi6+r9IpPk6fw76vgP0+UAFWvq87
zT5RVm++rwMnPlKeqb6u14M+U9muvq65Rj5VBzW+rqjLPlYnAL6upkE+Vzjpvq6x1T5YPNO+rsuO
PlkysL6u82o+Whp9vq8pTj5a9Ee+r20NPlvAJL6vvmQ+XH43vrAc9j5dLrK+sIhUPl3R0b6w//k+
XmfYvrGDVz5e8RO+shHDPl9t1r6yqoQ+X96EvrNM1T5gQ3++s/fkPmCdM760qtE+YOwOvrVkpj5h
MIS+tiR5PmFrB7626Uc+YZwQvreyBz5hxBq+uH2rPmHjnb65SyI+YfsTvroZWz5iCvK+uudLPmIT
rL67s9U+YhW4vrx99D5iEYK+vUSYPmIHdr6+Brw+Yff7vr7Dbz5h422+v3m4PmHKLL7AKKs+YayN
vsDPYz5hit++wW0PPmFlbL7CAPU+YTx0vsKKXj5hEDO+wwilPmDg4L7Dez8+YK6vvsPhpT5gecm+
xDtyPmBCT77EiEE+YAhnvsTH0T5fzC++xPnsPl+NvL7FHnU+X00nvsU1ZT5fCoC+xT7HPl7F177F
Org+Xn86vsUpaz5eNrW+xQsgPl3sT77E4DI+XaAWvsSpCz5dUhK+xGYvPl0CTL7EGCk+XLDRvsO/
lj5cXam+w10aPlwI477C8XU+W7KLvsJ9Zz5bWq6+wgHLPlsBW77Bf3Q+WqagvsD3Rj5aSo++wGol
PlntN76/2QU+WY6svr9E2D5ZLv6+vq6NPljOPb6+Fxs+WGx5vr1/eD5YCcS+vOiMPlemKb68Uz8+
V0G3vrvAdz5W3Hy+uzEQPlZ2hb66pd0+Vg/cvrofqj5VqIW+uZ82PlVAh765JTI+VNfrvriyQj5U
brW+uEb1PlQE6b6348g+U5qLvreJND5TL56+tzelPlLEJb6272M+UlgmvrawqD5R66i+tnuuPlF+
sr62UIw+URFOvrYvNz5Qo5C+therPlA1jL62CcI+T8dXvrYFSD5PWQ++tgn4Pk7q0r62F4I+TnzI
vrYthD5ODx6+tkuHPk2iBr62cPw+TTW2vradXD5Mymu+ttAFPkxgbL63CE8+S/f9vrdFgz5LkW2+
t4btPkstCL63y8Q+SsslvrgTSD5KbB6+uFy0PkoQRr64pys+Sbf6vrjx4D5JY5K+uTwFPkkTab65
hMw+SMfQvrnLZj5IgRu+ug8RPkg/mr66TxI+SAOZvrqKsj5HzVq+usFCPkedG7668iE+R3MSvrsc
tj5HT2++u0B0PkcyWb67XN0+Rxvrvrtxij5HDDy+u34TPkcDWL67gi4+RwFDvrt9pT5HBfS+u3A9
PkcRYL67Wd8+RyNwvrs6ij5HPAO+uxJDPkda9r664SA+R4AdvrqnVz5Hq0S+umUhPkfcMb66GtU+
SBKkvrnI0z5ITly+uW+QPkiPEr65D4s+SNR6vripWD5JHke+uD2YPklsJr63zP0+Sb3CvrdYQj5K
Ese+tuAkPkpq4r62ZXk+SsW5vrXpGj5LIvW+tWvxPkuCOr607tg+S+MyvrRyxT5MRYS+s/iqPkyo
2b6zgXg+TQzZvrMOJz5NcTG+sp+vPk3VjL6yNww+TjmXvrHVMT5OnQS+sXsQPk7/hL6xKY4+T2DR
vrDhmD5PwKO+sKQTPlAet76wcdY+UHrQvrBLtj5Q1LW+sDJzPlEsNr6wJtE+UYEjvrApgj5R01O+
sDssPlIiqL6wXHM+Um8FvrCN4D5SuFW+sM/6PlL+kL6xIzs+U0GrvrGIBD5Tgae+sf6tPlO+i76y
h4g+U/hmvrMi5T5UL0i+s9DvPlRjTL60kcs+VJSQvrVllT5Uwzi+tkxZPlTvbL63Rho+VRlSvrhS
yT5VQRy+uXJSPlVm9766pJ4+VYsUvrvpdj5VraS+vUCoPlXO1L6+qec+Ve7TvsAk6z5WDc++wbFk
PlYr8L7DTv0+VklavsT9PD5WZjK+xru9PlaCkb7IigY+Vp6Ovspnlz5Wuj++zFPlPlbVrr7OTmg+
VvDgvtBWgz5XC9a+0mugPlcmhb7UjRo+V0Dlvta6Rz5XWt++2PJ0Pld0W77bNPI+V405vt2BBz5X
pVK+39XwPle8fr7iMuo+V9KRvuSXIj5X51m+5wHKPlf6ob7pcgQ+WAw0vuvm8D5YG9u+7l+kPlgp
Xr7w20M+WDSDvvNY3z5YPQ6+9dd+PlhCy774ViI+WEWDvvrT0z5YRQS+/U+SPlhBHb7/yGE+WDmi
vwEenD5YLm6/AlaNPlgfWb8Di34+WAxJvwS87j5X9Sm/BepWPlfZ6L8HEzI+V7qAvwg2/z5XlvK/
CVU7PldvRL8KbWk+V0OHvwt/Fj5XE9a/DIm8PlbgVb8NjOY+Vqkvvw6IJD5Wbpq/D3sJPlYw1L8Q
ZS4+VfAovxFGLT5VrOa/Eh2pPlVnaL8S60k+VSATvxOuyD5U106/FGfePlSNi78VFkw+VENBvxW5
3j5T+O6/FlJrPlOvEr8W39A+U2Y0vxdh8j5THtu/F9jEPlLZj78YREY+UpbYvxikfD5SVz2/GPl5
PlIbQb8ZQ1s+UeNjvxmCTD5RsBy/GbZ8PlGB3b8Z4Cs+UVkNvxn/nj5RNgm/GhUjPlEZJr8aIR0+
UQKovxoj6z5Q8se/Gh38PlDprb8aD8k+UOd0vxn5zz5Q7Ci/GdyUPlD3xL8ZuKc+UQo0vxmOmz5R
I1C/GV8KPlFC5r8ZKo8+UWi0vxjxzz5RlGe/GLVrPlHFo78Ydg8+Ufv+vxg0ZD5SNwS/F/EXPlJ2
M78XrNM+UrkFvxdoRT5S/u2/FyQVPlNHWr8W4Oo+U5G2vxafcz5T3Wq/FmBMPlQp3L8WJBQ+VHZ4
vxXrbD5Uwqi/FbbsPlUN2r8VhyQ+VVeGvxVcnj5Vnye/FTfePlXkQ78VGWY+ViZmvxUBrz5WZSa/
FPEpPlagI78U6Ds+VtcJvxTnSD5XCZC/FO6tPlc3d78U/rs+V2CNvxUXuz5XhKi/FTntPlejr78V
ZY8+V72OvxWazj5X0kK/FdnSPlfh0r8WIrw+V+xNvxZ1pj5X8cy/FtKcPlfyc78XOas+V+5vvxeq
zz5X5fK/GCX/PlfZOL8YqzA+V8iBvxk6TD5XtBW/GdM2PlecQb8adco+V4FXvxsh2j5XY62/G9c+
PldDmL8clbo+VyF2vx1dED5W/ae/Hi0DPlbYib8fBUo+VrJ/vx/lnj5Wi+m/IM2tPlZlKb8hvSI+
Vj6fvyKzpT5WGKy/I7DnPlXzrb8ktIE+Vc//vyW+FT5Vrfy/Js1CPlWN+78n4ak+VXBOvyj63z5V
VUi/Khh+PlU9Mr8rOh4+VShUvyxfWT5VFum/LYfFPlUJLL8usvk+VP9Rvy/giz5U+YO/MRAYPlT3
478yQTk+VPqKvzNzhj5VAYa/NKadPlUM3b812hs+VRyKvzcNoD5VMH2/OEDPPlVImb85c1A+VWS8
vzqkwz5VhLO/O9TVPlWoQr89AzA+Vc8hvz4vgD5V+P6/P1l3PlYlfb9AgMc+VlQ7v0GlIT5WhMe/
QsY+Pla2rb9D49g+Vulwv0T9qT5XHI2/RhNuPldPfr9HJOw+V4G4v0gx4z5XsrC/STobPlfh3L9K
PVU+WA6xv0s7Wj5YOKa/TDPyPlhfOb9NJu4+WIHov04UHD5YoD6/TvtIPli5zb9P3EI+WM4sv1C2
2z5Y3P+/UYrlPljl979SWDc+WOjQv1MeqT5Y5U6/U94MPljbSr9Uljc+WMqov1VHBz5Ys1i/VfBV
PliVV79Wkf8+WHCzv1cr5T5YRYS/V73oPlgT8L9YR+w+V9wqv1jJ1T5Xnm+/WUOMPldbB79ZtPo+
VxJFv1oeCz5WxIK/Wn6uPlZyIL9a1tw+VhuHv1smjD5VwSW/W222PlVjab9brFw+VQLIv1vifj5U
n7a/XBAlPlQ6qL9cNV0+U9QSv1xSMj5TbGe/XGa3PlMEFL9ccwk+UpuEv1x3RD5SMx6/XHOKPlHL
RL9cZ/4+UWRSv1xUyz5Q/p2/XDolPlCac79cGD4+UDgbv1vvTD5P19a/W7+JPk95279biTM+Tx5f
v1tMjz5OxYq/WwnjPk5vg79awXk+Thxnv1pznT5NzEy/WiCXPk1/SL9ZyLw+TTVkv1lsXj5M7qW/
WQvKPkyrEL9Yp1U+TGqiv1g/VD5MLVS/V9QaPkvzGb9XZf4+S7vkv1b1Uj5Lh6O/VoJmPktWQr9W
DY8+Syeqv1WXGz5K+8C/VR9XPkrSZ79Upos+SquDv1QtBD5KhvS/U7MHPkpkmr9TON8+SkRTv1K+
xT5KJfm/UkT4PkoJab9Ry7Y+Se59v1FTNj5J1RK/UNuqPkm9BL9QZUg+SaYrv0/wOz5JkGO/T3yq
Pkl7h79PCr0+SWd2v06alj5JVA6/TixVPklBLb9NwBg+SS6zv01V/T5JHIK/TO4ePkkKfL9MiIw+
SPiFv0wlXD5I5oG/S8SjPkjUV79LZm0+SMHuv0sKzT5Iry2/SrHNPkib/L9KW3o+SIhFv0oH4D5I
c++/SbcMPkhe4b9JaQM+SEkEv0kd2T5IMj+/SNWQPkgadr9IkDY+SAGKv0hN0j5H516/SA5xPkfL
0b9H0iE+R66+v0eY7D5Hj/6/R2LdPkdva79HMAI+R0zZv0cAaD5HKBu/RtQfPkcBA79Gqy0+Rtdg
v0aFoD5GqwG/RmOGPkZ7tr9GROw+RklJv0Yp3D5GE4u/RhJiPkXaSb9F/og+RZ1Xv0XuVD5FXIa/
ReHOPkUXsr9F2Pg+RM65v0XT1z5EgX2/RdJsPkQv5r9F1LM+Q9nmv0Xaoz5Df3a/ReQ1PkMglb9F
8Vk+Qr1Qv0YB+z5CVby/RhYEPkHp8r9GLVo+QXocv0ZH2j5BBmy/RmVePkCPHL9Ghbw+QBRyv0ao
xD4/lru/Rs4+Pj8WTb9G9e4+PpOKv0cfkT4+Dtm/R0rcPj2IqL9Hd4Y+PQFov0elOj48eZS/R9Oh
Pjvxp79IAl8+O2ofv0gxDT4643u/SF9HPjpeOb9IjKE+Odrav0i4rT45Wdq/SOL6Pjjbr79JCxQ+
OGDLv0kwgj436Z6/SVLKPjd2jr9JcXY+Nwf8v0mMBT42nj6/SaH+PjY5p79Jsuc+Ndp8v0m+Sj41
gPe/ScOzPjUtTb9Jwqw+NN+ov0m6wj40mCe/SauMPjRW4L9JlKU+NBvfv0l1rT4z5ym/SU5PPjO4
ub9JHjI+M5CCv0jlDT4zbnO/SKKkPjNScL9IVr0+Mzxcv0gBKT4zLBC/R6G9PjMhZL9HOGU+Mxwr
v0bFEj4zHDK/RkfFPjMhSL9FwIA+Mys4v0UvWj4zOcm/RJR5PjNMx79D8A0+M2P5v0NCTT4zfym/
QouGPjOeIb9BzAo+M8Cqv0EEOj4z5pK/QDSGPjQPpr8/XWU+NDu1vz5/XT40apG/PZr+PjScDb88
sOY+NM/8vzvBuD41Bje/Os4hPjU+lr851tk+NXj4vzjcoD41tTm/N+A7PjXzOb824nU+NjLcvzXk
HD42dAe/NOYFPja2nr8z6Qs+NvqJvzLuCT43P7G/MfXSPjeGAr8xAUQ+N81nvzARND44Fcy/LyZ8
PjhfIr8uQe0+OKlYvy1kUT449Fy/LI5wPjlAG78rwQo+OYyEvyr80z452YW/KkJ7PjonDL8pkqk+
OnUHvyjt9D46w2C/KFTmPjsSAr8nx/0+O2DYvydHqT47r8e/JtRLPjv+tr8mbjQ+PE2JvyYVqj48
nCO/JcrfPjzqY78ljfU+PTgmvyVe/z49hUq/JT38Pj3Rqb8lKt0+Ph0dvyUlgT4+Z36/JS22Pj6w
ob8lQzc+PvhevyVltT4/Poq/JZTIPj+C+r8l0Ak+P8WFvyYW8j5ABga/Jmj1PkBEVr8mxXU+QIBS
vycryj5Audq/J5tDPkDw0r8oEyI+QSUivyiSnT5BVra/KRjnPkGFhL8ppSU+QbGCvyo2ej5B2q+/
KswCPkIBE78rZNc+QiS8vywADz5CRb6/LJy9PkJkO78tOfE+QoBbvy3WwD5Cmky/LnJBPkKySL8v
C4s+QsiPvy+huz5C3Wu/MDPwPkLxLL8wwVI+QwQtvzFJED5DFsy/McpgPkMpbr8yRIA+Qzx/vzK2
uz5DUHC/MyBoPkNlsr8zgOM+Q3zAvzPXmT5Dlg6/NCP/PkOyF780ZZs+Q9FRvzScAD5D9DG/NMbT
PkQbKb805b0+REalvzT4hD5Edw6/NP7zPkSsvr80+Ow+ROgLvzTmVD5FKUK/NMcrPkVwoL80m3k+
Rb5avzRjWT5GEpa/NB73PkZtbb8zzoU+Rs7qvzNySj5HNwa/MwqbPkelrL8yl9g+SBq5vzIabD5I
lfu/MZLSPkkXLb8xAY4+SZ3/vzBnMD5KKhO/L8RYPkq6/L8vGak+S1A/vy5nzD5L6Vq/La91PkyF
wL8s8V4+TSTavywuST5Nxgq/K2b+Pk5oq78qnEQ+TwwUvynO7D5Pr5q/KP+/PlBSjr8oL4w+UPRB
vydfJj5RlAi/Jo9WPlIxNr8lwOg+UssmvyT0oD5TYTO/JCtFPlPywb8jZZk+VH85vyKkTz5VBg+/
IegcPlWGuL8hMZ8+VgC9vyCBfT5Wc6i/H9hKPlbfD78fNok+V0KTvx6cuD5Xnd2/HgtLPlfwoL8d
gp8+WDqbvx0DDD5Ye5i/HIzVPlizaL8cIC4+WOHnvxu9RT5ZBvq/G2QsPlkijr8bFOg+WTSd
      </set>
      <set id="src_891" fmt="series">
AAAAB3NyY184OTEAAAACP4AAAMPHgAAAAAACAAAEsLzSHc0+LJzFvLkaxz4tKUm8oSkfPi2y67yK
Wck+LjimvGl4AT4uuXi8QLuFPi80YLwame0+L6hju+5V1z4wFIe7rQmOPjB34bti6Aw+MNGNuu7a
Pz4xILK5vsjjPjFkhzpuo2E+MZxPOwL39z4xx2A7Pf0kPjHlHDtss9Q+MfUAO4ePYz4x9pk7kqgM
PjHpijuXsR0+Mc2LO5a87D4xomk7j+UsPjFoDDuDSbM+MR5xO2Ihaj4wxa87MsqJPjBd9jrx008+
L+eIOlO5Vz4vYsK5xbPmPi7QF7rfC2E+LjAVu075Mz4tg1q7m0D/PizKorvSxlQ+LAazvAbeqT4r
OG28JeqTPipgw7xGXs4+KYC1vGgQfj4omVO8hWsDPiertbyXQgw+JrkEvKl42z4lwnO8u/oAPiTJ
O7zOsG0+I86ZvOGHSz4i09G89GshPiHaJb0DpFo+IOLVvQ0HDz4f7x+9FlTjPh8APb0fhYQ+Hhdi
vSiRtD4dNbi9MXJSPhxcV706IXE+G4xRvUKZMz4axqq9StUiPhoMUr1S0aM+GV4ovVqLjj4YvPq9
YgD7Phgpg71pMLU+F6RmvXAawT4XLjO9dr9SPhbHZr19IBk+FnBjvYGfoj4WKXu9hJAHPhXy6L2H
Y30+FczLvYocWj4VtzG9jL1iPhWyFr2PSd8+Fb1fvZHFKT4V2Nq9lDMhPhYEQ72Wl+M+Fj9BvZj3
zD4WiWy9m1dpPhbiRL2du4A+F0k+vaAo2z4Xvbq9oqRhPhg/Br2lMyA+GMxlvafaDj4ZZQS9qp4n
PhoIBb2thFc+GrR+vbCRiD4baXG9s8o9Phwl2723Muw+HOirvbrP2j4dsMK9vqVIPh58+b3CtvY+
H0wlvccIIz4gHQu9y5vtPiDuc73QdO8+Ib8bvdWVqz4ijb292wANPiNZFr3gtZ8+JB/cvea3cD4k
4My97QYyPiWaor3zog4+JkwivfqK9z4m9Ba+AOATPieRTL4EoDk+KCKgvgiFGj4opv2+DI21Pikd
VL4QuNg+KYSnvhUFET4p3Ay+GXC9Pioiq74d+gw+Kle7viKe7j4qeo2+J108PiqKhL4sMoc+Kocf
vjEcWT4qb/a+NhgLPipEtL47ItI+KgUmvkA5tD4psTO+RVm1PilI2b5Kf6U+KMw1vk+oYj4oO3y+
VNCGPieXBr5Z9MU+Jt9Gvl8Rsz4mFMi+ZCPcPiU4M75pJ8A+JEpIvm4Z4z4jS+a+cvbJPiI+AL53
uvA+ISGivnxi0T4f9+u+gHV3Ph7CF76Cp+c+HYFsvoTHBD4cN0a+htEiPhrlDr6IxJc+GYw6voqf
vT4YLkW+jGD8PhbMub6OBsQ+FWkjvo+Pjj4UBRK+kPnkPhKiE76SRGE+EUGuvpNtqD4P5Wq+lHRr
Pg6Ow76VV2w+DT8ovpYVfj4L9/++lq2KPgq6l76XHoY+CYgyvpdngD4IYfa+l4eePgdI+L6Xfhw+
Bj40vpdKTT4FQoy+luuLPgRWyr6WYV8+A3ucvpWrZT4CsZW+lMlaPgH5Mr6TuxA+AVLSvpKAdz4A
vr2+kRmlPgA9IL6Phso9/5wsvo3IPT3+40G+i95tPf5PYr6Jyfc9/eBKvoeLjD39lZi+hSQFPf1u
zL6ClGg9/WtPvn+7lT39inS+egLpPf3Lcb50AY09/i14vm26hj3+r6a+ZzENPf9RA75gaLc+AAhJ
vlllWT4AdqW+UisNPgDzBr5Kvgo+AXzYvkMizj4CE4G+O134PgK2Zb4zdHY+A2TdvitrYT4EHj2+
I0fjPgTh074bD1s+Ba7nvhLHND4GhLm+CnUWPgdig74CHps+CEd8vfOSvj4JMtS94vZoPgojtb3S
c5o+CxlFvcIVwj4MEqe9sehPPg0O/L2h9ps+Dg1kvZJLqD4PDP69gvJPPhAM6r1n6n8+EQxLvUq9
Rj4SCke9LnESPhMGCb0TGO0+E/6+vPGN4z4U86G8vxjtPhXj8ryO8zs+Fs79vEJ1zD4XtBa72DDJ
PhiSmLrYCJg+GWnwO0KJhD4aOZU77VPePhsBCTw28d8+G7/gPHFcHD4cdbg8kufFPh0iOzyqHHQ+
HcUlPL5Fdj4eXjs8z18+Ph7tUjzdaGc+H3JJPOhiPj4f7Qw88FCzPiBdkzz1Ow8+IMPjPPcqDz4h
IAc89ijYPiFyEzzyRPo+IbooPOuOOT4h+Gw84hcIPiItDTzV8pg+Ilg7PMc1+j4ieiw8tfgcPiKT
HjyiURs+IqNRPIxaSz4iqwc8aFwAPiKqhjwzzhY+IqIZO/aDfj4ikgI7e7qUPiJ6jbhw9jQ+IlwG
u4hJdj4iNri8CnMoPiIK7LxTpJk+IdjvvI/Akj4hoQ68tumUPiFjkrzfMj0+ISDNvQRAzT4g2Qu9
GV8SPiCMmb0u5+Y+IDvJvUTQFD4f5uu9Wwy9Ph+OVL1xk18+HzJXvYQtSz4e00m9j6yfPh5xgb2b
Q30+Hg1Xvabt9z4dpyW9sqhgPh0/S72+b3s+HNYkvcpAUD4cbA691hf/PhwBZ73h9AE+G5aOve3S
Lz4bK+O9+bBxPhrBvL4CxmI+Glh4vgiysj4Z8Gy+DpxkPhmJ6L4Ugq8+GSU7vhpkxD4Ywq6+IEIC
Phhigb4mGZ8+GATsvivq5T4XqiO+MbUQPhdSS743d0o+Fv2Fvj0wqD4Wq+W+QuA8PhZddb5IhPc+
FhI1vk4dwD4Vyhq+U6lYPhWFDb5ZJnY+FULvvl6Tpj4VA5a+Y+9iPhTGzb5pN/A+FIxdvm5rjD4U
VAC+c4hPPhQdcL54jFs+E+hdvn11dT4TtHa+gSC7PhOBZr6Ddwc+E07YvoW8cj4THHi+h+/CPhLp
876KD7s+Erb5vowbHD4Sgz2+jhCZPhJOeL6P7vI+EhhmvpG03z4R4M++k2EjPhGng76U8oQ+EWxa
vpZnyD4RLzi+l7/SPhDwB76Y+Ys+EK6+vpoT7T4Qa1y+mw4HPhAl6r6b5wA+D957vpyeDz4PlSu+
nTKCPg9KI76do70+Dv2Pvp3xTT4Or6O+nhrcPg5gmr6eIDg+DhC1vp4BQT4NwDq+nb4DPg1vcb6d
Vq0+DR6nvpzLiz4Mzim+nB0WPgx+RL6bS90+DC9JvppYnT4L4YK+mUQ8PguVO76YD60+C0q/vpa8
Dz4LAlC+lUqePgq8NL6TvLQ+CniqvpIT0j4KN+q+kFGMPgn6Kr6Od5A+Cb+ZvoyHnj4JiGO+ioOX
PglUrr6IbWE+CSSfvoZHAD4I+FO+hBJ+PgjP476B0e4+CKtkvn8O7j4IiuK+empvPghubL51uq0+
CFYNvnED/D4IQcW+bEquPggxlr5nkxo+CCV7vmLhcD4IHW++XjnIPggZZ75ZoCQ+CBlTvlUYej4I
HSK+UKaOPggkwL5MThc+CDATvkgSpT4IPv6+Q/eDPghRXb4//8Q+CGcQvjwuaj4If+6+OIYfPgib
zL41CYA+CLp8vjG6zj4I28i+LpwsPgj/fb4rr3U+CSVivij2Oj4JTT++JnHhPgl21r4kI5Q+CaHo
viIMMz4Jzjm+ICx1Pgn7h74ehMA+CimWvh0VST4KWCa+G94dPgqG/b4a3vM+CrXhvhoXfT4K5Jm+
GYcUPgsS9L4ZLPY+C0DBvhkIFD4Lbda+GRdUPguaD74ZWWk+C8VMvhnM5T4L73a+GnArPgwYe74b
QZQ+DEBTvhw/WT4MZvm+HWeUPgyMdr4euEw+DLDSviAvfz4M1Ce+IcsWPgz2kr4jiOs+DRg6viVm
0D4NOUy+J2KQPg1Z+74pegU+DXqCviuq6T4NmyG+LfMMPg28H74wUEI+Dd3IvjLAVD4OAGu+NUEO
Pg4kWL430FU+DknlvjpsHz4OcWW+PRJTPg6bK74/wPg+DseLvkJ2DD4O9tW+RS/APg8pUb5H7Bw+
D19GvkqpYz4PmPK+TWXSPg/Wi75QH6Q+EBhBvlLVOT4QXja+VYT7PhCohb5YLUs+EPc7vlrMuz4R
Slq+XWG6PhGh1L5f6uw+Ef2QvmJmzz4SXWm+ZNQLPhLBLL5nMUw+EyiYvml9Uj4Tk16+a7bJPhQB
Kb5t3Hk+FHGVvm/tED4U5DW+ced3PhVYkb5zynA+Fc4uvnWUyT4WRIa+d0VjPha7E7542y0+FzFG
vnpVCj4XppC+e7HbPhgaZ7588Kk+GIw/vn4Qbj4Y+4y+fxAmPhlnzL5/7uU+GdCAvoBV4T4aNTC+
gKLyPhqVbL6A3jo+GvDOvoEHVj4bRvy+gR3qPhuXqL6BIaE+G+KNvoESMT4cJ3q+gO9dPhxmQL6A
uO4+HJ7CvoBuvD4c0PW+gBCiPhz83L5/PRs+HSKFvn4w2j4dQg++fPyrPh1boL57oJg+HW9yvnoc
6D4dfcy+eHIOPh2G+b52oHQ+HYtZvnSouj4di1S+couZPh2HW75wSes+HX/nvm3kqj4ddXy+a1z2
Ph1opb5otAU+HVn0vmXrOD4dSf6+YwPnPh05Xr5f/6w+HSizvlzgKz4dGJu+Wac1Ph0JtL5WVqE+
HPydvlLwaz4c8fG+T3aRPhzqRr5L604+HOYqvkhQwz4c5iu+RKkcPhzqzL5A9rE+HPSGvj072D4d
A8W+OXr1Ph0Y6741tmc+HTRQvjHwiz4dVjy+LivDPh1+6L4qan4+Ha6BviavFj4d5R++IvvRPh4i
z74fUwE+HmeLvhu2zz4es0K+GClJPh8F0r4UrIE+H18PvhFCfj4fvru+De0JPiAkkr4KrfI+IJBA
vgeGxD4hAW6+BHkAPiF3u74BhfI+IfK/vf1dwT4ichG99+m0PiL1Rb3ysX8+I3vvve22hj4kBaa9
6PomPiSR+73kfT8+JSCTveBAWj4lsRC93EO+PiZDIL3Yhzk+JtZ5vdUKmj4natS90c0aPif//73O
zeA+KJXOvcwLmz4pLCK9yYTxPinC5L3HOCk+KloIvcUjNz4q8ZK9w0QmPiuJjr3BmKY+LCIOvcAe
Lj4suym9vtImPi1VCb29sdw+Le/Xvby6vD4ui8C9u+nZPi8o7727PFs+L8eXvbqvdj4wZ+S9ukB4
PjEKAb257K4+Ma4TvbmxZz4yVDm9uYwZPjL8h725elY+M6cKvbl58j40U769uYj4PjUClL25pXQ+
NbNuvbnN4T42Zh29ugDMPjcaY726PS4+N8/wvbqB5j44hmC9us6HPjk9QL27IoA+OfQKvbt90j46
qia9u+CkPjte6L28S14+PBGavby+yT48wXe9vTvUPj1tp729w7E+PhVMvb5X7j4+t3e9vvoaPj9T
NL2/rEg+P+eIvcBwbT5Ac2+9wUjiPkD16b3CN/I+QW3yvcNANj5B2oq9xGRLPkI6s73Fpws+Qo13
vccLMj5C0ei9yJOpPkMHJL3KQ0k+QyxTvcwc+D5DQLC9ziOhPkNDgL3QWgY+QzQkvdLCvD5DEg+9
1WBjPkLczL3YNaI+QpP5vdtEpD5CN1a93o+iPkHGuL3iGLg+QUIQveXh5D5AqWO96ey7Pj/8573u
Ors+PzzjvfLNJz4+abu996T6Pj2D9r38wuE+PIw9vgETxD47g1K+A+mWPjpqEb4G4ug+OUF7vgn/
sD44Cqm+DT/EPjbGz74Qoss+NXc7vhQoVz40HVS+F8/0PjK6lb4bmO0+MVCSvh+ClT4v4Oq+I4wl
Pi5tWL4ntJ4+LPeeviv7Fz4rgYm+MF6JPioM77403dA+KJurvjl3sT4nL5a+PisJPiXKh75C9ng+
JG5SvkfYvT4jHL2+TNBzPiHXgr5R3EA+IKBIvlb6tz4feKC+XCqJPh5h+75hah8+HV21vma4Gz4c
bQO+bBMHPhuQ9r5xeW0+Gsp0vnbpyj4aGjy+fGLGPhmA276A8X4+GP6zvoO0fT4Yk/i+hnmqPhhA
qb6JQE0+GASdvowHuT4X33m+js89PhfQur6RljM+F9ewvpRb7j4X84i+lx/DPhgjTL6Z4RE+GGXm
vpyfLT4Yuii+n1l3Phkezb6iD1M+GZJ+vqTAIj4aE9q+p2s+Phqhd76qEAc+Gznqvqyt4z4b28e+
r0QxPhyFqL6x0l0+HTYwvrRXzD4d7Ay+ttPhPh6l/b65RgM+H2LXvrutnj4gIYC+vgolPiDg+b7A
Wvo+IaBbvsKfhj4iXtq+xNc9PiMbx77HAY4+I9aPvskd7j4kjr6+yyvSPiVD/L7NKrU+JfYNvs8a
GT4mpNS+0PmIPidQTL7SyI8+J/iNvtSGwD4oncK+1jO5PilANL7XzxU+KeA6vtlYfj4qfkC+2s+y
PisavL7cNGg+K7Y1vt2GYT4sUTi+3sVxPizsWL7f8X4+LYgpvuEKbz4uJT6+4hBDPi7EIr7jAvo+
L2VevuPiqD4wCWy+5K93PjCwt77laZk+MVucvuYRSj4yCmG+5qbWPjK9Ob7nKpc+M3RAvuedBj40
L3S+5/6KPjTuwr7oT64+NbH5vuiRAD42eM6+6MMvPjdC2L7o5tk+OA+fvuj8vD443o++6QWVPjmv
AL7pAis+OoAzvujzUj47UVy+6NnhPjwhnb7otrM+PPARvuiKqT49u8O+6FamPj6DvL7oG5E+P0cA
vufaRj5ABJK+55OuPkC7dr7nSKY+QWq2vub6Fj5CEWW+5qjKPkKunr7mVYc+Q0GGvuYBDz5DyVW+
5awgPkRFUb7lV2w+RLTNvuUDjz5FFzW+5LEfPkVsBb7kYKE+RbLJvuQSiD5F6y2+48c8PkYU7r7j
fxQ+Ri/evuM6UT5GO+O+4vkrPkY5Ab7iu8E+RidOvuKCJD5GBu++4kxEPkXYKb7iGhQ+RZtRvuHr
cz5FUM++4cAqPkT5Hr7hl/Y+RJTNvuFylD5EJHu+4U+gPkOo1r7hLq8+QyKdvuEPSj5Ckpq+4PDr
PkH5qr7g0wU+QViyvuC1Ez5AsKK+4JZ6PkACcL7gdpc+P08cvuBU0T4+l6y+4DCSPj3dKr7gCS0+
PSChvt/eHD48Yx++367BPjulr77feoU+Oulcvt9A5j46Lyu+3wFpPjl4G77eu4w+OMUgvt5u7z44
Fya+3hsqPjdvC77dv/I+Ns2kvt1dCD42M7C+3PI/PjWh3L7cf24+NRjGvtwEmT40mPO+24G5PjQi
1b7a9uc+M7bDvtpkUD4zVP++2co1PjL9sb7ZKN4+MrDqvtiAsj4ybqG+19IrPjI2tr7XHcY+Mgjy
vtZkJj4x5QK+1aXuPjHKhb7U49w+MbkFvtQesT4xr/q+01c+PjGuzb7Sjms+MbTZvtHFGT4xwXK+
0Pw/PjHT5r7QNNs+Met4vs9v7D4yB26+zq5yPjInEL7N8X0+Mkmnvs06FD4yboW+zIk4PjKVBb7L
3/E+MryMvss/Nz4y5JC+yqgCPjMMkL7KGz0+MzQmvsmZ0z4zWvi+ySSQPjOAx77IvD0+M6Vovshh
kD4zyMS+yBU0PjPq3b7H17o+NAvKvsepoz40K7q+x4taPjRK8L7HfSs+NGnFvsd/Uj40iKW+x5Hn
PjSoDr7HtPc+NMiPvsfobD406sW+yCwdPjUPWb7If8M+NTb7vsjjBT41YmS+yVVpPjWST77J1ls+
Ncd2vsplNj42ApW+ywFAPjZEYL7LqZk+No2GvsxdVj423qO+zRt0Pjc4UL7N4t4+N5sPvs6ycj44
B1K+z4kBPjh9er7QZUI+OP3NvtFF7z45iHu+0im4PjodoL7TD0U+Or05vtP1Mj47ZzW+1NobPjwb
Yb7VvKw+PNl3vtabgz49oRu+13VPPj5x3L7YSK4+P0s1vtkUXD5ALI++2dcfPkEVRr7aj8s+QgSn
vts9Qj5C+fW+295/PkP0ab7ccoQ+RPM2vtz4dz5F9Yq+3W+OPkb6k77d1w4+SAGAvt4uZz5JCYG+
3nUhPkoRyr7eqto+SxmVvt7PSD5MICa+3uJCPk0kyL7e48k+TibOvt7T8j5PJZm+3rLqPlAgmL7e
gPw+URdDvt4+jT5SCSG+3ewmPlL1yL7dimo+U9zTvt0aEj5Uvfa+3JvtPlWY777cEOU+Vm2Hvtt5
9j5XO5e+2tgyPlgDBb7aLLc+WMO+vtl4uj5ZfcC+2L17PloxD77X/E4+Wt2+vtc2gD5bg+m+1m1x
Plwjsb7VooY+XL1EvtTXJz5dUNe+1AyxPl3eor7TRI0+XmbovtKAIz5e6e++0cDVPl9oAb7RCAI+
X+FrvtBW+z5gVn6+z68EPmDHjb7PEVc+YTTqvs5/KT5hnvC+zfmRPmIF9L7NgZg+YmpMvs0YSj5i
zEu+zL59PmMsSb7MdQ4+Y4qVvsw8xj5j53++zBZNPmRDUb7MAjs+ZJ5TvswBGT5k+Mq+zBNQPmVS
9L7MOTs+Za0JvsxzGT5mBz++zMEXPmZhxL7NI0M+ZrzBvs2ZpD5nGFe+ziQkPmd0or7Owpg+Z9G4
vs90yD5oL6W+0DpqPmiOc77RExQ+aO4evtH+Yj5pTqG+0vvLPmmv7r7UCsM+ahHzvtUquz5qdJG+
1lsGPmrXrb7Xmu0+azskvtjpuD5rnsm+2kaiPmwCbr7bsOI+bGXgvt0noT5syOu+3qoNPm0rV77g
N0s+bYznvuHOcT5t7V++426jPm5MgL7lFv4+bqoKvubGnz5vBb6+6HyrPm9fW77qOD8+b7ahvuv4
fD5wC1W+7byOPnBdN77vg54+cKwLvvFM4z5w95q+8xeIPnE/rb704tQ+cYQNvvauBT5xxIe++Hhm
PnIA7b76QUg+cjkSvvwIBD5ybMy+/cv7PnKb877/jJE+csZfvwCkoj5y6/G/AYDEPnMMh78CWnM+
cygGvwMxcT5zPk+/BAWHPnNPTL8E1oE+c1rivwWkLT5zYPy/Bm5jPnNhhb8HNPw+c1xqvwf31T5z
UZy/CLbOPnNBCb8JccU+cyqivwoooj5zDlq/CttSPnLsIr8LicQ+csPvvwwz4z5ylbe/DNmkPnJh
c78Nevc+cicVvw4X1j5x5py/DrA4PnGgAb8PRBk+cVNCvw/Tcz5xAF2/EF5GPnCnUb8Q5JQ+cEgj
vxFmWz5v4tq/EeOfPm93f78SXGA+bwYevxLQqj5ujsi/E0CHPm4RkL8Tq/g+bY6QvxQTAT5tBem/
FHWsPmx3vb8U0/w+a+Q0vxUt+z5rS36/FYOxPmqt0L8V1Sc+agtkvxYibD5pZHq/FmuBPmi5Xr8W
sHQ+aApevxbxTT5nV9G/Fy4aPmaiEL8XZuI+ZemFvxebrD5lLpy/F8yHPmRxxL8X+X8+Y7N3vxgi
nz5i9DS/GEfyPmI0fr8YaYQ+YXTgvxiHZD5gtem/GKGcPl/4Kr8YuEA+Xzw3vxjLXz5egqa/GNsL
Pl3MD78Y51c+XRkHvxjwWT5caie/GPYnPlvAAr8Y+Nk+Wxsmvxj4hj5afB2/GPVPPlnjbr8Y708+
WVGZvxjmqT5Yxw2/GNt7PlhENL8YzfA+V8ltvxi+Lj5XVw2/GKxZPlbtWb8YmKI+VoyGvxiDND5W
NL+/GGxAPlXmHb8YU/k+VaCpvxg6mD5VZF+/GCBSPlUxJr8YBWM+VQbavxfqBT5U5US/F85zPlTM
Ir8XsvA+VLsgvxeXuD5Usd6/F30MPlSv8L8XYy0+VLTfvxdKXD5UwCm/FzLYPlTRRL8XHOU+VOee
vxcIxD5VAqK/Fva3PlUhsb8W5vo+VUQwvxbZzj5VaXy/Fs9uPlWQ+r8WyBM+VboKvxbD/D5V5A+/
FsNZPlYOdb8Wxl0+VjiqvxbNPD5WYiK/FtgdPlaKXr8W5yk+VrDlvxb6gj5W1UO/FxJKPlb3Er8X
Lps+VxXxvxdPkD5XMY6/F3U3PldJnr8Xn58+V13kvxfOzj5Xbiy/GALMPld6TL8YO5Q+V4Ijvxh5
Hz5XhZq/GLtnPleEpr8ZAlY+V39BvxlN1j5XdXK/GZ3MPldnRL8Z8hU+V1TMvxpKjj5XPiO/GqcL
Plcjab8bB1o+VwTGvxtrRj5W4mG/G9KUPla8a78cPQQ+VpMWvxyqVz5WZpS/HRpBPlY3H78djHo+
VgTzvx4Asj5V0Eq/HnaUPlWZYb8e7cw+VWB2vx9mAz5VJci/H97ZPlTplr8gV/Q+VKwgvyDQ8j5U
baS/IUl0PlQuYr8hwRk+U+6ZvyI3gT5Troe/IqxIPlNuab8jHwk+Uy5+vyOPYz5S7wK/I/zxPlKw
Mr8kZ1o+UnJIvyTORD5SNX+/JTFYPlH6Dr8lkDs+UcAvvyXqnD5RiBq/JkAvPlFSAb8mkK4+UR4c
vybb2D5Q7Ju/JyF1PlC9rr8nYVE+UJGGvyebPD5QaFG/J88ZPlBCN78n/Mk+UB9kvygkOj5QAAC/
KEVkPk/kLb8oYEg+T8wOvyh09j5Pt7+/KIN9Pk+nXb8oi/0+T5sAvyiOoT5Pkr2/KIuiPk+Oo78o
g0E+T47Avyh1zj5Pkxu/KGOcPk+bub8oTQo+T6iZvygygz5Puba/KBR4Pk/PBb8n820+T+h0vyfP
5D5QBe+/J6psPlAnWb8ng5o+UEySvydcDj5QdXG/JzRpPlChx78nDVU+UNFgvybnfz5RBAO/JsOU
PlE5bb8mokw+UXFXvyaEWT5Rq3a/JmpuPlHndr8mVUM+UiUBvyZFij5SY7y/JjvxPlKjRL8mOSM+
UuMzvyY9yT5TIyC/JkqDPlNioL8mX+0+U6FGvyZ+mj5T3qG/JqcXPlQaP78m2ec+VFOvvycXfD5U
ioK/J2BDPlS+Sb8ntJo+VO6avygU0T5VGwu/KIEwPlVDOL8o+fE+VWbAvyl/Oz5VhUq/KhEpPlWe
gb8qr8s+VbIYvytbGz5Vv8u/LBMJPlXHV78s13c+VciKvy2oND5Vwzm/LoUEPlW3Qr8vbZs+VaSQ
vzBhnD5VixK/MWClPlVqxb8yajw+VUOvvzN94j5VFeC/NJsHPlThc781wRg+VKaLvzbvbT5UZVe/
OCVXPlQeDr85Yh8+U9DvvzqlCD5TfkS/O+1LPlMmW789Ohc+UsmLvz6Kmj5SaDG/P937PlICr79B
M2M+UZlsv0KJ7z5RLNG/Q+DAPlC9S79FNvc+UEtIv0aLtD5P1zW/R94dPk9hgr9JLVA+Tuqev0p4
cj5Ocvi/S76wPk36+L9M/zc+TYMGv045Pj5NC4e/T2v8PkyU1b9QlrQ+TB9Kv1G4sT5Lqzq/UtFG
Pks47r9T38w+Ssiuv1TjqT5KWre/VdxLPknvQr9WyS0+SYaCv1ep1D5JIKC/WH3OPki9wb9ZRLc+
SF4Dv1n+OD5IAX2/WqoEPkeoQ79bR98+R1Jgv1vXlD5G/9u/XFj1Pkawur9cy+0+RmT+v10waz5G
HJ+/XYZsPkXXnL9dzfo+RZXtv14HLD5FV4i/XjIePkUcY79eTvw+ROR1v15d/D5Er7O/Xl9fPkR+
FL9eU20+RE+Pv146fD5EJBi/XhTqPkP7qb9d4xw+Q9Y3v12lfT5Ds8C/XVyEPkOUPL9dCK0+Q3en
v1yqdT5DXf2/XEJiPkNHOb9b0P0+QzNWv1tW1z5DIlC/WtSCPkMUIL9aSpM+QwjBv1m5oz5DACq/
WSJIPkL6UL9YhRo+Qvcqv1firz5C9qW/VzukPkL4sL9WkIo+Qv04v1Xh9T5DBCO/VTB6PkMNVL9U
fKQ+Qxivv1PG+z5DJhG/UxACPkM1VL9SWD0+Q0ZMv1GgJj5DWNC/UOgxPkNsr79QMMo+Q4G4v096
WD5Dl7q/TsU5PkOugL9OEcc+Q8XWv01gVT5D3YW/TLEtPkP1WL9MBJA+RA0cv0tatz5EJKC/SrPU
PkQ7s79KEBI+RFIpv0lvlD5EZ9i/SNJ2PkR8m79IOMs+RJBQv0eioD5Eotq/Rw/6PkS0I79GgN0+
RMQYv0X1Pz5E0qu/RW0UPkTf1L9E6FI+ROuSv0Rm3D5E9ea/Q+iZPkT+2L9DbXE+RQZzv0L1Rj5F
DMe/Qn/0PkUR5r9CDVc+RRXov0GdTT5FGOa/QS+sPkUa+r9AxFE+RRxAv0BbFz5FHNW/P/PYPkUc
2L8/jnc+RRxivz8q1T5FG4+/PsjZPkUaeL8+aGM+RRk0vz4JWz5FF9e/PautPkUWdb89T0o+RRUa
vzz0Iz5FE9O/PJoxPkUSqb88QW0+RRGivzvp1j5FEL6/O5NwPkUP/b87PkA+RQ9ZvzrqUj5FDsu/
Ope1PkUOSr86RnY+RQ3Lvzn2qz5FDUC/OahqPkUMm785W8o+RQvNvzkQ4T5FCsi/OMfKPkUJe784
gKA+RQfXvzg7fT5FBcu/N/h6PkUDTL83t68+RQBNvzd5OD5E/MG/Nz0qPkT4n783A5E+RPPgvzbM
fD5E7ny/Npf9PkTobb82ZhY+ROGzvzY2zD5E2ky/NgofPkTSNb814AQ+RMlxvzW4cj5EwAC/NZNZ
PkS15781cKA+RKsmvzVQLT5En8K/NTHdPkSTvL81FYs+RIcbvzT7CD5EeeG/NOIhPkRsFr80yp8+
RF2/vzS0RT5ETuC/NJ7UPkQ/fr80igs+RC+hvzR1oD5EH02/NGFHPkQOi780TLI+Q/1fvzQ3lD5D
69a/NCGaPkPZ+r80CnI+Q8fWvzPxxT5DtXy/M9dDPkOi/L8zuqI+Q5BovzObiD5Dfdm/M3msPkNr
a78zVME+Q1k6vzMsfT5DR2y/MwCbPkM2Jr8y0No+QyWPvzKdBD5DFdW/MmTfPkMHKr8yKD0+QvnC
vzHm8j5C7de/MaDZPkLjpL8xVdU+QttpvzEFzj5C1We/MLC4PkLR4L8wVok+QtEavy/3RD5C01e/
L5LuPkLY3b8vKZo+QuHyvy67XD5C7tu/LkhTPkL/2L8t0KE+QxUnvy1Ucz5DLwW/LNP7PkNNpg==
      </set>
      <set id="src_171" fmt="series">
AAAAB3NyY18xNzEAAAACP4AAAMPHgAAAAAACAAAEsL0fOog/AWm3vT9HAD8BSIK9XWFcPwEnfL15
bzA/AQa5vYmsiD8A5km9lYTtPwDGRb2gOCY/AKbFvam96j8Ah+W9shCdPwBpxb25K14/AEyBvb8L
GD8AMD+9w63XPwAVH73HE6Q+//aLvck+1j7/xaW9yjGIPv+X1b3J8TQ+/21cvciDUj7/Rn69xe+F
Pv8jd73CP3w+/wR9vb19hj7+6cm9t7WuPv7Tgr2w9PI+/sHSvalJZT7+tNm9oMLMPv6sq72Xch0+
/qlWvY1oUz7+qt+9grf2Pv6xQL1u6HY+/rxnvVdiqT7+zDi9PweoPv7gjr0mAdM+/vk6vQx6yT7/
Fge85T7hPv82rLyxNRo+/1revHpeDz7/gkq8EwucPv+sj7s0j00+/9lHO1q/mz8ABAI8F8LoPwAc
Kjx1cLk/ADThPKeK/j8ATeg80gtXPwBm/zz57YM/AH/nPQ90dz8AmF09IFyZPwCwJD0vj1Q/AMb9
PTztWj8A3Kw9SFoSPwDw9T1Ru8Y/AQOdPVj55T8BFHM9Xf8OPwEjRD1gtvE/AS/lPWEQFj8BOiw9
XvxxPwFB+z1acOQ/AUc2PVNkGz8BScU9Sc4APwFJmj09qQ8/AUasPS7z1T8BQPg9Haz0PwE4hT0J
1t0/AS1dPObqED8BH5I8tRvPPwEPPTx8pNg/APx+PAVEmj8A53o5iMTWPwDQWrwGILo/ALdPvIzb
oz8AnI+82x5GPwCAUb0W2j0/AGLPvUI8RD8AREq9b6JqPwAlAb2Pe78/AAU2vagTWz7/ylO9wYy/
Pv+KPL3b3I4+/0qlvfb3bD7/DA6+CWiAPv7O674Xruk+/pOmviZIzD7+Wqq+NTBLPv4kUb5EXsA+
/fDsvlPOfD79wLu+Y3mKPv2T8r5zWX4+/Wq7voG0Nj79RS6+idAkPv0jUr6R/ZA+/QUjvpo5iD78
6oe+ooEkPvzTWb6q0YY+/L9kvrMn2z78rmG+u4FEPvygAL7D2wU+/JPfvswyXz78iZO+1ISYPvyA
pr7czwY+/HiYvuUO9D78cOS+7UHLPvxo+771ZPc+/GBJvv115T78Vjq/ArkKPvxKOr8Gq3w+/Duy
vwqRED78KhC/DmiOPvwUxr8SMLA++/tLvxXoQT773SC/GY4lPvu5zL8dIRE++5DivyCf6D77YgC/
JAmFPvss078nXL4++vETvyqYcj76roi/LbuHPvplCb8wxO4++hR/vzOzoD75vOK/NoaQPvlePb85
PL0++PiovzvVQj74jFC/Pk86PvgZbL9AqcI+96BMv0LkAD73IU6/RP0sPvac279G9Is+9hNsv0jJ
hD71hYm/Snt2PvTzyL9MCeI+9F7Hv010Uj7zxzW/TrptPvMtw79P2+c+8pMqv1DYlD7x+Cq/UbBd
PvFdjL9SYzs+8MQbv1LxOD7wLKa/U1p5Pu+X979Tn2E+7wbfv1PAPD7ueii/U72fPu3yn79TmB4+
7XEGv1NQZz7s9h2/UudFPuyCnb9SXaA+7Bc1v1G0cD7rtIu/UOziPutbO79QCCU+6wvXv08HdD7q
xuW/Tew0PuqM2r9Mt9w+6l4gv0tr8z7qOxO/SgoPPuokAL9Ik8I+6hkiv0cK0j7qGqS/RXEOPuoo
ob9DyC0+6kMmv0ISDj7qai6/QFCSPuqdnL8+hXo+6t1Jvzyykz7rKP2/Otm+PuuAcb84/MA+6+NI
vzcdYj7sURi/NT1ePuzJar8zXmg+7Uu1vzGCCj7t12S/L6nVPu5r1L8t10M+7whavywLqD7vrD6/
Kkg/PvBWu78ojjY+8QcJvybepz7xvFa/JTplPvJ1zb8jokA+8zKOvyIW5D7z8cG/IJjIPvSygL8f
KF4+9XPnvx3F3z72NRa/HHF6Pvb1M78bKxY+97NfvxnyeD74bsO/GMdoPvkmjb8XqVo++dn3vxaX
tT76iEG/FZG+PvswtL8Ulqk++9KivxOlgz78bWq/Er0+Pv0Ae78R3LI+/YtLvxECmz7+DWG/EC2b
Pv6GTr8PXEM+/vW5vw6NLT7/W1K/Db7NPv+2478M75g/AAQevwwd/D8AJ6O/C0hXPwBF+L8KbQg/
AF8ivwmKeT8Acyu/CJ8HPwCCJr8HqTc/AIwtvwangD8AkWO/BZhsPwCR878EepI/AI4QvwNMrj8A
hfK/Ag1uPwB52L8Au64/AGoGvv6s6j8AVsy++7mnPwBAdr74m8w/ACdcvvVR/j8AC9i+8dsNPv/c
i77uNgA+/54NvupiMz7/XQC+5l8aPv8aKL7iLJw+/tZSvt3K0z7+kkm+2ToWPv5O277UewM+/gzT
vs+Oaz79zPa+ynV4Pv2QBb7FMYE+/Va8vr/D/z79IdG+ui6RPvzx7b60czg+/Mexvq6UCD78o66+
qJNTPvyGbL6ic3Y+/HBkvpw3HD78Yf2+leDnPvxbj76Pc4s+/F1jvojyJT78Z62+gl+EPvx6kr53
fV4+/JYfvmolXD78ulS+XL1FPvznHL5PS0g+/RxRvkHVaT79Wbi+NGHYPv2fBb4m9q8+/evbvhma
QT7+P8i+DFIEPv6aT73+SAk+/vrlveQr1z7/YPW9ylqVPv/L2b2w3zs/AB1xvZfE9j8AVq+9fioM
PwCRR71NsqY/AMzavR43KT8BCQa835LDPwFFaryE+Cs/AYGku7L7qD8BvVQ7o9nNPwH4Hjx4Ef8/
AjGnPMxZLD8CaZU9DOOOPwKfmT0yG74/AtNmPVXH4T8DBLU9d9nAPwMzRD2MIpk/A17ZPZt+lz8D
h0A9qfq2PwOsTz23kFs/A83dPcQ5/z8D6849z/FNPwQGCT3asL8/BBx+PeRyxT8ELyE97TFLPwQ9
7z305wg/BEjoPfuOvz8EUBQ+AJGBPwRTfT4CzzM/BFMxPgR9dz8ET0Q+BZpYPwRHzj4GI3w/BDzn
PgYWSz8ELqg+BXCrPwQdLD4EMJc/BAiQPgJT2z8D8PE9/7CvPwPWZz35eQI/A7kSPfH+BT8DmQw9
6TyoPwN2bz3fMvw/A1FTPdPfLj8DKdI9xz/EPwMAAD25VD4/AtPyPaocxz8Cpbo9mZmNPwJ1az2H
zAc/AkMWPWltRz8CDss9QLl+PwHYnD0Vglg/AaCXPM+hLT8BZs08Xr4YPwErTDqlPnA/AO4nvD7E
YT8Ar268zaT7PwBvNb0gJy4/AC2QvVucRT7/1Su9jI41Pv9Mu72sR+U+/sIDvczvMT7+NTy97nb3
Pv2mo74IaG8+/RZ8vhn2qD78hQm+K95GPvvymb4+Fug++190vlCXtj76y+y+Y1fZPvo4V752ThM+
+aULvoS4Yj75EmG+jlq4PviAtb6YCSA+9/BnvqG+eD73YdS+q3VpPvbVWb61KKo+9ktUvr7S7D71
xCK+yG64PvVAIb7R9sE+9L+svttlgT70Qxq+5LWqPvPKxr7t4gg+81cDvvblaD7y6CC+/7qXPvJ+
cr8ELlI+8hpBvwhjTT7xu9W/DHnVPvFjcr8Qb6I+8RFcvxRCmT7wxc2/F/CXPvCA/78bd6U+8EMj
vx7V2z7wDGa/Igl+Pu/c9L8lEPI+77TzvyfqtD7vlH+/KpVpPu97tL8tD9Q+72qmvy9Y8T7vYWC/
MW/MPu9f678zU5c+72ZJvzUDqz7vdHG/Nn+hPu+KW783xzg+76fuvzjaLT7vzRO/ObiRPu/5qL86
YnA+8C2CvzrYFz7waHO/OxnrPvCqRb87KHY+8PK4vzsEbz7xQYq/Oq6PPvGWdL86J9E+8fEhvzlx
Qj7yUUK/OIwgPvK2e783ea4+8yBxvzY7RD7zjsS/NNJmPvQBE78zQJc+9Hb6vzGHbj708BC/L6iS
PvVr8r8tpeI+9eo2vyuBIT72anS/KTwxPvbsQr8m2P0+9287vyRZbT738vy/Ib9kPvh3Ib8fDQY+
+PtJvxxEVT75fxK/GWdDPvoCHb8Wd9I++oQOvxN39z77BI2/EGnMPvuDRb8NTzc++//cvwoqPD78
egC/BvzLPvzxXb8DyMI+/WWmvwCQET791oS++qk0Pv5Dqb70MGE+/qzJvu25Tj7/EZG+50d+Pv9x
ub7g3mo+/8ztvtqBVz8AEXG+1DPFPwA5pL7N+Ok/AF7qvsfT3j8AgRy+wcfVPwCgEb6718A/ALul
vrYGrj8A07C+sFeSPwDoDL6qzTE/APiTvqVqVz8BBSO+oDGsPwENmL6bJiU/ARHPvpZKWz8BEam+
kaDoPwENBr6NLHE/AQPLvojvkD8A9eG+hOzfPwDjML6BJp0/AMumvns+oj8ArzO+dLMnPwCNyr5u
r1w/AGdkvmk4Kz8AO/y+ZFIdPwALlL5gAek+/6xlvlxMKj7/N8O+WTVSPv65Yr5Wwds+/jFrvlT2
Bj79oBC+U9ZIPv0FjL5TZwA+/GIjvlOryz77tiW+VKhlPvsB675WYIo++kXXvljXiT75gk6+XBDz
Pvi3xL5gD/Q+9+asvmTXmT73D4a+amqVPvYy1L5wy4s+9VEfvnf8pT70aum+f/+hPvOAwb6EayM+
8pM5volA/j7xotq+joIOPvCwM76ULqo+77vSvppHID7uxkK+oMuWPu3QDL6nu8s+7Nmzvq8Xgj7r
47a+tt5PPuruk76/D94+6fq/vserPD7pCKq+0K9XPugYwL7aG1E+5ytovuPt7z7mQPy+7iWqPuVZ
2b74wRM+5HZVvwHfLD7jlsC/B43XPuK7ZL8Na4k+4eSLvxN3Jz7hEna/Ga+JPuBFab8gE5U+332n
vyaiDj7eu3G/LVm0Pt3/BL80OUE+3Uikvzs/Uj7cmJa/QmqFPtvvJL9JuXE+20yfv1EqpT7asVe/
WLzKPtodrL9gbmY+2ZH7v2g+Ez7ZDq2/cCpkPtiUNb94MeM+2CMNv4AplT7Xu7e/hEZkPtdexL+I
brU+1wzFv4yh3j7Wxlq/kN83PtaMKL+VJhg+1l7cv5l12z7WPyu/nc3rPtYt0b+iLao+1iuLv6aU
iz7WORy/qwIBPtZXSL+vdYY+1obSv7PunD7WyHy/uGzCPtcdAL+874g+14UVv8F2dz7YAW2/xgEk
PtiSsL/Kjxw+2Tl7v88f9j7Z9le/07NePtrJxb/YSPQ+27Qwv9zgXD7ctfS/4XlLPt3PVb/mE2g+
3wCEv+quXD7gSZe/70nWPuGqk7/z5Yc+4yNev/iBIT7ks8W//RxZPuZbfcAA23I+6BoewAMoMT7p
7ynABXREPuvaAcAHv4I+7dnywAoJwz7v7i3ADFLaPvIVzcAOmpY+9E/VwBDgyz72mzPAEyVHPvj2
vsAVZ9s++2E6wBeoUz792VjAGeZ3PwAu3sAcIhE/AXZ8wB5a5z8CwsrAIJC8PwQTBsAiw1k/BWZp
wCTyfD8GvCvAJx3oPwgTfcApRVg/CWuTwCtoiz8Kw5/ALYdBPwwa1MAvoTM/DXBmwDG2ID8Ow43A
M8XDPxAThsA1z9Q/EV+SwDfUET8SpvnAOdI2PxPpB8A7yf4/FSUVwD27IT8WWoLAP6VgPxeIucBB
iHs/GK8swENkMz8ZzV7ARThKPxri18BHBII/G+8xwEjIqj8c8hTASoSKPx3rM8BMN+0/HtpTwE3i
pT8fv0bAT4SEPyCZ7cBRHWQ/IWo5wFKtHj8iMCnAVDOPPyLrzcBVsJ0/I51DwFckKj8kRLnAWI4i
PyTia8BZ7nQ/JXakwFtFDz8mAb3AXJHvPyaEGsBd1RA/Jv4twF8OcT8ncHPAYD4VPyfbc8BhZAU/
KD+/wGKASz8one/AY5L3Pyj2pMBknB0/KUqDwGWb1D8pmjjAZpI8PynmcsBnf3k/Ki/hwGhjpz8q
dzbAaT7wPyq9I8BqEX0/KwJVwGrbfj8rR3jAa50iPyuNM8BsVps/K9QnwG0IKD8sHO/AbbH+Pyxo
HMBuVFw/LLY3wG7vfT8tB8HAb4OmPy1dLcBwER4/LbblwHCYJj8uFUbAcRkFPy54o8BxlAg/LuFA
wHIJdz8vT1jAcnmjPy/DFcBy5No/MDycwHNLZz8wu//Ac62cPzFBScB0C8s/Mcx3wHRmQz8yXX3A
dL1RPzL0R8B1EUY/M5C1wHVicj80MqLAdbEoPzTZ3MB1/bM/NYYxwHZIZD82N2bAdpGKPzbtOcB2
2Ws/N6dnwHcgUT84ZavAd2aCPzknvsB3rEI/Oe1VwHfx1j86tifAeDd8PzuB58B4fXA/PFBNwHjD
6T89IRDAeQsZPz3z68B5UzQ/PsiYwHmcYz8/ntfAeebRP0B2acB6MqE/QU8UwHp/8T9CKJ/Aes7c
P0MC1sB7H3M/Q92JwHtxxj9EuI/Ae8XfP0WTwMB8G8A/Rm72wHxzZz9HShDAfMzOP0gk8sB9J+o/
SP+BwH2Eqz9J2abAfeL9P0qzTcB+Qr8/S4xkwH6j0T9MZNnAfwYPP008nsB/aUw/ThOmwH/NXT9O
6efAgBkHP0+/U8CAS5Y/UJPdwIB+Pj9RZ3rAgLDgP1I6H8CA418/Uwu8wIEVmT9T3EPAgUdwP1Sr
psCBeMQ/VXnRwIGpcz9WRrTAgdldP1cSPMCCCGI/V9xOwII2Yj9YpNXAgmM/P1lrtMCCjtw/WjDQ
wIK5Hj9a9A3AguHqP1u1SsCDCSo/XHRowIMuyj9dMULAg1K2P13rvMCDdOI/XqOuwIOVPj9fWPjA
g7PBP2ALeMCD0Gc/YLsMwIPrLT9hZ5PAhAQWP2IQ78CEGyY/YrcDwIQwaD9jWbPAhEPqP2P46cCE
Vb0/ZJSOwIRl9j9lLJDAhHSwP2XA4sCEggg/ZlF4wISOHz9m3k7AhJkaP2dnX8CEoyA/Z+yuwISs
XD9obkLAhLT7P2jsJ8CEvS8/aWZuwITFLD9p3SzAhM0jP2pQe8CE1VA/asB4wITd5j9rLUbAhOcf
P2uXDcCE8TY/a/31wIT8ZD9sYi7AhQjhP2zD6sCFFuY/bSNewIUmqz9tgMHAhThmP23cT8CFTEw/
bjZCwIVijD9ujtnAhXtXP27mVMCFltg/bzz0wIW1Nz9vkvnAhdaZP2/opMCF+x8/cD41wIYi4j9w
k+7Ahk38P3DqDsCGfH8/cUDSwIaueD9xmHnAhuPvP3HxPcCHHOQ/cktVwIdZVD9ypvjAh5k3P3ME
WMCH3H8/c2OlwIgjFz9zxQzAiGzlP3QouMCIuco/dI7MwIkJoj90923AiVxCP3ViusCJsXs/ddDN
wIoJGT92Qb/AimLkP3a1osCKvqA/dyyGwIscCT93pnjAi3rdP3gjgMCL2tI/eKOiwIw7nj95JuDA
jJzzP3mtNsCM/n8/ejaewI1f7z96wxDAjcDwP3tSgMCOIS4/e+TcwI6AUT98ehTAjt4AP30SEsCP
Oec/fazAwI+Trj9+SgTAj+r+P37pwMCQP34/f4vZwJCQ3D+AGBfAkN7CP4BrT8CRKN0/gL+EwJFu
3j+BFKXAkbB0P4FqnsCR7VM/gcFewJIlMD+CGNLAklfDP4Jw6cCShMc/gsmPwJKr+T+DIrLAks0Z
P4N8QcCS5+o/g9YqwJL8MD+EMFzAkwm3P4SKx8CTEEg/hOVcwJMPsz+FQA3AkwfJP4WaysCS+GA/
hfWIwJLhUD+GUDrAksJzP4aq18CSm6c/hwVUwJJszj+HX6nAkjXLP4e50cCR9oY/iBPEwJGu5T+I
bX3AkV7UP4jG+cCRBkQ/iSA1wJClJz+JeTDAkDtwP4nR6sCPyRo/iipiwI9OHT+KgpvAjsp1P4ra
l8COPiM/izJYwI2pKD+LieHAjQuLP4vhNsCMZVU/jDhcwIu2jz+Mj1XAiv9IP4zmJsCKP5A/jTzR
wIl3ez+Nk1vAiKcgP43pxcCHzpc/jkATwIbuAD+OlkPAhgV4P47sWMCFFSM/j0JPwIQdJT+PmCfA
gx2oP4/t3MCCFtk/kENpwIEI5j+QmMjAf+gDP5Dt8sB9sME/kULbwHtsdT+Rl3rAeRuZP5HrwcB2
vqs/kj+hwHRWKj+SkwnAceKhP5Ll6cBvZJ4/kzgswGzcsj+Tib3Aakt2P5PahMBnsYc/lCprwGUP
hT+UeVbAYmYaP5THLMBftfA/lRPOwFz/tj+VXyHAWkQhP5WpBsBXg+k/lfFewFS/xj+WOAnAUfh1
P5Z858BPLrk/lr/XwExjUT+XALnASZb+P5c/bMBGyog/l3vOwEP+sz+Xtb7AQTRMP5ftHcA+bBk/
mCHJwDum3j+YU6bAOOVjP5iCksA2KHA/mK5ywDNwzD+Y1yfAML87P5j8lsAuFHs/mR6mwCtxTT+Z
PT3AKNZzP5lYQ8AmRKM/mW+iwCO8kz+Zg0XAIT72P5mTGsAezIE/mZ8NwBxl3j+ZpxDAGguxP5mr
E8AXvpw/masLwBV/OD+Zpu7AE04dP5mescARK9s/mZJPwA8Y+j+ZgcPADRX8P5ltCcALI14/mVQg
wAlBkj+ZNwfAB3EFP5kVwcAFshs/mPBSwAQFMD+YxsDAAmqXP5iZEsAA4pw/mGdQv/7bBD+YMYa/
/Bb/P5f3wL/5eZA/l7oMv/cDAT+XeHq/9LOSP5czGr/yi2s/luoAv/CKpz+WnT+/7rFLP5ZM7L/s
/0k/lfkfv+t0gj+VofC/6hC+P5VHeL/o08I/lOnRv+e9Mj+UiRm/5sywP5Qlbb/mAcU/k77rv+Vb
6T+TVbK/5NqHP5Lp47/kfQQ/knugv+RCrT+SCwy/5CrHP5GYSr/kNIQ/kSN/v+RfED+QrNC/5KmU
P5A0Y7/lEyk/j7pev+Wa4T+PPum/5j/EP47CKb/nANA/jkRIv+fdDT+NxWy/6NNxP41FvL/p4vg/
jMViv+sKlT+MRIO/7ElDP4vDRb/tnfI/i0HQv+8Hlz+KwEa/8IUtP4o+zb/yFbA/ib2Gv/O4Hz+J
PJO/9Wt1P4i8E7/3LsA/iDwlv/kBDD+HvOO/+uFoP4c+ab/8zvM/hsDNv/7Iyj+GRCTAAGcKP4XI
gsABbwE/hU32wAJ74z+E1I/AA41QP4RcV8AEouo/g+VXwAW8UT+Db5TABtkyP4L7EcAH+To/gofO
wAkcGT+CFcnACkGBP4Gk/cALaSg/gTVlwAySxT+AxvbADb4TP4BZpcAO6s0/f9rJwBAYsD9/BE/A
EUd+P34vu8ASdvQ/fVzqwBOm2j98i7fAFNbwP3u7/sAWBvs/eu2WwBc2vz96IFrAGGYAP3lUI8AZ
lH8/eIjLwBrCAT93vizAG+5JP3b0IcAdGRc/diqIwB5CMT91YULAH2lWP3SYMsAgjkY/c88/wCGw
wT9zBlLAItCJP3I9WsAj7Vc/cXRHwCUG7D9wqxHAJh0GP2/hssAnL2Y/bxgrwCg9yT9uTnvAKUfv
P22ErsAqTZI/bLrQwCtOej9r8PLALEpjP2snK8AtQRA/al2VwC4yRT9plE7ALx3PP2jLeMAwA3c/
aAM6wDDjBz9nO7rAMbxSP2Z1JMAyjzA/Za+mwDNbcz9k627ANCD5P2QorsA0358/Y2eWwDWXSj9i
qFfANkfkP2HrI8A28Vw/YTArwDeTpD9gd53AOC6zP1/BqMA4woQ/Xw54wDlPHT9eXjTAOdSDP12x
AMA6Ur4/XQb+wDrJ4j9cYEvAOzoFP1u9AMA7oz0/Wx00wDwFoT9agPbAPGFTP1noUcA8tnk/WVNL
wD0FNj9YwebAPU24P1g0H8A9kCk/V6ntwD3MtT9XI0bAPgOOP1agFsA+NOM/ViBKwD5g5D9Vo8jA
PofBP1UqdsA+qbI/VLQ0wD7G5D9UQOPAPt+KP1PQXsA+89U/U2KCwD8D9T9S9yjAPxAYP1KOLcA/
GGw/UidpwD8dGj9RwrjAPx5MP1Ff+MA/HCw/UP8DwD8W3T9Qn7nAPw6BP1BB/cA/Az8/T+W1wD71
Nj9PisXAPuSFP08xGsA+0U8/TtihwD67qj9OgU3APqO1P04rFsA+iYk/TdX2wD5tRD9NgevAPk7+
P00u+cA+LtM/TN0mwD4M3D9MjHzAPek3P0w9DMA9w/0/S+7qwD2dUz9LoivAPXVYP0tW68A9TCw/
Sw1JwD0h9T9KxWbAPPbXP0p/aMA8ywI/Sjt2wDyeoj9J+bjAPHHlP0m6WsA8RQA/SX2MwDwYKj9J
Q3vAO+ueP0kMVcA7v5Q/SNhKwDuUTz9Ip4jAO2oVP0h6P8A7QSw/SFCcwDsZ2j9IKsrAOvRsP0gI
9MA60TY/R+s/wDqwhj9H0c3AOpKtP0e8wcA6d/8/R6w1wDpgyz9HoEHAOk1pP0eY98A6Pi4/R5Zh
wDozaz9HmIjAOi1yP0efbcA6LJE/R6sGwDoxFT9Hu0vAOjtOP0fQJMA6S3w/R+l6wDph5j9IByrA
On7KP0gpDsA6omA/SE72wDrM2j9IeKzAOv5lP0il88A7Ny0/SNaMwDt3Uj9JCi7AO77uP0lAjcA8
DhU/SXlXwDxk0D9JtDXAPMMiP0nw0MA9KQc/Si7MwD2WdD9KbczAPgtQP0qtcMA+h4Q/Su1ZwD8K
6z9LLSjAP5VYP0tsfcBAJpM/S6r+wEC+Zj9L6FPAQVyMP0wkJMBCAMA/TF4hwEKqtD9Mlf7AQ1oW
P0zLdMBEDoc/TP5GwETHrT9NLjfARYUlP01bGcBGRow/TYTCwEcLdT9NqxLAR9N4P03N88BInik/
Te1XwElrHj9OCTvASjnhP04hosBLCgw/TjabwEvbMT9OSEDATKzkP05WsMBNfrk/TmIVwE5QST9O
aqPATyE1P05wlMBP8Rw/TnQqwFC/oT9Oda/AUYx1P051cMBSV0Q/TnPAwFMfxT9OcPjAU+WyP05t
dsBUqMs/TmmVwFVo1j9OZbTAViWgP05iNMBW3v8/Tl9ywFeUzT9OXczAWEbtP05dnsBY9UQ/Tl8/
wFmfwT9OYwPAWkZYP05pOMBa6QE/TnImwFuHvz9Ofg7AXCKXP06NLMBcuZE/Tp+0wF1MvT9OtdLA
XdwpP07PqMBeZ+s/Tu1PwF7wGD9PDtvAX3TQP080U8Bf9ik/T126wGB0Rj9PiwjAYO9CP0+8LcBh
Zzw/T/ERwGHcTT9QKZfAYk6TP1BlmMBivig/UKTqwGMrIT9Q51nAY5WTP1EsrcBj/ZE/UXSswGRj
KD9RvxXAZMZlP1ILo8BlJ04/UloOwGWF4D9SqhDAZeIbP1L7W8BmO/Y/U02jwGaTXj9ToJjAZuhC
P1Pz68BnOow/VEdOwGeKGT9UmnLAZ9bNP1TtCcBoIHo/VT7EwGhm+z9Vj1bAaKobP1XedcBo6ak/
VivYwGklbT9WdzjAaV0xP1bAUcBpkLk/VwbewGm/yj9XSqDAaeomP1eLXMBqD4w/V8jXwGovxD9Y
At3AakqSP1g5OsBqX74/WGu8wGpvED9YmjjAanhVP1jEicBqe14/WOqLwGp4Aj9ZDB7Aam4ZP1kp
KMBqXYw/WUGVwGpGRD9ZVVTAaigzP1lkV8BqA1E/WW6YwGnXoT9ZdBXAaaUyP1l00MBpbBQ/WXDO
wGksYj9ZaCDAaOZGP1la1cBomfU/WUkDwGhHpj9ZMsPAZ++lP1kYNcBnkj0/WPl4wGcvxj9Y1rPA
ZsilP1iwDsBmXUI/WIW0wGXuET9YV9XAZXuOP1gmoMBlBjo/V/JFwGSOnT9XuvfAZBVDP1eA6cBj
mrw/V0ROwGMfoT9XBVzAYqSLP1bERcBiKhM/VoE8wGGw0D9WPHHAYTlhP1X2FcBgxFs/Va5VwGBS
VT9VZV7AX+PlP1UbXMBfeZY/VNB1wF8T9j9UhNHAXrOFP1Q4ksBeWMI/U+vZwF4EHz9TnsXAXbYI
P1NRcsBdbuE/UwP9wF0vAj9Stn3AXPazP1JpBsBcxjU/UhuvwFyduj9RzonAXH1rP1GBpsBcZWA/
UTUVwFxVrT9Q6OTAXE5XP1CdI8BcT00/UFHcwFxYdz9QBxvAXGmyP0+86sBcgs8/T3NSwFyjjj9P
KlzAXMuqP07iD8Bc+tU/TppxwF0wsj9OU4rAXWzdP04NXcBdruo/TcfuwF32Xz9Ng0HAXkLGP00/
VMBek5k/TPwrwF7oTj9MucXAX0BeP0x4HsBfmzc/TDc2wF/4Rz9L9wnAYFcAP0u3kMBgttA/S3jJ
wGEXJj9LOqzAYXdxP0r9NsBh1yU/SsBdwGI1uT9KhBzAYpKpP0pIbMBi7W4/Sg1JwGNFkj9J0rDA
Y5qjP0mYncBj7C8/SV8QwGQ50j9JJgnAZIMtP0jtjsBkx+w/SLWjwGUHwT9IflTAZUJlP0hHr8Bl
d6Q/SBHGwGWnST9H3LHAZdEqP0eoiMBl9Sg/R3VrwGYTLj9HQ33AZistP0cS58BmPSI/RuPWwGZJ
ET9GtnrAZk8GP0aLBsBmTxc/RmGywGZJXz9GOrnAZj3+P0YWWsBmLSA/RfTUwGYW8j9F1mnAZfun
P0W7W8Bl23U/RaPrwGW2lz9FkFrAZY1OP0WA6MBlX94/RXXQwGUuiz9Fb07AZPmaP0Vtl8BkwVY/
RXDbwGSGAz9FeUXAZEfrP0WG+MBkB1E/RZoSwGPEfz9FsqjAY3+zP0XQx8BjOTE/RfR0wGLxNj9G
HajAYqf9P0ZMWMBiXb0/RoBrwGISqD9GucLAYcbuP0b4NMBherk/RzuPwGEuMj9Hg5nAYOF3P0fQ
D8BglKU/SCCpwGBH1z9IdRXAX/sgP0jM/sBfrpA/SSgIwF9iMj9JhdXAXxYNP0nmAMBeyiQ/Skgk
wF5+cj9Kq9rAXjLxP0sQvMBd55g/S3ZjwF2cWj9L3GbAXVEmP0xCY8BdBes/TKf6wFy6lj9NDM7A
XG8RP01whcBcI0Q/TdLMwFvXGT9OM1bAW4p6P06R28BbPUs/Tu4cwFrveT9PR9/AWqDsP0+e9A==
      </set>
      <set id="src_3611" fmt="series">
AAAACHNyY18zNjExAAAAAj+AAADDx4AAAAAAAgAABLA/iCZgPwZyfT+IoxY/BfjfP4kGPz8FglQ/
iU+ZPwUO7z+Jfuw/BJ6/P4mUET8EMc4/iY7sPwPIIj+Jb3Y/A2HAP4k1vj8C/qg/iOHePwKe2D+I
dA4/AkJJP4fsgD8B6PE/h0uAPwGSxj+GkXQ/AT+5P4W+yT8A770/hNP5PwCiwD+D0Yc/AFiwP4K4
FT8AEX0/gYhEPv+aID+AQsU+/xarP33Qnz7+mHE/evNePv4fST9372w+/asLP3TGgD79O40/cXpm
PvzQpj9uDPI+/GowP2qAEz78CAA/ZtWvPvup8z9jD9k++0/mP18whj76+bY/Wzm8PvqnPj9XLZw+
+lheP1MOPT76DPQ/Tt3DPvnE4j9Knkg++YALP0ZR4T75PlI/QfqpPvj/nT89mrU++MPSPzk0Fz74
it4/NMjEPvhUqj8wWrQ++CEhPyvr4j738C8/J343PvfBxz8jE44+95XcPx6tqD73bGE/Gk5TPvdF
UT8V9xw+9yCkPxGppT72/lk/DWdqPvbecT8JMcU+9sDvPwUKGT72pdw/APGOPvaNQD750p0+9ncq
PvHkqT72Y6w+6hr9PvZS2T7idy4+9kTHPtr6sD72OZM+06ZePvYxVT7MeyI+9iwrPsV5pj72Kjg+
vqJPPvYroD639SM+9jCHPrFx5D72OQ8+qxgKPvZFWD6k5vA+9lWIPp7dpD72acA+mPriPvaCHT6T
PQo+9p66Po2iez72v7I+iClOPvblFj6Cz0Y+9w71Pnsj/T73PVs+cN2qPvdwSz5mxgk+96fBPlzW
9z7347I+UwpWPvgkDT5JWXs++Gi5Pj+9gT74sZU+Ni93Pvj+dz4sp+8++U8tPiMfpz75o34+GY95
Pvn7Kz4P78A++lXpPgY5Cz76s2Y9+MguPvsTTT3k02U++3VDPdCF3T772Og9u9ILPvw91T2mqnQ+
/KOhPZEDPz79CeI9daDRPv1wKj1IDYs+/dYNPRk51T7+Oxk80ii5Pv6e5jxeM18+/wENOpLHSD7/
YSe8P2w9Pv++1LzLm6U/AAzcvR1HRT8AOMC9VkmIPwBi7b2Iais/AItDvaZyvj8AsaG9xTtDPwDV
7b3kvys/APgQvgJ8Rj8BF/i+EvBGPwE1l74jttE/AVDlvjTK9T8Bad6+RibOPwGAgr5Xw9o/AZTV
vmmbAj8BpuC+e6R7PwG2r76G7A4/AcRRvpAWjz8Bz9m+mU0yPwHZXL6iivA/AeDwvqvK5D8B5q6+
tQe9PwHqsL6+PCk/Ae0Svsdilz8B7e6+0HWAPwHtXr7Zb2w/Aet/vuJKpz8B6Gi+6wGYPwHkNL7z
joA/Ad77vvvrzj8B2NW/AgoPPwHR1b8GAPc/AcoSvwnX8j8BwZy/DYyFPwG4g78RHCA/Aa7XvxSE
fT8BpKa/F8M4PwGZ/b8a1ig/AY7lvx27VD8Bg2e/IHDJPwF3jb8i9Mc/AWtgvyVFnD8BXuW/J2He
PwFSJb8pSCQ/AUUmvyr3Pj8BN/G/LG4dPwEqi78tq+I/ARz9vy6v2T8BD0y/L3mDPwEBf78wCHE/
APOcvzBcYj8A5au/MHU/PwDXsb8wUyI/AMm0vy/2ST8Au7m/L18IPwCtw78ujd8/AJ/Vvy2Ddz8A
ke+/LECUPwCEEb8qxi8/AHY3vykVSz8AaF2/Jy8MPwBaer8lFMM/AEyGvyLHzT8APnO/IEmdPwAw
Mb8dm68/ACGuvxq/rD8AEtS/F7dGPwADjb8UhEk+/+d+vxEolz7/xpu/DaYRPv+kNr8J/r8+/4AP
vwY0hD7/WeW/AkltPv8xc778fwE+/wZ3vvQxkD7+2LC+667EPv6n3b7i+qY+/nPAvtoZWD7+PBu+
0Q7rPv4Aub7H31E+/cFlvr6Ogz79ffe+tSBqPv02RL6rmLg+/OotvqH7Rj78mZm+mEurPvxEdb6O
jVM+++q4voTDoD77jGG+deNAPvspdr5iNJ4++sIDvk6BNj76Vhu+Os6VPvnl1r4nIbI++XFUvhN/
JD74+Li9/9b5Pvh8Kr3Y1aE+9/vUvbIBRz73d+i9i2DhPvbwk71J9Fk+9mYLvPtLPD712IW8R3l1
PvVIOTvKwkU+9LVePMfu2z70ICg9LfliPvOI0j13WRc+8u+VPaAJPT7yVLA9xBD6PvG4XD3nwgI+
8RrYPgWNjT7wfGM+Fw3BPu/dQj4oYPo+7z26PjmG1z7unhc+Sn7UPu3+pj5bSIY+7V+9PmvjkD7s
wbc+fE8cPuwk9T6GRTc+64njPo5Kcj7q8O8+ljafPupalT6eCQc+6cdUPqXA8z7pN60+rV2XPuis
Lz603d4+6CVyPrxAnj7npA0+w4SdPucooT7KqEU+5rPNPtGqKD7mRjU+2Ih7PuXgfz7fQV8+5YNL
PuXS5T7lLzk+7DrhPuTk4z7ydwg+5KTaPviEyj7kb6Y+/mHEPuRFxj8CBao+5CenPwS/Uz7kFa0/
B1x+PuQQJj8J27M+5BdRPww7fj7kK1w/DnprPuRMWz8Qlv4+5HpQPxKPuj7ktSY/FGMyPuT8sz8W
D+I+5VC3PxeUVT7lsOA/GO8nPuYcwj8aHwc+5pPePxsivD7nFaY/G/kAPuehdj8coLk+6DahPx0Y
uT7o1GU/HWAKPul5/D8dddE+6iaQPx1ZOj7q2UM/HQmIPuuRNT8chjU+7E1/PxvOrD7tDTg/GuKq
Pu3Pej8Zwds+7pNfPxhsFz7vWAY/FuFnPvAclj8VId4+8OA8PxMtwT7xoi0/EQVbPvJhqz8OqSs+
8x4CPwwZuD7z1og/CVe3PvSKpD8GY+s+9TnKPwM/Qz7143s+/9WUPvaHTT74z1Y+9yTgPvFuJT73
u+k+6bSYPvhMJD7hpYU++NVlPtlD8T75V5A+0JL5PvnSjj7HldY++kZaPr5P+D76svs+tMTzPvsY
iD6q+D8++3cePqDtuT77zuU+lqkpPvwgET6MLn8+/GrZPoGBxj78r3o+bU32PvzuOT5XRIE+/SdY
PkDvUT79WyI+KlbOPv2J3T4Tg3o+/bPQPfj7wD792UI9yp1fPv36dT2b/Rg+/henPVpYvD7+MRI8
+O9jPv5G6TvzzoQ+/llbvH38DT7+aIq9HU+pPv50mb161XQ+/n2fvav3cD7+g6y92j1OPv6Gyb4E
FZw+/ob6vhrYcz7+hDy+MV7iPv5+hr5HoOs+/nXLvl2WYz7+af++czb7Pv5bDr6EPXs+/kjfvo6t
Zj7+M1u+mOdNPv4acr6i534+/f4OvqyqYD793h++tixIPv26mL6/abs+/ZNuvshfUz79aKK+0QnH
Pv06Nr7ZZew+/QgyvuFwrz780qi+6SdAPvyZr77whp8+/F1qvveMRT78HgC+/jWwPvvbo78CQEQ+
+5aIvwU1Uz77Tu2/B/kKPvsFFb8Kios++rlKvwzpDD76a9e/DxPjPvodEL8RCns++c1HvxLMYD75
fNO/FFkzPvksCb8VsMo++Ns9vxbTAT74isa/F7/pPvg69L8Yd5w+9+wTvxj6eD73nmm/GUjxPvdS
Nb8ZY40+9weuvxlLAj72vwi/GQAxPvZ4ar8YhBM+9jPyvxfXvD718be/FvxrPvWxy78V840+9XQz
vxS+kT71OOq/E18lPvT/478R1xQ+9MkMvxAoHT70lE6/DlRdPvRhiL8MXdQ+9DCXvwpGuD70AVG/
CBFiPvPThr8FwC4+86cKvwNVgz7ze7K/ANPlPvNRTL78e/c+8yervvcs3j7y/qS+8b/ZPvLWEr7s
OmU+8q3Vvuah9z7yhc6+4PwtPvJd5L7bTrQ+8jYHvtWfDz7yDiu+z/MDPvHmTL7KUBc+8b5xvsS7
1j7xlqW+vzuoPvFu+b651RQ+8UeHvrSNbT7xIG2+r2oJPvD50b6qcA4+8NPbvqWkiT7wrru+oQw+
PvCKpr6cq/8+8GfNvpiIaz7wRmu+lKXfPvAmuL6RCLM+8Ajsvo204z7v7UW+iq5RPu/T/L6H+L8+
771GvoWXqT7vqVS+g45GPu+YVr6B394+74p1voCPYD7vf9i+fz8GPu94o75+Ja8+73Trvn3XPz7v
dMu+flgMPu94Ub5/rAk+73+HvoDrND7vinC+gm0dPu+ZC76EXUI+76tNvoa8yz7vwS2+iYylPu/a
lr6MzYE+7/d0vpCAFz7wF66+lKS7PvA7Jr6ZO6Y+8GG7vp5E1D7wi0y+o8AbPvC3t76prRU+8ObW
vrAK+j7xGIa+ttkcPvFMoL6+Fm0+8YMBvsXBqz7xu4S+zdlmPvH2B77WW+k+8jJqvt9HaT7ycIy+
6JmyPvKwUL7yUFY+8vGdvvxo7j7zNFe/A3A8PvN4Z78I2fU+8724vw5v+z70BDa/FDB7PvRLzr8a
GYE+9JRwvyApAj703gu/JlzGPvUoj78ssoo+9XPsvzMn7z71wBK/ObpcPvYM879AZyw+9lp8v0cr
kj72qJm/TgSrPvb3OL9U74E+90ZDv1vo9j73laO/Yu3qPvflP79p+zk++DT4v3ENlD74hLO/eCGS
PvjUUL9/M+8++SOov4Mgoz75cpa/hqMTPvnA8r+KH5k++g6Rv42Ugz76W0q/kQAqPvqm77+UYO4+
+vFTv5e1Mz77Oku/mvtrPvuBqb+eMhY++8dAv6FX0T78Cua/pGs2PvxMdL+navo+/IvFv6pV7z78
yLi/rSr6Pv0DML+v6Ro+/TsZv7KPcD79cF6/tR0+Pv2i+r+3kdg+/dLnv7nswz7+AC+/vC2ZPv4q
27++VCU+/lMHv8BgSD7+eNW/wlIQPv6ccb/EKbE+/r4Uv8Xnhz7+3gG/x4wJPv78jL/JF9M+/xoS
v8qLsz7/Nvy/y+iRPv9Txb/NL3w+/3Dwv85hoz7/jxa/z4BcPv+u07/QjRU+/9DXv9GJWz7/9d6/
0nbWPwAPWb/TV0U/ACYUv9Qsgz8AP5C/1Ph/PwBcQ7/VvS8/AHyov9Z8qD8AoT6/1zkHPwDKiL/X
9Gc/APkOv9iw+T8BLVi/2XDuPwFn8L/aNnY/Aalfv9sDuj8B8i2/29rhPwJC47/cvg0/ApwFv92v
Wj8C/hO/3rDOPwNphr/fxGI/A97Sv+Dr9j8EXmS/4iljPwTom7/jflc/BX3Qv+Tsdz8GHk2/5nU8
PwbKUb/oGhI/B4IOv+ncNj8IRaO/67zPPwkVIr/tvNw/CfCOv+/dNT8K19i/8h6RPwvK4b/0gYg/
DMl5v/cGfz8N02G/+a2/Pw7oSb/8d2I/EAfSv/9jXD8RMYzAATjAPxJk+sAC0L0/E6GSwAR5Zj8U
5r3ABjJpPxYz2sAH+2Y/F4g+wAnT4j8Y4zbAC7tZPxpEBMANsTU/G6npwA+0zT8dFCDAEcVyPx6B
4MAT4l4/H/JewBYKwD8hZNPAGD2/PyLYeMAaeng/JEyDwBy/8z8lwDPAHw03Pycyy8AhYUI/KKOT
wCO7DT8qEdrAJhmHPyt898Aoe50/LORJwCrgNj8uRzjALUY7Py+lOcAvrI8/MP3IwDISGT8yUGzA
NHXBPzOcvMA21mw/NOJVwDkzBz82IOTAO4qBPzdYH8A9288/OIfKwEAl7D85r7PAQmfYPzrPtsBE
oJ0/O+e4wEbPTz8896rASPMFPz3/hsBLCuo/Pv9UwE0WLz8/9yLATxQPP0DnCcBRA9U/Qc8owFLk
1T9Cr6jAVLZyP0OIuMBWeCA/RFqLwFgpXT9FJV3AWcmxP0XpasBbWLw/Rqb0wFzWJT9HXkLAXkGt
P0gPmcBfmxk/SLtBwGDiQz9JYYPAYhcSP0oCp8BjOX4/Sp71wGRJiz9LNrHAZUdPP0vKIMBmMvA/
TFmCwGcMnD9M5RbAZ9SVP01tFsBoiyo/TfG5wGkwuD9OczPAacWnP07xs8BqSmk/T21mwGq/fz9P
5nPAayV1P1Bc/cBrfOM/UNEkwGvGaD9RQwbAbAKsP1Gyu8BsMmI/UiBawGxWSD9Si/fAbG8bP1L1
pcBsfaI/U11ywGyCrD9Tw2nAbH8HP1Qnl8Bsc4Q/VIoGwGxg/T9U6sDAbEhJP1VJz8BsKkM/Vac7
wGwHwD9WAwzAa+GbP1ZdScBruK0/VrX5wGuNxj9XDSXAa2G5P1di1MBrNU8/V7cMwGsJUj9YCdXA
at6AP1hbNMBqtZQ/WKsxwGqPPj9Y+c3AamwnP1lHDsBqTO8/WZL3wGoyLT9Z3YfAahxwP1omvsBq
DDk/Wm6cwGoB/j9atRrAaf4qP1r6MsBqARs/Wz3dwGoLIj9bgBDAahyGP1vAwMBqNXw/W//cwGpW
Lz9cPVXAan67P1x5G8Bqry8/XLMawGrnkz9c6z/AayfZP10hdMBrb+8/XVWkwGu/rj9dh7vAbBbm
P123pMBsdVw/XeVOwGzayj9eEKjAbUbdP145o8BtuTg/XmA2wG4xcj9ehFfAbq8bP16mAsBvMb4/
XsU6wG+41j9e4gPAcEPgP178asBw0k4/XxR/wHFjiT9fKl3Acfb+P18+IcByjA8/X0/wwHMiHT9f
X/bAc7iKP19uZsB0TrM/X3t6wHTj+j9fh3LAdXe+P1+Sl8B2CWM/X504wHaYSj9fp6vAdyPcP1+y
SMB3q4U/X71vwHgutD9fyYfAeKzkP1/W+MB5JZI/X+YwwHmYPj9f96HAegR4P2ALv8B6ac4/YCL/
wHrH3z9gPdnAex5QP2BcxMB7bM4/YIA4wHuzDj9gqK7Ae/DUP2DWmsB8Jes/YQpywHxSJz9hRKXA
fHVlP2GFpMB8j44/Yc3YwHyglj9iHafAfKh5P2J1cMB8pzs/YtWNwHyc6T9jPlLAfImcP2OwC8B8
bXA/ZCr9wHxIkT9kr2bAfBsoP2U9esB75Wo/ZdVmwHunkz9md0vAe2HiP2cjQsB7FJ0/Z9lawHrA
Dz9omZXAemSGP2lj7cB6AlQ/ajhQwHmZyz9rFqHAeStAP2v+uMB4tw8/bPBgwHg9jj9t61vAd78W
P27vX8B3PAE/b/wVwHa0pD9xERzAdilXP3IuCcB1mnE/c1JmwHUIRD90fbXAdHMgP3WvacBz21I/
dubwwHNBKD94I6/AcqTqP3llAsByBto/eqo+wHFnNj978rPAcMY/P309rMBwJCk/foptwG+BLD9/
2DrAbt13P4CTKcBuOTM/gTn7wG2Uiz+B4C/AbO+gP4KFZ8BsSpQ/gylCwGulhD+Dy2HAawCMP4Rr
acBqW8M/hQj/wGm3Nz+Fo83AaRL8P4Y7fsBobx4/hs/FwGfLqz+HYFXAZyimP4fs68Bmhhs/iHVE
wGXkDz+I+SfAZUKEP4l4YMBkoX0/ifLBwGQA+z+KaCLAY2D/P4rYY8BiwYY/i0NrwGIijj+LqSrA
YYQaP4wJlcBg5iU/jGSpwGBIrT+MumzAX6uzP40K6MBfDzE/jVYzwF5zKj+NnGTAXdeaP43dnsBd
PIE/jhoIwFyh2D+OUc/AXAehP46FJsBbbdg/jrRFwFrUfz+O32nAWjuPP48G0sBZowY/jyrFwFkK
4D+PS4nAWHMaP49pZ8BX260/j4SqwFdElT+PnZ3AVq3NP4+0isBWF0U/j8m9wFWA+T+P3YDAVOrd
P4/wGcBUVOM/kAHMwFO++j+QEtzAUykKP5AjhMBSkv8/kDP+wFH8vj+QRH7AUWYwP5BVMsBQzzI/
kGZDwFA3oT+Qd9TAT59YP5CKAsBPBi4/kJzhwE5r9z+QsITATdCFP5DE88BNM6U/kNoxwEyVHT+Q
8DrAS/S0P5EHB8BLUic/kR6GwEqtNT+RNqXASgWdP5FPS8BJWxQ/kWhZwEitUz+Rga7AR/wPP5Gb
I8BHRvc/kbSPwEaNwT+RzcjARdAZP5HmnsBFDbE/kf7jwERGND+SFmXAQ3lUP5Is9cBCpsI/kkJf
wEHOMD+SVnPAQO9RP5Jo/8BACd0/knnVwD8diz+SiMXAPiofP5KVo8A9L1g/kqBFwDwtAz+SqIPA
OyLtP5KuNcA6EOk/krE6wDj21z+SsXHAN9SeP5KuvsA2qio/kqkFwDV3bT+SoDHANDxrP5KUL8Ay
+Sw/koTtwDGtxz+Scl/AMFpXP5JcfMAu/wY/kkM9wC2cCj+SJqDALDGiP5IGpMAqwBk/keNPwClH
yT+RvKXAJ8kQP5GSsMAmRGA/kWV8wCS6ND+RNRrAIysNP5EBmsAhl30/kMsRwCAAGj+QkZfAHmWF
P5BVRsAcyGo/kBY4wBspfT+P1IzAGYl5P4+QYcAX6R4/j0nZwBZJMz+PARbAFKqHP462PcATDes/
jml0wBF0Mj+OGuLAD941P43Kr8AOTMo/jXkDwAzAzj+NJgnACzsUP4zR6sAJvHM/jHzPwAhFvj+M
JuLABtfAP4vQTcAFc0Y/i3k5wAQZGD+LIc/AAsn1P4rKN8ABhpE/inKYwABPnj+KGxe//kuBP4nD
2r/8Eys/iW0Fv/n3Zz+JFrm/9/k/P4jBF7/2Ga4/iGw+v/RZnD+IGEy/8rnKP4fFXL/xOuY/h3OI
v+/diD+HIui/7qI4P4bTkb/tiVc/hoWZv+yTMz+GORG/67/+P4XuCr/rD90/haSTv+qCyj+FXLi/
6hi8P4UWhb/p0Yk/hNIFv+ms8j+Ejz+/6aqfP4ROOr/pyiw/hA77v+oLIj+D0Ya/6mzxP4OV37/q
7vc/g1wFv+uQhj+DI/q/7FDgP4Ltvb/tLzQ/grlLv+4qsT+ChqG/70JzP4JVvL/wdYo/giaXv/HD
BT+B+Su/8ynoP4HNcL/0qSo/gaNev/Y/xT+Beuu/9+ygP4FUDb/5rq8/gS65v/uE1T+BCuC//W33
P4Dod7//aPg/gMdtwAC6Xz+Ap7PAAcgSP4CJNsAC3QU/gGvkwAP4qT+AT6nABRppP4A0cMAGQbg/
gBolwAduBT+AALDACJ6/P3/P8MAJ01s/f5/KwAsLST9/cLrADEX8P39CicANguU/fxUCwA7Bfz9+
5+zAEAE+P367EcARQZg/fo42wBKCBD9+YSPAE8H9P34znsAVAPs/fgVuwBY+fD991lvAF3oCP32m
LMAYsws/fXSswBnpHD99QaXAGxu6P30M5cAcSmw/fNY6wB10uz98nXXAHpo2P3xiaMAfumk/fCTp
wCDU7D975NHAIelUP3uh/MAi9zw/e1xKwCP+Rj97E53AJP4VP3rH2cAl9lU/enjpwCbmsT96JrrA
J87jP3nRO8AorqI/eXhhwCmFrz95HCTAKlPWP3i8fcArGN8/eFluwCvUoj938vjALIb8P3eJIsAt
L9E/dxv0wC3PDz92q3vALmSmP3Y3x8Au8I8/dcDswC9y0j91RwDAL+t8P3TKHMAwWp4/dEpbwDDA
Vj9zx9zAMRzFP3NCwMAxcBc/crsnwDG6fD9yMTfAMfwyP3GlFsAyNXs/cRbrwDJmnj9wht7AMo/l
P2/1GMAysaY/b2HGwDLMNz9uzRLAMt/1P243KcAy7Uc/baA1wDL0kD9tCGLAMvY5P2xv3MAy8rM/
a9bMwDLqaT9rPV7AMt3MP2qjvsAyzU0/agoTwDK5YD9pcITAMqJxP2jXOcAyiPI/aD5YwDJtUj9n
pgXAMk/+P2cOYMAyMWA/ZnePwDIR3T9l4a/AMfHTP2VM4sAx0ac/ZLlEwDGxrz9kJvLAMZI+P2OW
CsAxc6c/YwalwDFWLD9ieN7AMToOP2HszMAxH4w/YWKHwDEG2D9g2ibAMPAfP2BTwMAw24c/X89r
wDDJMD9fTTzAMLktP17NSMAwq5E/Xk+mwDCgZT9d1GnAMJepP11bpsAwkVs/XOVxwDCNcD9ccd3A
MIvZP1wA/8AwjHo/W5LrwDCPOD9bJ7XAMJPwP1q/bsAwmn0/WloswDCisD9Z+ADAMKxaP1mY/MAw
t0Q/WT0wwDDDOD9Y5K7AMNABP1iPgsAw3Wc/WD28wDDrKj9X72bAMPkOP1ekisAxBtg/V10ywDEU
Sz9XGWXAMSEvP1bZJcAxLUo/Vpx2wDE4Zz9WY1fAMUJLP1YtycAxSsQ/VfvEwDFRoz9VzULAMVa+
P1WiNsAxWeo/VXqVwDFbBj9VVk/AMVnyP1U1U8AxVpg/VReLwDFQ3z9U/N/AMUi7P1TlNMAxPiE/
VNBwwDExDj9UvnTAMSGCP1SvIMAxD4w/VKJUwDD7NT9Ul+/AMOSWP1SPzMAwy8k/VInIwDCw7T9U
hb/AMJQmP1SDjsAwdaU/VIMSwDBVmT9UhCfAMDQ6P1SGscAwEcQ/VIqNwC/ucz9Uj5/AL8qHP1SV
zcAvpk0/VJz8wC+CFD9UpRbAL14oP1SuCcAvOtw/VLfCwC8YiT9UwjTALveDP1TNVsAu2CI/VNkg
wC66xj9U5YzALp/KP1TymMAuh4o/VQBHwC5yYz9VDpvALmC1P1Udm8AuUtk/VS1NwC5JKz9VPbzA
LkQEP1VO9MAuQ7w/VWECwC5Iqj9Vc/TALlMhP1WH18AuY24/VZy6wC554T9VsqvALpbEP1XJusAu
ulk/VeHzwC7k3z9V+2XALxaUP1YWGcAvT6g/VjIcwC+QUD9WT3bAL9i2P1ZuMMAwKPk/Vo5QwDCB
Oj9Wr9rAMOGOP1bS0sAxSgk/Vvc5wDG6sz9XHQ3AMjONP1dET8AytJE/V2z6wDM9sj9XlwnAM87b
P1fCeMA0Z/I/V+8+wDUI1T9YHVTANbFgP1hMscA2YVo/WH1NwDcYiT9Yrx3AN9azP1jiGcA4m5U/
WRY0wDlm4z9ZS2fAOjhJP1mBpMA7D24/WbjiwDvr9D9Z8RbAPM13P1oqNcA9s5E/WmQzwD6d1T9a
nwfAP4vRP1rapsBAfRE/WxcEwEFxID9bVBTAQmeEP1uRzsBDX8I/W9AkwERZXz9cDwvARVPdP1xO
dsBGTrs/XI5YwEdJfj9czqPASEOsP10PSsBJPMg/XVBAwEo0Wz9dkXXASynwP13S2cBMHRg/XhRc
wE0NXT9eVe/ATfpdP16XgcBO468/XtkDwE/I9j9fGmPAUKnYP19bksBRhgI/X5x+wFJdJT9f3RfA
Uy78P2AdTMBT+0w/YF0NwFTB3j9gnEnAVYKDP2Da88BWPRU/YRj5wFbxdj9hVkzAV5+QP2GS38BY
R1Q/Yc6iwFjowT9iCYbAWYPaP2JDfcBaGKw/Ynx5wFqnSj9itGvAWy/RP2LrRMBbsms/YyD0wFwv
RT9jVW3AXKaTP2OInMBdGIw/Y7p0wF2FcD9j6uHAXe2OP2QZ0cBeUS8/ZEcywF6wqD9kcu/AXwxR
P2Sc8sBfZIQ/ZMUlwF+5nz9k63DAYAwHP2UPvMBgXCM/ZTHtwGCqXD9lUenAYPcXP2VvlcBhQrw/
ZYrXwGGNtj9lo5LAYdhrP2W5rMBiIz8/Zc0FwGJulj9l3YTAYrrSP2XrC8BjCFI/ZfWBwGNXcD9l
/M3AY6h8P2YA1cBj+8Y/ZgGEwGRRlD9l/sXAZKosP2X4hcBlBcg/Ze61wGVkmz9l4UbAZcbVP2XQ
LMBmLJk/ZbthwGaWAD9lot3AZwMfP2WGn8Bnc/8/ZWaowGfonz9lQvvAaGD/P2UbnsBo3Q4/ZPCa
wGlcqz9kwfvAad+0P2SPz8BqZf8/ZFonwGrvVz9kIRTAa3t5P2PkrMBsCiI/Y6UGwGybCj9jYjfA
bS3UP2McV8Btwio/YtN/wG5XqT9ih8jAbu3rP2I5ScBvhIM/YegbwHAbAj9hlFbAcLD0P2E+DcBx
ReA/YOVXwHHZTj9gikjAcmrCP2As8cBy+bw/X81mwHOFxT9fa7PAdA5dP18H6cB0kws/XqIRwHUT
WD9eOjnAdY7RP13QacB2BQg/XWSpwHZ1kD9c9wLAdt/9P1yHfMB3Q/A/XBYdwHehDj9bou7Ad/cC
P1st+MB4RXw/WrdEwHiMNz9aPt7AeMryP1nE1MB5AXo/WUk0wHkvoD9YzBHAeVVAP1hNf8B5cj0/
V82XwHmGgT9XTHXAeZH9P1bKOcB5lKs/VkcHwHmOlT9VwwbAeX/IP1U+ZMB5aFM/VLlPwHlIVT9U
M/zAeR/yP1OuocB471M/Uyl8wHi2rj9SpMzAeHY1P1Ig0sB4LiY/UZ3SwHfewT9RHBTAd4hMP1Cb
3sB3Kw8/UB16wHbHWz9PoTHAdl18P08nTcB17cI/TrAVwHV4gz9OO9HAdP4OP03KxMB0frg/TV0x
wHP62j9M81bAc3LDP0yNbsBy5sk/TCuuwHJXPD9LzkXAccRpP0t1XsBxLp0/SyEdwHCWHj9K0aDA
b/s5P0qG/sBvXik/SkFGwG6/Mz9KAIHAbh6NP0nEsMBtfHA/SY3NwGzZCz9JW8jAbDSTP0kujMBr
jyw/SQX8wGro+T9I4fPAakIZP0jCRcBpmqg/SKbCwGjyuD9IjzPAaEpbP0h7WsBnoZw/SGr2wGb4
gz9IXcDAZk8PP0hTbcBlpT4/SEuvwGT7Bz9IRjfAZFBkP0hCssBjpT8/SEDMwGL5hD9IQDHAYk0d
P0hAi8Bhn+0/SEGHwGDx1z9IQtDAYEK7P0hEFMBfknE/SEUEwF7g0j9IRVHAXi20P0hEtMBdeOw/
SELmwFzCSz9IP6fAXAmkP0g6uMBbTsE/SDPkwFqRcj9IKvnAWdGEP0gfysBZDsU/SBIzwFhJAT9I
AhLAV4AEP0fvT8BWs50/R9nVwFXjnD9HwZnAVQ/OP0emlcBUOAQ/R4jLwFNcDz9HaEPAUnvEP0dF
CMBRlv4/Rx8uwFCtlT9G9s7AT79nP0bMB8BOzFM/Rp7+wE3UPj9Gb9zATNcSP0Y+z8BL1Lo/RgwK
wErNJz9F18DAScBSP0WiK8BIrjU/RWuGwEeW0z9FNA3ARno1P0T7/8BFWGE/RMOewEQxbj9Eiys=
      </set>
      <set id="src_101" fmt="series">
AAAAB3NyY18xMDEAAAACP4AAAMPHgAAAAAACAAAEsL6RW0U/By7wvpbTAj8Giee+nCwlPwXk+r6h
Ydg/BUB1vqZvVD8EnJ++q1APPwP5v76v/98/A1gVvrR61D8Ct9q+uL03PwIZS768w4E/AXydvsCK
pT8A4gG+xA/4PwBJpr7HUOY+/2dsvspLXD7+QKm+zP3RPv0fTr7PZtg+/AOavtGFcz767cW+01j4
PvneAL7U4Tc++NR7vtYefj730V2+1xFNPvbUyr7Xuq8+9d7hvtgb9D7077q+2DbWPvQHab7YDXs+
8yX8vteiTz7yS4C+1vgWPvF3/b7WEf4+8Kt0vtTzaD7v5eG+06AbPu8nPr7SHBs+7m94vtBrnz7t
voG+zpNEPu0UQL7Ml5Q+7HCZvsp9aT7r02e+yEm/Pus8g77GAZc+6qu9vsOqLT7qIOS+wUjhPumb
wL6+4v8+6RwUvrx9vj7ooaK+uh5hPugsIr63yjU+57tOvrWGaz7nTt++s1fvPubmjL6xQ7A+5oIM
vq9OdT7mIRW+rXzQPuXDYL6r0zg+5WipvqpVvT7lEK++qQg6PuS7Ob6n7kI+5GgUvqcLGz7kFxO+
pmH5PuPIDb6l9Xw+43rtvqXH/T7jL5++pdtwPuLmH76mMYY+4p5tvqbLiz7iWJK+p6psPuIUqb6o
zsw+4dLRvqo45j7hkzi+q+iXPuFWFL6t3UQ+4RufvrAWHj7g5CC+spHxPuCv4b61Tzo+4H8wvrhM
ED7gUlq+u4YrPuApsL6++yE+4AWAvsKoFD7f5hq+xoomPt/Lv77KngQ+37axvs7gGT7fpyW+00yz
Pt+dRL7X3/8+35ktvtyVtD7fmu++4WmuPt+iib7mV5U+36/lvuta0T7fwuG+8G7aPt/bSL71jys+
3/jSvvq3FD7gGyO+/+HrPuBBz78ChYI+4GxcvwUWzz7gmkC/B6KUPuDK378KJog+4P2QvwygbD7h
MaK/Dw4GPuFmX78RbTo+4ZsKvxO79z7hzuG/FfgwPuIBJ78YH/U+4jEevxoxYT7iXg+/HCquPuKH
SL8eCjE+4qwpvx/OQz7izBy/IXVoPuLmnr8i/kA+4vs7vyRnfT7jCZS/Ja/7PuMRZ78m1pg+4xKB
vyfaWj7jDNC/KLptPuMAX78pdhE+4u1NvyoMpj7i09a/Kn2XPuK0Vb8qyJQ+4o8/vyrtSj7iZSe/
KuuLPuI2sr8qw0s+4gSivyp0kD7hz82/Kf99PuGZIL8pZF0+4WGVvyijgT7hKja/J71aPuD0Hr8m
sng+4MBovyWDhT7gkDK/JDFHPuBkpL8ivI4+4D7cvyEmVT7gH/O/H2+PPuAI/L8dmVQ+3/r1vxuk
yz7f9tG/GZMxPt/9a78XZdQ+4A+HvxUeED7gLcy/Er1LPuBYzL8QRQQ+4JD1vw22xz7g1pe/CxQU
PuEp378IXog+4YrbvwWX0z7h+Xu/AsGYPuJ1jr7/uvU+4v7AvvnaYD7jlKW+8+TmPuQ2t77t3hc+
5ORTvufJYD7lnMC+4aomPuZfMb7bg+A+5yrPvtVZ8T7n/rK+zy/NPujZ6r7JCM0+6bt/vsLoOj7q
onW+vNFhPuuN0762x5M+7HyivrDN5z7tbfC+queHPu5g0b6lF1g+71Rjvp9gVD7wR9a+mcWBPvE6
Zb6USWk+8itZvo7vDT7zGg6+ibkJPvQF8r6Eqdc+9O6Ivn+ICj7101y+dhPtPva0E75s++E+95Bm
vmRERz74aCC+W/HIPvk7G75UCFY++glGvkyMFz760p2+RYCEPvuXK74+6bE+/FcLvjjK3j79El6+
MyeePv3JVL4uAtw+/nwnvilfuD7/Kxm+JUFEPv/Wb74hqjI/AD88vh6dUz8AkcC+HB0NPwDi7r4a
K4g/ATLvvhjK3D8Bgem+F/0UPwHQA74Xw/g/Ah1kvhghDz8CajC+GRXFPwK2hL4ao3s/AwJ/vhzL
SD8DTji+H43kPwOZx74i7BM/A+U9vibmTz8EMKW+K3ysPwR8Bb4wryU/BMdlvjZ9bj8FEsC+POcv
PwVeEr5D64Y/BalOvkuJHD8F9Ga+U77NPwY/Rb5cisE/BonYvmXrCT8G1AC+b92bPwcdm756X8Y/
B2aJvoK3Wz8HrqK+iIOxPwf1wL6OkxU/CDu2vpTjmz8IgFe+m3NFPwjDc76iP9g/CQTcvqlG4T8J
RF++sIXqPwmByr63+kU/Cbzrvr+hPj8J9Y++x3fjPworiL7PezY/Cl6lvten9D8Kjrm+3/rGPwq7
lr7ocFA/CuUSvvEE+z8LCwS++bU8PwstSr8BPrk/C0vFvwWs4j8LZla/CiNIPwt85L8On+I/C49c
vxMgwT8Lna2/F6P+Pwunyr8cJ5k/C62wvyCplz8Lr1u/JSgJPwus0L8poPs/C6YTvy4SiT8Lmza/
MnrLPwuMSL821+U/C3lgvzsoCD8LYpm/P2lpPwtIEr9Dmm8/Cynrv0e5YD8LCEy/S8SlPwrjXb9P
urY/CrtKv1OaKj8KkEG/V2GkPwpicb9bD/A/CjIIv16j1z8J/zq/YhxPPwnKOL9leHA/CZMzv2i3
YT8JWl2/a9hcPwkf5L9u2sQ/COP3v3G+FD8IpsK/dIHmPwhobr93Jfc/CCkjv3mqFz8H6Qa/fA5A
PweoOb9+Uog/B2bav4A7jz8HJQe/gT4iPwbi1b+CMTc/BqBbv4MVBj8GXam/g+niPwYazr+EsCk/
BdfTv4VoQD8FlMO/hhKcPwVRn7+Gr7k/BQ5qv4dAGj8EyyS/h8RSPwSHy7+IPPQ/BERXv4iqkz8E
AMK/iQ3TPwO9A7+JZ10/A3kQv4m30z8DNN6/if/rPwLwYb+KQEc/AquLv4p5mD8CZlC/iqyIPwIg
or+K2b4/Adp2v4sB2j8Bk76/iyWFPwFMc7+LRVM/AQSHv4th5j8Au/W/i3vEPwBytb+Lk20/ACjC
v4upaD7/vDm/i74cPv8lhr+L0fo+/o10v4vlYz799A+/i/iqPv1ZcL+MDBY+/L20v4wf4T78IQW/
jDQ+PvuDk7+MSUk++uWUv4xfHj76R06/jHXEPvmpCr+MjT8++Qsnv4ylcj74bgG/jL5PPvfSBL+M
16s+9zeov4zxXj72n2u/jQslPvYJ1b+NJLk+9Xd3v4091z706Ou/jVYcPvRe0L+NbSw+89nMv42C
pz7zWoO/jZYhPvLho7+Npys+8m/Yv421Uz7yBcq/jcAePvGkJb+Nxxo+8UuLv43Jvz7w/Ju/jceU
PvC36r+NwB0+8H4Dv42y4j7wT2O/jZ9oPvAsgL+NhUA+8BW6v41j9D7wC2W/jTsZPvANwr+NCkY+
8Bz8v4zRJj7wOSq/jI9ePvBiTb+MRJ0+8JhWv4vwmD7w2xm/i5MQPvEqX7+LK8k+8YXSv4q6nD7x
7Q2/ij9mPvJfk7+JuhA+8tzUv4kqjT7zZDC/iJDaPvP09b+H7QY+9I5ev4c/KD71L6C/hodhPvXX
3b+FxeA+9oYuv4T62j73Oam/hCaIPvfxWr+DSUQ++KxHv4JjYj75aXG/gXVJPvon37+Af20++uaW
v38Ejz77pJ+/fPyzPvxhBr966Fo+/Rrkv3jIqD790VC/dp7tPv6Dc790bFI+/zCCv3IySj7/17u/
b/I9PwA8Nb9trZQ/AIj1v2tl0D8A0dO/aRx0PwEWjr9m0xc/AVbrv2SLTD8Bkry/YkaoPwHJ179g
Bs4/Afwfv13NWT8CKXy/W5vqPwJR4r9ZdCk/AnVNv1dXmj8Ck8O/VUfhPwKtUL9TRpM/AsIIv1FV
RT8C0gW/T3VVPwLdbL9NqEg/AuRkv0vveD8C5x2/SkxEPwLlyr9Iv/E/AuCjv0dLlz8C1+S/RfBV
PwLLzr9Erzs/Aryiv0OJJT8CqqW/Qn78PwKWHr9BkWM/An9Tv0DA9D8CZoy/QA43PwJMDr8/eYo/
AjAhvz8DMj8CEwu/PqtHPwH1E78+cdY/AdZ9vz5WsD8Bt42/PlmdPwGYhb8+ejM/AXmkvz636T8B
Wyq/PxIYPwE9VL8/h+g/ASBfv0AYbz8BBIi/QMKtPwDqCL9BhXM/ANEbv0JffD8Aufi/Q09qPwCk
2b9EU7E/AJH4v0Vqpj8AgYu/RpKXPwBzyr9HyZ4/AGjrv0kN5T8AYSe/Sl1fPwBcs79Ltfo/AFvC
v00VkT8AXoq/TnnsPwBlPr9P4L8/AHANv1FHuz8Afye/UqxxPwCSt79UDIo/AKrlv1VlmT8Ax9a/
VrUoPwDprr9X+Lk/ARCGv1ktzz8BPHe/WlHsPwFtkb9bYpc/AaPgv1xdXD8B32i/XT/LPwIgJ79e
B3A/AmYTv16x3j8CsRy/XzyuPwMBK79fpX0/A1Ygv1/qBD8Dr9S/YAgAPwQOG79f/Ro/BHC+v1/H
Cj8E14a/X2OfPwVCMr9e0LQ/BbB/v14MHz8GIiO/XRO/PwaW0b9b5ZQ/Bw49v1p/lD8HiBm/WN+x
PwgEFL9XA/s/CIHkv1TqfT8JATy/UpFLPwmB2L9P9o0/CgN7v00YXT8Kheu/SfT2PwsI+79GioI/
C4yIv0LXPT8MEH6/PtlmPwyU1L86j0g/DRmVvzX3Lz8Nnt+/MQ9yPw4k5L8r1m0/DqvqvyZKkD8P
NFC/IGo+Pw++kr8aM/U/EEtEvxOmPT8Q2xq/DL+2PxFu4r8Ffv8/EgeLvvvFqD8SpiW+69PRPxNL
377bJjw/E/oHvsm6xD8Usgy+t499PxV1fL6koq0/FkYBvpDymj8XJWK+ePwOPxgVfL5Oh/w/GRhA
viKHUj8aL7O96fKkPxtd4b2Lu78/HKTfvKmpMj8eBsE85/1OPx+Flz2hfRs/ISNgPgYEmD8i4gs+
PM5YPyTDZz51FzY/JskhPpds4D8o9L4+tQe/PytHkT7TWJ4/LcK4PvJbDT8wZxQ/CQU3PzM1Sj8Z
MMw/Ni24PymtWz85UHs/One4PzydZj9LjGQ/QBQGP1znyz9Ds6E/boX0P0d7OT+AMUs/S2mOP4k8
mz9PfSE/kmKMP1O0ND+boKI/WAzWP6T0Qj9chN8/rlqtP2EZ+j+30Ro/ZcmpP8FUoz9qkUs/yuJK
P29uIT/Udus/dF1OP94PbD95W+Q/56iYP35m5j/xPzQ/gb2lP/rP+j+ESwFAAivKP4bZ/0AG6Vw/
iWkbQAufDz+L9tFAEEs7P46BpUAU7EY/kQgkQBmAkT+TiONAHgaLP5YCgkAifKs/mHOxQCbhdz+a
2yxAKzOBP503wkAvcWU/n4hRQDOZ1j+hy8tAN6uTP6QBNEA7pXE/piemQD+GXD+oPlBAQ01UP6pE
eUBG+XA/rDl6QEqJ4T+uHMlATf3wP6/t7kBRVQM/sayMQFSOmj+zWFpAV6pNP7TxKUBap9I/tnbf
QF2G9z+36XhAYEeoP7lJBEBi6ek/upWoQGVt3D+7z6FAZ9O/P7z3O0BqG+U/vgzUQGxGuj+/ENlA
blTBP8ADyUBwRpk/wOYvQHIc8D/BuKRAc9iLP8J7yUB1ej0/wzBKQHcC7z/D1tpAeHOZP8RwM0B5
zTs/xP0VQHsQ5T/FfkBAfD+xP8X0dkB9WsE/xmB8QH5jOz/GwxVAf1pOP8cc/0CAIJQ/x272QICM
fD/HubJAgPFzP8f94kCBUBE/yDwxQIGo6D/IdUFAgfyLP8ipq0CCS4c/yNn/QIKWYz/JBsRAgt2j
P8kwdUCDIcc/yVeGQINjST/JfFxAg6KcP8mfVUCD4C0/ycDBQIQcZT/J4OpAhFehP8oADUCEkjw/
yh5cQITMhj/KPAFAhQbLP8pZH0CFQU4/ynXLQIV8Tz/KkhlAhbgDP8quEkCF9J0/ysm5QIYyRT/K
5Q1AhnEiP8sABUCGsVQ/yxqXQIby9j/LNLNAhzYhP8tOS0CHeuY/y2dNQIfBVj/Lf6VAiAmCP8uX
Q0CIU3M/y64VQIifMz/LxA1AiOzMP8vZH0CJPEM/y+1AQImNoT/MAGtAieDwP8wSokCKNjY/zCPn
QIqNfj/MNEVAiubRP8xDzUCLQj8/zFKVQIuf1T/MYLxAi/+lP8xuZUCMYcQ/zHu/QIzGSj/MiPxA
jS1TP8yWWECNlvs/zKQVQI4DZT/Msn1AjnK0P8zB4kCO5Q8/zNKYQI9aoz/M5QBAj9OfP8z5fUCQ
UDQ/zRB4QJDQlT/NKmBAkVT4P81HqECR3Zg/zWjJQJJqsD/NjjxAkvx/P824gECTk0E/zegTQJQv
Nz/OHXVAlNCiP85ZKECVd8M/zpusQJYk2z/O5YJAltgsP883JkCXkfM/z5EUQJhScj/P88FAmRno
P9Bfo0CZ6I4/0NUkQJq+nz/RVK9Am5xTP9HepECcgd4/0nNfQJ1vcD/TEzNAnmU1P9O+aUCfY1c/
1HVDQKBp/j/VN/pAoXlHP9YGu0CikU8/1uGrQKOyLj/XyORApNv0P9i8ckCmDq4/2bxZQKdKZD/a
yJFAqI8WP9vhBUCp3MA/3QWXQKszWj/eNhlArJLTP99yVkCt+xY/4LoJQK9sCj/iDOhAsOWRP+Nq
lkCyZ4I/5NKuQLPxtT/mRMFAtYP3P+fAVEC3HhU/6UTkQLi/1T/q0eRAumj5P+xmu0C8GTw/7gLK
QL3QWT/vpWhAv44EP/FN5kDBUe8/8vuMQMMbxj/0rZtAxOszP/ZjU0DGv98/+BvoQMiZbz/51pBA
yneGP/uSekDMWcQ//U7UQM4/yD//CslA0CkxQABiwUDSFZ1AAT8VQNQEqEACGfVA1fXuQALy9kDX
6QtAA8mvQNndl0AEnbZA29MyQAVupkDdyXdABjwaQN/ABUAHBa5A4bZ8QAfLBEDjrH1ACIu/QOWh
rUAJR4RA55WuQAn9/0DpiCZACq7dQOt4wEALWdBA7WcnQAv+jkDvUwpADJzRQPE8G0ANNFhA8yIP
QA3E6ED1BKBADk5IQPbjiUAO0EVA+L6KQA9KskD6lWRAD71mQPxn4UAQKDxA/jXKQBCLFkD//vBA
EOXaQQDhkUAROHJBAcEcQBGCzUECngVAEcTgQQN4PEAR/qJBBE+xQBIwEEEFJFdAElkrQQX2IkAS
efpBBsUKQBKSg0EHkQdAEqLUQQhaE0ASqv1BCSAqQBKrEkEJ40lAEqMpQQqjcEASk1xBC2CgQBJ7
yEEMGtpAElyLQQzSIkASNcZBDYZ9QBIHnkEON/BAEdI3QQ7mgkARlbhBD5I7QBFSSkEQOyNAEQgX
QRDhREAQt0lBEYSlQBBgDUESJVVAEAKQQRLDXUAPnv9BE17JQA81iUET96NADsZbQRSN+EAOUaVB
FSHTQA3XlUEVs0FADVhaQRZCTEAM1CNBFs7/QAxLHEEXWWRAC711QRfhhUALK1tBGGdsQAqU+kEY
6x9ACfp/QRlsqEAJXBVBGewNQAi550EaaVVACBQgQRrkhkAHaupBG12hQAa+bkEb1KtABg7UQRxJ
p0AFXERBHLyTQASm5UEdLXFAA+7dQR2cP0ADNFJBHgj5QAJ3aUEec51AAbhHQR7cJUAA9xJBH0KN
QAAz7EEfps0//t3zQSAI3T/9UL5BIGi1P/vAfkEgxko/+i17QSEhkT/4l/1BIXqAP/cAS0Eh0Qo/
9WasQSIlIz/zy2dBIna8P/IuxkEixcY/8JEQQSMSND/u8o9BI1v1P+1TjUEjovo/67RUQSPnMz/q
FS9BJCiQP+h2aUEkZv8/5thNQSSicj/lOydBJNrVP+OfQkElEBo/4gTqQSVCLz/gbGpBJXEDP97W
DEElnIc/3UIbQSXEqj/bsOFBJelcP9oipUEmCo8/2JetQSYoMj/XED5BJkI4P9WMmkEmWJM/1A0E
QSZrNT/SkbhBJnoRP9Ea80EmhR4/z6jsQSaMUD/OO9pBJo+bP8zT7UEmjvk/y3FUQSaKYT/KFDpB
JoHLP8i8xUEmdTQ/x2sYQSZklT/GH1JBJk/tP8TZjkEmNzs/w5nhQSYafj/CYGBBJfm6P8EtF0El
1PA/wAAQQSWsKD++2VRBJX9oP7245UElTro/vJ7BQSUaJj+7iuZBJOG7P7p9S0EkpYo/uXXmQSRl
oz+4dKxBJCIcP7d5i0Ej2wk/toRzQSOQgj+1lU9BI0KjP7SsDEEi8Yg/s8iSQSKdUD+y6slBIkYd
P7ISmUEh7BE/sT/oQSGPVD+wcp5BITAPP6+qoUEgzmo/rufXQSBqkT+uKidBIASyP61xeUEfnP4/
rL2yQR8zpD+sDr5BHsjXP6tkhUEeXMo/qr7xQR3vtD+qHe9BHYHIP6mBakEdEz0/qOlPQRykSj+o
VY1BHDUlP6fGE0Ebxgc/pzrSQRtXJj+ms7tBGui4P6YwwUEaevM/pbHVQRoODD+lNupBGaI4P6S/
9kEZN6c/pEzrQRjOiz+j3b5BGGcSP6NyY0EYAWo/owrMQRedvT+ipu9BFzw1P6JGvEEW3Pc/oeom
QRaAJT+hkR9BFiXgP6E7l0EVzkU/oOl8QRV5bz+gmrtBFSd0P6BPQkEU2GY/oAb5QRSMVz+fwcxB
FENRP59/oUET/WE/n0BfQRO6ij+fA+lBE3rNP57KIkETPis/npLrQRMEnT+eXiNBEs4cP54rp0ES
mps/nftTQRJqCz+dzQBBEjxcP52gikESEXc/nXXGQRHpRz+dTI1BEcOvP50kskERoJM/nP4MQRF/
1T+c2G1BEWFRP5yzrEERROQ/nI+YQREqZz+cbAZBERG0P5xIyUEQ+qA/nCW0QRDlAz+cAptBENCu
P5vfU0EQvXg/m7uwQRCrMj+bl4lBEJmtP5tytkEQiL0/m00NQRB4MD+bJmpBEGfZP5r+qEEQV4Y/
mtWlQRBHCz+aqz5BEDY5P5p/V0EQJOE/mlHRQRAS2D+aIpNBD//vP5nxg0EP6/w/mb6NQQ/W1T+Z
iZ1BD8BQP5lSokEPqEY/mRmOQQ+OkD+Y3lVBD3MKP5ig7UEPVY8/mGFPQQ82AT+YH3lBDxQ9P5fb
Z0EO8Cg/l5UcQQ7JpT+XTJpBDqCaP5cB6EEOdPA/lrUNQQ5GkT+WZhZBDhVrP5YVEEEN4Ww/lcIJ
QQ2qhj+VbRVBDXCsP5UWR0ENM9M/lL21QQzz9D+UY3hBDLEJP5QHrEEMaw0/k6psQQwh/z+TS9dB
C9XhP5LsDUELhrU/kosvQQs0gT+SKWFBCt9LP5HGx0EKhx4/kWOIQQosBT+Q/8xBCc4NP5Cbu0EJ
bUU/kDd+QQkJvj+P00FBCKOLP49vLUEIOsE/jwtsQQfPdT+OqCpBB2G/P45FkkEG8bg/jePOQQZ/
ej+NgwhBBgsjP40jakEFlM0/jMUdQQUclz+MaEdBBKKiP4wNDkEEJw0/i7OUQQOp+D+LW/pBAyuF
P4sGYUECq9Y/irLkQQIrDz+KYZ1BAalUP4oSo0EBJsk/icYKQQCjkj+Je+NBAB/UP4k0OkD/N2k/
iO8ZQP4usT+IrIdA/SXLP4hshkD8HQE/iC8UQPsUnz+H9C5A+gzyP4e7y0D5BkM/h4XiQPgA3z+H
UmRA9v0PP4chQUD1+xs/hvJlQPT7Tj+GxbpA8/3vP4abJ0DzA0c/hnKTQPILmz+GS+NA8RczP4Ym
+UDwJkw/hgO3QO85Kz+F4gBA7lAMP4XBtEDtazE/haK1QOyK1j+FhORA668yP4VoIkDq2Hs/hUxU
QOoG6D+FMV1A6TqnP4UXIkDoc+c/hP2IQOey0j+E5HdA5veKP4TL2UDmQjQ/hLOYQOWS7z+Em6NA
5OnVP4SD6UDkRvw/hGxaQOOqdT+EVOlA4xRLP4Q9ikDihIQ/hCY0QOH7Iz+EDt9A4XglP4P3hEDg
+4A/g+AeQOCFID+DyKlA4BTzP4OxI0Dfqt4/g5mLQN9Gvz+Dgd9A3uhxP4NqIEDej8Q/g1JQQN48
iT+DOm5A3e6HP4MifkDdpX8/gwqCQN1hLT+C8npA3SFJP4Laa0Dc5YU/gsJVQNytjj+CqjtA3HkQ
P4KSIEDcR64/gnoFQNwZDD+CYexA2+zGP4JJ1kDbwno/gjHFQNuZvz+CGblA23IuP4IBtEDbS2E/
gem1QNsk6z+B0b5A2v5gP4G5zkDa11s/gaHlQNqvcD+BigNA2oY7P4FyJ0DaW1c/gVpRQNouZT+B
QoFA2f8IP4EqtEDZzOU/gRLqQNmXqT+A+yJA2V8CP4DjWEDZIqk/gMuNQNjiWj+As71A2J3ZP4Cb
5kDYVPE/gIQEQNgHdj+AbBZA17VBP4BUF0DXXjg/gDwEQNcCRD+AI9pA1qFZP4ALk0DWO3M/f+ZS
QNXQmD9/tS9A1WDXP3+DskDU7Ek/f1HPQNRzDT9/H3VA0/VMP37smUDTczg/frkrQNLtCT9+hR5A
0mL9P35QX0DR1WE/fhrjQNFEhT995JtA0LC7P32teUDQGmA/fXVxQM+B2D99PHdAzueJP30CgUDO
S90/fMeLQM2vQT98i4tAzRInP3xOf0DMdQI/fBBlQMvYRz970UFAyzxqP3uRF0DKoeM/e0/wQMoJ
Jj97DdhAyXKnP3rK30DI3to/eocaQMhOLj96QqFAx8EOP3n9kEDHN+Q/ebgEQMazEj95ch9AxjL4
P3ksB0DFt+8/eOXmQMVCTj94n+dAxNJhP3haNkDEaG0/eBUEQMQEsz930IJAw6duP3eM4kDDUMw/
d0pZQMMA+T93CRdAwrgTP3bJUEDCdjQ/dosyQMI7bT92Tu1AwgfHP3YUrEDB20I/ddyYQMG11j91
ptdAwZdzP3VziUDBgAM/dULKQMFvZz91FLNAwWV3P3TpVEDBYgc/dMC5QMFk3z90muZAwW3FP3R3
3EDBfHY/dFeTQMGQrz90OgJAwaoeP3QfD0DByHI/dAaiQMHrUT9z8JpAwhJeP3Pc0UDCPTo/c8sc
QMJrhD9zu0dAwpzUP3OtHUDC0MA/c6BkQMMG3D9zlNxAwz64P3OKRkDDd+Y/c4BbQMOx9D9zdthA
w+xyP3NtcUDEJuw/c2PhQMRg8j9zWd5AxJoVP3NPIUDE0eU/c0NiQMUH8j9zNlxAxTvPP3MnzUDF
bRI/cxdzQMWbUz9zBRBAxcYrP3LwbkDF7Ts/ctlYQMYQIz9yv51Axi6JP3KjE0DGSBU/coOSQMZc
dT9yYP1AxmtgP3I7OEDGdIo/chIuQMZ3sT9x5dNAxnSYP3G2HUDGawU/cYMOQMZayj9xTKhAxkO4
P3ES9UDGJaY/cNYGQMYAdz9wlfJAxdQVP3BS1kDFoGk/cAzSQMVlaT9vxA9AxSMOP294uUDE2Vg/
byr/QMSITz9u2xZAxDACP26JNkDD0IQ/bjWaQMNp8T9t4IJAwvxpP22KL0DCiBA/bTLjQMINFD9s
2uZAwYuoP2yCfUDBBAU/bCnwQMB2Zj9r0YZAv+MQP2t5h0C/Skc/ayI6QL6sVj9qy+ZAvgmLP2p2
zkC9Yjo/aiM1QLy2vD9p0VtAvAdnP2mBgEC7VJk/aTPiQLqerz9o6LRAueYIP2igLkC5Kwg/aFqB
QLhuED9oF9tAt6+AP2fYZUC2770/Z5xEQLYvKj9nY5lAtW4oP2cufkC0rRg/Zv0LQLPsWz9mz1ZA
syxMP2ala0CybUk/Zn9SQLGvpj9mXRBAsPO6P2Y+pECwOdU/ZiQKQK+CRT9mDTVArs1XP2X6GECu
G1A/ZeqeQK1sbz9l3q1ArMDxP2XWJ0CsGQ8/ZdDqQKt0+T9lzs9AqtTcP2XPrUCqON8/ZdNUQKmh
JD9l2Y9AqQ3HP2XiKUCofts/ZezpQKf0dT9l+ZBAp26eP2YH3UCm7Vw/ZheQQKZwsD9mKGJApfiV
P2Y6DkClhP8/ZkxJQKUV3T9mXspApKsaP2ZxRkCkRKA/ZoNzQKPiTj9mlQZAo4QFP2altECjKZ4/
ZrUyQKLS8D9mwzdAon/NP2bPfUCiMAc/Ztm/QKHjbT9m4bxAoZnKP2bnNkChUug/ZunvQKEOjz9m
6bBAoMyGP2bmRkCgjJY/Zt+AQKBOhj9m1TlAoBIbP2bHS0Cf1xw/ZrWXQJ+dUT9moAZAn2SCP2aG
hUCfLHg/ZmkJQJ70/T9mR41Anr3eP2YiEUCehus/ZfieQJ5P8z9ly0FAnhjMP2WaEUCd4Us/ZWUp
QJ2pRT9lLKpAnXCXP2TwvkCdNx8/ZLGUQJz8vT9kb2BAnMFVP2QqW0CchM8/Y+LFQJxHEz9jmOBA
nAgJP2NM9ECbx6I/Yv9OQJuFzT9isDtAm0J+P2JgDUCa/ak/Yg8ZQJq3ST9hvbRAmm9VP2FsM0Ca
Jcc/YRrsQJnanj9gyjdAmY3XP2B6aUCZP24/YCvTQJjvZz9f3slAmJ3AP1+TmUCYSnk/X0qQQJf1
lj9fA/VAl58WP17ADUCXRv0/Xn8VQJbtSz9eQUdAlpICP14G1kCWNSE/Xc/yQJXWqT9dnMFAlXac
P11tYkCVFPg/XUHwQJSxvD9dGoBAlEznP1z3HkCT5nc/XNfPQJN+aD9cvJFAkxS4P1ylXkCSqWQ/
XJIlQJI8az9cgtNAkc3IP1x3SkCRXXI/XG9qQJDrbT9cawtAkHexP1xqAUCQAj8/XGwaQI+LEz9c
cSRAjxIsP1x45ECOl4s/XIMgQI4bMD9cj5VAjZ0gP1yeAkCNHV4/XK4lQIyb8D9cv7RAjBjeP1zS
bECLlDI/XOYFQIsN9j9c+jlAioY6P10OwECJ/Q0/XSNTQIlygj9dN7FAiOavP11LlECIWa4/XV68
QIfLlT9dcOxAhzyCP12B50CGrJM/XZFxQIYb6T9dn1RAhYqmP12rYECE+PI/XbVjQIRm8j9dvS9A
g9TNP13CnECDQq0/XcWFQIKwvj9dxchAgh8rP13DR0CBjh8/Xb3lQID9yT9dtYpAgG5VP12qIQ==
      </set>
      <set id="src_971" fmt="series">
AAAAB3NyY185NzEAAAACP4AAAMPHgAAAAAACAAAEsD+Q8jI++JCLP5BWLz74bBA/j8BkPvhE4z+P
MGU++BsTP46lxD737rk/jiAUPve/7D+NnuY+947MP40hzT73W30/jKhfPvcmJj+MMjc+9u7zP4u+
7j72thM/i043PvZ7wD+K37w+9kAyP4pzMj72A6c/ighYPvXGXj+Jnu8+9YieP4k2yz71SrE/iM/Q
PvUM6D+IaeM+9M+QP4gE+z70kwI/h6EaPvRXlz+HPlE+9B2rP4bctz7z5Zw/hnx4PvOvyz+GHdE+
83ydP4XBCD7zTHQ/hWZ1PvMfuj+FDng+8vbQP4S5iD7y0hs/hGgkPvKx/z+EGtI+8pbaP4PSIj7y
gQ0/g469PvJw8D+DUT0+8mbQP4MaYT7yYvo/guriPvJlrj+Cw4c+8m8sP4KlED7yf6A/gpBMPvKX
Mj+Chg0+8rX3P4KHKT7y3AI/gpRkPvMJUT+CrpA+8z3WP4LWfz7zeXU/gwz0PvO8Cj+DUrA+9AVe
P4Ooaj70VSw/hA7KPvSrJT+Ehn0+9QbyP4UQET71aCk/hawQPvXOWz+GWvI+9jkRP4cdGT72p8Q/
h/LUPvcZ8D+I3GE+948KP4nZ6D74BoA/iut9Pvh/vz+MERY++Po1P41Klj75dVQ/jpfKPvnwjD+P
+GI++mtTP5Fr7z765SI/kvH2PvtdfD+Uids++9PnP5Yy5z78R/c/l+xUPvy5Rj+ZtTI+/Sd0P5uM
iT79kjI/nXFJPv35OT+fYj4+/lxPP6FeMT7+u0M/o2PcPv8V9D+lcdg+/2xKP6eGrD7/vjM/qaDa
PwAF1T+rvts/ACpZP63fEz8ATLA/r//pPwBs5j+yH7U/AIsKP7Q82z8Apy0/tlWuPwDBZD+4aIg/
ANnJP7pzxT8A8HE/vHXGPwEFeT++bPU/ARj3P8BXwD8BKwk/wjSxPwE7xT/EAlQ/AUtFP8W/PT8B
WaM/x2ofPwFm8D/JAbY/AXNBP8qE2T8BfqY/y/J0PwGJKz/NSYU/AZLbP86JKT8Bm7w/z7CYPwGj
0T/Qvxg/AasXP9G0Fz8BsZA/0o8KPwG3MT/TT4c/AbvyP9P1RD8Bv8U/1IASPwHCmj/U79s/AcRe
P9VEnz8BxP8/1X5oPwHEZj/VnWg/AcJ8P9Wh5T8Bvyo/1Yw3PwG6Vj/VXMo/AbPqP9UUEj8Bq8s/
1LKdPwGh4j/UOQg/AZYcP9OoBj8BiGM/0wBAPwF4pD/SQns/AWbTP9FvdT8BUt0/0If6PwE8uj/P
jN8/ASRiP85+9j8BCdA/zV8SPwDtAT/MLgs/AM33P8rsuz8ArLM/yZvxPwCJQD/IPII/AGOoP8bP
Nz8AO/o/xVTYPwASQz/DziE+/80vP8I70z7/chw/wJ6oPv8TgT++908+/rGQP71Gbj7+TIY/u4yk
Pv3koT+5yn0+/XojP7gAjj79DVA/ti9ePvyedD+0V3E+/C3eP7J5ST77u9s/sJVYPvtIuD+urAw+
+tTPP6y91D76YHM/qsscPvnr/D+o1E0++Xe8P6bZzj75BAo/pNwBPviRQj+i20c++B+5P6DYAz73
r8g/ntKbPvdBxD+cy28+9tX9P5rC6T72bMI/mLlnPvYGZD+Wr1k+9aMoP5SlMz71Q0w/kptmPvTn
Dj+Qkl0+9I6nP46KnD70OkE/jISZPvPqBj+KgMw+854OP4h/vT7zVnE/hoHzPvMTNj+Eh/Q+8tRb
P4KSSj7ymdM/gKF4PvJjiD99bCc+8jFZP3mhOj7yAxM/deM2PvHYgj9yMzM+8bFlP26SPj7xjW0/
awFXPvFsSz9ngYQ+8U2lP2QTmD7xMRc/YLiBPvEWPT9dcRI+8PyxP1o+CT7w5Ag/VyAYPvDL2T9U
F+Q+8LO9P1El9z7wm1M/TkrHPvCCQD9Lhqk+8GgwP0jZ6D7wTNc/RkTBPvAv+D9Dx0M+8BFfP0Fh
aT7v8Oc/PxMgPu/OfT883DM+76ofPzq8WD7vg90/OLMuPu9b1z82wDc+7zJEPzTi8D7vB2w/Mxqz
Pu7bpT8xZsc+7q9ePy/Gbj7ugxY/LjjJPu5XWD8svPA+7iy/PytSAz7uA/M/KfcOPu3dqT8oqww+
7bqfPyds+T7tm5o/JjvKPu2BYD8lFnY+7Wy2PyP76T7tXmM/IusUPu1XJz8h4wI+7Ve5PyDirz7t
YMY/H+k0Pu1y7T8e9Z8+7Y67Px4HHT7ttKg/HRzlPu3lFj8cNiw+7iBQPxtSQT7uZoY/GnCZPu63
zD8ZkJ8+7xQcPxix4T7ve08/F9PqPu/tJD8W9mo+8Gk+PxYZLz7w7yM/FTwGPvF+OT8UXtY+8hXQ
PxOBnj7ytR0/EqRoPvNbPT8Rx3w+9Ac+PxDq+D70uBc/EA8oPvVstT8PNFE+9iP1Pw5ayT723Ko/
DYMHPveVoD8MrZs++E2nPwvbCD75A4Y/CwvhPvm2Bz8KQK0++mP8Pwl5/z77DDo/CLiMPvutoT8H
/PI+/EcbPwdH2T7816A/BpnfPv1eMz8F87A+/dnuPwVV8D7+SfY/BMFHPv6thj8ENk0+/wPpPwO1
kz7/TIA/Az+zPv+Gvz8C1T4+/7IzPwJ2pz7/znc/AiRcPv/bPD8B3uU+/9hFPwGmjD7/xWs/AXuw
Pv+imz8BXqM+/2/TPwFPqz7/LSQ/AU72Pv7aqj8BXKE+/nicPwF40T7+Bzc/AaOVPv2GzT8B3OE+
/Pe5PwIkwT78Wmk/AnsUPvuvUT8C37A++vbxPwNSXT76Mdc/A9LZPvlgmT8EYOA++IPaPwT8FT73
nEU/BaQQPvaqiT8GWF8+9a9fPwcYeD70q4c/B+PUPvOfyD8Iud8+8ozwPwmZ+j7xc9I/CoNyPvBV
SD8LdYQ+7zIxPwxvdT7uC3A/DXB1Puzh7D8Od70+67aNPw+EWT7qikE/EJVQPuld+z8RqbM+6DKw
PxLAjj7nCVQ/E9jNPuXi2z8U8Vc+5MA8PxYJJT7joms/Fx8EPuKKWj8YMdk+4Xj5PxlAcT7gbzc/
GkmIPt9t+D8bS/g+3nYfPxxGbD7diII/HTe2Ptyl8z8eHpQ+2880Px75wz7bBQA/H8f1PtpIBD8g
h/Q+2ZjZPyE4fj7Y+A4/IdhiPthmHT8iZl8+1+NzPyLhOT7XcGQ/I0fSPtcNMj8jmP4+1roLPyPT
oz7Wdwo/I/a1PtZEMT8kASM+1iFvPyPyDz7WDpc/I8iDPtYLcD8jg5k+1hejPyMijD7WMso/IqSs
PtZcaz8iCVo+1pP3PyFP/z7W2M8/IHghPtcqRT8fgVs+14eZPx5rWj7X8AM/HTXyPthiqz8b4QE+
2N6xPxpsfT7ZYyk/GNiDPtnvJj8XJT0+2oGwPxVS5z7bGcw/E2HiPtu2fj8RUqs+3FbMPw8l2D7c
+bk/DNwWPt2eTT8Kdio+3kOQPwf07T7e6JQ/BVlePt+MaD8CpIs+4C4uPv+vIz7gzQk++edGPuFo
Jj7z8/s+4f68Pu3YGz7ikA4+55Z4PuMbaz7hMhw+46AxPtquKj7kHcs+1A3sPuSTsz7NVK4+5QFs
PsaF2z7lZpM+v6TZPuXCzT64tVE+5hXSPrG65T7mX3A+qrkXPuafgj6js44+5tX1Ppyt6D7nAsc+
lau1PucmCj6OsI4+5z/iPoe/uD7nUIU+gNzcPudYOD50Fpo+51dXPmacyj7nTko+WVK5Puc9iz5M
Pmk+5yWiPj9loj7nByc+Ms4IPubivT4mfLg+5rkSPhp27j7mit4+DsEwPuZY5D4DX50+5iPtPfCs
HT7l7MQ9209uPuW0PT3GrvI+5XskPbLQaz7lQko9n7fQPuUKfD2NaLo+5NR/PXfK8z7koRQ9Vl9A
PuRw7z02jxg+5ES9PRhZzj7kHRI893tXPuP6fzzBbtk+491/PI594j7jxn08PTvDPuO1zjvG7rw+
46u4Onhx6D7jqGe7ew7wPuOr9bwHnT4+47ZqvEs8hT7jx7e8hPBIPuPfvbyh464+4/5GvLyXTT7k
Iw281TBgPuRNv7zr0cM+5H35vQBO5z7ks0i9CdzqPuTtMb0SpHc+5SsrvRq3sT7lbK29IifTPuWx
Jb0pBdU+5ff6vS9hyz7mQJa9NUrdPuaKYr06zwk+5tTHvT/72j7nHzW9RNxoPudpHr1Jeok+57H3
vU3d+D7n+UW9Ug3EPug+j71WDlU+6IFmvVni4j7owWi9XYpHPuj+Pb1hAfo+6TeWvWRFhj7pbTC9
Z02TPume1b1qD/Q+6cxevWx/RT7p9aq9boy6Puoap71wJRA+6jtMvXE0Rz7qV569caHDPupvqr1x
USw+6oOJvXAl5z7qk2C9bf4NPuqfXb1qtrM+6qezvWYptT7qrKW9YC5YPuquer1YmAc+6q19vU85
nD7qqgm9Q+H7Puqke702XnM+6p0/vSZ5ez7qlMG9E/qCPuqLe7z9UkI+6oHtvMyToD7qeKS8lT76
PupwNLwtsaA+6mk+uwb4dT7qZHE79KvyPupihTyTysQ+6mRIPPOFED7qapY9Lm+1Pup2Xj1oL+Y+
6oilPZOirj7qoow9tfmrPurFTT3bPeQ+6vJFPgHICD7rKu8+F4ggPutw6T4u7rM+68X9PkgLLj7s
LB8+YuxbPuyldj5/oGU+7TRUPo8aiT7t20I+n1vBPu6c+j6wmdE+73xxPsLaWj7wfMw+1iKkPvGh
bT7qd2Q+8u3jPv/c1T70Zes/CytJPvYNdD8W89c+9+iLPyNJTD75+2E/MCyJPvxKNj89nig+/tlV
P0ueWD8A1oE/WizhPwJkvD9pSTQ/BBloP3jyVj8F9ns/hJN4Pwf90T+M8pU/CjEdP5WVbj8Mkeo/
nnqwPw8hlD+noNo/EeE6P7EGKT8U0cU/uqidPxfz3j/Ehgs/G0fnP86cFT8ezgI/2OgXPyKGDD/j
Zz8/Jm+aP+4WiD8qif8/+PK1Py7USkAB/C0/M01LQAeR6j8385RADTipPzzFe0AS7nE/QcEhQBix
MD9G5HFAHn7BP0wtJ0AkVPE/UZjVQCoxfD9XJORAMBIQP1zOm0A19E8/YpMfQDvV0T9ob35AQbQn
P25grUBHjN0/dGOLQE1dez96dO1AUyOFP4BIzUBY3IQ/g1spQF6GAj+Gb+hAZB2aP4mFa0BpoOQ/
jJoTQG8NjT+PrERAdGFOP5K6aUB5mfA/lcL3QH61Sj+YxGdAgdiqP5u9Q0CERgk/nqwdQIah1T+h
j5lAiOstP6RmaECLIUA/py9NQI1DTj+p6R5Aj1ClP6ySxECRSKk/rys9QJMqzD+xsZ5AlPaUP7Ql
D0CWq5o/toTTQJhJjz+40ERAmdAyP7sG0UCbP1s/vSgHQJyW8z+/M4hAndb4P8EpEECe/30/wwhy
QKAQqj/E0ZtAoQq3P8aEj0Ch7fM/yCFqQKK6uj/JqFtAo3F/P8sZq0CkEsI/zHW1QKSfFT/NvOdA
pRcZP87vw0Cle3w/0A7aQKXM/D/RGtFApgxgP9IUVUCmOng/0vwkQKZYID/T0wNApmY8P9SZxUCm
ZbY/1VFCQKZXfD/V+llApjyCP9aV7ECmFb4/1yTkQKXkJD/XqChApaivP9ggoUClZFU/2I83QKUY
Bz/Y9MxApMS1P9lSQ0Cka0o/2ah4QKQMrD/Z+EFAo6m3P9pCa0CjQ0M/2oe+QKLaHT/ayPdAom8J
P9sGzkCiAsE/20HtQKGV9j/bevZAoSlLP9uygECgvVo/2+kXQKBSsT/cHz1An+nTP9xVaECfgzc/
3IwGQJ8fRz/cw3dAnr5jP9z8FUCeYOI/3TYrQJ4HDj/dcgBAnbEmP92vzUCdX14/3e/FQJ0R4T/e
MhNAnMjUP95220CchFI/3r44QJxEbz/fCEFAnAk5P99VB0Cb0rs/36SXQJug9z/f9vhAm3PuP+BM
MECbS50/4KRBQJsn/z/g/ytAmwkOP+Fc70Ca7sU/4b2LQJrZHz/iIP1AmsgYP+KHRkCau60/4vBn
QJqz3j/jXGJAmrCwP+PLPECasis/5D0AQJq4Wz/ksbZAmsNSP+UpcECa0yk/5aQ/QJrn+z/mIjxA
mwHtP+ajf0CbISs/5ygoQJtF4z/nsFdAm3BNP+g8NUCboKQ/6MvqQJvXLj/pX6ZAnBQ0P+n3mUCc
WAQ/6pP0QJyi9T/rNO9AnPVhP+vawECdT6c/7IWeQJ2yKT/tNcRAnh1NP+3rakCekX0/7qbGQJ8P
JD/vaBBAn5avP/Ave0CgKIw/8P04QKDFKD/x0XVAoWzxP/KsWECiIFM/844HQKLfuD/0dp5Ao6uG
P/VmNUCkhB8/9lzcQKVp4T/3WpxApl0lP/hfdECnXj4/+WtcQKhteT/6fkRAqYsZP/uYEECqt1w/
/LieQKvydz/9375ArTyVP/8NOkCuldhAACBnQK/+WEAAvRlAsXYlQAFchkCy/T9AAf6BQLSToUAC
otVAtjk2QANJSEC37eJAA/GdQLmxfEAEm5NAu4PSQAVG40C9ZKVABfNEQL9TrEAGoGlAwVCVQAdO
AUDDWwBAB/u5QMVyhUAIqTtAx5a0QAlWLkDJxxJACgI1QMwDHEAKrPdAzkpFQAtWE0DQm/xAC/0s
QNL3pUAMoeBA1VydQA1D0UDXyj5ADeKdQNo/20AOfeRA3LzCQA8VRkDfQEFAD6hmQOHJnkAQNuVA
5FgdQBDAaUDm6wRAEUSYQOmBkUARwxpA7BsJQBI7m0Dutq1AEq3KQPFTv0ATGVdA8/GDQBN9+ED2
jz9AE9tlQPksPUAUMVpA+8fEQBR/mED+YSdAFMXkQQB73EAVBAhBAcVnQBU50kEDDOJAFWcUQQRR
/0AVi6hBBZRwQBWnaUEG0+1AFbo8QQgQMEAVxAhBCUj1QBXEuUEKfftAFbxEQQuvBUAVqp9BDNva
QBWPyUEOBEVAFWvEQQ8oEkAVPphBEEcSQBUIUkERYRhAFMkFQRJ1+0AUgMdBE4WVQBQvtkEUj8NA
E9XzQRWUZ0ATc6JBFpNiQBMI7UEXjJ1AEpYCQRh//kASGxNBGW1xQBGYV0EaVORAEQ4FQRs2R0AQ
fFpBHBGNQA/jlkEc5qtAD0P5QR21lkAOncpBHn5IQA3xTUEfQLxADT7MQR/870AMhpBBILLfQAvI
5UEhYotACwYWQSIL9UAKPnJBIq8gQAlyRUEjTA5ACKHdQSPixUAHzYdBJHNKQAb1kUEk/aZABhpJ
QSWB4UAFO/lBJgAFQARa7UEmeB1AA3dvQSbqMkACkclBJ1ZSQAGqQEEnvIxAAMEbQSgc7j//rTtB
KHeKP/3WEkEozHA/+/08QSkbsz/6IzNBKWVmP/hIcUEpqZ4/9m1mQSnocT/0koJBKiH3P/K4L0Eq
VkY/8N7SQSqFeT/vBs1BKq+qP+0wfUEq1PY/61w4QSr1ez/pilVBKxFXP+e7IUErKKk/5e7qQSs7
lT/kJfhBK0o7P+JgkkErVMA/4J75QStbST/e4WpBK137P90oIUErXP8/23NXQStYfD/Zw0JBK1Cb
P9gYF0ErRYc/1nIHQSs3bD/U0UNBKyZ1P9M1+UErEs8/0aBWQSr8pT/QEIZBKuQmP86GskEqyX4/
zQMEQSqs2z/LhaVBKo5rP8oOu0Eqblo/yJ5sQSpM1z/HNN5BKioOP8XSNUEqBio/xHaVQSnhWD/D
Ih5BKbvAP8HU80EplY4/wI8xQSlu6j+/UPdBKUf5P74aYUEpIOI/vOuJQSj5yD+7xIdBKNLPP7ql
cEEorBU/uY5WQSiFuz+4f0pBKF/cP7d4VkEoOpE/tnmEQSgV9D+1gtlBJ/IbP7SUVEEnzxg/s631
QSes/T+yz7NBJ4vZP7H5gkEna7c/sStTQSdMoT+wZQ5BJy6eP6+mmkEnEbQ/ru/ZQSb15D+uQKdB
JtstP62Y20EmwY8/rPhLQSapAz+sXsNBJpGDP6vMEEEmewU/qz/3QSZlfT+qujxBJlDeP6o6nEEm
PRc/qcDUQSYqGT+pTJ1BJhfQP6jdrkEmBig/qHO5QSX1Cj+oDnJBJeReP6etiUEl1A0/p1CtQSXD
+z+m94xBJbQNP6ah1EElpCs/pk8zQSWUNj+l/1hBJYQSP6Wx8UElc6M/pWauQSViyz+lHT9BJVFu
P6TVV0ElP24/pI6qQSUsrj+kSPBBJRkSP6QD4UElBH8/o785QSTu2D+jerpBJNgFP6M2I0Ekv+k/
ovE8QSSmbT+iq8xBJIt6P6JlpEEkbvg/oh6VQSRQ0z+h1nNBJDD2P6GNGkEkD08/oUJoQSPrzT+g
9kNBI8ZfP6CokUEjnvg/oFlBQSN1iz+gCEVBI0oNP5+1lEEjHHU/n2EqQSLsvD+fCwhBIrrbP56z
M0Eihs4/nlm1QSJQkj+d/ptBIhgmP52h+UEh3Yo/nUPmQSGgwT+c5HxBIWHPP5yD2UEhILc/nCId
QSDdgT+bv25BIJg1P5tb8UEgUNw/mvfPQSAHgT+akzFBH7wwP5ouRUEfbvk/mck1QR8f6D+ZZC9B
Hs8MP5j/XUEefHc/mJrvQR4oOj+YNw9BHdJnP5fT50EdexU/l3GeQR0iVD+XEFxBHMg7P5awQ0Ec
bN4/llF1QRwQUz+V9BBBG7KxP5WYLUEbVA8/lT3jQRr0gz+U5UZBGpQmP5SOZUEaMw4/lDlOQRnR
VD+T5gdBGW8PP5OUlUEZDFc/k0T4QRipQj+S9y1BGEXpP5KrMEEX4mM/kmD1QRd+xj+SGHFBFxsm
P5HRlkEWt5s/kYxQQRZUOT+RSI9BFfEVP5EGPkEVjkM/kMVJQRUr1T+QhZlBFMneP5BHGEEUaG8/
kAmwQRQHlz+PzUtBE6dmP4+R1UETR+o/j1c6QRLpLz+PHWhBEotAP47kUEESLio/jqviQRHR9D+O
dBRBEXaoP4483kERHEw/jgY6QRDC5j+N0CRBEGp5P42ankEQEwg/jWWpQQ+8lj+NMU1BD2ciP4z9
kkEPEqs/jMqHQQ6/MD+MmDpBDmytP4xmv0EOGx4/jDYrQQ3KfD+MBpNBDXrCP4vYE0ENK+c/i6rE
QQzd5D+LfsVBDJCvP4tUM0EMRD4/iystQQv4iD+LA9NBC61/P4reREELYxk/irqgQQsZSj+KmQRB
CtAGP4p5jkEKh0A/ilxYQQo+7D+KQX5BCfb+P4opFkEJr2g/ihM3QQloIT+J//FBCSEbP4nvVEEI
2kw/ieFrQQiTqT+J1j1BCE0nP4nNz0EIBr4/icgiQQfAZD+JxS5BB3oSP4nE7EEHM78/icdQQQbt
Zj+JzEhBBqcAP4nTv0EGYIg/id2bQQYZ/D+J6cBBBdNaP4n4DEEFjJ8/ighaQQVFyz+KGoJBBP7e
P4ouWUEEt9k/ikOyQQRwvj+KWlpBBCmQP4pyIEED4lI/iorRQQObCT+KpDVBA1O7P4q+FEEDDG0/
itg6QQLFJT+K8m1BAn3rP4sMc0ECNsY/iyYWQQHvvz+LPx9BAajfP4tXWUEBYiw/i26QQQEbsT+L
hJFBANV3P4uZLEEAj4Y/i6w0QQBJ6T+LvX1BAASpP4vM4ED/f6E/i9o4QP720z+L5WVA/m76P4vu
SUD96Co/i/TLQP1idz+L+NZA/N30P4v6WUD8WrM/i/lHQPvYxz+L9ZhA+1hBP4vvSUD62TU/i+Za
QPpbtT+L2tBA+d/SP4vMtkD5ZZw/i7wXQPjtJD+LqQhA+HZ4P4uTnkD4Aas/i3vzQPeOyj+LYidA
9x3lP4tGW0D2rwk/iyizQPZCRz+LCVlA9denP4rodkD1bzQ/isY4QPUI+z+Kos9A9KUFP4p+bED0
Q14/illFQPPkCz+KM4lA84cUP4oNcEDzLH0/iecvQPLURj+JwPpA8n50P4mbB0DyKwY/iXWKQPHZ
+D+JULVA8YtHP4ksukDxPu4/iQnJQPD04T+I6BBA8K0XP4jHuUDwZ30/iKjvQPAkBT+Ii9VA7+KZ
P4hwkEDvoyM/iFc+QO9liD+IP/tA7ymqP4gq4EDu72k/iBgCQO62nz+IB3BA7n8oP4f5OEDuSNk/
h+1kQO4ThT+H4/hA7d75P4fc9kDtqwI/h9heQO13bD+H1ihA7UP9P4fWS0DtEHg/h9i+QOzcoT+H
3XBA7Kg5P4fkTkDscv8/h+1FQOw8rz+H+D1A7AUJP4gFGkDry8c/iBPBQOuQpD+IJBNA61NbP4g1
8EDrE6g/iEk2QOrRSD+IXcBA6ov5P4hzakDqQ3k/iIoNQOn3hz+IoYFA6afpP4i5oEDpVGU/iNJA
QOj8wj+I6zhA6KDNP4kEXEDoQFM/iR2EQOfbKj+JNoVA53EqP4lPNkDnAi4/iWdsQOaOFz+Jfv1A
5hTMP4mVwEDlljc/iauNQOUSSD+JwDtA5Ij0P4nTpEDj+jU/ieWiQONmDj+J9hJA4syCP4oE0kDi
LZw/ihHBQOGJbD+KHMJA4OAHP4oltkDgMYw/iiyGQN9+Fz+KMRhA3sXOP4ozV0DeCNo/ijM0QN1H
Zz+KMJxA3IGnP4orhkDbt9E/iiPnQNrqHT+KGbpA2hjIP4oM/UDZRBA/if2xQNhsNz+J69pA15GA
P4nXf0DWtDM/icCrQNXUlD+Jp21A1PLrP4mL1EDUD38/iW31QNMqmj+JTeZA0kSGP4krwUDRXYo/
iQegQNB18T+I4aJAz44AP4i55kDOpfo/iJCMQM2+Jj+IZbdAzNbEP4g5ikDL8BQ/iAwpQMsKUz+H
3bhAyiW+P4euXEDJQow/h345QMhg8T+HTXNAx4EgP4ccLEDGo0k/huqIQMXHmD+GuKdAxO42P4aG
qkDEF0Y/hlStQMNC6z+GIs5AwnFBP4XxJUDBomI/hb/KQMDWYz+FjtNAwA1WP4VeU0C/R0s/hS5c
QL6ETj+E/vxAvcRnP4TQPkC9B5w/hKIuQLxN7D+EdNFAu5dYP4RILkC649w/hBxHQLozbz+D8RxA
uYYHP4PGrUC425c/g5z2QLg0Ez+Dc/NAt49oP4NLnkC27YQ/gyPvQLZOUT+C/N5AtbG2P4LWYUC1
F50/grBuQLR/6T+CivlAs+p+P4Jl+ECzV0M/gkFfQLLGFz+CHSJAsjbdP4H5NUCxqXU/gdWOQLEd
vT+BsiBAsJOUP4GO40CwCtg/gWvMQK+DaD+BSNNArv0jP4El7kCud+Q/gQMYQK3zij+A4EtArW/y
P4C9gkCs7Pc/gJq7QKxqdz+Ad/JAq+hPP4BVJ0CrZls/gDJcQKrkfT+AD5JAqmKSP3/ZmECp4HY/
f5QgQKleCD9/TsVAqNsoP38Jl0CoV7U/fsSkQKfTkT9+gABAp06eP347wUCmyL0/fff8QKZBzz99
tMhApbm4P31yQEClMF4/fTB9QKSlpz9875VApBl7P3yvp0Cji8Q/fHDKQKL8aj98MxdAomtYP3v2
pUCh2H4/e7uOQKFDyz97geVAoK0yP3tJvUCgFKQ/exMnQJ96GD963jJAnt2JP3qq6UCePvE/enlS
QJ2eTD96SXFAnPueP3obSUCcVuo/ee7WQJuwOT95xBBAmweYP3ma7UCaXQ8/eXNbQJmwtD95TUpA
mQKeP3koo0CYUuY/eQVKQJehqD944x9Alu8FP3jCAUCWOyU/eKHJQJWGLz94glJAlNBRP3hjcUCU
Gbo/eET7QJNinj94JsFAkqs2P3gIk0CR870/d+pEQJE8cj93y6NAkIWZP3esgUCPz3Y/d4yvQI8a
Uj93a/5AjmZ4P3dKRUCNtDM/dydaQI0Dzz93AxZAjFWhP3bdWECLqfg/drX/QIsBJT92jPBAilt/
P3ZiFECJuVo/djVaQIkbCD92BrZAiIDbP3XWH0CH6yY/daORQIdaOj91bxFAhs5mP3U4p0CGR/k/
dQBhQIXHOj90xlFAhUx2P3SKkkCE1+4/dE1AQIRp5T90DoFAhAKWP3POfECDojo/c41eQINJBD9z
S1dAgvckP3MInECCrMQ/csVlQIJqBz9ygexAgi8PP3I+b0CB+/I/cfstQIHQwj9xuGNAga2MP3F2
VECBklU/cTU/QIF/Gz9w9WRAgXPZP3C3AUCBcH0/cHpUQIF09j9wP5VAgYEnP3AG/ECBlPA/b9C9
QIGwKT9vnQdAgdKlP29sA0CB/C8/bz3ZQIIskj9vEqhAgmOOP27qikCCoN0/bsWSQILkNz9uo81A
gy1NP26FRUCDe84/bmn3QIPPZT9uUd9AhCe2P2488kCEhGY/bisZQITlEz9uHD1AhUldP24QO0CF
sN4/bgbxQIYbLj9uADRAhofnP2371UCG9p8/bfmeQIdm7T9t+VlAh9hmP236y0CISqQ/bf22QIi9
Oj9uAdpAiS/FP24G80CJodo/bgzBQIoTFz9uEwBAioMYP24ZbECK8Xs/bh/EQItd4j9uJcZAi8fx
P24rMECML1E/bi/HQIyTqz9uM1BAjPSuP241k0CNUgo/bjZcQI2rdj9uNXlAjgCpP24yvkCOUWI/
bi3/QI6dZD9uJxlAjuR0P24d7ECPJlo/bhJbQI9i5D9uBE9Aj5nhP23ztUCPyys/beB+QI/2nT9t
yqBAkBwXP22yFECQO3o/bZbZQJBUsD9tePFAkGegP21YYECQdD4/bTUyQJB6ez9tD3NAkHpTP2zn
MkCQc8A/bLyEQJBmxD9sj4FAkFNiP2xgQ0CQOaI/bC7kQJAZjj9r+4VAj/M6P2vGR0CPxrg/a49M
QI+UHD9rVrlAj1uEP2sctUCPHQo/auFoQI7Y1D9qpP1Ajo8GP2pnnkCOP8c/ail2QI3rRT9p6rNA
jZGuP2mrgUCNMzQ/aWwQQIzQDD9pLI5AjGhxP2jtK0CL/J8/aK4VQIuM1z9ob3xAixlaP2gxjw==
      </set>
      <set id="src_962" fmt="series">
AAAAB3NyY185NjIAAAACP4AAAMPHgAAAAAACAAAEsD49Pm0/F98GPlZ0kD8X4XI+b+TpPxflXj6E
xH4/F+sRPpGtWT8X8tg+nqqFPxf8+z6rubM/GAnFPrjYqD8YGX0+xgW8PxgsbD7TP5k/GELYPuCE
wz8YXP0+7dR4Pxh7Gj77LeU/GJ1lPwRISz8YxBA/Cv4xPxjvRD8RuIo/GR8jPxh3dD8ZU8s/HzsI
PxmNTT8mA4E/Gcu2PyzRHj8aDww/M6QNPxpXRz86fJc/GqRbP0FbCD8a9jY/SD+lPxtMuz9PKqg/
G6fHP1YcRT8cBzU/XRSPPxxq2z9kE6E/HNKIP2sZhT8dPgk/ciYqPx2tJz95OVk/Hh+oP4ApZD8e
lVQ/g7kQPx8N7j+HS20/H4k7P4rgMj8gBv8/jnb0PyCHAD+SDz8/IQkCP5Wonz8hjM8/mUJ6PyIS
Lj+c3DE/IpjvP6B1Hz8jIN4/pAyEPyOpzD+noZA/JDOKP6szbD8kvew/rsE8PyVIyz+ySf8/JdP6
P7XMxD8mX1Y/uUiEPybquD+8vDA/J3X+P8Amtz8oAQM/w4cLPyiLpD/G3A8/KRXAP8okoD8pnzU/
zV+hPyon5D/Qi+s/Kq+qP9OoXT8rNmY/1rPkPyu79j/ZrWU/LEA5P9yTzj8swws/32YePy1ETj/i
I0c/LcPfP+TKUT8uQZw/51pFPy69ZD/p0kA/LzcQP+wxaT8vroM/7nbrPzAjlj/wohE/MJYlP/Ky
ID8xBgw/9KZqPzFzJz/2fls/Md1NP/g5aT8yRFg/+dcUPzKoHT/7VwU/Mwh2P/y42j8zZTM//fxP
PzO+KD//ITI/NBMlQAATpz80Y/hAAIdGPzSwa0AA63k/NPhLQAFAQD81O11AAYWsPzV5akABu9I/
NbIzQAHizT815XpAAfrAPzYS/kACA90/NjqCQAH+Xz82W8NAAeqCPzZ2fkAByIo/Nop1QAGYxD82
l2hAAVt+PzadF0ABERs/NptJQAC5+D82kcNAAFZ+PzaAUj//zjs/NmbIP/7YkD82RPs//czzPzYa
xT/8rFU/NegGP/t3xD81rKg/+jBXPzVonT/41yI/NRvhP/dtVD80xnw/9fQHPzRoej/0bG8/NAHz
P/LXuz8zkwo/8TcgPzMb7D/vi9g/MpzQP+3XJD8yFfo/7BpBPzGHtz/qVmY/MPJaP+iM2T8wVkU/
5r7PPy+z4T/k7Xs/LwucP+MaFj8uXfI/4UXGPy2rYD/fcbo/LPRuP92fEj8sOac/287lPyt7nD/a
AkA/KrrgP9g6ID8p+Ac/1neFPykzpz/Uu10/KG5YP9MGiD8nqK4/0VnSPybjPz/PtgI/Jh6dP84b
1D8lW1M/zIvuPySZ7D/LBus/I9rsP8mNTz8jHtA/yB+RPyJmEz/GvhM/IbEkP8VpJD8hAGk/xCEO
PyBURD/C5f8/H60PP8G4Hj8fCxw/wJeBPx5usT+/hB0/HdgOP7594T8dR2w/vYSnPxy8+j+8mEA/
HDjjP7u4Zz8bu0c/uuTHPxtEQT+6HQY/GtPkP7lgsj8aaj4/uK9UPxoHVz+4CGE/GaswP7drQT8Z
Vck/ttdTPxkHHD+2S/w/GL8iP7XIjD8Yfck/tUxDPxhDAT+01mM/GA6zP7RmMT8X4Mo/s/rgPxe5
Kz+zk54/F5e5P7MvoT8XfFM/ss4SPxdm1j+ybh4/F1ccP7IO+D8XTP0/sa/PPxdITT+xT9c/F0ja
P7DuSz8XTnM/sIpfPxdY3j+wI1E/F2fiP6+4Zj8Xezw/r0jsPxeSqD+u1C0/F63YP65Zjz8XzII/
rdhvPxfuUD+tUDs/GBLmP6zAbT8YOeY/rCiDPxhi6T+riAc/GI2GP6reiD8YuU0/qiuyPxjlyT+p
bzI/GRKFP6iowj8ZPwU/p9gsPxlqyD+m/Tc/GZVJP6YXyz8ZvgE/pSfJPxnkZj+kLSE/GgfwP6Mn
2j8aKBQ/ohf/PxpERz+g/ag/Glv8P5/Y9T8abqg/nqoSPxp7wj+dcTk/GoLGP5wurz8agy0/muLC
Pxp8fD+Zjc8/Gm43P5gwNj8aV+s/lspfPxo5Kz+VXMY/GhGQP5Pn3T8Z4L0/kmwpPxmmXD+Q6jo/
GWIkP49imz8ZE9M/jdX0Pxi7Oz+MROE/GFgyP4qwBD8X6p8/iRgWPxdyez+HfcQ/Fu/NP4XhzT8W
Yqw/hET1PxXLQz+Cp/g/FSnMP4ELjz8Ufpc/fuEVPxPKCD97r1k/EwyYP3iDoD8SRtg/dV+APxF5
aD9yRLM/EKUHP280xD8PyoQ/bDFoPw7qxT9pPD8/DgbKP2ZW7D8NH6Q/Y4MSPww2ez9gwlA/C0yG
P14WUT8KYxI/W4COPwl7dT9ZApM/CJcYP1ad5z8Ht2w/VFPvPwbd5j9SJh4/BgwEP1AVuz8FQ0A/
TiQnPwSFDz9MUow/A9LdP0qiGj8DLgs/SRPJPwKX5j9HqKI/AhGlP0ZheT8BnGI/RT8NPwE5GT9E
QiA/AOilP0NrPz8Aq7s/QrrmPwCC5T9CMWc/AG6HP0HO9j8Abtg/QZOhPwCD4D9Bf3I/AK2FP0GS
Qj8A634/QcvXPwE9Xz9CK7Q/AaKUP0KxSj8CGmo/Q1vkPwKkEj9EKsE/Az6nP0Uc5j8D6Ss/RjE6
PwSilj9HZpA/BWnRP0i7iT8GPcM/Si63PwcdSz9Lvpc/CAdPP01peD8I+rY/Ty2dPwn2cj9RCSM/
Cvl8P1L6IT8MAto/VP6IPw0Rmz9XFEA/DiTkP1k5Jj8PO+I/W2sRPxBV1j9dp8E/EXIJP1/s3T8S
j9c/YjgYPxOuqj9khys/FM34P2bXyj8V7UI/aSejPxcMDz9rdF8/GCn1P227wj8ZRos/b/ujPxph
eD9yMdU/G3peP3RcHj8ckOU/dnh2Px2kuT94hPA/HrWOP3p/nT8fwxA/fGagPyDM7j9+OFo/IdLb
P3/zOT8i1IM/gMrcPyPRmD+Bj0E/JMnIP4JGMz8lvME/gu8dPyaqMD+DiXo/J5HEP4QU3j8oczI/
hJDvPylOKD+E/WM/KiJdP4VaCT8q74k/haa3Pyu1aD+F41U/LHO7P4YP5z8tKko/hix0Py3Y3z+G
ORs/Ln9MP4Y2Bz8vHWw/hiN5Py+zHz+GAb0/MEBPP4XRKT8wxOg/hZI0PzFA4z+FRU4/MbRGP4Tq
9D8yHxI/hIO0PzKBWT+EECM/Mts0P4OQ5T8zLMM/gwaZPzN2Lj+CcfY/M7egP4HTsD8z8Uw/gSx+
PzQjaT+AfR4/NE42P3+Mqj80cfQ/fhHCPzSO5j98iv4/NKVZP3r55j80tZM/eV/6PzS/5j93vqY/
NMSZP3YXcD80w/0/dGuzPzS+Xz9yvN0/NLQKP3EMKz80pUY/b1r7PzSSYj9tqoc/NHukP2v75j80
YVI/alA4PzRDsD9oqHs/NCL5P2cFqz8z/2c/ZWiYPzPZNT9j0hg/M7CWP2JC5D8zhbs/YLuVPzNY
1D9fPLo/MyoLP13G5T8y+YY/XFqOPzLHaz9a9/g/MpPdP1mfdj8yXvk/WFEhPzIo4D9XDSw/MfGr
P1XTqT8xuXc/VKSqPzGAWz9TgCo/MUZzP1JmGD8xC9g/UVZaPzDQoj9QUNc/MJTqP09VaD8wWMk/
TmPcPzAcWz9NfBs/L9+9P0yd5j8vowY/S8kBPy9mUj9K/T0/Lym9P0o6dT8u7WM/SYCFPy6xYT9I
zzI/LnXWP0gmbj8uOt0/R4YNPy4Ajj9G7gw/LccAP0ZeOz8tjkc/RdasPy1WeT9FV1M/LR+kP0Tg
Hj8s6dI/RHEnPyy1CT9ECoU/LIFOP0OsWD8sTp4/Q1bIPywc8D9DCfg/K+w6P0LGBj8rvGU/Qosk
PyuNWD9CWXc/K172P0IxPj8rMRo/QhKrPysDnz9B/ew/KtZZP0HzLj8qqRc/QfKbPyp7qT9B/FA/
Kk3aP0IQZT8qH3U/Qi76PynwSD9CWBQ/KcAgP0KLrD8pjsk/Qsm8PylcGT9DEho/KSfmP0NkpT8o
8g0/Q8EYPyi6bz9EJyc/KID6P0SWcj8oRaA/RQ6ePygIXT9FjxM/J8k6P0YXQz8niEY/RqagPydF
oz9HPHw/JwF2P0fYED8mu/Q/SHh4PyZ1XT9JHN8/Ji4BP0nEXj8l5jA/Sm4HPyWeUj9LGMY/JVbR
P0vDkj8lECQ/TG16PyTKzz9NFWA/JIdWP026Qj8kRks/TlsdPyQIRD9O9uY/I83cP0+MnD8jl68/
UBs+PyNmXj9QofA/IzqHP1Ef4T8jFMw/UZRHPyL1yz9R/oQ/It4cP1JeCD8izlI/UrJiPyLG+j9S
+yo/IsiVP1M4Kz8i058/U2lEPyLohT9TjpE/IwenP1OoPT8jMVU/U7aiPyNl1j9TukM/I6VbP1Oz
0D8j8Ac/U6QoPyRF7T9TjD8/JKcGP1NtTD8lE0E/U0irPyWKeD9TH8U/Jgx6P1L0ST8mmPk/UsgM
PycvoD9SnRg/J9AIP1J1hT8oebo/UlOUPyksMT9SOaM/KebgP1IqJj8qqSs/Uie1Pytybz9SNQw/
LEIDP1JU6z8tFz0/UooYPy3xZz9S134/Ls/UP1NAED8vsdA/U8arPzCWsD9Ubjw/MX3JP1U5yj8y
Zns/ViwQPzNQLT9XSAo/NDpTP1iQhT81JG4/WghDPzYOCz9bsds/NvbGP12P5j833k8/X6TbPzjE
Yj9h8wM/OajWP2R8oT86i5M/Z0OsPztsmD9qSiQ/PEv0P22Rxj89KdA/cRwmPz4Gaz906r0/PuIW
P3j+zD8/vTo/fVlmP0CYVj+A/b0/QXP1P4Ny7D9CUME/hgyUP0MvcD+IyvU/RBDHP4uuMD9E9Zw/
jrZXP0Xe1z+R43M/Rs1kP5U1bj9Hwjo/mKw5P0i+WT+cR6g/ScLIP6AHgD9K0I4/o+uDP0votz+n
82o/TQxGP6we3j9OPDo/sG2OP095kj+03yk/UMVGP7lzUT9SID0/vimiP1OLVD/DAcU/VQdXP8f7
ZD9WlP4/zRYfP1g08j/SUas/WefJP9etvj9brgI/3SogP12ICj/ixow/X3YzP+iC2D9heLQ/7l7g
P2OPtz/0Woo/ZbtNP/p1vD9n+2lAAFg3P2pP60ADhVg/bLieQAbCTD9vNT1ACg8kP3HFaUANa/Q/
dGiwQBDY1j93HpZAFFXpP3nmiUAX41I/fL/xQBuBPT9/qihAHy/WP4FSPkAi71M/gtcbQCa/6T+E
Y0tAKqHTP4X2bEAulU0/h5AbQDKalT+JL/VANrHsP4rVmEA625I/jICjQD8X0D+OMLxAQ2blP4/l
hUBHyRk/kZ6qQEw+sT+TW9tAUMf0P5UczEBVZSE/luE7QFoWgT+YqOxAXtxZP5pzrUBjtug/nEFQ
QGimbj+eEbNAbaswP5/kv0ByxXA/obpmQHf1bT+jkqRAfTtmP6VtgkCBS8s/p0sUQIQFHz+pK3VA
hsnMP6sOzkCJmfA/rPVTQIx1qD+u30BAj10QP7DM30CSUEY/sr6BQJVPaD+0tIVAmFqSP7avT0Cb
ceI/uK9NQJ6Vcj+6tPVAocVfP7zAwUClAcY/vtM2QKhKwz/A7NlAq6BwP8MOOECvAuY/xTfbQLJy
Pj/HalJAte6TP8mmK0C5d/s/y+vzQL0OjT/OPDRAwLJdP9CXc0DEY3s/0v40QMgh9z/VcO1Ay+3b
P9fwFEDPxzA/2nwQQNOt+z/dFUJA16I+P9+7/EDbo/I/4nCHQN+zET/lMx1A48+MP+gD7EDn+VA/
6uMTQOwwPz/t0KFA8HQ3P/DMlkD0xRA/89bjQPkimj/272pA/YydP/oV/EEBAWs//UpXQQNCfUAA
RhhBBYlbQAHtk0EH1dhAA5tpQQonv0AFT1tBDH7YQAcJJEEO2uhACMh7QRE7q0AKjQ9BE6DZQAxW
iUEWCidADiSOQRh3Q0AP9r1BGufVQBHMsUEdW4JAE6YAQR/R7EAVgkBBIkqqQBdg/0EkxVNAGUHM
QSdBe0AbJDNBKb6sQB0HvUEsPHFAHuv1QS66T0Ag0GJBMTfFQCK0jkEztFRAJJgAQTYvdUAmekNB
OKijQCha4kE7H1FAKjloQT2S9UAsFWNBQAMAQC3uYkFCbuJAL8P6QUTWDEAxlcBBRzfsQDNjTUFJ
k/NANSw9QUvpj0A28C9BTjgwQDiuyEFQf0dAOmevQVK+R0A8GpBBVPSjQD3HHEFXIdJAP20HQVlF
TkBBDApBW16TQEKj5EFdbSFARDRUQV9we0BFvSBBYWgoQEc+FEFjU7ZASLb8QWUytkBKJ6tBZwS+
QEuP90FoyWtATO+5QWqAYEBORs5BbClEQE+VFEFtw8ZAUNptQW9PmkBSFr5BcMx+QFNJ7EFyOjJA
VHPfQXOYgUBVlH9BdOc7QFart0F2JjtAV7lyQXdVW0BYvZpBeHSFQFm4GkF5g6VAWqjeQXqCskBb
j85Be3GnQFxs1EF8UIdAXT/ZQX0fXEBeCMRBfd43QF7HekF+jTFAX3vgQX8sZEBgJddBf7v2QGDF
QkGAHgdAYVoBQYBWbkBh4/JBgIdJQGJi8EGAsLZAYtbWQYDS00BjP35BgO2/QGOcw0GBAZ9AY+55
QYEOlUBkNHhBgRTIQGRulUGBFF9AZJymQYENgEBkvn9BgQBVQGTT9UGA7QZAZNzdQYDTv0Bk2QxB
gLSoQGTIWUGAj+1AZKqbQYBltUBkf6hBgDYtQGRHXUGAAXtAZAGRQX+PlUBjriVBfxKDQGNM9kF+
jBBAYt3mQX38iEBiYNhBfWQ0QGHVs0F8w11AYTxhQXwaRkBglM5Be2k0QF/e60F6sGVAXxqpQXnw
F0BeSAJBeSiDQF1m70F4WeJAXHdwQXeEZUBbeYlBdqg+QFptQEF1xZ5AWVKjQXTcsUBYKcNBc+2h
QFbyt0Fy+JRAVa2bQXH9r0BUWpBBcP0VQFL5vEFv9ulAUYtNQW7rSkBQD3VBbdpWQE6GbUFsxCtA
TPB1QWuo5kBLTdJBaoiiQEme0UFpY3pAR+PDQWg5iEBGHQNBZwrnQERK8EFl17JAQm3yQWSgBEBA
hnZBY2P6QD6U8UFiI7FAPJnfQWDfR0A6lcNBX5bbQDiJJUFeSoxANnSVQVz6fkA0WKpBW6bTQDI1
/0FaT7FAMA02QVj1PUAt3vhBV5egQCur8kFWNwZAKXTYQVTTmUAnOmJBU22GQCT9TEFSBP9AIr5W
QVCaM0AgfkVBTy1XQB494UFNvpxAG/30QUxOOkAZv01BStxlQBeCt0FJaVhAFUkFQUf1SkATEwVB
RoB0QBDhh0FFCxJADrVcQUOVXkAMj1JBQh+SQApwM0FAqetACFjIQT80o0AGSdVBPb/1QAREGUE8
TBpAAkhOQTrZTUAAVydBOWfHP/zioUE3974/+S7ZQTaJaj/1lChBNRz/P/ITrUEzsrM/7q5vQTJK
tT/rZVxBMOU3P+g5S0Evgmg/5SrzQS4idT/iOvJBLMWJP99pxkEra80/3LfPQSoVaT/aJUxBKMKA
P9eyXkEnczY/1V8EQSYnrD/TKxpBJOABP9EWZEEjnFM/zyCBQSJcuj/NSPVBISFRP8uPJkEf6i0/
yfJiQR63Yz/IcdpBHYkGP8cMr0EcXyc/xcHpQRs51z/EkIBBGhkiP8N3XkEY/RU/wnVgQRfluz/B
iVtBFtMeP8CyHEEVxUU/v+5rQRS8NT+/PRBBE7f2P76c0UESuIg/vgx3QRG97j+9is5BEMgpP70W
rEEP1zo/vK7sQQ7rHj+8UnVBDgPUP7wAMUENIVU/u7caQQxDnj+7djdBC2qnP7s8lUEKlmo/uwlR
QQnG3D+625BBCPv0P7qyikEINac/uo19QQdz5T+6a7VBBrahP7pMikEF/cw/ui9cQQVJVT+6E5lB
BJknP7n4t0ED7TE/ud41QQNFXD+5w5tBAqGTP7mofUECAb4/uYxzQQFlwz+5byFBAM2IP7lQK0EA
OO8/uS9CQP9Pvj+5DCFA/jRxP7jmgED9H7Y/uL4lQPwRUT+4ktlA+wj9P7hkbUD6Bno/uDK2QPkJ
gz+3/ZBA+BHSP7fE2kD3HyA/t4iBQPYxJj+3SG9A9UefP7cEnED0YkA/trz/QPOAwz+2cZlA8qLi
P7YicEDxyFk/tc+RQPDw4j+1eQ9A8Bw+P7UfAEDvSis/tMGEQO56ZD+0YL1A7aysP7P800Ds4Mk/
s5XzQOwWhD+zLEtA602nP7LAEkDqhfs/slF9QOm/UT+x4MlA6Pl6P7FuMkDoNFA/sPn3QOdvrT+w
hFlA5qtqP7ANmEDl52g/r5X0QOUjjT+vHatA5F/BP66k+kDjm+8/riwdQOLYBD+ts0xA4hPxP606
vkDhT6g/rMKiQOCLJD+sSylA38ZeP6vUekDfAVY/q167QN48DD+q6gpA3XaBP6p2g0DcsME/qgQ/
QNvq0j+pk0xA2yS+P6kjuEDaXpQ/qLWLQNmYYT+oSMdA2NI2P6fdbkDYDCQ/p3N6QNdGQT+nCuNA
1oCgP6ajoEDVu1k/pj2kQNT2hD+l2OFA1DI4P6V1R0DTbo8/pRLHQNKroT+ksU9A0emJP6RQ0UDR
KGM/o/E9QNBoST+jkoNAz6lYP6M0l0DO66k/otduQM4vVz+iev9AzXR+P6IfQ0DMuzk/ocQ2QMwD
pD+hadlAy03bP6EQLUDKmfU/oLc2QMnoEz+gXv5AyThMP6AHkEDIiro/n7D7QMffdj+fW09Axzab
P58GoUDGkEQ/nrMIQMXshj+eYJxAxUt6P54PeUDErTc/nb++QMQR0z+dcYlAw3ljP50k+UDC4/4/
nNozQMJRtz+ckVhAwcKmP5xKjkDBNtU/nAX2QMCuXT+bw7ZAwClRP5uD80C/p7w/m0bOQL8psj+b
DG5Avq8+P5rU80C+OG4/mqB9QL3FSz+abytAvVXhP5pBHEC86jg/mhZpQLyCVj+Z7yxAvB4+P5nL
e0C7vfU/matnQLtheT+ZjwBAuwjNP5l2VEC6s+o/mWFrQLpizT+ZUEpAuhVwP5lC8kC5y8c/mTlf
QLmFxD+ZM4tAuUNYP5kxa0C5BHI/mTLvQLjI+T+ZOANAuJDVP5lAj0C4W+w/mUx6QLgqHT+ZW6FA
t/tKP5lt5EC3z0w/mYMbQLel+z+ZmxpAt38sP5m1tUC3WrA/mdK8QLc4WD+Z8fxAtxfsP5oTQkC2
+Tc/mjZWQLbb/j+aWwBAtsAGP5qBCUC2pRA/mqg3QLaK2j+a0FBAtnEjP5r5GUC2V6k/myJbQLY+
Jj+bS91AtiRUP5t1aEC2Ce4/m57HQLXurj+bx8hAtdJPP5vwN0C1tIo/nBfoQLWVHj+cPq1AtXPH
P5xkX0C1UEY/nIjWQLUqYD+cq+5AtQHbP5zNi0C01oM/nO2PQLSoJD+dC+JAtHaTP50ocEC0Qac/
nUMnQLQJOz+dW/tAs800P51y30CzjXs/nYfPQLNJ/z+dmsZAswK6P52rxECyt6k/nbrMQLJo0D+d
x+NAshY7P53TEUCxv/8/ndxhQLFmNz+d491AsQkHP53pk0CwqJU/ne2RQLBFEz+d7+VAr964P53w
oECvdcM/ne/TQK8KfD+d7ZBArp0pP53p5kCuLh0/neTmQK29qj+d3qFArUwtP53XIkCs2gM/nc53
QKxnjj+dxK9Aq/UxP52500Crg1E/na3rQKsSUz+doQFAqqKeP52TGECqNJo/nYQ2QKnIqj+ddF1A
qV8zP51jjkCo+Jc/nVHJQKiVMz+dPwxAqDVkP50rVUCn2YE/nRaiQKeB3D+dAO9Apy7AP5zqOUCm
4HI/nNJ9QKaXMj+cubdAplM3P5yf5kCmFLQ/nIUMQKXb1D+caSlApai5P5xMP0Cle30/nC5VQKVU
ND+cD3NApTLoP5vvpkClF5s/m877QKUCSz+brYVApPLsP5uLWECk6Ws/m2iQQKTlrj+bRUpApOeS
P5shpECk7u8/mv3GQKT7nD+a2dhApQ1hP5q2BkClJAo/mpKCQKU/XD+ab4BApV8YP5pNN0Clgvo/
miviQKWqvT+aC79ApdYZP5ntCkCmBMg/mdAFQKY2fj+ZtPJApmryP5mcFUCmods/mYWvQKba7z+Z
cgVApxXmP5lhV0CnUng/mVPnQKeQZT+ZSfZAp89lP5lDvkCoDzk/mUF6QKhPpz+ZQ2FAqJBxP5lJ
okCo0WU/mVRsQKkSTj+ZY+ZAqVL+P5l4NECpk0Y/mZFvQKnS/T+Zr7BAqhIEP5nTBUCqUDs/mft5
QKqNgD+aKQ5Aqsm8P5pbvkCrBNc/mpN7QKs+vz+a0DNAq3diP5sRyUCrrrE/m1gcQKvkoj+bowFA
rBktP5vyR0CsTEg/nEW0QKx98j+cnQxArK4qP5z4DECs3Os/nVZoQK0KNj+dt9BArTYLP54b70Ct
YGw/noJsQK2JWj+e6upArbDcP59VCUCt1vI/n8BmQK37pD+gLJ5Arh7yP6CZSECuQOY/oQX/QK5h
gz+hclxAroDQP6Hd+ECuns8/okhvQK67iD+isWFArtcCP6MYbUCu8UI/o305QK8KTj+j321AryIu
P6Q+t0CvOOk/pJrJQK9OhT+k81pAr2MMP6VIKkCvdoc/pZkBQK+I/z+l5atAr5p/P6Yt/ECvqxI/
pnHRQK+6xj+msQ1Ar8moP6brnUCv18Y/pyF1QK/lLz+nUpFAr/H1P6d+8UCv/ik/p6akQLAJ4z+n
ybxAsBU1P6foUUCwIDM/qAKEQLAq9j+oGHtAsDWVP6gqYUCwQCo/qDhlQLBKzD+oQr1AsFWWP6hJ
oUCwYKQ/qE1OQLBsEj+oTgJAsHf8P6hL/UCwhH8/qEeCQLCRuT+oQNJAsJ/FP6g4LUCwrsA/qC3W
QLC+xz+oIgtAsM/0P6gVDECw4mM/qAcRQLD2MD+n+FNAsQtzP6fpCECxIkU/p9lgQLE6vT+nyYtA
sVTvP6e5r0CxcO4/p6nyQLGOzz+nmnZAsa6jP6eLVUCx0Ho/p3ypQLH0Xz+nboNAshpaP6dg8ECy
QnY/p1P9QLJsuj+nR7JAspkqP6c8EECyx8U/pzEWQLL4iT+nJr9AsytzP6cdBUCzYHs/pxPeQLOX
nD+nCz9As9DKP6cDGUC0C/k/pvtcQLRJGD+m8/hAtIgSP6bs20C0yNM/puXyQLULRD+m3ypAtU9M
P6bYbkC1lNI/ptGrQLXbtj+mys1AtiPZP6bDv0C2bRo/prxxQLa3VD+mtNBAtwJmP6asykC3TiY/
pqRQQLeacD+mm1RAt+cZP6aRxkC4M/g/poeYQLiA4j+mfMFAuM2sP6ZxNkC5GiY/pmTuQLlmJT+m
V+BAubF8P6ZKB0C5+/8/pjteQLpFfz+mK+JAuo3NP6Ybk0C61L0/pgpwQLsaIT+l+HpAu13KP6Xl
tEC7n40/pdInQLvfPT+lvddAvByxP6WozkC8V8E/pZMWQLyQQj+lfLpAvMYQP6VlykC8+QY/pU5Z
QL0o/j+lNndAvVXYP6UeOkC9f3U/pQW3QL2luT+k7QlAvciJP6TUS0C958g/pLuZQL4DYT+koxNA
vhtDP6SK2UC+L1w/pHMOQL4/nj+kW9ZAvkv9P6RFV0C+VHE/pC+3QL5Y9T+kGyBAvlmEP6QHu0C+
ViE/o/WyQL5Ozz+j5TJAvkOWP6PWZ0C+NHw/o8l4QL4hlD+jvpRAvgrrP6O15kC98JQ/o6+YQL3S
pT+jq9BAvbE6P6OquUC9jGg/o6x4QL1kUz+jsS9AvTkYP6O5AEC9Ct8/o8QLQLzZyD+j0mpAvKYA
P6PkNkC8b68/o/mFQLw3Az+kEmdAu/wpP6Qu6kC7v08/pE8WQLuApj+kcvBAu0BhP6SaeUC6/rM/
pMWsQLq70T+k9IJAunftP6Um7UC6Mz8/pVzcQLnt+z+lljhAuahVP6XS5kC5YoM/phLIQLkcuT+m
Vb1AuNcqP6aboEC4kgs/puRGQLhNjD+nL4RAuAngP6d9K0C3xzY/p80KQLeFuj+oHuxAt0WYP6hy
nUC3Bvw/qMfnQLbKET+pHpNAto78P6l2a0C2VeE/qc82QLYe4z+qKMFAteogP6qC1kC1t7c/qt0/
QLWHwj+rN8lAtVpXP6uSREC1L4w/q+yCQLUHbz+sRlhAtOIRP6yfm0C0v4A/rPgoQLSfwz+tT9tA
tILfP62mmEC0aNY/rfw/QLRRpz+uULpAtD1MP66j80C0K70/rvXbQLQc8D+vRmRAtBDWP6+VgkC0
B10/r+MvQLQAcT+wL2ZAs/v3P7B6JkCz+dA/sMNuQLP53T+xC0FAs/v9P7FRp0C0AAk/sZalQLQF
2D+x2kVAtA05P7Icj0C0Ff0/sl2LQLQf8z+ynUdAtCrlP7LbykC0Npk/sxkhQLRC1z+zVVdAtE9c
P7OQc0C0W+o/s8p/QLRoQD+0A4JAtHQYP7Q7gkC0fy0/tHKCQLSJOT+0qIlAtJHyP7TdlkC0mQ0/
tRGsQLSeQT+1RMlAtKFFP7V260C0odA/tagNQLSfmD+12CpAtJpVP7YHO0C0kb8/tjU5QLSFkT+2
YhxAtHWFP7aN2UC0YVs/trhqQLRI0T+24cVAtCurP7cJ4kC0Ca0/tzC0QLPipz+3VjlAs7ZmP7d6
ZUCzhLw/t503QLNNfD+3vqdAsxCHP7feskCyzb4/t/1WQLKFCD+4GpNAsjZSP7g2bECx4ZE/uFDi
QLGGuj+4afhAsSXOP7iBuECwvs8/uJglQLBRxz+4rUxAr97JP7jBNUCvZek/uNPrQK7nRT+45XhA
rmMBP7j16kCt2UU/uQVPQK1KQT+5E7VArLYmP7khKUCsHS8/uS23QKt/mz+5OW5Aqt2tP7lEWw==
      </set>
      <set id="src_862" fmt="series">
AAAAB3NyY184NjIAAAACP4AAAMPHgAAAAAACAAAEsL8ltyI/BrSavyOoqz8G1Bm/IcUTPwbxsb8g
ClE/BwzVvx52OD8HJQG/HQaTPwc5ur8buO8/B0qLvxqKsj8HVw2/GXkgPwde3r8YgWo/B2Govxeg
rD8HXx6/FtPvPwdW/L8WGDI/B0kIvxVqXz8HNRK/FMdtPwca8r8ULEE/BvqMvxOVyz8G08y/EwEK
Pwampb8SavY/BnMVvxHQuT8GOSS/ES+JPwX44b8QhJw/BbJmvw/NRT8FZdO/DwcWPwUTU78OL8o/
BLsXvw1FOT8EXVi/DEVYPwP6Wb8LLjs/A5Jivwn+Oj8DJcK/CLPtPwK00r8HTic/Aj/uvwXLvz8B
x3i/BCvBPwFL2b8CbY4/AM19vwCQnz8ATNG+/Sk2Pv+Ulb748q8+/oy+vvR9/j79gwi+78thPvx4
Yr7q28A++226vuWwQT76Y/2+4EpIPvlcFb7aq28++FbovtTVpz73VVO+zsskPvZYKL7Iji8+9WA2
vsIhXD70bjy+u4d9PvOC7r60w2Q+8p75vq3X/D7xwva+pshkPvDvdb6fl6I+8CT1vphIzT7vY+K+
kN74Pu6snL6JXTc+7f91voHGoD7tXK++dDzUPuzEdL5kzo0+7DbtvlVIKT7rtCi+Ra8NPus8Lr42
CDk+6s72viZYdz7qbGm+FqQ+PuoUZL4G8Bs+6ca4ve5/oz7pgyy9zy2QPulJgb2v8KM+6RluvZDN
9z7o8p+9Y5Y7PujUtL0l2Hw+6L9OvNDTUD7osge8LTb9PuiseDuLq64+6K40PJu79j7otsw9Ceo4
PujFzj1FmMQ+6NrSPYB0mD7o9Wc9ne7KPukVID27Oys+6TmaPdhbbz7pYm499VGlPumPRD4JD7k+
6b/APhdjPD7p85M+JaSEPuoqdj4z1MA+6mQlPkH0hT7qoGo+UAVdPurfEz5eB8s+6x/6Pmv86j7r
Yv4+eeT/PuuoCz6D4F8+6+8QPorIQD7sOAY+kao8PuyC8j6YhiA+7M/aPp9buj7tHso+pirGPu1v
xz6s8q4+7cLoPrOyyD7uGEI+umpCPu5v5T7BGDQ+7snnPse7iz7vJk0+zlLnPu+FID7U3NA+7+Zi
PttXij7wSg0+4cE9PvCwED7oGAk+8RhOPu5Zrj7xgqI+9IPlPvHu1z76lDY+8lyoPwBD9j7yy78/
Ay4ePvM7wz8GByc+86w8PwjNhD70HK4/C3+0PvSMjT8OHBo+9Ps3PxChGD71Z/s/EwzzPvXSKT8V
XgQ+9jj2PxeSiT72m5Q/GajcPvb5Lz8bnzg+91DmPx1z+z73odo/HyVdPvfrJD8gscE++CvePyIX
fT74Yys/I1UCPviQNT8kaNA++LIePyVRZz74yB8/Jg1iPvjRfT8mm2E++M2GPyb6Nz74u6I/Jyi6
PvibRj8nJdw++Gv9Pybwzz74LWs/JoisPvffTD8l7Mg+94F0PyUckT73E9E/JBeSPvaWcj8i3Xk+
9gmDPyFuEj71bUc/H8lsPvTCHz8d75s+9AiHPxvg1D7zQRQ/GZ1lPvJsdT8XJe8+8Yt5PxR7HD7w
nwQ/EZ28Pu+oCT8Ojq4+7qeOPwtPBD7tnqs/B9/yPuyOgz8EQto+63hJPwB5PT7qXTQ++Qk3Puk+
fD7wzTk+6B1fPuhCTD7m+xw+32wTPuXY7T7WTlg+5Lf6PsztXT7jmWk+w014PuJ+Tj65ctg+4Wew
Pq9iID7gVoY+pR/8Pt9Lqj6asSE+3kflPpAaNT7dS+k+hWAWPtxYST51Dz0+222APl8rMT7ai+w+
SR3pPtmz0z4y8Rc+2OVhPhyuTT7YIK4+Bl9ZPtdltD3gG0k+1rRQPbOE5D7WDFE9hw0pPtVtcD01
jB4+1NdQPLsD3z7USYo6w8SsPtPDqryg/Ds+00UuvSY0Sz7SzYe9euUJPtJcI72nOb8+0fBwvdBh
/j7Ricy9+N24PtEnpL4QUDY+0MlhviPO0j7QbnS+NuU2PtAWWb5JjfY+z8COvlvECD7PbJ++bYNP
Ps8aIL5+xvw+zsi4vofFuz7OeBW+j+awPs4n/r6XxP8+zdhFvp9e7j7NiNW+prNcPs05ob6twTU+
zOq1vrSHgD7MnDW+uwVtPsxOTL7BOoY+zAE6vscmKD7LtVi+zMgkPstrBr7SIE4+yyK/vtcukD7K
3Qi+2/LiPsqacL7gbYQ+yluQvuSe1j7KIRK+6IcLPsnrob7sJuk+ybvyvu9+4D7JkrS+8o/SPslw
ob71WlA+yVZdvvffTT7JRJ+++h+yPsk8B778HH0+yT0uvv3WnT7JSJ6+/08rPsle1b8AQ60+yYA8
vwDAHz7JrTK/AR2GPsnl9L8BXG4+yiqyvwF9lD7Ke4C/AYGMPsrYZb8BaOg+y0FGvwE0UD7Ltfu/
AORTPsw2Pb8AeY8+zMG0vv/pXz7NV/S+/qx4Ps34gb79Pbk+zqLHvvueSD7PVi6++c81PtASDL73
0Zc+0NWuvvWmmT7RoF2+808nPtJxWr7wzGM+00fkvu4fQT7UIzu+60jLPtUCnr7oSgY+1eVMvuUj
zj7Wyoq+4dcgPtexqr7eZQs+2Jn3vtrOXj7ZgtG+1xRAPtprmL7TN4g+21O8vs85bz7cOrK+yxrn
Pt0f877G3Rw+3gMNvsKBID7e44++vggzPt/BEL65c5k+4JsqvrTEnz7hcYa+r/zZPuJDy76rHcs+
4xGtvqYpCj7j2uS+oSB/PuSfJ76cBbY+5V4zvpbawT7mF8S+kaGvPubLnr6MXJM+53mGvocNsT7o
IT6+gbdFPujClL54t+w+6V1Nvm38SD7p8T6+Y0DfPup+OL5Yixc+6wQPvk3glT7rgp2+Q0bePuv5
xL44w7M+7Glnvi5cpT7s0Xy+JBdoPu0x974Z+b0+7YrYvhAJnz7t3Ca+BkyAPu4l/735j/g+7miF
vecC2z7uo+O91PzKPu7YWb3Dhxw+7wYvvbKqvT7vLcm9onDhPu9Phb2S4XI+72vgvYQDQj7vg1u9
a7p0Pu+Wgr1Q6jY+76X0vTefID7vslu9H+AnPu+8Z70Jsx0+78TWvOo1QD7vzG68xDGoPu/T9byh
WlA+79w9vIGoEj7v5hG8SiEiPu/yQbwXEGA+8AGfu9Pvjj7wFPO7hVDqPvAtBLsDr8s+8EqTuZDz
vj7wblg6ljJQPvCZATsVCmE+8MsrO0zquz7xBXU7dAz5PvFIaTuF4JU+8ZSEO4q1Yz7x6jI7iT8V
PvJJ3zuCNi4+8rPZO2ys7D7zKGM7TLwSPvOnsTsmE2I+9DH1OvQXgj70x006lAFXPvVnzjm6234+
9hN7ueXvtz72yla6oizGPveMVrsEmiI++FlpuzZGDT75MXq7ZWTuPvoUabuIngo++wIPu5ydEj77
+kG7rnQAPvz80ru+AII+/gmPu8syyj7/IEC71gzCPwAgVLvepdI/ALVEu+U32j8BTsu76f7mPwHs
wbvtVcQ/Ao76u++o/D8DNUm78XbwPwPfd7vzUS8/BI1Su/XYMD8FPpy7+cOhPwXzGbv/yFo/Bqp8
vARg1j8HZHi8CsGEPwggurwTfPQ/CN7mvB8JIj8Jnpq8LeaxPwpfcbxAjhw/CyD7vFd7az8L4sO8
cy8JPwykTbyKEwI/DWUWvJ1t/j8OJJW8s+D+Pw7iPLzNp2E/D516vOr4Nz8QVbi9BgK3PxEKWL0Y
gMY/Ebq8vS0LNT8SZkK9Q7SPPxMMRr1cjWU/E6wkvXeh8T8URTq9in4SPxTW5b2aUf8/FWCCvatO
Yz8V4XS9vXLSPxZZHr3QveY/FsbpveUrOT8XKkS9+rVEPxeCor4IqgI/F89/vhR+uT8YEF6+INMX
PxhEyb4toEY/GGxVvjredz8Yhp++SIVJPxiTUL5Wir8/GJIavmTkuT8Ygru+c4eZPxhk/L6BM98/
GDi1voi8Ij8X/cy+kFYhPxe0Lr6X+sc/F1vhvp+jDj8W9O2+p0ebPxZ/cL6u4No/FfuUvrZnLj8V
aZK+vdMOPxTJsr7FHMU/FBxNvsw82D8TYcu+0yuJPxKao77Z4XU/EcdgvuBXZT8Q6Jm+5oY2Pw/+
+L7sZ1w/Dws1vvH0RT8ODhu+9yb0Pw0IhL77+ak/C/tbvwAzjj8K55m/AjU4PwnOSr8D/7E/CLCI
vwWRJT8Hj3q/Buf0PwZsVb8IAtY/BUhZvwjgwD8EJNS/CYDpPwMDHL8J4uc/AeSNvwoGnD8Ayoi/
Cew6Pv9s8b8JlDM+/VOCvwj/Vz77S4e/CC67PvlXs78HI8E+93qtvwXgAz71tvm/BGVqPvQO9L8C
tgQ+8oTTvwDULT7xGpW+/YTrPu/R+775Bwg+7qyHvvQ0bz7tq2i+7xNBPuzPiL7pqYQ+7Bl9vuP9
sT7riYG+3hYyPusfeb7X+ZU+6tr2vtGuTz7quze+yzr0Puq/J77EpeI+6uVrvr31RT7rLGW+ty8l
PuuSOr6wWSs+7BTdvql4pj7ssiC+opKPPu1nsr6bq3I+7jMrvpTHbz7vEia+jeoYPvACO76HFpc+
8QEUvoBPbD7yDGy+cy0gPvMiIL5l2n8+9EA2vliocD71ZNq+S5bJPvaOcL4+pAQ+97uXvjHN1D74
6ya+JRBYPvocM74YZis++04TvgvItz78gFy9/mDvPv2y273lKE4+/uWkvcvTZT8ADIK9skuoPwCm
vL2YePg/AUHfvXyBoj8B3ly9RwzgPwJ8vr0QWbQ/Ax2fvLBQnj8Dwau78bHBPwRpoTvt9so/BRZD
PLf3AT8FyGA9HMZjPwaAyz1gZc8/B0BePZOQbj8IB/M9uJ+KPwjYYT3fg1c/CbKAPgQvUj8Klyc+
GanIPwuHIT4wQX8/DIM9PkgG7T8NjEI+YQkwPw6i8j57V3k/D8gIPot/qj8Q/Do+mgb+PxJAOT6p
R9w/E5SvPrlH5D8U+kQ+ygwPPxZxmT7bmOs/F/tKPu3yWz8Zl/E/AI3rPxtIHz8KjBc/HQxjPxT0
3D8e5UI/H8j+PyDTPD8rCQw/ItbGPza1OD8k8Ec/Qs1rPycgIj9PUUo/KWanP1xAUD8rxBk/aZmm
Py44oz93XCI/MMRjP4LDPD8zZ1w/iguLPzYhfj+RhiA/OPKaP5kyCj872m0/oQ45Pz7Ylj+pGZs/
QeyYP7FTAj9FFd0/ubkzP0hTsD/CSvY/S6VBP8sG8z9PCac/0+vpP1J/4D/c+Ig/VgbVP+YriT9Z
nVM/74OVP11CGj/4/3g/YPPWQAFO8z9ksSdABi7bP2h4pEALHuQ/bEjZQBAegT9wIFBAFS0uP3P9
lEAaSnY/d98xQB917D97w7tAJK8tP3+pzUAp9d0/gcgIQC9JsT+Dup5ANKppP4WsDUA6F84/h5vJ
QD+Rvj+JiU9ARRgdP4t0K0BKqts/jVv4QFBJ+D+PQGFAVfWCP5EhIEBbrYk/kv4FQGFyOD+U1u5A
Z0PCP5ar0EBtIls/mHyyQHMOST+aSa5AeQfXP5wS80B/D1k/ndjDQIKSlD+fm3RAhaTYP6FbcECI
vq4/oxk0QIvgTT+k1U5AjwnvP6aQXECSO88/qEsQQJV2Kj+qBidAmLk+P6vCckCcBUg/rYDLQJ9a
hD+vQhdAorkwP7EHR0CmIYc/stFRQKmTwT+0oTNArRATP7Z38kCwlrY/uFaVQLQn2T+6PiRAt8Ou
P7wvp0C7als/viwiQL8cBz/ANJlAwtjTP8JKCkDGoN4/xG1qQMp0Pz/Gn6hAzlMKP8jhqkDSPU4/
yzRIQNYzEj/NmFJA2jRaP9AOiEDeQSA/0pefQOJZWD/VNDxA5nz2P9fk9UDqq+Q/2qpSQO7mBj/d
hMtA8ys8P+B0xkD3e1o/43qcQPvWMj/mlpFBAB3IP+nI4EECVZs/7RGuQQSScT/wcRFBBtQnP/Pn
EEEJGpY/93OlQQtllD/7FrZBDbTwP/7QHkEQCH1AAU/UQRJgBUADQodBFLtSQAVAAkEXGipAB0gS
QRl8UUAJWoJBG+GGQAt3FkEeSYVADZ2KQSC0CUAPzZNBIyDIQBIG4kElj3RAFEkeQSf/v0AWk+1B
KnFVQBjm6kEs4+NAG0GuQS9XEEAdo8hBMcqAQCAMxkE0PdVAInwsQTawrkAk8XtBOSKmQCdsLUE7
k1lAKeu3QT4CXkAsb4hBQG9IQC73DEFC2apAMYGpQUVBFEA0Dr1BR6UTQDadokFKBTFAOS2yQUxg
+UA7vjxBTrfwQD5OjkFRCZ9AQN3yQVNViEBDa6xBVZsxQEX2/kFX2hlASH8lQVoRwEBLA1xBXEGo
QE2C2UFeaVBAT/zSQWCIN0BScHlBYp3eQFTc/UFkqcVAV0GNQWarakBZnVVBaKJQQFvvgkFqjflA
Xjc/QWxt50Bgc7hBbkGhQGKkGUFwCKtAZMeNQXHCj0Bm3URBc27WQGjkbEF1DQ9Aatw5QXacyEBs
w+BBeB2WQG6amUF5jxBAcF+hQXrwz0ByEjlBfEJxQHOxp0F9g5dAdT03QX6z5UB2tDlBf9MHQHgW
B0GAcFVAeWIBQYDuQkB6l41BgWMmQHu2HEGBzt5AfL0mQYIxTkB9rCpBgopXQH6Cs0GC2eJAf0BW
QYMf10B/5LNBg1wiQIA3uEGDjrJAgHAhQYO3eECAm3RBg9ZqQIC5lkGD64BAgMpyQYP2s0CAzfdB
g/gBQIDEHEGD72xAgKzdQYPc9kCAiDxBg8CmQIBWQEGDmoVAgBb3QYNqoUB/lOlBgzEIQH7ho0GC
7c1AfhRYQYKhBUB9LVBBgkrIQHws3UGB6zJAexNdQYGCYUB54ThBgRB2QHiW4EGAlZNAdzTOQYAR
30B1u4dBfwsEQHQrl0F94VBAcoWTQXym/kBwyhhBe1xvQG75ykF6AgdAbRVWQXiYMUBrHWtBdx9b
QGkSw0F1l/pAZvYbQXQCg0BkyDdBcl9xQGKJ3UFwr0VAYDvYQW7ygUBd3vpBbSmoQFt0E0FrVUZA
WPv7QWl15kBWd4hBZ4waQFPnlUFlmHNAUUz9QWObhkBOqJ9BYZXqQEv7VUFfiDVASUX/QV1zA0BG
iXxBW1bwQEPGqUFZNJlAQP5jQVcMnUA+MYdBVN+cQDtg8EFSrjVAOI16QVB5CUA1t/1BTkC4QDLh
UEFMBeJAMApKQUnJJ0AtM75BR4snQCpefUFFTH1AJ4tXQUMNx0AkuxlBQM+hQCHujkE+kqJAHyZ8
QTxXYUAcY6pBOh5yQBmm2UE36GlAFvDJQTW11EAUQjZBM4c9QBGb20ExXSxADv5tQS84JUAMap9B
LRimQAnhIEEq/yxAB2KbQSjsLkAE77ZBJuAcQAKJFEEk22NAAC9RQSLeaT/7xgtBIOmRP/dJh0Ee
/TM/8uosQR0ZpD/uqQFBGz8yP+qG/kEZbic/5oUMQRemwz/io/5BFelAP97kmEEUNdM/20eDQRKM
pj/XzVVBEO3dP9R2h0EPWZc/0UN5QQ3P6z/ONHBBDFDoP8tJlEEK3JQ/yILwQQly8z/F4G1BCBP9
P8Nh1EEGv6Y/wQbRQQV11z++zu1BBDZ4P7y5lEEDAWc/usYRQQHWfD+485NBALWLP7dBK0D/PMA/
ta3RQP0hgz+0OGNA+xjkP7LfrUD5Ils/saJlQPc9XD+wfzNA9WlPP690skDzpZY/roFyQPHxiz+t
o/xA8EyDP6za2UDutc8/rCSQQO0suz+rf65A67CTP6rqwkDqQJo/qmRlQOjcFT+p6zpA54JKP6l9
9EDmMnw/qRtRQOTr8D+owiFA463uP6hxSkDid70/qCfBQOFIrT+n5I9A4CAQP6em0UDe/Tk/p227
QN3fhj+nOJZA3MZXP6cGvUDbsRE/pteiQNqfKT+mqslA2ZAQP6Z/zEDYg0o/plZUQNd4Wj+mLh1A
1m7OP6YG8UDVZkI/peCsQNReWD+luzpA01a7P6WWjkDSTx8/pXKqQNFHQz+lT5pA0D7yP6Utb0DP
Nfw/pQxGQM4sPD+k7D5AzSGZP6TNfUDMFgA/pLAoQMsJaz+klGtAyfvVP6R6b0DI7U4/pGJfQMfd
5z+kTGJAxs24P6Q4n0DFvOU/pCc4QMSrlz+kGE1Aw5n9P6QL9kDCiFE/pAJJQMF20j+j+1RAwGXD
P6P3IUC/VXE/o/WxQL5GKz+j9wBAvThBP6P7AkC8LA0/pAGlQLsh6j+kCtFAuho3P6QWaUC5FVU/
pCRIQLgTpz+kNENAtxWVP6RGKUC2G4U/pFnFQLUl4T+kbt9AtDUQP6SFN0CzSXw/pJyPQLJjiz+k
tKBAsYOjP6TNJECwqic/pOXUQK/XfT+k/mZArwwBP6UWkUCuSBU/pS4KQK2MEz+lRItArNhRP6VZ
zUCsLR0/pW2LQKuKxj+lf4JAqvGXP6WPd0CqYc4/pZ0tQKnbqj+lqHJAqV9gP6WxFECo7R4/pbbp
QKiFDz+luc1AqCdUP6W5okCn1Ag/pbZUQKeLQT+lr9NAp00JP6WmGECnGWM/pZklQKbwTD+liQJA
ptG2P6V1wUCmvY4/pV+AQKaztT+lRmBAprQGP6UqjECmvlc/pQw5QKbScz+k66NApvAfP6TJDECn
Fxc/pKTBQKdHET+kfxJAp3+4P6RYWkCnwLc/pDD3QKgJrD+kCUlAqFo1P6Phu0CoseM/o7q1QKkQ
Sj+jlKRAqXT1P6Nv9kCp320/o00cQKpPND+jLIRAqsPIP6MOmUCrPKY/ovPEQKu5Sz+i3GpArDky
P6LI7UCsu9A/ormoQK1Anj+iru9ArccSP6KpDECuTqg/oqhCQK7W1j+irMtAr18UP6K210Cv5t8/
osaKQLBtuT+i3ABAsPMjP6L3RkCxdqA/oxhhQLH3uz+jP0hAsnYCP6Nr7ECy8QY/o54vQLNoXj+j
1exAs9upP6QS8kC0Sok/pFUKQLS0pz+km/JAtRmzP6TnZUC1eWE/pTcUQLXTcD+liq9AtiejP6Xh
30C2dcc/pjxNQLa9qz+mmZ5Atv8sP6b5dkC3Oic/p1t7QLduiT+nv1VAt5xBP6gkq0C3w0U/qIso
QLfjlj+o8nxAt/05P6laXEC4EDw/qcJ+QLgctz+qKqFAuCLDP6qSh0C4IoQ/qvn7QLgcID+rYMlA
uA/JP6vGxkC3/bQ/rCvNQLfmGz+sj79At8lAP6zygEC3p2k/rVP9QLeA3z+ttCRAt1X1P64S7EC3
Jv8/rnBPQLb0UT+uzEdAtr5DP68m0EC2hTY/r3/wQLZJhz+v16lAtguXP7AuA0C1y8g/sIMEQLWK
fT+w1rNAtUgZP7EpGEC1BQA/sXo/QLTBkj+xyi5AtH4wP7IY70C0Oz0/smaJQLP5Ez+yswRAs7gM
P7L+Z0CzeH4/s0i5QLM6vz+zkgJAsv8fP7PaRECyxeg/tCGIQLKPYT+0Z81AslvJP7StGkCyK10/
tPF1QLH+UT+1NOJAsdTTP7V3ZECxrxA/tbkBQLGNKT+1+bxAsW87P7Y5nECxVVs/tnikQLE/mD+2
tttAsS34P7b0RkCxIHs/tzDsQLEXHD+3bNJAsRHMP7en+kCxEHk/t+JsQLETCD+4HCxAsRlcP7hV
QECxI1A/uI2pQLEwtD+4xWZAsUFaP7j8eECxVQs/uTLcQLFrjj+5aI1AsYSiP7mdhUCxoAU/udG5
QLG9dD+6BR1AsdyiP7o3p0Cx/UM/umlBQLIfDD+6mdtAskGsP7rJXECyZNY/uvesQLKINz+7JLBA
sqt+P7tQTECyzls/u3pfQLLwfD+7osdAsxGRP7vJZkCzMUw/u+4YQLNPYD+8ELpAs2uFP7wxLECz
hXQ/vE9LQLOc5z+8avVAs7GfP7yEC0Czw1w/vJptQLPR4z+8rgFAs90AP7y+rUCz5H8/vMxdQLPo
ND+81vpAs+f0P7zeeECz458/vOLKQLPbFD+84+pAs846P7zh1ECzvPw/vNyHQLOnST+81ApAs40X
P7zIZECzbmI/vLmmQLNLJj+8p91AsyNrP7yTJECy9zw/vHuRQLLGqD+8YUVAspHFP7xEYUCyWKw/
vCUJQLIbfj+8A2dAsdpdP7vfpECxlXI/u7nvQLFM6z+7knlAsQD8P7tpdkCwsds/uz8XQLBfxD+7
E5VAsArxP7rnJkCvs6U/uroAQK9aKD+6jF9Arv7AP7peekCuobw/ujCLQK5DaT+6AspAreQYP7nV
bkCthBo/uaitQK0jxj+5fL9ArMNyP7lR2ECsY3M/uSgnQKwEJD+4/+FAq6XcP7jZMUCrSPM/uLRC
QKrtvz+4kUBAqpSbP7hwTkCqPds/uFGRQKnp1T+4NSdAqZjbP7gbLUCpSz8/uAO6QKkBTD+37uJA
qLtMP7fctUCoeYY/t80/QKg8PD+3wIhAqAOrP7e2k0Cn0BE/t69fQKehnj+3quhAp3iGP7epJECn
VPI/t6oJQKc3BT+3rYNApx7fP7ezf0CnDJU/t7vkQKcAOT+3xpZApvnRP7fTdECm+WA/t+JdQKb+
4D+38ylApwpLP7gFtECnG4s/uBnTQKcyhT+4L1lAp08ZP7hGGUCncR4/uF3kQKeYYz+4dopAp8Sw
P7iP20Cn9cw/uKmrQKgrcD+4w8pAqGVUP7jeCUCooyg/uPg8QKjkkT+5EjdAqSk6P7kr0UCpcMI/
uUTiQKm6xj+5XUhAqgbbP7l04kCqVJM/uYuUQKqjgD+5oUJAqvMyP7m13ECrQzU/uclPQKuTFD+5
241Aq+JaP7nskUCsMJM/ufxXQKx9SD+6CuZArMgGP7oYRECtEFs/uiSAQK1V1j+6L6tArZgLP7o5
2UCt1pE/ukMpQK4RAT+6S7pArkb6P7pTsECueCA/ulszQK6kHD+6Ym1ArsqdP7ppi0Cu61g/unC+
QK8GBj+6eDhArxpwP7qAMUCvKF4/uojaQK8voT+6km5ArzAVP7qdH0CvKZo/uqkjQK8cHT+6trBA
rweNP7rF9ECu6+g/utchQK7JLz+66mNArp9rP7r/5ECubrI/uxfKQK43HT+7MjhArfjPP7tPSECt
s/M/u28TQK1ouz+7ka5ArRdeP7u3JECswB0/u997QKxjPj+8CrdArAEMP7w40UCrmdg/vGm+QKst
+D+8nXFAqr3FP7zT0ECqSZ8/vQzCQKnR6j+9SCRAqVcJP72F0ECo2WU/vcWaQKhZZz++B1BAp9d7
P75KvECnVA8/vo+kQKbPkj++1ctApkptP78c7kClxQ8/v2TLQKU/5z+/rRxApLtgP7/1m0CkN+E/
wD38QKO11T/AhfZAozWfP8DNP0Cit58/wROLQKI8ND/BWJBAocO5P8GcB0ChToI/wd2oQKDc4j/C
HTFAoG8nP8JaX0CgBZs/wpT2QJ+gfD/CzLtAn0AKP8MBeUCe5Hk/wzL9QJ6N+j/DYRtAnjy4P8OL
qkCd8Ng/w7KMQJ2qez/D1aRAnWm2P8P03UCdLpo/xBAoQJz5LT/EJ3tAnMl5P8Q61UCcn3Q/xEo3
QJx7GD/EVaxAnFxQP8RdQUCcQwM/xGEKQJwvFj/EYSVAnCBfP8RdrUCcFrM/xFbKQJwR4D/ETKJA
nBGvP8Q/YUCcFd0/xC82QJweKD/EHFRAnCpGP8QG70CcOeg/w+89QJxMuz/D1XZAnGJnP8O50ECc
eo8/w5yCQJyU1T/DfcVAnLDVP8NdzECczig/wzzNQJzsYz/DGvhAnQsgP8L4f0CdKfA/wtWLQJ1I
ZD/CskRAnWYSP8KO0UCdgoo/wmtSQJ2dYT/CR+NAnbYsP8IkoECdzIM/wgGgQJ3f/D/B3vJAnfA4
P8G8qECd/NE/wZrJQJ4FbT/BeWJAngm1P8FYdkCeCVU/wTgLQJ4EAT/BGCBAnflwP8D4tECd6WY/
wNnHQJ3TpD/Au1RAnbf8P8CdW0Cdlj8/wH/ZQJ1uTj/AYs1AnUAPP8BGNkCdC28/wCoVQJzQYz/A
Dm5AnI7qP7/zQ0CcRw4/v9ieQJv44j+/vodAm6SAP7+lC0CbSgo/v4w2QJrpqz+/dBpAmoOWP79c
ykCaGAc/v0ZdQJmnQT+/MOhAmTGPP78ch0CYt0E/vwlSQJg4sz++92hAl7ZFP77m5kCXMFc/vtfs
QJanVz++yplAlhuzP76/CkCVjd4/vrVhQJT+Tj++rbpAlG19P76oNECT2+c/vqTrQJNKCT++o/lA
krhiP76ldUCSJ28/vql0QJGXsD++sAtAkQmjP765R0CQfcI/vsU3QI/0ij++0+VAj25wP77lWECO
6+s/vvmUQI5taz+/EJdAjfNgP78qXkCNfjM/v0bkQI0ORD+/ZhxAjKP3P7+H+UCMP6M/v6xuQIvh
nz+/02ZAi4o4P7/8ykCLObk/wCiEQIrwYT/AVnlAiq5vP8CGjECKdBk/wLigQIpBjj/A7JZAihb7
P8EiSkCJ9IU/wVmfQInaSz/BknFAichoP8HMoECJvvA/wggKQIm98j/CRIxAicV1P8KCB0CJ1YE/
wsBcQInuEz/C/2tAig8nP8M/FkCKOLY/w39DQIpqtD/Dv9VAiqUQP8QAtECK57Y/xEHJQIsyjz/E
gv1Ai4WAP8TEP0CL4G4/xQV8QIxDOD/FRqdAjK29P8WHs0CNH9c/xciTQI2ZXT/GCT5AjhojP8ZJ
qkCOof4/xonSQI8wwT/GybNAj8Y8P8cJSECQYjs/x0iRQJEEiD/Hh4xAkazvP8fGOkCSWzM/yASg
QJMPGD/IQrxAk8hcP8iAkkCUhsA/yL4mQJVJ/j/I+39AlhHTP8k4okCW3e8/yXWRQJeuDj/JsllA
mIHeP8nu/0CZWRE/yiuNQJozUj/KaA1AmxBOP8qkhUCb76w/yuECQJzREz/LHY1AnbQoP8taMg==
      </set>
      <set id="src_302" fmt="series">
AAAAB3NyY18zMDIAAAACP4AAAMPHgAAAAAACAAAEsD8RoNE/HzqKPxHqmD8eWOk/EjHNPx18Ej8S
dz0/HKR6PxK7mj8b0ok/Ev+jPxsGoT8TRC4/GkEWPxOJ/z8Zgi0/E9HXPxjKKT8UHLM/GBk6PxRr
SD8Xb4s/FL5pPxbNNT8VFug/FjJOPxV1bD8VnuE/FdqYPxUS9D8WRwI/FI5+Pxa7Mz8UEXg/FzeY
PxOb0T8XvIw/Ey12PxhKRj8Sxkw/GODPPxJmNj8ZgDo/Eg0WPxooeD8RusY/GtlYPxFvJD8bkm0/
ESoJPxxTLj8Q60w/HRsCPxCyxD8d6S8/EIBJPx682D8QU6k/H5UBPxAstT8gcH0/EAs8PyFOJT8P
7ww/IiybPw/X7D8jCnI/D8WlPyPmHD8Pt/o/JL3hPw+urD8lkBM/D6l4PyZa8D8PqBk/JxyGPw+q
QD8n0vI/D6+iPyh8ZD8Pt/E/KRbAPw/C1j8poCQ/D8/9PyoWdj8P3w0/KnfQPw/vrD8qwkQ/EAF/
Pyrzxj8QFCU/KwqVPxAnRD8rBNk/EDqCPyrg1j8QTYg/KpzdPxBf/j8qN1k/EHGSPymuxz8QgfY/
KQHTPxCQ4T8oLyg/EJ4RPyc1tz8QqUs/JhR1PxCyWz8kypI/ELkWPyNXWz8QvVs/IbpOPxC/ET8f
8v8/EL4sPx4BNj8Quqs/G+TgPxC0lj8ZngU/EKv+PxctAD8QoP4/FJI8PxCTwj8RzkY/EIR9Pw7h
7j8Qc2k/C84aPxBgyj8Ik+Y/EEztPwU0lD8QOCY/AbF5PxAizD78GEI/EA1DPvSMiD8P9+w+7MNQ
Pw/jKz7kwGU/D89lPtyH/z8PvQE+1B5jPw+sZT7LiEU/D53yPsLKgT8PkgM+uenYPw+I7j6w65Y/
D4MEPqfU1j8PgIs+nqruPw+BxD6Vc4I/D4bjPow0HD8PkBE+gvKHPw+daj5zaM4/D68DPmD/MT8P
xOI+TrPbPw/fBD48kiY/D/1YPiqlxT8QH8U+GPpGPxBGJj4Hmvc/EHBPPe0lxz8QngY9y9qpPxDP
Dz2raf0/EQMjPYvpQD8ROfk9WtkDPxFzRT0gDuY/Ea6zPM83Kj8R6/M8RoqKPxIqr7nbcM4/EmqY
vElCFz8Sq1y8wBG7PxLssL0Kw50/Ey5KvTJkpT8Tb+O9VtL3PxOxO71397o/E/IZvYrfLj8UMkq9
mAnXPxRxn72jc8U/FK/yva0WMz8U7SW9tOwHPxUpI7268SU/FWPXvb8jXz8VnTS9wYBwPxXVMb3C
CSQ/FgvQvcC+tz8WQRS9vaQ0PxZ1Ar24vco/FqemvbIRgj8W2Q29qabRPxcJRb2fhV0/FzhbvZO3
hT8XZmS9hkgVPxeTcL1uhm4/F7+OvU1tJT8X6s29KWG6PxgVOr0CglU/GD7gvLHmtD8YZ8i8M1w5
PxiP9znWxr4/GLdwPEnImj8Y3jY8yp5iPxkESD0aGj8/GSmbPVCpSj8ZTi49hGfLPxlx+T2hMCk/
GZTzPb6Wwj8ZtxA93ISMPxnYSz364vU/GfiWPgzNMT8aF+4+HEnvPxo2Sz4r2+w/GlOtPjt4Ij8a
cBQ+SxO7PxqLgj5ao60/GqYCPmodYD8av6A+eXaNPxrYcz6EUno/GvCQPovPuT8bCBY+ky5OPxsf
KT6aafc/GzXyPqF+kD8bTJw+qGhhPxtjXT6vI+g/G3poPrWt6z8bkfo+vANSPxuqTT7CIYw/G8Of
PsgGPT8b3i0+za80Pxv6NT7TGsk/HBfyPthHfD8cN5s+3TRDPxxZYz7h4Ck/HH16PuZKlz8cpAE+
6nOJPxzNGT7uWsI/HPjSPvIAhD8dJzc+9WVAPx1YRj74idM/HYvuPvtvbT8dwhY+/hcgPx36lz8A
QSs/HjU6PwFZYT8ecbs/AlUIPx6vzD8DNSI/Hu8QPwP6rD8fLx0/BKbHPx9vgz8FOow/H6/APwW3
Mj8f71M/Bh4APyAtqz8GcDg/IGo1PwavKD8gpFU/BtwYPyDbcD8G+FY/IQ7oPwcFRz8hPh4/BwQ2
PyFodT8G9m8/IY1WPwbdNz8hrDA/BrnkPyHEcz8GjcE/IdWcPwZaCT8h3ys/Bh/4PyHgsz8F4Lk/
IdnJPwWdfj8hyho/BVdWPyGxWD8FD2Q/IY9IPwTGpT8hY70/BH4SPyEulz8ENrE/IO/JPwPxVD8g
p1E/A678PyBVQz8DcHQ/H/m+PwM2dD8flPQ/AwHFPx8nJj8C0wk/HrCjPwKq7D8eMcQ/Aon+Px2q
9T8CcL4/HRypPwJftT8ch2E/AldTPxvrpz8CV/E/G0oNPwJh7D8aoy8/AnWVPxn3rT8CkxQ/GUgv
PwK6lj8YlV4/Auw0Pxff5D8DKAQ/FyhwPwNuBz8Wb68/A74SPxW2Rz8EGBA/FPzjPwR7qz8URCM/
BOitPxOMpj8FXqk/Etb/PwXdQD8SI78/BmPmPxFzcT8G8gQ/EMaRPweG7z8QHZc/CCHkPw947j8I
wgo/Dtj8PwlmeD8OPhk/Cg42Pw2omD8KuEQ/DRjBPwtjdT8MjtQ/DA6sPwwLCz8MuI8/C42XPw1f
3j8LFqE/DgMyPwqmUD8OoR4/CjzDPw84Kz8J2hc/D8bLPwl+Yz8QS4c/CSm/PxDErD8I3EE/ETCx
PwiV9j8RjeM/CFbzPxHaqT8IH0o/EhVYPwfvDj8SPFc/B8ZSPxJN9j8HpSk/EkitPweLpD8SKuk/
B3nYPxHzJT8Hb9g/EaAMPwdtuD8RMCQ/B3OJPxCiKz8HgWI/D/TUPweXTz8PJww/B7VePw43zT8H
25o/DSY9PwgKCD8L8Y0/CECsPwqZGD8If4U/CRxrPwjGjD8Hexw/CRWxPwW1BT8JbOI/A8oKPwnM
Aj8BujQ/CjL1Pv8LmD8KoY0++lqJPwsXnD71YlY/C5TrPvAkqT8MGT0+6qMrPwykTj7k4CY/DTXT
Pt7eBT8NzX8+2J+vPw5q/D7SKCc/Dw3xPst69j8PtgQ+xJu0PxBi0T69jnY/ERP/PrZXgD8RySY+
rvsmPxKB5z6nfh4/Ez3dPp/lcT8T/KY+mDYhPxS95T6QdXQ/FYE5PoiowD8WRkU+gNWBPxcMsT5y
Ajk/F9QqPmJisT8YnGE+UtfbPxllBj5DbR8/Gi3TPjQtUD8a9oU+JSN3Pxu+3T4WWvk/HIafPgfe
nT8dTZU983GdPx4Tjj3X5+M/HthfPb0ztT8fm949o2hMPyBd6T2Klyg/IR5fPWWjfD8h3SU9OE+M
PyKaHT0NT88/I1U1PMmAwj8kDlo8euYcPyTFfzvakFw/JXqbuqxGjz8mLaS8DU8XPybek7x50U0/
J41ovK1vaT8oOiC82C09PyjkvLz9GHs/KY1BvQ4WLz8qM7K9GrWYPyrYG70kbzs/K3qCvStJyz8s
GvW9L05SPyy5fb0wiXA/LVYovS8K0j8t8QK9KuNXPy6KHL0kJzo/LyGFvRrtPD8vt0u9D06iPzBL
fb0BZ4s/MN4nvOKo3j8xb1e8vmY3PzH/FbyWSTc/Mo1tvFUtiz8zGmS77lVNPzOmAbqY7Sc/NDBD
O6zNXj80uS88RMehPzVAvzybtRs/NcbsPNbYgT82S6s9CcBBPzbO7D0orr8/N1CcPUgRdj830KM9
Z8GWPzhO6T2DzGI/OMtMPZO4iT85Rao9o5LiPzm93D2zSqw/OjO6PcLOWD86pxQ90g23PzsXtz3g
+Tg/O4VyPe+COT878BE9/ZrDPzxXWT4Fmwo/PLsRPgwkLz89Gv4+EmOCPz125D4YVDc/Pc6HPh3x
1D8+Iao+IziIPz5wEz4oJP0/PrmGPiy0IT8+/ck+MOPmPz88oj40spQ/P3XgPjgfGT8/qVA+Oyih
Pz/Wwj49zv8/P/4IPkASZj9AHvo+QfOfP0A5dD5Dc9U/QE1WPkSUID9AWoY+RVagP0Bg7D5FvSw/
QGB0PkXKgD9AWRM+RYEFP0BKvT5E454/QDVxPkP1GD9AGTA+QrjAPz/1/j5BMcI/P8voPj9jET8/
mvk+PU/jPz9jRT46+so/PyTiPjhnWz8+3+Y+NZg2Pz6UbD4ykFI/PkKVPi9SAj896oI+K9+MPz2M
Vz4oOwE/PSg2PiRmRT88vkU+IGKmPzxOqz4cMU8/O9mUPhfTZT87Xyg+E0msPzrfkz4OlFs/Olr8
PgmzqD850ZI+BKdJPzlDhT3+3Uk/OLD8PfQScD84Giw96OwWPzd/Sz3dZ78/NuCKPdGCez82PiA9
xTmoPzWYST24ias/NO9GPatvsT80Q149nedePzOU3D2P7c8/MuQRPYF/hj8yMVI9ZTIMPzF9Bj1G
cGg/MMeQPSa0+z8wEWU9Bfo6Py9bADzIepo/LqTjPIL3yz8t76E77ar8Py071brisSU/LIoivDOG
wD8r2zW8p1elPysvx7z23Ek/KoiTvSQgYT8p5mO9TbebPylKAr14KKo/KLREvZGywT8oJf+9p67W
PyegCr29/o4/JyM5vdSYFD8msGO962+KPyZIUr4BPAs/JevRvgzR0T8lm5++GHHUPyVYbr4kFBQ/
JSLbvi+wHD8k+3e+Oz0jPyTiwb5GsfE/JNkgvlIFET8k3t++XSyQPyT0M75oHgQ/JRk2vnLPAT8l
TeO+fTUNPyWSHL6DooE/JeWovoh5+j8mSDK+jRuDPya5Rr6RgXs/JzhUvpWmSD8nxLa+mYRoPyhd
rL6dFpA/KQJgvqBXUz8psem+o0GWPyprSb6l0E8/Ky1zvqf+sT8r91C+qcfPPyzHvL6rJwY/LZ2M
vqwYIj8ud5C+rJb0Py9Uk76sn7w/MDNkvqwuxz8xEs6+q0CnPzHxo76p0kg/Ms7Avqfgwz8zqQW+
pWnAPzR/Wr6iavY/NVC3vp7ihz82HCS+ms7ePzbgt76WLrs/N52VvpEBJj84Ufm+i0VjPzj9Lr6E
+wg/OZ6VvnxEST86NaC+bXV5PzrB375dioE/O0L1vkyFXD87uKG+OmfjPzwitb4nNJg/PIEjvhLu
cz880/K9+zH3Pz0bPr3OcFA/PVdJvZ+g4j89iGm9XZo1Pz2vC7zv/bE/Pcu5u2hemT893xU8vXXj
Pz3p2D1Pqrw/PezWPaIYWD896Pc93hnMPz3fNj4N5go/PdCkPi2QkD89vmA+TgV8Pz2pnj5vPcw/
PZObPoiZFD89faA+me2rPz1o/D6rmNw/PVcFPr2XAz89SRQ+z+SQPz1AfD7ifZ8/PT6QPvVekz89
RJk/BEHaPz1T1j8N9K8/PW16PxfF+j89kqI/IbQKPz3EWj8rvPw/PgOWPzXfHD8+US8/QBjEPz6t
6z9KaD0/PxprP1TL8D8/lzY/X0IsP0Aksz9pyWc/QMMsP3RgFj9Bcsg/fwTBP0Izlz+E2vg/QwWH
P4o5Fz9D6G8/j5wKP0TcCz+VAy8/Rd//P5pt3D9G89w/n9ttP0gXJT+lSz0/SUlMP6q8wD9Kibs/
sC9fP0vX0T+1opI/TTLvP7sV0T9OmnU/wIiVP1ANvz/F+l4/UYwtP8tqvj9TFS8/0NlDP1SoOz/W
RX4/VkTVP9uvDT9X6pI/4RWHP1mZFD/meKE/W1AMP+vYAD9dD0Q/8TNXP17WlD/2imE/YKXoP/vc
1T9ifUJAAJU8P2RcuEADOYs/ZkRxQAXbQj9oNKdACHpNP2otokALFp4/bC+7QA2wIj9uO1VAEEbP
P3BQ4EAS2ps/cnDWQBVrfz90m7lAF/lzP3bSCEAahHY/eRROQB0MiD97YwtAH5GqP32+xUAiE9s/
gBP6QCSTGD+BT4RAJw9qP4KSNEApiMs/g9w2QCv/PD+FLatALnK7P4aGrkAw40g/h+dOQDNQ3D+J
T49ANbtrP4q/akA4IuY/jDbKQDqHQz+NtZJAPOhpP487kEA/RkA/kMiMQEGgoz+SXDxAQ/dpP5P2
S0BGSmQ/lZZVQEiZXD+XO+xASuQSP5jmkEBNKj0/mpW9QE9rhT+cSOBAUaeRP53/XUBT3fo/n7iP
QFYOUT+hc8pAWDgbP6MwV0BaWtc/pO17QFx18j+mqndAXojXP6hmhkBgktY/qiDcQGKTQz+r2K9A
ZIlsP62NM0BmdIs/rz2bQGhT1T+w6RpAaiZ3P7KO5UBr65Q/tC4yQG2iTD+1xjxAb0m1P7dWPkBw
4Oo/uN19QHJm9z+6Wz9Ac9rpP7vO0EB1O8w/vTeBQHaIrD++lK1Ad8CZP7/ls0B44pg/wSn6QHnt
wz/CYPFAeuE1P8OKEkB7vAc/xKTcQHx9Xj/FsNVAfSRtP8atkkB9sG8/x5qtQH4gqT/Id8lAfnRp
P8lEkkB+qxI/ygC+QH7EFD/KrAxAfr7wP8tGRUB+mzs/y887QH5Ylj/MRsdAffa5P8yszUB9dWs/
zQE7QHzUjT/NRApAfBQUP811OUB7NAQ/zZTSQHo0gD/NouRAeRW2P82fiUB31/E/zYrnQHZ7ij/N
ZSZAdQD1P80uekBzaLE/zOcdQHGzXD/Mj1RAb+GcP8wnZkBt9Cs/y6+oQGvr3T/LKHFAacmOP8qS
IkBnjik/ye0fQGU6rj/JOddAYtAiP8h4u0BgT5M/x6pBQF26Jz/GzuhAWxEDP8XnMkBYVVQ/xPOl
QFWITT/D9MxAUqsoP8LrM0BPvyQ/wddxQEzFgD/AuhpASb93P7+TxUBGrkw/vmUPQEOTPD+9LpRA
QG+GP7vw8kA9RF8/uqzJQDoS9z+5YrdANtx8P7gTYEAzohY/tr9iQDBk5j+1Z11ALSYBP7QL8kAp
5nQ/sq28QCanQz+xTVhAI2lpP6/rXkAgLdw/rohkQBz1fz+tJP1AGcE1P6vBt0AWkco/ql8cQBNo
Bz+o/bRAEESpP6ed/UANKGU/pkB0QAoT3T+k5Y1ABwevP6ONtUAEBG0/ojlWQAEKpD+g6M8//DWq
P5+cez/2avI/nlSsP/C1/z+dEa4/6xecP5vTwj/lkIU/mpslP+AhbD+ZaAs/2sr3P5g6nj/Vjbw/
lxMIP9BqSD+V8WU/y2EVP5TVzD/GcqU/k8BPP8GfXz+SsPg/vOenP5Gnzj+4S8s/kKTQP7PMKT+P
p/o/r2kNP46xRj+rIrk/jcCrP6b5cT+M1ho/ou1qP4vxhj+e/tQ/ixLfP5st2z+KOhQ/l3qZP4ln
FT+T5Tg/iJnTP5Btzz+H0j8/jRRkP4cQSz+J2Qs/hlPvP4a7vj+FnSI/g7x7P4Tr4D+A2zM/hEAn
P3wvqD+Dmfk/duR4P4L5Wz9x1Hg/gl5WP2z/XT+ByPI/aGTKP4E5Pz9kBCE/gK9MP1/cuD+AKyw/
W+3VP39Z4j9YNq4/fmloP1S2ZD99hRU/UWwKP3ytGj9OVoo/e+GiP0t0xj97Itc/SMVxP3pw4j9G
Ryw/ecvmP0P4lT95M/8/QdggP3ipQz8/5Cw/eCu/Pz4bCT93u3Q/PHroP3dYXD87AeQ/dwJdPzmu
HD92uVs/OH2DP3Z9KD83bhQ/dk2LPzZ9rD92Kjk/NaoFP3YS2D808Oo/dgcKPzRQJT92Bl8/M8VJ
P3YQVz8zTgM/diRlPzLoBD92QfQ/MpDqP3ZoZj8yRlA/dpcMPzIFvz92zTU/MczdP3cKHz8xmV4/
d00GPzFo7T93lSs/MTlAP3fhwT8xCBM/eDH4PzDTLD94hQM/MJh2P3jaET8wVeU/eTBUPzAJcj95
hv8/L7EsP3ndRD8vSzk/ejJkPy7V3j96haA/Lk9VP3rWPT8ttiM/eyOMPy0Ivz97bOE/LEXYP3ux
nT8rbCU/e/EvPyp6kD98Kwo/KXAOP3xerz8oS8A/fIusPycM1T98sZU/JbKrP3zQCz8kPJ8/fOa8
PyKqQz989Wo/IPtCP3z73T8fL2Y/fPnpPx1Gqj9873A/G0D1P3zcYT8ZHmw/fMC0PxbfPT98nHM/
FIPeP3xvsT8SDLI/fDqPPw96Lz97/TE/DM0PP3u31D8KBgU/e2q2Pwcl1T97Fh4/BC1uP3q6Yz8B
Hbg/elfdPvvvhD957u4+9XlSP3mABD7u2xs/eQuPPugXNz94kgQ+4TAsP3gT4j7aKKw/d5GmPtMD
fD93C9g+y8NyP3aC/D7Ea1w/dfeZPrz+DT91ajU+tX6xP3TbVz6t8AA/dEt/PqZVRD9zuzc+nrGg
P3Mq/T6XCC4/cptNPo9cDD9yDKE+h7CoP3F/cD6ACS8/cPQkPnDRxD9wayU+YaXfP2/k0T5SlUY/
b2GCPkOmXT9u4Yg+NN+5P25lLT4mSAo/bey5Phfl6D9teGU+Cb/oP20IZj33uOw/bJzpPdyEoj9s
NhM9we/qP2vUBT2oCFg/a3bcPY7aYD9rHqk9bOZcP2rLez09v2U/an1bPRBbgT9qNFQ8yadbP2nw
ZDxtBzQ/abGNO5344D9pd8y7jNvzP2lDHrxS0lk/aRN/vKrllz9o6Oy853paP2jDXr0Pew4/aKLQ
vSiVfj9ohz69PvTOP2hwpb1Sg0I/aF8EvWMqnT9oUl69cNYvP2hKsr17cWU/aEgEvYF0KD9oSl+9
g5TgP2hRyL2EEg4/aF5LvYLjgD9ob/K9gAKDP2iGyr120nY/aKLlvWojBT9oxFK9WewsP2jrH71G
Jf8/aRddvS7LUT9pSRm9E9eaP2mAZrzqlQU/ab1PvKZHwj9p/9i8NZcwP2pIDbqCnyg/apXxPCMb
WT9q6YU8skaoP2tCxT0M9WU/a6GoPUQuHj9sBh89frv9P2xwEj2eRgE/bN9oPb7D3D9tU/894Mor
P23NrD4CJgQ/bkw/PhSdAz9uz34+J8ItP29XJT47jTU/b+LwPk/0WT9wcog+ZO3vP3EFlj56b/g/
cZu8Pog3rD9yNJE+k3CLP3LPqT6e3Mo/c2yQPqp2cj90Cs0+tjeUP3Sp5D7CGdE/dUlUPs4Wvj91
6Js+2iffP3aHLT7mRoY/dySAPvJsKT93wBE+/pIWP3hZUz8FWMg/eO/DPwth8D95gtc/EWE8P3oS
Ej8XU2g/epz1Px01Oj97IwQ/IwN7P3ujyz8ouxs/fB7hPy5ZBT98k9o/M9pGP30CWT85O+o/fWoF
Pz57OT99yo8/Q5WVP34jrT9IiFo/fnUhP01RET9+vrQ/Ue2GP38APD9WW2k/fzmcP1qY2D9/arg/
XqPsP3+Tgj9ietg/f7PwP2YcEz9/zAg/aYYnP3/b2z9st9w/f+OBP2+wET9/4xg/cm3PP3/axz90
8C4/f8q8P3c2jj9/szE/eUCCP3+UYz97DX8/f26VP3ydaD9/Qhg/ffAwP38PPz9/Bdo/ftZhP3/e
nD9+l9s/gD1kP35UED+AbW8/fgtkP4B/tj99vjo/gHSbP31s/z+ATIU/fRgeP4AH4j98v/8/f05t
P3xlFT9+ViA/fAfNP30oKj97qJI/e8XXP3tH0T96MHw/euXwP3hppT96g1w/dnLCP3ogdD90TWs/
eb2bP3H7Tz95Wy4/b34dP3j5hT9s14Y/eJjvP2oJVT94OcE/ZxVyP3fcRj9j/bw/d4DFP2DEDz93
J4E/XWpjP3bQsj9Z8qM/dnyRP1ZexT92K1A/UrDCP3XdHT9O6ow/dZIiP0sOOT91Sog/Rx2/P3UG
cT9DGyE/dMX7Pz8IVj90iUI/OudoP3RQYT82ul8/dBt3PzKDOj9z6pk/LkPnP3O92z8p/mY/c5VV
PyW0pj9zcRs/IWidP3NRQj8dHEk/czXgPxjRkz9zHwc/FIpjP3MMzD8QSJA/cv9EPwwN/z9y9oQ/
B9ybP3Lymz8Dtio/cvOgPv85Nj9y+aM+9yNbP3MEtj7vLmA/cxTnPuddxj9zKkA+37TnP3NExD7Y
N0U/c2R+PtDoDz9ziWo+ycqNP3Ozgz7C4fA/c+K/PrwxZT90FxA+tbvFP3RQWD6vg/Y/dI55PqmM
yj900Uk+o9jrP3UYmj6ear4/dWQxPplEvT91s9A+lGkSP3YHMD6P2c4/dl4APouY0j92t+Q+h6fD
P3cUeD6ECDA/d3NRPoC7ST930/8+e4QkP3g2Cj52OrA/eJjxPnGbcT94/DA+bacEP3lfQT5qXcI/
ecGVPme+7j96Ip4+ZcmvP3qByD5ke/4/et6DPmPTYj97ODs+Y82BP3uOXj5kZrQ/e+BdPmWaoj98
Lac+Z2TDP3x1tj5pv2k/fLgCPmyknz989As+cA3RP30pWD5z84U/fVdxPnhOIj99feo+fRUrP32c
Xz6BH7U/fbJzPoPh+z99v9E+hsxjP33EKz6J2eQ/fb8/Po0FHT99sNI+kEiVP32Ytj6Tnpg/fXbA
PpcBYj99StQ+mmsrP30U4T6d1is/fNTYPqE8fz98iro+pJgzP3w2kT6n44o/e9huPqsYsz97cGw+
rjIMP3r+rD6xKeE/eoNcPrP7FT95/rI+tqCLP3lw7j65FUg/eNpTPrtU7D94Oy8+vVr0P3eT2j6/
I3g/duS0PsCqxT92LiQ+we2GP3Vwlz7C6NI/dKx8PsOaHj9z4lI+w/9mP3MSlz7EFxg/cj3XPsPg
Dz9xZJs+w1mWP3CHdz7Cg1o/b6cAPsFdvz9uw88+v+lJP23eez6+JwY/bPeiPrwYrT9sD+M+ucA/
P2sn2z63IBs/akAmPrQ7Bz9pWWA+sRRFP2h0IT6tr0U/Z5D5PqoP2D9msHg+pjpBP2XTJz6iMuI/
ZPmEPp3+ZT9kJAY+maGiP2NTGz6VIZ4/YocrPpCDhD9hwI4+i8yNP2D/jj6HAis/YERxPoIptD9f
j20+epDPP17gqT5wx1Q/XjhCPmcBNj9dlkU+XUiIP1z6sz5TpuA/XGWAPkoloz9b1o4+QM3dP1tN
vD43qCI/WsrbPi68ij9aTbA+JhJGP1nV9j4dsBM/WWNcPhWb5z9Y9Ys+DdrzP1iMJD4GceE/WCbE
Pf7JJT9XxQE98WxFP1dmbT3k0XM/VwqSPdj7NT9WsPs9zeq9P1ZZMz3DoBA/VgLBPboY4j9VrTE9
sVJZP1VYDD2pR4w/VQLiPaHxtT9UrUE9m0mIP1RWwD2VRTM/U/74PY/a7D9TpYY9iv9vP1NKED2G
piM/UuxAPYLB6j9Si8k9fogdP1IoZj14Oq0/UcHVPXJ9Nz9RV+M9bS5+P1DqZT1oLgo/UHk1PWNY
qz9QBDk9XoyzP0+LXz1ZpkU/Tw6ePVSC/D9Ojfk9Tv8nP04Jdz1I+fY/TYEuPUJQxz9M9Tw9OuG6
P0xlxj0yjMk/S9L3PSkzWT9LPQc9HrgwP0qkMT0S/j8/Sgi5PQXqIz9Jaus87sOJP0jLFDzOm7A/
SCmKPKsuzj9Hhqc8hFNXP0bixTwzzIw/Rj5EO68Y6j9FmYS6RcagP0T06bvwOOU/RFDVvGvhED9D
rau8s+T9P0MLzLz1+1Y/QmuZvR4dBT9BzW+9Q1LrP0Exqr1qoTc/QJifvYoDVT9AAqS9n7/aPz9w
Cb22g9E/PuEbvc5MJT8+ViK95xSUPz3PXb4AbFg/PU0Ovg3JNj88z2y+G53jPzxWr74p5oA/O+MF
vjie8D87dJ6+R8OAPzsLoL5XT4A/Oqgxvmc+ST86SnK+d4qdPznyg76EF5E/OaCCvoyTLj85VIi+
lTVDPzkOq76d+u4/OM8AvqbhWT84lZy+r+VTPzhikb65A7o/ODXwvsI5ZD84D8S+y4LWPzfwHb7U
3P0/N9cIvt5Edz83xI2+57YRPze4s77xLn4/N7N/vvqqfj83tPW/AhNrPze9Er8G0B0/N8vVvwuJ
xD834TW/ED6zPzf9Kr8U7V4/OB+jvxmUND84SJK/HjGxPzh33b8ixGs/OK1pvydK7z846RW/K8Pe
PzkqvL8wLes/OXIwvzSHxj85v0C/ONAqPzoRt789BeY/Omlbv0EnxD86xeq/RTS7PzsnIb9JK8o/
O4y1v00L6T879lq/UNQjPzxjvL9Ug6E/PNSGv1gZfT89SFy/W5TsPz2+5r9e9Ss/PjfGv2I5kT8+
spq/ZWF6Pz8vA79obFY/P6ycv2tZfj9AKwO/bihnP0Cp1L9w2Ik/QSivv3Npcj9BpzK/ddqkP0Ik
+L94K6M/QqGiv3pcDz9DHNa/fGtkP0OWN79+WS4/RA1sv4ASgT9EgiK/gOc3P0T0B7+Bqn8/RWLK
v4JcKT9Fzh+/gvv6P0Y1v7+DibA/Rplmv4QFDj9G+NK/hG3OP0dTyr+Ew7c/R6oUv4UGhT9H+3u/
hTX4P0hH07+FUcs/SI7vv4VZtT9I0Ke/hU1xP0kM2r+FLLQ/SUNov4T3Pz9JdDi/hKzLP0mfNb+E
TSI/ScRKv4PYBz9J42q/g006P0n8iL+CrJ0/Sg+dv4H19T9KHKe/gSknP0ojpL+ARiA/SiSZv36Z
tz9KH42/fHqoP0oUi796Lyg/SgOgv3e3Zj9J7N+/dRPUP0nQXL9yROA/Sa4wv29LND9Jhnm/bCd/
P0lZWL9o2qw/SSb0v2Vlwj9I73e/YcoKP0izDr9eCOI/SHHqv1oj6j9ILEW/VhznP0fiWb9R9bo/
R5Rsv02wgT9HQsO/SU+SP0btqb9E1WY/RpVtv0BElD9GOme/O5/pP0Xc8L826k4/RX1pvzIm2z9F
HDe/LViyP0S5v78ogyg/RFZuvyOptT9D8rO/Hs/vP0OPAL8Z+U4/QyvGvxUplT9CyXq/EGSDP0Jo
kr8Lrds/QgmCvwcJVj9BrL+/AnrDP0FSu778C8s/QPvkvvNc2D9AqKe+6vAQP0BZaL7izJI/QA6H
vtr5az8/yFy+0303Pz+HOb7MXmk/P0tovsWjDz8/FSy+v1EYPz7kvb65bfU/PrpJvrP+1D8+lfe+
rwg/Pz53476qjlA/PmAgvqaU2T8+Tri+ox8mPz5Drb6gL9E/Pj72vp3JGj8+QIC+m+x9Pz5IOA==
      </set>
      <set id="src_442" fmt="series">
AAAAB3NyY180NDIAAAACP4AAAMPHgAAAAAACAAAEsD8E6Go/HMi0PwBFGT8ctVA+9vvMPxygvD7t
KCo/HIq4PuMSLD8ccwk+2LxyPxxZfD7OKb0/HD3fPsNcjj8cIAc+uFeTPxv/0D6tHWU/G90bPqGw
pT8bt9Q+lhPWPxuP7z6KSaA/G2VpPnypMz8bOEQ+ZG6JPxsIkj5L6Fo/GtZsPjMbLD8aofU+Ggwq
PxprWT4AwG8/GjLOPc56Rj8Z+JU9mw7ePxm89j1OknQ/GYBCPMzQNj8ZQte6Es5zPxkFGbzW4oY/
GMduvVTxhz8Yikm9n1oSPxhOIL3UUKs/GBNrvgSnvD8X2qq+HySTPxekXr45mAM/F3EMvlP66D8X
QTS+bkXbPxcVV76EONs/Fu33vpE7Nj8Wy42+niYcPxaujb6q9ZU/Fpdkvreliz8Whnu+xDHkPxZ8
L77QlnI/FnjQvtzO4D8WfKS+6Nc1PxaH6b70qvU/Fpq8vwAi+T8WtTi/BdH2PxbXYb8LYHU/FwEs
vxDMZz8XMnm/FhPWPxdrE78bNMQ/F6q2vyAtaD8X8Qq/JPwEPxg9oL8pnvo/GI/5vy4Urz8Y54W/
Mlu4PxlDo782ctM/GaOgvzpYxz8aBrq/PgyTPxpsKL9BjVg/GtMSv0TaXT8bOpq/R/MTPxuh179K
1ys/HAfhv02GVT8ca8u/UACSPxzMq79SRfk/HSmYv1RW8z8dga2/VjPuPx3UEL9X3Ys/Hh/wv1lU
nj8eZH+/Wpo9Px6hBr9br4s/HtTcv1yV1T8e/2e/XU6YPx8gHb9d23g/HzaHv14+Pj8fQkO/XnjE
Px9DA79ejQ4/HziPv159Kz8fIsO/Xks6Px8Bk79d+Y8/HtUHv12Kgz8enTe/XQB/Px5aUr9cXeo/
HgyYv1ulLj8dtGG/WtjBPx1SD79Z+yE/HOYYv1kOwT8ccPy/WBYPPxvzTL9XE24/G22lv1YJKj8a
4Ke/VPmXPxpNAL9T5tM/GbNhv1LTBz8ZFH6/UcAyPxhxEr9QsE4/F8nXv0+lJz8XH4K/TqCBPxZy
zL9No/I/FcRnv0yw7T8VFQO/S8jJPxRlTL9K7Lo/E7Xjv0odxj8TB2S/SVzkPxJaZb9Iqts/Ea9t
v0gIPT8RBv6/R3WQPxBhjr9G8y0/D7+Rv0aBTz8PIWm/RiAaPw6Hdb9Fz3Q/DfIFv0WPJz8NYWe/
RV75PwzV3b9FPnw/DE+hv0UtKj8Lzua/RSpcPwtT2r9FNVA/Ct6kv0VNRD8Kb2O/RXFXPwoGM79F
oH8/CaMsv0XZsj8JRmK/RhvePwjv5r9GZdM/CJ/Dv0a2bz8IVge/RwxvPwgSvb9HZqs/B9Xxv0fD
1j8Hn6S/SCLSPwdv5L9Igkg/B0a3v0jhAj8HJCa/ST29PwcIOr9Jl2A/BvL+v0nsuD8G5Hu/Sjy3
PwbcwL9Khlw/BtvZv0rIsj8G4dS/SwLfPwbuw79LNAc/BwK0v0tbWT8HHbW/S3gnPwc/2b9LidM/
B2kvv0uP0D8Hmce/S4moPwfRq79Ldxc/CBDpv0tX0j8IV4e/SyupPwili79K8pA/CPrwv0qsdj8J
V7S/SllzPwm7x79J+ak/CicXv0mNTz8KmYq/SRSxPwsTAL9IkDY/C5NMv0gAPz8MGji/R2VRPwyn
ib9GwAM/DTr7v0YQ2D8N1Dq/RViOPw5y779El9M/Dxa5v0PPWz8Pvyu/Qv/kPxBr0L9CKjs/ERwy
v0FPJz8Rz8y/QG+VPxKGF78/jDo/Ez6Fvz6mED8T+I2/Pb3zPxSzm7881Kw/FW8VvzvrJT8WKmi/
OwJKPxblA786GvY/F55Ovzk2IT8YVby/OFSYPxkKv783dzc/GbzRvzae1z8aa3K/NcxhPxsWJL81
AKs/G7xwvzQ8gz8cXeu/M4DWPxz6L78yzpQ/HZDdvzImhj8eIaC/MYmLPx6sKr8w+Hg/HzA3vzB0
KD8frYW/L/2APyAj378vlWY/IJMSvy88qz8g+ve/LvQNPyFbar8uvHM/IbRMvy6WxD8iBYK/LoPX
PyJO+78uhFg/IpCkvy6ZDz8iymi/LsLHPyL8PL8vAjw/IyYXvy9YEz8jR/K/L8T4PyNhwb8wSXc/
I3N/vzDmLj8jfSW/MZuXPyN+rr8yaiU/I3gXvzNSJz8jaV+/NFPZPyNShb81b2g/IzOMvzak8T8j
DHq/N/R0PyLdUr85Xcg/IqYivzrgtj8iZvm/PHzsPyIf7L8+Mew/IdEYvz//ID8hep+/QePbPyEc
rb9D3zI/ILdxv0XwRj8gSyK/SBXyPx/YB79KTvk/H15ov0yZ8D8e3pu/TvVuPx5Y/79RX8I/Hc35
v1PXNT8dPfu/VloKPxyper9Y5lQ/HBD1v1t6FT8bdO+/XhMtPxrV8r9gr30/GjSDv2NM0T8ZkTS/
Zej7Pxjsl79ogbU/GEc4v2sUtj8XoaG/bZ+3Pxb8V79wIHo/FlfWv3KUwj8VtJS/dPpyPxUS/b93
T2g/FHNwv3mRrD8T1kS/e79OPxM7vL991og/EqQQv3/Vpz8SD2O/gN2NPxF9yr+BwsE/EO9Ov4KZ
1D8QY+W/g2JBPw/bdr+EG5M/D1Xcv4TFfT8O0uG/hV+2Pw5SRr+F6h4/DdPIv4ZkpT8NVxe/hs9g
Pwzb3r+HKnI/DGHEv4d2LD8L6HK/h7L0PwtvkL+H4T0/CvbPv4gBkD8KfeG/iBSpPwoEhL+IG0I/
CYp+v4gWKD8JD6K/iAZQPwiT0b+H7K8/CBb7v4fKVT8HmSS/h6BnPwcaXr+HcAg/BprPv4c6bD8G
Gq+/hwDXPwWaSL+GxI8/BRn5v4aG0T8Emiu/hkjfPwQbXb+GDAQ/A54Zv4XRgD8DIvi/hZqaPwKq
nb+FaI8/AjW0v4U8fz8BxPO/hReQPwFZD7+E+tg/APLBv4TnXT8AksS/hN4cPwA5y7+E3+8+/9EJ
v4Ttpj7/Py+/hQf7Pv6/N7+FL4w+/lI7v4Vk4T79+TC/hahwPv207r+F+p4+/YYpv4ZbqT79bWG/
hsvAPv1q9r+HSvc+/X8av4fZVT79qdO/iHa9Pv3rAb+JIvw+/kJYv4nd1j7+r2i/iqbtPv8xnL+L
fdI+/8g5v4xiBz8AOTW/jVL3PwCXnr+OUAQ/AP7Xv49Ygj8BblG/kGu5PwHleL+RiN8/AmO1v5Kv
Lz8C6G+/k93TPwNzBr+VE+E/BALdv5ZQdD8El1m/l5KuPwUv47+Y2ak/Bcvkv5okiD8Gasu/m3Jb
PwcMEr+cwko/B68yv54TdD8IU66/n2UAPwj5C7+gtiU/CZ7av6IGGT8KRK+/o1QPPwrqIb+kn00/
C47Ov6XnMj8MMli/pysSPwzUZL+oalk/DXScv6mkaj8OEqy/qtjDPw6uPL+sBuU/D0b/v60uYT8P
3KG/rk7JPxBuzr+vZ74/EP01v7B47z8Rh4G/sYIIPxINX7+ygss/Eo56v7N6+T8TCnm/tGpYPxOB
Bb+1ULk/E/HCv7Yt8D8UXFa/twHVPxTAar+3zDw/FR2ov7iNDz8Vc7e/uUQuPxXCQb+58YA/Fgjz
v7qU7T8WR36/uy5VPxZ9mr+7vZ4/FqsEv7xCtT8Wz36/vL2BPxbq1L+9Ldc/Fvzbv72Tnj8XBXG/
ve6+PxcEe7++Pws/Fvnvv76EXj8W5c2/vr6QPxbII7++7Yc/FqEQv78RBj8WcLm/vyjdPxY3WL+/
NN0/FfUvv780xz8VqpK/vyhsPxVX5L+/D5g/FP2Tv77qCz8UnB+/vreZPxQ0Eb++eAM/E8YAv74r
Dj8TUoy/vdCHPxLaXr+9aDU/El4pv7zx5z8R3qm/vG14PxFcob+72rw/ENjRv7s5iT8QVAG/uom7
Pw/O9b+5yzk/D0pxv7j99D8Oxzi/uCHPPw5GAr+3Nsg/DceDv7Y82z8NTGm/tTQRPwzVVr+0HHY/
DGLZv7L2IT8L9Xq/scEqPwuNsr+wfbk/Cyvnv68sBj8K0Gy/rcxOPwp7ir+sXsY/Ci1yv6rjvT8J
5ke/qVuPPwmmGr+nxoQ/CWzmv6YlDT8JOpq/pHeUPwkPFL+ivos/COonv6D6cj8Iy5O/nyvQPwiz
Eb+dUyg/CKBLv5txDz8IkuO/mYYYPwiKer+XkvU/CIaqv5WYRj8Ihwa/k5a0PwiLIb+Rjto/CJKO
v4+Bbz8InOS/jW86Pwipub+LWOg/CLipv4k/MD8IyVm/hyLSPwjbbL+FBIM/CO6Uv4LlDT8JAoS/
gMUgPwkW+r99Swo/CSvCv3kN8z8JQKu/dNR+PwlVj79woBM/CWpTv2xyEz8JfuW/aEvuPwmTPr9k
Lv8/Cadbv2Acij8Ju0W/XBXRPwnPCr9YHAg/CeLEv1QwXj8J9o2/UFPgPwoKiL9Mh5c/Ch7Yv0jM
jD8KM66/RSOgPwpJOb9BjbQ/Cl+pvz4Ljz8KdzK/Op3GPwqQCb83RO0/CqpfvzQBjD8KxmW/MNPw
PwrkTL8tvGg/CwRFvyq7Sz8LJnq/J9CqPwtLEb8k/IM/C3ItvyI+zD8Lm+u/H5cyPwvIZb8dBZM/
C/eovxqJez8MKcS/GCJ3Pwxev78V0BU/DJaevxORqT8M0Vi/EWZzPw0O4b8PTcg/DU8ovw1G3D8N
khe/C1C/Pw3Xkb8JapQ/Dh9zvweTWD8OaZW/BcomPw61zb8EDeo/DwPrvwJdoT8PU7y/ALhTPw+l
Db7+OeU/D/ekvvsVBz8QS0a++AAdPxCftr70+Ws/EPS4vvH/CT8RSg6+7w9XPxGfe77sKMI/EfTC
vulJ8z8SSaO+5nG9PxKd5b7jnv0/EvFLvuDRBz8TQ52+3gcEPxOUo77bQGU/E+Qovth82z8UMgK+
1bxbPxR+Ab7S/w8/FMf/vtBFSz8VD9e+zY9vPxVVab7K3k8/FZidvsgy2z8V2WC+xY5APxYXpb7C
8W4/FlNovsBd5z8WjKu+vdUTPxbDer67WJA/FvfovrjqDj8XKhK+totlPxdaIL60Pmg/F4hCvrIE
zD8XtLO+r+CAPxffub6t0xk/GAmnvqveVD8YMti+qgPePxhbr76oRRM/GISivqajVz8Yrie+pR/3
PxjYxb6ju8Q/GQUKvqJ3xT8ZM4e+oVRvPxlk276gUgg/GZmqvp9wgD8Z0p2+nq+0PxoQX76eDzY/
GlOevp2OJD8anQS+nSs5PxrtOb6c5U0/G0Tlvpy6kz8bpKm+nKjiPxwNG76crdg/HH7IvpzG2z8c
+jG+nPDsPx1/zb6dKOk/HhABvp1rOT8eqyC+nbQ3Px9Rbr6d/8Q/IAMdvp5JyD8gwEy+no3xPyGJ
BL6ex78/Il1Cvp7yvD8jPN6+nwnyPyQnsb6fCHc/JR16vp7pbT8mHei+nqfJPycooL6ePp4/KD0v
vp2pFD8pWyG+nOItPyqB8r6b5Vk/K7EUvpqtpT8s5/a+mTZ+Py4mAL6Xe4Q/L2qavpV4sD8wtSW+
kynYPzIFEL6Qivs/M1nHvo2YkD80sr++ik8oPzYPcL6Gq6I/N29bvoKrIT840gu+fJXePzo3F75z
Eao/O54kvmjFIT89Bt++XazuPz5xAb5Rxao/P9xavkUM7D9BSMa+N4CNP0K2K74pHyQ/RCR+vhnn
jT9Fk8W+CdmwP0cEE73x6wM/SHWIvc53ST9J6FG9qVnaP0tcqL2Cla8/TNLUvTRc8D9OSyG8wJ4B
P0/F77sQuoo/UUOkPKLFRz9SxKw9Lu9LP1RJez2HxcU/VdKKPbmUnT9XYFg97NzpP1jzaD4Qys8/
Wow/Piva/j9cK2A+R5rAP13RUT5kBS0/X36VPoCKhz9hM6w+j2KuP2LxEz6eiCk/ZLc+Pq34ST9m
hpc+vbAJP2hfij7NrE4/akJuPt3qBT9sL5c+7mXDP24nRj7/HA8/cCmwPwgEsz9yNwA/EJUNP3RP
Sz8ZPRE/dnKWPyH6xT94oNc/KswAP3rZ9D8zroc/fR27Pzyf5j9/a+Y/RZ2zP4DiDj9OpWs/ghL6
P1e0VD+DSHU/YMecP4SCNT9p3GI/hb/jP3LvlT+HASM/e/30P4hFij+CgiI/iYynP4b/gz+K1fk/
i3VbP4wg/j+P4dM/jW0pP5RC/z+OueM/mJbzP5AGjz+c26Q/kVKIP6EO/T+SnSE/pS7pP5Plqz+p
OT0/lStsP60rzD+Wbas/sQRXP5erqT+0wJo/mOSkP7heVz+aF9g/u9tCP5tEgD+/NR4/nGnXP8Jp
lD+dhxY/xXZtP56bez/IWWA/n6ZDP8sQRD+gprA/zZj8P6GcDT/P8WU/ooWlP9IXcj+jYsg/1Aki
P6Qy0D/VxJQ/pPUcP9dH+D+lqRg/2JGdP6ZONT/Zn/M/puP1P9pxfz+naeE/2wTrP6ffjD/bWQ8/
qESZP9ts0D+omLc/2z9bP6jbpD/az+8/qQ0sP9od+z+pLSk/2SkRP6k7gD/X8QU/qTgsP9Z11D+p
IzQ/1LehP6j8sD/StsU/qMTEP9Bz0T+oe6k/ze+AP6ghoD/LKrY/p7b8P8gmlT+nPCE/xORyP6ax
fD/BZcs/pheIP72sVz+lbs0/ubnwP6S33T+1kKo/o/NXP7EysD+jId4/rKJnP6JEID+n4mQ/oVrU
P6L1XT+gZrU/nd4mP59ogj+Yn6g/nmD9P5M89j+dUOg/jblGP5w5Cj+IF9Y/mxolP4JcBj+Z9Pg/
eRKcP5jKQj9tRkQ/l5q7P2FaLT+WZxk/VVV3P5UwCD9JP0g/k/YvPz0ezz+Suis/MPtBP5F8kT8k
27s/kD3yPxjHPT+O/s8/DMS8P42/pD8A2vY/jIDlPuohLz+LQv0+0tgqP4oGUj6752k/iMtCPqVa
2z+HkiU+jz4RP4ZbUT5zOHA/hSccPkj+6D+D9dQ+H+MfP4LHzz3v7eg/gZ1gPaKWej+AduA9L7yO
P36pWjv+FbY/fG5gvNUgBj96Pay9bxDKP3gYMb22zlM/df71vfMKvD9z8xq+FhlIP3H12r4xHz4/
cAiFvkqU3T9uLIm+YnlfP2xjab54zcU/aq7GvobKPj9pEE++kGjhP2eJxr6ZRd4/Zhz1vqFkrT9k
y7C+qMm9P2OXy76vehk/YoMSvrV7eT9hj0W+utQeP2C+DL6/iv0/YBDzvsOnpz9fiVi+xzIaP18o
cr7KMro/Xu86vsyyWj9e3nC+zro5P172ir7QU+c/Xze6vtGJPz9foeG+0mRXP2A0k77S72M/YO8R
vtM0mj9h0E++0z6VP2LW9b7TF58/ZAFTvtLJ+D9lTYu+0l+3P2a5dL7R4vk/aEKtvtFdtD9p5qC+
0NmGP2uilb7QX54/bXOwvs/5Ez9vVv6+z65qP3FJgb7Ph8g/c0gqvs+NET91T+G+z8VrP3ddsr7Q
N5Y/eW6bvtDpmT97f7m+0eD2P32OQr7TIqo/f5d9vtSy+z+AzHS+1pWRP4HIDL7YzZA/gr1jvttd
MT+Dq3S+3kZKP4SRSb7hidY/hW4GvuUoNj+GQOK+6SEuP4cJLr7tc+E/h8ZQvvIe6T+Id8m+9yAL
P4kdK778dMw/ibYkvwEM7T+KQnW/BAXJP4rB8b8HIvQ/izR9vwpiAT+Lmhq/DcBkP4vy178RO1Q/
jD7UvxTP9D+MfkC/GHs5P4yxVb8cOeg/jNhlvyAIzj+M88S/I+SIP40Dzb8nyZ4/jQjxvyu0nD+N
A6W/L6H1P4z0Zb8zjkE/jNuvvzd18z+Mugu/O1WdP4yQAb8/Kdg/jF4gv0LvYz+MJPG/RqMUP4vk
/b9KQcQ/i57Xv03Idj+LUwu/UTRPP4sCIr9Ugp4/iqylv1ew0j+KUxe/WrydP4n1879do80/iZWy
v2BkYj+JMsm/YvyYP4jNpL9lasA/iGarv2etXD+H/j+/acMiP4eUur9rqwU/hypvv21kIj+Gv6i/
bu24P4ZUrr9wRzs/hem6v3FwKD+FfwS/cmhKP4UUur9zL3k/hKsEv3PFqD+EQgC/dCruP4PZzb90
X5Q/g3J/v3Rj2D+DDCi/dDgtP4Km0b9z3RQ/gkJ+v3NTFD+B3zK/cprCP4F85b9xtMY/gRuXv3Ch
yD+Auzy/b2JvP4BbzL9t93A/f/ptv2xhej9/Pt2/aqFAP36Ex79ot34/fcwFv2ak4z99FG+/ZGoT
P3xd5r9iB78/e6hEv19+pT9681e/XM9TP3o/B79Z+m0/eYswv1cAhz9416y/U+I2P3gkWr9QoAs/
d3EXv006oz92vcG/SbKbP3YKN79GCJw/dVZWv0I9NT90ofy/PlEiP3Ps/b86RQE/czdAvzYZkD9y
gKK/Mc+KP3HJBL8tZ+8/cRA5vyjjoD9wVhq/JEOlP2+aeL8fiRc/bt0mvxq1Bz9uHfm/FcjQP21c
ur8QxdQ/bJk1vwutnT9r0zG/BoHFP2sKc78BRBE/aj7Ivvfs3D9pb+O+7TWYP2idk77iZow/Z8eW
vteENz9m7ay+zJNcP2YPl77BmOk/ZS0ZvraZ5D9kRfS+q5usP2NZ8L6go8o/YmjKvpW3/j9hcle+
it4gP2B2Z76AG/U/X3TNvmrvTT9ebWe+Ve64P11gDr5BQn4/XEyuviz25D9bMy6+GRghP1oTiL4F
slw/WO21veWj5T9Xwbq9wQT0P1aPpr2dnqM/VVeIvXcOaj9UGYa9NadKP1LVz7zuYc4/UYyNvG9E
iz9QPfu6a0t/P07qXDxEZKM/TZH8PMTIlj9MNTA9EBlgP0rUUT06IC4/SW/FPWBkMD9IB/g9gWpW
P0adWT2QspU/RTBgPZ4F2T9DwYQ9qWFIP0JRUD2yw9U/QOBJPbovSj8/bvw9v6agPz399z3DLsQ/
PI3KPcTPLT87HwM9xJA/PzmyNz3CfPU/OEf4Pb6h9j824Ng9uQ0qPzV9Zj2xzlw/NB4tPaj23j8y
w7g9nppWPzFujz2SzFM/MB8zPYWiWT8u1iQ9bmZTPy2T3T1PLV0/LFjWPS3I9z8rJXg9CmyDPyn6
LDzKljA/KNdVPHpnJz8nvVE7tF4ZPyasdbuVSCw/JaUQvHM8nz8kp2u8z2LGPyOzyr0TGjk/Ispo
vT7Wlj8h6369arP9PyEXO72LQJo/IE3PvaEHaT8fj1u9tpboPx7cC73L2F8/HjQAveC3Cz8dl1i9
9R6QPx0GLb4Efhk/HICZvg4fWj8cBrK+F2sePxuYj74gWgw/GzZHvijlpj8a3+6+MQgZPxqVmb44
vJM/GldXvj/+qT8aJUK+RssGPxn/c75NHsw/GeYCvlL4hD8Z2QW+WFcSPxnYl75dOlw/GeTQvmGi
pT8Z/cu+ZZFEPxojoL5pCBk/GlZqvmwJzz8alkW+bpnDPxrjSr5wu/I/Gz2RvnJ0vD8bpTC+c8ld
PxwaN750v2w/HJy8vnVdKj8dLMu+dakXPx3KcL51qg8/HnWvvnVnHD8fLoq+dOgrPx/0+r50NK0/
IMj6vnNU+D8hqn6+clDWPyKZcb5xMKg/I5W4vm/8tz8knzW+br1VPyW1wb5tesQ/Jtkwvmw9pj8o
CVC+aw30PylF675p85Q/Ko7Gvmj1+z8r45++aBzyPy1EL75nb6U/LrAqvmb07z8wJ0G+ZrOIPzGp
I75msjA/MzV1vmb2GD80y9y+Z4TxPzZr/L5oY5c/OBV1vmmWrz85x+G+ayKuPzuC1r5tCuo/PUXq
vm9SST8/EK++cfuiP0Disr51CUk/Qrt+vnh8zT9Empm+fFbpP0Z/iL6ATCQ/SGnLvoKgjD9KWN6+
hSh2P0xMOL6H40Y/TkNNvorQVT9QPYy+je7GP1I6Yr6RPUo/VDkxvpS6gT9WOVe+mGSdP1g6OL6c
Odc/WjssvqA4NT9cO4e+pF1cP146nr6opuM/YDe8vq0SLD9iMi6+sZyFP2QpN762Qvw/ZhwjvrsC
gT9oCja+v9fPP2nyt77Ev7A/a9Tsvsm22D9tsBS+zrnCP2+DgL7TxO8/cU53vtjUsz9zEE2+3eWQ
P3TIUL7i89I/dnXavuf7tz94GEe+7PnMP3mu+L7x6nY/ezlZvvbKJD98tt+++5U1P34nBr8AJDQ/
f4lRvwJwNz+Abqi/BKzzP4ERTL8G2NM/gaxmvwjyTz+CP86/CvgTP4LLX78M6LU/g076vw7C9D+D
yoW/EIWpP4Q9678SL6c/hKkfvxO/+T+FDBW/FTXJP4Vmyb8WkE0/hbk6vxfO2j+GA2y/GPDvP4ZF
ab8Z9j0/hn8+vxreaT+GsPu/G6lfP4batr8cVxI/hvyHvxznvT+HFom/HVuOP4co3L8dsxU/hzOf
vx3uzj+HNve/Hg96P4czCL8eFeE/hyf7vx4DBT+HFfm/HdgMP4b9Lr8dlkM/ht3Hvx0/GD+Gt/S/
HNQPP4aL4r8cVsc/hlnCvxvI/T+GIce/GyyTP4XkIb8ag44/haEEvxnQDT+FWKW/GRQsP4ULOL8Y
Ujg/hLjyvxeMfz+EYgi/FsVnP4QGs78V/2Q/g6cmvxU83j+DQ5u/FIBIP4LcR78TzDU/gnFkvxMj
Kj+CAye/EoesP4GRzb8R/D8/gR2PvxGDbT+ApqW/ER+PP4AtSb8Q0wI/f2NmvxCgET9+aDu/EIj2
P31pgr8Qj88/fGevvxC2nD97YzS/EP84P3pcf78Ra2Q/eVQFvxH8sj94Sja/ErSwP3c/gr8TlJ0/
djRWvxSdnT91KR2/FdCeP3QeR78XLmc/cxQ6vxi3mT9yC2G/GmybP3EEH78cTZA/b/7Xvx5ajz9u
++u/IJNFP237vL8i91w/bP6mvyWGLD9sBQW/KD7vP2sPL78rIKI/ah17vy4qET9pMDu/MVnFP2hH
vb80rjE/Z2ROvzgloT9mhja/O744P2Wtub8/ddY/ZNsdv0NKSD9kDp+/RzlNP2NId79LQFs/Yojc
v09c0z9h0AK/U4whP2EeG79Xy30/YHNPv1wYGj9fz8K/YG8UP18zlL9kzXk/Xp7kv2kwYT9eEcS/
bZTbP12MR79x9+I/XQ5wv3ZWdD9cmEG/eq2wP1wpsb9++rY/W8K2v4GdWj9bYzW/g7VxP1sLFL+F
xEk/Wrorv4fImT9acEy/icEUP1otO7+LrIM/WfC1v42JyT9ZunG/j1fAP1mKHb+RFWw/WV9dv5LB
0z9ZOc2/lFwEP1kZAL+V4zE/WPyCv5dWlz9Y49i/mLWAP1jOhb+Z/0k/WLwGv5szYj9Yq9O/nFFT
P1idYr+dWK4/WJAnv55JHT9Yg5q/nyJYP1h3ML+f5CY/WGpfv6CObT9YXKe/oSEYP1hNir+hnBw/
WDyTv6H/hD9YKVa/okt3P1gTbb+igBQ/V/p/v6KdmT9X3kK/oqRCP1e+bL+ilGc/V5rMv6JuXT9X
cz6/ojKOP1dHq7+h4XY/VxgKv6F7nD9W5GK/oQGNP1asy7+gc9k/VnFqv5/TJT9WMna/nyAeP1Xw
Lb+eW3M/Variv52F7T9VYvG/nKBTP1UYxL+bq2w/VMzMv5qoFj9Uf4m/mZc5P1QxfL+YebM/U+Mx
v5dQdj9TlTm/lhx2P1NIIr+U3qw/UvyFv5OYIj9Ssvq/kknbP1JsE7+Q9Oc/Uihgv4+aSj9R6G6/
jjshP1Gsxr+M2H8/UXXlv4tzfj9RREK/ig00P1EYR7+Iprc/UPJWv4dBFD9Q0r+/hd1lP1C5zL+E
fLk/UKe1v4MgJj9QnKi/gcizP1CYu7+Ad1c/UJv8v35aGD9Qpmm/e9WIP1C38L95Ytg/UNB1v3cD
pD9Q78m/dLmSP1EVr79yhhk/UUHgv3BqmT9RdAi/bmh2P1GrxL9sgNc/Ueitv2q0pz9SKk2/aQTF
P1JwLL9nceo/UrnEv2X8pD9TBou/ZKVbP1NV9b9jbFw/U6dwv2JRyD9T+me/YVWMP1ROR79gd3s/
VKJ8v1+3QT9U9m+/XxReP1VJk79ejio/VZtZv14j5D9V6zO/XdSsP1Y4nb9dn2Y/VoMZv12C9z9W
yi6/XX4jP1cNa79dj4U/V0xjv121nz9Xhrm/Xe7pP1e8GL9eOdA/V+wvv16Uqj9YFru/Xv24P1g7
gr9fc1U/WFpVv1/zqz9Ycwy/YH0LP1iFir9hDZ8/WJG/v2GjuD9Yl6C/Yj2iP1iXLb9i2a0/WJBz
v2N2Lj9Yg4G/ZBGHP1hwc79kqjU/WFdrv2U+0D9YOI+/Zc3+P1gUCr9mVmE/V+oWv2bW4T9Xuum/
Z05WP1eGvb9nu8Q/V03Rv2geRj9XEGW/aHUXP1bOwr9ov44/Vokpv2j9Cj9WP92/aS0fP1XzJ79p
T2k/VaNMv2ljoj9VUJK/aWmpP1T7Qb9pYWQ/VKOav2lK4j9USeO/aSY1P1PuXr9o84s/U5FOv2iz
Hj9TMvK/aGVEP1LTir9oCm8/UnNYv2ejFz9SEpu/Zy+dP1Gxkr9msJs/UVCAv2YmmD9Q76e/ZZIg
P1CPSb9k8/E/UC+sv2RMmz9P0Ra/Y5yuP09z0L9i5OA/Txggv2Il2z9OvlK/YWBEP05msb9glLE/
ThGJv1/Dyj9Nvyi/Xu4fP01v279eFEc/TSPyv1022D9M27e/XFY7P0yXcb9bcwg/TFdov1qNyD9M
G9u/WabkP0vlCr9Yvss/S7Mtv1fV8T9LhnO/Vuy7P0tfB79WA50/Sz0Hv1Ua+z9LIIq/VDM8P0sJ
mr9TTLE/Svg5v1Jnrz9K7F+/UYSVP0rl9b9Qo70/SuTYv0/FjT9K6Ne/TuppP0rxuL9OErM/Sv80
v00+6z9LEPy/TG9qP0sms79LpK4/Sz/0v0rfPz9LXE6/Sh+dP0t7Sb9JZlA/S5xrv0i0AT9LvzC/
SAlJP0vjEr9HZuU/TAeCv0bNhD9MK/q/Rj3WP0xP7b9FuKY/THLRv0U+2T9MlB6/RNE/P0yzVA==
      </set>
      <set id="src_9611" fmt="series">
AAAACHNyY185NjExAAAAAj+AAADDx4AAAAAAAgAABLA/vF8KP98QFj+5T3c/3qojP7ZLMT/eL4k/
s1LvP92gkz+wZ5E/3P2kP62J9D/cRy4/qrsUP9t9tj+n++I/2qHSP6VNez/ZtC4/orDsP9i1gD+g
J3o/16aOP52yWz/WiCw/m1LMP9VbPz+ZChg/1CC1P5bZqT/S2Yc/lMLLP9GGuT+Sxtg/0ClYP5Dn
GT/OwnU/jyUPP81TLz+Ngew/y9ymP4v+/j/KX/8/ip1vP8jeXD+JXnY/x1jpP4hDSj/F0M4/h0zk
P8RHLD+GfCs/wr0oP4XSBz/BM90/hU8+P7+sZT+E9G0/vifMP4TCHT+8pxY/hLjDP7srOz+E2JI/
ubUnP4Uhnj+4RbE/hZPWP7bdpz+GLvs/tX3AP4byvT+0JqI/h96XP7LY4D+I8fI/sZT1P4or/D+w
W0Y/i4vEP68sID+NEDA/rge5P464FD+s7jE/kIIOP6vfjD+SbJQ/qtu7P5R2FD+p4pc/lpzXP6jz
[truncated: 51,704 more chars]
