# Supplementary material for: Organization of reward and movement signals in the basal ganglia and cerebellum
Source: Nat Commun. 2024 Mar 8;15:2119. doi: 10.1038/s41467-024-45921-9 (PMC10923830; doi:10.1038/s41467-024-45921-9)
Supplement: Supplementary file 4 — Source Data [file 41467_2024_45921_MOESM4_ESM.zip › VBG_sup9.fyp]

<?xml version="1.0" encoding="us-ascii" standalone="yes"?>
<?fyp appVersion="5.4.3" schemaVersion="25"?>
<figure xmlns="http://www.keck.ucsf.edu/datanav/namespace/schema25"
   strokeWidth="0.01in" strokeJoin="miter" loc="0.5in 0.5in" strokePat="solid" psFont="Helvetica" fontStyle="plain" fillColor="000000" altFont="serif" strokeCap="butt" width="5.9in" fontSize="12" strokeColor="000000" font="Arial" height="4.6in">
   <graph loc="3.3in 2in" width="1in" fontSize="8" title="SNR NO REWARD RASTER" clip="true" height="0.5in">
      <axis hide="true" labelOffset="0.25in" start="0" spacer="0.03in" end="800" title="&#xa;">
         <ticks intv="400" perLogIntv="1" start="0" end="800" fmt="f1"/>
      </axis>
      <axis hide="true" labelOffset="0.3in" start="0" spacer="0.03in" end="58" title="&#xa;&#xa;">
         <ticks intv="20" perLogIntv="1" start="0" end="80"/>
      </axis>
      <colorbar cmapnan="ffffff" gap="0.2in" start="0" spacer="0.1in" end="100" title="Z AXIS">
         <ticks intv="10"/>
      </colorbar>
      <gridline />
      <gridline />
      <legend loc="0in 0in" len="0.01in" spacer="0.2in" mid="true"/>
      <label loc="-7% 115%" fontSize="13" valign="center" align="center" title="g|0:w"/>
      <trace fillColor="808080" strokeWidth="0pt" src="#src_751113" legend="false" strokeColor="808080">
         <symbol strokeWidth="0.1pt" size="0.7pt" type="rect12"/>
         <ebar hide="true"/>
      </trace>
   </graph>
   <graph loc="3.3in 3in" width="1in" fontSize="8" title="SNR 5818 pur" clip="true" height="1in">
      <axis labelOffset="0.2in" lineHt="1" start="0" spacer="0.03in" end="800">
         <ticks intv="400" perLogIntv="1" fmt="f1"/>
      </axis>
      <axis labelOffset="0.35in" start="0" spacer="0.03in" end="140" title="&#xa;">
         <ticks intv="70" perLogIntv="1" fmt="f1"/>
      </axis>
      <colorbar cmapnan="ffffff" gap="0.2in" start="0" spacer="0.1in" end="100" title="Z AXIS">
         <ticks intv="10"/>
      </colorbar>
      <gridline />
      <gridline />
      <legend loc="0.479in 0.668in" labelOffset="0.03in" hide="false" len="0.12in" spacer="0.12in" mid="true"/>
      <label loc="51.7% 140%" align="center" title="Basal Ganglia SNpr"/>
      <label loc="15% 120%" title="Outcome: 0.02"/>
      <label loc="-7% 115%" fontSize="13" valign="center" align="center" title="c|0:w"/>
      <trace strokePat="dashed" src="#src_25NR1" legend="false" strokeColor="ff0000" title="25NR">
         <symbol fillColor="none" size="0pt" type="circle"/>
         <ebar hide="true"/>
      </trace>
      <trace strokePat="dashed" src="#src_57NR1" legend="false" strokeColor="0000ff" title="57NR">
         <symbol fillColor="none" size="0pt" type="circle"/>
         <ebar hide="true"/>
      </trace>
      <trace src="#src_25R1" legend="false" strokeColor="ff0000" title="25R">
         <symbol fillColor="none" size="0pt" type="circle"/>
         <ebar hide="true"/>
      </trace>
      <trace src="#src_75R1" legend="false" strokeColor="0000ff" title="75R">
         <symbol fillColor="none" size="0pt" type="circle"/>
         <ebar hide="true"/>
      </trace>
   </graph>
   <graph loc="3.3in 1.45in" width="1in" fontSize="8" title="SNR REWARD RASTER" clip="true" height="0.5in">
      <axis labelOffset="0.2in" lineHt="1" start="0" spacer="0.03in" end="800" title="&#xa;">
         <ticks intv="400" perLogIntv="1" fmt="f1"/>
      </axis>
      <axis hide="true" labelOffset="0.3in" start="0" spacer="0.03in" end="58" units="Trials">
         <ticks intv="20" perLogIntv="1" start="0" end="80" fmt="none"/>
      </axis>
      <colorbar cmapnan="ffffff" gap="0.2in" start="0" spacer="0.1in" end="100" title="Z AXIS">
         <ticks intv="10"/>
      </colorbar>
      <gridline />
      <gridline />
      <legend loc="0in 0in" len="0.01in" spacer="0.2in" mid="true"/>
      <calib loc="-5.1% 51.4%" cap="lineup" len="60" primary="false"/>
      <trace strokeWidth="0pt" src="#src_643" legend="false">
         <symbol strokeWidth="0.1pt" size="0.7pt" type="rect12"/>
         <ebar hide="true"/>
      </trace>
   </graph>
   <graph loc="4.7in 3in" width="1in" fontSize="8" title="MSN \ PSTH 4153" clip="true" height="1in">
      <axis labelOffset="0.2in" lineHt="1" start="0" spacer="0.03in" end="800">
         <ticks intv="400" perLogIntv="1" fmt="f1"/>
      </axis>
      <axis labelOffset="0.3in" start="0" spacer="0.03in" end="20" title="&#xa;">
         <ticks intv="10" perLogIntv="1" fmt="f1"/>
      </axis>
      <colorbar cmapnan="ffffff" gap="0.2in" start="0" spacer="0.1in" end="100" title="Z AXIS">
         <ticks intv="10"/>
      </colorbar>
      <gridline />
      <gridline />
      <legend loc="-1.061in 0.817in" labelOffset="0.03in" len="0.12in" spacer="0.12in" mid="true"/>
      <label loc="15% 120%" title="Outcome: -0.00001"/>
      <label loc="-7% 115%" fontSize="13" valign="center" align="center" title="d|0:w"/>
      <label loc="56.9% 140%" align="center" title="Basal Ganglia Caudate"/>
      <trace strokePat="dashed" src="#src_25NR" strokeColor="ff0000" title="25NR">
         <symbol fillColor="none" size="0pt" type="circle"/>
         <ebar hide="true"/>
      </trace>
      <trace strokePat="dashed" src="#src_57NR" strokeColor="0000ff" title="57NR">
         <symbol fillColor="none" size="0pt" type="circle"/>
         <ebar hide="true"/>
      </trace>
      <trace src="#src_25R" strokeColor="ff0000" title="25R">
         <symbol fillColor="none" size="0pt" type="circle"/>
         <ebar hide="true"/>
      </trace>
      <trace src="#src_75R" strokeColor="0000ff" title="75R">
         <symbol fillColor="none" size="0pt" type="circle"/>
         <ebar hide="true"/>
      </trace>
   </graph>
   <graph loc="4.7in 2in" width="1in" fontSize="8" title="MSN NO REWARD RASTER" clip="true" height="0.5in">
      <axis hide="true" labelOffset="0.25in" start="0" spacer="0.03in" end="800" title="&#xa;">
         <ticks intv="400" perLogIntv="1" start="0" end="800" fmt="f1"/>
      </axis>
      <axis hide="true" labelOffset="0.3in" start="0" spacer="0.03in" end="78" title="&#xa;&#xa;">
         <ticks intv="20" perLogIntv="1" start="0" end="80"/>
      </axis>
      <colorbar cmapnan="ffffff" gap="0.2in" start="0" spacer="0.1in" end="100" title="Z AXIS">
         <ticks intv="10"/>
      </colorbar>
      <gridline />
      <gridline />
      <legend loc="0in 0in" len="0.01in" spacer="0.2in" mid="true"/>
      <trace fillColor="808080" strokeWidth="0pt" src="#src_751112" legend="false" strokeColor="808080">
         <symbol strokeWidth="0.1pt" size="0.7pt" type="rect12"/>
         <ebar hide="true"/>
      </trace>
      <label loc="-7% 115%" fontSize="13" valign="center" align="center" title="h|0:w"/>
   </graph>
   <graph loc="4.7in 1.45in" width="1in" fontSize="8" title="MSN REWARD RASTER" clip="true" height="0.5in">
      <axis labelOffset="0.2in" lineHt="1" start="0" spacer="0.03in" end="800" title="&#xa;">
         <ticks intv="400" perLogIntv="1" fmt="f1"/>
      </axis>
      <axis hide="true" labelOffset="0.3in" start="0" spacer="0.03in" end="77" units="Trials">
         <ticks intv="20" perLogIntv="1" start="0" end="80" fmt="none"/>
      </axis>
      <colorbar cmapnan="ffffff" gap="0.2in" start="0" spacer="0.1in" end="100" title="Z AXIS">
         <ticks intv="10"/>
      </colorbar>
      <gridline />
      <gridline />
      <legend loc="0in 0in" len="0.01in" spacer="0.2in" mid="true"/>
      <calib loc="-5.1% 51.4%" cap="lineup" len="70" primary="false"/>
      <trace strokeWidth="0pt" src="#src_642" legend="false">
         <symbol strokeWidth="0.1pt" size="0.7pt" type="rect12"/>
         <ebar hide="true"/>
      </trace>
   </graph>
   <graph loc="0.5in 3in" width="1in" fontSize="8" title="PC PSTH 5666" clip="true" height="1in">
      <axis labelOffset="0.2in" lineHt="1" start="0" spacer="0.03in" end="800">
         <ticks intv="400" perLogIntv="1" fmt="f1"/>
      </axis>
      <axis labelOffset="0.35in" start="0" spacer="0.03in" end="220" title="Firing rate (spike/s)">
         <ticks intv="110" perLogIntv="1" fmt="f1"/>
      </axis>
      <colorbar cmapnan="ffffff" gap="0.2in" start="0" spacer="0.1in" end="100" title="Z AXIS">
         <ticks intv="10"/>
      </colorbar>
      <gridline />
      <gridline />
      <legend loc="0.479in 0.87in" labelOffset="0.03in" len="0.12in" spacer="0.12in" mid="true"/>
      <label loc="15% 120%" title="Outcome: 0.18"/>
      <label loc="-7% 115%" fontSize="13" valign="center" align="center" title="a|0:w"/>
      <label loc="51.7% 140%" align="center" title="Vermis Purkinje Cell"/>
      <trace src="#src_36" strokeColor="ff0000" title="Reward P=25">
         <symbol fillColor="none" size="0pt" type="circle"/>
         <ebar hide="true"/>
      </trace>
      <trace strokePat="dashed" src="#src_80" legend="false" strokeColor="0000ff" title="75NR">
         <symbol fillColor="none" size="0pt" type="circle"/>
         <ebar hide="true"/>
      </trace>
      <trace src="#src_0" legend="false" strokeColor="0000ff" title="75R">
         <symbol fillColor="none" size="0pt" type="circle"/>
         <ebar hide="true"/>
      </trace>
      <trace strokePat="dashed" src="#src_25" legend="false" strokeColor="ff0000" title="25NR">
         <symbol fillColor="none" size="0pt" type="circle"/>
         <ebar hide="true"/>
      </trace>
   </graph>
   <graph loc="0.5in 2in" width="1in" fontSize="8" title="PC NO REWARD RASTER" clip="true" height="0.5in">
      <axis hide="true" labelOffset="0.25in" start="0" spacer="0.03in" end="800" title="&#xa;">
         <ticks intv="400" perLogIntv="1" start="0" end="800" fmt="f1"/>
      </axis>
      <axis hide="true" labelOffset="0.3in" start="0" spacer="0.03in" end="40" title="&#xa;&#xa;">
         <ticks intv="20" perLogIntv="1" start="0" end="80"/>
      </axis>
      <colorbar cmapnan="ffffff" gap="0.2in" start="0" spacer="0.1in" end="100" title="Z AXIS">
         <ticks intv="10"/>
      </colorbar>
      <gridline />
      <gridline />
      <legend loc="0in 0in" len="0.01in" spacer="0.2in" mid="true"/>
      <label loc="-7% 115%" fontSize="13" valign="center" align="center" title="e|0:w"/>
      <trace fillColor="808080" strokeWidth="0pt" src="#src_751111" legend="false" strokeColor="808080">
         <symbol strokeWidth="0.01pt" size="0.7pt" type="rect12"/>
         <ebar hide="true"/>
      </trace>
      <label fillColor="808080" rotate="90" loc="-36.4% 0.3%" title="No Reward"/>
      <label rotate="90" loc="-38.4% -98.2%" title="Reward"/>
   </graph>
   <graph loc="0.5in 1.45in" width="1in" fontSize="8" title="PC REWARD RASTER" clip="true" height="0.5in">
      <axis labelOffset="0.2in" lineHt="1" start="0" spacer="0.03in" end="800" title="&#xa;">
         <ticks intv="400" perLogIntv="1" fmt="f1"/>
      </axis>
      <axis hide="true" labelOffset="0.3in" start="0" spacer="0.03in" end="90" units="Trials">
         <ticks intv="20" perLogIntv="1" start="0" end="80" fmt="none"/>
      </axis>
      <colorbar cmapnan="ffffff" gap="0.2in" start="0" spacer="0.1in" end="100" title="Z AXIS">
         <ticks intv="10"/>
      </colorbar>
      <gridline />
      <gridline />
      <legend loc="0in 0in" len="0.01in" spacer="0.2in" mid="true"/>
      <calib loc="-5.1% 51.4%" cap="lineup" len="90" primary="false"/>
      <trace strokeWidth="0pt" src="#src_641" legend="false">
         <symbol strokeWidth="0.01pt" size="0.7pt" type="rect12"/>
         <ebar hide="true"/>
      </trace>
   </graph>
   <graph loc="1.9in 3in" width="1in" fontSize="8" title="CRB PSTH 4797" clip="true" height="1in">
      <axis labelOffset="0.2in" lineHt="1" start="0" spacer="0.03in" end="800">
         <ticks intv="400" perLogIntv="1" fmt="f1"/>
      </axis>
      <axis labelOffset="0.3in" start="0" spacer="0.03in" end="40" title="&#xa;">
         <ticks intv="20" perLogIntv="1" fmt="f1"/>
      </axis>
      <colorbar cmapnan="ffffff" gap="0.2in" start="0" spacer="0.1in" end="100" title="Z AXIS">
         <ticks intv="10"/>
      </colorbar>
      <gridline />
      <gridline />
      <legend loc="1.43in 0.7in" labelOffset="0.03in" hide="false" len="0.12in" spacer="0.12in" mid="true"/>
      <label loc="15% 120%" title="Outcome: 0.09"/>
      <label loc="-7% 115%" fontSize="13" valign="center" align="center" title="b|0:w"/>
      <label loc="51.7% 140%" align="center" title="Vermis Local Neuron"/>
      <trace strokePat="dashed" src="#src_44" strokeColor="ff0000" title="No Reward P=0.25">
         <symbol fillColor="none" size="0pt" type="circle"/>
         <ebar hide="true"/>
      </trace>
      <trace strokePat="dashed" src="#src_30" strokeColor="0000ff" title="No Reward P=0.75">
         <symbol fillColor="none" size="0pt" type="circle"/>
         <ebar hide="true"/>
      </trace>
      <trace src="#src_86" strokeColor="ff0000" title="Reward P=0.25">
         <symbol fillColor="none" size="0pt" type="circle"/>
         <ebar hide="true"/>
      </trace>
      <trace src="#src_96" strokeColor="0000ff" title="Reward P=0.75">
         <symbol fillColor="none" size="0pt" type="circle"/>
         <ebar hide="true"/>
      </trace>
   </graph>
   <graph loc="1.9in 2in" width="1in" fontSize="8" title="CRB NO REWARD RASTER" clip="true" height="0.5in">
      <axis hide="true" labelOffset="0.25in" start="0" spacer="0.03in" end="800" title="&#xa;">
         <ticks intv="400" perLogIntv="1" start="0" end="800" fmt="f1"/>
      </axis>
      <axis hide="true" labelOffset="0.3in" start="0" spacer="0.03in" end="74" title="&#xa;&#xa;">
         <ticks intv="20" perLogIntv="1" start="0" end="80"/>
      </axis>
      <colorbar cmapnan="ffffff" gap="0.2in" start="0" spacer="0.1in" end="100" title="Z AXIS">
         <ticks intv="10"/>
      </colorbar>
      <gridline />
      <gridline />
      <legend loc="0in 0in" len="0.01in" spacer="0.2in" mid="true"/>
      <trace fillColor="808080" strokeWidth="0pt" src="#src_75111" legend="false" strokeColor="808080" title="CR">
         <symbol strokeWidth="0.1pt" size="0.7pt" type="rect12"/>
         <ebar hide="true"/>
      </trace>
      <label loc="-7% 115%" fontSize="13" valign="center" align="center" title="f|0:w"/>
   </graph>
   <graph loc="1.9in 1.45in" width="1in" fontSize="8" title="CRB REWARD RASTER" clip="true" height="0.5in">
      <axis labelOffset="0.2in" lineHt="1" start="0" spacer="0.03in" end="800" title="&#xa;">
         <ticks intv="400" perLogIntv="1" fmt="f1"/>
      </axis>
      <axis hide="true" labelOffset="0.3in" start="0" spacer="0.03in" end="74" units="Trials">
         <ticks intv="20" perLogIntv="1" start="0" end="80" fmt="none"/>
      </axis>
      <colorbar cmapnan="ffffff" gap="0.2in" start="0" spacer="0.1in" end="100" title="Z AXIS">
         <ticks intv="10"/>
      </colorbar>
      <gridline />
      <gridline />
      <legend loc="0in 0in" len="0.01in" spacer="0.2in" mid="true"/>
      <calib loc="-5.1% 51.4%" cap="lineup" len="70" primary="false"/>
      <trace strokeWidth="0pt" src="#src_64" legend="false">
         <symbol strokeWidth="0.1pt" size="0.7pt" type="rect12"/>
         <ebar hide="true"/>
      </trace>
   </graph>
   <graph loc="4.7in 0.5in" width="1in" fontSize="8" title="CAUDTE OMEGA" clip="true" height="0.5in">
      <axis labelOffset="0.3in" lineHt="1" start="0" spacer="0.03in" end="800" title="Time from outcome (ms)">
         <ticks intv="400" perLogIntv="1" fmt="f1"/>
      </axis>
      <axis fillColor="ffffff" labelOffset="0.4in" start="-0.1" spacer="0.03in" end="0.8" title="&#xa;">
         <ticks intv="0.4" perLogIntv="1" start="0" end="1" fmt="f2"/>
      </axis>
      <colorbar cmapnan="ffffff" gap="0.2in" start="0" spacer="0.1in" end="100" title="Z AXIS">
         <ticks intv="10"/>
      </colorbar>
      <gridline />
      <gridline />
      <legend loc="0.09in 0.844in" labelOffset="0.03in" len="0.12in" spacer="0.12in" mid="true"/>
      <label loc="-7% 125%" fontSize="13" valign="center" align="center" title="l|0:w"/>
      <trace fillColor="ff0000" mode="errorband" src="#src_SNR911" strokeColor="800080" title="Interactions">
         <symbol fillColor="none" size="0pt" strokeColor="0000ff" type="circle"/>
         <ebar fillColor="64ff0000" cap="xhair"/>
      </trace>
      <trace fillColor="ff0000" mode="errorband" src="#src_SNR811" strokeColor="ff0000" title="Reward">
         <symbol fillColor="none" size="0pt" strokeColor="0000ff" type="circle"/>
         <ebar fillColor="64ff0000" cap="xhair"/>
      </trace>
      <trace fillColor="0000ff" mode="errorband" src="#src_SNR75" strokeColor="008000" title="Outcome">
         <symbol fillColor="none" size="0pt" type="circle"/>
         <ebar fillColor="64ff0000" cap="xhair"/>
      </trace>
      <trace fillColor="0000ff" mode="errorband" src="#src_SNR74" strokeColor="0000ff" title="Direction">
         <symbol fillColor="none" size="0pt" type="circle"/>
         <ebar fillColor="64ff0000" cap="xhair"/>
      </trace>
   </graph>
   <graph loc="3.3in 0.49in" width="1in" fontSize="8" title="SNR OMEGA" clip="true" height="0.5in">
      <axis labelOffset="0.3in" lineHt="1" start="0" spacer="0.03in" end="800" title="Time from outcome (ms)">
         <ticks intv="400" perLogIntv="1" fmt="f1"/>
      </axis>
      <axis labelOffset="0.35in" start="-0.1" spacer="0.03in" end="0.8" title="&#xa;">
         <ticks intv="0.4" perLogIntv="1" start="0" end="1" fmt="none"/>
      </axis>
      <colorbar cmapnan="ffffff" gap="0.2in" start="0" spacer="0.1in" end="100" title="Z AXIS">
         <ticks intv="10"/>
      </colorbar>
      <gridline />
      <gridline />
      <legend loc="4.646in 0.256in" labelOffset="0.03in" len="0.12in" spacer="0.12in" mid="true"/>
      <label loc="-7% 125%" fontSize="13" valign="center" align="center" title="k|0:w"/>
      <trace fillColor="ff0000" mode="errorband" src="#src_SNR92" strokeColor="800080" title="Interactions">
         <symbol fillColor="none" size="0pt" strokeColor="0000ff" type="circle"/>
         <ebar fillColor="64ff0000" cap="xhair"/>
      </trace>
      <trace fillColor="ff0000" mode="errorband" src="#src_SNR82" strokeColor="ff0000" title="Reward">
         <symbol fillColor="none" size="0pt" strokeColor="0000ff" type="circle"/>
         <ebar fillColor="64ff0000" cap="xhair"/>
      </trace>
      <trace fillColor="0000ff" mode="errorband" src="#src_SNR731" strokeColor="008000" title="Outcome">
         <symbol fillColor="none" size="0pt" type="circle"/>
         <ebar fillColor="64ff0000" cap="xhair"/>
      </trace>
      <trace fillColor="0000ff" mode="errorband" src="#src_SNR73" strokeColor="0000ff" title="Direction">
         <symbol fillColor="none" size="0pt" type="circle"/>
         <ebar fillColor="64ff0000" cap="xhair"/>
      </trace>
   </graph>
   <graph loc="0.5in 0.5in" width="1in" fontSize="8" title="PC OMEGA" clip="true" height="0.5in">
      <axis labelOffset="0.3in" lineHt="1" start="0" spacer="0.03in" end="800" title="Time from outcome (ms)">
         <ticks intv="400" perLogIntv="1" fmt="f1"/>
      </axis>
      <axis labelOffset="0.35in" start="-0.1" spacer="0.03in" end="0.8" title="Effect size">
         <ticks intv="0.4" perLogIntv="1" start="0" end="1" fmt="f2"/>
      </axis>
      <colorbar cmapnan="ffffff" gap="0.2in" start="0" spacer="0.1in" end="100" title="Z AXIS">
         <ticks intv="10"/>
      </colorbar>
      <gridline />
      <gridline />
      <legend loc="1.916in 0.343in" labelOffset="0.03in" len="0.12in" spacer="0.12in" mid="true"/>
      <label loc="-7% 125%" fontSize="13" valign="center" align="center" title="i|0:w"/>
      <trace fillColor="ff0000" mode="errorband" src="#src_SNR91" strokeColor="800080" title="Interactions">
         <symbol fillColor="none" size="0pt" strokeColor="0000ff" type="circle"/>
         <ebar fillColor="64ff0000" cap="xhair"/>
      </trace>
      <trace fillColor="ff0000" mode="errorband" src="#src_SNR81" strokeColor="ff0000" title="Reward">
         <symbol fillColor="none" size="0pt" strokeColor="0000ff" type="circle"/>
         <ebar fillColor="64ff0000" cap="xhair"/>
      </trace>
      <trace fillColor="0000ff" mode="errorband" src="#src_SNR721" strokeColor="008000" title="Outcome">
         <symbol fillColor="none" size="0pt" type="circle"/>
         <ebar fillColor="64ff0000" cap="xhair"/>
      </trace>
      <trace fillColor="0000ff" mode="errorband" src="#src_SNR72" strokeColor="0000ff" title="Direction">
         <symbol fillColor="none" size="0pt" type="circle"/>
         <ebar fillColor="64ff0000" cap="xhair"/>
      </trace>
   </graph>
   <graph loc="1.9in 0.5in" width="1in" fontSize="8" title="CRB OMEGA" clip="true" height="0.5in">
      <axis labelOffset="0.3in" lineHt="1" start="0" spacer="0.03in" end="800" title="Time from outcome (ms)">
         <ticks intv="400" perLogIntv="1" fmt="f1"/>
      </axis>
      <axis fillColor="ffffff" labelOffset="0.4in" start="-0.1" spacer="0.03in" end="0.8" title="&#xa;">
         <ticks intv="0.4" perLogIntv="1" start="-0.02" end="0.8" fmt="f2"/>
      </axis>
      <colorbar cmapnan="ffffff" gap="0.2in" start="0" spacer="0.1in" end="100" title="Z AXIS">
         <ticks intv="10"/>
      </colorbar>
      <gridline />
      <gridline />
      <legend loc="2.912in 0.239in" labelOffset="0.03in" hide="false" len="0.12in" spacer="0.12in" mid="true"/>
      <label loc="-7% 125%" fontSize="13" valign="center" align="center" title="j|0:w"/>
      <trace fillColor="ff0000" mode="errorband" src="#src_SNR9" strokeColor="800080" title="Interactions">
         <symbol fillColor="none" size="0pt" strokeColor="0000ff" type="circle"/>
         <ebar fillColor="64ff0000" cap="xhair"/>
      </trace>
      <trace fillColor="ff0000" mode="errorband" src="#src_SNR8" strokeColor="ff0000" title="Reward probability">
         <symbol fillColor="none" size="0pt" strokeColor="0000ff" type="circle"/>
         <ebar fillColor="64ff0000" cap="xhair"/>
      </trace>
      <trace fillColor="0000ff" mode="errorband" src="#src_SNR71" strokeColor="008000" title="Reward outcome">
         <symbol fillColor="none" size="0pt" type="circle"/>
         <ebar fillColor="64ff0000" cap="xhair"/>
      </trace>
      <trace fillColor="0000ff" mode="errorband" src="#src_SNR7" strokeColor="0000ff" title="Direction">
         <symbol fillColor="none" size="0pt" type="circle"/>
         <ebar fillColor="64ff0000" cap="xhair"/>
      </trace>
   </graph>
   <ref >
      <set id="src_SNR7" fmt="series">
AAAACHNyY19TTlI3AAAAAkJIAADDx4AAAAAAAQAAACC8gOgLvP8z4Ly2EkQ7sA0HPM+1gD0JgVU8
eqIpPJSnEj0gLgK8WtPBvCNPAj13LV68f8I1PIzUerzv2OE8ozhvvSh8tzwcr668qaTgvIUkxbw1
sWY7QZHVPGuBwjz9n9Y7WpisvUw8bDyjYZy8jPKnvOrUObyoQrk8JJ2APES7VA==
      </set>
      <set id="src_SNR71" fmt="series">
AAAACXNyY19TTlI3MQAAAAJCSAAAw8eAAAAAAAEAAAAgu/m+qLo+fpC7yNDKu9nHrbqCM7c7bI3i
PDPoRTwGdTU7lo2su6Indjq/LXA+Hx5lPorz9z3z3s4+YjjHPgJH1j30F8g9CIZPPL17wz0YzCs8
zZtMu98zsTwjdve7+iJEOwWyBDzNdCG76cNYu/efSDwASG87wLt4u+UOazwN8CM=
      </set>
      <set id="src_SNR8" fmt="series">
AAAACHNyY19TTlI4AAAAAkJIAADDx4AAAAAAAQAAACC7+hA/uz7QXbushJi7KgogPHo5vjzv6kw9
jY+JPQFe8DzX8mC5XZB1PSigBT39Rt+7r7YDu1cjyrv4Igi7u9TOPQI2fbuyPtq73gTKu+ZvVTrt
SUW7Ecc2u/eJQzqdLek7tK+UuoB/gLv2upY7jz95u/Haubvgcbi7+XUcO6IMYA==
      </set>
      <set id="src_SNR9" fmt="series">
AAAACHNyY19TTlI5AAAAAkJIAADDx4AAAAAAAQAAACC7q3a+veDeDL2+TK2906NCPQsDiz2c5FE9
Lun4vc8rVr2q5Vq7tN03vRv9hD1/LGo9wlcRvGwk570KzmG8tIzwu5M5jb2ifw69hBr8vWofAb3C
WR+9LKQZvZQk/DsLe6i9FoPOvdUat7to78K9ObPpvVjXfLlUzJA+AOZ5vUKjrA==
      </set>
      <set id="src_SNR72" fmt="series">
AAAACXNyY19TTlI3MgAAAAJCSAAAw8eAAAAAAAEAAAAgO+LJCTw6foG8gyhNPLAT4z0TB/I6wLNd
PZAwv7kXBEc9pNsJPVrFGD0GQL09VDyFvLn8szxPNGO85ovUPJrTWbwYpec7OpY3POtTpT2HV/w8
mahjvCk+szxViwI8MdcQPKA33Dp05HQ7R2ciO9z+1brERzw8SAnyvQ6Rh7zjnVc=
      </set>
      <set id="src_SNR721" fmt="series">
AAAACnNyY19TTlI3MjEAAAACQkgAAMPHgAAAAAABAAAAILvRHy271BHQO/Eh9bu87TI8oMj6Oy/h
cjwPXkI6bIRXPMq2brvSkkE+Jnu3PpSh/j7RWxs+qR6cPj73dLs+pa27WeE7PVWKxz5wmVA+UILi
Pcg8oT2GbDw8pJROPQJ22TveN8W6rYq4PDcjnjy5iea7wX5suh4BzT0v4EQ9kBL3
      </set>
      <set id="src_SNR81" fmt="series">
AAAACXNyY19TTlI4MQAAAAJCSAAAw8eAAAAAAAEAAAAgOzrmo7sF7HI9IZCyO4/iCz1mWl48N3Ng
PPlFvjy4If49HTXfO+YmLTy6Kxo8xqwruxI3Uz1InVQ8EzK5PKjx27q+spC7VsvmPRD/2j2PEKM9
xHSRPYtavjzbpls9tKL2PNeQ7zxs5/U60nF2u3YqtTytgLA8DbNiOpEMM7vWGV0=
      </set>
      <set id="src_SNR91" fmt="series">
AAAACXNyY19TTlI5MQAAAAJCSAAAw8eAAAAAAAEAAAAgvZY5RbwBHag94/UCPAva9T25DRw9Vr1f
vMKZ7b2X1Tw8cjEEOzFeMj3FQLu7+JP8PTNMlD172UG9h0HOPBxDTr2NvC27UQOZvRwCxL2yVLi9
h60VPI7OujsSTsC9CofavSWexL2XTF89EypCO5r5rL1hgY69A7JRPbrpljzcGQ0=
      </set>
      <set id="src_SNR73" fmt="series">
AAAACXNyY19TTlI3MwAAAAJCSAAAw8eAAAAAAAEAAAAgPe+rnzz8t/I9suMJPYmh7T2O+g268h1/
vMRgRD3OaLy8vkAdOhyAnD0lHQq9FifDPcmvfbyeKRA9lPm2uqqOar0gSOY70AdAu/c1zzwLHR+7
vlHJvP/ejzwr3w089v2zPNB2Obxfuko9Tn4oO9weJ70n5ku8y7qqPJmbvryQ86s=
      </set>
      <set id="src_SNR731" fmt="series">
AAAACnNyY19TTlI3MzEAAAACQkgAAMPHgAAAAAABAAAAILobY789DXkKPJL6mjunY2G7nlEZu7vD
Ozv+n0M6oGwUPGmRQrsAgFG8DlpZPRpI/z2rkwA8tuBROlZv5T1nlrE9QiSPvA5W9T2Ef9E9P75w
u/LlhT0/PFY85+psvA36o7tzJYE5sagtu2hfhrp1o2u8BIT1u95NtLvMVXm70nzK
      </set>
      <set id="src_SNR82" fmt="series">
AAAACXNyY19TTlI4MgAAAAJCSAAAw8eAAAAAAAEAAAAgPdX2ST2DjAA9aqTUOnrPwTtGJQU7Nac+
u8E5+LwOKw67+MlwO/MIaTvqr/s8ylPmPVfCRLwOd9U8S5mhuvXn0rvoYhg9wnlPPOGDiDu2lq88
rVbrPKhLnrv/G2w8jZ7muUxkobscQEA6tGx0up23cLvyfm67v+qCOcuLsLuCq5Y=
      </set>
      <set id="src_SNR92" fmt="series">
AAAACXNyY19TTlI5MgAAAAJCSAAAw8eAAAAAAAEAAAAgvQtltb2XSBc+W79AvWrlPT1ipD29q5tQ
PixNQz4EtCy9A4ouPeup4L1s+ce88WkfPecJNz0BKXY9Zkr4vaQE5LyAnY89b6OOOeULEj027Wq9
QztuPZd7tb3zRrU9y4K1ugt7Fb0/Nqa9KezPvdmtk72ciyW9r5NOvN/+ur2tQb4=
      </set>
      <set id="src_SNR74" fmt="series">
AAAACXNyY19TTlI3NAAAAAJCSAAAw8eAAAAAAAEAAAAguuekDTz7FSs8ls3SvFrQlryQVDW7VUCN
PJ7d5zwPD4G8Hp2OOptz37yWt4M8VeQrPRQlabyBWIk7xR1QPAO7uz3roPq9DNzaPOLLHbzQ8aK8
pcRWvQGWUz0539i8/8jDvD3J8robuqW8UYHQvQYlMLyO0SK9HetovRgEMbzjA7w=
      </set>
      <set id="src_SNR75" fmt="series">
AAAACXNyY19TTlI3NQAAAAJCSAAAw8eAAAAAAAEAAAAgu2wK8juNwfC711MDO6u42buZhS67wU0i
uoTYdLv5B/+7j2BjupXcIjukgT272JSOu8IteruZO1G75Udtu8K+Y7vkmcs9BncVPAMP57sdG7q7
XNDTu/e8Dbv6AuS71UM/OtueB7rQ49q7nHw+On1gj7vgdXw8tKAVu+QTBDq/xHs=
      </set>
      <set id="src_SNR811" fmt="series">
AAAACnNyY19TTlI4MTEAAAACQkgAAMPHgAAAAAABAAAAILvr6Va72EHZO4visbt6mjy7X4RkO7As
njulIai7Zj4Gu+gy2LuLGvS7+iGKO3Lbcbt07Ac6SCkNO51ur7tP1oc8f2T+PZqFEbv4lqO7dpjO
u5Y877vTg966pu/6u9X/9DzxZCm7pqCZu99tKDqmQlG76aUPPLRWErmlRsS7+fEV
      </set>
      <set id="src_SNR911" fmt="series">
AAAACnNyY19TTlI5MTEAAAACQkgAAMPHgAAAAAABAAAAILk7tUS9bZ7mvW6xzLzyK7664bRAvVeW
g7xwHkq9kGjVvfixzr2dOC2908cKPAeGNb3sVYu7H0G6PAlBUL1ow9k+CEfrO/5uVL1GUn69OIdK
Ospy17zv8S69nqsUvS8Tkr0JKqq9PSTfvXgXhDxxrnk+AA13vYxw9r2jWaG9XRLS
      </set>
      <set id="src_64" fmt="ptset">
AAAABnNyY182NAAAAAAAAAACAAABokIwAAA/gAAAQuQAAD+AAABDDAAAP4AAAER/wAA/gAAAwxcA
AEAAAABCNAAAQAAAAEMSAABAAAAAREKAAEAAAABEbgAAQAAAAESFYABAAAAAQkQAAEBAAABC/gAA
QEAAAERsQABAQAAARIKAAEBAAABEicAAQEAAAMEwAABAgAAAQqQAAECAAABDEgAAQIAAAEPfAABA
gAAARCqAAECAAABEj6AAQIAAAMJwAABAoAAAv4AAAECgAABClgAAQKAAAEMYAABAoAAAQ/wAAECg
AABEA8AAQKAAAEQEwABAoAAARECAAECgAABEW8AAQKAAAESFYABAoAAAw7uAAEDAAADDhYAAQMAA
AELSAABAwAAAQxMAAEDAAABD9YAAQMAAAEQMAABAwAAAREJAAEDAAADC5AAAQOAAAMKoAABA4AAA
wlgAAEDgAADCJAAAQOAAAELsAABA4AAAQycAAEDgAABDQAAAQOAAAESCQABA4AAAQWAAAEEAAABC
8gAAQQAAAEMgAABBAAAARI5gAEEAAABCxgAAQRAAAEMfAABBEAAARG4AAEEQAABEh6AAQRAAAESK
gABBEAAARIsAAEEQAABEjEAAQRAAAESNwABBEAAARI/gAEEQAABEkKAAQRAAAESRIABBEAAAQiwA
AEEgAABCxgAAQSAAAEMQAABBIAAAREiAAEEgAADDwwAAQTAAAELsAABBMAAAQyMAAEEwAABDPAAA
QTAAAEOGgABBMAAAQ9KAAEEwAABEC8AAQTAAAERrAABBMAAARIaAAEEwAADDq4AAQUAAAELeAABB
QAAAQyAAAEFAAABDQgAAQUAAAEOPgABBQAAARE3AAEFAAABDwIAAQVAAAEQ3QABBUAAAwjgAAEFg
AABCEAAAQWAAAELqAABBYAAAQxIAAEFgAABD5YAAQWAAAMLAAABBcAAAwfgAAEFwAABCOAAAQXAA
AEL+AABBcAAAQ0kAAEFwAABDrQAAQXAAAERAAABBcAAARENAAEFwAABEacAAQXAAAER6QABBcAAA
RIqAAEFwAABDGwAAQYAAAERAAABBgAAARImAAEGAAADC0AAAQYgAAMEgAABBiAAAQqAAAEGIAABD
JQAAQYgAAESK4ABBiAAAQrYAAEGQAABDCwAAQZAAAERqAABBkAAAwcAAAEGYAABChAAAQZgAAEMS
AABBmAAAQ9UAAEGYAABEAoAAQZgAAERAgABBmAAARFMAAEGYAABEY8AAQZgAAER+gABBmAAARIpA
AEGYAABCMAAAQaAAAEK+AABBoAAAQvgAAEGgAABDMAAAQaAAAEPaAABBoAAARAJAAEGgAABEGkAA
QaAAAEQwAABBoAAARDwAAEGgAABEcUAAQaAAAER9AABBoAAARIfAAEGgAABEiwAAQaAAAESSAABB
oAAARJVAAEGgAABC5gAAQagAAEMTAABBqAAAQ30AAEGoAABEaIAAQagAAMKkAABBsAAAQhAAAEGw
AABCcAAAQbAAAELQAABBsAAAQyAAAEGwAABEPQAAQbAAAEQ9wABBsAAARJUAAEGwAABCpgAAQbgA
AEMYAABBuAAAQ8QAAEG4AABELUAAQbgAAERjAABBuAAARIEgAEG4AABEiOAAQbgAAEJAAABBwAAA
QswAAEHAAABDIAAAQcAAAEN7AABBwAAAQ7aAAEHAAABEYYAAQcAAAESIYABBwAAAQmQAAEHIAABC
2AAAQcgAAEMHAABByAAAQiAAAEHQAABC1AAAQdAAAEMgAABB0AAAQ+cAAEHQAABEH4AAQdAAAERH
gABB0AAARIcgAEHQAADCvAAAQdgAAERygABB2AAAQggAAEHgAABDDAAAQeAAAEQAAABB4AAARBeA
AEHgAABEXgAAQeAAAESNQABB4AAAwuAAAEHoAADBUAAAQegAAEMZAABB6AAAwggAAEHwAABEGsAA
QfAAAEHQAABB+AAAQtwAAEH4AABDv4AAQfgAAEPkAABB+AAARFQAAEH4AABEiOAAQfgAAMPAAABC
AAAAQoYAAEIAAABC4AAAQgAAAEMBAABCAAAAQxsAAEIAAABD2wAAQgAAAEQDwABCAAAARCQAAEIA
AABETEAAQgAAAERhgABCAAAARG+AAEIAAABEh4AAQgAAAMKqAABCBAAAwMAAAEIEAABC8gAAQgQA
AEPwAABCBAAARJCAAEIEAADCGAAAQggAAEIoAABCCAAAQv4AAEIIAABEZgAAQggAAERzAABCCAAA
RITAAEIIAABEjOAAQggAAMM9AABCDAAAwAAAAEIMAABC1AAAQgwAAEMSAABCDAAAQxoAAEIMAABD
8AAAQgwAAEQ1QABCDAAARHOAAEIMAABEi2AAQgwAAMLOAABCEAAAQZgAAEIQAABDAwAAQhAAAEMm
AABCEAAAQ9aAAEIQAABEAkAAQhAAAEQZQABCEAAARCSAAEIQAABEN4AAQhAAAMM8AABCFAAAwwUA
AEIUAADClgAAQhQAAMGgAABCFAAAQuAAAEIUAABDGQAAQhQAAEM9AABCFAAAQ8EAAEIUAABECkAA
QhQAAERnQABCFAAARIxAAEIUAADCKAAAQhgAAEMWAABCGAAARHvAAEIYAABEhsAAQhgAAESQwABC
GAAAQpYAAEIcAABDAgAAQhwAAEOKAABCHAAAQ9mAAEIcAABERUAAQhwAAERmwABCHAAARIfgAEIc
AABEkSAAQhwAAMOwAABCIAAAQdAAAEIgAABCOAAAQiAAAELSAABCIAAAQzUAAEIgAABDwQAAQiAA
AEPUgABCIAAARAkAAEIgAABEMUAAQiAAAERdwABCIAAARIqgAEIgAABCzgAAQiQAAEMtAABCJAAA
RB7AAEIkAABEheAAQiQAAESPYABCJAAAwqwAAEIoAABAwAAAQigAAEKIAABCKAAAQwYAAEIoAABE
CEAAQigAAERxAABCKAAARIagAEIoAABB2AAAQiwAAELkAABCLAAAQxwAAEIsAABEZkAAQiwAAESA
4ABCLAAARIsAAEIsAADDpoAAQjAAAEKIAABCMAAAQwAAAEIwAABDgQAAQjAAAEQuAABCMAAARGjA
AEIwAABEh4AAQjAAAMBAAABCNAAAQpYAAEI0AABDBgAAQjQAAEM7AABCNAAAQhAAAEI4AABCygAA
QjgAAEMhAABCOAAARHwAAEI4AADDsgAAQjwAAMORgABCPAAAQuIAAEI8AABEfkAAQjwAAELOAABC
QAAAQyAAAEJAAABDQAAAQkAAAMJAAABCRAAAQlgAAEJEAABC9AAAQkQAAENCAABCRAAAQ1QAAEJE
AABDbQAAQkQAAEOBAABCRAAAQ5GAAEJEAABECcAAQkQAAESHAABCRAAAw6oAAEJIAABC3gAAQkgA
AEQsAABCSAAARI9gAEJIAABB6AAAQkwAAEL6AABCTAAAQx4AAEJMAABEiEAAQkwAAEIYAABCUAAA
Q6WAAEJQAABENQAAQlAAAESLIABCUAAAQrgAAEJUAABECgAAQlQAAEKeAABCWAAAQYgAAEJcAABC
/gAAQlwAAESPoABCXAAAQnQAAEJgAABC5gAAQmAAAER0wABCYAAARIJAAEJgAADBUAAAQmQAAERA
AABCZAAARHWAAEJkAABEhqAAQmQAAMOtgABCaAAAQrgAAEJoAABDLAAAQmgAAEP3gABCaAAARI0A
AEJoAADBwAAAQmwAAEIEAABCbAAAQooAAEJsAABDBwAAQmwAAEOcgABCbAAAQ7kAAEJsAABD0AAA
QmwAAESCwABCbAAARJAAAEJsAABCeAAAQnAAAELkAABCcAAAQxEAAEJwAABELwAAQnAAAERYgABC
cAAARINgAEJwAABEkqAAQnAAAELqAABCdAAAQykAAEJ0AABEDUAAQnQAAERxgABCdAAARIvgAEJ0
AADCaAAAQngAAEJEAABCeAAAQuYAAEJ4AABDGgAAQngAAEPhgABCeAAAQ+OAAEJ4AABEg0AAQngA
AESNwABCeAAAQvoAAEJ8AABDKQAAQnwAAEOJgABCfAAAQ5UAAEJ8AABEF8AAQnwAAERCgABCfAAA
QoIAAEKAAABC/gAAQoAAAESQgABCgAAAwycAAEKCAADC4AAAQoIAAMK0AABCggAAwqQAAEKCAADC
eAAAQoIAAMJgAABCggAAwdAAAEKCAABBYAAAQoIAAEIMAABCggAAQkQAAEKCAABDFwAAQoIAAENa
AABCggAAQ38AAEKCAABDkIAAQoIAAEOTgABCggAAQ6CAAEKCAABDsQAAQoIAAEO2gABCggAAQ8SA
AEKCAABD2YAAQoIAAEPoAABCggAARAUAAEKCAABELIAAQoIAAEQ3QABCggAARDxAAEKCAABEUcAA
QoIAAERngABCggAARG/AAEKCAABEdIAAQoIAAESD4ABCggAARIfAAEKCAABEiSAAQoIAAESTAABC
ggAA
      </set>
      <set id="src_75111" fmt="ptset">
AAAACXNyY183NTExMQAAAAAAAAACAAADi8KcAAA/gAAAQcAAAD+AAABCxgAAP4AAAEM7AAA/gAAA
Q64AAD+AAABEUQAAP4AAAESCYAA/gAAAQEAAAEAAAABCxAAAQAAAAEMhAABAAAAAQ0oAAEAAAABD
jQAAQAAAAEPAAABAAAAARAXAAEAAAABEY4AAQAAAAESBgABAAAAAQmwAAEBAAABDAQAAQEAAAEM4
AABAQAAAQ00AAEBAAABDgAAAQEAAAEOSgABAQAAAQ7AAAEBAAABEh4AAQEAAAELGAABAgAAAQxMA
AECAAABDMgAAQIAAAENwAABAgAAAQ7CAAECAAABEjMAAQIAAAMKGAABAoAAAQ5aAAECgAABEIsAA
QKAAAEQ2AABAoAAAQtQAAEDAAABDEAAAQMAAAENBAABAwAAAQ5mAAEDAAABDyQAAQMAAAEPVAABA
wAAAQ+sAAEDAAABEBYAAQMAAAERxwABAwAAARIPAAEDAAADCDAAAQOAAAEKIAABA4AAAQx8AAEDg
AABDYwAAQOAAAEOjAABA4AAAQ8YAAEDgAABETIAAQOAAAESEQABA4AAAw7yAAEEAAABDk4AAQQAA
AERwgABBAAAARIWgAEEAAABEkCAAQQAAAESRoABBAAAAQhwAAEEQAABC4AAAQRAAAEMdAABBEAAA
Q1QAAEEQAABD4AAAQRAAAEQ5gABBEAAARGTAAEEQAABEcYAAQRAAAER4QABBEAAARHuAAEEQAABE
fYAAQRAAAER+AABBEAAARJOAAEEQAADBEAAAQSAAAELsAABBIAAAQvgAAEEgAABDBQAAQSAAAEMO
AABBIAAAQyAAAEEgAABDLQAAQSAAAENHAABBIAAAQ3QAAEEgAABDroAAQSAAAEPGgABBIAAAQ9CA
AEEgAABD3QAAQSAAAEP4gABBIAAARBfAAEEgAABEHEAAQSAAAEQvgABBIAAAREhAAEEgAABEj8AA
QSAAAMM3AABBMAAAwwkAAEEwAABC8gAAQTAAAEL8AABBMAAAQxsAAEEwAABDNQAAQTAAAENNAABB
MAAAQ4mAAEEwAABDpwAAQTAAAEPlAABBMAAARAdAAEEwAABEEYAAQTAAAERBgABBMAAARF/AAEEw
AABEc8AAQTAAAESJoABBMAAARJCgAEEwAABDBQAAQUAAAEOPAABBQAAAQ6wAAEFAAABDwIAAQUAA
AEPSAABBQAAARA6AAEFAAABEhqAAQUAAAESPoABBQAAAQIAAAEFQAABCzgAAQVAAAEMXAABBUAAA
QzgAAEFQAABEB0AAQVAAAESLwABBUAAAQvgAAEFgAABDHwAAQWAAAEN1AABBYAAAQ8iAAEFgAABE
DcAAQWAAAEQfAABBYAAAREZAAEFgAABEWgAAQWAAAESBwABBYAAARIjAAEFgAABCvAAAQXAAAEMa
AABBcAAAQ0UAAEFwAABDnoAAQXAAAEQEwABBcAAARBLAAEFwAABEP8AAQXAAAERNAABBcAAARFkA
AEFwAABEZoAAQXAAAMJMAABBgAAAQjQAAEGAAABCsgAAQYAAAEMVAABBgAAAQzcAAEGAAABDXgAA
QYAAAEOTgABBgAAARIBgAEGAAABEjwAAQYAAAEIwAABBiAAAQvgAAEGIAABDDAAAQYgAAEMgAABB
iAAAQzoAAEGIAABDiYAAQYgAAEP5AABBiAAARH7AAEGIAABEhmAAQYgAAESUYABBiAAAQw8AAEGQ
AABDKQAAQZAAAEM7AABBkAAAQ38AAEGQAABDsoAAQZAAAEO2gABBkAAAwMAAAEGYAABClgAAQZgA
AEMBAABBmAAAQyQAAEGYAABDPQAAQZgAAENuAABBmAAAQ6cAAEGYAABD/QAAQZgAAEQxwABBmAAA
wqoAAEGgAADBEAAAQaAAAEJEAABBoAAAQvQAAEGgAABDMgAAQaAAAEQtQABBoAAARHqAAEGgAABE
g6AAQaAAAESIwABBoAAARJMAAEGgAABDAwAAQagAAEMnAABBqAAAQ2QAAEGoAABDqoAAQagAAEPT
gABBqAAARAZAAEGoAABEZIAAQagAAESAQABBqAAARIjAAEGoAABEkuAAQagAAEMTAABBsAAAQzMA
AEGwAABDcAAAQbAAAEOKAABBsAAAQ8aAAEGwAABD8IAAQbAAAEQeQABBsAAAREdAAEGwAABEWoAA
QbAAAERwQABBsAAARJTAAEGwAABC+AAAQbgAAEMIAABBuAAAQyoAAEG4AABDYQAAQbgAAEODAABB
uAAAQ7qAAEG4AABD8AAAQbgAAEQDgABBuAAARBUAAEG4AABEfwAAQbgAAESOwABBuAAAQrYAAEHA
AABDDgAAQcAAAEMuAABBwAAAQ0EAAEHAAABDhQAAQcAAAEQVgABBwAAARFpAAEHAAABEkgAAQcAA
AMLMAABByAAAwdAAAEHIAABCJAAAQcgAAEMCAABByAAAQzcAAEHIAABDewAAQcgAAEOTgABByAAA
Q7uAAEHIAABD0gAAQcgAAESMAABByAAAQswAAEHQAABDHQAAQdAAAEN+AABB0AAAQ5SAAEHQAABD
pIAAQdAAAEPDAABB0AAAQ90AAEHQAABEAEAAQdAAAEQLgABB0AAARIrAAEHQAABElAAAQdAAAMO8
AABB2AAAQq4AAEHYAABDDwAAQdgAAEMjAABB2AAAQz0AAEHYAABDhwAAQdgAAEOWgABB2AAAQ6eA
AEHYAABD0oAAQdgAAEPfgABB2AAARAgAAEHYAABEHEAAQdgAAMK6AABB4AAAwegAAEHgAABByAAA
QeAAAEKYAABB4AAAQuQAAEHgAABDEgAAQeAAAEMkAABB4AAAQz8AAEHgAABDYQAAQeAAAEOTgABB
4AAAQ5aAAEHgAABDtAAAQeAAAEPMgABB4AAAQ+MAAEHgAABEAoAAQeAAAEQSAABB4AAARCMAAEHg
AABELcAAQeAAAEMYAABB6AAAQz8AAEHoAABDioAAQegAAEOegABB6AAAQ8eAAEHoAABEjiAAQegA
AMEwAABB8AAAQwkAAEHwAABDJgAAQfAAAENNAABB8AAAQ5MAAEHwAABDtoAAQfAAAEP+gABB8AAA
RBiAAEHwAABCqAAAQfgAAEMGAABB+AAAQyYAAEH4AABDPwAAQfgAAEOSgABB+AAAQ8uAAEH4AABE
HsAAQfgAAERKAABB+AAAQlwAAEIAAABDHQAAQgAAAENYAABCAAAAQ4YAAEIAAABEMsAAQgAAAESH
gABCAAAAwfgAAEIEAABCAAAAQgQAAELiAABCBAAAQxsAAEIEAABEYsAAQgQAAESIoABCBAAARJCA
AEIEAABCtAAAQggAAEMOAABCCAAAQ00AAEIIAABDhoAAQggAAEOcAABCCAAAQ7IAAEIIAABDzoAA
QggAAEP/gABCCAAARHtAAEIIAABEhQAAQggAAESPYABCCAAAQvoAAEIMAABDIAAAQgwAAENAAABC
DAAAQ2YAAEIMAABDnoAAQgwAAEPQAABCDAAARAhAAEIMAADCkAAAQhAAAMDAAABCEAAAQsAAAEIQ
AABC9gAAQhAAAEMYAABCEAAAQyQAAEIQAABDOgAAQhAAAENlAABCEAAAQ6EAAEIQAABEjmAAQhAA
AMEwAABCFAAAQvgAAEIUAABDHwAAQhQAAENNAABCFAAAQ4qAAEIUAABDtQAAQhQAAEPigABCFAAA
REJAAEIUAADDBwAAQhgAAEHYAABCGAAAQsgAAEIYAABDGAAAQhgAAEMzAABCGAAAQ14AAEIYAABD
gwAAQhgAAEO2gABCGAAARBWAAEIYAABEHkAAQhgAAEQ3AABCGAAAQMAAAEIcAABC+gAAQhwAAEMb
AABCHAAAQ1cAAEIcAABDioAAQhwAAEPrgABCHAAARFSAAEIcAABEieAAQhwAAESUAABCHAAAQwoA
AEIgAABDPgAAQiAAAEN1AABCIAAAQ5qAAEIgAABELoAAQiAAAERFwABCIAAARGSAAEIgAABEgyAA
QiAAAELuAABCJAAAQxkAAEIkAABDIQAAQiQAAENFAABCJAAAQ4QAAEIkAABDpoAAQiQAAEO7gABC
JAAAQ+AAAEIkAADDRgAAQigAAMKEAABCKAAAQuoAAEIoAABDIwAAQigAAENEAABCKAAAQ9SAAEIo
AABEVQAAQigAAESJQABCKAAAw8AAAEIsAADDuwAAQiwAAMKqAABCLAAAwUAAAEIsAABCNAAAQiwA
AEMJAABCLAAAQyoAAEIsAABDUgAAQiwAAEPKAABCLAAARA/AAEIsAABENMAAQiwAAERGgABCLAAA
RGyAAEIsAABEesAAQiwAAESKIABCLAAAQrIAAEIwAABDCwAAQjAAAEMTAABCMAAAQyAAAEIwAABD
KwAAQjAAAEM3AABCMAAAQ0cAAEIwAABDgwAAQjAAAEOuAABCMAAAQ7wAAEIwAABDxgAAQjAAAEPR
gABCMAAAQ+eAAEIwAABD+YAAQjAAAEQCwABCMAAARAVAAEIwAABEFgAAQjAAAEQbwABCMAAARCcA
AEIwAABEL0AAQjAAAEQ4QABCMAAARIYAAEIwAABCCAAAQjQAAELcAABCNAAAQvYAAEI0AABDJwAA
QjQAAENpAABCNAAAQ3kAAEI0AABDmoAAQjQAAEOngABCNAAAQ7cAAEI0AABDzQAAQjQAAEPtAABC
NAAARAQAAEI0AABEGAAAQjQAAER2AABCNAAARIHAAEI0AABEhiAAQjQAAESK4ABCNAAARI5AAEI0
AABEkSAAQjQAAMGAAABCOAAAQqwAAEI4AABDCgAAQjgAAENGAABCOAAAQ54AAEI4AABD0IAAQjgA
AEQAQABCOAAAwZAAAEI8AABCjAAAQjwAAEMEAABCPAAAQyoAAEI8AABDXQAAQjwAAEOEgABCPAAA
Q6WAAEI8AABDuwAAQjwAAEPSAABCPAAAQ/UAAEI8AABEIUAAQjwAAEQoAABCPAAARDIAAEI8AABE
VwAAQjwAAER4gABCPAAAwiwAAEJAAABCogAAQkAAAEMAAABCQAAAQxMAAEJAAABDJwAAQkAAAENQ
AABCQAAAQ20AAEJAAABDhQAAQkAAAEOPgABCQAAAQ5kAAEJAAABDuQAAQkAAAEPLAABCQAAAQ92A
AEJAAABECwAAQkAAAEQjwABCQAAARCcAAEJAAABES0AAQkAAAERagABCQAAARFrAAEJAAADCBAAA
QkQAAEJgAABCRAAAQwwAAEJEAABDTgAAQkQAAEOAAABCRAAAQ4+AAEJEAABDmIAAQkQAAEOzAABC
RAAAQ8QAAEJEAABD0oAAQkQAAEPsgABCRAAAQ/uAAEJEAABEDkAAQkQAAEQWgABCRAAARCYAAEJE
AABEPgAAQkQAAEROgABCRAAARGWAAEJEAABEZoAAQkQAAESBYABCRAAARIkgAEJEAABEkmAAQkQA
AMJMAABCSAAAQiAAAEJIAABC7gAAQkgAAEMRAABCSAAAQyIAAEJIAABDMQAAQkgAAENOAABCSAAA
Q24AAEJIAABDdQAAQkgAAEOFgABCSAAAQ4cAAEJIAABDlgAAQkgAAEOrgABCSAAAQ8SAAEJIAABD
0AAAQkgAAEPngABCSAAARA6AAEJIAABEUsAAQkgAAERqgABCSAAARIrgAEJIAADCPAAAQkwAAD+A
AABCTAAAQsYAAEJMAABDHQAAQkwAAENkAABCTAAAQ5sAAEJMAABDvAAAQkwAAEP7gABCTAAARI9A
AEJMAADDUQAAQlAAAMHAAABCUAAAQjQAAEJQAABCvgAAQlAAAELYAABCUAAAQwoAAEJQAABDMwAA
QlAAAENJAABCUAAAQ2kAAEJQAABDiIAAQlAAAEO3AABCUAAAQ88AAEJQAABD7gAAQlAAAEQLQABC
UAAARIbAAEJQAABEkIAAQlAAAESUQABCUAAAQjAAAEJUAABC+gAAQlQAAEMTAABCVAAAQx0AAEJU
AABDNAAAQlQAAENnAABCVAAAQ4aAAEJUAABDiQAAQlQAAEOWgABCVAAAQ56AAEJUAABDo4AAQlQA
AEO0AABCVAAAQ8UAAEJUAABDy4AAQlQAAEPpgABCVAAARDRAAEJUAABEeoAAQlQAAESB4ABCVAAA
RIqgAEJUAABCsAAAQlgAAEMLAABCWAAAQxwAAEJYAABDOQAAQlgAAENqAABCWAAAQ5MAAEJYAABD
o4AAQlgAAEO8gABCWAAAQ84AAEJYAABEEQAAQlgAAERcgABCWAAARIfAAEJYAABEh+AAQlgAAMMX
AABCXAAAwpIAAEJcAABBEAAAQlwAAEKKAABCXAAAQvQAAEJcAABDEQAAQlwAAEMuAABCXAAAQ0AA
AEJcAABDXQAAQlwAAEN3AABCXAAAQ5aAAEJcAABDtgAAQlwAAEPKAABCXAAAQ/EAAEJcAABELMAA
QlwAAEROgABCXAAARHCAAEJcAABEheAAQlwAAESQQABCXAAAQhAAAEJgAABC6AAAQmAAAEMGAABC
YAAAQx4AAEJgAABDTAAAQmAAAEN8AABCYAAAQ5OAAEJgAABDpQAAQmAAAEOxgABCYAAAQ9oAAEJg
AABCAAAAQmQAAELmAABCZAAAQwwAAEJkAABDFQAAQmQAAEMzAABCZAAAQ2MAAEJkAABDdgAAQmQA
AEOIAABCZAAAQ5iAAEJkAABDsoAAQmQAAEO/gABCZAAAQ9oAAEJkAABEToAAQmQAAER2AABCZAAA
RITAAEJkAABEi0AAQmQAAMOxAABCaAAAwpIAAEJoAABCLAAAQmgAAELGAABCaAAAQwAAAEJoAABD
JQAAQmgAAENaAABCaAAAQ2kAAEJoAABDiIAAQmgAAEO1gABCaAAAQ9SAAEJoAABEWIAAQmgAAERx
QABCaAAARH3AAEJoAABEhuAAQmgAAESJIABCaAAARJOAAEJoAADDm4AAQmwAAMOHgABCbAAAQjAA
AEJsAABC3AAAQmwAAEL8AABCbAAAQwkAAEJsAABDDgAAQmwAAEMVAABCbAAAQyMAAEJsAABDNwAA
QmwAAEM/AABCbAAAQ1oAAEJsAABDYgAAQmwAAEOFAABCbAAAQ48AAEJsAABDlAAAQmwAAEOigABC
bAAAQ6+AAEJsAABDyQAAQmwAAEPgAABCbAAAQ+cAAEJsAABD+gAAQmwAAEQFwABCbAAARBIAAEJs
AABEIMAAQmwAAEQogABCbAAARFDAAEJsAABEfcAAQmwAAESDQABCbAAARImAAEJsAABEkGAAQmwA
AESV4ABCbAAAw7GAAEJwAADDgQAAQnAAAEK+AABCcAAAQxkAAEJwAABDOwAAQnAAAENjAABCcAAA
Q3MAAEJwAABDjwAAQnAAAEO0AABCcAAARDpAAEJwAABEcsAAQnAAAESAwABCcAAARIjgAEJwAABE
jCAAQnAAAMJUAABCdAAAQqQAAEJ0AABDHgAAQnQAAENOAABCdAAAQ14AAEJ0AABDlwAAQnQAAEOk
AABCdAAAQ7sAAEJ0AABD1wAAQnQAAEPngABCdAAARCTAAEJ0AABEhgAAQnQAAESGwABCdAAAwnAA
AEJ4AABB4AAAQngAAEL4AABCeAAAQxIAAEJ4AABDLgAAQngAAENYAABCeAAAQ3IAAEJ4AABDmgAA
QngAAEOpgABCeAAAQ/KAAEJ4AABET0AAQngAAERxgABCeAAARIVAAEJ4AABEhoAAQngAAESLQABC
eAAAQt4AAEJ8AABDBQAAQnwAAEMZAABCfAAAQyoAAEJ8AABDRgAAQnwAAENhAABCfAAAQ5WAAEJ8
AABD7gAAQnwAAESMAABCfAAARJUgAEJ8AABB4AAAQoAAAEMHAABCgAAAQx4AAEKAAABDNgAAQoAA
AENfAABCgAAAQ4GAAEKAAABDk4AAQoAAAEO4AABCgAAAQ8mAAEKAAABD6gAAQoAAAEP2gABCgAAA
Q/cAAEKAAABECYAAQoAAAEQVQABCgAAARDKAAEKAAABEa8AAQoAAAER1AABCgAAARIZgAEKAAABC
jAAAQoIAAELmAABCggAAQxQAAEKCAABDNQAAQoIAAENiAABCggAAQ3YAAEKCAABDioAAQoIAAEOz
AABCggAAQ8AAAEKCAABD3AAAQoIAAEPtAABCggAARAXAAEKCAABEGQAAQoIAAEQxwABCggAAREOA
AEKCAABESoAAQoIAAERRAABCggAARF3AAEKCAABEaUAAQoIAAESQ4ABCggAAQqgAAEKEAABDHgAA
QoQAAEMuAABChAAAQ0sAAEKEAABDdgAAQoQAAEOfAABChAAAQ7IAAEKEAABDxgAAQoQAAEPSgABC
hAAAQ/CAAEKEAABD9QAAQoQAAEQDQABChAAARA6AAEKEAABEH8AAQoQAAEQvQABChAAARDzAAEKE
AABEU0AAQoQAAERkAABChAAARHWAAEKEAABEh6AAQoQAAESQwABChAAAwKAAAEKGAABCjgAAQoYA
AELmAABChgAAQx8AAEKGAABDYQAAQoYAAEOSgABChgAAQ6sAAEKGAABDyYAAQoYAAERSwABChgAA
RIogAEKGAABElOAAQoYAAEGgAABCiAAAQrIAAEKIAABDFAAAQogAAENDAABCiAAAQ3wAAEKIAABD
lYAAQogAAEOrgABCiAAAQ8KAAEKIAABD24AAQogAAEP4gABCiAAARGZAAEKIAABEc0AAQogAAER+
AABCiAAARICAAEKIAABCBAAAQooAAEL8AABCigAAQysAAEKKAABDaQAAQooAAEOOAABCigAAQ6wA
AEKKAABEAoAAQooAAEQVgABCigAARB5AAEKKAABEP0AAQooAAERVwABCigAARGlAAEKKAABEesAA
QooAAESI4ABCigAAwpgAAEKMAABCigAAQowAAELmAABCjAAAQwoAAEKMAABDGgAAQowAAEMwAABC
jAAAQ0cAAEKMAABDewAAQowAAEOKAABCjAAAQ5qAAEKMAABDrQAAQowAAEPJAABCjAAARAmAAEKM
AABEa0AAQowAAER6wABCjAAARISgAEKMAABEiOAAQowAAMLKAABCjgAAQqoAAEKOAABDGgAAQo4A
AEObAABCjgAAQ66AAEKOAABDxQAAQo4AAEPVgABCjgAAQ/EAAEKOAABEW0AAQo4AAERoAABCjgAA
RIPAAEKOAADCRAAAQpAAAEKCAABCkAAAQsoAAEKQAABDFwAAQpAAAEM9AABCkAAAQ1AAAEKQAABD
dQAAQpAAAEOEgABCkAAAQ4+AAEKQAABDtwAAQpAAAEO7gABCkAAAQ9yAAEKQAABEQkAAQpAAAERl
QABCkAAARHKAAEKQAABEiOAAQpAAAESRYABCkAAAweAAAEKSAABCjAAAQpIAAELgAABCkgAAQx4A
AEKSAABDTAAAQpIAAENwAABCkgAAQ6mAAEKSAABD3AAAQpIAAEPtAABCkgAARAvAAEKSAABENQAA
QpIAAER2QABCkgAARIFAAEKSAABEjMAAQpIAAML2AABClAAAQYAAAEKUAABDAwAAQpQAAEMeAABC
lAAAQzsAAEKUAABDWwAAQpQAAEOGgABClAAAQ6cAAEKUAABDuIAAQpQAAEPfAABClAAAQ/qAAEKU
AABEC4AAQpQAAEQZgABClAAARG5AAEKUAABEgiAAQpQAAESLAABClAAA
      </set>
      <set id="src_96" fmt="series">
AAAABnNyY185NgAAAAI/gAAAw8eAAAAAAAEAAAZAQBM6AUASkhpAEfAJQBFUgEAQwCRAEDOKQA+v
PkAPM71ADsFwQA5YtEAN+cdADaTrQA1aTEANGfhADOPvQAy4HkAMll5ADH50QAxwD0AMatBADG5F
QAx56EAMjSBADKdCQAzHlEAM7UdADReJQA1FbUANdgFADahGQA3bNEAODbxADj7EQA5tMkAOl+hA
Dr3BQA7dnEAO9llADwbbQA8OEUAPCuZADvxUQA7hYUAOuRxADoKdQA49GUAN59BADYISQA0LPUAM
gtBAC+haQAs7f0AKe/pACamWQAjESUAHzBBABsEEQAWjUUAEc0ZAAzFEQAHduUAAeTk//gjGP/r/
2D/32TM/9JaFP/E5nT/txFU/6ji+P+aY8j/i5xs/3yVzP9tWRT/Xe9U/05hzP8+ucj/LwB4/x8++
P8PfkT+/8cY/vAh9P7glwz+0S44/sHvDP6y4Hj+pAkc/pVvNP6HGET+eQlw/mtHZP5d1kz+ULls/
kPztP43h4z+K3bM/h/CvP4UbCD+CXM0/f2vdP3pMdz91WtI/cJYeP2v9WD9nj04/Y0qjP18t0j9b
N0E/V2UbP1O1gD9QJl8/TLXRP0lhxD9GKCw/QwbbPz/7tT89BKM/Oh+VPzdKiD80g4g/McjCPy8Y
WD8scJg/Kc/pPyc00D8knfE/IgoNPx94DD8c5vQ/GlYCPxfEeT8VMc4/Ep2nPxAHsT8Nb64/CtXB
Pwg6ET8FnOM/Av6ePwBfxz77gfw+9kYAPvENQT7r2ZY+5q0APuGJpD7cccY+12fjPtJuUT7Nh54+
yLZjPsP9Qz6/XuU+ut3vPrZ9BD6yPro+riWcPqo0Ij6mbLA+otGOPp9k5z6cKMg+mR8YPpZJmD6T
qeE+kUFgPo8Rbj6NGvk+i17jPond2j6ImHM+h47VPobBFD6GLxI+hdh6PoW83z6F24o+hjOcPobD
5T6Hizk+iIgIPom4tj6LG50+jK60Po5wFD6QXX0+knTPPpSzkz6XF1g+mZ21PpxD9j6fB30+oeWm
PqTbyD6n5zk+qwV1Pq4zwz6xb5E+tLZWPrgFnj67Wwg+vrRJPsIPND7FabU+yMHaPswV1D7PY/Y+
0qq9PtXozT7ZHPM+3EYpPt9jlz7idFY+5XglPuhutz7rV/A+7jPjPvEC1T7zxTs+9nu6PvknSz77
yNo+/mGePwB5fT8Bvz4/AwLyPwRFjT8FiBU/BsunPwgRcT8JWrQ/CqjPPwv9JD8NWRY/Dr44PxAu
Bz8Rqhw/EzQVPxTNrj8WeIg/GDZXPxoI0j8b8bE/HfKqPyANbz8iQ7A/JJcjPycJWD8pm98/LFBL
Py8n4j8yJB4/NUZGPziPhz88API/P5uGP0NgGD9HT0o/S2mqP0+vmT9UIVQ/WL7nP12INT9ifO8/
Z5yaP2zmhz9yWdY/d/WJP324Tz+B0Fs/hNaXP4ft6z+LFVg/jkvIP5GQGT+U4Qk/mD1JP5ujeT+f
EjY/oogKP6YDaz+pgtM/rQSxP7CHeD+0CZU/t4l+P7sFrD++fKA/wezoP8VVHz/Is/I/zAggP89Q
fz/Si/w/1bmoP9jYoT/b6Cg/3uebP+HWdj/ktHY/54FbP+o9Ez/s56s/74FXP/IKaz/0g1E/9uzD
P/lHZj/7lB0//dPeQAAD3UABGG9AAihDQAM0BUAEPGtABUIsQAZGCUAHSMhACEsyQAlODkAKUiVA
C1g7QAxhEkANbWZADn3zQA+TaUAQrnRAEc+rQBL3pUAUJupAFV3yQBadK0AX5PVAGTWmQBqPg0Ab
8sBAHV+FQB7V80AgVhRAId/pQCNzaEAlEHZAJrb6QChmxkAqH6dAK+FkQC2rvkAvfmlAMVkgQDM7
j0A1JWlANxZcQDkOG0A7DFBAPRC6QD8bFEBBKyJAQ0CqQEVbfEBHe2xASaBnQEvKU0BN+SlAUCzu
QFJlr0BUo4VAVuaXQFkvEkBbfTtAXdFfQGArzEBijPZAZPVLQGdlPkBp3VJAbF4WQG7oG0Bxe/VA
dBpMQHbDxEB5eQdAfDrFQH8Jq0CA8zNAgmjOQIPl/0CFaxdAhvhjQIiOKkCKLLVAi9RFQI2FFECP
P1dAkQM6QJLQ5kCUqHFAlonvQJh1bECaaudAnGpNQJ5ziECghntAoqL5QKTIxECm95tAqS8sQKtv
GECttwBAsAZsQLJc3EC0ucpAtxykQLmEzUC78aBAvmJyQMDWjkDDTT1AxcXBQMg/VkDKuT1AzTKp
QM+q10DSIQBA1JRgQNcEOEDZb81A29ZzQN43bkDgkh5A4uXpQOUyQ0DndqdA6bKlQOvl1EDuD99A
8DCAQPJHhkD0VMlA9lhCQPhR8UD6QfxA/CiKQP4F4ED/2lZBANMrQQG1LkECk39BA25uQQRGWkEF
G6hBBe7DQQbAIkEHkEJBCF+lQQku0UEJ/lJBCs67QQugnkEMdJBBDUspQQ4lAkEPArFBD+TJQRDL
3EERuHpBEqssQROkc0EUpM1BFaywQRa8h0EX1LZBGPWUQRofb0EbUoZBHI8SQR3VNUEfJQZBIH6T
QSHh2EEjTsFBJMUrQSZE5kEnzbJBKV9AQSr5LkEsmxJBLkRuQS/0u0Exq2BBM2e4QTUpE0E27rdB
OLfZQTqDp0E8UUxBPh/mQT/uikFBvExBQ4g6QUVRW0FHFrdBSNdQQUqSK0FMRkpBTfK0QU+WdEFR
MJFBUsAcQVREL0FVu+JBVyZbQViCwUFZ0ERBWw4kQVw7oUFdWAhBXmKzQV9bBkFgQGlBYRJVQWHQ
TkFieeFBYw6gQWOOLkFj+DpBZEx5QWSKqkFksppBZMQVQWS+/UFkozpBZHC4QWQnbkFjx1pBY1CD
QWLC9kFiHsVBYWQLQWCS6kFfq4tBXq4VQV2avUFccbtBWzNOQVnfuEFYd0JBVvo4QVVo5kFTw61B
UgrqQVA+/0FOYFJBTG9TQUpsb0FIWCRBRjLuQUP9UkFBt9dBP2MQQTz/jkE6je5BOA7FQTWCwEEy
6otBMEbSQS2YTUEq37VBKB3JQSVTTUEigQZBH6e8QRzIQUEZ42VBFvn6QRQM1EERHM5BDirAQQs3
gEEIQ+xBBVDaQQJfI0D+3zhA+QYyQPM020DtbNNA56+tQOH++kDcXEFA1sj/QNFGoEDL1pBAxnop
QMEyt0C8AXtAtuenQLHmWUCs/qpAqDGlQKOAOUCe60xAmnOxQJYaMECR33ZAjcQnQInI1ECF7gBA
gjQXQH027UB2SNpAb55sQGk3/EBjFcNAXTfVQFeeI0BSSIxATTbBQEhoWkBD3NRAP5OKQDuLvEA3
xI9AND0MQDD0I0At6K1AKxlkQCiE7kAmKdhAJAaeQCIZoUAgYSlAHtt2QB2GrkAcYPBAG2hJQBqa
rEAZ9g5AGXhUQBkfU0AY6NFAGNKlQBjajEAY/kFAGTt/QBmQBEAZ+YRAGnW4QBsCXUAbnTJAHEP3
QBz0h0AdrKlAHmo4QB8rGUAf7UlAIK7KQCFtrUAiKBdAItw/QCOIakAkKuJAJMIoQCVMwkAlyU1A
JjZ6QCaTE0Am3gBAJxY/QCc650AnSzRAJ0ZjQCcr0EAm+wVAJrOnQCZVZUAl4BhAJVOlQCSwDkAj
9XJAIyQQQCI8N0AhPlBAICrbQB8Ce0Adxc5AHHWQQBsSmEAZncdAGBgWQBaCgkAU3iJAEywWQBFt
kkAPo7pADc/WQAvzLkAKDw5ACCTCQAY1nUAEQvhAAk4aQABYYT/8xkA/+N9FP/T+Zz/xJiA/7Vjv
P+mZOj/l6Us/4kthP97BqD/bTjA/1/LkP9Sxnz/RjB8/zoQFP8ua3z/I0iA/xir7P8OmmT/BRgU/
vwotP7zz3T+7A8U/uTp8P7eYcD+2Hfc/tMtNP7OglD+yndE/scLyP7EPzD+whBw/sB97P6/hiz+v
ydA/r9etP7AKhT+wYZw/sNwrP7F5aD+yOGo/sxhGP7QYCT+1Nqw/tnMjP7fMWT+5QTM/utCAP7x5
Jj++Ofg/wBHGP8H/Wz/EAYE/xhcBP8g+oj/Kdyw/zL9nP88WHz/ReiE/0+pGP9Zlaz/Y6mE/23gL
P94NUj/gqSo/40qNP+XwcD/omfM/60YvP+30TD/wo3s/81MGP/YCND/4sGk/+10FP/4Hi0AAV79A
Aao5QAL7CEAESgRABZcVQAbiGkAIKwBACXG8QAq2QkAL+JVADTiwQA52mUAPsmFAEOwSQBIjuUAT
WWlAFI0vQBW/EEAW7x9AGB1oQBlJ8kAadMhAG53nQBzFS0Ad6ulAHw6+QCAwtUAhULJAIm6VQCOK
OkAko3NAJboVQCbN4kAn3qBAKOwHQCn10kAq+7FAK/1VQCz6ZkAt8oxALuVtQC/SrkAwufVAMZro
QDJ1MEAzSHRANBRZQDTYmEA1lOhANkkFQDb0rEA3l6hAODHZQDjDF0A5S0JAOcpXQDpAUUA6rTRA
OxERQDtsB0A7vjVAPAfPQDxJHEA8gmlAPLQOQDzeZEA9AdZAPR7WQD013kA9R3ZAPVQlQD1ce0A9
YRBAPWJ9QD1hYkA9XmFAPVoeQD1VQUA9UGxAPUxCQD1JaUA9SHlAPUoWQD1O3EA9V1dAPWQeQD11
ukA9jKdAPalmQD3MakA99iBAPibpQD5fIEA+nxNAPucHQD83OEA/j9hAP/EPQEBa+0BAza5AQUkw
QEHNgUBCWpJAQvBNQEOOkkBENSRAROPfQEWagUBGWMJARx5QQEfq00BIvepASZciQEp2BUBLWhdA
TELUQE0vqEBOIA1ATxNnQFAJF0BRAHJAUfjbQFLxoUBT6hdAVOGEQFXXMkBWymVAV7pjQFimbEBZ
jb9AWm+gQFtLU0BcIBpAXO00QF2x5UBebXZAXx8xQF/GWkBgYk9AYPJjQGF17UBh7E1AYlTsQGKv
MUBi+o1AYzZ5QGNiZkBjfeJAY4iFQGOB5UBjaaZAYz9wQGMC8kBis/FAYlI3QGHdmEBhVe1AYLsp
QGANQ0BfTEFAXngzQF2ROUBcl4NAW4tIQFps0UBZPHRAV/qXQFanskBVREJAU9DbQFJOHEBQvLlA
Tx1vQE1w/UBLuEhASfQ5QEglukBGTcxARG2GQEKF/kBAmFhAPqXDQDyvcUA6tphAOLx0QDbCR0A0
yWNAMtMPQDDglUAu8zxALQxAQCss50ApVm1AJ4n/QCXIwEAkE8pAImwnQCDS2EAfSMNAHc7CQBxl
m0AbDftAGch+QBiVoEAXdc9AFmlYQBVwbkAUiyxAE7mYQBL7kEASUOBAEbk2QBE0KUAQwTlAEF/G
QBAPHEAPznBAD5ziQA95fUAPYzxAD1kIQA9ZvEAPZCZAD3cJQA+RIUAPsSRAD9XIQA/9tkAQJ6JA
EFJAQBB8SEAQpHFAEMmGQBDqY0ARBepAERsPQBEo1EARLldAESq5QBEdPkARBT5AEOIsQBCzhEAQ
ePFAEDImQA/fAkAPf3ZADxOMQA6bbEAOF1VADYelQAzsykAMR1BAC5fZQArfIEAKHfFACVUzQAiF
2EAHsOlABtd2QAX6mkAFG41ABDuFQANbvUACfYVAAaImQADK8T//8nY//lyZP/zW2T/7Y8I/+gXU
P/i/lj/3k1U/9oNaP/WRwj/0wJU/9BHCP/OHBT/zIf0/8uQeP/LOvT/y4wQ/8yHJP/OL3T/0Idw/
9OQhP/XS3D/27gw/+DV/P/mo0T/7R20//RCQP/8DUUAAj0hAAbB+QALkkUAEKrdABYIRQAbpqkAI
YINACeWPQAt3ukANFdtADr7HQBBxTEASLDBAE+4zQBW2GEAXgqBAGVKSQBskuUAc9+FAHsrZQCCc
ikAia+BAJDfSQCX/aEAnwbFAKX3cQCszIkAs4MhALoY4QDAi50Axtl9AM0A7QDTAOUA2NixAN6H0
QDkDh0A6WvtAO6h4QDzsOUA+Jo5AP1fSQECAgkBBoSRAQrpPQEPMpkBE2NlARd+mQEbh0EBH4CRA
SNtzQEnUk0BKzFpAS8OeQEy7MkBNs+dATq57QE+rqkBQrC9AUbC2QFK50kBTyARAVNu+QFX1X0BX
FTBAWDtaQFln90BamwtAW9R4QF0UB0BeWWhAX6QmQGDzuEBiR3JAY56PQGT4L0BmU1ZAZ670QGkJ
2UBqYr9Aa7hLQG0JDkBuU4lAb5YpQHDPSkBx/UlAcx50QHQxE0B1M25AdiPFQHcAZUB3x5xAeHe6
QHkPIkB5jERAee2iQHox0UB6V35Ael1zQHpCk0B6BcNAeaY6QHkjK0B4fAhAd7BdQHa/10B1qk9A
dG/DQHMQWEBxjFdAb+QtQG4YjEBsKjJAahoJQGfpJEBlmLVAYyoTQGCeskBd+CRAWzgdQFhgYUBV
csdAUnFQQE9d/EBMOuBASQoaQEXN1UBCiEBAPzuNQDvp8EA4lZJANUCoQDHtW0AuncNAK1PzQCgR
6UAk2ZVAIazWQB6NdEAbfSZAGH2GQBWQH0AStlpAD/GHQA1C3EAKq3ZACCxcQAXGcUADenxAAUku
P/5mLz/6cW4/9rTVP/Mw+j/v5jY/7NStP+n8fj/nXYk/5Pd/P+LJ9D/g1Fw/3xYMP92ORD/cPCM/
2x6uP9o02z/ZfY4/2PefP9ih1z/YevY/2IG2P9i0yj/ZEuE/2ZqpP9pK0T/bIgk/3B79P91AfD/e
hTw/3+v4P+Fzbj/jGok/5OAeP+bDEz/owlg/6tzrP+0R0T/vYBE/8ca5P/RE5j/22co/+YSNP/xE
Zz//GKFAAQA9QAJ9n0AEBCJABZNwQAcrMkAIyx9ACnLpQAwiREAN2ORAD5Z/QBFaykATJYBAFPZS
QBbM9UAYqR9AGoqEQBxw2EAeW8RAIEsFQCI+RkAkNTRAJi96QCgswUAqLK5ALC7rQC4zFEAwOMNA
Mj+oQDRHUEA2T15AOFdeQDpe4UA8ZXtAPmq4QEBuK0BCb15ARG3aQEZpKUBIYMZASlQ3QExC+kBO
LJRAUBCIQFHuVUBTxX5AVZWDQFdd4EBZHh5AWtXMQFyEYUBeKXFAX8SIQGFVM0Bi2whAZFWeQGXE
kUBnJ4RAaH4fQGnIDUBrBPxAbDSrQG1W10Bua01Ab3HcQHBqW0BxVKlAcjCuQHL+WEBzvaNAdG6F
QHURDkB1pU1AditdQHajVkB3DWJAd2m5QHe4k0B3+jFAeC7RQHhWykB4cm9AeIIbQHiGM0B4fxFA
eG0wQHhQ/EB4KupAd/tyQHfDF0B3gldAdzmtQHbpqEB2ks9AdjWxQHXS20B1attAdP48QHSNkEB0
GWZAc6JJQHMox0ByrW5AcjDHQHGzWUBxNalAcLg+QHA7mUBvwDpAb0aUQG7PIUBuWlNAbeiVQG16
UkBtD+xAbKnBQGxIKkBr63dAa5PxQGtB4kBq9ZBAaq8nQGpu40BqNPNAagGAQGnUqkBprpRAaY9S
QGl29EBpZYxAaVspQGlX0EBpW4NAaWZIQGl4HEBpkP9AabDyQGnX+EBqBhFAajtFQGp3j0BquwNA
awWyQGtXskBrsSBAbBIfQGx62kBs64NAbWRmQG3lwUBub+lAbwMyQG+gDEBwRuxAcPhOQHG0vUBy
fMZAc1EMQHQyPkB1IQ1Adh44QHcqgkB4RrpAeXOuQHqyNkB8AzVAfWeCQH7gAUCANshAgQiCQIHl
mECCznhAg8OBQITFFUCF05VAhu9RQIgYlUCJT6ZAipS7QIvoCECNSa5AjrnFQJA4WUCRxWdAk2Dg
QJUKp0CWwo5AmIhZQJpbuUCcPFFAnimyQKAjY0CiKNRApDlnQKZUbkCoeS1AqqbXQKzcjkCvGWpA
sVx0QLOkqkC18PtAuEBOQLqRf0C842FAvzTDQMGEX0DD0P5AxhlcQMhcMkDKmDVAzMwfQM72rkDR
FppA0yqjQNUxiUDXKhhA2RMkQNrrjEDcsjNA3mYLQOAGFkDhkWJA4wcDQORmJ0DlrgVA5t3pQOf1
MEDo80hA6dezQOqiAkDrUd9A6+cFQOxhQUDswHJA7QSTQO0tq0DtO9VA7S9AQO0IK0DsxulA7GvX
QOv3cEDrajJA6sSsQOoHfEDpM1BA6EjXQOdI0kDmNA5A5QtYQOPPhUDigXhA4SIVQN+yQUDeMuZA
3KTsQNsJPkDZYMBA16xbQNXs9kDUI3FA0lCiQNB1XkDOknhAzKi3QMq420DIw5tAxsmtQMTLt0DC
yltAwMY1QL6/2kC8t81Auq6RQLikoEC2mm5AtJBpQLKG+ECwfnxArndTQKxx10Cqbl9AqG1DQKZu
2UCkc3JAontbQKCG70CeloRAnKp2QJrDJECY4PFAlwRCQJUthUCTXS1AkZOoQI/Rf0COFzNAjGVV
QIq8ekCJHTpAh4g8QIX+KECEf61Agw2DQIGoXkCAUP1AfhA+QHudGkB5ShpAdxjRQHUK0UBzIZ5A
cV7KQG/D2EBuUkNAbQt8QGvw5EBrA85AakV4QGm3DkBpWaJAaS4wQGk1lEBpcJBAad/GQGqDtkBr
XMNAbGsdQG2u2EBvJ+FAcNX+QHK4w0B0z5hAdxnQQHmWhUB8RKtAfyMNQIEYJQ==
      </set>
      <set id="src_86" fmt="series">
AAAABnNyY184NgAAAAI/gAAAw8eAAAAAAAEAAAZAP60kLT+q0Mw/qHxyP6YnND+j0RM/oXn7P58h
yz+cyFA/mm1QP5gQgz+VsZ0/k1BPP5DsRD+OhSo/jBqzP4mskj+HOl0/hMP/P4JJRT9/lBI/eoxi
P3V7Yj9wYRo/az2tP2YRYD9g3Jg/W5/ZP1ZbyT9RESw/S8DiP0Zr7D9BE2M/O7h6PzZcez8xAMQ/
K6bFPyZP/z8g/f0/G7JVPxZuoz8RNIg/DAWkPwbjlz8Bz/s++ZjGPu+0rz7l9qw+3GGYPtL4Lz7J
vQY+wLKMPrfbAj6vOH8+pszoPp6Z7z6WoRg+juOvPodizz6AH14+cjQcPmSmvz5Xl0A+SwXZPj7y
Zz4zXGw+KEMSPh2lMz4TgVk+CdXIPgCgfj3vvno93x8bPc9diD3AdBA9slyyPaURJD2YiuQ9jMM9
PYGzUj1uqFQ9Wz1uPUkXvj04KQk9KGU7PRm7gD0MHf08/v4MPOemiTzSFZQ8vjGaPKvhpTybEy88
i6rGPHskHDxhZyA8SfWEPDSoJDwhWdY8D+d5PAAv/TvkKNQ7yu/RO7R/gjugpsY7jzjFO4AM9ztl
/j07T96ZOz2Dszsuvs47I2mxOxtmqzsWzoY7FXVPOxdaBDschLI7JQaBOzD50TtAglM7U80rO2sR
DzuDRzc7k0fMO6W0cTu6vG070pQzO+11fzwFz7I8Fqs0PClyRjw+TLU8VWUcPG7o7jyFhDs8lPtv
PKX1Ezy4jZM8zOcEPOMbJjz7Ssg9CswBPRkTEz0ojN09OUwwPUtkZD1e6Uw9c/ILPYVIqD2RbiI9
nnQrPaxllT27TUQ9yzYiPdwrEz3uNuw+ALIwPgre+z4Vpv0+IQ84Pi0cgD4503U+Rzh3PlVPoj5k
HMU+c6NVPoHzkD6KdSw+k1haPpydhz6mRWo+sFB3Prq+3z7FkIw+0MUePtxb5j7oU+w+9KvhPwCx
Fj8HOm4/DfDaPxTTED8b36A/IxTwPypxQz8x8rM/OZc5P0FcrT9JQMQ/UUEbP1lbXj9hjNo/adLm
P3IqzD96kfo/gYLDP4XBaj+KA38/jkfRP5KM6D+W0XY/mxQ6P59T/j+jj6A/p8YOP6v2ZT+wH7I/
tEEtP7haKz+8aiM/wHCoP8Rtcz/IYGE/zElNP9AoiT/T/mY/18tgP9uQGz/fTX4/4wRyP+a2HD/q
Y8s/7g8NP/G5cz/1ZNs/+RMiP/zGcUAAQHZAAiJ1QAQKbUAF+aRAB/FtQAnzIkAMACdADhnUQBBB
rEASeSBAFMGkQBccqkAZi65AHBASQB6rO0AhXpBAJCtcQCcS5EAqFmJALTb9QDB1zkAz09dAN1IK
QDrxQUA+skBAQpWxQEacKUBKxipATxQMQFOGHUBYHH1AXNc6QGG2Q0BmuXhAa+CKQHErFkB2mJxA
fCiCQIDtCkCD1kBAhs91QInYGkCM77BAkBWcQJNJOUCWidlAmdbCQJ0vNECgkmFAo/92QKd1nECq
8+xArnl6QLIFV0C1loxAuSwdQLzFCkDAYFBAw/znQMeZy0DLNeJAztAqQNJnf0DV+uhA2YlWQN0R
vUDgkxFA5AxQQOd8b0Dq4m5A7j1QQPGMHED0zeBA+AGxQPsmqkD+O+1BAKBTQQIaBUEDiqxBBPHr
QQZPa0EHot1BCOv3QQoqc0ELXg5BDIaUQQ2j2EEOtaxBD7vtQRC2g0ERpVNBEohUQRNfdkEUKsRB
FOpGQRWeDEEWRi5BFuLKQRd0AEEX+fRBGHTcQRjk7UEZSmdBGaWGQRn2jkEaPchBGnuCQRqwDUEa
27pBGv7gQRsZ1kEbLPdBGziXQRs9HEEbOt9BGzI8QRsjikEbDypBGvVwQRrWuUEas1pBGouvQRpg
CkEaMLpBGf4NQRnIUUEZj81BGVTKQRkXkEEY2F5BGJdzQRhVDkEYEWpBF8y+QReHRkEXQT5BFvrW
QRa0SUEWbcxBFieXQRXh30EVnN1BFVjIQRUV20EU1FBBFJRmQRRWXEEUGnVBE+DvQROqGEETdjNB
E0WUQRMYj0ES73JBEsqOQRKqP0ESjuJBEnjTQRJobkESXhFBElobQRJc6EESZtxBEnhOQRKRn0ES
sy5BEt1MQRMQUUETTI1BE5JFQRPhu0EUOylBFJ7GQRUMvEEVhS9BFgg2QRaV3kEXLixBF9EXQRh+
ikEZNmJBGfh0QRrEh0EbmlZBHHmHQR1huUEeUoBBH0tnQSBL40EhU2ZBImFWQSN1DkEkjd9BJasX
QSbL90En77tBKRWcQSo80EErZIhBLIv4QS2yUUEu1sRBL/iJQTEW1UEyMPBBM0YiQTRVwEE1XxxB
NmGkQTdcxUE4T/xBOTrjQTodFkE69k1BO8Y+QTyMvkE9SaxBPf0DQT6mzkE/RzFBP95kQUBsqUFA
8ltBQW/dQUHluEFCVH5BQrzTQUMfaUFDfQRBQ9Z2QUQsnkFEgGhBRNLJQUUkxEFFd1pBRcueQUYi
o0FGfYJBRt1SQUdDLUFHsCpBSCVaQUijy0FJLIVBScCMQUpg3kFLDmJBS8n3QUyUcEFNbopBTlj8
QU9UZEFQYVJBUYA/QVKxkkFT9ZlBVUyLQVa2kUFYM7lBWcP4QVtnL0FdHSdBXuWRQWDACEFirBJB
ZKkcQWa2f0Fo039Bav9LQW05AEFvf6RBcdIzQXQvjkF2loFBeQXcQXt8WkF9+KRBgDyrQYF+gkGC
wSFBhAPJQYVFuEGGhixBh8RdQYj/gkGKNtNBi2l+QYyWwUGNvc5Bjt3bQY/2JkGRBepBkgxlQZMI
2EGT+olBlODAQZW6zUGWiAFBl0e2QZf5SEGYnB5BmS+iQZmzSkGaJo5BmojzQZraBkGbGVtBm0aP
QZthR0GbaTVBm14WQZs/r0GbDdJBmshYQZpvJkGaAjBBmYFyQZjs9UGYRMlBl4kRQZa59UGV16pB
lOJ1QZPaokGSwIlBkZSIQZBXDkGPCI1BjamJQYw6iEGKvCBBiS7sQYeTiEGF6p5BhDTbQYJy+EGA
pbBBfZuEQXnX4UF2AgFBchtzQW4lw0FqIpFBZhNvQWH5+EFd17hBWa5BQVV/HkFRS9dBTRXqQUje
zkFEp/FBQHK4QTxAfUE4EpBBM+o1QS/IokErrwBBJ55tQSOX90EfnKJBG61dQRfLE0ET9ppBEDC+
QQx6O0EI07lBBT3iQQG5S0D8jPlA9cvoQO8wPkDousNA4mwoQNxFDkDWRflA0G9ZQMrBkUDFPOhA
v+GWQLqvxEC1p4hAsMjoQKwT3ECniEtAoyYOQJ7s8UCa3LFAlvT/QJM1fkCPncdAjC1mQIjj00CF
wI1AgsMJQH/VPUB6bU1AdUzjQHByl0Br3OdAZ4o5QGN48kBfp2xAXBPxQFi8xkBVoCVAUrxBQFAP
YkBNl5VAS1MHQEk/5UBHXDxARaY0QEQb/EBCu7ZAQYOTQEBxx0A/hI9APro7QD4REEA9h21APRuo
QDzMN0A8l5FAPHw7QDx4u0A8i65APLOqQDzveEA9PddAPZ2bQD4NkUA+jJ9APxm1QD+zy0BAWe1A
QQsaQEHGZkBCiu1AQ1fjQEQsXUBFB49AReirQEbO2kBHuVZASKdbQEmYPUBKiydAS39uQEx0SUBN
aPxATlzEQE9O60BQPsVAUSudQFIUyEBS+YVAU9kpQFSzEUBVhp5AVlMzQFcYP0BX1T5AWImOQFk0
yEBZ1oBAWm5SQFr750BbfvlAW/dFQFxkrUBcxxpAXR6DQF1q80BdrIhAXeNzQF4P9UBeMmZAXksw
QF5a0EBeYdVAXmDhQF5YsEBeSftAXjWdQF4ccEBd/2FAXd9rQF29nEBdmvlAXXiZQF1XoEBdOSRA
XR5CQF0IF0Bc96dAXO4ZQFzseUBc88hAXQUGQF0hE0BdSMhAXXzrQF2+MUBeDUNAXmqkQF7WxEBf
Uf1AX9ycQGB2vUBhIG9AYdmiQGKiLUBjedRAZGAvQGVUxkBmVwdAZ2ZWQGiB6kBpqO9Aatp8QGwV
lkBtWTNAbqQ5QG/1gkBxS+BAcqYdQHQC+0B1YSxAdr+CQHgcxEB5d7tAes84QHwiGEB9b0FAfrWs
QH/0YUCAlT1AgSuWQIG800CCSK9Ags7oQINPR0CDyaZAhD3kQISr/0CFE/1AhXX0QIXSCkCGKG5A
hnllQIbFOECHDEdAh077QIeNzECHyTtAiAHWQIg4MkCIbO9AiKCxQIjUG0CJB+VAiTzDQIlzaECJ
rIpAiejaQIopCUCKbblAireXQIsHQ0CLXU9Ai7pGQIwepkCMit5AjP9QQI18T0COAhpAjpDfQI8o
ukCPybJAkHPAQJEmvECR4m5AkqaIQJNyqkCURlpAlSEDQJYB/0CW6JJAl9PtQJjDJECZtUVAmqlG
QJueC0CckmtAnYUsQJ51CECfYK9AoEbLQKEl+ECh/M9AosnkQKOLzkCkQSFApOh1QKWAZ0CmB6NA
pnzRQKbeskCnK/xAp2OUQKeEYUCnjVhAp32VQKdUQ0CnEKZAprIdQKY4HkCloj1ApPAwQKQhvUCj
NuFAoi+sQKEMUECfzR1AnnJ7QJz9BUCbbWtAmcR8QJgDG0CWKlxAlDtlQJI3dUCQH+ZAjfYpQIu7
xkCJclZAhxuIQIS5DkCCTL1Af7DbQHq7/UB1vrFAcLzQQGu6O0BmutFAYcJvQFzU6UBX9gVAUymB
QE5y9EBJ1eJARVW0QED1skA8uPtAOKKHQDS1IkAw82lALV/FQCn8a0Amy2RAI85oQCEHBUAedohA
HB4FQBn+WEAYGAxAFmt2QBT4rkATv45AEr+xQBH4ckARaPRAERAcQBDsl0AQ/NpAET8lQBGxhEAS
UdNAEx3BQBQSz0AVLmNAFm2lQBfNrUAZS3JAGuPPQByTjEAeV1tAICvoQCINw0Aj+XxAJeujQCfg
xkAp1XlAK8ZXQC2wCEAvj0JAMWDQQDMhk0A0zoVANmS/QDfhZUA5QeVAOoPBQDukoUA8olhAPXrT
QD4sUUA+tS9APxQIQD9HkkA/TslAPyjHQD7U6EA+UrlAPaH6QDzCn0A7tM1AOnjZQDkPN0A3eKxA
NbYaQDPIi0AxsTNAL3FtQC0KtkAqfrBAJ88GQCT9p0AiDIpAHv3EQBvTa0AYj7FAFTTgQBHFOUAO
Qx5ACrDjQAcQ5kADZYg//2JNP/fsNj/wbYI/6OqvP+FoUj/Z6r8/0nY/P8sPCz/DuRA/vHgtP7VQ
GD+uRG4/p1h4P6CPaT+Z7EQ/k3HfP40i3j+HAbc/gRCwP3ajvD9rjnQ/YOTSP1ap8D9M4JM/Q4sq
Pzqr1T8yRGI/KlZVPyLi6j8b6xs/FW+ePw9w7j8J704/BOrJPwBjOj74sJc+8ZL9PutsUz7mOv4+
4f0dPt6wjj7cUvM+2uG3PtpaET7auQQ+2/toPt4d5j7hHVs+5PXfPumjpj7vIr0+9W8NPvyEVz8C
Lxo/BnwNPwsmqD8QLH0/FYsJPxs/sT8hR8c/J6CDPy5HCT81OGM/PHGDP0PvQz9LrmM/U6uKP1vj
cj9kUnE/bPTjP3XHOz9+xYU/g/XtP4ibMz+NUHs/khOzP5bivz+bu3k/oJu3P6WBRT+qae0/r1Ny
P7Q7lz+5IC0/vf7eP8LVbz/HoaU/zGFPP9ESTj/Vsms/2j+NP963gz/jGHk/52CDP+uNyz/vnpE/
85ErP/dkCj/7Fb4//qTyQAEIOkACq6RABDw1QAW5jUAHI15ACHlwQAm7n0AK6eFADAQ/QA0K5EAN
/f5ADt3fQA+q8EAQZbRAEQ7CQBGmy0ASLqFAEqcGQBMRAEATbZdAE73lQBQDFkAUPmlAFHEqQBSc
s0AUwldAFOOYQBUB7kAVHtVAFTvMQBVaVkAVe/xAFaIyQBXOb0AWAh5AFj6jQBaFUEAW12pAFzYj
QBeilkAYHcpAGKiqQBlECEAZ8JhAGq7vQBt/hEAcYqlAHViSQB5hTEAffMBAIKq2QCHqz0AjPIdA
JJ9DQCYSL0AnlGBAKSTIQCrCOUAsa2VALh7lQC/bNUAxnrlAM2fBQDU0h0A3AzhAONHyQDqeykA8
Z8xAPiruQD/mTkBBl/dAQz37QETWd0BGX5RAR9eJQEk8pEBKjUdAS8fsQEzrLEBN9blATuZrQE+8
NkBQdjhAUROxQFGUCEBR9stAUjuzQFJinkBSa4FAUlafQFIkUUBR1QFAUWlmQFDiSUBQQH9AT4Uo
QE6xbEBNxo9ATMXwQEuxBEBKiVNASVB2QEgIEkBGsdpARU+DQEPiy0BCbWxAQPEgQD9vmkA96oVA
PGOAQDrcGUA5VdlAN9IeQDZSP0A013dAM2L2QDH1ukAwkK5ALzSfQC3iOkAsmg9AK1yKQCop/EAp
ApJAJ+ZdQCbVTUAlzzVAJNPNQCPir0Ai+11AIh1AQCFHq0AgedtAH7MIQB7yRkAeNqJAHX8LQBzK
lkAcGDVAG2bZQBq1ZUAaAsdAGU3tQBiV1UAX2XNAFxfSQBZP90AVgP5AFKoTQBPKcEAS4WJAEe44
QBDweEAP569ADtN9QA2zm0AMh9tAC1AoQAoMhUAIvRFAB2IDQAX7rUAEintAAw7zQAGJtD//9wQ/
/MpMP/mPEz/2R1o/8vVRP++bUD/sO/I/6NnmP+V3xT/iGKk/3r+jP9tv5D/YLMs/1PmpP9HZ9T/O
0TY/y+MDP8kS+z/GZMg/w9wUP8F8pT+/ShU/vUgJP7t6Lz+55AA/uIj8P7dspj+2kkM/tf0QP7Ww
Kz+1rpI/tfseP7aYhD+3iU0/uM/WP7puTz+8ZrM/vrrNP8FsLz/EfDM/x+v8P8u8bT/P7i8/1IG7
P9l3Jj/ezlo/5IcPP+qgmD/xGho/9/KJP/8oc0ADXRxAB1L9QAt0zkAPwWBAFDdnQBjVeUAdmhBA
IoOKQCeQLEAsviFAMgt/QDd2Q0A8/FlAQpuZQEhRy0BOHKZAU/nYQFnnAEBf4bZAZeeKQGv1/kBy
CqVAeCMFQH48pECCKoVAhTTiQIg8MUCLP0BAjjzeQJEz4ECUIyNAlwmIQJnl9UCct1pAn3yuQKI0
7kCk3yBAp3pSQKoFkkCsgA1ArujnQLE/U0CzgoNAtbG1QLfMLUC50URAu8BTQL2Yv0C/WeFAwQMx
QMKUJEDEDDZAxWrwQMav10DH2nxAyOp2QMnfaEDKuPBAy3a7QMwYgkDMnf1AzQbuQM1TI0DNgm9A
zZSxQM2J0kDNYcZAzRyKQMy6KkDMOr5Ay55iQMrlU0DKD9VAyR47QMgQ70DG6GFAxaUPQMRHk0DC
0KhAwUEJQL+ZikC92xhAvAapQLodWEC4IEZAthCsQLPv10Cxvy1Ar4AaQK00JECq3NRAqHvZQKYS
5ECjo7dAoTAiQJ65+ECcQw5Amc1TQJdatECU7SBAkoaHQJAo20CN1ghAi4/6QIlYlUCHMblAhR02
QIMc0UCBMkNAfr53QHtKmUB4C/lAdQV4QHI5ykBvq3lAbVzZQGtQDkBphwZAaAN4QGbG+kBl0sNA
ZSffQGTHIUBksSBAZOZFQGVmqkBmMjdAZ0icQGipUkBqU5hAbEZ7QG6A6kBxAXxAc8aqQHbOwkB6
F+ZAfaAQQICyjECCslpAhM48QIcE8UCJVSRAi72BQI48pUCQ0SZAk3mXQJY0iUCZAIJAm9wRQJ7F
wkChvBxApL2uQKfJDECq3NBArfeeQLEYHEC0PPtAt2T2QLqO10C9uXJAwOOSQMQMLEDHMjdAylS1
QM1yskDQi1RA053DQNapOEDZrPBA3KhOQN+arEDig3lA5WIwQOg2UkDq/3dA7b09QPBvS0DzFVRA
9a8UQPg8T0D6vMtA/TBmQP+W/0EA+D1BAh5iQQM950EEVshBBWkDQQZ0mUEHeZJBCHfwQQlvvEEK
YP9BC0vCQQwwEkENDfhBDeWJQQ621kEPge9BEEbkQREFx0ERvqxBEnGfQRMet0ETxgRBFGefQRUD
mkEVmgpBFisAQRa2jUEXPMNBF720QRg5a0EYr/NBGSFYQRmNnUEZ9M9BGlb1QRq0DUEbDBdBG18S
QRus90Eb9b1BHDlZQRx3vEEcsNVBHOSIQR0SxEEdO21BHV5kQR17hEEdkq1BHaO4QR2ufEEdss9B
HbCDQR2naUEdl1FBHYALQR1hZUEdOyRBHQ0hQRzXKkEcmRJBHFKtQRwDyUEbrENBG0v5QRrix0Ea
cJBBGfU+QRlwu0EY4vJBGEvlQRerk0EXAgJBFk8+QRWTXUEUznpBFAC5QRMqRUESS1RBEWQkQRB0
90EPfhdBDn/ZQQ16mUEMbrNBC1yZQQpEtEEJJ3tBCAVxQQbfF0EFtPNBBIeQQQNXdkECJTtBAPFx
QP95VkD9DvBA+qThQPg8UED11lhA83QTQPEWk0DuvuZA7G4FQOok40Dn5GZA5a1oQOOAqkDhXuJA
30izQN0+skDbQVFA2VD9QNduCEDVmLVA09E2QNIXn0DQa/RAzs4iQM0+A0DLu19AykXvQMjdWUDH
gTVAxjEOQMTsZEDDsqpAwoNDQMFdn0DAQSBAvy0mQL4hEEC9HEFAvB4kQLsmIg==
      </set>
      <set id="src_30" fmt="series">
AAAABnNyY18zMAAAAAI/gAAAw8eAAAAAAAEAAAZAPz+abT8/Ptc/PvllPz7HDj8+pKw/Po8LPz6C
5T8+fPA/PnnfPz52aT8+b0w/PmFZPz5Jcj8+JJI/Pe/TPz2ocT89S80/PNd1PzxJIT87nrw/OtZm
PznucT845Ws/N7nUPzZq7j809/I/M2BUPzGjxD8vwis/LburPyuQnj8pQZU/Js9VPyQ60j8hhTQ/
Hq/KPxu8Dj8Yq6I/FYBFPxI72j8O4Fo/C2/XPwfseD8EWHA/ALYAPvoO3T7yng4+6x4uPuOTzD7c
A3A+1HGLPszieD7FWnM+vd2TPrZvyj6vFNw+p9BfPqCltD6ZmEI+kqq0PovfyD6FOgI+fXdTPnDN
kz5kemM+WIDoPkzj1D5BpWM+NsdgPixLLD4iMbo+GHucPg8pAj4GOcE9+1qvPesF6j3bcvw9zJ8j
Pb6ICT2xKNA9pH1uPZiBeT2NMDY9goSjPXDzAD1eErs9TF1HPTvHND0sROo9Hcq1PRBM1T0Dv5E8
8C57PNqQnDzGjr88tBJ/PKMF8jyTU7I8hObyPG9XBjxXG8Y8QPaHPCzDIDwaXuc8Cai6O/UB/jvZ
k1c7wMx+O6p3iTuWYZQ7hFq9O2hsFztLkss7MdrpOxr7JzsGr2M66XDuOsm3+TqtyDA6lT55On9/
0jpZ8pQ6OT1YOhzV2zoEPp053gv/ObmK4TmaQTE5fxJTOVGc1DkrGRM5Cpt0ON6l+zixDdg4iyjQ
OFexnjgkRsM39LgrN7Drejd1KxI3Hv2INrb96jYdsxUAAAAAAAAAAAAAAAAAAAAAAAAAAAAAAAAA
AAAAAAAAAAAAAAAAAAAAAAAAAAAAAAAAAAAAAAAAAAAAAAAAAAAAAAAAAAAAAAAAAAAAAAAAAAAA
AAAAAAAAAAAAAAAAAAAAAAAAAAAAAAAAAAAAAAAAAAAAAAAAAAAAAAAAAAAAAAAAAAAAAAAAAAAA
ADYdsxU2tv3qNx79iDd1KxI3sOt6N/S4KzgkRsM4V7GeOIso0DixDdg43qX7OQqbdDkrGRM5UZzU
OX8SUzmaQTE5uYrhOd4L/zoEPp06HNXbOjk9WDpZ8pQ6f3/SOpU+eTqtyDA6ybf5Oulw7jsGr2M7
GvsnOzHa6TtLkss7aGwXO4RavTuWYZQ7qos/O8D6PjvZ4tY79XyUPAoBLzwa2UM8LWdnPEHOOTxY
Mhg8cLkiPIXFmDyUaOk8pFwkPLW1uTzIkdE83QURPPMohj0Fivs9EnPtPSBcoz0vVWg9P2qjPVCq
yj1jJIk9duayPYYAHD2RQA89nTq5Pan3mz23fiw9xdXUPdUF3T3lFrI99g5+PgP6Fj4NZzg+F1KA
PiG+nT4srpE+OCU1PkQlOT5QsSE+XctBPmt1vD55soI+hEGmPov0zz6T82I+nD3rPqTU2T6tuH8+
tukWPsBmvj7KMXw+1ElAPt6t4D7pXyI+9Fy2Pv+mPj8FnaY/C420PxGjCD8X3V0/HjxvPyS/9j8r
Z60/MjNPPzkinD9ANYE/R2uqP07E6z9WQR0/XeAiP2Wh5j9thlw/dY2AP323WD+DAfk/hzmxP4uC
4z+P3Z4/lEn1P5jH/T+dV8g/ofloP6as7z+rcmc/sEnJP7UzKj+6LoA/vzu6P8RauT/Ji1I/zs1I
P9QgUD/ZhAg/3vf7P+R7nj/qDkw/769bP/Vd+T/7GTZAAG/7QANYhUAGRZZACTZ2QAwqZEAPIIpA
EhgHQBUP6UAYBzJAGvzTQB3vskAg3qtAI8iLQCasGUApiBFALFspQC8kFEAx4XxANJIOQDc0ZUA5
x0ZAPEldQD65YUBBFhFAQ15BQEWQwEBHrHNASbBRQEubYkBNbMRATyOpQFC/YEBSP01AU6LsQFTp
5kBWFAFAVyEVQFgRH0BY5D5AWZqjQFo0wkBasx5AWxZhQFtfUUBbjttAW6YJQFumBkBbkCRAW2XF
QFsoakBa2bxAWntXQFoPF0BZlt9AWRSnQFiKZEBX+i9AV2YfQFbQV0BWOvpAVagyQFUaJUBUkvZA
VBTEQFOhrUBTO7JAUuTQQFKe+0BSbANAUk2uQFJFpkBSVX5AUn6vQFLCk0BTImlAU59XQFQ6VUBU
9EFAVc3gQFbHxEBX4nBAWR40QFp7REBb+bVAXZl5QF9aZUBhPC5AYz5aQGVggUBnohFAagJGQGyA
XUBvG3BAcdKNQHSkukB3kOFAepXnQH2ypkCAcv5AghdYQIPFyUCFfb1Ahz6WQIkHxECK2LFAjLDO
QI6PjUCQdHJAkl79QJROuUCWQzdAmDwSQJo49ECcOY5Anj2TQKBEw0CiTulApFvhQKZrfUCofaxA
qpJkQKypp0Cuw4pAsOAYQLL/cUC1Ia9At0b+QLlvj0C7m5tAvcthQL//JEDCNzBAxHPWQMa1ZkDI
/DZAy0ikQM2bC0DP88dA0lM1QNS5tUDXJ61A2Z1uQNwbY0DeoepA4TFpQOPKMkDmbK9A6Rk4QOvQ
KUDukd9A8V6uQPQ27UD3GvBA+gsJQP0HhEEACF1BAZN4QQMlOkEEvcpBBl1KQQgD4UEJsa1BC2bP
QQ0jZEEO54pBELNfQRKG+kEUYnVBFkXhQRgxVkEaJOlBHCCiQR4kkUEgMLpBIkUhQSRhwUEmhpVB
KLOWQSros0EtJdhBL2rnQTG3wkE0DD5BNmgqQTjLTkE7NWdBPaYxQUAdW0FCmohBRR1XQUelX0FK
MipBTMM5QU9YA0FR7/NBVIpsQVcmwUFZxEZBXGJFQV7/8UFhnIJBZDccQWbO5UFpYvVBa/JdQW58
K0Fw/19Bc3r4QXXt8kF4VzlBerXCQX0IgkF/TmFBgMMqQYHXpEGC5BZBg+f7QYTi0EGF1BNBhrtF
QYeX7kGIaZpBiS/VQYnqN0GKmFlBizniQYvOekGMVddBjM+uQY07x0GNme5Bjen6QY4rzEGOX09B
joR5QY6bTUGOo9hBjp4zQY6KfkGOaOpBjjmvQY39E0GNs2hBjV0AQYz6RkGMi6VBjBGcQYuMq0GK
/V9BimRKQYnCBkGJFzhBiGSEQYeqmEGG6idBhiPoQYVYk0GEiORBg7WdQYLffEGCB0JBgS2rQYBT
eEF+8sJBfUA/QXuQykF55clBeECMQXaiXkF1DH1Bc4ASQXH+P0FwiBJBbx6KQW3ClUFsdQ9Bazaz
QWoINkFo6jRBZ903QWbhsUFl9/tBZSBnQWRbJ0FjqFlBYwgJQWJ6L0Fh/q1BYZVWQWE950Fg+A1B
YMNdQWCfZ0Fgi65BYIegQWCSnkFgrAJBYNMXQWEHHUFhR1BBYZLkQWHpBkFiSNtBYrGNQWMiP0Fj
mhZBZBg1QWSbwEFlI9tBZa+8QWY+jkFmz4FBZ2HVQWf0zUFoh7tBaRn3QWmq4kFqOe1BasaLQWtQ
NUFr1oZBbFkZQWzXlUFtUa9BbccnQW43y0Fuo3BBbwoBQW9rcEFvx7tBcB7sQXBxEEFwvkFBcQaq
QXFKd0FxidhBccUPQXH8WkFyL/xBcmBDQXKNeUFyt+5Bct/sQXMFx0FzKctBc0xGQXNtfUFzjbdB
c60wQXPMK0Fz6t1BdAlzQXQoFEF0RuFBdGXyQXSFWUF0pRpBdMU0QXTlnEF1BkRBdScMQXVH0kF1
aGVBdYiJQXWoEUF1xrJBdeQmQXYAF0F2Gi5BdjIUQXZHZUF2WcVBdmjOQXZ0HkF2e1JBdn4IQXZ7
2UF2dGZBdmdVQXZUQ0F2OuBBdhrXQXXz5UF1xcJBdZA5QXVTFEF1Di1BdMFdQXRsjUF0D7NBc6rI
QXM91kFyyOtBckwhQXHHm0FxO4FBcKgIQXANfEFvbCFBbsRLQW4WVEFtYp5BbKmSQWvrm0FrKTJB
amLRQWmY9kFozCRBZ/zfQWcrrUFmWRZBZYWlQWSx4EFj3lJBYwt8QWI54kFhagpBYJx0QV/RmEFf
Ce5BXkXmQV2F5kFcyldBXBOYQVth/kFatddBWg9rQVlu+EFY1LhBWEDTQVezaEFXLJpBVqx9QVYz
GUFVwGxBVVRnQVTu+EFUj/9BVDdSQVPkyUFTmChBU1EpQVMPeUFS0slBUpq2QVJm4EFSNttBUgo0
QVHga0FRuP5BUZNkQVFvD0FRS25BUSfpQVED5kFQ3sZBULftQVCOt0FQYoRBUDKwQU/+mEFPxaRB
T4cyQU9Cr0FO94JBTqUdQU5K80FN6IJBTX1NQU0I4EFMishBTAKfQUtwD0FK0slBSiqFQUl3BUFI
uBxBR+2lQUcXikFGNbxBRUg2QURPCEFDSkRBQjoPQUEenkE/+CBBPsbgQT2LLEE8RWBBOvXiQTmd
HkE4O5FBNtG1QTVgFkEz5z9BMmfEQTDiPUEvV09BLceeQSwz0EEqnJlBKQKkQSdmo0ElyUdBJCtD
QSKNSUEg8AdBH1QxQR26eEEcI4ZBGpAEQRkAl0EXdeJBFfB9QRRxBUES+AxBEYYgQRAbykEOuYRB
DV/MQQwPD0EKx7lBCYorQQhWw0EHLdJBBg+bQQT8XkED9FhBAveyQQIGlkEBIR9BAEdhQP7yzUD9
bmJA/AFpQPqryED5bUVA+EWUQPc0XUD2OTpA9VOxQPSDOkDzx0JA8x8fQPKKH0DyB4RA8ZaCQPE2
Q0Dw5epA8KSEQPBxLkDwSvRA8DDPQPAhv0DwHL5A8CDFQPAsz0DwP8xA8FizQPB2fkDwmBNA8LyC
QPDiyUDxCfNA8TEDQPFXDEDxexZA8Zw/QPG5qkDx0oxA8eYXQPHziEDx+iJA8fk7QPHwIUDx3jJA
8cLYQPGdh0DxbbhA8TLvQPDsvEDwmrRA8Dx0QO/Rn0DvWetA7tUVQO5C4UDtoxxA7PWgQOw6QkDr
cPZA6pmyQOm0c0DowTlA58AVQOaxIEDllINA5GphQOMzAEDh7pBA4J1nQN8/40Dd1ltA3GE+QNrg
/UDZVhFA18EGQNYiZUDUesVA0srJQNETG0DPVGxAzY9rQMvE4EDJ9YVAyCItQMZLqUDEcs1Awpho
QMC9UUC+4mZAvQhyQLswV0C5Wu9At4kUQLW7l0Cz80pAsjD9QLB1c0CuwW5ArRWsQKty4ECp2bpA
qErfQKbG8EClTntAo+INQKKCKUChL0NAn+nHQJ6yGECdiI1AnG1zQJthDUCaY4pAmXUdQJiV7UCX
xhBAlwWOQJZUbUCVsqJAlSAbQJScvUCUKF1Ak8LUQJNr60CTI11AkujpQJK8P0CSnQlAkornQJKF
dECSjENAkp7lQJK83kCS5a5AkxjSQJNVv0CTm+VAk+qzQJRBk0CUn+VAlQUJQJVwXUCV4TpAllb2
QJbQ7UCXTmtAl87CQJhRQUCY1TpAmVn+QJnex0CaYuxAmuWvQJtmZ0Cb5GFAnF7wQJzVY0CdRwxA
nbM7QJ4ZSECeeI5AntBvQJ8gQkCfZ3VAn6VyQJ/ZqkCgA4lAoCKSQKA2RUCgPipAoDnQQKAoy0Cg
Cr5An99JQJ+mG0CfXuxAnwl8QJ6ll0CeMxVAnbHQQJ0htECcgrZAm9TXQJsYJECaTLZAmXKyQJiK
TUCXk7BAlo86QJV9PUCUXhZAkzI9QJH6L0CQtndAj2epQI4OZ0CMq15Aiz9JQInK6kCITwtAhsyB
QIVELkCDtvRAgiXDQICRikB99nFAeselQHeYsEB0a5BAcUJIQG4e4UBrA0tAZ/GAQGTrWUBh8sxA
XwmzQFwxzUBZbMlAVrxCQFQhvUBRnqJATzRBQEzjx0BKrkhASJS6QEaX5EBEuHlAQvb3QEFTvEA/
zwNAPmjnQD0hTkA79/9AOuygQDn+pUA5LWRAOHgSQDfdwUA3XWNANvXNQDaltUA2a7pANkZoQDY0
MkA2M3BANkJ7QDZfjUA2iOJANryxQDb5LUA3PIlAN4UIQDfQz0A4HjpAOGufQDi3ZkA5AAlAOUQa
QDmCQ0A5uUlAOegQQDoNmkA6KQxAOjmvQDo+7UA6OElAOiWKQDoGkkA522VAOaQrQDlhQkA5Ey5A
OLqGQDhYGEA37MNAN3mVQDb/t0A2gHNANf0uQDV3Y0A08KhANGqiQDPm+UAzZ4pAMu4ZQDJ8f0Ay
FJZAMbg/QDFpVEAxKZ9AMPrrQDDe9UAw12hAMOXhQDEL40AxStpAMaQYQDIYz0AyqhNAM1jUQDQl
4EA1Ed9ANh1PQDdIikA4k75AOf74QDuKC0A9NLBAPv50QEDmn0BC7GtARQ7gQEdM10BJpQlATBYK
QE6eSkBRPBlAU+2kQFaw/kBZhAxAXGTFQF9Q7EBiRjdAZUJLQGhCwkBrRS1AbkcdQHFGD0B0P4tA
dzEdQHoYV0B88tRAf749QIE8JkCCj2pAg9fYQIUUZECGRCJAh2YuQIh5sECJfelAinIjQItVv0CM
KDJAjOkDQI2XyECOND1Ajr4mQI81ZUCPmfBAj+vQQJArHUCQWBNAkHL8QJB8PECQdEFAkFuRQJAy
w0CP+oJAj7OGQI9emkCO/JlAjo5kQI4U7UCNkSZAjQQbQIxu40CL0olAizAlQIqI0kCJ3a1AiS/W
QIiAYUCH0HZAhyEmQIZzhkCFyKNAhSGAQIR/HECD4mlAg0xQQIK9rECCN01Agbn1QIFGV0CA3RlA
gH7SQIAsBEB/ykVAf1UkQH75QUB+tylAfo89QH6BvkB+jtRAfraCQH74n0B/VOxAf8sMQIAtQ0CA
gWJAgOGNQIFNYECBxHNAgkZIQILSYECDaDdAhAc7QISu2ECFXmxAhhViQIbTHUCHlvxAiGBdQIku
o0CKAS5AitdkQIuwskCMjIBAjWpDQI5JcUCPKYlAkAoRQJDqlUCRyqlAkqnrQJOH90CUZIBAlT8y
QJYX1ECW7iZAl8HuQJiTBECZYUFAmiyDQJr0rUCbua1AnHtsQJ053kCd9PNAnqyjQJ9g10CgEY9A
oL7BQKFoZECiDmpAorDHQKNPa0Cj6kJApIE6QKUUN0CloxlApi2/QKa0CECnNcZAp7LKQKgq5ECo
neFAqQuFQKlzlECp1dFAqjH5QKqH0UCq1xhAqx+PQKtg9UCrmxFAq82jQKv4bkCsG0NArDXzQKxI
XkCsUl1ArFPPQKxMoECsPLxArCQlQKwC4ECr2PtAq6aMQKtrs0CrKJlAqt1wQKqKd0CqL/ZAqc4/
QKllp0Co9oFAqIFFQKgGY0CnhlJApwGVQKZ4rUCl7CdApVyNQKTKcECkNmZAo6EMQKMK+ECidMVA
od8PQKFKcUCgt4xAoCb1QJ+ZRUCfDxVAnoj8QJ4HhECdizxAnRStQJykX0CcOtpAm9iQQJt9+0Cb
K41AmuGsQJqgwUCaaUFAmjuGQJoX50CZ/rtAmfBQQJns80CZ9OhAmghwQJonyECaUytAmorFQJrO
zkCbH2tAm3zHQJvm/UCcXilAnOJlQJ1zxkCeEltAnr4wQJ93TkCgPbBAoRFgQKHyWkCi4JhAo9wO
QKTktECl+npApx1KQKhNDUCpia5AqtMNQKwpD0Cti5BArvpuQLB1i0Cx/LxAs4/bQLUuwkC22UdA
uI86QLpQeEC8HM9AvfQbQL/WMkDBwutAw7oUQMW7g0DHxwhAydx4QMv7okDOJFpA0FZtQNKRpkDU
1dtA1yLTQNl4VkDb1h9A3jv+QOCprEDjHuFA5ZtRQOgerkDqqKFA7TjHQO/OuUDyaghA9Qo9QPeu
1kD6V09A/QMOQP+xdEEBMPBBAonJQQPi5UEFO9lBBpQ9QQfro0EJQZFBCpWMQQvnDkENNZNBDoCL
QQ/HZkERCY5BEkZrQRN9XkEUrcpBFdcPQRb4jEEYEZ1BGSGiQRon+EEbJAFBHBUhQRz6u0Ed1EFB
HqEjQR9g20EgEulBILbWQSFMMEEh0pRBIkmrQSKxJ0EjCMdBI1BWQSOHsUEjrsFBI8V7QSPL50Ej
wiBBI6hQQSN+r0EjRYFBIv0hQSKl/UEiQJBBIc1jQSFNFUEgwEtBICe0QR+EGkEe1lFBHh84QR1f
tUEcmLpBG8tBQRr4TEEaIOFBGUYKQRho1UEXilBBFquRQRXNpEEU8ZZBFBhsQRNDJ0EScr1BEagf
QRDkMUEQJ8hBD3OxQQ7Io0EOJ0hBDZA4QQ0D+kEMgvxBDA2eQQukLUELRtxBCvXKQQqw/0EKeGxB
CkvtQQorR0EKFitBCgwyQQoM5kEKF7ZBCiwCQQpJGEEKbjNBCpqBQQrNIUELBSVBC0GTQQuBaUEL
w51BDAcfQQxK3EEMjbxBDM6qQQ0MjkENRlVBDXruQQ2pVkEN0JJBDe+tQQ4FuEEOEdpBDhNJQQ4J
RUEN8x9BDdA5QQ2gDkENYihBDRYmQQy7vEEMUq5BC9rWQQtUKEEKvqhBChpuQQlnqkEIpp1BB9eZ
QQb7AkEGEUxBBRsAQQQYtEEDCw5BAfK3QQDQcED/Sf1A/OJhQPpruED358BA9Vg2QPK+5UDwHZpA
7XYnQOrKZEDoHBdA5W0JQOK+/EDgE6xA3WzFQNrL5kDYMqVA1aKBQNMc6EDQo0lAzjbuQMvZE0DJ
iuBAx01qQMUhqkDDCI5AwQLrQL8RhkC9NQVAu239QLm88UC4IlJAtp5/QLUxvw==
      </set>
      <set id="src_44" fmt="series">
AAAABnNyY180NAAAAAI/gAAAw8eAAAAAAAEAAAZAP/vHIT/8cQ4//QAiP/1zmT/9ysI//gUBP/4h
yD/+IK4//gFbP/3Dfz/9ZuE//OtkP/xQ/D/7l6s/+r+JP/nIwD/4s3w/94AWP/Yu6j/0wGQ/8zT/
P/GNTT/vyeE/7ethP+vydD/p3+g/57R8P+VxFj/jFpg/4KXwP94gFz/bhg8/2NjhP9YZoj/TSXI/
0GlsP816uj/Kfow/x3YdP8RioD/BRVM/vh94P7ryVT+3vy8/tIdPP7FL7z+uDlc/qs/aP6eRuz+k
VTw/oRugP53mFj+atdM/l4wDP5Rpyj+RUEc/jkCPP4s7sT+IQqc/hVZnP4J34z9/T+A/ec7EP3Rt
/D9vLvc/ahMLP2UbcD9gSUI/W52CP1cZEz9SvMs/TolKP0p/ID9Gnr8/QuiAPz9coD87+0E/OMRu
PzW4GD8y1hY/MB4qPy2QDz8rK1A/KO9vPybb2T8k7+s/Iyr5PyGMLj8gErI/Hr2EPx2Lyj8cfIE/
G46XPxrA8D8aEmQ/GYG/PxkN0z8YtU0/GHbdPxhRLj8YQt4/GEqIPxhmwT8Ylhc/GNcUPxkoPz8Z
iB0/GfUxPxpt/D8a8QA/G3zDPxwPyz8cqLA/HUX+Px3mQT8eiCY/HypJPx/LYj8gajY/IQWYPyGc
bD8iLbI/IrhjPyM7nz8jtpg/JCibPySRDD8k72k/JUNcPyWMdD8lyp8/Jf3LPyYmCD8mQ38/JlZ5
PyZfXj8mXq8/JlUZPyZDRz8mKg8/JgpfPyXlPD8lu7U/JY8JPyVghT8lMXg/JQMwPyTXHT8krp4/
JIskPyRuIz8kWQs/JE1KPyRMQz8kV1I/JG/DPySW5D8kzdQ/JRWqPyVvZD8l2+c/Jlv+PybwVT8n
mXk/KFfYPykrwD8qFWc/KxTSPywp2j8tVEU/LpO3Py/ntD8xT54/Msq5PzRYLT819wY/N6Y2Pzlk
qT87MRs/PQpDPz7uxz9A3UM/QtRKP0TSaD9G1iY/SN4PP0rowT9M9MQ/TwC4P1ELSj9TEzU/VRcs
P1cWLT9ZDzI/WwFtP1zr+T9eziI/YKdVP2J3Hz9kPS0/ZflLP2erez9pU6g/avIuP2yHVz9uE5g/
b5ejP3EUIz9yids/c/m3P3Vkwz92zAo/eDC4P3mUGj9693M/fFwbP33DdT9/Ls4/gE/XP4ELyD+B
y+o/gpDxP4NbjT+ELGo/hQQtP4XjdT+Gyts/h7rtP4i0QT+Jt0g/isR+P4vcRz+M/wE/ji0DP49m
mD+QrAI/kf1/P5NbPD+UxV8/ljwLP5e/WT+ZT18/muwvP5yV1j+eTGI/oA/dP6HgXT+jvek/paiT
P6egZD+ppZI/q7g5P63YfT+wBpk/skLDP7SNST+25nU/uU6jP7vGOj++Taw/wOV0P8OOIz/GSEI/
yRRvP8vzTT/O5Xs/0eu3P9UGwD/YN1s/2345P97cKD/iUdk/5eADP+mHaz/tSLg/8SSIP/UbcT/5
Le8//VyGQADTz0ADB8RABUpAQAebWUAJ+xVADGlpQA7mQ0ARcXxAFAriQBayNUAZZyJAHClIQB74
NkAh025AJLpiQCesd0AqqQZALa9WQDC+qEAz1iZANvUCQDoaXEA9RVBAQHTwQEOoUkBG3oNAShaP
QE1PhUBQiHRAU8BwQFb2lEBaKf9AXVngQGCFaUBjq9dAZsx3QGnmmkBs+bZAcAVGQHMI2kB2BBJA
ePahQHvgS0B+wOVAgMw3QIIzcUCDlilAhPR0QIZOakCHpDZAiPYJQIpEG0CLjqtAjNX/QI4aYkCP
XCRAkJueQJHZKUCTFSJAlE/pQJWJ20CWw1ZAl/y7QJk2aECacLZAm6v+QJzokUCeJr1An2bJQKCo
+ECh7X5AozSSQKR+WUClyvZApxqAQKhtB0Cpwo5AqxsRQKx2fECt1LxArzWtQLCZKECx/vpAs2bm
QLTQr0C2PAlAt6inQLkWNkC6hFlAu/K6QL1g+EC+zrRAwDuGQMGnDUDDEO1AxHjFQMXePUDHQPZA
yKCiQMn89kDLVahAzKp1QM37I0DPR3tA0I9XQNHSkUDTERRA1ErOQNV/ukDWr9NA19sjQNkBxEDa
I81A20FlQNxau0Ddb/1A3oFmQN+POUDgmbxA4aE6QOKl/kDjqFlA5KihQOWnK0DmpFFA56BoQOib
zUDpltBA6pHNQOuNF0DsiP9A7YXZQO6D80Dvg5pA8IUXQPGIr0DyjqRA85c5QPSiskD1sUxA9sNJ
QPfY30D48k5A+g/VQPsxsUD8WCNA/YNtQP6z4kD/6cRBAJK0QQEzlEEB17RBAn9GQQMqhEED2apB
BIz6QQVEu0EGAThBBsLHQQeJvEEIVnVBCSlUQQoCwUEK4yxBC8sKQQy6zkENsvdBDrQOQQ++lkEQ
0x9BEfI2QRMcbkEUUllBFZSRQRbjskEYQFFBGasMQRskekEcrTdBHkXeQR/vA0EhqTpBI3UWQSVT
JUEnQ+9BKUf3QStfvEEti7pBL8xiQTIiIkE0jVlBNw5pQTmlpUE8U11BPxfSQUHzQEFE5ddBR++/
QUsRGUFOSfxBUZpsQVUCbEFYge1BXBjbQV/HF0FjjHNBZ2i5QWtbpUFvZOpBc4QtQXe5CEF8Aw1B
gDDfQYJqSUGErXxBhvolQYlP7kGLrnxBjhVtQZCEWUGS+s5BlXhcQZf8iEGahtRBnRa5QZ+rrUGi
RSFBpOJ9QaeDJ0GqJn5BrMveQa9yn0GyGg9BtMGAQbdoOkG6DYRBvLChQb9Q00HB7VhBxIVsQccY
S0HJpS5BzCtOQc6p5EHRIChB041UQdXwokHYSVBB2paeQdzXzEHfDB9B4TLiQeNLYEHlVOtB507a
Qek4i0HrEWFB7NjIQe6OLkHwMQxB8cDiQfM9OkH0padB9fnAQfc5K0H4Y5ZB+Xi2Qfp4TEH7Yh9B
/DYIQfzz4kH9m5ZB/i0VQf6oXEH/DXBB/1xiQf+VS0H/uE9B/8WaQf+9XEH/n9hB/21SQf8mG0H+
yopB/lr6Qf3X0kH9QYBB/Jh4QfvdLkH7ECRB+jHcQflC3kH4Q7hB9zT9QfYXQUH06xtB87EpQfJq
CEHxFlZB77a2Qe5LyEHs1jVB61afQenNq0HoO/xB5qI6QeUBCUHjWQtB4argQd/3LUHePoxB3IGf
QdrA/EHY/T1B1zb3QdVuvkHTpSFB0dqvQdAP7kHORWVBzHuTQcqy+UHI7BNBxydVQcVlMkHDphdB
wepuQcAynEG+fwVBvNADQbsl8UG5gSFBt+HjQbZIgUG0tUNBsyhqQbGiNEGwIthBrqqMQa05fkGr
z9xBqm3OQakTdEGnwO9BpnZZQaUzyUGj+VFBoscAQaGc4EGgevpBn2FRQZ5P40GdRq1BnEWnQZtM
xEGaW/dBmXMtQZiSUkGXuUtBluf7QZYeRUGVXAVBlKEWQZPtT0GTQIZBkpqOQZH7NEGRYkZBkM+N
QZBC00GPu9xBjzptQY6+RUGORyRBjdTKQY1m9EGM/VtBjJe6QYw1yEGL10BBi3vXQYsjRUGKzUFB
inmBQYonvkGJ165BiYkKQYk7jEGI7vBBiKL0QYhXVkGIC9dBh8A8QYd0TEGHJ89BhtqUQYaMaUGG
PSRBheyaQYWaqkGFRzVBhPIeQYSbUEGEQrdBg+hHQYOL90GDLcRBgs2tQYJrt0GCB/BBgaJmQYE7
L0GA0mRBgGggQX/5B0F/H2dBfkOwQX1mP0F8h3NBe6exQXrHY0F55vdBeQbXQXgnfUF3SV9Bdmz5
QXWSukF0uxxBc+aWQXMVm0FySJpBcYAFQXC8QEFv/bNBb0S5QW6RqUFt5NNBbT58QWye4EFsBjtB
a3S6QWrqgkFqZ6pBaexBQWl4TEFpC8VBaKadQWhIvEFn8fxBZ6IuQWdZHEFnFoNBZtoaQWajk0Fm
cpRBZka6QWYfoUFl/OJBZd4PQWXCskFlqlVBZZSCQWWAvkFlbpRBZV2KQWVNKkFlPQFBZSyeQWUb
lUFlCXxBZPXzQWTgoEFkySxBZK9MQWSSt0FkczRBZFCMQWQqj0FkARlBY9QRQWOjZkFjbwhBYzb8
QWL7QkFiu+pBYnkIQWIys0Fh6Q5BYZxBQWFMdEFg+dZBYKSYQWBM7kFf8xBBX5czQV85iEFe2kFB
XnmWQV4Xt0FdtNNBXVESQVzsm0Fch4xBXCIBQVu8DUFbVb5BWu8eQVqIMEFaIO9BWblNQVlRN0FY
6JZBWH9KQVgVK0FXqhBBVz3JQVbQIkFWYOFBVe/JQVV8nkFVBx9BVI8HQVQUFkFTlgNBUxSPQVKP
eEFSBoNBUXlxQVDoDEFQUiFBT7d/QU8X/UFOc3dBTcnPQU0a70FMZsdBS61PQUrug0FKKmRBSWEB
QUiSbUFHvsNBRuYjQUYIu0FFJrVBREBJQUNVrUFCZyRBQXTxQUB/XUE/hrVBPotGQT2NYEE8jVVB
O4t5QTqIIEE5g6BBOH5IQTd4b0E2cmhBNWx9QTRm+EEzYiJBMl5AQTFbk0EwWllBL1rMQS5dHEEt
YXpBLGgNQStw/0EqfG5BKYp2QSibLUEnrqBBJsTdQSXd70Ek+dZBJBiPQSM6FkEiXmJBIYVqQSCv
HUEf22dBHwo1QR47ckEdbwZBHKTaQRvc0UEbFtFBGlLDQRmQikEY0AxBGBEzQRdT5EEWmApBFd2S
QRUkaUEUbIJBE7XOQRMAREESS9hBEZiIQRDmTEEQNShBD4UfQQ7WNUEOKHdBDXvvQQzQqEEMJrdB
C34pQQrXGEEKMZhBCY3EQQjrs0EIS4NBB61RQQcRN0EGd09BBd+3QQVKiUEEt+BBBCfYQQOaiUED
EAtBAohyQQIDzkEBgi9BAQOiQQCILkEAD91A/zVgQP5RT0D9c3xA/JvbQPvKU0D6/sRA+jkLQPl4
+0D4vltA+AjzQPdYgUD2rL1A9gVdQPViE0D0woRA9CZWQPONL0Dy9rBA8mJ0QPHQG0DxPz5A8K99
QPAgc0DvkcBA7wMBQO5z30Dt5ABA7VMRQOzAvEDsLLdA65a0QOr+eEDqY8JA6cZZQOkmCUDogq5A
59wlQOcySkDmhQVA5dQ9QOUf7UDkaA5A46yeQOLtoEDiKxtA4WUZQOCbrEDfzuVA3v7aQN4rqkDd
VXBA3HxMQNugXUDawcNA2eCfQNj9EkDYF0JA1y9PQNZFXEDVWYJA1GvnQNN8rUDSi+9A0ZnPQNCm
YkDPscRAzrwNQM3FVEDMza9Ay9UyQMrb8kDJ4ftAyOdiQMfsMkDG8HtAxfRNQMT3sEDD+rhAwv1w
QMH/5EDBAiRAwAQ7QL8GNkC+CCRAvQoRQLwMDUC7DiZAuhBlQLkS4kC4Fa9AtxjfQLYchkC1IL1A
tCWUQLMrI0CyMYBAsTi/QLBA+0CvSkxArlTHQK1gjkCsbbRAq3xUQKqMhUCpnmRAqLILQKfHkUCm
3xNApfioQKUUakCkMnRAo1LbQKJ1tUChmx5AoMMmQJ/t60CfG4ZAnkwMQJ1/k0CctjRAm/AFQJst
G0CabYlAmbFuQJj42UCYQ+RAl5KmQJblN0CWO61AlZYgQJT0qkCUV2JAk75fQJMpvECSmYxAkg3w
QJGG/UCRBMxAkId0QJAPD0CPm7RAjy14QI7EdECOYL1AjgJiQI2pgECNVh5AjQhOQIzAGUCMfYpA
jECoQIwJekCL1/tAi6wnQIuF+0CLZWxAi0ppQIs02ECLJKZAixm3QIsT7ECLExZAixcOQIsfnUCL
LJBAiz2rQItSr0CLa1NAi4dNQIumTkCLx/5Ai+wFQIwSBUCMOZ9AjGJtQIyMCUCMtgtAjOAFQI0J
ikCNMixAjVl5QI1/AkCNolVAjcMEQI3goECN+sFAjhD9QI4i7kCOMDNAjjhsQI47OUCOOEdAji9L
QI4f+ECOChRAje1YQI3JkECNno9AjWwpQI0yP0CM8LVAjKd4QIxWhECL/dVAi510QIs1bkCKxdhA
ik7QQInQekCJSv1AiL6JQIgrWUCHkahAhvG4QIZL00CFoEZAhO9kQIQ5g0CDfv1AgsAsQIH9dECB
Ny5AgG3DQH9DL0B9piVAfAUzQHphIkB4ushAdxL3QHVqekBzwh9AchqoQHB05kBu0aFAbTGVQGuV
i0Bp/j5AaGxkQGbgtEBlW99AY96WQGJpiEBg/V9AX5rCQF5CSEBc9JhAW7JLQFp7+kBZUjtAWDWf
QFcmvEBWJh5AVTRSQFRR4kBTf1JAUr0oQFIL3EBRa/FAUN3hQFBiJUBP+S1AT6NpQE9hRUBPMx5A
TxlXQE8UTEBPJDtAT0l8QE+EUEBP1O9AUDuHQFC4PUBRSyhAUfRVQFKzx0BTiW1AVHUtQFV220BW
jkpAV7smQFj9GkBaU7tAW76XQF09GEBezqpAYHKhQGIoP0Bj7rNAZcUdQGeqjUBpngNAa55xQG2q
ukBvwbBAceIbQHQKtEB2OitAeG8gQHqoNEB84/xAfyEIQICu8kCBzIZAguiIQIQCN0CFGNhAhiuv
QIc6AkCIQxlAiUZBQIpCzECLOBdAjCV6QI0KV0CN5hpAjrgpQI+ACkCQPUBAkO9VQJGV4kCSMIdA
kr71QJNA30CTtgVAlB4zQJR5PkCUxw1AlQeSQJU6xkCVYLFAlXlmQJWFA0CVg6lAlXWWQJVbBkCV
NENAlQGfQJTDeECUejVAlCZEQJPIHkCTYD9Aku8zQJJ1ikCR89ZAkWqyQJDavkCQRKBAj6kAQI8I
hUCOY+RAjbvMQI0Q80CMZAtAi7XEQIsG0kCKV+ZAiamtQIj810CIUg9Ah6n7QIcFPkCGZHJAhcgs
QIUw/kCEn3dAhBQXQIOPW0CDEbRAgpuPQIItUkCBx1RAgWnjQIEVSECAycFAgIeBQIBOskCAH3dA
f/PIQH+8EkB/l9RAf4cIQH+JmkB/n2hAf8g2QIAB4ECAKNxAgFjkQICRwECA0zlAgR0SQIFvDkCB
yOpAgipiQIKTM0CDAxlAg3nNQIP3CUCEeoxAhQQQQIWTWECGKCNAhsI/QIdhcECIBYhAiK5XQIlb
sECKDW5AisN0QIt9pECMO+RAjP4cQI3EP0COjj5Aj1wQQJAtrUCRAw9Akdw2QJK5IUCTmc9AlH4/
QJVmdUCWUnFAl0IyQJg1tkCZLPlAmif0QJsmnECcKOhAnS7KQJ44LUCfRPxAoFUVQKFoXkCifrNA
o5fnQKSz00Cl0kBApvL4QKgVwkCpOl9AqmCMQKuH/kCssHNArdmgQK8DNUCwLOVAsVZcQLJ/RkCz
p1FAtM4oQLXzdkC3FutAuDg7QLlXD0C6cxhAu4wMQLyhpEC9s5tAvsGqQL/LlEDA0R9AwdIYQMLO
S0DDxYNAxLeaQMWkaEDGi8pAx22jQMhJ1EDJIEtAyfDzQMq7vUDLgKFAzD+TQMz4k0DNq6NAzljE
QM7//UDPoVZA0DzbQNDSmUDRYqFA0e0GQNJx4UDS8UlA02taQNPgL0DUT+xA1LqzQNUgqUDVge1A
1d6tQNY3GkDWi2lA1tvIQNcockDXcaFA17eUQNf6jUDYOtNA2HiwQNi0c0DY7mxA2SbuQNleWkDZ
lRJA2ct8QNoB/UDaOQZA2nEJQNqqekDa5dZA2yOZQNtkQkDbqFJA2/BNQNw8wEDcjjRA3OUuQN1C
PkDdpetA3hDAQN6DQUDe/fJA34FWQOAN6kDgpCZA4UR5QOHvT0DipQhA42YEQOQykkDlCvhA5e9z
QObgMUDn3VhA6Ob7QOn9IkDrH8JA7E7HQO2KCUDu0UxA8CRJQPGCqkDy7AFA9F/RQPXdi0D3ZJNA
+PQzQPqLpUD8KhVA/c6iQP94WEEAkxpBAWuQQQJFAUEDHtVBA/hwQQTRNEEFqHdBBn2SQQdP2EEI
HptBCOknQQmuy0EKbtdBCyiZQQvbYkEMhoZBDSlcQQ3DP0EOU49BDtmwQQ9VEEEPxSJBEClkQRCB
XUEQzJtBEQq5QRE7XEERXjhBEXMHQRF5lEERcbNBEVtRQRE2W0ERAtRBEMDMQRBwX0EQEbhBD6UR
QQ8qsEEOoupBDg4cQQ1suUEMvzhBDAYgQQtB/0EKc3FBCZsZQQi5okEHz8JBBt4zQQXluUEE5xhB
A+MZQQLaiEEBzjZBAL7uQP9bAUD9NXpA+w7iQPjoykD2xLRA9KQZQPKIdEDwcyVA7mWGQOxg2kDq
ZlJA6HcRQOaUH0DkvnJA4vbqQOE+UkDflVlA3fyWQNx0i0Da/aVA2Zg0QNhEckDXAoBA1dJqQNS0
JkDTp5NA0qx/QNHCokDQ6ZpA0CD2QM9oOUDOvtRAziQpQM2XiEDNGDpAzKWCQMw+kkDL4pNAy5Cw
QMtIDkDLB8hAys76QMqcukDKcCVAykhWQMokakDKA4BAyeS7QMnHSEDJqltAyY0pQMlu80DJTwJA
ySyrQMkHRkDI3jhAyLD4QMh/A0DIR+NAyAsoQMfIeUDHf4dAxzAOQMbZ0EDGfKdAxhhxQMWtHkDF
OqlAxMEbQMRAiUDDuRBAwyreQMKWJ0DB+y1AwVo9QMCzr0DAB+BAv1c2QL6iIQ==
      </set>
      <set id="src_641" fmt="ptset">
AAAAB3NyY182NDEAAAAAAAAAAgAANbLDxQAAP4AAAMO9AAA/gAAAw68AAD+AAADDqAAAP4AAAMOf
gAA/gAAAw5aAAD+AAADDjIAAP4AAAMOGgAA/gAAAw3kAAD+AAADDYAAAP4AAAMNTAAA/gAAAw00A
AD+AAADDOAAAP4AAAMMuAAA/gAAAwxYAAD+AAADDDgAAP4AAAMLUAAA/gAAAwrAAAD+AAADCkgAA
P4AAAMJcAAA/gAAAwlAAAD+AAADCGAAAP4AAAMHIAAA/gAAAwWAAAD+AAABBMAAAP4AAAEG4AAA/
gAAAQfgAAD+AAABCVAAAP4AAAEKCAAA/gAAAQqIAAD+AAABCxgAAP4AAAELaAAA/gAAAQu4AAD+A
AABC+gAAP4AAAEMCAAA/gAAAQwcAAD+AAABDCQAAP4AAAEMRAAA/gAAAQxsAAD+AAABDJQAAP4AA
AEMoAAA/gAAAQyoAAD+AAABDKwAAP4AAAEMwAAA/gAAAQzUAAD+AAABDOQAAP4AAAEM7AAA/gAAA
Qz0AAD+AAABDQAAAP4AAAENCAAA/gAAAQ0oAAD+AAABDTQAAP4AAAENSAAA/gAAAQ1wAAD+AAABD
YAAAP4AAAENpAAA/gAAAQ20AAD+AAABDcQAAP4AAAEN3AAA/gAAAQ3sAAD+AAABDfgAAP4AAAEOA
gAA/gAAAQ4KAAD+AAABDhAAAP4AAAEOGAAA/gAAAQ4cAAD+AAABDiAAAP4AAAEOJAAA/gAAAQ4uA
AD+AAABDjYAAP4AAAEOPgAA/gAAAQ5EAAD+AAABDkwAAP4AAAEOVAAA/gAAAQ50AAD+AAABDoAAA
P4AAAEOiAAA/gAAAQ6MAAD+AAABDpoAAP4AAAEOpgAA/gAAAQ6uAAD+AAABDrgAAP4AAAEOwAAA/
gAAAQ7MAAD+AAABDtgAAP4AAAEO8gAA/gAAAQ8AAAD+AAABDxAAAP4AAAEPGAAA/gAAAQ8cAAD+A
AABDyoAAP4AAAEPQAAA/gAAAQ9SAAD+AAABD1YAAP4AAAEPfAAA/gAAAQ+iAAD+AAABD9IAAP4AA
AEP8gAA/gAAARAnAAD+AAABEEIAAP4AAAEQWAAA/gAAARBoAAD+AAABEHwAAP4AAAEQkAAA/gAAA
RCWAAD+AAABELEAAP4AAAEQuAAA/gAAARDJAAD+AAABEMwAAP4AAAEQ3gAA/gAAARDkAAD+AAABE
PcAAP4AAAERDgAA/gAAAREhAAD+AAABESsAAP4AAAERLwAA/gAAARFBAAD+AAABEUcAAP4AAAERX
QAA/gAAARFjAAD+AAABEW4AAP4AAAERdgAA/gAAARGBAAD+AAABEZIAAP4AAAERnQAA/gAAARGmA
AD+AAABEbUAAP4AAAERuAAA/gAAARHCAAD+AAABEcsAAP4AAAER0AAA/gAAARHYAAD+AAABEd8AA
P4AAAER5AAA/gAAARHnAAD+AAABEekAAP4AAAER7gAA/gAAARH+AAD+AAABEgKAAP4AAAESCQAA/
gAAARIKgAD+AAABEgyAAP4AAAESDwAA/gAAARIRAAD+AAABEhIAAP4AAAESE4AA/gAAARIVAAD+A
AABEhaAAP4AAAESF4AA/gAAARIZAAD+AAABEhoAAP4AAAESHIAA/gAAARIeAAD+AAABEh8AAP4AA
AESIAAA/gAAARIhAAD+AAABEiQAAP4AAAESJoAA/gAAARIngAD+AAABEiiAAP4AAAESKwAA/gAAA
RItgAD+AAABEjOAAP4AAAESNgAA/gAAARI5AAD+AAABEjwAAP4AAAESPYAA/gAAARJEgAD+AAABE
kwAAP4AAAESTgAA/gAAARJRAAD+AAABElaAAP4AAAMPBAABAAAAAw70AAEAAAADDu4AAQAAAAMO5
gABAAAAAw7IAAEAAAADDqwAAQAAAAMOlAABAAAAAw6OAAEAAAADDngAAQAAAAMOWAABAAAAAw5GA
AEAAAADDjoAAQAAAAMOMAABAAAAAw4YAAEAAAADDgAAAQAAAAMN7AABAAAAAw3IAAEAAAADDbwAA
QAAAAMNtAABAAAAAw2IAAEAAAADDWQAAQAAAAMNOAABAAAAAw00AAEAAAADDSAAAQAAAAMNCAABA
AAAAwz4AAEAAAADDNQAAQAAAAMMqAABAAAAAwyYAAEAAAADDIAAAQAAAAMMcAABAAAAAwxkAAEAA
AADDEQAAQAAAAMMFAABAAAAAwvwAAEAAAADC9gAAQAAAAMLqAABAAAAAwt4AAEAAAADC0AAAQAAA
AMLIAABAAAAAwr4AAEAAAADCuAAAQAAAAMKuAABAAAAAwpIAAEAAAADCigAAQAAAAMJcAABAAAAA
wlAAAEAAAADCQAAAQAAAAMGQAABAAAAAwIAAAEAAAABAwAAAQAAAAEEQAABAAAAAQTAAAEAAAABB
UAAAQAAAAEHoAABAAAAAQhAAAEAAAABCeAAAQAAAAEKeAABAAAAAQrQAAEAAAABCvgAAQAAAAELG
AABAAAAAQtAAAEAAAABC5gAAQAAAAELwAABAAAAAQv4AAEAAAABDAwAAQAAAAEMHAABAAAAAQwoA
AEAAAABDEAAAQAAAAEMTAABAAAAAQxcAAEAAAABDHQAAQAAAAEMgAABAAAAAQyIAAEAAAABDJQAA
QAAAAEMnAABAAAAAQykAAEAAAABDLQAAQAAAAEM5AABAAAAAQ0IAAEAAAABDRQAAQAAAAENJAABA
AAAAQ0wAAEAAAABDTwAAQAAAAENVAABAAAAAQ1kAAEAAAABDYQAAQAAAAENrAABAAAAAQ3AAAEAA
AABDdQAAQAAAAEN7AABAAAAAQ4KAAEAAAABDhgAAQAAAAEOIgABAAAAAQ4+AAEAAAABDkgAAQAAA
AEOVgABAAAAAQ5cAAEAAAABDogAAQAAAAEOoAABAAAAAQ6sAAEAAAABDswAAQAAAAEO2AABAAAAA
Q7eAAEAAAABDuIAAQAAAAEPAAABAAAAAQ8OAAEAAAABDzgAAQAAAAEPQgABAAAAAQ+EAAEAAAABD
4wAAQAAAAEPogABAAAAAQ/cAAEAAAABEBoAAQAAAAEQQQABAAAAARBVAAEAAAABEGEAAQAAAAEQZ
gABAAAAARCJAAEAAAABEJIAAQAAAAEQ0wABAAAAARDbAAEAAAABEPIAAQAAAAEQ+AABAAAAARD6A
AEAAAABEQgAAQAAAAEREgABAAAAAREdAAEAAAABESMAAQAAAAERKwABAAAAAREtAAEAAAABEToAA
QAAAAERQgABAAAAARFJAAEAAAABEUwAAQAAAAERUAABAAAAARFUAAEAAAABEVYAAQAAAAERWwABA
AAAARFhAAEAAAABEWgAAQAAAAERbQABAAAAARFyAAEAAAABEXoAAQAAAAERfwABAAAAARGBAAEAA
AABEY0AAQAAAAERkgABAAAAARGUAAEAAAABEZ0AAQAAAAERogABAAAAARGlAAEAAAABEacAAQAAA
AERqgABAAAAARGvAAEAAAABEbIAAQAAAAERwgABAAAAARHHAAEAAAABEdYAAQAAAAER3AABAAAAA
RHvAAEAAAABEfIAAQAAAAER+AABAAAAARH5AAEAAAABEf0AAQAAAAESCYABAAAAARIMgAEAAAABE
hIAAQAAAAESF4ABAAAAARIbAAEAAAABEh4AAQAAAAESJ4ABAAAAARIrAAEAAAABEi8AAQAAAAESM
4ABAAAAARI0gAEAAAABEj8AAQAAAAESRIABAAAAARJMAAEAAAABElEAAQAAAAESV4ABAAAAAw8IA
AEBAAADDwIAAQEAAAMO+gABAQAAAw7MAAEBAAADDsQAAQEAAAMOtgABAQAAAw6uAAEBAAADDqQAA
QEAAAMOogABAQAAAw6CAAEBAAADDnoAAQEAAAMOcAABAQAAAw5oAAEBAAADDlwAAQEAAAMOWAABA
QAAAw5QAAEBAAADDjQAAQEAAAMOKgABAQAAAw4IAAEBAAADDeAAAQEAAAMNsAABAQAAAw2kAAEBA
AADDZgAAQEAAAMNkAABAQAAAw18AAEBAAADDWQAAQEAAAMNQAABAQAAAw0sAAEBAAADDOgAAQEAA
AMMyAABAQAAAwy4AAEBAAADDJQAAQEAAAMMeAABAQAAAwxsAAEBAAADDGAAAQEAAAMMVAABAQAAA
wxAAAEBAAADDCQAAQEAAAMMBAABAQAAAwvwAAEBAAADC7AAAQEAAAMLgAABAQAAAwtYAAEBAAADC
zgAAQEAAAMK+AABAQAAAwrAAAEBAAADCngAAQEAAAMKWAABAQAAAwoYAAEBAAADCaAAAQEAAAMJA
AABAQAAAwigAAEBAAADCFAAAQEAAAMH4AABAQAAAwdAAAEBAAADBoAAAQEAAAMFwAABAQAAAwUAA
AEBAAADAwAAAQEAAAECgAABAQAAAQQAAAEBAAABBgAAAQEAAAEGYAABAQAAAQagAAEBAAABB6AAA
QEAAAEI0AABAQAAAQlAAAEBAAABCaAAAQEAAAEKSAABAQAAAQpoAAEBAAABCoAAAQEAAAEKwAABA
QAAAQroAAEBAAABCxgAAQEAAAELSAABAQAAAQugAAEBAAABC8AAAQEAAAEL2AABAQAAAQwMAAEBA
AABDBQAAQEAAAEMHAABAQAAAQw8AAEBAAABDEQAAQEAAAEMWAABAQAAAQx0AAEBAAABDIAAAQEAA
AEMkAABAQAAAQygAAEBAAABDLwAAQEAAAEMyAABAQAAAQzUAAEBAAABDNwAAQEAAAEM6AABAQAAA
Qz0AAEBAAABDQwAAQEAAAENGAABAQAAAQ0kAAEBAAABDTQAAQEAAAENaAABAQAAAQ14AAEBAAABD
YAAAQEAAAENlAABAQAAAQ20AAEBAAABDcgAAQEAAAEN1AABAQAAAQ3oAAEBAAABDggAAQEAAAEOW
AABAQAAAQ6aAAEBAAABDrIAAQEAAAEOuAABAQAAAQ7eAAEBAAABDwYAAQEAAAEPFAABAQAAAQ9WA
AEBAAABD3wAAQEAAAEPmgABAQAAARAKAAEBAAABECYAAQEAAAEQLgABAQAAARA1AAEBAAABED4AA
QEAAAEQZQABAQAAARB9AAEBAAABEKEAAQEAAAEQtAABAQAAARC8AAEBAAABEMIAAQEAAAEQxgABA
QAAARDPAAEBAAABENMAAQEAAAEQ5QABAQAAARDtAAEBAAABEPMAAQEAAAERAAABAQAAAREeAAEBA
AABESUAAQEAAAERKQABAQAAARExAAEBAAABETcAAQEAAAERRgABAQAAARFNAAEBAAABEVAAAQEAA
AERUgABAQAAARFYAAEBAAABEVoAAQEAAAERYQABAQAAARFnAAEBAAABEW0AAQEAAAERcAABAQAAA
RFzAAEBAAABEXYAAQEAAAEReAABAQAAARF7AAEBAAABEX0AAQEAAAERgAABAQAAARGPAAEBAAABE
ZYAAQEAAAERmgABAQAAARGgAAEBAAABEaMAAQEAAAERrQABAQAAARG1AAEBAAABEboAAQEAAAERz
QABAQAAARHQAAEBAAABEdIAAQEAAAER1wABAQAAARHhAAEBAAABEeYAAQEAAAESAAABAQAAARIEA
AEBAAABEgWAAQEAAAESD4ABAQAAARIRAAEBAAABEhKAAQEAAAESFoABAQAAARIggAEBAAABEiEAA
QEAAAESLIABAQAAARJDgAEBAAABEkkAAQEAAAESUAABAQAAARJUAAEBAAADDx4AAQIAAAMPEgABA
gAAAw8EAAECAAADDvwAAQIAAAMO7AABAgAAAw7kAAECAAADDtIAAQIAAAMOrAABAgAAAw6cAAECA
AADDpAAAQIAAAMOgAABAgAAAw54AAECAAADDnIAAQIAAAMOWgABAgAAAw5GAAECAAADDkAAAQIAA
AMOPAABAgAAAw4wAAECAAADDigAAQIAAAMOIAABAgAAAw4YAAECAAADDhAAAQIAAAMOBAABAgAAA
w3oAAECAAADDbAAAQIAAAMNoAABAgAAAw2YAAECAAADDWgAAQIAAAMNYAABAgAAAw1YAAECAAADD
VAAAQIAAAMNSAABAgAAAw08AAECAAADDSAAAQIAAAMNFAABAgAAAw0IAAECAAADDPQAAQIAAAMM3
AABAgAAAwzEAAECAAADDKwAAQIAAAMMmAABAgAAAwyQAAECAAADDIQAAQIAAAMMcAABAgAAAwxQA
AECAAADDDwAAQIAAAMMLAABAgAAAwwUAAECAAADDAwAAQIAAAMMAAABAgAAAwvYAAECAAADC5gAA
QIAAAMLcAABAgAAAws4AAECAAADCygAAQIAAAMK6AABAgAAAwqoAAECAAADCpAAAQIAAAMKMAABA
gAAAwoIAAECAAADCdAAAQIAAAMJgAABAgAAAwlAAAECAAADCCAAAQIAAAMGoAABAgAAAwXAAAECA
AADBAAAAQIAAAMAAAABAgAAAP4AAAECAAABBQAAAQIAAAEGAAABAgAAAQfAAAECAAABCBAAAQIAA
AEI4AABAgAAAQkQAAECAAABCXAAAQIAAAEJ8AABAgAAAQowAAECAAABCmgAAQIAAAEKiAABAgAAA
QroAAECAAABC0AAAQIAAAELkAABAgAAAQuoAAECAAABDAwAAQIAAAEMIAABAgAAAQwwAAECAAABD
DwAAQIAAAEMRAABAgAAAQxMAAECAAABDGgAAQIAAAEMdAABAgAAAQyEAAECAAABDJwAAQIAAAEMu
AABAgAAAQzQAAECAAABDOQAAQIAAAEM8AABAgAAAQ0IAAECAAABDRAAAQIAAAENHAABAgAAAQ08A
AECAAABDWQAAQIAAAENcAABAgAAAQ18AAECAAABDZwAAQIAAAENxAABAgAAAQ3YAAECAAABDfQAA
QIAAAEOBgABAgAAAQ4SAAECAAABDhwAAQIAAAEOKAABAgAAAQ5EAAECAAABDnwAAQIAAAEOggABA
gAAAQ6cAAECAAABDsIAAQIAAAEO0AABAgAAAQ7aAAECAAABDvAAAQIAAAEPIgABAgAAAQ8qAAECA
AABDzoAAQIAAAEPXAABAgAAAQ9oAAECAAABD3AAAQIAAAEPzAABAgAAAQ/SAAECAAABEC0AAQIAA
AEQTQABAgAAARB2AAECAAABEHkAAQIAAAEQfAABAgAAARB+AAECAAABEIYAAQIAAAEQnQABAgAAA
RClAAECAAABEKsAAQIAAAEQtgABAgAAARC7AAECAAABEMUAAQIAAAEQ3AABAgAAARDoAAECAAABE
O4AAQIAAAEQ9QABAgAAARD/AAECAAABEQwAAQIAAAERHAABAgAAARElAAECAAABES0AAQIAAAERN
QABAgAAARE6AAECAAABEUMAAQIAAAERTQABAgAAARFQAAECAAABEVQAAQIAAAERXAABAgAAARFhA
AECAAABEWYAAQIAAAERaAABAgAAARFsAAECAAABEXQAAQIAAAEReQABAgAAARF9AAECAAABEX8AA
QIAAAERhwABAgAAARGNAAECAAABEZgAAQIAAAERmgABAgAAARGvAAECAAABEbwAAQIAAAERxQABA
gAAARHRAAECAAABEdYAAQIAAAER8AABAgAAARH0AAECAAABEfkAAQIAAAER/AABAgAAARIIAAECA
AABEguAAQIAAAESDQABAgAAARIOgAECAAABEhoAAQIAAAESHoABAgAAARI5AAECAAABEj2AAQIAA
AESVYABAgAAAw8cAAECgAADDxQAAQKAAAMPAAABAoAAAw7wAAECgAADDuAAAQKAAAMO2AABAoAAA
w7KAAECgAADDroAAQKAAAMOpAABAoAAAw6QAAECgAADDngAAQKAAAMOYAABAoAAAw5UAAECgAADD
k4AAQKAAAMOPgABAoAAAw44AAECgAADDjQAAQKAAAMOEAABAoAAAw20AAECgAADDYQAAQKAAAMNd
AABAoAAAw08AAECgAADDTAAAQKAAAMMtAABAoAAAwyoAAECgAADDFwAAQKAAAMMTAABAoAAAwwMA
AECgAADDAQAAQKAAAML6AABAoAAAwuQAAECgAADClgAAQKAAAMIkAABAoAAAwhgAAECgAADCAAAA
QKAAAMHQAABAoAAAwSAAAECgAADAgAAAQKAAAL+AAABAoAAAQRAAAECgAABBUAAAQKAAAEGoAABA
oAAAQfAAAECgAABCLAAAQKAAAEJEAABAoAAAQlgAAECgAABCkgAAQKAAAEKkAABAoAAAQrQAAECg
AABCvgAAQKAAAELiAABAoAAAQu4AAECgAABDAgAAQKAAAEMJAABAoAAAQw4AAECgAABDEgAAQKAA
AEMVAABAoAAAQxkAAECgAABDIwAAQKAAAEMnAABAoAAAQysAAECgAABDLwAAQKAAAEMxAABAoAAA
QzYAAECgAABDOgAAQKAAAEM/AABAoAAAQ0EAAECgAABDRgAAQKAAAENLAABAoAAAQ1IAAECgAABD
VQAAQKAAAENZAABAoAAAQ2EAAECgAABDZwAAQKAAAENrAABAoAAAQ24AAECgAABDcQAAQKAAAEN0
AABAoAAAQ3cAAECgAABDfQAAQKAAAEOAAABAoAAAQ4EAAECgAABDhAAAQKAAAEOFgABAoAAAQ4eA
AECgAABDjYAAQKAAAEOOgABAoAAAQ5EAAECgAABDlAAAQKAAAEOXAABAoAAAQ5iAAECgAABDnwAA
QKAAAEOigABAoAAAQ6UAAECgAABDq4AAQKAAAEOvAABAoAAAQ7KAAECgAABDtIAAQKAAAEO3AABA
oAAAQ7iAAECgAABDvAAAQKAAAEPCAABAoAAAQ8OAAECgAABDyAAAQKAAAEPMAABAoAAAQ86AAECg
AABD0gAAQKAAAEPYAABAoAAAQ+qAAECgAABD84AAQKAAAEQRwABAoAAARBcAAECgAABEGkAAQKAA
AEQeAABAoAAARCAAAECgAABEIgAAQKAAAEQiwABAoAAARCjAAECgAABEKkAAQKAAAEQrQABAoAAA
RC8AAECgAABEL8AAQKAAAEQ0AABAoAAARDYAAECgAABEOIAAQKAAAEQ6AABAoAAAREAAAECgAABE
QsAAQKAAAERFgABAoAAAREdAAECgAABESwAAQKAAAERMgABAoAAARFHAAECgAABEUwAAQKAAAERU
AABAoAAARFUAAECgAABEVsAAQKAAAERXQABAoAAARFgAAECgAABEWkAAQKAAAERawABAoAAARFuA
AECgAABEXkAAQKAAAERfgABAoAAARGBAAECgAABEZEAAQKAAAERkwABAoAAARGYAAECgAABEaEAA
QKAAAERswABAoAAARG8AAECgAABEb8AAQKAAAERxgABAoAAARHQAAECgAABEdcAAQKAAAER3AABA
oAAARHjAAECgAABEfAAAQKAAAER+AABAoAAARH7AAECgAABEggAAQKAAAESEwABAoAAARIzAAECg
AABEkcAAQKAAAESUIABAoAAAw8WAAEDAAADDvgAAQMAAAMO4AABAwAAAw68AAEDAAADDqwAAQMAA
AMOfgABAwAAAw5uAAEDAAADDl4AAQMAAAMOQgABAwAAAw4OAAEDAAADDegAAQMAAAMNtAABAwAAA
w1wAAEDAAADDWQAAQMAAAMNSAABAwAAAwzsAAEDAAADDLQAAQMAAAMMYAABAwAAAww8AAEDAAADD
CwAAQMAAAMMBAABAwAAAwvQAAEDAAADC6gAAQMAAAMLcAABAwAAAwrgAAEDAAADCrAAAQMAAAMJw
AABAwAAAwjAAAEDAAADBwAAAQMAAAMGoAABAwAAAQMAAAEDAAABBUAAAQMAAAEJcAABAwAAAQoAA
AEDAAABCnAAAQMAAAEKuAABAwAAAQroAAEDAAABC7AAAQMAAAEL8AABAwAAAQwYAAEDAAABDCwAA
QMAAAEMRAABAwAAAQxYAAEDAAABDGAAAQMAAAEMeAABAwAAAQyMAAEDAAABDJwAAQMAAAEMuAABA
wAAAQzoAAEDAAABDQAAAQMAAAENDAABAwAAAQ0YAAEDAAABDSAAAQMAAAENKAABAwAAAQ1EAAEDA
AABDWgAAQMAAAENfAABAwAAAQ2MAAEDAAABDZgAAQMAAAENzAABAwAAAQ3YAAEDAAABDegAAQMAA
AEN+AABAwAAAQ38AAEDAAABDggAAQMAAAEOEgABAwAAAQ4YAAEDAAABDiIAAQMAAAEOKAABAwAAA
Q5WAAEDAAABDmwAAQMAAAEOigABAwAAAQ6iAAEDAAABDqoAAQMAAAEOtAABAwAAAQ7iAAEDAAABD
vgAAQMAAAEO/gABAwAAAQ9WAAEDAAABD34AAQMAAAEPnAABAwAAAQ/GAAEDAAABD+IAAQMAAAEQU
AABAwAAARBqAAEDAAABEHoAAQMAAAEQjgABAwAAARCeAAEDAAABEKQAAQMAAAEQuwABAwAAARDZA
AEDAAABEO4AAQMAAAEQ8QABAwAAARD6AAEDAAABEQEAAQMAAAERFgABAwAAAREjAAEDAAABESsAA
QMAAAERMAABAwAAARE7AAEDAAABEUcAAQMAAAERSgABAwAAARFQAAEDAAABEVMAAQMAAAERWAABA
wAAARFhAAEDAAABEWcAAQMAAAERbQABAwAAARFxAAEDAAABEXkAAQMAAAERfgABAwAAARGCAAEDA
AABEYcAAQMAAAERiwABAwAAARGPAAEDAAABEZEAAQMAAAERlwABAwAAARGbAAEDAAABEaEAAQMAA
AERpwABAwAAARGpAAEDAAABEa4AAQMAAAERtAABAwAAARG3AAEDAAABEbkAAQMAAAERvwABAwAAA
RHNAAEDAAABEeIAAQMAAAER5wABAwAAARHsAAEDAAABEfIAAQMAAAESAwABAwAAARIFgAEDAAABE
ggAAQMAAAESDgABAwAAARIPAAEDAAABEhIAAQMAAAESFgABAwAAARIlAAEDAAABEigAAQMAAAESK
wABAwAAARIxgAEDAAABEjUAAQMAAAESN4ABAwAAARJAAAEDAAABEkWAAQMAAAMPEgABA4AAAw8EA
AEDgAADDuYAAQOAAAMO2AABA4AAAw7MAAEDgAADDqYAAQOAAAMOmgABA4AAAw6UAAEDgAADDnAAA
QOAAAMOWgABA4AAAw4kAAEDgAADDfQAAQOAAAMNfAABA4AAAw1UAAEDgAADDSgAAQOAAAMNCAABA
4AAAwz0AAEDgAADDOAAAQOAAAMMtAABA4AAAwyQAAEDgAADDFwAAQOAAAMMLAABA4AAAwwQAAEDg
AADC7gAAQOAAAMLOAABA4AAAwnwAAEDgAADCRAAAQOAAAMIwAABA4AAAwiwAAEDgAADCGAAAQOAA
AMGIAABA4AAAwTAAAEDgAADAwAAAQOAAAMAAAABA4AAAQQAAAEDgAABBgAAAQOAAAEGYAABA4AAA
QegAAEDgAABCLAAAQOAAAEJIAABA4AAAQoQAAEDgAABCpAAAQOAAAELCAABA4AAAQtIAAEDgAABC
9AAAQOAAAEMBAABA4AAAQwQAAEDgAABDBwAAQOAAAEMKAABA4AAAQxIAAEDgAABDFgAAQOAAAEMZ
AABA4AAAQxoAAEDgAABDIwAAQOAAAEMoAABA4AAAQy4AAEDgAABDMAAAQOAAAEMzAABA4AAAQzkA
AEDgAABDOwAAQOAAAENEAABA4AAAQ0kAAEDgAABDTQAAQOAAAENRAABA4AAAQ1QAAEDgAABDWAAA
QOAAAENgAABA4AAAQ2UAAEDgAABDagAAQOAAAENtAABA4AAAQ3AAAEDgAABDdQAAQOAAAEN6AABA
4AAAQ38AAEDgAABDgQAAQOAAAEOFAABA4AAAQ4aAAEDgAABDi4AAQOAAAEOQAABA4AAAQ5OAAEDg
AABDmAAAQOAAAEOjgABA4AAAQ6oAAEDgAABDqwAAQOAAAEO0AABA4AAAQ7WAAEDgAABDvYAAQOAA
AEPCgABA4AAAQ8UAAEDgAABDzwAAQOAAAEPSAABA4AAAQ+cAAEDgAABD7AAAQOAAAEP6AABA4AAA
RBKAAEDgAABEGQAAQOAAAEQZwABA4AAARB1AAEDgAABEH4AAQOAAAEQkgABA4AAARCYAAEDgAABE
KEAAQOAAAEQswABA4AAARC/AAEDgAABEM4AAQOAAAEQ8wABA4AAAREAAAEDgAABERQAAQOAAAERF
gABA4AAAREiAAEDgAABESUAAQOAAAERMAABA4AAARE1AAEDgAABETkAAQOAAAERPgABA4AAARFAA
AEDgAABEUUAAQOAAAERUQABA4AAARFXAAEDgAABEV0AAQOAAAERYgABA4AAARFpAAEDgAABEWwAA
QOAAAERcAABA4AAARF2AAEDgAABEXwAAQOAAAERgAABA4AAARGGAAEDgAABEYoAAQOAAAERkAABA
4AAARGcAAEDgAABEaAAAQOAAAERpwABA4AAARGpAAEDgAABEbIAAQOAAAERwAABA4AAARHJAAEDg
AABEdQAAQOAAAER6wABA4AAARIAgAEDgAABEgIAAQOAAAESA4ABA4AAARIGAAEDgAABEgiAAQOAA
AESDgABA4AAARITAAEDgAABEhcAAQOAAAESGwABA4AAARIfgAEDgAABEi2AAQOAAAESUQABA4AAA
w7wAAEEAAADDtIAAQQAAAMOvAABBAAAAw6KAAEEAAADDkoAAQQAAAMOJgABBAAAAw4YAAEEAAADD
fQAAQQAAAMNpAABBAAAAw2EAAEEAAADDWgAAQQAAAMMwAABBAAAAwycAAEEAAADDHwAAQQAAAMMX
AABBAAAAwwgAAEEAAADC7gAAQQAAAMLcAABBAAAAwqgAAEEAAADCgAAAQQAAAMJQAABBAAAAwiwA
AEEAAADBwAAAQQAAAMGQAABBAAAAQAAAAEEAAABAoAAAQQAAAEEQAABBAAAAQdAAAEEAAABCFAAA
QQAAAEJAAABBAAAAQmQAAEEAAABCcAAAQQAAAEKGAABBAAAAQpwAAEEAAABCoAAAQQAAAEKuAABB
AAAAQr4AAEEAAABC4AAAQQAAAELmAABBAAAAQvgAAEEAAABDBQAAQQAAAEMKAABBAAAAQw0AAEEA
AABDEAAAQQAAAEMVAABBAAAAQxkAAEEAAABDGwAAQQAAAEMkAABBAAAAQykAAEEAAABDMgAAQQAA
AEM1AABBAAAAQzsAAEEAAABDPQAAQQAAAENAAABBAAAAQ0MAAEEAAABDRgAAQQAAAENUAABBAAAA
Q1kAAEEAAABDXAAAQQAAAENhAABBAAAAQ2QAAEEAAABDaAAAQQAAAEN3AABBAAAAQ3kAAEEAAABD
fQAAQQAAAEOAAABBAAAAQ4GAAEEAAABDgwAAQQAAAEOGAABBAAAAQ4iAAEEAAABDioAAQQAAAEOO
AABBAAAAQ5SAAEEAAABDlgAAQQAAAEOfAABBAAAAQ6+AAEEAAABDtgAAQQAAAEO9AABBAAAAQ8AA
AEEAAABDw4AAQQAAAEPMgABBAAAAQ9mAAEEAAABD3IAAQQAAAEPhAABBAAAAQ+kAAEEAAABD+QAA
QQAAAEQaAABBAAAARBrAAEEAAABEI0AAQQAAAEQkwABBAAAARCiAAEEAAABELYAAQQAAAEQ6QABB
AAAAREJAAEEAAABESoAAQQAAAER2gABBAAAARH2AAEEAAABEgWAAQQAAAESCYABBAAAARIOgAEEA
AABEhCAAQQAAAESFYABBAAAARIYgAEEAAABEh6AAQQAAAESJYABBAAAARIrgAEEAAABEjCAAQQAA
AESNYABBAAAARI3gAEEAAABEjwAAQQAAAESPgABBAAAARJAAAEEAAABEkMAAQQAAAESRYABBAAAA
RJGgAEEAAABEkkAAQQAAAESSgABBAAAARJNAAEEAAABEk6AAQQAAAESUgABBAAAARJWAAEEAAADD
xAAAQRAAAMPBAABBEAAAw72AAEEQAADDu4AAQRAAAMO6gABBEAAAw7eAAEEQAADDs4AAQRAAAMOv
AABBEAAAw50AAEEQAADDkwAAQRAAAMONgABBEAAAw4sAAEEQAADDhgAAQRAAAMODAABBEAAAw3wA
AEEQAADDcQAAQRAAAMNsAABBEAAAw1sAAEEQAADDWAAAQRAAAMNVAABBEAAAw1AAAEEQAADDRgAA
QRAAAMMkAABBEAAAww8AAEEQAADC7AAAQRAAAMLGAABBEAAAwsAAAEEQAADCnAAAQRAAAMJ8AABB
EAAAwnQAAEEQAADCVAAAQRAAAMI8AABBEAAAwfgAAEEQAADBsAAAQRAAAMFQAABBEAAAv4AAAEEQ
AABAwAAAQRAAAEHAAABBEAAAQegAAEEQAABCFAAAQRAAAEJoAABBEAAAQo4AAEEQAABCugAAQRAA
AELCAABBEAAAQuQAAEEQAABC9AAAQRAAAEL6AABBEAAAQwMAAEEQAABDBgAAQRAAAEMIAABBEAAA
Qw0AAEEQAABDFgAAQRAAAEMZAABBEAAAQyUAAEEQAABDKgAAQRAAAEMzAABBEAAAQzUAAEEQAABD
OQAAQRAAAEM+AABBEAAAQ0YAAEEQAABDVQAAQRAAAENYAABBEAAAQ1sAAEEQAABDXwAAQRAAAENh
AABBEAAAQ2MAAEEQAABDZwAAQRAAAENrAABBEAAAQ3MAAEEQAABDeQAAQRAAAEN+AABBEAAAQ4EA
AEEQAABDg4AAQRAAAEOGAABBEAAAQ4oAAEEQAABDlQAAQRAAAEOeAABBEAAAQ6GAAEEQAABDo4AA
QRAAAEOlAABBEAAAQ6qAAEEQAABDswAAQRAAAEO4AABBEAAAQ70AAEEQAABDwAAAQRAAAEPCAABB
EAAAQ8kAAEEQAABDzwAAQRAAAEPRAABBEAAARAhAAEEQAABEEgAAQRAAAEQZwABBEAAARBtAAEEQ
AABEIcAAQRAAAEQtgABBEAAARDDAAEEQAABEMoAAQRAAAEQ5AABBEAAARDqAAEEQAABEPUAAQRAA
AERAAABBEAAAREJAAEEQAABEREAAQRAAAEREwABBEAAAREYAAEEQAABESAAAQRAAAERJgABBEAAA
REuAAEEQAABETEAAQRAAAERNAABBEAAARE8AAEEQAABEUEAAQRAAAERQwABBEAAARFLAAEEQAABE
VYAAQRAAAERWwABBEAAARFjAAEEQAABEWgAAQRAAAERcQABBEAAARF7AAEEQAABEX8AAQRAAAERl
gABBEAAARGkAAEEQAABEbYAAQRAAAERwgABBEAAARHKAAEEQAABEc8AAQRAAAER1QABBEAAARHtA
AEEQAABEfIAAQRAAAESBQABBEAAARIwAAEEQAABEjaAAQRAAAMPEAABBIAAAw7yAAEEgAADDuYAA
QSAAAMO3gABBIAAAw7OAAEEgAADDr4AAQSAAAMOrAABBIAAAw6gAAEEgAADDooAAQSAAAMOYAABB
IAAAw5UAAEEgAADDkAAAQSAAAMONAABBIAAAw4qAAEEgAADDhgAAQSAAAMOEAABBIAAAw3oAAEEg
AADDdAAAQSAAAMNpAABBIAAAw1QAAEEgAADDTQAAQSAAAMNDAABBIAAAwzEAAEEgAADDKwAAQSAA
AMMUAABBIAAAww0AAEEgAADC+AAAQSAAAMLuAABBIAAAwt4AAEEgAADC1AAAQSAAAMKuAABBIAAA
wpoAAEEgAADCkAAAQSAAAMHQAABBIAAAwZAAAEEgAADAAAAAQSAAAEGIAABBIAAAQdgAAEEgAABC
AAAAQSAAAEJwAABBIAAAQoQAAEEgAABCigAAQSAAAEKUAABBIAAAQqoAAEEgAABCvAAAQSAAAELO
AABBIAAAQtoAAEEgAABDAQAAQSAAAEMHAABBIAAAQwoAAEEgAABDEAAAQSAAAEMTAABBIAAAQxsA
AEEgAABDHwAAQSAAAEMjAABBIAAAQycAAEEgAABDNQAAQSAAAEM+AABBIAAAQ0AAAEEgAABDQwAA
QSAAAENHAABBIAAAQ0sAAEEgAABDTgAAQSAAAENRAABBIAAAQ1MAAEEgAABDVQAAQSAAAENaAABB
IAAAQ2EAAEEgAABDYwAAQSAAAENtAABBIAAAQ3AAAEEgAABDcwAAQSAAAEN8AABBIAAAQ4MAAEEg
AABDh4AAQSAAAEOIgABBIAAAQ4wAAEEgAABDj4AAQSAAAEORgABBIAAAQ5QAAEEgAABDl4AAQSAA
AEOZgABBIAAAQ6AAAEEgAABDpgAAQSAAAEOngABBIAAAQ7MAAEEgAABDtwAAQSAAAEO8gABBIAAA
Q8aAAEEgAABDywAAQSAAAEPUAABBIAAAQ+iAAEEgAABD9IAAQSAAAEQUAABBIAAARBeAAEEgAABE
GwAAQSAAAEQbwABBIAAARB8AAEEgAABEJ0AAQSAAAEQ5wABBIAAARD5AAEEgAABEQMAAQSAAAERE
AABBIAAARElAAEEgAABES8AAQSAAAERQAABBIAAARFFAAEEgAABEUgAAQSAAAERWQABBIAAARFbA
AEEgAABEV4AAQSAAAERZQABBIAAARFqAAEEgAABEW0AAQSAAAERdAABBIAAARF8AAEEgAABEYgAA
QSAAAERjAABBIAAARGPAAEEgAABEaEAAQSAAAERqwABBIAAARG4AAEEgAABEcAAAQSAAAERxAABB
IAAARHZAAEEgAABEdwAAQSAAAER5AABBIAAARHrAAEEgAABEfEAAQSAAAESAYABBIAAARIIAAEEg
AABEhaAAQSAAAESGIABBIAAARIegAEEgAABEjaAAQSAAAMPHgABBMAAAw8WAAEEwAADDwIAAQTAA
AMO+AABBMAAAw7wAAEEwAADDuoAAQTAAAMO3gABBMAAAw7SAAEEwAADDsIAAQTAAAMOuAABBMAAA
w60AAEEwAADDqwAAQTAAAMOmgABBMAAAw6UAAEEwAADDnoAAQTAAAMOPAABBMAAAw4mAAEEwAADD
iAAAQTAAAMN/AABBMAAAw3cAAEEwAADDawAAQTAAAMNkAABBMAAAw2AAAEEwAADDUQAAQTAAAMNK
AABBMAAAw0UAAEEwAADDQwAAQTAAAMM1AABBMAAAwzIAAEEwAADDMAAAQTAAAMMiAABBMAAAww4A
AEEwAADDCgAAQTAAAMMHAABBMAAAwwIAAEEwAADC/gAAQTAAAMLkAABBMAAAwr4AAEEwAADCsgAA
QTAAAMKoAABBMAAAwhAAAEEwAADBiAAAQTAAAMDgAABBMAAAQcgAAEEwAABChgAAQTAAAEKkAABB
MAAAQq4AAEEwAABCwAAAQTAAAELKAABBMAAAQuoAAEEwAABC8AAAQTAAAEL8AABBMAAAQwcAAEEw
AABDCQAAQTAAAEMMAABBMAAAQw8AAEEwAABDFgAAQTAAAEMhAABBMAAAQyYAAEEwAABDKQAAQTAA
AEMuAABBMAAAQzgAAEEwAABDPwAAQTAAAENCAABBMAAAQ0kAAEEwAABDTAAAQTAAAENSAABBMAAA
Q1wAAEEwAABDYgAAQTAAAENmAABBMAAAQ2kAAEEwAABDcAAAQTAAAEN4AABBMAAAQ4IAAEEwAABD
hQAAQTAAAEOGgABBMAAAQ4gAAEEwAABDiwAAQTAAAEOPgABBMAAAQ5IAAEEwAABDlAAAQTAAAEOV
AABBMAAAQ5eAAEEwAABDnwAAQTAAAEOiAABBMAAAQ6UAAEEwAABDqoAAQTAAAEOuAABBMAAAQ6+A
AEEwAABDsIAAQTAAAEO6gABBMAAAQ70AAEEwAABDvoAAQTAAAEPAgABBMAAAQ8IAAEEwAABDxQAA
QTAAAEPLgABBMAAAQ8yAAEEwAABDzgAAQTAAAEPTgABBMAAAQ+IAAEEwAABD5wAAQTAAAEQEwABB
MAAARAtAAEEwAABED0AAQTAAAEQUgABBMAAARBaAAEEwAABEGEAAQTAAAEQbQABBMAAARBxAAEEw
AABEHcAAQTAAAEQfgABBMAAARCIAAEEwAABEKoAAQTAAAEQrQABBMAAARC+AAEEwAABENQAAQTAA
AEQ5QABBMAAARDuAAEEwAABEPkAAQTAAAEQ/QABBMAAAREGAAEEwAABERAAAQTAAAERGAABBMAAA
REmAAEEwAABESkAAQTAAAERKwABBMAAAREwAAEEwAABETQAAQTAAAEROQABBMAAARFAAAEEwAABE
UkAAQTAAAERTgABBMAAARFTAAEEwAABEVYAAQTAAAERZgABBMAAARFqAAEEwAABEXIAAQTAAAERd
QABBMAAARF3AAEEwAABEXwAAQTAAAERfgABBMAAARGMAAEEwAABEZEAAQTAAAERlAABBMAAARGXA
AEEwAABEagAAQTAAAERsQABBMAAARG3AAEEwAABEcAAAQTAAAERxwABBMAAARHSAAEEwAABEdwAA
QTAAAER5wABBMAAARIIgAEEwAABEhAAAQTAAAESFAABBMAAARIcgAEEwAABEh+AAQTAAAESJoABB
MAAARIwAAEEwAABEjKAAQTAAAESOQABBMAAARI7gAEEwAABEjyAAQTAAAESPYABBMAAARI/AAEEw
AABEkCAAQTAAAESQgABBMAAARJDAAEEwAABEkcAAQTAAAESSAABBMAAARJNgAEEwAABElCAAQTAA
AESUgABBMAAARJTgAEEwAABElSAAQTAAAESVYABBMAAAw8WAAEFAAADDxAAAQUAAAMPCAABBQAAA
w7oAAEFAAADDtIAAQUAAAMOygABBQAAAw6cAAEFAAADDpAAAQUAAAMOjAABBQAAAw6EAAEFAAADD
m4AAQUAAAMORAABBQAAAw46AAEFAAADDi4AAQUAAAMOIAABBQAAAw4aAAEFAAADDfAAAQUAAAMN2
AABBQAAAw2QAAEFAAADDUQAAQUAAAMNMAABBQAAAw0kAAEFAAADDOwAAQUAAAMMuAABBQAAAwycA
AEFAAADDGQAAQUAAAMMPAABBQAAAwwQAAEFAAADCzgAAQUAAAMLKAABBQAAAwo4AAEFAAADChgAA
QUAAAMJcAABBQAAAwlAAAEFAAADCKAAAQUAAAMH4AABBQAAAwZgAAEFAAABBQAAAQUAAAEGYAABB
QAAAQegAAEFAAABCbAAAQUAAAEKeAABBQAAAQsAAAEFAAABC9gAAQUAAAEL8AABBQAAAQxEAAEFA
AABDHAAAQUAAAEMhAABBQAAAQykAAEFAAABDLQAAQUAAAEMzAABBQAAAQzUAAEFAAABDOAAAQUAA
AENAAABBQAAAQ0MAAEFAAABDSgAAQUAAAENOAABBQAAAQ1MAAEFAAABDVgAAQUAAAENaAABBQAAA
Q18AAEFAAABDYgAAQUAAAENnAABBQAAAQ2sAAEFAAABDdAAAQUAAAEN3AABBQAAAQ3wAAEFAAABD
gAAAQUAAAEOCAABBQAAAQ4YAAEFAAABDiwAAQUAAAEOLgABBQAAAQ5GAAEFAAABDlAAAQUAAAEOg
AABBQAAAQ6+AAEFAAABDtoAAQUAAAEO5AABBQAAAQ72AAEFAAABDwIAAQUAAAEPPAABBQAAAQ9aA
AEFAAABD3wAAQUAAAEPsAABBQAAARBSAAEFAAABEFUAAQUAAAEQbwABBQAAARB/AAEFAAABEIkAA
QUAAAEQkQABBQAAARC3AAEFAAABEPAAAQUAAAERDQABBQAAAREqAAEFAAABES8AAQUAAAERNwABB
QAAARFGAAEFAAABEVMAAQUAAAERWAABBQAAARFjAAEFAAABEW8AAQUAAAERewABBQAAARF/AAEFA
AABEYkAAQUAAAERjgABBQAAARGTAAEFAAABEZoAAQUAAAERowABBQAAARGpAAEFAAABEa0AAQUAA
AERsAABBQAAARG6AAEFAAABEdAAAQUAAAER4wABBQAAARHuAAEFAAABEfEAAQUAAAESBoABBQAAA
RIMAAEFAAABEhaAAQUAAAESKIABBQAAARItgAEFAAABEjYAAQUAAAESVwABBQAAAw8SAAEFQAADD
v4AAQVAAAMO4gABBUAAAw6eAAEFQAADDngAAQVAAAMObgABBUAAAw5AAAEFQAADDiQAAQVAAAMOD
gABBUAAAw4EAAEFQAADDdQAAQVAAAMNtAABBUAAAw1kAAEFQAADDTQAAQVAAAMNKAABBUAAAw0cA
AEFQAADDOAAAQVAAAMMjAABBUAAAwxgAAEFQAADDEAAAQVAAAMMJAABBUAAAwuoAAEFQAADC2AAA
QVAAAMKiAABBUAAAwnwAAEFQAADCbAAAQVAAAMJQAABBUAAAwjgAAEFQAADAAAAAQVAAAEEAAABB
UAAAQZAAAEFQAABB0AAAQVAAAEIkAABBUAAAQkQAAEFQAABCbAAAQVAAAELSAABBUAAAQtgAAEFQ
AABC8gAAQVAAAEL8AABBUAAAQwoAAEFQAABDDwAAQVAAAEMbAABBUAAAQyIAAEFQAABDJgAAQVAA
AEMwAABBUAAAQzMAAEFQAABDPwAAQVAAAENEAABBUAAAQ0sAAEFQAABDUAAAQVAAAENVAABBUAAA
Q1sAAEFQAABDXQAAQVAAAENjAABBUAAAQ2YAAEFQAABDagAAQVAAAENuAABBUAAAQ3EAAEFQAABD
eAAAQVAAAEN+AABBUAAAQ4IAAEFQAABDhYAAQVAAAEOIAABBUAAAQ5CAAEFQAABDkoAAQVAAAEOd
gABBUAAAQ6aAAEFQAABDrwAAQVAAAEOzgABBUAAAQ7yAAEFQAABDvwAAQVAAAEPDgABBUAAAQ8gA
AEFQAABDzYAAQVAAAEPQAABBUAAAQ/KAAEFQAABEAMAAQVAAAEQPgABBUAAARBDAAEFQAABEEcAA
QVAAAEQTgABBUAAARBRAAEFQAABEGIAAQVAAAEQagABBUAAARBvAAEFQAABEHUAAQVAAAEQeAABB
UAAARCBAAEFQAABEIQAAQVAAAEQiQABBUAAARCMAAEFQAABEJoAAQVAAAEQpgABBUAAARCvAAEFQ
AABELoAAQVAAAEQwAABBUAAARDHAAEFQAABENUAAQVAAAEQ6gABBUAAARDsAAEFQAABEO8AAQVAA
AEQ+gABBUAAAREBAAEFQAABEQQAAQVAAAERCAABBUAAAREMAAEFQAABERAAAQVAAAERGgABBUAAA
REdAAEFQAABESAAAQVAAAERIwABBUAAAREuAAEFQAABETIAAQVAAAERNQABBUAAARE4AAEFQAABE
TwAAQVAAAERQgABBUAAARFIAAEFQAABEUsAAQVAAAERUwABBUAAARFWAAEFQAABEVkAAQVAAAERX
AABBUAAARFqAAEFQAABEW4AAQVAAAERcwABBUAAARF2AAEFQAABEXkAAQVAAAERfQABBUAAARF/A
AEFQAABEYIAAQVAAAERhQABBUAAARGPAAEFQAABEZEAAQVAAAERlgABBUAAARGgAAEFQAABEaQAA
QVAAAERtQABBUAAARG5AAEFQAABEcAAAQVAAAERwwABBUAAARHPAAEFQAABEdsAAQVAAAER3gABB
UAAARHtAAEFQAABEfkAAQVAAAESAQABBUAAARIHAAEFQAABEgqAAQVAAAESC4ABBUAAARISAAEFQ
AABEhWAAQVAAAESFoABBUAAARIbAAEFQAABEh8AAQVAAAESJIABBUAAARImAAEFQAABEigAAQVAA
AESKYABBUAAARIrAAEFQAABEi2AAQVAAAESLwABBUAAARIwgAEFQAABEjGAAQVAAAESNQABBUAAA
RI7AAEFQAABEksAAQVAAAESTQABBUAAARJOgAEFQAABElGAAQVAAAESU4ABBUAAAw8cAAEFgAADD
xAAAQWAAAMPCgABBYAAAw8GAAEFgAADDwIAAQWAAAMO8AABBYAAAw7kAAEFgAADDtgAAQWAAAMOs
gABBYAAAw6sAAEFgAADDo4AAQWAAAMOhgABBYAAAw6AAAEFgAADDmIAAQWAAAMOUAABBYAAAw5IA
AEFgAADDjAAAQWAAAMOKgABBYAAAw4mAAEFgAADDiAAAQWAAAMOEgABBYAAAw34AAEFgAADDdwAA
QWAAAMN1AABBYAAAw20AAEFgAADDawAAQWAAAMNbAABBYAAAw1EAAEFgAADDTAAAQWAAAMNJAABB
YAAAwzgAAEFgAADDMQAAQWAAAMMmAABBYAAAwxcAAEFgAADDEQAAQWAAAMMPAABBYAAAwwcAAEFg
AADDAQAAQWAAAML6AABBYAAAwuAAAEFgAADC1AAAQWAAAMK0AABBYAAAwp4AAEFgAADChgAAQWAA
AMI0AABBYAAAweAAAEFgAADBsAAAQWAAAMCAAABBYAAAQEAAAEFgAABBgAAAQWAAAEIEAABBYAAA
QgwAAEFgAABCGAAAQWAAAEIoAABBYAAAQmQAAEFgAABCjgAAQWAAAEK0AABBYAAAQsIAAEFgAABC
yAAAQWAAAELSAABBYAAAQwAAAEFgAABDDQAAQWAAAEMXAABBYAAAQxoAAEFgAABDIQAAQWAAAEMv
AABBYAAAQzIAAEFgAABDNgAAQWAAAEM/AABBYAAAQ0UAAEFgAABDTgAAQWAAAENQAABBYAAAQ1YA
AEFgAABDWwAAQWAAAENgAABBYAAAQ2QAAEFgAABDZwAAQWAAAENrAABBYAAAQ3sAAEFgAABDgIAA
QWAAAEOCgABBYAAAQ4SAAEFgAABDh4AAQWAAAEOQgABBYAAAQ56AAEFgAABDogAAQWAAAEOogABB
YAAAQ7UAAEFgAABDtoAAQWAAAEPAgABBYAAAQ8UAAEFgAABD1QAAQWAAAEQKAABBYAAARAxAAEFg
AABEFcAAQWAAAEQcAABBYAAARBzAAEFgAABEHsAAQWAAAEQfgABBYAAARCOAAEFgAABEJoAAQWAA
AEQqQABBYAAARC3AAEFgAABEMMAAQWAAAEQ1QABBYAAARDiAAEFgAABEOcAAQWAAAEQ7QABBYAAA
RD0AAEFgAABEP8AAQWAAAERKgABBYAAARE3AAEFgAABEUQAAQWAAAERTgABBYAAARFWAAEFgAABE
WwAAQWAAAERegABBYAAARGhAAEFgAABEaMAAQWAAAERzQABBYAAARHTAAEFgAABEeoAAQWAAAER7
wABBYAAARIEAAEFgAABEhAAAQWAAAESFIABBYAAARIhgAEFgAABEiQAAQWAAAESLYABBYAAARIwg
AEFgAABEjyAAQWAAAESQYABBYAAARJHgAEFgAABEksAAQWAAAESToABBYAAARJTAAEFgAABElgAA
QWAAAMPHgABBcAAAw8QAAEFwAADDwYAAQXAAAMO+gABBcAAAw7uAAEFwAADDtgAAQXAAAMOwAABB
cAAAw60AAEFwAADDqwAAQXAAAMOpAABBcAAAw6OAAEFwAADDoYAAQXAAAMOagABBcAAAw5kAAEFw
AADDloAAQXAAAMOKgABBcAAAw4aAAEFwAADDg4AAQXAAAMN/AABBcAAAw30AAEFwAADDeAAAQXAA
AMN2AABBcAAAw20AAEFwAADDZQAAQXAAAMNaAABBcAAAw1YAAEFwAADDVAAAQXAAAMMvAABBcAAA
wywAAEFwAADDKAAAQXAAAMMjAABBcAAAwyAAAEFwAADDFAAAQXAAAMLMAABBcAAAwsQAAEFwAADC
uAAAQXAAAMKQAABBcAAAwkwAAEFwAADCQAAAQXAAAMG4AABBcAAAwRAAAEFwAADAoAAAQXAAAAAA
AABBcAAAQIAAAEFwAABBEAAAQXAAAEGIAABBcAAAQcAAAEFwAABCQAAAQXAAAEJQAABBcAAAQmAA
AEFwAABCjgAAQXAAAEKeAABBcAAAQqgAAEFwAABCzAAAQXAAAELoAABBcAAAQvwAAEFwAABDAgAA
QXAAAEMSAABBcAAAQxgAAEFwAABDHAAAQXAAAEMhAABBcAAAQyUAAEFwAABDKgAAQXAAAEM1AABB
cAAAQz4AAEFwAABDRAAAQXAAAENJAABBcAAAQ1wAAEFwAABDZgAAQXAAAENrAABBcAAAQ3IAAEFw
AABDdwAAQXAAAEN7AABBcAAAQ4CAAEFwAABDhQAAQXAAAEOGgABBcAAAQ4mAAEFwAABDjoAAQXAA
AEOqgABBcAAAQ62AAEFwAABDuIAAQXAAAEO7gABBcAAAQ8OAAEFwAABDxYAAQXAAAEPIgABBcAAA
Q8sAAEFwAABDzoAAQXAAAEPSAABBcAAAQ9iAAEFwAABD2oAAQXAAAEPeAABBcAAAQ+WAAEFwAABD
/4AAQXAAAEQSAABBcAAARBeAAEFwAABEHMAAQXAAAEQgwABBcAAARCYAAEFwAABEKoAAQXAAAEQr
gABBcAAARC/AAEFwAABEQMAAQXAAAERDAABBcAAAREUAAEFwAABEScAAQXAAAERLwABBcAAARE9A
AEFwAABEWcAAQXAAAERcQABBcAAARF/AAEFwAABEYkAAQXAAAERoAABBcAAARGlAAEFwAABEbAAA
QXAAAERuAABBcAAARHFAAEFwAABEd4AAQXAAAER6AABBcAAARH3AAEFwAABEgmAAQXAAAESGgABB
cAAARI4AAEFwAABEj0AAQXAAAESQwABBcAAARJGgAEFwAABElaAAQXAAAMPGgABBgAAAw8OAAEGA
AADDvIAAQYAAAMO2AABBgAAAw7UAAEGAAADDs4AAQYAAAMOvgABBgAAAw6YAAEGAAADDnYAAQYAA
AMOXgABBgAAAw46AAEGAAADDjIAAQYAAAMOKgABBgAAAw4kAAEGAAADDgoAAQYAAAMN/AABBgAAA
w3kAAEGAAADDYwAAQYAAAMNaAABBgAAAw0gAAEGAAADDOgAAQYAAAMMvAABBgAAAwyYAAEGAAADD
GQAAQYAAAMMUAABBgAAAwxEAAEGAAADDAgAAQYAAAMLQAABBgAAAwsYAAEGAAADCOAAAQYAAAMIo
AABBgAAAwMAAAEGAAABB2AAAQYAAAEI4AABBgAAAQoQAAEGAAABCqAAAQYAAAEMOAABBgAAAQxUA
AEGAAABDGAAAQYAAAEMdAABBgAAAQyYAAEGAAABDLAAAQYAAAEM0AABBgAAAQzgAAEGAAABDPQAA
QYAAAENAAABBgAAAQ0cAAEGAAABDSgAAQYAAAENPAABBgAAAQ1IAAEGAAABDVgAAQYAAAENbAABB
gAAAQ2EAAEGAAABDaAAAQYAAAENsAABBgAAAQ3EAAEGAAABDdAAAQYAAAEN5AABBgAAAQ30AAEGA
AABDggAAQYAAAEOFAABBgAAAQ4aAAEGAAABDh4AAQYAAAEOKgABBgAAAQ40AAEGAAABDkYAAQYAA
AEOVAABBgAAAQ5yAAEGAAABDpQAAQYAAAEOugABBgAAAQ7iAAEGAAABDuwAAQYAAAEPRgABBgAAA
Q9WAAEGAAABD1wAAQYAAAEPkAABBgAAARAIAAEGAAABEG8AAQYAAAEQggABBgAAARCLAAEGAAABE
JwAAQYAAAEQpwABBgAAARC0AAEGAAABELsAAQYAAAEQyQABBgAAARDMAAEGAAABERcAAQYAAAERH
gABBgAAARErAAEGAAABETAAAQYAAAEROgABBgAAARFEAAEGAAABEYoAAQYAAAERkwABBgAAARGZA
AEGAAABEaYAAQYAAAERtQABBgAAARHPAAEGAAABEdIAAQYAAAER3AABBgAAARHnAAEGAAABEewAA
QYAAAESAIABBgAAARITAAEGAAABEhsAAQYAAAESMIABBgAAARI0AAEGAAABEjoAAQYAAAESOwABB
gAAARJXAAEGAAADDxYAAQYgAAMOyAABBiAAAw62AAEGIAADDrAAAQYgAAMOpgABBiAAAw6aAAEGI
AADDo4AAQYgAAMOcgABBiAAAw5oAAEGIAADDl4AAQYgAAMOUAABBiAAAw5GAAEGIAADDjwAAQYgA
AMOJgABBiAAAw4OAAEGIAADDdAAAQYgAAMNfAABBiAAAw1QAAEGIAADDSgAAQYgAAMNAAABBiAAA
wzoAAEGIAADDNwAAQYgAAMMqAABBiAAAwxYAAEGIAADC+gAAQYgAAMLaAABBiAAAwswAAEGIAADC
tgAAQYgAAMKuAABBiAAAwp4AAEGIAADCmAAAQYgAAMJQAABBiAAAwgAAAEGIAADBwAAAQYgAAMFw
AABBiAAAQMAAAEGIAABCIAAAQYgAAEJQAABBiAAAQnQAAEGIAABCjAAAQYgAAEKaAABBiAAAQqgA
AEGIAABCvgAAQYgAAELSAABBiAAAQugAAEGIAABDGwAAQYgAAEMjAABBiAAAQygAAEGIAABDMAAA
QYgAAEM6AABBiAAAQ0gAAEGIAABDTgAAQYgAAENTAABBiAAAQ1sAAEGIAABDaAAAQYgAAENqAABB
iAAAQ28AAEGIAABDcgAAQYgAAEN7AABBiAAAQ38AAEGIAABDhIAAQYgAAEOGAABBiAAAQ4mAAEGI
AABDi4AAQYgAAEOOAABBiAAAQ5EAAEGIAABDlIAAQYgAAEOYgABBiAAAQ5+AAEGIAABDoYAAQYgA
AEOnAABBiAAAQ6wAAEGIAABDtYAAQYgAAEPOgABBiAAAQ9OAAEGIAABD/gAAQYgAAEQIwABBiAAA
RBpAAEGIAABEIMAAQYgAAEQowABBiAAARCsAAEGIAABELkAAQYgAAEQxwABBiAAAREhAAEGIAABE
SkAAQYgAAERWwABBiAAARFrAAEGIAABEX0AAQYgAAERoAABBiAAARG8AAEGIAABEccAAQYgAAER1
wABBiAAARHfAAEGIAABEeYAAQYgAAER9QABBiAAARH7AAEGIAABEhuAAQYgAAESHgABBiAAARIgg
AEGIAABEiuAAQYgAAESUQABBiAAARJYAAEGIAADDxgAAQZAAAMPEAABBkAAAw7yAAEGQAADDt4AA
QZAAAMO1AABBkAAAw7OAAEGQAADDsgAAQZAAAMOsAABBkAAAw6gAAEGQAADDoQAAQZAAAMOZAABB
kAAAw5UAAEGQAADDjYAAQZAAAMOLgABBkAAAw4iAAEGQAADDggAAQZAAAMOAgABBkAAAw3gAAEGQ
AADDdgAAQZAAAMNwAABBkAAAw2QAAEGQAADDWAAAQZAAAMNVAABBkAAAw08AAEGQAADDSQAAQZAA
AMNEAABBkAAAwzIAAEGQAADDMAAAQZAAAMMhAABBkAAAwxwAAEGQAADDDgAAQZAAAMMJAABBkAAA
wvQAAEGQAADCzAAAQZAAAMK4AABBkAAAwpAAAEGQAADCbAAAQZAAAMJcAABBkAAAwkAAAEGQAADC
GAAAQZAAAMFgAABBkAAAQUAAAEGQAABBsAAAQZAAAEHwAABBkAAAQjwAAEGQAABCaAAAQZAAAEKc
AABBkAAAQroAAEGQAABCyAAAQZAAAEL0AABBkAAAQwEAAEGQAABDBQAAQZAAAEMKAABBkAAAQxQA
AEGQAABDHgAAQZAAAEMiAABBkAAAQygAAEGQAABDMQAAQZAAAEM5AABBkAAAQ0oAAEGQAABDTgAA
QZAAAENaAABBkAAAQ14AAEGQAABDYgAAQZAAAENnAABBkAAAQ2wAAEGQAABDcAAAQZAAAEN7AABB
kAAAQ4AAAEGQAABDhYAAQZAAAEOIAABBkAAAQ4mAAEGQAABDioAAQZAAAEOOAABBkAAAQ5AAAEGQ
AABDlgAAQZAAAEOZgABBkAAAQ52AAEGQAABDoQAAQZAAAEOkgABBkAAAQ6eAAEGQAABDqYAAQZAA
AEOugABBkAAAQ7AAAEGQAABDswAAQZAAAEO6AABBkAAAQ7yAAEGQAABDxQAAQZAAAEPNgABBkAAA
Q9WAAEGQAABD2gAAQZAAAEPbAABBkAAAQ+cAAEGQAABEHQAAQZAAAEQeAABBkAAARCCAAEGQAABE
I4AAQZAAAEQpQABBkAAARDSAAEGQAABEO0AAQZAAAEROwABBkAAARFDAAEGQAABEVMAAQZAAAERZ
AABBkAAARFqAAEGQAABEXAAAQZAAAERegABBkAAARGDAAEGQAABEYcAAQZAAAERiQABBkAAARGQA
AEGQAABEZMAAQZAAAERlgABBkAAARGdAAEGQAABEaEAAQZAAAERpgABBkAAARGsAAEGQAABEbAAA
QZAAAERtAABBkAAARG7AAEGQAABEcgAAQZAAAER0QABBkAAARHcAAEGQAABEd4AAQZAAAER6AABB
kAAARHqAAEGQAABEf8AAQZAAAESAgABBkAAARIMgAEGQAABEg4AAQZAAAESFgABBkAAARIdAAEGQ
AABEh+AAQZAAAESIIABBkAAARImAAEGQAABEioAAQZAAAESLIABBkAAARIwgAEGQAABEjGAAQZAA
AESNAABBkAAARI6AAEGQAABEj2AAQZAAAESP4ABBkAAARJCAAEGQAABEkQAAQZAAAESRYABBkAAA
RJQAAEGQAABElMAAQZAAAESVYABBkAAAw8YAAEGYAADDwwAAQZgAAMO/AABBmAAAw7sAAEGYAADD
ugAAQZgAAMO1AABBmAAAw7CAAEGYAADDroAAQZgAAMOsAABBmAAAw6eAAEGYAADDpIAAQZgAAMOh
gABBmAAAw58AAEGYAADDmgAAQZgAAMOWgABBmAAAw5SAAEGYAADDkQAAQZgAAMOKgABBmAAAw4cA
AEGYAADDhAAAQZgAAMOCAABBmAAAw30AAEGYAADDcQAAQZgAAMNsAABBmAAAw2kAAEGYAADDYwAA
QZgAAMNYAABBmAAAw1UAAEGYAADDSgAAQZgAAMNHAABBmAAAwy4AAEGYAADDHgAAQZgAAMMYAABB
mAAAwxIAAEGYAADDBQAAQZgAAMMCAABBmAAAwu4AAEGYAADC5gAAQZgAAMLeAABBmAAAwtgAAEGY
AADCtAAAQZgAAMJ8AABBmAAAwnAAAEGYAADCQAAAQZgAAMIUAABBmAAAwdgAAEGYAADA4AAAQZgA
AECAAABBmAAAQdAAAEGYAABCAAAAQZgAAEIcAABBmAAAQkgAAEGYAABCZAAAQZgAAEKEAABBmAAA
QpIAAEGYAABCqAAAQZgAAELOAABBmAAAQugAAEGYAABDAQAAQZgAAEMIAABBmAAAQxEAAEGYAABD
FAAAQZgAAEMXAABBmAAAQx0AAEGYAABDIQAAQZgAAEMjAABBmAAAQyoAAEGYAABDMAAAQZgAAEM3
AABBmAAAQzsAAEGYAABDPwAAQZgAAENBAABBmAAAQ0QAAEGYAABDSAAAQZgAAENNAABBmAAAQ1IA
AEGYAABDWAAAQZgAAENlAABBmAAAQ2sAAEGYAABDbgAAQZgAAEN6AABBmAAAQ4AAAEGYAABDgQAA
QZgAAEOIgABBmAAAQ46AAEGYAABDkoAAQZgAAEOUgABBmAAAQ5qAAEGYAABDm4AAQZgAAEOjgABB
mAAAQ6WAAEGYAABDrIAAQZgAAEOvgABBmAAAQ7QAAEGYAABDtgAAQZgAAEO4AABBmAAAQ7uAAEGY
AABDvgAAQZgAAEPBgABBmAAAQ8OAAEGYAABDxQAAQZgAAEPHAABBmAAAQ8mAAEGYAABDy4AAQZgA
AEPQgABBmAAAQ+WAAEGYAABD6oAAQZgAAEPxgABBmAAARAIAAEGYAABEC4AAQZgAAEQMwABBmAAA
RBBAAEGYAABEEsAAQZgAAEQbQABBmAAARCDAAEGYAABEIsAAQZgAAEQowABBmAAARCuAAEGYAABE
LIAAQZgAAEQugABBmAAARDFAAEGYAABEM4AAQZgAAEQ1AABBmAAARDaAAEGYAABEOEAAQZgAAEQ5
AABBmAAARDzAAEGYAABEPgAAQZgAAEQ+wABBmAAARD+AAEGYAABEQoAAQZgAAEREQABBmAAAREWA
AEGYAABERoAAQZgAAERIAABBmAAARElAAEGYAABESwAAQZgAAERMgABBmAAARE6AAEGYAABET8AA
QZgAAERQgABBmAAARFIAAEGYAABEU8AAQZgAAERUQABBmAAARFWAAEGYAABEVoAAQZgAAERbQABB
mAAARF1AAEGYAABEXsAAQZgAAERfgABBmAAARGCAAEGYAABEYoAAQZgAAERkQABBmAAARGXAAEGY
AABEaAAAQZgAAERsAABBmAAARHCAAEGYAABEcUAAQZgAAERywABBmAAARHTAAEGYAABEdsAAQZgA
AER5AABBmAAARHmAAEGYAABEesAAQZgAAER9QABBmAAARITgAEGYAABEjaAAQZgAAESQoABBmAAA
w8YAAEGgAADDvoAAQaAAAMO4gABBoAAAw7cAAEGgAADDtQAAQaAAAMOygABBoAAAw7AAAEGgAADD
rgAAQaAAAMOqgABBoAAAw6WAAEGgAADDoYAAQaAAAMOfAABBoAAAw52AAEGgAADDlgAAQaAAAMOU
AABBoAAAw5CAAEGgAADDj4AAQaAAAMOKgABBoAAAw4cAAEGgAADDhQAAQaAAAMOBgABBoAAAw34A
AEGgAADDbAAAQaAAAMNjAABBoAAAw14AAEGgAADDVwAAQaAAAMNTAABBoAAAw0oAAEGgAADDRAAA
QaAAAMM7AABBoAAAwzkAAEGgAADDKwAAQaAAAMMjAABBoAAAww8AAEGgAADDDAAAQaAAAMMHAABB
oAAAwwQAAEGgAADC7AAAQaAAAMLgAABBoAAAwtgAAEGgAADCwAAAQaAAAMK4AABBoAAAwq4AAEGg
AADCmAAAQaAAAMKQAABBoAAAwogAAEGgAADCfAAAQaAAAMJkAABBoAAAwlAAAEGgAADCRAAAQaAA
AMIwAABBoAAAwggAAEGgAADB2AAAQaAAAMGIAABBoAAAwQAAAEGgAAC/gAAAQaAAAEAAAABBoAAA
QVAAAEGgAABBiAAAQaAAAEIAAABBoAAAQiwAAEGgAABCOAAAQaAAAEJEAABBoAAAQlQAAEGgAABC
YAAAQaAAAEKQAABBoAAAQpwAAEGgAABCpAAAQaAAAEKyAABBoAAAQsoAAEGgAABC0AAAQaAAAELw
AABBoAAAQvgAAEGgAABDAQAAQaAAAEMNAABBoAAAQxMAAEGgAABDFwAAQaAAAEMfAABBoAAAQyMA
AEGgAABDLAAAQaAAAEM3AABBoAAAQz8AAEGgAABDQwAAQaAAAENFAABBoAAAQ0cAAEGgAABDSQAA
QaAAAENPAABBoAAAQ1IAAEGgAABDVgAAQaAAAENeAABBoAAAQ2YAAEGgAABDaQAAQaAAAENsAABB
oAAAQ28AAEGgAABDcgAAQaAAAEN1AABBoAAAQ3kAAEGgAABDfgAAQaAAAEOCAABBoAAAQ4QAAEGg
AABDhYAAQaAAAEOKAABBoAAAQ4sAAEGgAABDjwAAQaAAAEOUAABBoAAAQ5cAAEGgAABDmwAAQaAA
AEOcgABBoAAAQ58AAEGgAABDogAAQaAAAEOnAABBoAAAQ6wAAEGgAABDrgAAQaAAAEO1gABBoAAA
Q7eAAEGgAABDvAAAQaAAAEO9gABBoAAAQ76AAEGgAABDxwAAQaAAAEPLgABBoAAAQ8+AAEGgAABD
0YAAQaAAAEPWgABBoAAAQ9iAAEGgAABD3gAAQaAAAEPxgABBoAAARCCAAEGgAABEJgAAQaAAAEQu
AABBoAAARDPAAEGgAABEOYAAQaAAAEQ6gABBoAAAREHAAEGgAABEQwAAQaAAAERMQABBoAAARE4A
AEGgAABEUEAAQaAAAERSgABBoAAARFXAAEGgAABEV8AAQaAAAERYwABBoAAARF4AAEGgAABEXsAA
QaAAAERfgABBoAAARGDAAEGgAABEYkAAQaAAAERjQABBoAAARGQAAEGgAABEZoAAQaAAAERngABB
oAAARGfAAEGgAABEaMAAQaAAAERqgABBoAAARGtAAEGgAABEbUAAQaAAAERuQABBoAAARG7AAEGg
AABEb8AAQaAAAERyAABBoAAARHMAAEGgAABEeQAAQaAAAER8AABBoAAARH5AAEGgAABEgCAAQaAA
AESA4ABBoAAARILgAEGgAABEgyAAQaAAAESDoABBoAAARISgAEGgAABEhuAAQaAAAESJoABBoAAA
RIrAAEGgAABEjCAAQaAAAESM4ABBoAAARI7gAEGgAABEkEAAQaAAAESSoABBoAAAw8IAAEGoAADD
uIAAQagAAMOzgABBqAAAw7AAAEGoAADDo4AAQagAAMOggABBqAAAw5wAAEGoAADDmAAAQagAAMOW
gABBqAAAw5QAAEGoAADDiYAAQagAAMOAAABBqAAAw3cAAEGoAADDYgAAQagAAMNKAABBqAAAw0MA
AEGoAADDOwAAQagAAMMgAABBqAAAwxEAAEGoAADC9gAAQagAAMLmAABBqAAAwtwAAEGoAADC2AAA
QagAAMJUAABBqAAAwkgAAEGoAADCEAAAQagAAMHoAABBqAAAwXAAAEGoAADBUAAAQagAAMDgAABB
qAAAwEAAAEGoAABAoAAAQagAAEIAAABBqAAAQhgAAEGoAABCXAAAQagAAEKWAABBqAAAQqIAAEGo
AABCsgAAQagAAEK+AABBqAAAQwIAAEGoAABDCgAAQagAAEMTAABBqAAAQxYAAEGoAABDHQAAQagA
AEMgAABBqAAAQykAAEGoAABDLgAAQagAAEM2AABBqAAAQzoAAEGoAABDPgAAQagAAENEAABBqAAA
Q0cAAEGoAABDSgAAQagAAENPAABBqAAAQ1YAAEGoAABDYAAAQagAAENmAABBqAAAQ2sAAEGoAABD
cQAAQagAAEN3AABBqAAAQ30AAEGoAABDhgAAQagAAEOIgABBqAAAQ4oAAEGoAABDkgAAQagAAEOX
gABBqAAAQ5yAAEGoAABDn4AAQagAAEOkAABBqAAAQ6+AAEGoAABDtAAAQagAAEO3gABBqAAAQ7yA
AEGoAABDvgAAQagAAEPLAABBqAAAQ9CAAEGoAABEA8AAQagAAEQVgABBqAAARBoAAEGoAABEHIAA
QagAAEQigABBqAAARCnAAEGoAABEK0AAQagAAEQwwABBqAAARDJAAEGoAABEPEAAQagAAEQ+wABB
qAAAREFAAEGoAABERQAAQagAAERIAABBqAAAREsAAEGoAABETAAAQagAAERNgABBqAAARE9AAEGo
AABEUQAAQagAAERWQABBqAAARFhAAEGoAABEWgAAQagAAERcQABBqAAARF0AAEGoAABEYEAAQagA
AERgwABBqAAARGGAAEGoAABEYwAAQagAAERjgABBqAAARGVAAEGoAABEZoAAQagAAERowABBqAAA
RGmAAEGoAABEawAAQagAAERsQABBqAAARG2AAEGoAABEbgAAQagAAERwQABBqAAARHHAAEGoAABE
coAAQagAAERzwABBqAAARHVAAEGoAABEdcAAQagAAER3wABBqAAARHuAAEGoAABEfEAAQagAAER/
QABBqAAARIBgAEGoAABEgaAAQagAAESDAABBqAAARIUAAEGoAABEhiAAQagAAESGoABBqAAARIjg
AEGoAABEigAAQagAAESKoABBqAAARI3gAEGoAABEj2AAQagAAESTAABBqAAARJPAAEGoAADDxQAA
QbAAAMPBAABBsAAAw72AAEGwAADDuIAAQbAAAMOwgABBsAAAw6qAAEGwAADDpgAAQbAAAMOhAABB
sAAAw52AAEGwAADDmoAAQbAAAMOYgABBsAAAw5QAAEGwAADDjwAAQbAAAMOMgABBsAAAw4mAAEGw
AADDhQAAQbAAAMOAAABBsAAAw3cAAEGwAADDUQAAQbAAAMNCAABBsAAAwyoAAEGwAADDHQAAQbAA
AMMXAABBsAAAwxMAAEGwAADDEAAAQbAAAMMMAABBsAAAwwIAAEGwAADC9gAAQbAAAMLiAABBsAAA
wsoAAEGwAADCogAAQbAAAMKWAABBsAAAwlwAAEGwAADCNAAAQbAAAMHoAABBsAAAwOAAAEGwAABB
MAAAQbAAAEGQAABBsAAAQgAAAEGwAABCDAAAQbAAAEJsAABBsAAAQo4AAEGwAABCnAAAQbAAAEKg
AABBsAAAQrAAAEGwAABCvgAAQbAAAELIAABBsAAAQugAAEGwAABC7gAAQbAAAEL+AABBsAAAQwIA
AEGwAABDCQAAQbAAAEMNAABBsAAAQxEAAEGwAABDFgAAQbAAAEMaAABBsAAAQyMAAEGwAABDJQAA
QbAAAEMvAABBsAAAQzMAAEGwAABDOQAAQbAAAEM9AABBsAAAQ0EAAEGwAABDSAAAQbAAAENLAABB
sAAAQ1EAAEGwAABDXgAAQbAAAENnAABBsAAAQ2sAAEGwAABDcQAAQbAAAEN2AABBsAAAQ4AAAEGw
AABDgwAAQbAAAEOLgABBsAAAQ5YAAEGwAABDmYAAQbAAAEOcAABBsAAAQ6aAAEGwAABDqgAAQbAA
AEO2AABBsAAAQ7wAAEGwAABDyQAAQbAAAEPLAABBsAAAQ88AAEGwAABD0YAAQbAAAEPcAABBsAAA
RARAAEGwAABEGAAAQbAAAEQiQABBsAAARCZAAEGwAABEKgAAQbAAAEQuAABBsAAARDAAAEGwAABE
MwAAQbAAAEQ3AABBsAAARDuAAEGwAABEPwAAQbAAAEQ/wABBsAAAREEAAEGwAABERsAAQbAAAERJ
AABBsAAAREvAAEGwAABETsAAQbAAAERPgABBsAAARFFAAEGwAABEUkAAQbAAAERUAABBsAAARFdA
AEGwAABEWAAAQbAAAERawABBsAAARFvAAEGwAABEXUAAQbAAAERfgABBsAAARGBAAEGwAABEYkAA
QbAAAERkwABBsAAARGaAAEGwAABEZ0AAQbAAAERogABBsAAARGnAAEGwAABEasAAQbAAAERsgABB
sAAARG4AAEGwAABEcAAAQbAAAERwgABBsAAARHIAAEGwAABEcsAAQbAAAER0QABBsAAARHgAAEGw
AABEeoAAQbAAAER/QABBsAAARIDAAEGwAABEgYAAQbAAAESCgABBsAAARIMAAEGwAABEhAAAQbAA
AESGgABBsAAARIcgAEGwAABEiAAAQbAAAESJgABBsAAARIogAEGwAABEjyAAQbAAAESQgABBsAAA
w8eAAEG4AADDxQAAQbgAAMPCgABBuAAAw8EAAEG4AADDvgAAQbgAAMO5gABBuAAAw7WAAEG4AADD
swAAQbgAAMOvAABBuAAAw6aAAEG4AADDpAAAQbgAAMObAABBuAAAw5SAAEG4AADDkQAAQbgAAMOO
gABBuAAAw40AAEG4AADDhwAAQbgAAMODgABBuAAAw4CAAEG4AADDawAAQbgAAMNmAABBuAAAw1wA
AEG4AADDWQAAQbgAAMNBAABBuAAAwzsAAEG4AADDNgAAQbgAAMMwAABBuAAAwykAAEG4AADDJAAA
QbgAAMMYAABBuAAAww8AAEG4AADDBAAAQbgAAML6AABBuAAAwuYAAEG4AADC1gAAQbgAAMLOAABB
uAAAwrwAAEG4AADCtgAAQbgAAMKuAABBuAAAwogAAEG4AADCgAAAQbgAAMI4AABBuAAAwagAAEG4
AADBcAAAQbgAAMEAAABBuAAAQKAAAEG4AABCDAAAQbgAAEI0AABBuAAAQoIAAEG4AABC6gAAQbgA
AEMOAABBuAAAQxQAAEG4AABDHgAAQbgAAEMnAABBuAAAQyoAAEG4AABDMgAAQbgAAEM5AABBuAAA
Qz0AAEG4AABDRQAAQbgAAENIAABBuAAAQ0wAAEG4AABDWgAAQbgAAENdAABBuAAAQ2QAAEG4AABD
agAAQbgAAEN0AABBuAAAQ3oAAEG4AABDgYAAQbgAAEOEgABBuAAAQ4gAAEG4AABDigAAQbgAAEOP
AABBuAAAQ5MAAEG4AABDmwAAQbgAAEOeAABBuAAAQ6MAAEG4AABDpAAAQbgAAEOxgABBuAAAQ7mA
AEG4AABDv4AAQbgAAEPHAABBuAAAQ9gAAEG4AABD3AAAQbgAAEQOwABBuAAARA+AAEG4AABEG8AA
QbgAAEQegABBuAAARCeAAEG4AABEKEAAQbgAAEQ3AABBuAAARDiAAEG4AABEQEAAQbgAAERCQABB
uAAARERAAEG4AABERUAAQbgAAERIwABBuAAAREvAAEG4AABETwAAQbgAAERRgABBuAAARFRAAEG4
AABEVgAAQbgAAERXQABBuAAARFkAAEG4AABEXMAAQbgAAERdQABBuAAARGAAAEG4AABEYwAAQbgA
AERkQABBuAAARGVAAEG4AABEZoAAQbgAAERngABBuAAARGjAAEG4AABEacAAQbgAAERswABBuAAA
RG9AAEG4AABEcMAAQbgAAERxwABBuAAARHMAAEG4AABEdAAAQbgAAER0wABBuAAARHWAAEG4AABE
dkAAQbgAAER3AABBuAAARHhAAEG4AABEekAAQbgAAER7AABBuAAARHvAAEG4AABEfkAAQbgAAER/
wABBuAAARIDAAEG4AABEgWAAQbgAAESD4ABBuAAARIRAAEG4AABEhOAAQbgAAESFIABBuAAARIVg
AEG4AABEhyAAQbgAAESHgABBuAAARIhAAEG4AABEiQAAQbgAAESJwABBuAAARIogAEG4AABEi2AA
QbgAAESNIABBuAAARI2AAEG4AABEjiAAQbgAAESOoABBuAAARI+AAEG4AABEk4AAQbgAAESVYABB
uAAAw8YAAEHAAADDwoAAQcAAAMPBAABBwAAAw7+AAEHAAADDvQAAQcAAAMO7AABBwAAAw7KAAEHA
AADDsAAAQcAAAMOsAABBwAAAw6iAAEHAAADDooAAQcAAAMOggABBwAAAw5aAAEHAAADDk4AAQcAA
AMOHgABBwAAAw34AAEHAAADDdAAAQcAAAMNwAABBwAAAw2EAAEHAAADDXAAAQcAAAMNYAABBwAAA
w1MAAEHAAADDQQAAQcAAAMMhAABBwAAAwxUAAEHAAADDEAAAQcAAAMMLAABBwAAAwwMAAEHAAADC
8AAAQcAAAMLeAABBwAAAwtIAAEHAAADCwAAAQcAAAMK6AABBwAAAwooAAEHAAADCdAAAQcAAAMJU
AABBwAAAwkgAAEHAAADCEAAAQcAAAMIAAABBwAAAwTAAAEHAAADAoAAAQcAAAEEQAABBwAAAQWAA
AEHAAABBsAAAQcAAAEHYAABBwAAAQegAAEHAAABCIAAAQcAAAEIoAABBwAAAQlgAAEHAAABCeAAA
QcAAAEKcAABBwAAAQqQAAEHAAABCqgAAQcAAAEK4AABBwAAAQt4AAEHAAABC6AAAQcAAAELwAABB
wAAAQvgAAEHAAABC/gAAQcAAAEMDAABBwAAAQwYAAEHAAABDCgAAQcAAAEMRAABBwAAAQxUAAEHA
AABDGwAAQcAAAEMfAABBwAAAQyMAAEHAAABDLgAAQcAAAEMzAABBwAAAQzYAAEHAAABDPgAAQcAA
AENGAABBwAAAQ0wAAEHAAABDUQAAQcAAAENYAABBwAAAQ1wAAEHAAABDZAAAQcAAAENoAABBwAAA
Q20AAEHAAABDeQAAQcAAAEN/AABBwAAAQ4EAAEHAAABDg4AAQcAAAEOGAABBwAAAQ4oAAEHAAABD
joAAQcAAAEOPAABBwAAAQ5IAAEHAAABDlQAAQcAAAEOdAABBwAAAQ6SAAEHAAABDpoAAQcAAAEOq
AABBwAAAQ6yAAEHAAABDroAAQcAAAEOxAABBwAAAQ7cAAEHAAABDugAAQcAAAEO+AABBwAAAQ8EA
AEHAAABDxAAAQcAAAEPKAABBwAAAQ9IAAEHAAABD3AAAQcAAAEQQgABBwAAARBWAAEHAAABEHMAA
QcAAAEQlwABBwAAARCoAAEHAAABEK8AAQcAAAEQtgABBwAAARC9AAEHAAABEMIAAQcAAAEQywABB
wAAARDOAAEHAAABENoAAQcAAAEQ/QABBwAAAREFAAEHAAABEQ0AAQcAAAERGAABBwAAAREkAAEHA
AABESgAAQcAAAEROwABBwAAARE/AAEHAAABEU0AAQcAAAERVAABBwAAARFXAAEHAAABEWEAAQcAA
AERZQABBwAAARFsAAEHAAABEXIAAQcAAAERhgABBwAAARGOAAEHAAABEZQAAQcAAAERmgABBwAAA
RGhAAEHAAABEagAAQcAAAERrwABBwAAARGyAAEHAAABEbYAAQcAAAERvgABBwAAARHCAAEHAAABE
cUAAQcAAAERyAABBwAAARHKAAEHAAABEc0AAQcAAAER1gABBwAAARHaAAEHAAABEd4AAQcAAAER4
QABBwAAARHpAAEHAAABEfEAAQcAAAER8wABBwAAARH7AAEHAAABEgKAAQcAAAESBYABBwAAARILg
AEHAAABEg+AAQcAAAESFIABBwAAARIXgAEHAAABEhyAAQcAAAESHoABBwAAARIhAAEHAAABEiiAA
QcAAAESMYABBwAAARIzAAEHAAABEjoAAQcAAAESRwABBwAAARJTAAEHAAADDxoAAQcgAAMPFgABB
yAAAw8SAAEHIAADDw4AAQcgAAMO7gABByAAAw7qAAEHIAADDt4AAQcgAAMOyAABByAAAw6kAAEHI
AADDpQAAQcgAAMOhgABByAAAw54AAEHIAADDmIAAQcgAAMOVgABByAAAw5IAAEHIAADDkAAAQcgA
AMONAABByAAAw4gAAEHIAADDhIAAQcgAAMN/AABByAAAw3sAAEHIAADDZQAAQcgAAMNhAABByAAA
w1wAAEHIAADDWAAAQcgAAMNNAABByAAAw0YAAEHIAADDPwAAQcgAAMM4AABByAAAwzIAAEHIAADD
LQAAQcgAAMMqAABByAAAwyUAAEHIAADDGAAAQcgAAMMQAABByAAAwvoAAEHIAADC5AAAQcgAAMLa
AABByAAAws4AAEHIAADCvgAAQcgAAMKyAABByAAAwqYAAEHIAADCjgAAQcgAAMJ0AABByAAAwlwA
AEHIAADCQAAAQcgAAMIgAABByAAAwegAAEHIAADBsAAAQcgAAMFAAABByAAAv4AAAEHIAABAQAAA
QcgAAEDgAABByAAAQVAAAEHIAABBgAAAQcgAAEHgAABByAAAQiQAAEHIAABCVAAAQcgAAEJ4AABB
yAAAQoQAAEHIAABCmgAAQcgAAEKoAABByAAAQrIAAEHIAABCvgAAQcgAAELKAABByAAAQtIAAEHI
AABC4gAAQcgAAELqAABByAAAQvwAAEHIAABDAgAAQcgAAEMJAABByAAAQw8AAEHIAABDEgAAQcgA
AEMZAABByAAAQxwAAEHIAABDIAAAQcgAAEMjAABByAAAQywAAEHIAABDMQAAQcgAAEM2AABByAAA
QzsAAEHIAABDPgAAQcgAAENCAABByAAAQ0UAAEHIAABDSAAAQcgAAENKAABByAAAQ00AAEHIAABD
VAAAQcgAAENgAABByAAAQ2MAAEHIAABDaAAAQcgAAENsAABByAAAQ28AAEHIAABDdQAAQcgAAEN7
AABByAAAQ4EAAEHIAABDhwAAQcgAAEOLAABByAAAQ44AAEHIAABDkIAAQcgAAEOaAABByAAAQ5yA
AEHIAABDoQAAQcgAAEOlAABByAAAQ6oAAEHIAABDrIAAQcgAAEOxgABByAAAQ7MAAEHIAABDtgAA
QcgAAEO4gABByAAAQ78AAEHIAABD6oAAQcgAAEP/gABByAAARACAAEHIAABECIAAQcgAAEQMwABB
yAAARBBAAEHIAABEEUAAQcgAAEQSwABByAAARBRAAEHIAABEF8AAQcgAAEQZwABByAAARB3AAEHI
AABEIgAAQcgAAEQjAABByAAARCYAAEHIAABELwAAQcgAAEQ0QABByAAARDaAAEHIAABEOcAAQcgA
AEQ+gABByAAAREAAAEHIAABEQgAAQcgAAERGAABByAAAREmAAEHIAABETAAAQcgAAERQAABByAAA
RFIAAEHIAABEWcAAQcgAAERawABByAAARGAAAEHIAABEYcAAQcgAAERjAABByAAARGPAAEHIAABE
aUAAQcgAAERqQABByAAARG5AAEHIAABEckAAQcgAAERzgABByAAARHTAAEHIAABEf8AAQcgAAESC
gABByAAARIRAAEHIAABEhiAAQcgAAESKQABByAAARIsgAEHIAABEjAAAQcgAAESNwABByAAARI+A
AEHIAABEkCAAQcgAAESQgABByAAARJDgAEHIAABEkkAAQcgAAESTQABByAAARJRAAEHIAABElcAA
QcgAAMPHgABB0AAAw8YAAEHQAADDw4AAQdAAAMPAgABB0AAAw7wAAEHQAADDugAAQdAAAMO4AABB
0AAAw7KAAEHQAADDrYAAQdAAAMOmAABB0AAAw6SAAEHQAADDo4AAQdAAAMOhgABB0AAAw5gAAEHQ
AADDk4AAQdAAAMOOAABB0AAAw4oAAEHQAADDfgAAQdAAAMN7AABB0AAAw3cAAEHQAADDcwAAQdAA
AMNmAABB0AAAw2EAAEHQAADDXQAAQdAAAMNaAABB0AAAw1AAAEHQAADDTAAAQdAAAMNHAABB0AAA
w0MAAEHQAADDPQAAQdAAAMMpAABB0AAAwxAAAEHQAADDCAAAQdAAAMMFAABB0AAAwwIAAEHQAADC
6AAAQdAAAMLIAABB0AAAwrYAAEHQAADCqgAAQdAAAMKWAABB0AAAwpAAAEHQAADCVAAAQdAAAMJE
AABB0AAAwjAAAEHQAADCIAAAQdAAAMHoAABB0AAAwYAAAEHQAABAAAAAQdAAAEFAAABB0AAAQXAA
AEHQAABBsAAAQdAAAEJAAABB0AAAQmQAAEHQAABClgAAQdAAAEKkAABB0AAAQrgAAEHQAABCwgAA
QdAAAELkAABB0AAAQwEAAEHQAABDCwAAQdAAAEMOAABB0AAAQxwAAEHQAABDJQAAQdAAAEMoAABB
0AAAQy0AAEHQAABDMQAAQdAAAEM0AABB0AAAQzsAAEHQAABDPwAAQdAAAENCAABB0AAAQ0sAAEHQ
AABDTgAAQdAAAENaAABB0AAAQ14AAEHQAABDYwAAQdAAAENoAABB0AAAQ3UAAEHQAABDeAAAQdAA
AEOAAABB0AAAQ4MAAEHQAABDiAAAQdAAAEOLgABB0AAAQ4yAAEHQAABDjgAAQdAAAEOQgABB0AAA
Q5yAAEHQAABDtgAAQdAAAEO9gABB0AAAQ9MAAEHQAABEBUAAQdAAAEQhwABB0AAARCQAAEHQAABE
KYAAQdAAAEQrAABB0AAARCzAAEHQAABEM8AAQdAAAEQ1wABB0AAARDlAAEHQAABEOsAAQdAAAEQ8
wABB0AAARD5AAEHQAABEPsAAQdAAAEQ/AABB0AAAREDAAEHQAABEQoAAQdAAAERFAABB0AAAREbA
AEHQAABESEAAQdAAAERKgABB0AAARE3AAEHQAABEUMAAQdAAAERTAABB0AAARFUAAEHQAABEVoAA
QdAAAERYAABB0AAARFkAAEHQAABEW8AAQdAAAERcgABB0AAARGLAAEHQAABEaIAAQdAAAERsAABB
0AAARGyAAEHQAABEcoAAQdAAAER0QABB0AAARHcAAEHQAABEecAAQdAAAER9AABB0AAARICAAEHQ
AABEgWAAQdAAAESB4ABB0AAARIMgAEHQAABEg6AAQdAAAESEIABB0AAARISAAEHQAABEhWAAQdAA
AESF4ABB0AAARIZgAEHQAABEhuAAQdAAAESHgABB0AAARIhAAEHQAABEiUAAQdAAAESKQABB0AAA
RIrAAEHQAABEi6AAQdAAAESMAABB0AAARI1AAEHQAABEjkAAQdAAAESPQABB0AAARJAAAEHQAABE
kGAAQdAAAESRgABB0AAARJLgAEHQAABEk8AAQdAAAMPHgABB2AAAw74AAEHYAADDvAAAQdgAAMO2
gABB2AAAw7SAAEHYAADDs4AAQdgAAMOxAABB2AAAw6oAAEHYAADDowAAQdgAAMOcgABB2AAAw5gA
AEHYAADDlAAAQdgAAMOOAABB2AAAw4wAAEHYAADDh4AAQdgAAMOGAABB2AAAw4MAAEHYAADDfAAA
QdgAAMN1AABB2AAAw3MAAEHYAADDbgAAQdgAAMNnAABB2AAAw2UAAEHYAADDXQAAQdgAAMNZAABB
2AAAw1gAAEHYAADDVAAAQdgAAMNLAABB2AAAw0gAAEHYAADDQgAAQdgAAMM6AABB2AAAwzUAAEHY
AADDKQAAQdgAAMMfAABB2AAAwxwAAEHYAADDGAAAQdgAAMMUAABB2AAAwxEAAEHYAADDCQAAQdgA
AML+AABB2AAAwugAAEHYAADC3gAAQdgAAMLMAABB2AAAwsAAAEHYAADCtAAAQdgAAMKkAABB2AAA
wpAAAEHYAADCdAAAQdgAAMI4AABB2AAAweAAAEHYAADBuAAAQdgAAMGYAABB2AAAwVAAAEHYAADB
IAAAQdgAAMEAAABB2AAAwKAAAEHYAAC/gAAAQdgAAEDgAABB2AAAQYgAAEHYAABBsAAAQdgAAEHo
AABB2AAAQhgAAEHYAABCKAAAQdgAAEJIAABB2AAAQmgAAEHYAABCdAAAQdgAAEKKAABB2AAAQpIA
AEHYAABCmAAAQdgAAEKuAABB2AAAQrYAAEHYAABCvgAAQdgAAELIAABB2AAAQvIAAEHYAABDBQAA
QdgAAEMRAABB2AAAQxcAAEHYAABDGwAAQdgAAEMeAABB2AAAQyUAAEHYAABDKgAAQdgAAEMtAABB
2AAAQzUAAEHYAABDOQAAQdgAAEM9AABB2AAAQ0UAAEHYAABDSQAAQdgAAENOAABB2AAAQ1EAAEHY
AABDWgAAQdgAAENhAABB2AAAQ2kAAEHYAABDbgAAQdgAAEN4AABB2AAAQ3sAAEHYAABDfwAAQdgA
AEOCAABB2AAAQ4OAAEHYAABDhgAAQdgAAEOKgABB2AAAQ46AAEHYAABDkoAAQdgAAEOZAABB2AAA
Q5+AAEHYAABDpAAAQdgAAEOrAABB2AAAQ7YAAEHYAABDuQAAQdgAAEO7AABB2AAAQ7yAAEHYAABD
yoAAQdgAAEPcgABB2AAAQ/oAAEHYAABEDAAAQdgAAEQNAABB2AAARA2AAEHYAABEF0AAQdgAAEQZ
QABB2AAARBoAAEHYAABEHEAAQdgAAEQeQABB2AAARB/AAEHYAABEIMAAQdgAAEQjwABB2AAARCeA
AEHYAABEK4AAQdgAAEQzAABB2AAARDQAAEHYAABEN0AAQdgAAEQ7QABB2AAARDyAAEHYAABEQEAA
QdgAAERBwABB2AAARELAAEHYAABESEAAQdgAAERJQABB2AAAREvAAEHYAABETYAAQdgAAEROgABB
2AAARFJAAEHYAABEU8AAQdgAAERVAABB2AAARFaAAEHYAABEV4AAQdgAAERZAABB2AAARFqAAEHY
AABEXAAAQdgAAERcwABB2AAARF4AAEHYAABEXwAAQdgAAERhgABB2AAARGVAAEHYAABEZoAAQdgA
AERngABB2AAARGjAAEHYAABEasAAQdgAAERrQABB2AAARG/AAEHYAABEcQAAQdgAAERzQABB2AAA
RHSAAEHYAABEdUAAQdgAAER2QABB2AAARHpAAEHYAABEe0AAQdgAAER8gABB2AAARH3AAEHYAABE
foAAQdgAAESAoABB2AAARIHgAEHYAABEg+AAQdgAAESFYABB2AAARIkAAEHYAABEiWAAQdgAAESJ
4ABB2AAARIrAAEHYAABEjmAAQdgAAESQoABB2AAARJWAAEHYAADDxQAAQeAAAMPDgABB4AAAw8EA
AEHgAADDvYAAQeAAAMO8AABB4AAAw7cAAEHgAADDtYAAQeAAAMOvgABB4AAAw60AAEHgAADDqYAA
QeAAAMOlgABB4AAAw6CAAEHgAADDnoAAQeAAAMOdgABB4AAAw5sAAEHgAADDmIAAQeAAAMORgABB
4AAAw5AAAEHgAADDjgAAQeAAAMOMAABB4AAAw4IAAEHgAADDegAAQeAAAMN1AABB4AAAw3EAAEHg
AADDbgAAQeAAAMNpAABB4AAAw2IAAEHgAADDXAAAQeAAAMNPAABB4AAAw0sAAEHgAADDRwAAQeAA
AMNAAABB4AAAwz0AAEHgAADDLQAAQeAAAMMiAABB4AAAwxQAAEHgAADC4gAAQeAAAMK6AABB4AAA
wqQAAEHgAADCigAAQeAAAMKAAABB4AAAwYAAAEHgAADBEAAAQeAAAL+AAABB4AAAQEAAAEHgAABB
qAAAQeAAAEIMAABB4AAAQhQAAEHgAABCIAAAQeAAAEI4AABB4AAAQlgAAEHgAABCgAAAQeAAAEKY
AABB4AAAQqIAAEHgAABCwAAAQeAAAELIAABB4AAAQuIAAEHgAABC+gAAQeAAAEMCAABB4AAAQwgA
AEHgAABDCgAAQeAAAEMOAABB4AAAQxoAAEHgAABDHwAAQeAAAEMmAABB4AAAQyoAAEHgAABDLQAA
QeAAAEMwAABB4AAAQzMAAEHgAABDNQAAQeAAAEM7AABB4AAAQz4AAEHgAABDSgAAQeAAAENUAABB
4AAAQ1gAAEHgAABDXQAAQeAAAENgAABB4AAAQ2MAAEHgAABDagAAQeAAAENwAABB4AAAQ3MAAEHg
AABDdgAAQeAAAEN6AABB4AAAQ4AAAEHgAABDgQAAQeAAAEOCgABB4AAAQ4QAAEHgAABDiIAAQeAA
AEONAABB4AAAQ4+AAEHgAABDkYAAQeAAAEOTAABB4AAAQ58AAEHgAABDoIAAQeAAAEOlgABB4AAA
Q6iAAEHgAABDswAAQeAAAEO0AABB4AAAQ7iAAEHgAABDvgAAQeAAAEPCgABB4AAAQ8gAAEHgAABD
zwAAQeAAAEPYAABB4AAAQ96AAEHgAABD64AAQeAAAEP1AABB4AAARAMAAEHgAABEB4AAQeAAAEQK
QABB4AAARBLAAEHgAABEFQAAQeAAAEQXgABB4AAARBpAAEHgAABEG0AAQeAAAEQcQABB4AAARB6A
AEHgAABEIMAAQeAAAEQlQABB4AAARCZAAEHgAABEK4AAQeAAAEQtwABB4AAARC/AAEHgAABEMIAA
QeAAAEQxQABB4AAARDhAAEHgAABEOsAAQeAAAEQ8wABB4AAARD+AAEHgAABEQAAAQeAAAERCAABB
4AAARENAAEHgAABERAAAQeAAAERGgABB4AAAREfAAEHgAABESQAAQeAAAERKgABB4AAAREuAAEHg
AABETcAAQeAAAERPwABB4AAARFFAAEHgAABEUkAAQeAAAERSwABB4AAARFOAAEHgAABEVMAAQeAA
AERVgABB4AAARFYAAEHgAABEVsAAQeAAAERYAABB4AAARFiAAEHgAABEWYAAQeAAAERaAABB4AAA
RFtAAEHgAABEXYAAQeAAAEReQABB4AAARF9AAEHgAABEYAAAQeAAAERggABB4AAARGFAAEHgAABE
ZEAAQeAAAERpAABB4AAARGqAAEHgAABEa8AAQeAAAERvQABB4AAARHPAAEHgAABEdgAAQeAAAER3
AABB4AAARHjAAEHgAABEeUAAQeAAAER8gABB4AAARH+AAEHgAABEgAAAQeAAAESAoABB4AAARIFA
AEHgAABEg8AAQeAAAESF4ABB4AAARIjAAEHgAABEiSAAQeAAAESKIABB4AAARIqAAEHgAABEi2AA
QeAAAESLwABB4AAARI2gAEHgAABEj4AAQeAAAESQwABB4AAARJGgAEHgAABEkwAAQeAAAESU4ABB
4AAAw8OAAEHoAADDwYAAQegAAMO7gABB6AAAw7gAAEHoAADDtYAAQegAAMO0gABB6AAAw7MAAEHo
AADDr4AAQegAAMOtAABB6AAAw6wAAEHoAADDpIAAQegAAMOggABB6AAAw56AAEHoAADDlAAAQegA
AMOSgABB6AAAw4sAAEHoAADDhwAAQegAAMODAABB6AAAw4CAAEHoAADDewAAQegAAMNjAABB6AAA
w1UAAEHoAADDTwAAQegAAMNHAABB6AAAwz8AAEHoAADDOQAAQegAAMMpAABB6AAAwyYAAEHoAADD
GQAAQegAAMMUAABB6AAAww4AAEHoAADDBwAAQegAAMLuAABB6AAAwugAAEHoAADCzgAAQegAAMLI
AABB6AAAwqgAAEHoAADCoAAAQegAAMKKAABB6AAAwngAAEHoAADCXAAAQegAAMJAAABB6AAAwhAA
AEHoAADB0AAAQegAAMGQAABB6AAAwRAAAEHoAADAgAAAQegAAAAAAABB6AAAQMAAAEHoAABBAAAA
QegAAEFAAABB6AAAQZAAAEHoAABB2AAAQegAAEH4AABB6AAAQggAAEHoAABCHAAAQegAAEIwAABB
6AAAQkQAAEHoAABCaAAAQegAAEKCAABB6AAAQooAAEHoAABCmAAAQegAAEK2AABB6AAAQr4AAEHo
AABC0gAAQegAAELkAABB6AAAQugAAEHoAABC8gAAQegAAEL4AABB6AAAQwAAAEHoAABDAwAAQegA
AEMQAABB6AAAQxYAAEHoAABDHAAAQegAAEMmAABB6AAAQykAAEHoAABDLAAAQegAAEMuAABB6AAA
QzEAAEHoAABDPQAAQegAAENBAABB6AAAQ0cAAEHoAABDTAAAQegAAENQAABB6AAAQ1MAAEHoAABD
VgAAQegAAENcAABB6AAAQ2gAAEHoAABDbwAAQegAAENyAABB6AAAQ3UAAEHoAABDeQAAQegAAEOA
AABB6AAAQ4SAAEHoAABDigAAQegAAEOMgABB6AAAQ5GAAEHoAABDmAAAQegAAEOegABB6AAAQ6SA
AEHoAABDqwAAQegAAEOxgABB6AAAQ7aAAEHoAABDuIAAQegAAEPTAABB6AAAQ+GAAEHoAABD7oAA
QegAAEP5AABB6AAARA2AAEHoAABEEIAAQegAAEQTgABB6AAARBXAAEHoAABEHsAAQegAAEQiAABB
6AAARCUAAEHoAABEJwAAQegAAEQowABB6AAARCoAAEHoAABELEAAQegAAEQtAABB6AAARC3AAEHo
AABEMoAAQegAAEQzwABB6AAARDbAAEHoAABEOIAAQegAAEQ5gABB6AAARDwAAEHoAABEPMAAQegA
AEQ+gABB6AAAREAAAEHoAABEQMAAQegAAERCQABB6AAARERAAEHoAABERcAAQegAAERHwABB6AAA
REhAAEHoAABESYAAQegAAERLQABB6AAAREwAAEHoAABETMAAQegAAEROgABB6AAARFEAAEHoAABE
UsAAQegAAERWAABB6AAARFaAAEHoAABEV0AAQegAAERYgABB6AAARFoAAEHoAABEXAAAQegAAERd
QABB6AAARGDAAEHoAABEYoAAQegAAERkAABB6AAARGgAAEHoAABEa8AAQegAAERvAABB6AAARHFA
AEHoAABEcoAAQegAAER2QABB6AAARHtAAEHoAABEfMAAQegAAER+QABB6AAARIFgAEHoAABEgmAA
QegAAESDQABB6AAARIhAAEHoAABEiUAAQegAAESLoABB6AAARI4gAEHoAABEkCAAQegAAESRAABB
6AAARJIgAEHoAABElEAAQegAAMO9AABB8AAAw7QAAEHwAADDsoAAQfAAAMOsAABB8AAAw6gAAEHw
AADDpoAAQfAAAMOiAABB8AAAw50AAEHwAADDmgAAQfAAAMOWAABB8AAAw5SAAEHwAADDkQAAQfAA
AMOMgABB8AAAw4sAAEHwAADDiAAAQfAAAMOEgABB8AAAw4KAAEHwAADDgQAAQfAAAMN6AABB8AAA
w24AAEHwAADDawAAQfAAAMNlAABB8AAAw14AAEHwAADDWQAAQfAAAMNUAABB8AAAw0QAAEHwAADD
PgAAQfAAAMM3AABB8AAAwyAAAEHwAADDFwAAQfAAAMMOAABB8AAAwwoAAEHwAADDBwAAQfAAAMME
AABB8AAAwv4AAEHwAADC3gAAQfAAAMLIAABB8AAAwroAAEHwAADCpgAAQfAAAMJ8AABB8AAAwmgA
AEHwAADCWAAAQfAAAMI0AABB8AAAwhAAAEHwAADBcAAAQfAAAMCgAABB8AAAAAAAAEHwAABBAAAA
QfAAAEGAAABB8AAAQdgAAEHwAABB8AAAQfAAAEIEAABB8AAAQhAAAEHwAABCggAAQfAAAEKKAABB
8AAAQqYAAEHwAABC5gAAQfAAAELyAABB8AAAQwYAAEHwAABDCQAAQfAAAEMNAABB8AAAQy0AAEHw
AABDOQAAQfAAAEM8AABB8AAAQz8AAEHwAABDRQAAQfAAAENHAABB8AAAQ0sAAEHwAABDUAAAQfAA
AENVAABB8AAAQ14AAEHwAABDbwAAQfAAAENxAABB8AAAQ3UAAEHwAABDeQAAQfAAAEN/AABB8AAA
Q4EAAEHwAABDhAAAQfAAAEOGAABB8AAAQ4kAAEHwAABDioAAQfAAAEOMAABB8AAAQ42AAEHwAABD
jwAAQfAAAEOQgABB8AAAQ5IAAEHwAABDlIAAQfAAAEOZgABB8AAAQ54AAEHwAABDpgAAQfAAAEOs
AABB8AAAQ7QAAEHwAABDt4AAQfAAAEO9AABB8AAAQ78AAEHwAABDwYAAQfAAAEPPgABB8AAAQ90A
AEHwAABD4wAAQfAAAEPoAABB8AAAQ+wAAEHwAABD9AAAQfAAAEP5gABB8AAAQ/+AAEHwAABEBsAA
QfAAAEQPQABB8AAARBPAAEHwAABEFYAAQfAAAEQYwABB8AAARB3AAEHwAABEIsAAQfAAAEQyQABB
8AAARDOAAEHwAABEN4AAQfAAAEQ5AABB8AAARDnAAEHwAABEP8AAQfAAAERBQABB8AAAREVAAEHw
AABERgAAQfAAAERLwABB8AAARE1AAEHwAABET4AAQfAAAERRQABB8AAARFIAAEHwAABEVcAAQfAA
AERWwABB8AAARFdAAEHwAABEXAAAQfAAAERcwABB8AAARF7AAEHwAABEX8AAQfAAAERhgABB8AAA
RGPAAEHwAABEZQAAQfAAAERmQABB8AAARGgAAEHwAABEaMAAQfAAAERqgABB8AAARGuAAEHwAABE
bsAAQfAAAERwAABB8AAARHDAAEHwAABEcwAAQfAAAER1AABB8AAARHYAAEHwAABEd0AAQfAAAER4
QABB8AAARHmAAEHwAABEewAAQfAAAER+QABB8AAARIAAAEHwAABEgSAAQfAAAESBoABB8AAARIIA
AEHwAABEgsAAQfAAAESDAABB8AAARIXAAEHwAABEh8AAQfAAAESKAABB8AAARIqAAEHwAABEjAAA
QfAAAESMwABB8AAARI4AAEHwAABEj0AAQfAAAESP4ABB8AAARJEgAEHwAABEkgAAQfAAAESTIABB
8AAAw8cAAEH4AADDxIAAQfgAAMPBgABB+AAAw7yAAEH4AADDuwAAQfgAAMO2gABB+AAAw7GAAEH4
AADDrIAAQfgAAMOqgABB+AAAw6OAAEH4AADDmQAAQfgAAMOVAABB+AAAw5CAAEH4AADDiAAAQfgA
AMOAgABB+AAAw30AAEH4AADDdgAAQfgAAMNzAABB+AAAw2wAAEH4AADDZwAAQfgAAMNfAABB+AAA
w1kAAEH4AADDTwAAQfgAAMNNAABB+AAAw0kAAEH4AADDOAAAQfgAAMM0AABB+AAAwy4AAEH4AADD
JwAAQfgAAMMiAABB+AAAwxgAAEH4AADDFAAAQfgAAMMNAABB+AAAwvwAAEH4AADC7gAAQfgAAMLa
AABB+AAAwr4AAEH4AADCugAAQfgAAMKcAABB+AAAwpYAAEH4AADCdAAAQfgAAMJgAABB+AAAwjwA
AEH4AADByAAAQfgAAMGoAABB+AAAwZAAAEH4AADBQAAAQfgAAEHAAABB+AAAQkgAAEH4AABCWAAA
QfgAAEJkAABB+AAAQngAAEH4AABClAAAQfgAAEKuAABB+AAAQsQAAEH4AABCzgAAQfgAAELcAABB
+AAAQuoAAEH4AABC8gAAQfgAAEL+AABB+AAAQwQAAEH4AABDCwAAQfgAAEMQAABB+AAAQxMAAEH4
AABDFwAAQfgAAEMnAABB+AAAQyoAAEH4AABDLwAAQfgAAEM0AABB+AAAQzcAAEH4AABDOwAAQfgA
AEM+AABB+AAAQ0EAAEH4AABDRgAAQfgAAENLAABB+AAAQ1EAAEH4AABDXQAAQfgAAENnAABB+AAA
Q2sAAEH4AABDbgAAQfgAAENyAABB+AAAQ34AAEH4AABDgIAAQfgAAEOEgABB+AAAQ4YAAEH4AABD
iYAAQfgAAEOQAABB+AAAQ5OAAEH4AABDlgAAQfgAAEObAABB+AAAQ50AAEH4AABDnoAAQfgAAEOf
gABB+AAAQ6aAAEH4AABDqQAAQfgAAEOrAABB+AAAQ6+AAEH4AABDtQAAQfgAAEO7gABB+AAAQ8cA
AEH4AABDzAAAQfgAAEPOAABB+AAAQ8+AAEH4AABD0gAAQfgAAEPYgABB+AAAQ+mAAEH4AABD/QAA
QfgAAEQFQABB+AAARAcAAEH4AABEDMAAQfgAAEQQQABB+AAARBIAAEH4AABEE4AAQfgAAEQUgABB
+AAARBdAAEH4AABEGMAAQfgAAEQZgABB+AAARBwAAEH4AABEI4AAQfgAAEQkwABB+AAARCeAAEH4
AABEKgAAQfgAAEQwgABB+AAARDrAAEH4AABEPMAAQfgAAEQ+wABB+AAAREDAAEH4AABER4AAQfgA
AERKwABB+AAAREyAAEH4AABETkAAQfgAAERPQABB+AAARFDAAEH4AABEVEAAQfgAAERVAABB+AAA
RFYAAEH4AABEWMAAQfgAAERZwABB+AAARFqAAEH4AABEW8AAQfgAAERcQABB+AAARF9AAEH4AABE
YUAAQfgAAERhwABB+AAARGKAAEH4AABEZQAAQfgAAERlwABB+AAARGcAAEH4AABEaAAAQfgAAERp
AABB+AAARGnAAEH4AABEbIAAQfgAAERvQABB+AAARG/AAEH4AABEcMAAQfgAAERxgABB+AAARHMA
AEH4AABEc4AAQfgAAER0QABB+AAARHXAAEH4AABEd4AAQfgAAER4QABB+AAARHjAAEH4AABEfUAA
QfgAAESBQABB+AAARIJAAEH4AABEhAAAQfgAAESEgABB+AAARITAAEH4AABEhWAAQfgAAESIIABB
+AAARIogAEH4AABEiwAAQfgAAESLwABB+AAARI5gAEH4AABEj8AAQfgAAESQQABB+AAARJJAAEH4
AABElEAAQfgAAMPDgABCAAAAw74AAEIAAADDsgAAQgAAAMOtAABCAAAAw6OAAEIAAADDloAAQgAA
AMOTgABCAAAAw5CAAEIAAADDhAAAQgAAAMN2AABCAAAAw3EAAEIAAADDaAAAQgAAAMNiAABCAAAA
w1MAAEIAAADDUAAAQgAAAMM7AABCAAAAwzgAAEIAAADDMAAAQgAAAMMlAABCAAAAwxcAAEIAAADD
EQAAQgAAAMMFAABCAAAAwvQAAEIAAADC3gAAQgAAAMLWAABCAAAAwq4AAEIAAADCoAAAQgAAAMKa
AABCAAAAwooAAEIAAADCWAAAQgAAAMIkAABCAAAAwggAAEIAAADBoAAAQgAAAMGAAABCAAAAwMAA
AEIAAABAwAAAQgAAAEFAAABCAAAAQigAAEIAAABChAAAQgAAAEKUAABCAAAAQqgAAEIAAABCyAAA
QgAAAELaAABCAAAAQvoAAEIAAABC/gAAQgAAAEMDAABCAAAAQwYAAEIAAABDCgAAQgAAAEMTAABC
AAAAQxwAAEIAAABDHgAAQgAAAEMiAABCAAAAQyUAAEIAAABDMAAAQgAAAEM3AABCAAAAQzwAAEIA
AABDQgAAQgAAAENJAABCAAAAQ0sAAEIAAABDUAAAQgAAAENTAABCAAAAQ1cAAEIAAABDXAAAQgAA
AENpAABCAAAAQ20AAEIAAABDbwAAQgAAAEN4AABCAAAAQ4AAAEIAAABDgQAAQgAAAEOGAABCAAAA
Q4cAAEIAAABDiYAAQgAAAEOOgABCAAAAQ5MAAEIAAABDoIAAQgAAAEOmgABCAAAAQ6uAAEIAAABD
rIAAQgAAAEOwAABCAAAAQ7QAAEIAAABDt4AAQgAAAEO5gABCAAAAQ7oAAEIAAABDyYAAQgAAAEPr
AABCAAAAQ/eAAEIAAABEAQAAQgAAAEQKQABCAAAARAxAAEIAAABEDoAAQgAAAEQQwABCAAAARBQA
AEIAAABEFIAAQgAAAEQVgABCAAAARBsAAEIAAABEHcAAQgAAAEQjAABCAAAARCQAAEIAAABEJoAA
QgAAAEQoQABCAAAARCkAAEIAAABEKoAAQgAAAEQsQABCAAAARDDAAEIAAABEMcAAQgAAAEQywABC
AAAARDaAAEIAAABEN0AAQgAAAEQ7AABCAAAAREAAAEIAAABEQQAAQgAAAERDwABCAAAAREaAAEIA
AABER4AAQgAAAERIgABCAAAAREsAAEIAAABETAAAQgAAAEROgABCAAAARE9AAEIAAABEUMAAQgAA
AERSQABCAAAARFNAAEIAAABEVQAAQgAAAERWgABCAAAARFeAAEIAAABEW0AAQgAAAERcgABCAAAA
RF0AAEIAAABEXgAAQgAAAERiQABCAAAARGZAAEIAAABEZ8AAQgAAAERogABCAAAARGlAAEIAAABE
asAAQgAAAERrgABCAAAARGwAAEIAAABEcYAAQgAAAERywABCAAAARHaAAEIAAABEeUAAQgAAAER6
wABCAAAARH8AAEIAAABEgCAAQgAAAESCwABCAAAARIPgAEIAAABEhqAAQgAAAESLAABCAAAARI5A
AEIAAABEkGAAQgAAAESSAABCAAAAw8SAAEIEAADDwwAAQgQAAMO7gABCBAAAw7oAAEIEAADDr4AA
QgQAAMOsgABCBAAAw6kAAEIEAADDpgAAQgQAAMOfgABCBAAAw5mAAEIEAADDmAAAQgQAAMORAABC
BAAAw4gAAEIEAADDfQAAQgQAAMN6AABCBAAAw3MAAEIEAADDbQAAQgQAAMNqAABCBAAAw2cAAEIE
AADDXQAAQgQAAMM9AABCBAAAwy8AAEIEAADDFgAAQgQAAMMQAABCBAAAwwoAAEIEAADC9gAAQgQA
AMLYAABCBAAAwsgAAEIEAADCmAAAQgQAAMJEAABCBAAAwgQAAEIEAADBmAAAQgQAAMFgAABCBAAA
wMAAAEIEAABA4AAAQgQAAEFwAABCBAAAQbgAAEIEAABB2AAAQgQAAEHwAABCBAAAQigAAEIEAABC
eAAAQgQAAEKiAABCBAAAQsQAAEIEAABC7gAAQgQAAEMIAABCBAAAQwwAAEIEAABDEQAAQgQAAEMh
AABCBAAAQy4AAEIEAABDNQAAQgQAAEM+AABCBAAAQ0EAAEIEAABDRgAAQgQAAENLAABCBAAAQ04A
AEIEAABDUQAAQgQAAENWAABCBAAAQ1kAAEIEAABDXQAAQgQAAENgAABCBAAAQ2UAAEIEAABDaQAA
QgQAAENvAABCBAAAQ3IAAEIEAABDdAAAQgQAAEN3AABCBAAAQ34AAEIEAABDhoAAQgQAAEOHgABC
BAAAQ4yAAEIEAABDlQAAQgQAAEOeAABCBAAAQ6MAAEIEAABDroAAQgQAAEOxAABCBAAAQ7YAAEIE
AABDxgAAQgQAAEPJAABCBAAAQ8oAAEIEAABDzwAAQgQAAEPTAABCBAAAQ9qAAEIEAABD8YAAQgQA
AEQAQABCBAAARBSAAEIEAABEI0AAQgQAAEQpQABCBAAARC8AAEIEAABEMMAAQgQAAEQ0AABCBAAA
RDXAAEIEAABEPQAAQgQAAERGAABCBAAAREfAAEIEAABESYAAQgQAAERLwABCBAAARFIAAEIEAABE
UwAAQgQAAERXAABCBAAARF7AAEIEAABEbYAAQgQAAERwgABCBAAARHRAAEIEAABEdUAAQgQAAESF
QABCBAAARIoAAEIEAABEjwAAQgQAAESRgABCBAAARJKAAEIEAABEkyAAQgQAAESUYABCBAAARJTA
AEIEAABElaAAQgQAAMPFgABCCAAAw8EAAEIIAADDvIAAQggAAMO3AABCCAAAw7WAAEIIAADDsYAA
QggAAMOwAABCCAAAw66AAEIIAADDqwAAQggAAMOnAABCCAAAw6SAAEIIAADDoYAAQggAAMOgAABC
CAAAw5sAAEIIAADDlAAAQggAAMOMgABCCAAAw4qAAEIIAADDhgAAQggAAMOFAABCCAAAw4MAAEII
AADDgQAAQggAAMN3AABCCAAAw3UAAEIIAADDcQAAQggAAMNnAABCCAAAw2UAAEIIAADDWgAAQggA
AMNXAABCCAAAw1IAAEIIAADDRwAAQggAAMNAAABCCAAAwzsAAEIIAADDNQAAQggAAMMxAABCCAAA
wywAAEIIAADDIgAAQggAAMMdAABCCAAAwxQAAEIIAADDBgAAQggAAMMCAABCCAAAwvwAAEIIAADC
7AAAQggAAMKwAABCCAAAwqIAAEIIAADCkAAAQggAAMKKAABCCAAAwoYAAEIIAADCaAAAQggAAMJg
AABCCAAAwkAAAEIIAADCLAAAQggAAMIMAABCCAAAwagAAEIIAADBIAAAQggAAMCAAABCCAAAQMAA
AEIIAABBgAAAQggAAEGoAABCCAAAQfgAAEIIAABCDAAAQggAAEIoAABCCAAAQoAAAEIIAABClgAA
QggAAEKqAABCCAAAQrYAAEIIAABC0gAAQggAAEMBAABCCAAAQwQAAEIIAABDBwAAQggAAEMSAABC
CAAAQxkAAEIIAABDJAAAQggAAEMoAABCCAAAQy0AAEIIAABDLwAAQggAAEM8AABCCAAAQz4AAEII
AABDQQAAQggAAENFAABCCAAAQ0gAAEIIAABDUwAAQggAAENWAABCCAAAQ1gAAEIIAABDYQAAQggA
AENoAABCCAAAQ2wAAEIIAABDcQAAQggAAENzAABCCAAAQ3YAAEIIAABDfAAAQggAAEOAAABCCAAA
Q4KAAEIIAABDhgAAQggAAEOJgABCCAAAQ4uAAEIIAABDjgAAQggAAEOQAABCCAAAQ5OAAEIIAABD
lgAAQggAAEOegABCCAAAQ6YAAEIIAABDsQAAQggAAEO5AABCCAAAQ8GAAEIIAABDywAAQggAAEPV
gABCCAAAQ9wAAEIIAABD4gAAQggAAEQSwABCCAAARBcAAEIIAABEG8AAQggAAEQfQABCCAAARCNA
AEIIAABEJIAAQggAAEQnAABCCAAARCgAAEIIAABEK8AAQggAAEQwQABCCAAARDPAAEIIAABENkAA
QggAAEQ5gABCCAAARD4AAEIIAABEP8AAQggAAERBQABCCAAARElAAEIIAABES4AAQggAAERNQABC
CAAARFLAAEIIAABEVAAAQggAAERWAABCCAAARFgAAEIIAABEWoAAQggAAERbQABCCAAARFwAAEII
AABEXUAAQggAAERegABCCAAARF/AAEIIAABEYEAAQggAAERjAABCCAAARGQAAEIIAABEZQAAQggA
AERmwABCCAAARGgAAEIIAABEaoAAQggAAERrgABCCAAARG8AAEIIAABEb4AAQggAAERwgABCCAAA
RHHAAEIIAABEdEAAQggAAER1AABCCAAARHXAAEIIAABEeQAAQggAAER6AABCCAAARHrAAEIIAABE
e8AAQggAAESAQABCCAAARIDAAEIIAABEgkAAQggAAESCgABCCAAARIOAAEIIAABEhwAAQggAAESH
4ABCCAAARIiAAEIIAABEioAAQggAAESLQABCCAAARI+AAEIIAABEkuAAQggAAMPBgABCDAAAw7yA
AEIMAADDuoAAQgwAAMO3gABCDAAAw6+AAEIMAADDrYAAQgwAAMOrAABCDAAAw6kAAEIMAADDnoAA
QgwAAMOcAABCDAAAw5eAAEIMAADDk4AAQgwAAMORgABCDAAAw4mAAEIMAADDhoAAQgwAAMOAAABC
DAAAw3sAAEIMAADDagAAQgwAAMNMAABCDAAAwy4AAEIMAADDCgAAQgwAAMLOAABCDAAAwsAAAEIM
AADCrgAAQgwAAMKWAABCDAAAwpIAAEIMAADCggAAQgwAAMJ4AABCDAAAwmgAAEIMAADCOAAAQgwA
AMIcAABCDAAAQEAAAEIMAABBIAAAQgwAAEJwAABCDAAAQogAAEIMAABCmAAAQgwAAELaAABCDAAA
QugAAEIMAABDAwAAQgwAAEMJAABCDAAAQyQAAEIMAABDKgAAQgwAAEM2AABCDAAAQzsAAEIMAABD
RAAAQgwAAENGAABCDAAAQ0kAAEIMAABDTQAAQgwAAENZAABCDAAAQ14AAEIMAABDZAAAQgwAAENr
AABCDAAAQ24AAEIMAABDcwAAQgwAAEN3AABCDAAAQ3oAAEIMAABDgIAAQgwAAEOFgABCDAAAQ5CA
AEIMAABDo4AAQgwAAEOtgABCDAAAQ7IAAEIMAABDvAAAQgwAAEPCgABCDAAAQ8WAAEIMAABDyIAA
QgwAAEPKAABCDAAAQ9KAAEIMAABD2wAAQgwAAEPggABCDAAAQ/8AAEIMAABEEwAAQgwAAEQWgABC
DAAARB2AAEIMAABEHsAAQgwAAEQgwABCDAAARCIAAEIMAABEJsAAQgwAAEQpwABCDAAARCtAAEIM
AABEMgAAQgwAAEQ4gABCDAAARDnAAEIMAABEOkAAQgwAAEQ8gABCDAAARD3AAEIMAABEPoAAQgwA
AEQ/gABCDAAAREFAAEIMAABERAAAQgwAAERHQABCDAAAREjAAEIMAABESUAAQgwAAERKwABCDAAA
RE0AAEIMAABETsAAQgwAAERPwABCDAAARFEAAEIMAABEU0AAQgwAAERUQABCDAAARFUAAEIMAABE
VoAAQgwAAERXQABCDAAARFiAAEIMAABEWQAAQgwAAERZwABCDAAARFqAAEIMAABEW0AAQgwAAERc
gABCDAAARF9AAEIMAABEYAAAQgwAAERhQABCDAAARGPAAEIMAABEZIAAQgwAAERlwABCDAAARGhA
AEIMAABEaQAAQgwAAERtQABCDAAARG5AAEIMAABEb4AAQgwAAERxwABCDAAARHSAAEIMAABEdQAA
QgwAAER9AABCDAAARIBAAEIMAABEgSAAQgwAAESBwABCDAAARIIgAEIMAABEguAAQgwAAESDgABC
DAAARIWgAEIMAABEh0AAQgwAAESIoABCDAAARIoAAEIMAABEi4AAQgwAAESMwABCDAAARJPgAEIM
AABElaAAQgwAAMPEgABCEAAAw70AAEIQAADDu4AAQhAAAMOygABCEAAAw64AAEIQAADDpgAAQhAA
AMOggABCEAAAw5uAAEIQAADDlYAAQhAAAMOSAABCEAAAw48AAEIQAADDjIAAQhAAAMOLAABCEAAA
w4gAAEIQAADDgoAAQhAAAMN+AABCEAAAw3UAAEIQAADDawAAQhAAAMNmAABCEAAAw00AAEIQAADD
RgAAQhAAAMNEAABCEAAAwy0AAEIQAADDIgAAQhAAAMMdAABCEAAAwxcAAEIQAADDAAAAQhAAAMLc
AABCEAAAwtIAAEIQAADCygAAQhAAAMK0AABCEAAAwqQAAEIQAADCnAAAQhAAAMKYAABCEAAAwoAA
AEIQAADCcAAAQhAAAMJkAABCEAAAwlgAAEIQAADCJAAAQhAAAMIUAABCEAAAwgAAAEIQAADBcAAA
QhAAAMEQAABCEAAAQOAAAEIQAABBMAAAQhAAAEFwAABCEAAAQagAAEIQAABB+AAAQhAAAEI8AABC
EAAAQoQAAEIQAABCsgAAQhAAAELAAABCEAAAQuYAAEIQAABC+AAAQhAAAEMAAABCEAAAQwQAAEIQ
AABDDAAAQhAAAEMRAABCEAAAQx4AAEIQAABDJAAAQhAAAEMwAABCEAAAQzkAAEIQAABDQAAAQhAA
AENEAABCEAAAQ0kAAEIQAABDUQAAQhAAAENTAABCEAAAQ1YAAEIQAABDWgAAQhAAAENdAABCEAAA
Q2YAAEIQAABDcAAAQhAAAEN2AABCEAAAQ3oAAEIQAABDgoAAQhAAAEOFgABCEAAAQ4kAAEIQAABD
igAAQhAAAEOOAABCEAAAQ5CAAEIQAABDkwAAQhAAAEOUgABCEAAAQ5oAAEIQAABDoYAAQhAAAEOj
gABCEAAAQ7CAAEIQAABDsgAAQhAAAEOzgABCEAAAQ7WAAEIQAABDvAAAQhAAAEPAgABCEAAAQ8MA
AEIQAABDzoAAQhAAAEPSgABCEAAAQ/GAAEIQAABEG8AAQhAAAEQcgABCEAAARB0AAEIQAABEIUAA
QhAAAEQiAABCEAAARCSAAEIQAABEKQAAQhAAAEQrgABCEAAARDCAAEIQAABENQAAQhAAAEQ3QABC
EAAARDoAAEIQAABEQ8AAQhAAAEREgABCEAAAREVAAEIQAABESYAAQhAAAERjAABCEAAARGnAAEIQ
AABEdMAAQhAAAER4wABCEAAARHzAAEIQAABEgaAAQhAAAESCQABCEAAARINAAEIQAABEhKAAQhAA
AESGgABCEAAARI0AAEIQAABEkgAAQhAAAESVAABCEAAAw8GAAEIUAADDwAAAQhQAAMO8gABCFAAA
w7qAAEIUAADDt4AAQhQAAMO0AABCFAAAw68AAEIUAADDpoAAQhQAAMOlAABCFAAAw6KAAEIUAADD
lIAAQhQAAMOSgABCFAAAw44AAEIUAADDigAAQhQAAMOHAABCFAAAw4KAAEIUAADDgIAAQhQAAMN7
AABCFAAAw3IAAEIUAADDbgAAQhQAAMNmAABCFAAAw1IAAEIUAADDQwAAQhQAAMM3AABCFAAAwyQA
AEIUAADDIgAAQhQAAMMeAABCFAAAwxQAAEIUAADC2gAAQhQAAMLKAABCFAAAwr4AAEIUAADCigAA
QhQAAMKCAABCFAAAwmAAAEIUAADCTAAAQhQAAMCAAABCFAAAQEAAAEIUAABBMAAAQhQAAEIMAABC
FAAAQmAAAEIUAABCqAAAQhQAAEKyAABCFAAAQtQAAEIUAABC3gAAQhQAAEL8AABCFAAAQwcAAEIU
AABDCwAAQhQAAEMVAABCFAAAQxoAAEIUAABDHQAAQhQAAEMiAABCFAAAQysAAEIUAABDLwAAQhQA
AEM1AABCFAAAQzoAAEIUAABDPQAAQhQAAENAAABCFAAAQ0cAAEIUAABDSQAAQhQAAENOAABCFAAA
Q1kAAEIUAABDXAAAQhQAAENkAABCFAAAQ3UAAEIUAABDegAAQhQAAEOCgABCFAAAQ4uAAEIUAABD
jwAAQhQAAEORAABCFAAAQ6iAAEIUAABDrIAAQhQAAEOwAABCFAAAQ7KAAEIUAABDuIAAQhQAAEO7
AABCFAAAQ8EAAEIUAABDxAAAQhQAAEPJgABCFAAAQ8uAAEIUAABD2oAAQhQAAEQFQABCFAAARArA
AEIUAABEDAAAQhQAAEQbwABCFAAARB4AAEIUAABEHoAAQhQAAEQjwABCFAAARCwAAEIUAABEMgAA
QhQAAEQ5wABCFAAARDwAAEIUAABEQIAAQhQAAERCgABCFAAAREmAAEIUAABETQAAQhQAAERPAABC
FAAARFEAAEIUAABEU0AAQhQAAERWAABCFAAARFgAAEIUAABEXUAAQhQAAERegABCFAAARGVAAEIU
AABEaoAAQhQAAERvAABCFAAARHIAAEIUAABEcwAAQhQAAER1gABCFAAARHqAAEIUAABEe4AAQhQA
AER+gABCFAAARIHAAEIUAABEhsAAQhQAAESIwABCFAAARImgAEIUAABEiiAAQhQAAESKgABCFAAA
RIuAAEIUAABEjCAAQhQAAESNoABCFAAARI7AAEIUAABEkKAAQhQAAESSgABCFAAARJPgAEIUAABE
lcAAQhQAAMO9AABCGAAAw7uAAEIYAADDuoAAQhgAAMO4gABCGAAAw7aAAEIYAADDsQAAQhgAAMOt
gABCGAAAw6wAAEIYAADDogAAQhgAAMOcAABCGAAAw5eAAEIYAADDlYAAQhgAAMOQAABCGAAAw4YA
AEIYAADDgAAAQhgAAMN3AABCGAAAw3UAAEIYAADDbwAAQhgAAMNpAABCGAAAw2IAAEIYAADDTQAA
QhgAAMNGAABCGAAAw0IAAEIYAADDOAAAQhgAAMMuAABCGAAAwyYAAEIYAADDJAAAQhgAAMMcAABC
GAAAwxkAAEIYAADDDwAAQhgAAMMLAABCGAAAwwcAAEIYAADC8gAAQhgAAMLMAABCGAAAwrwAAEIY
AADCrgAAQhgAAMKgAABCGAAAwnwAAEIYAADCaAAAQhgAAMI4AABCGAAAwfAAAEIYAADBqAAAQhgA
AMFQAABCGAAAP4AAAEIYAABBoAAAQhgAAEHIAABCGAAAQggAAEIYAABCeAAAQhgAAEKWAABCGAAA
QqAAAEIYAABC0AAAQhgAAELkAABCGAAAQugAAEIYAABC9AAAQhgAAEMBAABCGAAAQwoAAEIYAABD
EwAAQhgAAEMYAABCGAAAQyIAAEIYAABDJQAAQhgAAEMnAABCGAAAQykAAEIYAABDLgAAQhgAAEMx
AABCGAAAQzkAAEIYAABDPwAAQhgAAENFAABCGAAAQ0gAAEIYAABDSwAAQhgAAENOAABCGAAAQ1QA
AEIYAABDXAAAQhgAAENfAABCGAAAQ2IAAEIYAABDZQAAQhgAAENoAABCGAAAQ24AAEIYAABDcwAA
QhgAAEN3AABCGAAAQ3sAAEIYAABDgYAAQhgAAEOEAABCGAAAQ4gAAEIYAABDiQAAQhgAAEOKAABC
GAAAQ4uAAEIYAABDjIAAQhgAAEOOAABCGAAAQ5GAAEIYAABDloAAQhgAAEOegABCGAAAQ6GAAEIY
AABDowAAQhgAAEOoAABCGAAAQ6mAAEIYAABDroAAQhgAAEOygABCGAAAQ7UAAEIYAABDt4AAQhgA
AEO6AABCGAAAQ74AAEIYAABDw4AAQhgAAEPJgABCGAAAQ8yAAEIYAABDzwAAQhgAAEPQgABCGAAA
Q9OAAEIYAABD2QAAQhgAAEPegABCGAAAQ+OAAEIYAABD54AAQhgAAEPqAABCGAAAQ+yAAEIYAABD
7wAAQhgAAEPzgABCGAAAQ/4AAEIYAABEAUAAQhgAAEQKQABCGAAARA3AAEIYAABEE8AAQhgAAEQZ
wABCGAAARB5AAEIYAABEIgAAQhgAAEQlQABCGAAARCfAAEIYAABEKIAAQhgAAEQsQABCGAAARDGA
AEIYAABEOsAAQhgAAEQ/QABCGAAAREOAAEIYAABESEAAQhgAAERNgABCGAAARE/AAEIYAABEUcAA
QhgAAERTgABCGAAARFSAAEIYAABEVYAAQhgAAERWgABCGAAARFiAAEIYAABEXMAAQhgAAERdwABC
GAAARF+AAEIYAABEYMAAQhgAAERhwABCGAAARGLAAEIYAABEY8AAQhgAAERkwABCGAAARGaAAEIY
AABEaAAAQhgAAERqgABCGAAARGsAAEIYAABEbYAAQhgAAERxgABCGAAARHOAAEIYAABEdsAAQhgA
AER5wABCGAAARHwAAEIYAABEfsAAQhgAAESAgABCGAAARIIAAEIYAABEgsAAQhgAAESDQABCGAAA
RIQAAEIYAABEhOAAQhgAAESGIABCGAAARIfAAEIYAABEiMAAQhgAAESJQABCGAAARIngAEIYAABE
iqAAQhgAAESSAABCGAAARJVAAEIYAADDwoAAQhwAAMO/gABCHAAAw7yAAEIcAADDu4AAQhwAAMO0
AABCHAAAw7MAAEIcAADDsYAAQhwAAMOuAABCHAAAw6wAAEIcAADDqIAAQhwAAMOmAABCHAAAw5iA
AEIcAADDlwAAQhwAAMOQgABCHAAAw4yAAEIcAADDioAAQhwAAMOFgABCHAAAw3sAAEIcAADDXAAA
QhwAAMNYAABCHAAAw1UAAEIcAADDRwAAQhwAAMMvAABCHAAAwywAAEIcAADDIAAAQhwAAMMcAABC
HAAAwxIAAEIcAADC+gAAQhwAAMLgAABCHAAAwsoAAEIcAADCogAAQhwAAMKSAABCHAAAwoYAAEIc
AADCaAAAQhwAAMIYAABCHAAAwgAAAEIcAADByAAAQhwAAMGQAABCHAAAQQAAAEIcAABBMAAAQhwA
AEGQAABCHAAAQbAAAEIcAABB6AAAQhwAAEIMAABCHAAAQowAAEIcAABClAAAQhwAAEK6AABCHAAA
QswAAEIcAABC4AAAQhwAAELmAABCHAAAQv4AAEIcAABDAwAAQhwAAEMLAABCHAAAQxIAAEIcAABD
FwAAQhwAAEMcAABCHAAAQx4AAEIcAABDIgAAQhwAAEMqAABCHAAAQy0AAEIcAABDMgAAQhwAAEM1
AABCHAAAQzgAAEIcAABDPwAAQhwAAENDAABCHAAAQ0cAAEIcAABDVAAAQhwAAENaAABCHAAAQ10A
AEIcAABDawAAQhwAAENxAABCHAAAQ3QAAEIcAABDeQAAQhwAAEOFgABCHAAAQ4gAAEIcAABDjwAA
QhwAAEOZAABCHAAAQ6eAAEIcAABDqYAAQhwAAEOrAABCHAAAQ7GAAEIcAABDu4AAQhwAAEO9gABC
HAAAQ9CAAEIcAABD2AAAQhwAAEQCgABCHAAARAtAAEIcAABEDwAAQhwAAEQVQABCHAAARBtAAEIc
AABEHcAAQhwAAEQmQABCHAAARCoAAEIcAABELwAAQhwAAEQ1gABCHAAARDfAAEIcAABEOMAAQhwA
AERGwABCHAAAREjAAEIcAABES8AAQhwAAERNAABCHAAARE6AAEIcAABET4AAQhwAAERSwABCHAAA
RFRAAEIcAABEVcAAQhwAAERYAABCHAAARFjAAEIcAABEWsAAQhwAAERbgABCHAAARFxAAEIcAABE
XoAAQhwAAERfwABCHAAARGFAAEIcAABEZEAAQhwAAERkwABCHAAARGWAAEIcAABEbAAAQhwAAERt
gABCHAAARG6AAEIcAABEcAAAQhwAAER5AABCHAAARHyAAEIcAABEfwAAQhwAAESBAABCHAAARIXA
AEIcAABEh+AAQhwAAESKAABCHAAARI6AAEIcAABEkmAAQhwAAESTYABCHAAARJYAAEIcAADDxIAA
QiAAAMO+gABCIAAAw7oAAEIgAADDtIAAQiAAAMOvAABCIAAAw6EAAEIgAADDnYAAQiAAAMOagABC
IAAAw5eAAEIgAADDkgAAQiAAAMOLgABCIAAAw4SAAEIgAADDgAAAQiAAAMNiAABCIAAAw1sAAEIg
AADDVgAAQiAAAMNTAABCIAAAw1AAAEIgAADDSwAAQiAAAMNIAABCIAAAwz4AAEIgAADDOAAAQiAA
AMMfAABCIAAAwxMAAEIgAADDDAAAQiAAAMMGAABCIAAAwuwAAEIgAADC5gAAQiAAAMLCAABCIAAA
wrQAAEIgAADCsAAAQiAAAMKMAABCIAAAwnAAAEIgAADCaAAAQiAAAMJYAABCIAAAwjAAAEIgAADC
FAAAQiAAAMHgAABCIAAAwaAAAEIgAADBUAAAQiAAAMDgAABCIAAAQIAAAEIgAABA4AAAQiAAAEGI
AABCIAAAQbgAAEIgAABCWAAAQiAAAEJ4AABCIAAAQpoAAEIgAABCsAAAQiAAAELoAABCIAAAQvgA
AEIgAABC/AAAQiAAAEMAAABCIAAAQwgAAEIgAABDCwAAQiAAAEMOAABCIAAAQx8AAEIgAABDIQAA
QiAAAEMmAABCIAAAQyoAAEIgAABDMAAAQiAAAEMzAABCIAAAQzUAAEIgAABDOQAAQiAAAEM9AABC
IAAAQ0UAAEIgAABDSwAAQiAAAENRAABCIAAAQ1cAAEIgAABDWgAAQiAAAENhAABCIAAAQ2UAAEIg
AABDcQAAQiAAAEN2AABCIAAAQ3wAAEIgAABDfwAAQiAAAEOBgABCIAAAQ4QAAEIgAABDhYAAQiAA
AEOPAABCIAAAQ5EAAEIgAABDoYAAQiAAAEOrAABCIAAAQ7AAAEIgAABDtwAAQiAAAEO/AABCIAAA
Q8QAAEIgAABDzIAAQiAAAEPOAABCIAAAQ9OAAEIgAABD2YAAQiAAAEPsAABCIAAARAxAAEIgAABE
HQAAQiAAAEQjwABCIAAARCSAAEIgAABEJkAAQiAAAEQnwABCIAAARCjAAEIgAABEK0AAQiAAAEQ8
QABCIAAARD5AAEIgAABEP0AAQiAAAERDwABCIAAAREYAAEIgAABES4AAQiAAAERPwABCIAAARFSA
AEIgAABEVUAAQiAAAERWAABCIAAARFeAAEIgAABEWYAAQiAAAERdAABCIAAARF3AAEIgAABEXsAA
QiAAAERfgABCIAAARGJAAEIgAABEZUAAQiAAAERngABCIAAARGiAAEIgAABEaYAAQiAAAERqgABC
IAAARGvAAEIgAABEbIAAQiAAAERtQABCIAAARG4AAEIgAABEboAAQiAAAERvgABCIAAARHAAAEIg
AABEcYAAQiAAAERygABCIAAARHNAAEIgAABEdQAAQiAAAER1gABCIAAARHZAAEIgAABEeAAAQiAA
AER8AABCIAAARHyAAEIgAABEfgAAQiAAAESBYABCIAAARIJgAEIgAABEg6AAQiAAAESFQABCIAAA
RIZgAEIgAABEhwAAQiAAAESIYABCIAAARIpgAEIgAABEjAAAQiAAAESOIABCIAAARI6gAEIgAABE
kMAAQiAAAESRoABCIAAARJKgAEIgAABElSAAQiAAAESVwABCIAAAw8GAAEIkAADDv4AAQiQAAMO+
gABCJAAAw7GAAEIkAADDrAAAQiQAAMOpgABCJAAAw6WAAEIkAADDo4AAQiQAAMOfAABCJAAAw5iA
AEIkAADDkoAAQiQAAMOOAABCJAAAw4iAAEIkAADDg4AAQiQAAMN7AABCJAAAw3AAAEIkAADDXQAA
QiQAAMNWAABCJAAAw04AAEIkAADDSwAAQiQAAMM6AABCJAAAwy8AAEIkAADDKgAAQiQAAMMlAABC
JAAAwyMAAEIkAADDFwAAQiQAAMMEAABCJAAAwuoAAEIkAADC4gAAQiQAAMLMAABCJAAAwsIAAEIk
AADCsgAAQiQAAMKIAABCJAAAwoQAAEIkAADCaAAAQiQAAMJUAABCJAAAwggAAEIkAADBQAAAQiQA
AMEAAABCJAAAQRAAAEIkAABBqAAAQiQAAEHQAABCJAAAQhAAAEIkAABCGAAAQiQAAEJQAABCJAAA
QmwAAEIkAABCkAAAQiQAAEKgAABCJAAAQsIAAEIkAABC2AAAQiQAAELuAABCJAAAQvIAAEIkAABC
+AAAQiQAAEMAAABCJAAAQwIAAEIkAABDFgAAQiQAAEMZAABCJAAAQx0AAEIkAABDIgAAQiQAAEMr
AABCJAAAQzUAAEIkAABDOQAAQiQAAEM9AABCJAAAQ0YAAEIkAABDTAAAQiQAAENOAABCJAAAQ1kA
AEIkAABDYAAAQiQAAENrAABCJAAAQ3AAAEIkAABDdwAAQiQAAEN/AABCJAAAQ4SAAEIkAABDkgAA
QiQAAEOcAABCJAAAQ5+AAEIkAABDr4AAQiQAAEO+gABCJAAAQ8IAAEIkAABD54AAQiQAAEQBwABC
JAAARALAAEIkAABEB0AAQiQAAEQMAABCJAAARA2AAEIkAABEEgAAQiQAAEQaQABCJAAARByAAEIk
AABEIoAAQiQAAEQvwABCJAAARDSAAEIkAABENYAAQiQAAEQ4wABCJAAARD9AAEIkAABEQQAAQiQA
AERCAABCJAAARERAAEIkAABERYAAQiQAAERIgABCJAAAREsAAEIkAABETUAAQiQAAERPAABCJAAA
RFEAAEIkAABEUkAAQiQAAERSwABCJAAARFUAAEIkAABEVYAAQiQAAERXQABCJAAARFpAAEIkAABE
WwAAQiQAAERbgABCJAAARFyAAEIkAABEXQAAQiQAAERgwABCJAAARGGAAEIkAABEY4AAQiQAAERl
AABCJAAARGbAAEIkAABEZ0AAQiQAAERpAABCJAAARGoAAEIkAABEasAAQiQAAERrwABCJAAARHNA
AEIkAABEdAAAQiQAAER5gABCJAAARHsAAEIkAABEgEAAQiQAAESCwABCJAAARINAAEIkAABEhaAA
QiQAAESKAABCJAAARIuAAEIkAABEkOAAQiQAAESSQABCJAAAw8WAAEIoAADDwAAAQigAAMO8gABC
KAAAw7QAAEIoAADDsQAAQigAAMOpgABCKAAAw6gAAEIoAADDowAAQigAAMOfgABCKAAAw5iAAEIo
AADDlYAAQigAAMOTAABCKAAAw5IAAEIoAADDjQAAQigAAMOIAABCKAAAw3oAAEIoAADDeAAAQigA
AMNnAABCKAAAw1oAAEIoAADDVQAAQigAAMNEAABCKAAAwz0AAEIoAADDIwAAQigAAMMTAABCKAAA
wwkAAEIoAADC6gAAQigAAMLaAABCKAAAwqwAAEIoAADCogAAQigAAMKCAABCKAAAwjwAAEIoAADC
BAAAQigAAMGQAABCKAAAwUAAAEIoAAC/gAAAQigAAD+AAABCKAAAQAAAAEIoAABCEAAAQigAAEIg
AABCKAAAQkwAAEIoAABCmAAAQigAAEKeAABCKAAAQtoAAEIoAABC6gAAQigAAELwAABCKAAAQvgA
AEIoAABC/gAAQigAAEMKAABCKAAAQwwAAEIoAABDDwAAQigAAEMTAABCKAAAQxYAAEIoAABDHwAA
QigAAEMjAABCKAAAQysAAEIoAABDLgAAQigAAEMyAABCKAAAQzgAAEIoAABDOwAAQigAAEM+AABC
KAAAQ0AAAEIoAABDRAAAQigAAENKAABCKAAAQ0wAAEIoAABDUAAAQigAAENWAABCKAAAQ1sAAEIo
AABDYQAAQigAAENlAABCKAAAQ2oAAEIoAABDcQAAQigAAEN6AABCKAAAQ4MAAEIoAABDhoAAQigA
AEOIgABCKAAAQ4wAAEIoAABDj4AAQigAAEOVgABCKAAAQ5cAAEIoAABDmQAAQigAAEOjAABCKAAA
Q6YAAEIoAABDrAAAQigAAEOvAABCKAAAQ7EAAEIoAABDuIAAQigAAEO8AABCKAAAQ76AAEIoAABD
wIAAQigAAEPFAABCKAAAQ8iAAEIoAABDywAAQigAAEPhgABCKAAARAJAAEIoAABEEAAAQigAAEQR
wABCKAAARBaAAEIoAABEGEAAQigAAEQfQABCKAAARCRAAEIoAABEKkAAQigAAEQuQABCKAAARC9A
AEIoAABEOEAAQigAAEQ5gABCKAAARD5AAEIoAABEP0AAQigAAERAQABCKAAAREHAAEIoAABEQoAA
QigAAEREwABCKAAAREYAAEIoAABER0AAQigAAERJQABCKAAAREqAAEIoAABES0AAQigAAERNAABC
KAAARE8AAEIoAABEUgAAQigAAERSwABCKAAARFOAAEIoAABEVMAAQigAAERWgABCKAAARFeAAEIo
AABEWMAAQigAAERaAABCKAAARFqAAEIoAABEXMAAQigAAERdgABCKAAARF9AAEIoAABEYsAAQigA
AERjgABCKAAARGZAAEIoAABEaEAAQigAAERpgABCKAAARGrAAEIoAABEa4AAQigAAERswABCKAAA
RG3AAEIoAABEboAAQigAAERwwABCKAAARHSAAEIoAABEdwAAQigAAER+wABCKAAARH+AAEIoAABE
gGAAQigAAESBYABCKAAARIKAAEIoAABEhSAAQigAAESGgABCKAAARIbgAEIoAABEiQAAQigAAESK
wABCKAAARIyAAEIoAABEjgAAQigAAESPoABCKAAARJFAAEIoAABEk6AAQigAAESUoABCKAAARJWA
AEIoAADDx4AAQiwAAMPCgABCLAAAw76AAEIsAADDuoAAQiwAAMO5gABCLAAAw7OAAEIsAADDrQAA
QiwAAMOpAABCLAAAw6cAAEIsAADDowAAQiwAAMOcgABCLAAAw5oAAEIsAADDlIAAQiwAAMOPAABC
LAAAw4yAAEIsAADDhwAAQiwAAMOFAABCLAAAw4AAAEIsAADDcwAAQiwAAMNuAABCLAAAw2UAAEIs
AADDXgAAQiwAAMNQAABCLAAAw00AAEIsAADDSQAAQiwAAMM+AABCLAAAwzQAAEIsAADDLAAAQiwA
AMMZAABCLAAAwxUAAEIsAADDDQAAQiwAAMMIAABCLAAAwvgAAEIsAADC2gAAQiwAAMLEAABCLAAA
wr4AAEIsAADCjAAAQiwAAMJ0AABCLAAAwmQAAEIsAADCUAAAQiwAAMIAAABCLAAAweAAAEIsAADB
0AAAQiwAAMCAAABCLAAAQRAAAEIsAABBQAAAQiwAAEFwAABCLAAAQZgAAEIsAABB4AAAQiwAAEH4
AABCLAAAQjAAAEIsAABCdAAAQiwAAEKQAABCLAAAQpYAAEIsAABCnAAAQiwAAELEAABCLAAAQtAA
AEIsAABC2AAAQiwAAELkAABCLAAAQuwAAEIsAABC9AAAQiwAAEL8AABCLAAAQwMAAEIsAABDDAAA
QiwAAEMWAABCLAAAQyEAAEIsAABDKQAAQiwAAEMtAABCLAAAQzAAAEIsAABDNwAAQiwAAEM5AABC
LAAAQ0EAAEIsAABDRAAAQiwAAENNAABCLAAAQ1YAAEIsAABDWQAAQiwAAENdAABCLAAAQ2IAAEIs
AABDZQAAQiwAAENoAABCLAAAQ3MAAEIsAABDdgAAQiwAAEOBgABCLAAAQ4OAAEIsAABDhIAAQiwA
AEOJAABCLAAAQ4yAAEIsAABDjYAAQiwAAEORgABCLAAAQ5SAAEIsAABDmQAAQiwAAEOagABCLAAA
Q6WAAEIsAABDqYAAQiwAAEOwgABCLAAAQ7aAAEIsAABDvYAAQiwAAEPIAABCLAAAQ9cAAEIsAABD
/QAAQiwAAEQEQABCLAAARBOAAEIsAABEGEAAQiwAAEQaAABCLAAARB5AAEIsAABEIYAAQiwAAEQj
AABCLAAARCbAAEIsAABEJ0AAQiwAAEQugABCLAAARDIAAEIsAABEMwAAQiwAAEQ0wABCLAAARDYA
AEIsAABENoAAQiwAAEQ4QABCLAAARDoAAEIsAABEPEAAQiwAAERDAABCLAAARESAAEIsAABERcAA
QiwAAERIQABCLAAAREkAAEIsAABEScAAQiwAAERLgABCLAAAREyAAEIsAABETgAAQiwAAERPAABC
LAAARE9AAEIsAABEUMAAQiwAAERRwABCLAAARFMAAEIsAABEWYAAQiwAAEReAABCLAAARF9AAEIs
AABEY8AAQiwAAERlQABCLAAARGbAAEIsAABEaIAAQiwAAERpwABCLAAARG0AAEIsAABEbgAAQiwA
AERvgABCLAAARHHAAEIsAABEcwAAQiwAAER2AABCLAAARHmAAEIsAABEe4AAQiwAAER8QABCLAAA
RH4AAEIsAABEgMAAQiwAAESEgABCLAAARIgAAEIsAABEiuAAQiwAAESOQABCLAAARI7gAEIsAABE
kWAAQiwAAESTYABCLAAARJPAAEIsAABElCAAQiwAAMO9AABCMAAAw7GAAEIwAADDsAAAQjAAAMOs
gABCMAAAw6cAAEIwAADDpIAAQjAAAMOegABCMAAAw5uAAEIwAADDkAAAQjAAAMOIgABCMAAAw4OA
AEIwAADDfQAAQjAAAMN2AABCMAAAw2wAAEIwAADDUQAAQjAAAMNGAABCMAAAwzwAAEIwAADDJwAA
QjAAAMMVAABCMAAAww0AAEIwAADC7AAAQjAAAMLSAABCMAAAwrAAAEIwAADCkgAAQjAAAMJcAABC
MAAAwjgAAEIwAADAoAAAQjAAAEDAAABCMAAAQQAAAEIwAABBuAAAQjAAAEIYAABCMAAAQjwAAEIw
AABCSAAAQjAAAEJwAABCMAAAQtgAAEIwAABC9AAAQjAAAEMJAABCMAAAQxEAAEIwAABDFAAAQjAA
AEMiAABCMAAAQy8AAEIwAABDOAAAQjAAAEM8AABCMAAAQ0AAAEIwAABDRAAAQjAAAENOAABCMAAA
Q1UAAEIwAABDWwAAQjAAAENjAABCMAAAQ2gAAEIwAABDbAAAQjAAAEN0AABCMAAAQ3YAAEIwAABD
eAAAQjAAAEN7AABCMAAAQ4SAAEIwAABDhgAAQjAAAEOJAABCMAAAQ4qAAEIwAABDkIAAQjAAAEOS
AABCMAAAQ50AAEIwAABDpgAAQjAAAEOqgABCMAAAQ68AAEIwAABDs4AAQjAAAEO1AABCMAAAQ7mA
AEIwAABDvYAAQjAAAEPEAABCMAAAQ8gAAEIwAABDzwAAQjAAAEPRAABCMAAAQ+CAAEIwAABD7gAA
QjAAAEP4AABCMAAARA0AAEIwAABEG4AAQjAAAEQcAABCMAAARB2AAEIwAABEH4AAQjAAAEQhAABC
MAAARCXAAEIwAABEKsAAQjAAAEQuQABCMAAARC+AAEIwAABENEAAQjAAAEQ1AABCMAAARDYAAEIw
AABEN8AAQjAAAEQ+gABCMAAAREeAAEIwAABESYAAQjAAAERMAABCMAAARE2AAEIwAABETwAAQjAA
AERRgABCMAAARFMAAEIwAABEU8AAQjAAAERUgABCMAAARFhAAEIwAABEW0AAQjAAAERegABCMAAA
RGEAAEIwAABEZQAAQjAAAERmgABCMAAARGdAAEIwAABEaAAAQjAAAERpQABCMAAARGvAAEIwAABE
cAAAQjAAAERzQABCMAAARHdAAEIwAABEeQAAQjAAAER6gABCMAAARH9AAEIwAABEgEAAQjAAAESB
AABCMAAARIFgAEIwAABEgcAAQjAAAESDAABCMAAARIOAAEIwAABEhCAAQjAAAESFoABCMAAARIYA
AEIwAABEhwAAQjAAAESIIABCMAAARIjgAEIwAABEiUAAQjAAAESJ4ABCMAAARIpgAEIwAABEi0AA
QjAAAESLwABCMAAARIvgAEIwAABEjgAAQjAAAESOYABCMAAARI+gAEIwAABEkSAAQjAAAESTIABC
MAAARJRgAEIwAABElcAAQjAAAMO8gABCNAAAw7IAAEI0AADDqgAAQjQAAMOkgABCNAAAw5mAAEI0
AADDloAAQjQAAMORgABCNAAAw5AAAEI0AADDjoAAQjQAAMOGgABCNAAAw4GAAEI0AADDcgAAQjQA
AMNpAABCNAAAw04AAEI0AADDRQAAQjQAAMM0AABCNAAAwxMAAEI0AADDDgAAQjQAAMMBAABCNAAA
wroAAEI0AADCgAAAQjQAAMIsAABCNAAAP4AAAEI0AABBMAAAQjQAAEIcAABCNAAAQkAAAEI0AABC
ZAAAQjQAAEKUAABCNAAAQvIAAEI0AABDDQAAQjQAAEMQAABCNAAAQyYAAEI0AABDKwAAQjQAAEMz
AABCNAAAQzkAAEI0AABDTQAAQjQAAENSAABCNAAAQ1cAAEI0AABDXAAAQjQAAENjAABCNAAAQ2kA
AEI0AABDbQAAQjQAAENwAABCNAAAQ3cAAEI0AABDfAAAQjQAAEOBgABCNAAAQ4QAAEI0AABDiwAA
QjQAAEOMgABCNAAAQ44AAEI0AABDkoAAQjQAAEOUAABCNAAAQ5aAAEI0AABDmIAAQjQAAEObgABC
NAAAQ6GAAEI0AABDpAAAQjQAAEOlgABCNAAAQ6uAAEI0AABDrgAAQjQAAEO3gABCNAAAQ7oAAEI0
AABDzwAAQjQAAEPWgABCNAAAQ9gAAEI0AABD4YAAQjQAAEPkgABCNAAAQ/aAAEI0AABD+AAAQjQA
AEP/AABCNAAARAXAAEI0AABEBkAAQjQAAEQOQABCNAAARBhAAEI0AABEG4AAQjQAAEQcwABCNAAA
RCAAAEI0AABEIwAAQjQAAEQlwABCNAAARCZAAEI0AABEJ0AAQjQAAEQpwABCNAAARCsAAEI0AABE
K8AAQjQAAEQtAABCNAAARC4AAEI0AABEMkAAQjQAAEQywABCNAAARDNAAEI0AABEM8AAQjQAAEQ3
wABCNAAARD2AAEI0AABEPsAAQjQAAERAwABCNAAAREJAAEI0AABERgAAQjQAAERHwABCNAAARFDA
AEI0AABEUoAAQjQAAERVAABCNAAARFXAAEI0AABEWMAAQjQAAERbQABCNAAARFyAAEI0AABEXgAA
QjQAAERewABCNAAARGJAAEI0AABEZoAAQjQAAERpAABCNAAARGsAAEI0AABEbIAAQjQAAERtQABC
NAAARG3AAEI0AABEbsAAQjQAAERxAABCNAAARHVAAEI0AABEeEAAQjQAAER4wABCNAAARHxAAEI0
AABEfQAAQjQAAER/QABCNAAARILAAEI0AABEg2AAQjQAAESD4ABCNAAARIWgAEI0AABEhgAAQjQA
AESIYABCNAAARIjgAEI0AABEimAAQjQAAESMgABCNAAARIzgAEI0AABEjYAAQjQAAESQoABCNAAA
RJKgAEI0AABEk2AAQjQAAESUQABCNAAARJTgAEI0AADDx4AAQjgAAMPCAABCOAAAw78AAEI4AADD
tQAAQjgAAMOxAABCOAAAw6oAAEI4AADDpgAAQjgAAMOegABCOAAAw5SAAEI4AADDh4AAQjgAAMOG
gABCOAAAw34AAEI4AADDewAAQjgAAMNtAABCOAAAw2YAAEI4AADDVAAAQjgAAMNOAABCOAAAwzkA
AEI4AADDNQAAQjgAAMMnAABCOAAAwyEAAEI4AADDFgAAQjgAAMMRAABCOAAAwvoAAEI4AADCxgAA
QjgAAMK8AABCOAAAwrYAAEI4AADCsAAAQjgAAMJ8AABCOAAAwhQAAEI4AADCBAAAQjgAAMHIAABC
OAAAAAAAAEI4AABCJAAAQjgAAEI8AABCOAAAQlgAAEI4AABCfAAAQjgAAEKMAABCOAAAQpYAAEI4
AABCwAAAQjgAAELMAABCOAAAQtgAAEI4AABC4AAAQjgAAELsAABCOAAAQvAAAEI4AABDEAAAQjgA
AEMYAABCOAAAQyMAAEI4AABDKQAAQjgAAEMtAABCOAAAQ0IAAEI4AABDSQAAQjgAAENOAABCOAAA
Q1MAAEI4AABDVwAAQjgAAENbAABCOAAAQ2UAAEI4AABDaAAAQjgAAENtAABCOAAAQ3IAAEI4AABD
dwAAQjgAAEN7AABCOAAAQ34AAEI4AABDgQAAQjgAAEODAABCOAAAQ4aAAEI4AABDiQAAQjgAAEOM
gABCOAAAQ46AAEI4AABDkIAAQjgAAEOTgABCOAAAQ5SAAEI4AABDl4AAQjgAAEOZAABCOAAAQ5yA
AEI4AABDn4AAQjgAAEOigABCOAAAQ6SAAEI4AABDqYAAQjgAAEOsAABCOAAAQ7KAAEI4AABDtIAA
QjgAAEO2gABCOAAAQ7mAAEI4AABDvAAAQjgAAEPHAABCOAAAQ8gAAEI4AABDyYAAQjgAAEPagABC
OAAAQ9wAAEI4AABD5wAAQjgAAEPvgABCOAAAQ/SAAEI4AABEAMAAQjgAAEQkgABCOAAARCoAAEI4
AABEPUAAQjgAAERAwABCOAAAREGAAEI4AABERoAAQjgAAERSgABCOAAARFPAAEI4AABEVYAAQjgA
AERaAABCOAAARFvAAEI4AABEX4AAQjgAAERkQABCOAAARGnAAEI4AABEawAAQjgAAERsQABCOAAA
RHAAAEI4AABEdIAAQjgAAER4QABCOAAARHlAAEI4AABEekAAQjgAAER7QABCOAAARHxAAEI4AABE
fQAAQjgAAER+AABCOAAARH8AAEI4AABEgKAAQjgAAESBAABCOAAARIJgAEI4AABEg2AAQjgAAESF
AABCOAAARIWAAEI4AABEh+AAQjgAAESIwABCOAAARIogAEI4AABEi+AAQjgAAESMYABCOAAARI5g
AEI4AABEj0AAQjgAAESQYABCOAAARJEAAEI4AABEkcAAQjgAAESSQABCOAAARJUAAEI4AABElaAA
QjgAAMPEgABCPAAAw8KAAEI8AADDwIAAQjwAAMO+gABCPAAAw6+AAEI8AADDrYAAQjwAAMOqgABC
PAAAw6YAAEI8AADDnYAAQjwAAMOaAABCPAAAw5SAAEI8AADDj4AAQjwAAMOHgABCPAAAw4OAAEI8
AADDgAAAQjwAAMNyAABCPAAAw20AAEI8AADDXgAAQjwAAMNCAABCPAAAwzEAAEI8AADDHgAAQjwA
AMMYAABCPAAAww0AAEI8AADC7gAAQjwAAMLAAABCPAAAwoIAAEI8AADBsAAAQjwAAEGoAABCPAAA
QeAAAEI8AABCIAAAQjwAAEJIAABCPAAAQoIAAEI8AABCuAAAQjwAAELgAABCPAAAQvoAAEI8AABD
CwAAQjwAAEMQAABCPAAAQxMAAEI8AABDGQAAQjwAAEMeAABCPAAAQyUAAEI8AABDKgAAQjwAAEMv
AABCPAAAQzIAAEI8AABDOgAAQjwAAENBAABCPAAAQ0kAAEI8AABDTwAAQjwAAENRAABCPAAAQ1cA
AEI8AABDXwAAQjwAAENsAABCPAAAQ3AAAEI8AABDdwAAQjwAAEN9AABCPAAAQ4UAAEI8AABDiwAA
QjwAAEOMgABCPAAAQ46AAEI8AABDk4AAQjwAAEOWAABCPAAAQ6CAAEI8AABDsQAAQjwAAEO5gABC
PAAAQ78AAEI8AABDw4AAQjwAAEPbgABCPAAAQ92AAEI8AABEEEAAQjwAAEQWwABCPAAARBwAAEI8
AABEHoAAQjwAAEQgAABCPAAARCYAAEI8AABEJ8AAQjwAAEQrQABCPAAARC7AAEI8AABEMMAAQjwA
AEQyQABCPAAARDOAAEI8AABENwAAQjwAAEQ6AABCPAAARDrAAEI8AABEPoAAQjwAAEQ/QABCPAAA
REEAAEI8AABEQ8AAQjwAAEREwABCPAAAREZAAEI8AABESEAAQjwAAERNgABCPAAARE7AAEI8AABE
UAAAQjwAAERRQABCPAAARFMAAEI8AABEVAAAQjwAAERWgABCPAAARFeAAEI8AABEWIAAQjwAAERa
wABCPAAARF0AAEI8AABEYUAAQjwAAERhwABCPAAARGJAAEI8AABEZUAAQjwAAERmAABCPAAARGhA
AEI8AABEbAAAQjwAAERswABCPAAARG8AAEI8AABEcEAAQjwAAERxAABCPAAARHTAAEI8AABEd4AA
QjwAAER7wABCPAAARH8AAEI8AABEgOAAQjwAAESCIABCPAAARIXAAEI8AABEh0AAQjwAAESJAABC
PAAARIlAAEI8AABEisAAQjwAAESNAABCPAAARI/gAEI8AABEkGAAQjwAAESR4ABCPAAARJOgAEI8
AABElKAAQjwAAESVQABCPAAAw8cAAEJAAADDxQAAQkAAAMO9AABCQAAAw7CAAEJAAADDroAAQkAA
AMOogABCQAAAw6GAAEJAAADDl4AAQkAAAMOTgABCQAAAw46AAEJAAADDiIAAQkAAAMOFgABCQAAA
w4MAAEJAAADDggAAQkAAAMOAgABCQAAAw3QAAEJAAADDaAAAQkAAAMNdAABCQAAAw1kAAEJAAADD
VAAAQkAAAMNNAABCQAAAwzMAAEJAAADDKQAAQkAAAMMeAABCQAAAwwoAAEJAAADDBQAAQkAAAMLq
AABCQAAAws4AAEJAAADCsgAAQkAAAMKsAABCQAAAwogAAEJAAADCVAAAQkAAAMJMAABCQAAAwjQA
AEJAAABB4AAAQkAAAEIwAABCQAAAQmAAAEJAAABCnAAAQkAAAEKwAABCQAAAQsYAAEJAAABC2AAA
QkAAAELsAABCQAAAQvoAAEJAAABDAQAAQkAAAEMZAABCQAAAQx8AAEJAAABDIwAAQkAAAEMmAABC
QAAAQy4AAEJAAABDNAAAQkAAAENKAABCQAAAQ1UAAEJAAABDWwAAQkAAAENkAABCQAAAQ2oAAEJA
AABDbwAAQkAAAENzAABCQAAAQ3kAAEJAAABDfgAAQkAAAEOBgABCQAAAQ4QAAEJAAABDh4AAQkAA
AEOJAABCQAAAQ44AAEJAAABDj4AAQkAAAEORgABCQAAAQ5OAAEJAAABDmAAAQkAAAEOiAABCQAAA
Q6sAAEJAAABDrIAAQkAAAEOvgABCQAAAQ7MAAEJAAABDuAAAQkAAAEPCgABCQAAAQ8WAAEJAAABD
yYAAQkAAAEPOgABCQAAAQ9GAAEJAAABD1YAAQkAAAEPXgABCQAAAQ98AAEJAAABD5IAAQkAAAEPr
AABCQAAARAtAAEJAAABEFAAAQkAAAEQZAABCQAAARBpAAEJAAABEHUAAQkAAAEQfQABCQAAARCwA
AEJAAABEM4AAQkAAAEQ1gABCQAAARD8AAEJAAABERAAAQkAAAERGwABCQAAAREpAAEJAAABETYAA
QkAAAERSgABCQAAARFPAAEJAAABEVsAAQkAAAERYQABCQAAARFkAAEJAAABEWcAAQkAAAERagABC
QAAARFsAAEJAAABEXMAAQkAAAERdwABCQAAARF9AAEJAAABEYIAAQkAAAERhgABCQAAARGLAAEJA
AABEZMAAQkAAAERmgABCQAAARGhAAEJAAABEaUAAQkAAAERqwABCQAAARGyAAEJAAABEbQAAQkAA
AERuAABCQAAARHCAAEJAAABEcUAAQkAAAERywABCQAAARHQAAEJAAABEdYAAQkAAAER2QABCQAAA
RHdAAEJAAABEeMAAQkAAAER5wABCQAAARHrAAEJAAABEfIAAQkAAAER9gABCQAAARH6AAEJAAABE
f4AAQkAAAESAgABCQAAARIGgAEJAAABEgmAAQkAAAESDQABCQAAARIQAAEJAAABEhOAAQkAAAESF
QABCQAAARIZAAEJAAABEh6AAQkAAAESIIABCQAAARIkAAEJAAABEiWAAQkAAAESKwABCQAAARItg
AEJAAABEi+AAQkAAAESMYABCQAAARIzgAEJAAABEjsAAQkAAAESPYABCQAAARI+gAEJAAABEkAAA
QkAAAESQwABCQAAARJFgAEJAAABEkcAAQkAAAESTwABCQAAARJRgAEJAAABElQAAQkAAAESVYABC
QAAARJWAAEJAAADDxQAAQkQAAMOzgABCRAAAw7GAAEJEAADDrAAAQkQAAMOpgABCRAAAw6YAAEJE
AADDooAAQkQAAMORgABCRAAAw4UAAEJEAADDewAAQkQAAMN1AABCRAAAw2oAAEJEAADDVQAAQkQA
AMNQAABCRAAAw0oAAEJEAADDKQAAQkQAAMMkAABCRAAAwx4AAEJEAADDFAAAQkQAAMLmAABCRAAA
wtgAAEJEAADCpAAAQkQAAMKeAABCRAAAwpYAAEJEAADCfAAAQkQAAMJEAABCRAAAwiQAAEJEAADC
AAAAQkQAAMGgAABCRAAAwYAAAEJEAABAQAAAQkQAAEEgAABCRAAAQZgAAEJEAABByAAAQkQAAEIc
AABCRAAAQiQAAEJEAABCVAAAQkQAAEKwAABCRAAAQugAAEJEAABDAwAAQkQAAEMJAABCRAAAQw8A
AEJEAABDFAAAQkQAAEMeAABCRAAAQyIAAEJEAABDJAAAQkQAAEMmAABCRAAAQyoAAEJEAABDMAAA
QkQAAEM0AABCRAAAQz8AAEJEAABDRgAAQkQAAENIAABCRAAAQ0sAAEJEAABDUQAAQkQAAENUAABC
RAAAQ1kAAEJEAABDXwAAQkQAAENiAABCRAAAQ28AAEJEAABDcQAAQkQAAEN0AABCRAAAQ4CAAEJE
AABDgYAAQkQAAEOEAABCRAAAQ4oAAEJEAABDjgAAQkQAAEOQAABCRAAAQ5IAAEJEAABDlIAAQkQA
AEOWgABCRAAAQ5qAAEJEAABDnYAAQkQAAEOfAABCRAAAQ6eAAEJEAABDs4AAQkQAAEO4AABCRAAA
Q8GAAEJEAABDxAAAQkQAAEPHgABCRAAAQ8mAAEJEAABDy4AAQkQAAEPUgABCRAAAQ9uAAEJEAABD
4AAAQkQAAEPlAABCRAAAQ+aAAEJEAABD+AAAQkQAAEQMAABCRAAARBJAAEJEAABEEwAAQkQAAEQa
gABCRAAARBuAAEJEAABEIQAAQkQAAEQlwABCRAAARCeAAEJEAABEKMAAQkQAAEQsgABCRAAARC3A
AEJEAABEMQAAQkQAAEQzwABCRAAARDYAAEJEAABENwAAQkQAAEQ5gABCRAAARDvAAEJEAABEPkAA
QkQAAERDQABCRAAAREUAAEJEAABERsAAQkQAAERIQABCRAAAREkAAEJEAABESoAAQkQAAERLwABC
RAAARE1AAEJEAABEToAAQkQAAERQAABCRAAARFEAAEJEAABEUgAAQkQAAERUAABCRAAARFYAAEJE
AABEV0AAQkQAAERcQABCRAAARF6AAEJEAABEYEAAQkQAAERjgABCRAAARGVAAEJEAABEZwAAQkQA
AERogABCRAAARGoAAEJEAABEbsAAQkQAAERwQABCRAAARHSAAEJEAABEdkAAQkQAAER4AABCRAAA
RHlAAEJEAABEegAAQkQAAER8QABCRAAARHzAAEJEAABEfsAAQkQAAER/wABCRAAARIBgAEJEAABE
gKAAQkQAAESBIABCRAAARIJAAEJEAABEgsAAQkQAAESDAABCRAAARITgAEJEAABEhUAAQkQAAESF
wABCRAAARIYAAEJEAABEhsAAQkQAAESHIABCRAAARIeAAEJEAABEiEAAQkQAAESIwABCRAAARIlA
AEJEAABEiYAAQkQAAESKAABCRAAARIrgAEJEAABEi+AAQkQAAESMoABCRAAARIzgAEJEAABEjiAA
QkQAAESOoABCRAAARI/AAEJEAABEkOAAQkQAAESSYABCRAAARJMAAEJEAABEk2AAQkQAAESUQABC
RAAARJSgAEJEAABElYAAQkQAAMPHAABCSAAAw8UAAEJIAADDwoAAQkgAAMPAgABCSAAAw7YAAEJI
AADDrwAAQkgAAMOogABCSAAAw6SAAEJIAADDnAAAQkgAAMObAABCSAAAw5gAAEJIAADDkIAAQkgA
AMOMAABCSAAAw4mAAEJIAADDgwAAQkgAAMN2AABCSAAAw2QAAEJIAADDSgAAQkgAAMMSAABCSAAA
wvgAAEJIAADC3AAAQkgAAMLOAABCSAAAwq4AAEJIAADClAAAQkgAAMJAAABCSAAAwhQAAEJIAADB
gAAAQkgAAEEwAABCSAAAQXAAAEJIAABBqAAAQkgAAEIgAABCSAAAQoAAAEJIAABCjgAAQkgAAEK0
AABCSAAAQroAAEJIAABC1gAAQkgAAELgAABCSAAAQvQAAEJIAABDAgAAQkgAAEMQAABCSAAAQxQA
AEJIAABDHQAAQkgAAEMhAABCSAAAQyYAAEJIAABDKwAAQkgAAEMwAABCSAAAQzQAAEJIAABDOQAA
QkgAAENHAABCSAAAQ04AAEJIAABDUwAAQkgAAENeAABCSAAAQ2IAAEJIAABDagAAQkgAAEN3AABC
SAAAQ34AAEJIAABDgIAAQkgAAEODgABCSAAAQ4UAAEJIAABDhgAAQkgAAEOIAABCSAAAQ4uAAEJI
AABDkgAAQkgAAEOZgABCSAAAQ5yAAEJIAABDpwAAQkgAAEOrAABCSAAAQ6yAAEJIAABDsYAAQkgA
AEO0AABCSAAAQ7gAAEJIAABDuoAAQkgAAEPAAABCSAAAQ8UAAEJIAABDyoAAQkgAAEPSAABCSAAA
Q9UAAEJIAABD2IAAQkgAAEPcgABCSAAAQ+SAAEJIAABD6QAAQkgAAEQGAABCSAAARAsAAEJIAABE
EsAAQkgAAEQYgABCSAAARBzAAEJIAABEHoAAQkgAAEQggABCSAAARCQAAEJIAABEKIAAQkgAAEQv
gABCSAAARDBAAEJIAABEMQAAQkgAAEQyAABCSAAARDTAAEJIAABENkAAQkgAAEQ4gABCSAAARDrA
AEJIAABEPQAAQkgAAEQ+gABCSAAARD+AAEJIAABEQIAAQkgAAERBgABCSAAAREMAAEJIAABEQ8AA
QkgAAERGgABCSAAAREiAAEJIAABESYAAQkgAAERKQABCSAAAREtAAEJIAABETAAAQkgAAERMwABC
SAAARFLAAEJIAABEVUAAQkgAAERWQABCSAAARFgAAEJIAABEWsAAQkgAAERcgABCSAAARGCAAEJI
AABEY4AAQkgAAERlgABCSAAARGeAAEJIAABEa0AAQkgAAERuAABCSAAARHKAAEJIAABEdIAAQkgA
AER7gABCSAAARIDgAEJIAABEg6AAQkgAAESNwABCSAAARJGAAEJIAADDxwAAQkwAAMPDgABCTAAA
w8IAAEJMAADDwIAAQkwAAMO/AABCTAAAw70AAEJMAADDuQAAQkwAAMO2gABCTAAAw7MAAEJMAADD
sYAAQkwAAMOuAABCTAAAw6wAAEJMAADDqQAAQkwAAMOkgABCTAAAw58AAEJMAADDkgAAQkwAAMOL
gABCTAAAw4iAAEJMAADDgYAAQkwAAMN/AABCTAAAw20AAEJMAADDYQAAQkwAAMNbAABCTAAAw1gA
AEJMAADDUgAAQkwAAMM3AABCTAAAwywAAEJMAADDIwAAQkwAAMMOAABCTAAAwwcAAEJMAADC+gAA
QkwAAMLoAABCTAAAwuAAAEJMAADC0gAAQkwAAMLCAABCTAAAwp4AAEJMAADCjAAAQkwAAMI4AABC
TAAAwiAAAEJMAADB+AAAQkwAAMGIAABCTAAAwQAAAEJMAABBAAAAQkwAAEFgAABCTAAAQcAAAEJM
AABB8AAAQkwAAEIQAABCTAAAQiwAAEJMAABCWAAAQkwAAEKOAABCTAAAQpYAAEJMAABCqAAAQkwA
AELKAABCTAAAQtgAAEJMAABC5AAAQkwAAEMBAABCTAAAQwkAAEJMAABDEQAAQkwAAEMbAABCTAAA
QyEAAEJMAABDKAAAQkwAAEMyAABCTAAAQzcAAEJMAABDOwAAQkwAAEM+AABCTAAAQ0EAAEJMAABD
RgAAQkwAAENIAABCTAAAQ0wAAEJMAABDTgAAQkwAAENRAABCTAAAQ1QAAEJMAABDWgAAQkwAAENh
AABCTAAAQ2QAAEJMAABDaAAAQkwAAENtAABCTAAAQ3UAAEJMAABDgIAAQkwAAEOCAABCTAAAQ4cA
AEJMAABDiQAAQkwAAEOMAABCTAAAQ40AAEJMAABDkIAAQkwAAEOTAABCTAAAQ5eAAEJMAABDmwAA
QkwAAEOdgABCTAAAQ5+AAEJMAABDoQAAQkwAAEOkgABCTAAAQ6YAAEJMAABDrIAAQkwAAEOvAABC
TAAAQ7OAAEJMAABDtwAAQkwAAEO4AABCTAAAQ7oAAEJMAABDvAAAQkwAAEO9gABCTAAAQ8GAAEJM
AABDwoAAQkwAAEPIAABCTAAAQ8uAAEJMAABDzQAAQkwAAEPOAABCTAAAQ9YAAEJMAABD2IAAQkwA
AEPZgABCTAAAQ98AAEJMAABD4oAAQkwAAEPlAABCTAAAQ+mAAEJMAABD7QAAQkwAAEPyAABCTAAA
Q/sAAEJMAABEDYAAQkwAAEQTQABCTAAARBgAAEJMAABEKsAAQkwAAEQyAABCTAAARDQAAEJMAABE
OUAAQkwAAEQ+QABCTAAAREDAAEJMAABEWcAAQkwAAERbwABCTAAARGAAAEJMAABEY8AAQkwAAERl
gABCTAAARGdAAEJMAABEaAAAQkwAAERowABCTAAARGmAAEJMAABEa0AAQkwAAERsQABCTAAARG3A
AEJMAABEbwAAQkwAAERwQABCTAAARHIAAEJMAABEdAAAQkwAAER2wABCTAAARHiAAEJMAABEecAA
QkwAAER7AABCTAAARHvAAEJMAABEfIAAQkwAAER9QABCTAAARH6AAEJMAABEf8AAQkwAAESA4ABC
TAAARIJAAEJMAABEguAAQkwAAESEgABCTAAARIVAAEJMAABEhaAAQkwAAESGQABCTAAARIcgAEJM
AABEiCAAQkwAAESIYABCTAAARIkAAEJMAABEioAAQkwAAESL4ABCTAAARIyAAEJMAABEjMAAQkwA
AESNQABCTAAARI3gAEJMAABEjyAAQkwAAESQQABCTAAARJKAAEJMAADDx4AAQlAAAMPBgABCUAAA
w74AAEJQAADDvAAAQlAAAMO0gABCUAAAw7KAAEJQAADDrgAAQlAAAMOpgABCUAAAw6gAAEJQAADD
oAAAQlAAAMOdAABCUAAAw5gAAEJQAADDlYAAQlAAAMORAABCUAAAw46AAEJQAADDiYAAQlAAAMOG
gABCUAAAw4UAAEJQAADDgwAAQlAAAMN7AABCUAAAw2YAAEJQAADDWwAAQlAAAMNCAABCUAAAwzEA
AEJQAADDGwAAQlAAAML+AABCUAAAwr4AAEJQAADCVAAAQlAAAMI8AABCUAAAwiAAAEJQAADB+AAA
QlAAAEEgAABCUAAAQYAAAEJQAABCGAAAQlAAAEIkAABCUAAAQkwAAEJQAABCggAAQlAAAEKSAABC
UAAAQpgAAEJQAABCuAAAQlAAAEK+AABCUAAAQtYAAEJQAABDDgAAQlAAAEMYAABCUAAAQx0AAEJQ
AABDIgAAQlAAAEMtAABCUAAAQzQAAEJQAABDOgAAQlAAAEM/AABCUAAAQ0oAAEJQAABDTQAAQlAA
AENWAABCUAAAQ1kAAEJQAABDXwAAQlAAAENwAABCUAAAQ3YAAEJQAABDeQAAQlAAAEN8AABCUAAA
Q34AAEJQAABDgYAAQlAAAEODAABCUAAAQ4SAAEJQAABDhYAAQlAAAEOLAABCUAAAQ48AAEJQAABD
kQAAQlAAAEOYAABCUAAAQ5mAAEJQAABDpwAAQlAAAEOpAABCUAAAQ7eAAEJQAABDwwAAQlAAAEPF
gABCUAAAQ8gAAEJQAABDzoAAQlAAAEQigABCUAAARClAAEJQAABEKoAAQlAAAEQwwABCUAAARDHA
AEJQAABEM0AAQlAAAEQ9AABCUAAARELAAEJQAABEQ8AAQlAAAERFQABCUAAAREjAAEJQAABESUAA
QlAAAERNAABCUAAARE/AAEJQAABEUMAAQlAAAERSgABCUAAARFYAAEJQAABEV0AAQlAAAERYwABC
UAAARFsAAEJQAABEW4AAQlAAAERcQABCUAAARF0AAEJQAABEXoAAQlAAAERfQABCUAAARGHAAEJQ
AABEYsAAQlAAAERlgABCUAAARGqAAEJQAABEa8AAQlAAAERswABCUAAARG3AAEJQAABEb8AAQlAA
AERwgABCUAAARHJAAEJQAABEcwAAQlAAAER0AABCUAAARHXAAEJQAABEd4AAQlAAAER5AABCUAAA
RHoAAEJQAABEe0AAQlAAAER7wABCUAAARHzAAEJQAABEfsAAQlAAAESA4ABCUAAARIFgAEJQAABE
gaAAQlAAAESCYABCUAAARIPAAEJQAABEhAAAQlAAAESEYABCUAAARIVgAEJQAABEiAAAQlAAAESI
4ABCUAAARIvAAEJQAABEjCAAQlAAAESP4ABCUAAARJFgAEJQAABEkyAAQlAAAMO+gABCVAAAw7qA
AEJUAADDrQAAQlQAAMOdAABCVAAAw5aAAEJUAADDkIAAQlQAAMOHAABCVAAAw3gAAEJUAADDbgAA
QlQAAMNpAABCVAAAw0cAAEJUAADDQgAAQlQAAMM2AABCVAAAwzEAAEJUAADDHgAAQlQAAMMTAABC
VAAAwwAAAEJUAADC8AAAQlQAAMLgAABCVAAAwtwAAEJUAADCwAAAQlQAAMK6AABCVAAAwqgAAEJU
AADCigAAQlQAAMJwAABCVAAAwcgAAEJUAADBiAAAQlQAAMDgAABCVAAAQEAAAEJUAABBmAAAQlQA
AEIQAABCVAAAQlAAAEJUAABCgAAAQlQAAELQAABCVAAAQtgAAEJUAABC6AAAQlQAAEL8AABCVAAA
QwEAAEJUAABDCwAAQlQAAEMSAABCVAAAQxQAAEJUAABDGgAAQlQAAEMfAABCVAAAQyoAAEJUAABD
LAAAQlQAAEM0AABCVAAAQzYAAEJUAABDOQAAQlQAAEM7AABCVAAAQz0AAEJUAABDQwAAQlQAAENG
AABCVAAAQ0oAAEJUAABDTQAAQlQAAENQAABCVAAAQ1cAAEJUAABDWgAAQlQAAENfAABCVAAAQ2MA
AEJUAABDZQAAQlQAAENpAABCVAAAQ3MAAEJUAABDeAAAQlQAAEN8AABCVAAAQ34AAEJUAABDgIAA
QlQAAEOCgABCVAAAQ4WAAEJUAABDioAAQlQAAEOLgABCVAAAQ5AAAEJUAABDkoAAQlQAAEOXgABC
VAAAQ5uAAEJUAABDnYAAQlQAAEOiAABCVAAAQ6OAAEJUAABDrYAAQlQAAEO3AABCVAAAQ76AAEJU
AABDv4AAQlQAAEPBgABCVAAAQ8MAAEJUAABD1oAAQlQAAEPdgABCVAAARAHAAEJUAABEA4AAQlQA
AEQVwABCVAAARB8AAEJUAABEI4AAQlQAAEQkwABCVAAARCjAAEJUAABEK4AAQlQAAEQvAABCVAAA
RDBAAEJUAABENIAAQlQAAEQ9QABCVAAAREwAAEJUAABET4AAQlQAAERQwABCVAAARFWAAEJUAABE
XwAAQlQAAERggABCVAAARGVAAEJUAABEbkAAQlQAAERzgABCVAAARHYAAEJUAABEd0AAQlQAAER5
AABCVAAARHvAAEJUAABEfQAAQlQAAESAAABCVAAARICAAEJUAABEgSAAQlQAAESBoABCVAAARIIg
AEJUAABEgoAAQlQAAESCwABCVAAARIOAAEJUAABEhCAAQlQAAESFIABCVAAARIXAAEJUAABEhmAA
QlQAAESHYABCVAAARIlgAEJUAABEiiAAQlQAAESLQABCVAAARIxAAEJUAABEjYAAQlQAAESNwABC
VAAARI+AAEJUAABEkEAAQlQAAESQoABCVAAARJJgAEJUAABElIAAQlQAAMPDAABCWAAAw76AAEJY
AADDvYAAQlgAAMO8AABCWAAAw7GAAEJYAADDr4AAQlgAAMOugABCWAAAw6aAAEJYAADDngAAQlgA
AMOYgABCWAAAw5KAAEJYAADDjYAAQlgAAMOCAABCWAAAw34AAEJYAADDWgAAQlgAAMNVAABCWAAA
w0QAAEJYAADDMwAAQlgAAMMHAABCWAAAwvIAAEJYAADC4AAAQlgAAMLYAABCWAAAwroAAEJYAADC
ngAAQlgAAMKYAABCWAAAwmAAAEJYAADCJAAAQlgAAMIMAABCWAAAwRAAAEJYAABA4AAAQlgAAEGo
AABCWAAAQeAAAEJYAABCCAAAQlgAAEIkAABCWAAAQooAAEJYAABCwgAAQlgAAELcAABCWAAAQuIA
AEJYAABC8AAAQlgAAEMDAABCWAAAQwYAAEJYAABDCAAAQlgAAEMKAABCWAAAQxoAAEJYAABDGwAA
QlgAAEMdAABCWAAAQyQAAEJYAABDKAAAQlgAAEMrAABCWAAAQy0AAEJYAABDMAAAQlgAAEM0AABC
WAAAQz0AAEJYAABDQgAAQlgAAENLAABCWAAAQ04AAEJYAABDVgAAQlgAAENYAABCWAAAQ1sAAEJY
AABDXgAAQlgAAENkAABCWAAAQ2cAAEJYAABDbgAAQlgAAENzAABCWAAAQ3UAAEJYAABDeQAAQlgA
AEOAgABCWAAAQ4IAAEJYAABDhgAAQlgAAEOKgABCWAAAQ46AAEJYAABDlgAAQlgAAEOagABCWAAA
Q5+AAEJYAABDoQAAQlgAAEOlgABCWAAAQ6eAAEJYAABDqoAAQlgAAEOtAABCWAAAQ7CAAEJYAABD
s4AAQlgAAEO4AABCWAAAQ7yAAEJYAABDvYAAQlgAAEPQAABCWAAARAyAAEJYAABEEAAAQlgAAEQU
QABCWAAARBiAAEJYAABEGsAAQlgAAEQbgABCWAAARB6AAEJYAABEH8AAQlgAAEQpgABCWAAARCyA
AEJYAABELoAAQlgAAEQ0AABCWAAARDUAAEJYAABEPIAAQlgAAERBQABCWAAAREiAAEJYAABEUEAA
QlgAAERTwABCWAAARFjAAEJYAABEZkAAQlgAAERrAABCWAAARHSAAEJYAABEeUAAQlgAAER+QABC
WAAARH9AAEJYAABEg0AAQlgAAESEIABCWAAARIbAAEJYAABEieAAQlgAAESKgABCWAAARIwAAEJY
AABEjGAAQlgAAESQ4ABCWAAARJJgAEJYAABEkwAAQlgAAEST4ABCWAAAw76AAEJcAADDuQAAQlwA
AMO3AABCXAAAw7IAAEJcAADDpgAAQlwAAMOjgABCXAAAw5kAAEJcAADDjIAAQlwAAMOJgABCXAAA
w4QAAEJcAADDeAAAQlwAAMN0AABCXAAAw2gAAEJcAADDWwAAQlwAAMNBAABCXAAAwzwAAEJcAADD
NQAAQlwAAMMhAABCXAAAwxgAAEJcAADDEAAAQlwAAMLwAABCXAAAwt4AAEJcAADCugAAQlwAAMKc
AABCXAAAwkAAAEJcAADB2AAAQlwAAMFgAABCXAAAwOAAAEJcAABAwAAAQlwAAEFwAABCXAAAQagA
AEJcAABB0AAAQlwAAEIIAABCXAAAQogAAEJcAABClgAAQlwAAEKsAABCXAAAQvoAAEJcAABDDgAA
QlwAAEMpAABCXAAAQzMAAEJcAABDNQAAQlwAAENCAABCXAAAQ0QAAEJcAABDSQAAQlwAAENMAABC
XAAAQ1EAAEJcAABDVwAAQlwAAENeAABCXAAAQ2IAAEJcAABDZQAAQlwAAENoAABCXAAAQ2wAAEJc
AABDbwAAQlwAAEN0AABCXAAAQ3gAAEJcAABDfAAAQlwAAEN+AABCXAAAQ4EAAEJcAABDgoAAQlwA
AEODgABCXAAAQ4mAAEJcAABDioAAQlwAAEONgABCXAAAQ48AAEJcAABDkYAAQlwAAEOVgABCXAAA
Q5gAAEJcAABDnoAAQlwAAEOigABCXAAAQ6cAAEJcAABDqQAAQlwAAEOsAABCXAAAQ60AAEJcAABD
rwAAQlwAAEOzAABCXAAAQ7cAAEJcAABDwYAAQlwAAEPGgABCXAAAQ9QAAEJcAABD1YAAQlwAAEPc
gABCXAAAQ+QAAEJcAABD5oAAQlwAAEPpgABCXAAAQ+4AAEJcAABD8gAAQlwAAEPzgABCXAAAQ/sA
AEJcAABEAEAAQlwAAEQDwABCXAAARAqAAEJcAABEHIAAQlwAAEQdwABCXAAARCLAAEJcAABEKQAA
QlwAAEQuwABCXAAARDGAAEJcAABENAAAQlwAAEQ5AABCXAAARDyAAEJcAABEQ4AAQlwAAERGQABC
XAAAREoAAEJcAABETAAAQlwAAERNgABCXAAARE+AAEJcAABEUkAAQlwAAERWwABCXAAARFkAAEJc
AABEXkAAQlwAAERhgABCXAAARGQAAEJcAABEZYAAQlwAAERmwABCXAAARGgAAEJcAABEaYAAQlwA
AERqQABCXAAARGuAAEJcAABEbIAAQlwAAERtgABCXAAARG8AAEJcAABEcQAAQlwAAERygABCXAAA
RHNAAEJcAABEdUAAQlwAAER1wABCXAAARHaAAEJcAABEfUAAQlwAAER+wABCXAAARIAgAEJcAABE
gOAAQlwAAESB4ABCXAAARIWgAEJcAABEh2AAQlwAAESIQABCXAAARImgAEJcAABEigAAQlwAAESM
QABCXAAARIyAAEJcAADDxYAAQmAAAMPBAABCYAAAw7oAAEJgAADDuIAAQmAAAMOvAABCYAAAw6uA
AEJgAADDogAAQmAAAMOgAABCYAAAw5oAAEJgAADDl4AAQmAAAMORgABCYAAAw44AAEJgAADDjQAA
QmAAAMOLgABCYAAAw4SAAEJgAADDgYAAQmAAAMN4AABCYAAAw3EAAEJgAADDaQAAQmAAAMNeAABC
YAAAw1kAAEJgAADDVAAAQmAAAMNSAABCYAAAw0wAAEJgAADDSAAAQmAAAMNAAABCYAAAwzwAAEJg
AADDMgAAQmAAAMMrAABCYAAAwyEAAEJgAADDHQAAQmAAAMMXAABCYAAAwxAAAEJgAADDCgAAQmAA
AMMAAABCYAAAwvYAAEJgAADC2gAAQmAAAMLKAABCYAAAwsIAAEJgAADCpgAAQmAAAMKgAABCYAAA
wnAAAEJgAADCMAAAQmAAAMGQAABCYAAAwSAAAEJgAABBAAAAQmAAAEFgAABCYAAAQZAAAEJgAABB
0AAAQmAAAEIIAABCYAAAQoQAAEJgAABCugAAQmAAAELEAABCYAAAQuoAAEJgAABC+AAAQmAAAEMM
AABCYAAAQxoAAEJgAABDJAAAQmAAAEMpAABCYAAAQy0AAEJgAABDMQAAQmAAAEM1AABCYAAAQzsA
AEJgAABDRgAAQmAAAENLAABCYAAAQ1AAAEJgAABDUwAAQmAAAENZAABCYAAAQ2AAAEJgAABDYgAA
QmAAAENmAABCYAAAQ20AAEJgAABDcAAAQmAAAENzAABCYAAAQ3YAAEJgAABDeQAAQmAAAEN/AABC
YAAAQ4IAAEJgAABDhAAAQmAAAEOHAABCYAAAQ4wAAEJgAABDjwAAQmAAAEOQgABCYAAAQ5cAAEJg
AABDngAAQmAAAEOmgABCYAAAQ6gAAEJgAABDqYAAQmAAAEOrgABCYAAAQ7cAAEJgAABDwwAAQmAA
AEPYgABCYAAAQ+uAAEJgAABEBcAAQmAAAEQLAABCYAAARBfAAEJgAABEGkAAQmAAAEQbQABCYAAA
RCRAAEJgAABEKIAAQmAAAEQqQABCYAAARCvAAEJgAABEMUAAQmAAAEQ2QABCYAAARDgAAEJgAABE
OUAAQmAAAEQ5wABCYAAARD7AAEJgAABEP4AAQmAAAERBgABCYAAAREPAAEJgAABERYAAQmAAAERG
AABCYAAAREjAAEJgAABES8AAQmAAAERMwABCYAAARE2AAEJgAABETsAAQmAAAERQgABCYAAARFRA
AEJgAABEVUAAQmAAAERWQABCYAAARFkAAEJgAABEWgAAQmAAAERbQABCYAAARFvAAEJgAABEXMAA
QmAAAERdQABCYAAARF9AAEJgAABEYIAAQmAAAERjAABCYAAARGPAAEJgAABEZMAAQmAAAERlwABC
YAAARGcAAEJgAABEaUAAQmAAAERqAABCYAAARGsAAEJgAABEbIAAQmAAAERtwABCYAAARG+AAEJg
AABEcQAAQmAAAERyAABCYAAARHOAAEJgAABEdcAAQmAAAER3AABCYAAARHeAAEJgAABEeIAAQmAA
AER6gABCYAAARHsAAEJgAABEe8AAQmAAAER+AABCYAAARIAAAEJgAABEgIAAQmAAAESBQABCYAAA
RIGAAEJgAABEgcAAQmAAAESCwABCYAAARIPAAEJgAABEhMAAQmAAAESFYABCYAAARIZAAEJgAABE
hoAAQmAAAESHoABCYAAARIhgAEJgAABEiQAAQmAAAESJoABCYAAARIvgAEJgAABEjsAAQmAAAESR
IABCYAAARJIAAEJgAABElEAAQmAAAMPFgABCZAAAw8SAAEJkAADDwoAAQmQAAMO+gABCZAAAw7qA
AEJkAADDuYAAQmQAAMO2gABCZAAAw7OAAEJkAADDsYAAQmQAAMOtgABCZAAAw6sAAEJkAADDqAAA
QmQAAMOggABCZAAAw54AAEJkAADDl4AAQmQAAMOWAABCZAAAw5EAAEJkAADDjgAAQmQAAMOLgABC
ZAAAw4gAAEJkAADDhYAAQmQAAMOCgABCZAAAw4CAAEJkAADDdgAAQmQAAMNuAABCZAAAw14AAEJk
AADDVgAAQmQAAMNSAABCZAAAw0sAAEJkAADDPwAAQmQAAMM3AABCZAAAwy4AAEJkAADDJwAAQmQA
AMMfAABCZAAAwxwAAEJkAADDGAAAQmQAAMMUAABCZAAAwwwAAEJkAADDBQAAQmQAAML6AABCZAAA
wtAAAEJkAADCxgAAQmQAAMK8AABCZAAAwqAAAEJkAADClAAAQmQAAMKIAABCZAAAwmwAAEJkAADC
SAAAQmQAAMI8AABCZAAAwigAAEJkAADCDAAAQmQAAMGoAABCZAAAwYAAAEJkAADAQAAAQmQAAECA
AABCZAAAQRAAAEJkAABBUAAAQmQAAEGIAABCZAAAQgAAAEJkAABCdAAAQmQAAEKKAABCZAAAQpAA
AEJkAABCxAAAQmQAAELIAABCZAAAQwEAAEJkAABDCQAAQmQAAEMLAABCZAAAQw4AAEJkAABDEQAA
QmQAAEMUAABCZAAAQxwAAEJkAABDIAAAQmQAAEMmAABCZAAAQyoAAEJkAABDLAAAQmQAAEMwAABC
ZAAAQzIAAEJkAABDNgAAQmQAAEM8AABCZAAAQ0IAAEJkAABDRwAAQmQAAENKAABCZAAAQ08AAEJk
AABDVAAAQmQAAENaAABCZAAAQ10AAEJkAABDaQAAQmQAAENsAABCZAAAQ3EAAEJkAABDdAAAQmQA
AEN6AABCZAAAQ38AAEJkAABDggAAQmQAAEOGAABCZAAAQ4eAAEJkAABDigAAQmQAAEOPAABCZAAA
Q5IAAEJkAABDlgAAQmQAAEOfAABCZAAAQ6SAAEJkAABDqIAAQmQAAEOuAABCZAAAQ7UAAEJkAABD
uQAAQmQAAEPBAABCZAAAQ8kAAEJkAABDzQAAQmQAAEPQAABCZAAAQ9OAAEJkAABD2AAAQmQAAEPa
gABCZAAAQ9yAAEJkAABD/YAAQmQAAEQNQABCZAAARBGAAEJkAABEHYAAQmQAAEQgQABCZAAARCUA
AEJkAABELYAAQmQAAEQvwABCZAAARDxAAEJkAABEREAAQmQAAERKAABCZAAAREvAAEJkAABEVsAA
QmQAAERagABCZAAARF3AAEJkAABEYAAAQmQAAERgwABCZAAARGIAAEJkAABEYsAAQmQAAERmQABC
ZAAARGmAAEJkAABEasAAQmQAAERsQABCZAAARG0AAEJkAABEbkAAQmQAAERvQABCZAAARHBAAEJk
AABEcQAAQmQAAERygABCZAAARHMAAEJkAABEdMAAQmQAAER1gABCZAAARHaAAEJkAABEdwAAQmQA
AER4gABCZAAARHnAAEJkAABEeoAAQmQAAER8QABCZAAARIBgAEJkAABEgMAAQmQAAESBQABCZAAA
RIJgAEJkAABEg0AAQmQAAESFoABCZAAARIYgAEJkAABEiGAAQmQAAESIwABCZAAARIogAEJkAABE
ioAAQmQAAESLgABCZAAARIygAEJkAABEjQAAQmQAAESPgABCZAAARJGgAEJkAADDxoAAQmgAAMPE
AABCaAAAw8KAAEJoAADDwAAAQmgAAMO5AABCaAAAw7eAAEJoAADDtIAAQmgAAMOvAABCaAAAw6uA
AEJoAADDqQAAQmgAAMOnAABCaAAAw6WAAEJoAADDogAAQmgAAMOdgABCaAAAw5YAAEJoAADDj4AA
QmgAAMOLAABCaAAAw4oAAEJoAADDiIAAQmgAAMOEgABCaAAAw4GAAEJoAADDfwAAQmgAAMN8AABC
aAAAw3cAAEJoAADDdQAAQmgAAMNwAABCaAAAw2YAAEJoAADDYQAAQmgAAMNeAABCaAAAw1QAAEJo
AADDTQAAQmgAAMNCAABCaAAAwzYAAEJoAADDMAAAQmgAAMMrAABCaAAAwxoAAEJoAADDEAAAQmgA
AMMNAABCaAAAwwUAAEJoAADDAAAAQmgAAML2AABCaAAAwuoAAEJoAADC0gAAQmgAAMLEAABCaAAA
wqgAAEJoAADChgAAQmgAAMJgAABCaAAAwlAAAEJoAADCKAAAQmgAAMH4AABCaAAAwZAAAEJoAABA
gAAAQmgAAEFwAABCaAAAQbAAAEJoAABCCAAAQmgAAEJAAABCaAAAQnAAAEJoAABCggAAQmgAAEKG
AABCaAAAQowAAEJoAABCmgAAQmgAAEKyAABCaAAAQrwAAEJoAABC1gAAQmgAAEL2AABCaAAAQvwA
AEJoAABDAwAAQmgAAEMMAABCaAAAQxEAAEJoAABDFQAAQmgAAEMXAABCaAAAQx0AAEJoAABDIQAA
QmgAAEMkAABCaAAAQywAAEJoAABDLgAAQmgAAEMwAABCaAAAQzoAAEJoAABDPQAAQmgAAENFAABC
aAAAQ0sAAEJoAABDTgAAQmgAAENSAABCaAAAQ1QAAEJoAABDWAAAQmgAAENbAABCaAAAQ14AAEJo
AABDYgAAQmgAAENoAABCaAAAQ3EAAEJoAABDdQAAQmgAAEN9AABCaAAAQ4CAAEJoAABDgYAAQmgA
AEOEgABCaAAAQ4gAAEJoAABDioAAQmgAAEOSAABCaAAAQ5SAAEJoAABDlgAAQmgAAEOeAABCaAAA
Q6MAAEJoAABDpIAAQmgAAEOmgABCaAAAQ7OAAEJoAABDvgAAQmgAAEO/gABCaAAAQ8IAAEJoAABD
ywAAQmgAAEPQgABCaAAAQ9OAAEJoAABD4IAAQmgAAEP9gABCaAAARBFAAEJoAABEEsAAQmgAAEQT
wABCaAAARBZAAEJoAABEGcAAQmgAAEQbwABCaAAARB6AAEJoAABEJcAAQmgAAEQngABCaAAARCpA
AEJoAABELYAAQmgAAEQyAABCaAAARDaAAEJoAABEN8AAQmgAAEQ+gABCaAAAREIAAEJoAABERAAA
QmgAAERFgABCaAAAREdAAEJoAABESQAAQmgAAERJwABCaAAAREwAAEJoAABETwAAQmgAAERSgABC
aAAARFOAAEJoAABEVEAAQmgAAERVQABCaAAARFaAAEJoAABEVwAAQmgAAERYAABCaAAARFjAAEJo
AABEWkAAQmgAAERawABCaAAARFyAAEJoAABEX0AAQmgAAERgwABCaAAARGFAAEJoAABEYcAAQmgA
AERlwABCaAAARGaAAEJoAABEZ0AAQmgAAERpwABCaAAARGtAAEJoAABEbAAAQmgAAERswABCaAAA
RG7AAEJoAABEcEAAQmgAAERxwABCaAAARHQAAEJoAABEdUAAQmgAAER2gABCaAAARHeAAEJoAABE
esAAQmgAAER8gABCaAAARH4AAEJoAABEgKAAQmgAAESA4ABCaAAARIHAAEJoAABEggAAQmgAAESF
4ABCaAAARIjAAEJoAABEjkAAQmgAAESOgABCaAAARJLgAEJoAABElIAAQmgAAMPFgABCbAAAw7+A
AEJsAADDvAAAQmwAAMO0gABCbAAAw7IAAEJsAADDsAAAQmwAAMOtAABCbAAAw6kAAEJsAADDpYAA
QmwAAMOcAABCbAAAw5gAAEJsAADDkIAAQmwAAMONAABCbAAAw4mAAEJsAADDhYAAQmwAAMN5AABC
bAAAw18AAEJsAADDTAAAQmwAAMNDAABCbAAAwz8AAEJsAADDMgAAQmwAAMMsAABCbAAAwyEAAEJs
AADDHAAAQmwAAMMTAABCbAAAwwYAAEJsAADDAwAAQmwAAML4AABCbAAAwvAAAEJsAADCzgAAQmwA
AMK8AABCbAAAwrQAAEJsAADCoAAAQmwAAMKQAABCbAAAwoIAAEJsAADCaAAAQmwAAMJQAABCbAAA
wkAAAEJsAADCFAAAQmwAAMGgAABCbAAAwVAAAEJsAADBIAAAQmwAAEG4AABCbAAAQfAAAEJsAABC
FAAAQmwAAEJYAABCbAAAQnwAAEJsAABCigAAQmwAAEKSAABCbAAAQtoAAEJsAABC4gAAQmwAAEMS
AABCbAAAQxsAAEJsAABDIgAAQmwAAEMlAABCbAAAQzgAAEJsAABDPAAAQmwAAENAAABCbAAAQ0cA
AEJsAABDSwAAQmwAAENPAABCbAAAQ1QAAEJsAABDWwAAQmwAAENkAABCbAAAQ2oAAEJsAABDbAAA
QmwAAENxAABCbAAAQ3MAAEJsAABDdgAAQmwAAEN7AABCbAAAQ34AAEJsAABDgIAAQmwAAEOBAABC
bAAAQ4KAAEJsAABDg4AAQmwAAEOJAABCbAAAQ40AAEJsAABDjgAAQmwAAEOQAABCbAAAQ5EAAEJs
AABDl4AAQmwAAEOZgABCbAAAQ5sAAEJsAABDogAAQmwAAEOmgABCbAAAQ6oAAEJsAABDsgAAQmwA
AEOzgABCbAAAQ7qAAEJsAABDwwAAQmwAAEPNgABCbAAAQ9KAAEJsAABD1QAAQmwAAEPWAABCbAAA
Q9iAAEJsAABD3YAAQmwAAEPigABCbAAAQ+kAAEJsAABD6wAAQmwAAEPvAABCbAAARArAAEJsAABE
E0AAQmwAAEQXAABCbAAARBoAAEJsAABELUAAQmwAAEQxQABCbAAARDJAAEJsAABENYAAQmwAAEQ3
wABCbAAAREGAAEJsAABEQoAAQmwAAEROQABCbAAARFMAAEJsAABEVAAAQmwAAERXgABCbAAARF5A
AEJsAABEX4AAQmwAAERhAABCbAAARGRAAEJsAABEZQAAQmwAAERlwABCbAAARGiAAEJsAABEasAA
QmwAAERsQABCbAAARG0AAEJsAABEbcAAQmwAAERwwABCbAAARHVAAEJsAABEdsAAQmwAAER6wABC
bAAARHxAAEJsAABEfUAAQmwAAER+QABCbAAARIBgAEJsAABEgKAAQmwAAESA4ABCbAAARIFAAEJs
AABEggAAQmwAAESCgABCbAAARIMgAEJsAABEhAAAQmwAAESFAABCbAAARIVgAEJsAABEhcAAQmwA
AESGIABCbAAARIagAEJsAABEhuAAQmwAAESHYABCbAAARIfgAEJsAABEigAAQmwAAESK4ABCbAAA
RIugAEJsAABEjAAAQmwAAESNYABCbAAARI4gAEJsAABEj+AAQmwAAESSAABCbAAARJLAAEJsAABE
lSAAQmwAAESVwABCbAAAw8UAAEJwAADDw4AAQnAAAMO/AABCcAAAw7qAAEJwAADDtYAAQnAAAMOt
gABCcAAAw6yAAEJwAADDq4AAQnAAAMOqAABCcAAAw6cAAEJwAADDoYAAQnAAAMOYAABCcAAAw5YA
AEJwAADDkQAAQnAAAMOOAABCcAAAw4wAAEJwAADDiIAAQnAAAMOHgABCcAAAw4OAAEJwAADDfwAA
QnAAAMN5AABCcAAAw24AAEJwAADDagAAQnAAAMNfAABCcAAAw1gAAEJwAADDUwAAQnAAAMNPAABC
cAAAw0YAAEJwAADDPgAAQnAAAMM7AABCcAAAwzIAAEJwAADDLwAAQnAAAMMnAABCcAAAwx4AAEJw
AADDEwAAQnAAAMMNAABCcAAAwwMAAEJwAADC/AAAQnAAAMLmAABCcAAAwtYAAEJwAADCzAAAQnAA
AMLCAABCcAAAwroAAEJwAADCrgAAQnAAAMKaAABCcAAAwpQAAEJwAADCggAAQnAAAMJ8AABCcAAA
wmQAAEJwAADCQAAAQnAAAMI0AABCcAAAwjAAAEJwAADCGAAAQnAAAMG4AABCcAAAwZgAAEJwAADB
cAAAQnAAAMEgAABCcAAAwIAAAEJwAAAAAAAAQnAAAEEgAABCcAAAQZgAAEJwAABBwAAAQnAAAEIU
AABCcAAAQnwAAEJwAABCjgAAQnAAAEKcAABCcAAAQqwAAEJwAABCsgAAQnAAAELKAABCcAAAQuIA
AEJwAABC/gAAQnAAAEMcAABCcAAAQx0AAEJwAABDIQAAQnAAAEMrAABCcAAAQzAAAEJwAABDOQAA
QnAAAEM9AABCcAAAQ0MAAEJwAABDRQAAQnAAAENMAABCcAAAQ1UAAEJwAABDWAAAQnAAAENdAABC
cAAAQ2MAAEJwAABDZwAAQnAAAENtAABCcAAAQ3EAAEJwAABDeQAAQnAAAEN7AABCcAAAQ38AAEJw
AABDgwAAQnAAAEOEgABCcAAAQ4kAAEJwAABDiwAAQnAAAEOPgABCcAAAQ5IAAEJwAABDlIAAQnAA
AEOWAABCcAAAQ5gAAEJwAABDmIAAQnAAAEOaAABCcAAAQ58AAEJwAABDoIAAQnAAAEOiAABCcAAA
Q6YAAEJwAABDqQAAQnAAAEO3gABCcAAAQ7qAAEJwAABDu4AAQnAAAEPAAABCcAAAQ9gAAEJwAABD
3AAAQnAAAEPeAABCcAAAQ+IAAEJwAABD6QAAQnAAAEPsAABCcAAAQ/IAAEJwAABD+4AAQnAAAEQN
wABCcAAARBUAAEJwAABEJQAAQnAAAEQpQABCcAAARCuAAEJwAABEMAAAQnAAAEQ3gABCcAAARD7A
AEJwAABERgAAQnAAAERIgABCcAAARE1AAEJwAABETcAAQnAAAERRwABCcAAARFJAAEJwAABEVcAA
QnAAAERXwABCcAAARFsAAEJwAABEYcAAQnAAAERjgABCcAAARGjAAEJwAABEbEAAQnAAAERwgABC
cAAARHHAAEJwAABEdQAAQnAAAER9QABCcAAARIFAAEJwAABEgyAAQnAAAESE4ABCcAAARIuAAEJw
AABEjKAAQnAAAESOIABCcAAARJFgAEJwAABEk8AAQnAAAESVYABCcAAARJWgAEJwAADDwgAAQnQA
AMO8AABCdAAAw7eAAEJ0AADDtYAAQnQAAMOygABCdAAAw6qAAEJ0AADDp4AAQnQAAMObAABCdAAA
w5KAAEJ0AADDjoAAQnQAAMOMgABCdAAAw4qAAEJ0AADDgoAAQnQAAMNvAABCdAAAw2oAAEJ0AADD
ZgAAQnQAAMNiAABCdAAAw14AAEJ0AADDUAAAQnQAAMNMAABCdAAAw0cAAEJ0AADDQgAAQnQAAMMq
AABCdAAAwxcAAEJ0AADDCQAAQnQAAML8AABCdAAAwuQAAEJ0AADC3AAAQnQAAMLMAABCdAAAwsQA
AEJ0AADCsAAAQnQAAMKgAABCdAAAwo4AAEJ0AADCTAAAQnQAAMI0AABCdAAAwiAAAEJ0AADCGAAA
QnQAAMFQAABCdAAAwQAAAEJ0AADAQAAAQnQAAEIYAABCdAAAQjAAAEJ0AABCQAAAQnQAAEJ8AABC
dAAAQogAAEJ0AABClgAAQnQAAEKkAABCdAAAQq4AAEJ0AABCxAAAQnQAAELWAABCdAAAQugAAEJ0
AABDAgAAQnQAAEMMAABCdAAAQxEAAEJ0AABDIwAAQnQAAEMmAABCdAAAQy4AAEJ0AABDMQAAQnQA
AEM0AABCdAAAQzgAAEJ0AABDQgAAQnQAAENGAABCdAAAQ1IAAEJ0AABDVwAAQnQAAENaAABCdAAA
Q18AAEJ0AABDZQAAQnQAAENqAABCdAAAQ3MAAEJ0AABDegAAQnQAAEN8AABCdAAAQ38AAEJ0AABD
gYAAQnQAAEOGgABCdAAAQ4eAAEJ0AABDi4AAQnQAAEOOAABCdAAAQ5CAAEJ0AABDlIAAQnQAAEOW
AABCdAAAQ5oAAEJ0AABDpIAAQnQAAEOmgABCdAAAQ6iAAEJ0AABDuoAAQnQAAEO/gABCdAAAQ8QA
AEJ0AABDy4AAQnQAAEPVgABCdAAAQ9aAAEJ0AABD2IAAQnQAAEPcgABCdAAAQ+GAAEJ0AABD7YAA
QnQAAEQSgABCdAAARBlAAEJ0AABEGwAAQnQAAEQdgABCdAAARB9AAEJ0AABEIUAAQnQAAEQoQABC
dAAARCmAAEJ0AABELgAAQnQAAEQwgABCdAAARDQAAEJ0AABENYAAQnQAAEQ3QABCdAAARDoAAEJ0
AABEO0AAQnQAAEQ/wABCdAAARECAAEJ0AABEQsAAQnQAAERFAABCdAAAREZAAEJ0AABESQAAQnQA
AERJwABCdAAAREzAAEJ0AABETkAAQnQAAERQAABCdAAARFHAAEJ0AABEVAAAQnQAAERVQABCdAAA
RFXAAEJ0AABEWAAAQnQAAERYwABCdAAARFkAAEJ0AABEWgAAQnQAAERawABCdAAARFwAAEJ0AABE
XQAAQnQAAERdwABCdAAARGFAAEJ0AABEZcAAQnQAAERngABCdAAARGuAAEJ0AABEbUAAQnQAAERu
AABCdAAARG7AAEJ0AABEccAAQnQAAERywABCdAAARHPAAEJ0AABEdIAAQnQAAER1wABCdAAARHiA
AEJ0AABEeUAAQnQAAER+gABCdAAARH/AAEJ0AABEgMAAQnQAAESDoABCdAAARIPAAEJ0AABEhiAA
QnQAAESIYABCdAAARInAAEJ0AABEi8AAQnQAAESOQABCdAAARJBAAEJ0AABEkuAAQnQAAESTgABC
dAAARJPAAEJ0AADDxoAAQngAAMO+AABCeAAAw7oAAEJ4AADDtoAAQngAAMO0gABCeAAAw7AAAEJ4
AADDrAAAQngAAMOkAABCeAAAw58AAEJ4AADDlwAAQngAAMOHgABCeAAAw4OAAEJ4AADDdAAAQngA
AMNuAABCeAAAw2oAAEJ4AADDYwAAQngAAMNTAABCeAAAw08AAEJ4AADDOAAAQngAAMM2AABCeAAA
wzQAAEJ4AADDHgAAQngAAMMKAABCeAAAwvgAAEJ4AADC4AAAQngAAMLOAABCeAAAwrAAAEJ4AADC
qAAAQngAAMKOAABCeAAAwoQAAEJ4AADCOAAAQngAAMIQAABCeAAAwcgAAEJ4AADBMAAAQngAAMDg
AABCeAAAQSAAAEJ4AABCAAAAQngAAEIkAABCeAAAQkQAAEJ4AABCcAAAQngAAEKUAABCeAAAQvIA
AEJ4AABDBAAAQngAAEMNAABCeAAAQxQAAEJ4AABDHQAAQngAAEMjAABCeAAAQy4AAEJ4AABDMgAA
QngAAEMzAABCeAAAQzUAAEJ4AABDOwAAQngAAEM+AABCeAAAQ0QAAEJ4AABDSQAAQngAAENOAABC
eAAAQ1MAAEJ4AABDWgAAQngAAENfAABCeAAAQ2QAAEJ4AABDagAAQngAAENyAABCeAAAQ3kAAEJ4
AABDfQAAQngAAEOAAABCeAAAQ4UAAEJ4AABDjoAAQngAAEOPgABCeAAAQ5OAAEJ4AABDnIAAQngA
AEOpAABCeAAAQ6yAAEJ4AABDrgAAQngAAEOyAABCeAAAQ7eAAEJ4AABDvgAAQngAAEO/AABCeAAA
Q8EAAEJ4AABD04AAQngAAEQQQABCeAAARCEAAEJ4AABELUAAQngAAEQ2AABCeAAARDkAAEJ4AABE
OwAAQngAAEQ/QABCeAAAREfAAEJ4AABESMAAQngAAERKAABCeAAARE5AAEJ4AABEVYAAQngAAERb
AABCeAAARFzAAEJ4AABEYAAAQngAAERhQABCeAAARGJAAEJ4AABEY0AAQngAAERmQABCeAAARGfA
AEJ4AABEawAAQngAAERswABCeAAARG4AAEJ4AABEccAAQngAAERyQABCeAAARHQAAEJ4AABEdUAA
QngAAER2AABCeAAARHeAAEJ4AABEeUAAQngAAER6wABCeAAARH+AAEJ4AABEgIAAQngAAESAwABC
eAAARIGAAEJ4AABEggAAQngAAESDYABCeAAARIVAAEJ4AABEhcAAQngAAESHoABCeAAARIiAAEJ4
AABEiaAAQngAAESJ4ABCeAAARIogAEJ4AABEiqAAQngAAESLgABCeAAARIxgAEJ4AABEjQAAQngA
AESNwABCeAAARI8AAEJ4AABEj2AAQngAAESPoABCeAAARJAAAEJ4AABEkOAAQngAAESRQABCeAAA
RJGAAEJ4AABEkgAAQngAAESSQABCeAAARJMgAEJ4AABEk6AAQngAAESUAABCeAAARJSAAEJ4AABE
lOAAQngAAESVQABCeAAARJXAAEJ4AADDxAAAQnwAAMO/gABCfAAAw70AAEJ8AADDuAAAQnwAAMO0
AABCfAAAw7IAAEJ8AADDsIAAQnwAAMOtAABCfAAAw6kAAEJ8AADDp4AAQnwAAMOggABCfAAAw56A
AEJ8AADDm4AAQnwAAMOagABCfAAAw5eAAEJ8AADDkYAAQnwAAMOPAABCfAAAw4wAAEJ8AADDiYAA
QnwAAMOFgABCfAAAw4SAAEJ8AADDgQAAQnwAAMN7AABCfAAAw3EAAEJ8AADDXgAAQnwAAMNXAABC
fAAAw1QAAEJ8AADDUgAAQnwAAMM/AABCfAAAwzcAAEJ8AADDNAAAQnwAAMMtAABCfAAAwyEAAEJ8
AADDGQAAQnwAAMMHAABCfAAAwwQAAEJ8AADC5gAAQnwAAMLeAABCfAAAwsAAAEJ8AADCugAAQnwA
AMKcAABCfAAAwpgAAEJ8AADCfAAAQnwAAMJoAABCfAAAwhwAAEJ8AADBkAAAQnwAAMFgAABCfAAA
wMAAAEJ8AADAQAAAQnwAAEDAAABCfAAAQUAAAEJ8AABB+AAAQnwAAEIIAABCfAAAQhgAAEJ8AABC
KAAAQnwAAEKEAABCfAAAQswAAEJ8AABC0gAAQnwAAELgAABCfAAAQvwAAEJ8AABDBgAAQnwAAEMK
AABCfAAAQxQAAEJ8AABDHAAAQnwAAEMfAABCfAAAQyIAAEJ8AABDKwAAQnwAAEMuAABCfAAAQzUA
AEJ8AABDNwAAQnwAAEM6AABCfAAAQz0AAEJ8AABDQgAAQnwAAENIAABCfAAAQ04AAEJ8AABDUQAA
QnwAAENbAABCfAAAQ2IAAEJ8AABDaAAAQnwAAENqAABCfAAAQ24AAEJ8AABDcgAAQnwAAEN1AABC
fAAAQ3gAAEJ8AABDgAAAQnwAAEOCgABCfAAAQ4SAAEJ8AABDhgAAQnwAAEOIgABCfAAAQ4qAAEJ8
AABDlAAAQnwAAEOcgABCfAAAQ54AAEJ8AABDogAAQnwAAEOkgABCfAAAQ6wAAEJ8AABDroAAQnwA
AEOxAABCfAAAQ7KAAEJ8AABDuYAAQnwAAEO7AABCfAAAQ70AAEJ8AABDwIAAQnwAAEPCgABCfAAA
Q8gAAEJ8AABDygAAQnwAAEPWAABCfAAAQ+kAAEJ8AABD74AAQnwAAEQHwABCfAAARAjAAEJ8AABE
CgAAQnwAAEQRwABCfAAARBaAAEJ8AABEIMAAQnwAAEQjAABCfAAARCXAAEJ8AABEKMAAQnwAAEQr
wABCfAAARCzAAEJ8AABEMoAAQnwAAEQ3wABCfAAARDzAAEJ8AABEP8AAQnwAAERBQABCfAAAREJA
AEJ8AABEQ8AAQnwAAEREwABCfAAAREcAAEJ8AABESUAAQnwAAERJwABCfAAAREtAAEJ8AABETIAA
QnwAAEROAABCfAAARE9AAEJ8AABEUAAAQnwAAERRgABCfAAARFJAAEJ8AABEUwAAQnwAAERUQABC
fAAARFVAAEJ8AABEVcAAQnwAAERXAABCfAAARFhAAEJ8AABEWYAAQnwAAERbAABCfAAARF1AAEJ8
AABEXsAAQnwAAERiAABCfAAARGRAAEJ8AABEZoAAQnwAAERnQABCfAAARGxAAEJ8AABEbQAAQnwA
AERvgABCfAAARHGAAEJ8AABEdkAAQnwAAER4gABCfAAARHmAAEJ8AABEfQAAQnwAAESAgABCfAAA
RIDgAEJ8AABEgyAAQnwAAESDwABCfAAARIlgAEJ8AABEjYAAQnwAAESOAABCfAAARI8AAEJ8AABE
kuAAQnwAAESToABCfAAARJUAAEJ8AADDv4AAQoAAAMOugABCgAAAw6gAAEKAAADDoQAAQoAAAMOX
AABCgAAAw5IAAEKAAADDkAAAQoAAAMOIAABCgAAAw34AAEKAAADDcQAAQoAAAMNoAABCgAAAw10A
AEKAAADDWQAAQoAAAMNKAABCgAAAwz0AAEKAAADDOAAAQoAAAMMrAABCgAAAwxwAAEKAAADDFgAA
QoAAAMMTAABCgAAAwwEAAEKAAADC5AAAQoAAAMK8AABCgAAAwrYAAEKAAADCnAAAQoAAAMKQAABC
gAAAwoYAAEKAAADCggAAQoAAAMIoAABCgAAAwhAAAEKAAADB8AAAQoAAAEGoAABCgAAAQcgAAEKA
AABB2AAAQoAAAEIcAABCgAAAQkgAAEKAAABCYAAAQoAAAEKYAABCgAAAQrIAAEKAAABC4gAAQoAA
AEMCAABCgAAAQwkAAEKAAABDDQAAQoAAAEMYAABCgAAAQxwAAEKAAABDIAAAQoAAAEMrAABCgAAA
QzMAAEKAAABDOAAAQoAAAEM7AABCgAAAQ0UAAEKAAABDSgAAQoAAAENPAABCgAAAQ1MAAEKAAABD
VgAAQoAAAENcAABCgAAAQ2EAAEKAAABDZgAAQoAAAENpAABCgAAAQ20AAEKAAABDfgAAQoAAAEOB
AABCgAAAQ4KAAEKAAABDhIAAQoAAAEOGAABCgAAAQ4eAAEKAAABDi4AAQoAAAEOOAABCgAAAQ5mA
AEKAAABDnIAAQoAAAEOhAABCgAAAQ6cAAEKAAABDqgAAQoAAAEOtgABCgAAAQ7+AAEKAAABDxoAA
QoAAAEPMgABCgAAAQ9OAAEKAAABD2gAAQoAAAEPngABCgAAARBaAAEKAAABEGoAAQoAAAEQhgABC
gAAARCZAAEKAAABEKUAAQoAAAEQtQABCgAAARC6AAEKAAABEL4AAQoAAAEQ7gABCgAAAREOAAEKA
AABET8AAQoAAAERjQABCgAAARGaAAEKAAABEgEAAQoAAAESA4ABCgAAARIFgAEKAAABEh4AAQoAA
AESJYABCgAAARIqAAEKAAABEi0AAQoAAAESMwABCgAAARI+AAEKAAABEkOAAQoAAAESSoABCgAAA
RJTAAEKAAADDxgAAQoIAAMPCAABCggAAw7qAAEKCAADDuYAAQoIAAMO3AABCggAAw7SAAEKCAADD
sYAAQoIAAMOvAABCggAAw6yAAEKCAADDpoAAQoIAAMOeAABCggAAw5qAAEKCAADDmIAAQoIAAMOW
gABCggAAw5SAAEKCAADDgoAAQoIAAMN+AABCggAAw3MAAEKCAADDYQAAQoIAAMNRAABCggAAwzIA
AEKCAADDKgAAQoIAAMMdAABCggAAwxoAAEKCAADDCgAAQoIAAMMFAABCggAAwvYAAEKCAADC7gAA
QoIAAMLiAABCggAAwrwAAEKCAADCsgAAQoIAAMKiAABCggAAwpwAAEKCAADClAAAQoIAAMKEAABC
ggAAwngAAEKCAADCXAAAQoIAAMJAAABCggAAwfAAAEKCAADBsAAAQoIAAMDgAABCggAAQEAAAEKC
AABBAAAAQoIAAEFgAABCggAAQZgAAEKCAABBwAAAQoIAAEIEAABCggAAQhAAAEKCAABCYAAAQoIA
AEKWAABCggAAQqAAAEKCAABCrgAAQoIAAELKAABCggAAQtQAAEKCAABC5AAAQoIAAELsAABCggAA
QvIAAEKCAABC/AAAQoIAAEMGAABCggAAQwwAAEKCAABDDgAAQoIAAEMRAABCggAAQxMAAEKCAABD
FgAAQoIAAEMdAABCggAAQx8AAEKCAABDJgAAQoIAAEMsAABCggAAQzEAAEKCAABDNgAAQoIAAEM9
AABCggAAQ0AAAEKCAABDRQAAQoIAAENJAABCggAAQ1IAAEKCAABDWAAAQoIAAENeAABCggAAQ2EA
AEKCAABDbAAAQoIAAENwAABCggAAQ3YAAEKCAABDeAAAQoIAAEODgABCggAAQ4UAAEKCAABDioAA
QoIAAEOPAABCggAAQ5QAAEKCAABDmIAAQoIAAEObAABCggAAQ6GAAEKCAABDpoAAQoIAAEOqAABC
ggAAQ6yAAEKCAABDr4AAQoIAAEO2gABCggAAQ8GAAEKCAABDzYAAQoIAAEPSgABCggAAQ9iAAEKC
AABD8QAAQoIAAEQAAABCggAARARAAEKCAABEBoAAQoIAAEQHQABCggAARA8AAEKCAABEEYAAQoIA
AEQfgABCggAARCIAAEKCAABEJ4AAQoIAAEQrwABCggAARDFAAEKCAABEOQAAQoIAAEQ9AABCggAA
REAAAEKCAABEQcAAQoIAAERQQABCggAARFOAAEKCAABEX4AAQoIAAERhQABCggAARGMAAEKCAABE
Y4AAQoIAAERrAABCggAARGuAAEKCAABEbkAAQoIAAERvAABCggAARHGAAEKCAABEc4AAQoIAAER1
AABCggAARHZAAEKCAABEd4AAQoIAAER5QABCggAARHrAAEKCAABEfgAAQoIAAER/AABCggAARH+A
AEKCAABEgMAAQoIAAESBQABCggAARIJAAEKCAABEg2AAQoIAAESD4ABCggAARITgAEKCAABEhUAA
QoIAAESGIABCggAARIdAAEKCAABEh6AAQoIAAESIAABCggAARIigAEKCAABEiSAAQoIAAESJgABC
ggAARIqAAEKCAABEi0AAQoIAAESLoABCggAARIxgAEKCAABEjKAAQoIAAESNIABCggAARI2AAEKC
AABEjkAAQoIAAESQAABCggAARJBgAEKCAABEkOAAQoIAAESRgABCggAARJIgAEKCAABEkwAAQoIA
AESTQABCggAARJPAAEKCAABElEAAQoIAAESUwABCggAARJYAAEKCAADDxwAAQoQAAMO+AABChAAA
w7eAAEKEAADDsAAAQoQAAMOsgABChAAAw6WAAEKEAADDmQAAQoQAAMOSAABChAAAw4yAAEKEAADD
dQAAQoQAAMNpAABChAAAw1gAAEKEAADDTwAAQoQAAMNHAABChAAAw0QAAEKEAADDPwAAQoQAAMM6
AABChAAAwy4AAEKEAADDHwAAQoQAAMMcAABChAAAwxIAAEKEAADDBwAAQoQAAMLkAABChAAAwtIA
AEKEAADCoAAAQoQAAMKCAABChAAAwmwAAEKEAADCNAAAQoQAAMIYAABChAAAwggAAEKEAADB2AAA
QoQAAMDAAABChAAAQAAAAEKEAABBYAAAQoQAAEGQAABChAAAQdAAAEKEAABCJAAAQoQAAEJcAABC
hAAAQngAAEKEAABCjgAAQoQAAEKWAABChAAAQroAAEKEAABC0AAAQoQAAEMBAABChAAAQwUAAEKE
AABDCgAAQoQAAEMRAABChAAAQyEAAEKEAABDLAAAQoQAAEMxAABChAAAQzUAAEKEAABDOAAAQoQA
AENFAABChAAAQ00AAEKEAABDUgAAQoQAAENaAABChAAAQ1wAAEKEAABDXgAAQoQAAENiAABChAAA
Q2UAAEKEAABDaAAAQoQAAENsAABChAAAQ3IAAEKEAABDdgAAQoQAAEN5AABChAAAQ38AAEKEAABD
gYAAQoQAAEOFgABChAAAQ4gAAEKEAABDigAAQoQAAEOLAABChAAAQ40AAEKEAABDjoAAQoQAAEOP
gABChAAAQ5GAAEKEAABDk4AAQoQAAEOWgABChAAAQ5cAAEKEAABDmQAAQoQAAEOagABChAAAQ5wA
AEKEAABDngAAQoQAAEOhgABChAAAQ6KAAEKEAABDp4AAQoQAAEOsAABChAAAQ68AAEKEAABDsgAA
QoQAAEO5AABChAAAQ76AAEKEAABDwAAAQoQAAEPGAABChAAAQ8yAAEKEAABDzoAAQoQAAEPWgABC
hAAAQ94AAEKEAABD4IAAQoQAAEPyAABChAAARClAAEKEAABEK8AAQoQAAEQtwABChAAARDFAAEKE
AABENUAAQoQAAEQ6AABChAAARDtAAEKEAABEQIAAQoQAAERBAABChAAARETAAEKEAABESIAAQoQA
AERMgABChAAARFEAAEKEAABEVYAAQoQAAERbAABChAAARF6AAEKEAABEY4AAQoQAAERpQABChAAA
RGqAAEKEAABEeQAAQoQAAER7AABChAAARH3AAEKEAABEgEAAQoQAAESDwABChAAARIbgAEKEAABE
h8AAQoQAAESJAABChAAARIlgAEKEAABEicAAQoQAAESLwABChAAARIygAEKEAABEjOAAQoQAAESN
YABChAAARI4AAEKEAABEkCAAQoQAAESQgABChAAARJDgAEKEAABEkaAAQoQAAESSAABChAAARJJA
AEKEAABEkoAAQoQAAESUAABChAAARJRgAEKEAABElMAAQoQAAESVwABChAAAw8aAAEKGAADDxQAA
QoYAAMPBAABChgAAw78AAEKGAADDuoAAQoYAAMOzgABChgAAw6qAAEKGAADDp4AAQoYAAMOkgABC
hgAAw56AAEKGAADDmoAAQoYAAMOPgABChgAAw4yAAEKGAADDh4AAQoYAAMOAgABChgAAw24AAEKG
AADDaQAAQoYAAMNTAABChgAAw0IAAEKGAADDPwAAQoYAAMMzAABChgAAwyoAAEKGAADDHQAAQoYA
AMMTAABChgAAww8AAEKGAADC4gAAQoYAAMKsAABChgAAwpAAAEKGAADCcAAAQoYAAMJYAABChgAA
weAAAEKGAADByAAAQoYAAEEQAABChgAAQZgAAEKGAABCLAAAQoYAAEJgAABChgAAQnwAAEKGAABC
wAAAQoYAAELGAABChgAAQugAAEKGAABDAgAAQoYAAEMJAABChgAAQw8AAEKGAABDEgAAQoYAAEMV
AABChgAAQyIAAEKGAABDJgAAQoYAAEMuAABChgAAQzQAAEKGAABDPQAAQoYAAENAAABChgAAQ0MA
AEKGAABDRgAAQoYAAENJAABChgAAQ1EAAEKGAABDVQAAQoYAAENcAABChgAAQ2IAAEKGAABDZQAA
QoYAAENoAABChgAAQ2wAAEKGAABDbwAAQoYAAEN1AABChgAAQ3wAAEKGAABDfwAAQoYAAEOAgABC
hgAAQ4YAAEKGAABDiYAAQoYAAEOLgABChgAAQ5AAAEKGAABDkoAAQoYAAEOUAABChgAAQ5gAAEKG
AABDnIAAQoYAAEOlAABChgAAQ6qAAEKGAABDtIAAQoYAAEO6gABChgAAQ7wAAEKGAABDvgAAQoYA
AEPDAABChgAAQ8oAAEKGAABD3QAAQoYAAEQSwABChgAARBbAAEKGAABEGMAAQoYAAEQagABChgAA
RCHAAEKGAABEI4AAQoYAAEQmwABChgAARC4AAEKGAABEMUAAQoYAAEQyQABChgAARDkAAEKGAABE
RkAAQoYAAERMwABChgAARE7AAEKGAABEUIAAQoYAAERXwABChgAARFhAAEKGAABEXsAAQoYAAERf
QABChgAARGrAAEKGAABEb4AAQoYAAERyQABChgAARHdAAEKGAABEeIAAQoYAAESBoABChgAARIPA
AEKGAABEheAAQoYAAESHgABChgAARIigAEKGAABEieAAQoYAAESKIABChgAARItAAEKGAABEjMAA
QoYAAESNgABChgAARI5gAEKGAABElOAAQoYAAMPGgABCiAAAw8EAAEKIAADDtYAAQogAAMOwgABC
iAAAw62AAEKIAADDpYAAQogAAMOjAABCiAAAw5uAAEKIAADDlwAAQogAAMOTgABCiAAAw46AAEKI
AADDhQAAQogAAMOAgABCiAAAw30AAEKIAADDZwAAQogAAMNWAABCiAAAw1AAAEKIAADDSwAAQogA
AMNIAABCiAAAw0MAAEKIAADDNgAAQogAAMMsAABCiAAAwx4AAEKIAADDFAAAQogAAMMNAABCiAAA
wwMAAEKIAADC7AAAQogAAMLmAABCiAAAwtIAAEKIAADCxAAAQogAAMLAAABCiAAAwrgAAEKIAADC
rgAAQogAAMKaAABCiAAAwowAAEKIAADCeAAAQogAAMJcAABCiAAAwjQAAEKIAADCFAAAQogAAMGY
AABCiAAAwYAAAEKIAADAQAAAQogAAEAAAABCiAAAQaAAAEKIAABB0AAAQogAAEHwAABCiAAAQiQA
AEKIAABCWAAAQogAAEJoAABCiAAAQngAAEKIAABCjgAAQogAAEKUAABCiAAAQqQAAEKIAABCsAAA
QogAAELCAABCiAAAQswAAEKIAABC0AAAQogAAELUAABCiAAAQu4AAEKIAABDAwAAQogAAEMHAABC
iAAAQwoAAEKIAABDDwAAQogAAEMTAABCiAAAQxcAAEKIAABDGgAAQogAAEMcAABCiAAAQx4AAEKI
AABDIQAAQogAAEMmAABCiAAAQygAAEKIAABDLwAAQogAAEM0AABCiAAAQz8AAEKIAABDRAAAQogA
AENNAABCiAAAQ1AAAEKIAABDWAAAQogAAENbAABCiAAAQ2EAAEKIAABDZQAAQogAAENrAABCiAAA
Q24AAEKIAABDcgAAQogAAEN1AABCiAAAQ3kAAEKIAABDfQAAQogAAEOAAABCiAAAQ4OAAEKIAABD
hYAAQogAAEOGgABCiAAAQ4gAAEKIAABDiwAAQogAAEOQgABCiAAAQ5YAAEKIAABDlwAAQogAAEOb
AABCiAAAQ50AAEKIAABDngAAQogAAEOgAABCiAAAQ6MAAEKIAABDpYAAQogAAEOpAABCiAAAQ6uA
AEKIAABDu4AAQogAAEO+AABCiAAAQ8GAAEKIAABDx4AAQogAAEPJAABCiAAAQ8qAAEKIAABD0AAA
QogAAEPUAABCiAAAQ9YAAEKIAABD2AAAQogAAEPegABCiAAAQ+cAAEKIAABD6YAAQogAAEPzgABC
iAAARBCAAEKIAABEHYAAQogAAEQgwABCiAAARCWAAEKIAABEJwAAQogAAEQqAABCiAAARC6AAEKI
AABEL8AAQogAAEQxQABCiAAARDJAAEKIAABENgAAQogAAEQ+wABCiAAARESAAEKIAABERgAAQogA
AERIwABCiAAARE4AAEKIAABET4AAQogAAERRgABCiAAARFZAAEKIAABEWYAAQogAAERcAABCiAAA
RF4AAEKIAABEYUAAQogAAERiQABCiAAARGXAAEKIAABEZ8AAQogAAERowABCiAAARGnAAEKIAABE
awAAQogAAERswABCiAAARG3AAEKIAABEboAAQogAAERvwABCiAAARHBAAEKIAABEcQAAQogAAERy
gABCiAAARHMAAEKIAABEdIAAQogAAER1AABCiAAARHaAAEKIAABEeAAAQogAAER5wABCiAAARHqA
AEKIAABEe0AAQogAAER8AABCiAAARHzAAEKIAABEfkAAQogAAER/gABCiAAARIAgAEKIAABEgMAA
QogAAESBwABCiAAARIMAAEKIAABEg2AAQogAAESEoABCiAAARIVAAEKIAABEh4AAQogAAESH4ABC
iAAARIoAAEKIAABEiuAAQogAAESMYABCiAAARI1gAEKIAABEkWAAQogAAMPBgABCigAAw78AAEKK
AADDvYAAQooAAMO2gABCigAAw7OAAEKKAADDsYAAQooAAMOqAABCigAAw5+AAEKKAADDngAAQooA
AMObgABCigAAw5iAAEKKAADDkIAAQooAAMONAABCigAAw4sAAEKKAADDiIAAQooAAMOGgABCigAA
w4EAAEKKAADDewAAQooAAMNdAABCigAAw1gAAEKKAADDTgAAQooAAMM6AABCigAAwy4AAEKKAADD
IwAAQooAAMMdAABCigAAwxUAAEKKAADDDgAAQooAAMMCAABCigAAwvoAAEKKAADC8AAAQooAAMLS
AABCigAAwsgAAEKKAADCwAAAQooAAMK0AABCigAAwqwAAEKKAADCngAAQooAAMKQAABCigAAwogA
AEKKAADCdAAAQooAAMJkAABCigAAwlgAAEKKAADCUAAAQooAAMIkAABCigAAweAAAEKKAADBmAAA
QooAAMDAAABCigAAQEAAAEKKAABBoAAAQooAAEHgAABCigAAQgQAAEKKAABCIAAAQooAAEI8AABC
igAAQlQAAEKKAABCfAAAQooAAEKUAABCigAAQp4AAEKKAABCrAAAQooAAEK8AABCigAAQt4AAEKK
AABC8AAAQooAAEMOAABCigAAQxcAAEKKAABDHgAAQooAAEMiAABCigAAQy4AAEKKAABDNAAAQooA
AEM4AABCigAAQzwAAEKKAABDQQAAQooAAENDAABCigAAQ0cAAEKKAABDTgAAQooAAENSAABCigAA
Q1cAAEKKAABDWgAAQooAAENgAABCigAAQ2IAAEKKAABDZAAAQooAAENnAABCigAAQ2wAAEKKAABD
cAAAQooAAEN1AABCigAAQ3gAAEKKAABDegAAQooAAEN9AABCigAAQ4CAAEKKAABDg4AAQooAAEOF
AABCigAAQ4aAAEKKAABDiwAAQooAAEONgABCigAAQ4+AAEKKAABDlAAAQooAAEOVgABCigAAQ5cA
AEKKAABDmQAAQooAAEObAABCigAAQ6CAAEKKAABDowAAQooAAEOkAABCigAAQ6gAAEKKAABDqYAA
QooAAEOrgABCigAAQ62AAEKKAABDrwAAQooAAEOwgABCigAAQ7IAAEKKAABDtYAAQooAAEO2gABC
igAAQ7yAAEKKAABDwQAAQooAAEPDAABCigAAQ8YAAEKKAABDyAAAQooAAEPOAABCigAAQ9eAAEKK
AABD2QAAQooAAEPaAABCigAAQ96AAEKKAABD34AAQooAAEPhgABCigAAQ+MAAEKKAABD54AAQooA
AEPqAABCigAAQ+wAAEKKAABD+AAAQooAAEP6AABCigAARAHAAEKKAABEA0AAQooAAEQEgABCigAA
RAbAAEKKAABECUAAQooAAEQPwABCigAARBfAAEKKAABEG8AAQooAAEQewABCigAARB/AAEKKAABE
LkAAQooAAEQwQABCigAARDKAAEKKAABENgAAQooAAEQ4wABCigAARDzAAEKKAABEP4AAQooAAERB
AABCigAARELAAEKKAABERAAAQooAAERHgABCigAARElAAEKKAABETIAAQooAAERQAABCigAARFdA
AEKKAABEYEAAQooAAERiQABCigAARGfAAEKKAABEaUAAQooAAERsQABCigAARHEAAEKKAABEdIAA
QooAAER3wABCigAARHnAAEKKAABEfEAAQooAAER9AABCigAARIHAAEKKAABEhAAAQooAAESFoABC
igAARIagAEKKAABEh2AAQooAAESJYABCigAARIoAAEKKAABEioAAQooAAESK4ABCigAARIugAEKK
AABEjAAAQooAAESMYABCigAARIzgAEKKAABEjcAAQooAAESOAABCigAARI7gAEKKAABEkKAAQooA
AESRQABCigAARJHAAEKKAABEkqAAQooAAESS4ABCigAARJOAAEKKAABElSAAQooAAESV4ABCigAA
w8YAAEKMAADDuIAAQowAAMO2gABCjAAAw7OAAEKMAADDrgAAQowAAMOtAABCjAAAw6oAAEKMAADD
poAAQowAAMOjAABCjAAAw5wAAEKMAADDlIAAQowAAMOTgABCjAAAw5EAAEKMAADDhYAAQowAAMOE
gABCjAAAw3oAAEKMAADDZwAAQowAAMNSAABCjAAAw04AAEKMAADDPwAAQowAAMMpAABCjAAAwxEA
AEKMAADDCQAAQowAAMMEAABCjAAAwvoAAEKMAADC4AAAQowAAMLYAABCjAAAwsAAAEKMAADCngAA
QowAAMKEAABCjAAAwmAAAEKMAADCTAAAQowAAMIgAABCjAAAwgQAAEKMAADBiAAAQowAAEDgAABC
jAAAQagAAEKMAABCIAAAQowAAEJQAABCjAAAQnQAAEKMAABCqAAAQowAAEK0AABCjAAAQtYAAEKM
AABC9AAAQowAAEMJAABCjAAAQxEAAEKMAABDGAAAQowAAEMcAABCjAAAQyAAAEKMAABDLQAAQowA
AEMzAABCjAAAQz0AAEKMAABDQQAAQowAAENFAABCjAAAQ0wAAEKMAABDUAAAQowAAENTAABCjAAA
Q1gAAEKMAABDYQAAQowAAENmAABCjAAAQ2kAAEKMAABDbwAAQowAAEN0AABCjAAAQ3kAAEKMAABD
fAAAQowAAEOAAABCjAAAQ4GAAEKMAABDg4AAQowAAEOFAABCjAAAQ4aAAEKMAABDiYAAQowAAEOL
AABCjAAAQ5EAAEKMAABDlgAAQowAAEOYgABCjAAAQ5oAAEKMAABDm4AAQowAAEOcgABCjAAAQ6WA
AEKMAABDqYAAQowAAEOxgABCjAAAQ7iAAEKMAABDwgAAQowAAEPEAABCjAAAQ8cAAEKMAABDzwAA
QowAAEPRAABCjAAAQ9WAAEKMAABD2IAAQowAAEPdgABCjAAAQ+CAAEKMAABD6oAAQowAAEP+AABC
jAAARAGAAEKMAABEH4AAQowAAEQlgABCjAAARCeAAEKMAABEKUAAQowAAEQtAABCjAAARC7AAEKM
AABEN4AAQowAAEQ8QABCjAAAREEAAEKMAABEREAAQowAAERJAABCjAAARE1AAEKMAABEVEAAQowA
AERYAABCjAAARFlAAEKMAABEXAAAQowAAEReAABCjAAARF+AAEKMAABEYUAAQowAAERigABCjAAA
RGOAAEKMAABEZIAAQowAAERlQABCjAAARGcAAEKMAABEaQAAQowAAERqQABCjAAARGuAAEKMAABE
bwAAQowAAERwgABCjAAARHEAAEKMAABEccAAQowAAER0QABCjAAARHXAAEKMAABEeAAAQowAAER4
gABCjAAARHmAAEKMAABEfYAAQowAAESDIABCjAAARISAAEKMAABEhMAAQowAAESGwABCjAAARIgg
AEKMAABEiWAAQowAAESLgABCjAAARI5AAEKMAABEkOAAQowAAESTYABCjAAARJUAAEKMAABElgAA
QowAAMPEAABCjgAAw70AAEKOAADDuYAAQo4AAMO4gABCjgAAw7SAAEKOAADDrgAAQo4AAMOrgABC
jgAAw6kAAEKOAADDpoAAQo4AAMOlgABCjgAAw6QAAEKOAADDoIAAQo4AAMOagABCjgAAw5YAAEKO
AADDk4AAQo4AAMONAABCjgAAw4iAAEKOAADDgoAAQo4AAMN3AABCjgAAw3AAAEKOAADDbQAAQo4A
AMNVAABCjgAAw0UAAEKOAADDPAAAQo4AAMM2AABCjgAAwzEAAEKOAADDLQAAQo4AAMMqAABCjgAA
wxsAAEKOAADDEgAAQo4AAMMLAABCjgAAwvgAAEKOAADC6AAAQo4AAMK+AABCjgAAwrAAAEKOAADC
pgAAQo4AAMJkAABCjgAAwlwAAEKOAADCNAAAQo4AAMFgAABCjgAAv4AAAEKOAABAgAAAQo4AAEFQ
AABCjgAAQcgAAEKOAABCFAAAQo4AAEJAAABCjgAAQnwAAEKOAABCmgAAQo4AAEKeAABCjgAAQrgA
AEKOAABC6AAAQo4AAEMGAABCjgAAQxIAAEKOAABDIAAAQo4AAEMqAABCjgAAQzMAAEKOAABDNQAA
Qo4AAEM6AABCjgAAQ0EAAEKOAABDRgAAQo4AAENKAABCjgAAQ04AAEKOAABDVgAAQo4AAENYAABC
jgAAQ1sAAEKOAABDYwAAQo4AAENlAABCjgAAQ24AAEKOAABDcQAAQo4AAEN0AABCjgAAQ3oAAEKO
AABDfgAAQo4AAEOAgABCjgAAQ4KAAEKOAABDh4AAQo4AAEOJAABCjgAAQ40AAEKOAABDjwAAQo4A
AEOSAABCjgAAQ5QAAEKOAABDl4AAQo4AAEOggABCjgAAQ6KAAEKOAABDpQAAQo4AAEOvgABCjgAA
Q7OAAEKOAABDuQAAQo4AAEO+AABCjgAAQ7+AAEKOAABDygAAQo4AAEPSgABCjgAAQ9gAAEKOAABD
4QAAQo4AAEPmgABCjgAAQ/qAAEKOAABEGAAAQo4AAEQbAABCjgAARCLAAEKOAABEJYAAQo4AAEQq
QABCjgAARCyAAEKOAABELwAAQo4AAEQxQABCjgAARDIAAEKOAABENgAAQo4AAEQ5wABCjgAAREAA
AEKOAABEQkAAQo4AAERGgABCjgAAREnAAEKOAABETkAAQo4AAERSwABCjgAARFkAAEKOAABEXAAA
Qo4AAEReQABCjgAARF+AAEKOAABEZkAAQo4AAERpQABCjgAARG1AAEKOAABEbgAAQo4AAERvQABC
jgAARHBAAEKOAABEcYAAQo4AAERygABCjgAARHSAAEKOAABEdkAAQo4AAER3QABCjgAARHnAAEKO
AABEewAAQo4AAER8AABCjgAARH0AAEKOAABEfcAAQo4AAER+gABCjgAARIEAAEKOAABEgmAAQo4A
AESD4ABCjgAARIQgAEKOAABEhgAAQo4AAESH4ABCjgAARIggAEKOAABEiUAAQo4AAESKIABCjgAA
RIrAAEKOAABEi4AAQo4AAESNIABCjgAARI5AAEKOAABEj4AAQo4AAESQQABCjgAARJEgAEKOAABE
kYAAQo4AAESSAABCjgAARJOgAEKOAADDwYAAQpAAAMO8gABCkAAAw7eAAEKQAADDtQAAQpAAAMOp
gABCkAAAw6eAAEKQAADDpAAAQpAAAMOiAABCkAAAw5+AAEKQAADDkIAAQpAAAMOMgABCkAAAw4oA
AEKQAADDhQAAQpAAAMOAAABCkAAAw3UAAEKQAADDZAAAQpAAAMNZAABCkAAAw1cAAEKQAADDUgAA
QpAAAMNHAABCkAAAwz0AAEKQAADDLQAAQpAAAMMiAABCkAAAwx0AAEKQAADDGwAAQpAAAMMRAABC
kAAAwwYAAEKQAADDAAAAQpAAAMLwAABCkAAAwt4AAEKQAADCzAAAQpAAAMLAAABCkAAAwroAAEKQ
AADCsAAAQpAAAMKkAABCkAAAwpwAAEKQAADCggAAQpAAAMJQAABCkAAAwgQAAEKQAADBgAAAQpAA
AMEwAABCkAAAP4AAAEKQAABAwAAAQpAAAEG4AABCkAAAQdAAAEKQAABCHAAAQpAAAEJEAABCkAAA
QmQAAEKQAABCdAAAQpAAAEKAAABCkAAAQqoAAEKQAABCtAAAQpAAAELGAABCkAAAQtgAAEKQAABC
9AAAQpAAAEL+AABCkAAAQwkAAEKQAABDGAAAQpAAAEMcAABCkAAAQyIAAEKQAABDJgAAQpAAAEMt
AABCkAAAQzQAAEKQAABDNwAAQpAAAEM9AABCkAAAQ0IAAEKQAABDSgAAQpAAAENQAABCkAAAQ1IA
AEKQAABDVAAAQpAAAENbAABCkAAAQ2IAAEKQAABDaAAAQpAAAENrAABCkAAAQ28AAEKQAABDdQAA
QpAAAEN5AABCkAAAQ30AAEKQAABDgQAAQpAAAEOEgABCkAAAQ4aAAEKQAABDiYAAQpAAAEOLgABC
kAAAQ5EAAEKQAABDkwAAQpAAAEOZgABCkAAAQ5yAAEKQAABDnwAAQpAAAEOhgABCkAAAQ6SAAEKQ
AABDp4AAQpAAAEOqgABCkAAAQ6+AAEKQAABDsYAAQpAAAEOzAABCkAAAQ7YAAEKQAABDuwAAQpAA
AEO9gABCkAAAQ8AAAEKQAABDwgAAQpAAAEPEgABCkAAAQ8cAAEKQAABDyoAAQpAAAEPPgABCkAAA
Q9YAAEKQAABD2IAAQpAAAEQXQABCkAAARBxAAEKQAABEH8AAQpAAAEQjQABCkAAARCVAAEKQAABE
KAAAQpAAAEQpgABCkAAARCzAAEKQAABEMIAAQpAAAEQ6AABCkAAARDuAAEKQAABEPkAAQpAAAERA
gABCkAAAREHAAEKQAABERoAAQpAAAERIQABCkAAAREmAAEKQAABESwAAQpAAAERMwABCkAAARE4A
AEKQAABEUAAAQpAAAERRAABCkAAARFHAAEKQAABEU0AAQpAAAERUQABCkAAARFVAAEKQAABEVgAA
QpAAAERZAABCkAAARFoAAEKQAABEWwAAQpAAAERcgABCkAAARF1AAEKQAABEXsAAQpAAAERhAABC
kAAARGLAAEKQAABEY0AAQpAAAERkAABCkAAARGaAAEKQAABEZ8AAQpAAAERpgABCkAAARGrAAEKQ
AABEbEAAQpAAAERvQABCkAAARHHAAEKQAABEcsAAQpAAAER0AABCkAAARHTAAEKQAABEeYAAQpAA
AER6QABCkAAARH3AAEKQAABEfoAAQpAAAESAwABCkAAARIEgAEKQAABEgkAAQpAAAESDIABCkAAA
RIXAAEKQAABEigAAQpAAAESPAABCkAAAw8WAAEKSAADDwgAAQpIAAMO/gABCkgAAw7sAAEKSAADD
tYAAQpIAAMOxgABCkgAAw62AAEKSAADDqQAAQpIAAMOkAABCkgAAw6EAAEKSAADDngAAQpIAAMOc
gABCkgAAw5GAAEKSAADDkAAAQpIAAMONgABCkgAAw4aAAEKSAADDhAAAQpIAAMOCAABCkgAAw24A
AEKSAADDagAAQpIAAMNeAABCkgAAw0wAAEKSAADDQQAAQpIAAMM2AABCkgAAwygAAEKSAADDHQAA
QpIAAMMXAABCkgAAwwgAAEKSAADC/gAAQpIAAML0AABCkgAAwrIAAEKSAADCqgAAQpIAAMKgAABC
kgAAwpQAAEKSAADCgAAAQpIAAMIEAABCkgAAwbAAAEKSAADBiAAAQpIAAMFQAABCkgAAwQAAAEKS
AAC/gAAAQpIAAEDAAABCkgAAQRAAAEKSAABBcAAAQpIAAEGYAABCkgAAQegAAEKSAABCAAAAQpIA
AEI4AABCkgAAQlAAAEKSAABCZAAAQpIAAEKMAABCkgAAQpgAAEKSAABC3AAAQpIAAELyAABCkgAA
QwAAAEKSAABDBAAAQpIAAEMIAABCkgAAQwwAAEKSAABDEAAAQpIAAEMZAABCkgAAQx0AAEKSAABD
IgAAQpIAAEMkAABCkgAAQykAAEKSAABDLAAAQpIAAEMvAABCkgAAQzQAAEKSAABDOAAAQpIAAEM9
AABCkgAAQ0YAAEKSAABDSwAAQpIAAENOAABCkgAAQ1YAAEKSAABDWQAAQpIAAENgAABCkgAAQ2UA
AEKSAABDbgAAQpIAAEN6AABCkgAAQ38AAEKSAABDgoAAQpIAAEOGgABCkgAAQ4gAAEKSAABDigAA
QpIAAEOLAABCkgAAQ5mAAEKSAABDm4AAQpIAAEOkgABCkgAAQ6gAAEKSAABDsIAAQpIAAEOzgABC
kgAAQ7WAAEKSAABDvoAAQpIAAEQIgABCkgAARAzAAEKSAABEFwAAQpIAAEQcgABCkgAARDfAAEKS
AABEPcAAQpIAAERCQABCkgAARErAAEKSAABETAAAQpIAAERUQABCkgAARFbAAEKSAABEXAAAQpIA
AERfgABCkgAARGKAAEKSAABEZMAAQpIAAERmgABCkgAARGdAAEKSAABEbMAAQpIAAERugABCkgAA
RHJAAEKSAABEdkAAQpIAAER3AABCkgAARHzAAEKSAABEg0AAQpIAAESEYABCkgAARIVAAEKSAABE
h0AAQpIAAESHoABCkgAARIggAEKSAABEikAAQpIAAESLIABCkgAARI0AAEKSAABEjoAAQpIAAESP
QABCkgAARI+gAEKSAABEkqAAQpIAAMPCgABClAAAw8GAAEKUAADDvAAAQpQAAMO4AABClAAAw7UA
AEKUAADDqoAAQpQAAMOkAABClAAAw5+AAEKUAADDm4AAQpQAAMOTgABClAAAw5AAAEKUAADDjYAA
QpQAAMOJAABClAAAw4OAAEKUAADDfQAAQpQAAMNnAABClAAAw2EAAEKUAADDWAAAQpQAAMNRAABC
lAAAwzgAAEKUAADDNQAAQpQAAMMZAABClAAAwxMAAEKUAADDBgAAQpQAAMLeAABClAAAwswAAEKU
AADCsAAAQpQAAMKMAABClAAAwmwAAEKUAADCMAAAQpQAAMIYAABClAAAwegAAEKUAADAAAAAQpQA
AEHYAABClAAAQgQAAEKUAABCgAAAQpQAAELmAABClAAAQwAAAEKUAABDEgAAQpQAAEMXAABClAAA
QxwAAEKUAABDKQAAQpQAAEMuAABClAAAQzMAAEKUAABDNwAAQpQAAENBAABClAAAQ0cAAEKUAABD
SgAAQpQAAENOAABClAAAQ1EAAEKUAABDWAAAQpQAAENcAABClAAAQ2IAAEKUAABDagAAQpQAAENv
AABClAAAQ3EAAEKUAABDeAAAQpQAAEOBAABClAAAQ4cAAEKUAABDiAAAQpQAAEOLAABClAAAQ44A
AEKUAABDlIAAQpQAAEOXAABClAAAQ5oAAEKUAABDoYAAQpQAAEOqAABClAAAQ68AAEKUAABDuIAA
QpQAAEO7AABClAAAQ76AAEKUAABDxgAAQpQAAEPMAABClAAAQ9oAAEKUAABD2wAAQpQAAEQbQABC
lAAARCEAAEKUAABEMQAAQpQAAEQ0AABClAAARD3AAEKUAABERAAAQpQAAERFQABClAAAREnAAEKU
AABES0AAQpQAAERUQABClAAARFhAAEKUAABEW8AAQpQAAERdAABClAAARF8AAEKUAABEYkAAQpQA
AERkwABClAAARGaAAEKUAABEZwAAQpQAAERngABClAAARGjAAEKUAABEagAAQpQAAERrAABClAAA
RGvAAEKUAABEbEAAQpQAAERtgABClAAARG9AAEKUAABEcEAAQpQAAERyAABClAAARHVAAEKUAABE
eUAAQpQAAER9AABClAAARIAgAEKUAABEhaAAQpQAAESGIABClAAARIcAAEKUAABEiKAAQpQAAESM
gABClAAARJBAAEKUAABEkcAAQpQAAMPHgABClgAAw8WAAEKWAADDwgAAQpYAAMO/gABClgAAw7kA
AEKWAADDt4AAQpYAAMO1AABClgAAw7EAAEKWAADDq4AAQpYAAMOlgABClgAAw6QAAEKWAADDmoAA
QpYAAMOYAABClgAAw5AAAEKWAADDiYAAQpYAAMOIgABClgAAw3sAAEKWAADDcwAAQpYAAMNuAABC
lgAAw2cAAEKWAADDTAAAQpYAAMNDAABClgAAwz4AAEKWAADDOAAAQpYAAMMwAABClgAAwyUAAEKW
AADDHAAAQpYAAMMZAABClgAAww4AAEKWAADDAwAAQpYAAMLCAABClgAAwqQAAEKWAADCkAAAQpYA
AMJ0AABClgAAwjAAAEKWAADCHAAAQpYAAMG4AABClgAAwYAAAEKWAADBMAAAQpYAAMAAAABClgAA
QIAAAEKWAABBgAAAQpYAAEIQAABClgAAQhwAAEKWAABCWAAAQpYAAEJwAABClgAAQpgAAEKWAABC
ngAAQpYAAEKuAABClgAAQsQAAEKWAABCygAAQpYAAELqAABClgAAQvYAAEKWAABDCAAAQpYAAEMN
AABClgAAQxQAAEKWAABDGwAAQpYAAEMoAABClgAAQzAAAEKWAABDQAAAQpYAAENFAABClgAAQ1gA
AEKWAABDWgAAQpYAAENvAABClgAAQ4IAAEKWAABDhYAAQpYAAEOJgABClgAAQ4sAAEKWAABDl4AA
QpYAAEOdAABClgAAQ6QAAEKWAABDpYAAQpYAAEOoAABClgAAQ6oAAEKWAABDtQAAQpYAAEO8AABC
lgAAQ7+AAEKWAABDwwAAQpYAAEPFgABClgAAQ8iAAEKWAABDz4AAQpYAAEPVAABClgAAQ9qAAEKW
AABD4IAAQpYAAEPigABClgAAQ+iAAEKWAABD6oAAQpYAAEPtAABClgAAQ/EAAEKWAABD8wAAQpYA
AEP0gABClgAAQ/cAAEKWAABD+AAAQpYAAEP5gABClgAAQ/uAAEKWAABD/4AAQpYAAEQBgABClgAA
RALAAEKWAABEA4AAQpYAAEQEwABClgAARAXAAEKWAABEBoAAQpYAAEQIQABClgAARAkAAEKWAABE
CcAAQpYAAEQKwABClgAARAuAAEKWAABEDoAAQpYAAEQTQABClgAARBVAAEKWAABEFgAAQpYAAEQY
AABClgAARBiAAEKWAABEGkAAQpYAAEQbAABClgAARBwAAEKWAABEHoAAQpYAAEQfwABClgAARCDA
AEKWAABEIcAAQpYAAEQjQABClgAARCRAAEKWAABEJoAAQpYAAEQnQABClgAARChAAEKWAABEKkAA
QpYAAEQrQABClgAARC2AAEKWAABEPMAAQpYAAERVwABClgAARGDAAEKWAABEZEAAQpYAAERrgABC
lgAARHGAAEKWAABEeMAAQpYAAER8gABClgAARICAAEKWAABEgcAAQpYAAESEoABClgAARIXAAEKW
AABEhiAAQpYAAESHIABClgAARIfAAEKWAABEiSAAQpYAAESKwABClgAARItAAEKWAABEjKAAQpYA
AESNAABClgAARI1gAEKWAABEjkAAQpYAAESPAABClgAARI+AAEKWAABEj+AAQpYAAESQgABClgAA
RJFgAEKWAABEkgAAQpYAAESTgABClgAARJQAAEKWAABElKAAQpYAAESVQABClgAARJWgAEKWAADD
tAAAQpgAAMOsgABCmAAAw6oAAEKYAADDnYAAQpgAAMOVAABCmAAAw4yAAEKYAADDhoAAQpgAAMOE
AABCmAAAw38AAEKYAADDegAAQpgAAMNrAABCmAAAw00AAEKYAADDOAAAQpgAAMM1AABCmAAAwzEA
AEKYAADDJwAAQpgAAMMbAABCmAAAww0AAEKYAADC7AAAQpgAAMLUAABCmAAAwrYAAEKYAADCngAA
QpgAAMKCAABCmAAAwmQAAEKYAADCRAAAQpgAAMI4AABCmAAAwhAAAEKYAADBgAAAQpgAAMEwAABC
mAAAAAAAAEKYAABAwAAAQpgAAEIYAABCmAAAQjAAAEKYAABCUAAAQpgAAEKMAABCmAAAQpQAAEKY
AABC/AAAQpgAAEMDAABCmAAAQwgAAEKYAABDDwAAQpgAAEMVAABCmAAAQxsAAEKYAABDJQAAQpgA
AEMsAABCmAAAQzAAAEKYAABDNQAAQpgAAEM8AABCmAAAQ0cAAEKYAABDSwAAQpgAAENUAABCmAAA
Q1gAAEKYAABDWwAAQpgAAENjAABCmAAAQ2kAAEKYAABDbgAAQpgAAEN1AABCmAAAQ3oAAEKYAABD
hwAAQpgAAEOKAABCmAAAQ4wAAEKYAABDj4AAQpgAAEOTAABCmAAAQ5eAAEKYAABDooAAQpgAAEOp
AABCmAAAQ7OAAEKYAABDtgAAQpgAAEO4gABCmAAAQ7sAAEKYAABDwQAAQpgAAEPbAABCmAAAQ+KA
AEKYAABEC0AAQpgAAEQLwABCmAAARBHAAEKYAABEHkAAQpgAAEQfQABCmAAARCFAAEKYAABEIoAA
QpgAAEQvQABCmAAARDXAAEKYAABENsAAQpgAAEQ6wABCmAAARDzAAEKYAABERMAAQpgAAERGwABC
mAAARElAAEKYAABEUMAAQpgAAERXwABCmAAARF4AAEKYAABEYIAAQpgAAERiQABCmAAARGcAAEKY
AABEbIAAQpgAAERuQABCmAAARHrAAEKYAABEgEAAQpgAAESCIABCmAAARIOgAEKYAABEhkAAQpgA
AESHAABCmAAARIfgAEKYAABEiUAAQpgAAESKIABCmAAARIugAEKYAABEjUAAQpgAAESNwABCmAAA
RI5gAEKYAABEjuAAQpgAAESQYABCmAAARJEgAEKYAABEkgAAQpgAAESSgABCmAAARJMgAEKYAABE
k8AAQpgAAESUIABCmAAARJTAAEKYAABElUAAQpgAAESVgABCmAAARJYAAEKYAADDwYAAQpoAAMO8
gABCmgAAw7AAAEKaAADDq4AAQpoAAMOkAABCmgAAw58AAEKaAADDnQAAQpoAAMOVgABCmgAAw5OA
AEKaAADDkYAAQpoAAMOKAABCmgAAw4eAAEKaAADDhIAAQpoAAMODgABCmgAAw4GAAEKaAADDegAA
QpoAAMNqAABCmgAAw1gAAEKaAADDTwAAQpoAAMNLAABCmgAAwzoAAEKaAADDKAAAQpoAAMMjAABC
mgAAwx8AAEKaAADDGQAAQpoAAMMQAABCmgAAwwgAAEKaAADDAAAAQpoAAML8AABCmgAAwvIAAEKa
AADC6gAAQpoAAMLgAABCmgAAwsgAAEKaAADCugAAQpoAAMKyAABCmgAAwqoAAEKaAADCngAAQpoA
AMKaAABCmgAAwpIAAEKaAADChAAAQpoAAMJsAABCmgAAwlwAAEKaAADCEAAAQpoAAMIAAABCmgAA
waAAAEKaAADBYAAAQpoAAMEAAABCmgAAv4AAAEKaAABAoAAAQpoAAEEwAABCmgAAQYgAAEKaAABB
wAAAQpoAAEHwAABCmgAAQgQAAEKaAABCKAAAQpoAAEJAAABCmgAAQlQAAEKaAABCaAAAQpoAAEJ4
AABCmgAAQoYAAEKaAABClgAAQpoAAEKaAABCmgAAQqAAAEKaAABCqAAAQpoAAEKwAABCmgAAQroA
AEKaAABCxgAAQpoAAELaAABCmgAAQuQAAEKaAABC7AAAQpoAAEL0AABCmgAAQwAAAEKaAABDBgAA
QpoAAEMOAABCmgAAQxMAAEKaAABDGQAAQpoAAEMfAABCmgAAQyIAAEKaAABDKAAAQpoAAEMuAABC
mgAAQzEAAEKaAABDNAAAQpoAAEM2AABCmgAAQ0YAAEKaAABDSQAAQpoAAENOAABCmgAAQ1AAAEKa
AABDUwAAQpoAAENXAABCmgAAQ18AAEKaAABDZwAAQpoAAENqAABCmgAAQ20AAEKaAABDcAAAQpoA
AEN2AABCmgAAQ30AAEKaAABDfwAAQpoAAEOCgABCmgAAQ4QAAEKaAABDhYAAQpoAAEOGgABCmgAA
Q4gAAEKaAABDiwAAQpoAAEOYgABCmgAAQ6UAAEKaAABDp4AAQpoAAEOxAABCmgAAQ7eAAEKaAABD
wgAAQpoAAEPEAABCmgAAQ8mAAEKaAABDzoAAQpoAAEPZgABCmgAARBCAAEKaAABEFUAAQpoAAEQY
wABCmgAARCAAAEKaAABEJQAAQpoAAEQqAABCmgAARDUAAEKaAABENsAAQpoAAEQ5wABCmgAAREHA
AEKaAABERcAAQpoAAERGgABCmgAAREhAAEKaAABESUAAQpoAAERLgABCmgAARE8AAEKaAABEUEAA
QpoAAERRAABCmgAARFRAAEKaAABEVgAAQpoAAERWwABCmgAARFeAAEKaAABEWAAAQpoAAERZAABC
mgAARFrAAEKaAABEXAAAQpoAAERcwABCmgAARF6AAEKaAABEX4AAQpoAAERhAABCmgAARGLAAEKa
AABEY4AAQpoAAERkQABCmgAARGTAAEKaAABEZgAAQpoAAERoAABCmgAARGiAAEKaAABEagAAQpoA
AERrgABCmgAARGyAAEKaAABEcMAAQpoAAERzQABCmgAARHPAAEKaAABEdkAAQpoAAER4AABCmgAA
RHyAAEKaAABEfgAAQpoAAER+gABCmgAARH/AAEKaAABEgWAAQpoAAESDAABCmgAARIUAAEKaAABE
hiAAQpoAAESG4ABCmgAARIcgAEKaAABEiaAAQpoAAESPQABCmgAARJBgAEKaAABEkaAAQpoAAEST
oABCmgAARJYAAEKaAADDxgAAQpwAAMPDgABCnAAAw8EAAEKcAADDvwAAQpwAAMO9AABCnAAAw7mA
AEKcAADDt4AAQpwAAMOwgABCnAAAw68AAEKcAADDpwAAQpwAAMOfAABCnAAAw5wAAEKcAADDmAAA
QpwAAMOUgABCnAAAw5MAAEKcAADDkAAAQpwAAMOMgABCnAAAw4qAAEKcAADDiAAAQpwAAMOFgABC
nAAAw4IAAEKcAADDfAAAQpwAAMNxAABCnAAAw20AAEKcAADDawAAQpwAAMNiAABCnAAAw1MAAEKc
AADDSAAAQpwAAMNCAABCnAAAw0AAAEKcAADDOQAAQpwAAMM0AABCnAAAwywAAEKcAADDJQAAQpwA
AMMVAABCnAAAwxAAAEKcAADDCQAAQpwAAML4AABCnAAAwtgAAEKcAADC0gAAQpwAAMLKAABCnAAA
wr4AAEKcAADCqgAAQpwAAMKcAABCnAAAwo4AAEKcAADCeAAAQpwAAMJUAABCnAAAwjQAAEKcAADC
LAAAQpwAAMIcAABCnAAAwcgAAEKcAADA4AAAQpwAAEAAAABCnAAAQKAAAEKcAABBcAAAQpwAAEGY
AABCnAAAQfAAAEKcAABCCAAAQpwAAEIcAABCnAAAQjgAAEKcAABCbAAAQpwAAEKOAABCnAAAQqwA
AEKcAABCvAAAQpwAAELMAABCnAAAQtwAAEKcAABC4gAAQpwAAELyAABCnAAAQvwAAEKcAABDDQAA
QpwAAEMSAABCnAAAQxcAAEKcAABDGwAAQpwAAEMqAABCnAAAQywAAEKcAABDLwAAQpwAAEMyAABC
nAAAQzUAAEKcAABDNwAAQpwAAEM/AABCnAAAQ0MAAEKcAABDRwAAQpwAAENMAABCnAAAQ1IAAEKc
AABDVQAAQpwAAENZAABCnAAAQ14AAEKcAABDYwAAQpwAAENpAABCnAAAQ2wAAEKcAABDbwAAQpwA
AEN0AABCnAAAQ3cAAEKcAABDegAAQpwAAEN+AABCnAAAQ4UAAEKcAABDh4AAQpwAAEOOAABCnAAA
Q5MAAEKcAABDlgAAQpwAAEObAABCnAAAQ52AAEKcAABDogAAQpwAAEOlgABCnAAAQ6eAAEKcAABD
qgAAQpwAAEOvAABCnAAAQ7CAAEKcAABDuAAAQpwAAEO7gABCnAAAQ72AAEKcAABDwgAAQpwAAEPE
gABCnAAAQ8uAAEKcAABD8gAAQpwAAEP3gABCnAAARAbAAEKcAABEG0AAQpwAAEQjwABCnAAARDGA
AEKcAABENEAAQpwAAEQ6wABCnAAARDyAAEKcAABEQsAAQpwAAERDwABCnAAAREcAAEKcAABESEAA
QpwAAERJwABCnAAAREqAAEKcAABETEAAQpwAAERNgABCnAAARE/AAEKcAABEUMAAQpwAAERSAABC
nAAARFKAAEKcAABEVIAAQpwAAERXAABCnAAARFgAAEKcAABEWMAAQpwAAERZQABCnAAARFoAAEKc
AABEWoAAQpwAAERdAABCnAAARF5AAEKcAABEXwAAQpwAAERgAABCnAAARGDAAEKcAABEZMAAQpwA
AERlwABCnAAARGeAAEKcAABEaUAAQpwAAERrwABCnAAARG7AAEKcAABEckAAQpwAAERzQABCnAAA
RHcAAEKcAABEeAAAQpwAAER9gABCnAAARH4AAEKcAABEf8AAQpwAAESBYABCnAAARIHgAEKcAABE
gsAAQpwAAESFIABCnAAARIXAAEKcAABEiGAAQpwAAESJgABCnAAARI/AAEKcAABEk6AAQpwAAMPD
gABCngAAw8AAAEKeAADDvYAAQp4AAMO4gABCngAAw7GAAEKeAADDrYAAQp4AAMOlgABCngAAw6MA
AEKeAADDngAAQp4AAMOagABCngAAw5IAAEKeAADDjoAAQp4AAMONAABCngAAw4mAAEKeAADDhIAA
Qp4AAMOAgABCngAAw3UAAEKeAADDcQAAQp4AAMNuAABCngAAw2kAAEKeAADDZAAAQp4AAMNeAABC
ngAAw1MAAEKeAADDRgAAQp4AAMM/AABCngAAwzIAAEKeAADDKQAAQp4AAMMiAABCngAAwx4AAEKe
AADDBwAAQp4AAML6AABCngAAwugAAEKeAADCxAAAQp4AAMK8AABCngAAwqgAAEKeAADCnAAAQp4A
AMKQAABCngAAwoIAAEKeAADCUAAAQp4AAMIYAABCngAAwfAAAEKeAADBsAAAQp4AAAAAAABCngAA
QVAAAEKeAABB4AAAQp4AAEJAAABCngAAQkwAAEKeAABCYAAAQp4AAEKAAABCngAAQo4AAEKeAABC
qgAAQp4AAELUAABCngAAQt4AAEKeAABC5gAAQp4AAEL8AABCngAAQwcAAEKeAABDDQAAQp4AAEMV
AABCngAAQx4AAEKeAABDJAAAQp4AAEMqAABCngAAQywAAEKeAABDNAAAQp4AAEM7AABCngAAQz4A
AEKeAABDQwAAQp4AAENGAABCngAAQ1QAAEKeAABDWAAAQp4AAENcAABCngAAQ2AAAEKeAABDbgAA
Qp4AAEN2AABCngAAQ3gAAEKeAABDgQAAQp4AAEOJAABCngAAQ4yAAEKeAABDlQAAQp4AAEOcAABC
ngAAQ50AAEKeAABDoYAAQp4AAEOjgABCngAAQ6qAAEKeAABDrwAAQp4AAEPAAABCngAAQ8IAAEKe
AABDxQAAQp4AAEPMAABCngAAQ8+AAEKeAABD1wAAQp4AAEPwAABCngAARABAAEKeAABECYAAQp4A
AEQMwABCngAARA+AAEKeAABEEMAAQp4AAEQTwABCngAARBYAAEKeAABEFsAAQp4AAEQYgABCngAA
RBlAAEKeAABEG0AAQp4AAEQcQABCngAARB3AAEKeAABEHoAAQp4AAEQhQABCngAARCIAAEKeAABE
IoAAQp4AAEQjQABCngAARCYAAEKeAABEKEAAQp4AAEQpQABCngAARCrAAEKeAABEK8AAQp4AAEQw
gABCngAARDIAAEKeAABENAAAQp4AAEQ1gABCngAARDbAAEKeAABEOkAAQp4AAEQ7wABCngAARD2A
AEKeAABEP0AAQp4AAERAQABCngAAREFAAEKeAABEQoAAQp4AAEREQABCngAAREXAAEKeAABER8AA
Qp4AAERIgABCngAAREsAAEKeAABETEAAQp4AAEROAABCngAARE8AAEKeAABEUMAAQp4AAERSQABC
ngAARFPAAEKeAABEVsAAQp4AAERYwABCngAARF3AAEKeAABEXwAAQp4AAERgAABCngAARGGAAEKe
AABEYsAAQp4AAERjgABCngAARGYAAEKeAABEZwAAQp4AAERpAABCngAARGrAAEKeAABEa8AAQp4A
AERvAABCngAARG/AAEKeAABEc8AAQp4AAER3gABCngAARHhAAEKeAABEe0AAQp4AAER8gABCngAA
RIBAAEKeAABEgSAAQp4AAESBYABCngAARIKAAEKeAABEg4AAQp4AAESIYABCngAARIzAAEKeAABE
jkAAQp4AAESPgABCngAARJCAAEKeAABEkWAAQp4AAESS4ABCngAARJSAAEKeAADDwoAAQqAAAMPA
AABCoAAAw7yAAEKgAADDtQAAQqAAAMO0AABCoAAAw68AAEKgAADDp4AAQqAAAMOmgABCoAAAw6QA
AEKgAADDnoAAQqAAAMOUgABCoAAAw5MAAEKgAADDkAAAQqAAAMOGAABCoAAAw4AAAEKgAADDfQAA
QqAAAMN1AABCoAAAw2sAAEKgAADDZgAAQqAAAMNaAABCoAAAw0wAAEKgAADDRAAAQqAAAMMlAABC
oAAAwxMAAEKgAADDBwAAQqAAAMMBAABCoAAAwuoAAEKgAADC2gAAQqAAAMLQAABCoAAAwsYAAEKg
AADCmAAAQqAAAMKGAABCoAAAwkwAAEKgAADCLAAAQqAAAMIcAABCoAAAwZgAAEKgAADBEAAAQqAA
AECAAABCoAAAQbAAAEKgAABCEAAAQqAAAEIgAABCoAAAQlwAAEKgAABCngAAQqAAAEK6AABCoAAA
QsgAAEKgAABC+AAAQqAAAEMJAABCoAAAQw0AAEKgAABDGQAAQqAAAEMdAABCoAAAQyUAAEKgAABD
KQAAQqAAAEMwAABCoAAAQzcAAEKgAABDOwAAQqAAAENBAABCoAAAQ0QAAEKgAABDTwAAQqAAAENU
AABCoAAAQ2EAAEKgAABDYwAAQqAAAEN1AABCoAAAQ3gAAEKgAABDfAAAQqAAAEOMgABCoAAAQ5CA
AEKgAABDkoAAQqAAAEOWAABCoAAAQ50AAEKgAABDn4AAQqAAAEOlAABCoAAAQ6wAAEKgAABDrYAA
QqAAAEOvgABCoAAAQ72AAEKgAABDwIAAQqAAAEPDgABCoAAAQ8yAAEKgAABD0wAAQqAAAEPYgABC
oAAAQ9oAAEKgAABEEUAAQqAAAEQWgABCoAAARBnAAEKgAABEHEAAQqAAAEQgAABCoAAARCIAAEKg
AABEJoAAQqAAAEQoAABCoAAARCxAAEKgAABEL8AAQqAAAEQxwABCoAAARDQAAEKgAABENgAAQqAA
AEQ3gABCoAAARD/AAEKgAABEQ0AAQqAAAERIwABCoAAAREsAAEKgAABETQAAQqAAAEROgABCoAAA
RFPAAEKgAABEVQAAQqAAAERXgABCoAAARFmAAEKgAABEW4AAQqAAAERcgABCoAAARF2AAEKgAABE
XgAAQqAAAERgwABCoAAARGFAAEKgAABEY0AAQqAAAERlAABCoAAARGXAAEKgAABEZ8AAQqAAAERp
wABCoAAARGpAAEKgAABEa4AAQqAAAERswABCoAAARHAAAEKgAABEcwAAQqAAAER0QABCoAAARHZA
AEKgAABEdwAAQqAAAER6wABCoAAARH3AAEKgAABEf0AAQqAAAESAYABCoAAARIOgAEKgAABEhCAA
QqAAAESEwABCoAAARIpgAEKgAABEjCAAQqAAAESNYABCoAAARJDgAEKgAADDtgAAQqIAAMOxAABC
ogAAw6yAAEKiAADDqwAAQqIAAMOhgABCogAAw5iAAEKiAADDlIAAQqIAAMOTgABCogAAw42AAEKi
AADDhgAAQqIAAMOEAABCogAAw4IAAEKiAADDdAAAQqIAAMNqAABCogAAw1gAAEKiAADDTgAAQqIA
AMNMAABCogAAwz8AAEKiAADDOQAAQqIAAMMwAABCogAAwy0AAEKiAADDKAAAQqIAAMMkAABCogAA
wxcAAEKiAADDEwAAQqIAAMMOAABCogAAwwEAAEKiAADC5gAAQqIAAMLWAABCogAAwswAAEKiAADC
xAAAQqIAAMKqAABCogAAwpoAAEKiAADCZAAAQqIAAMJIAABCogAAwhQAAEKiAADCBAAAQqIAAMFg
AABCogAAwSAAAEKiAABAAAAAQqIAAECAAABCogAAQVAAAEKiAABBqAAAQqIAAEHgAABCogAAQkAA
AEKiAABCUAAAQqIAAEJcAABCogAAQpAAAEKiAABC8gAAQqIAAEMPAABCogAAQxMAAEKiAABDFwAA
QqIAAEMZAABCogAAQyEAAEKiAABDJgAAQqIAAEMoAABCogAAQysAAEKiAABDMQAAQqIAAEM2AABC
ogAAQzgAAEKiAABDPgAAQqIAAENEAABCogAAQ0gAAEKiAABDSgAAQqIAAENOAABCogAAQ1YAAEKi
AABDXQAAQqIAAENhAABCogAAQ2QAAEKiAABDaAAAQqIAAENwAABCogAAQ3MAAEKiAABDfQAAQqIA
AEOAgABCogAAQ4GAAEKiAABDhgAAQqIAAEOJgABCogAAQ46AAEKiAABDkgAAQqIAAEOXgABCogAA
Q5yAAEKiAABDoQAAQqIAAEOjgABCogAAQ6UAAEKiAABDp4AAQqIAAEOtAABCogAAQ7KAAEKiAABD
u4AAQqIAAEPEAABCogAAQ8qAAEKiAABDywAAQqIAAEPQAABCogAAQ9WAAEKiAABD14AAQqIAAEPo
gABCogAAQ/OAAEKiAABD9wAAQqIAAEQGAABCogAARBNAAEKiAABEFIAAQqIAAEQVQABCogAARBoA
AEKiAABEHcAAQqIAAEQggABCogAARCIAAEKiAABEJ0AAQqIAAEQowABCogAARCyAAEKiAABEL8AA
QqIAAEQzgABCogAARDeAAEKiAABEOUAAQqIAAEQ6QABCogAARDzAAEKiAABEPoAAQqIAAERAwABC
ogAAREGAAEKiAABEQoAAQqIAAEREQABCogAAREVAAEKiAABERkAAQqIAAERHAABCogAAREeAAEKi
AABESYAAQqIAAERKwABCogAARE1AAEKiAABET4AAQqIAAERRQABCogAARFLAAEKiAABEU8AAQqIA
AERUQABCogAARFcAAEKiAABEWgAAQqIAAERcwABCogAARF7AAEKiAABEYQAAQqIAAERiQABCogAA
RGMAAEKiAABEZsAAQqIAAERogABCogAARGnAAEKiAABEbgAAQqIAAERxgABCogAARHJAAEKiAABE
dMAAQqIAAER2QABCogAARHoAAEKiAABEfMAAQqIAAESHwABCogAARIngAEKiAABEi6AAQqIAAESP
YABCogAAw8cAAEKkAADDxYAAQqQAAMPCgABCpAAAw7uAAEKkAADDtoAAQqQAAMOzgABCpAAAw6+A
AEKkAADDrIAAQqQAAMOkAABCpAAAw58AAEKkAADDloAAQqQAAMORgABCpAAAw4UAAEKkAADDegAA
QqQAAMNuAABCpAAAw08AAEKkAADDSAAAQqQAAMNCAABCpAAAwzwAAEKkAADDHgAAQqQAAMMaAABC
pAAAwxQAAEKkAADDBAAAQqQAAMLsAABCpAAAwt4AAEKkAADCxAAAQqQAAMDgAABCpAAAv4AAAEKk
AABBuAAAQqQAAEIMAABCpAAAQhgAAEKkAABCogAAQqQAAEKwAABCpAAAQu4AAEKkAABDAgAAQqQA
AEMJAABCpAAAQxMAAEKkAABDFwAAQqQAAEMbAABCpAAAQyEAAEKkAABDJAAAQqQAAEMoAABCpAAA
Qy0AAEKkAABDNwAAQqQAAEM6AABCpAAAQz4AAEKkAABDQwAAQqQAAENGAABCpAAAQ0kAAEKkAABD
TQAAQqQAAENWAABCpAAAQ1oAAEKkAABDXQAAQqQAAENtAABCpAAAQ28AAEKkAABDgAAAQqQAAEOF
AABCpAAAQ42AAEKkAABDkYAAQqQAAEOTgABCpAAAQ5kAAEKkAABDpIAAQqQAAEOwgABCpAAAQ7QA
AEKkAABDuYAAQqQAAEO+AABCpAAAQ8wAAEKkAABD0gAAQqQAAEP1AABCpAAARASAAEKkAABECoAA
QqQAAEQMAABCpAAARA4AAEKkAABEEQAAQqQAAEQRwABCpAAARBUAAEKkAABEF4AAQqQAAEQYQABC
pAAARBwAAEKkAABEHQAAQqQAAEQfwABCpAAARCYAAEKkAABEMcAAQqQAAEQ1QABCpAAARDlAAEKk
AABEPsAAQqQAAEREAABCpAAAREcAAEKkAABETUAAQqQAAERPQABCpAAARFCAAEKkAABEU4AAQqQA
AERdAABCpAAARGjAAEKkAABEcsAAQqQAAER0wABCpAAARHhAAEKkAABEesAAQqQAAER+QABCpAAA
RIEAAEKkAABEgYAAQqQAAESCQABCpAAARIQAAEKkAABEheAAQqQAAESGgABCpAAARIeAAEKkAABE
iEAAQqQAAESJQABCpAAARIuAAEKkAABEjYAAQqQAAESOQABCpAAARI7gAEKkAABEkGAAQqQAAESR
QABCpAAARJIgAEKkAABEkoAAQqQAAESTYABCpAAARJQAAEKkAABElGAAQqQAAESVIABCpAAARJWg
AEKkAADDxwAAQqYAAMPEAABCpgAAw7WAAEKmAADDtAAAQqYAAMOvAABCpgAAw60AAEKmAADDn4AA
QqYAAMOdAABCpgAAw5gAAEKmAADDlwAAQqYAAMOSAABCpgAAw4yAAEKmAADDgYAAQqYAAMNtAABC
pgAAw2QAAEKmAADDXwAAQqYAAMNWAABCpgAAw0gAAEKmAADDPgAAQqYAAMMvAABCpgAAwywAAEKm
AADDGAAAQqYAAMMQAABCpgAAwwgAAEKmAADDBgAAQqYAAMMCAABCpgAAwvwAAEKmAADC9AAAQqYA
AMLqAABCpgAAwtwAAEKmAADC1AAAQqYAAMLGAABCpgAAwrYAAEKmAADCmAAAQqYAAMKEAABCpgAA
wmAAAEKmAADCHAAAQqYAAMIMAABCpgAAwegAAEKmAADA4AAAQqYAAMBAAABCpgAAQMAAAEKmAABB
kAAAQqYAAEIsAABCpgAAQlQAAEKmAABCkgAAQqYAAEKiAABCpgAAQrYAAEKmAABC3gAAQqYAAELw
AABCpgAAQvwAAEKmAABDCAAAQqYAAEMRAABCpgAAQxgAAEKmAABDGwAAQqYAAEMdAABCpgAAQyAA
AEKmAABDKgAAQqYAAEMsAABCpgAAQzUAAEKmAABDOQAAQqYAAEM8AABCpgAAQ0QAAEKmAABDSwAA
QqYAAENQAABCpgAAQ1MAAEKmAABDXAAAQqYAAENmAABCpgAAQ20AAEKmAABDcAAAQqYAAEN1AABC
pgAAQ30AAEKmAABDgoAAQqYAAEOGAABCpgAAQ4qAAEKmAABDjQAAQqYAAEOegABCpgAAQ66AAEKm
AABDtIAAQqYAAEO9AABCpgAAQ8EAAEKmAABD24AAQqYAAEPgAABCpgAARBCAAEKmAABEIsAAQqYA
AEQlgABCpgAARCjAAEKmAABEMoAAQqYAAEQ0AABCpgAARD4AAEKmAABEPwAAQqYAAERCAABCpgAA
REeAAEKmAABETkAAQqYAAERQQABCpgAARFUAAEKmAABEVgAAQqYAAERXwABCpgAARFmAAEKmAABE
W0AAQqYAAERdwABCpgAARF8AAEKmAABEYwAAQqYAAERkQABCpgAARGdAAEKmAABEaQAAQqYAAERs
AABCpgAARG0AAEKmAABEbwAAQqYAAER1gABCpgAARHYAAEKmAABEdwAAQqYAAER5gABCpgAARHrA
AEKmAABEfEAAQqYAAER9gABCpgAARH+AAEKmAABEgCAAQqYAAESBoABCpgAARINgAEKmAABEhQAA
QqYAAESGAABCpgAARIZgAEKmAABEhqAAQqYAAESHQABCpgAARIkAAEKmAABEi4AAQqYAAESMgABC
pgAARI1gAEKmAABEjiAAQqYAAESO4ABCpgAARI+AAEKmAABEkAAAQqYAAESV4ABCpgAAw8aAAEKo
AADDxIAAQqgAAMO4AABCqAAAw66AAEKoAADDrAAAQqgAAMOpAABCqAAAw6gAAEKoAADDpQAAQqgA
AMOhAABCqAAAw5sAAEKoAADDlwAAQqgAAMORAABCqAAAw4yAAEKoAADDhgAAQqgAAMOFAABCqAAA
w4OAAEKoAADDdAAAQqgAAMNoAABCqAAAw2QAAEKoAADDVwAAQqgAAMNGAABCqAAAw0AAAEKoAADD
PQAAQqgAAMM4AABCqAAAwy0AAEKoAADDIQAAQqgAAMMTAABCqAAAww0AAEKoAADDBwAAQqgAAMLi
AABCqAAAwtgAAEKoAADCyAAAQqgAAMK+AABCqAAAwrYAAEKoAADCrAAAQqgAAMKgAABCqAAAwpoA
AEKoAADCdAAAQqgAAMJIAABCqAAAwiwAAEKoAADCCAAAQqgAAMHoAABCqAAAwbAAAEKoAADBkAAA
QqgAAMGAAABCqAAAwUAAAEKoAADBEAAAQqgAAMBAAABCqAAAQKAAAEKoAABBEAAAQqgAAEFgAABC
qAAAQZAAAEKoAABBsAAAQqgAAEHIAABCqAAAQggAAEKoAABCGAAAQqgAAEI0AABCqAAAQkwAAEKo
AABCXAAAQqgAAEJoAABCqAAAQnwAAEKoAABCjAAAQqgAAEKWAABCqAAAQpwAAEKoAABCrAAAQqgA
AEK4AABCqAAAQtIAAEKoAABC2gAAQqgAAELkAABCqAAAQwIAAEKoAABDBgAAQqgAAEMLAABCqAAA
Qw8AAEKoAABDEgAAQqgAAEMVAABCqAAAQxsAAEKoAABDHgAAQqgAAEMkAABCqAAAQycAAEKoAABD
KQAAQqgAAEMsAABCqAAAQzAAAEKoAABDNgAAQqgAAEM4AABCqAAAQzsAAEKoAABDQgAAQqgAAENG
AABCqAAAQ0kAAEKoAABDTAAAQqgAAENPAABCqAAAQ1IAAEKoAABDWAAAQqgAAENbAABCqAAAQ14A
AEKoAABDYQAAQqgAAENpAABCqAAAQ20AAEKoAABDdQAAQqgAAEN5AABCqAAAQ3wAAEKoAABDhoAA
QqgAAEOWAABCqAAAQ5uAAEKoAABDnYAAQqgAAEOfgABCqAAAQ6GAAEKoAABDqAAAQqgAAEOsgABC
qAAAQ7KAAEKoAABDtoAAQqgAAEO7gABCqAAAQ70AAEKoAABDvwAAQqgAAEPDgABCqAAAQ8aAAEKo
AABDyYAAQqgAAEP+gABCqAAARA0AAEKoAABEEkAAQqgAAEQXQABCqAAARBlAAEKoAABEHEAAQqgA
AEQfgABCqAAARCwAAEKoAABENoAAQqgAAEQ3gABCqAAARDtAAEKoAABEPsAAQqgAAERAAABCqAAA
REKAAEKoAABER4AAQqgAAERIQABCqAAAREjAAEKoAABESoAAQqgAAEROgABCqAAARE/AAEKoAABE
UYAAQqgAAERTQABCqAAARFVAAEKoAABEVwAAQqgAAERYQABCqAAARFjAAEKoAABEWYAAQqgAAERa
QABCqAAARFsAAEKoAABEXEAAQqgAAERdQABCqAAARF5AAEKoAABEX0AAQqgAAERggABCqAAARGMA
AEKoAABEZAAAQqgAAERlgABCqAAARGZAAEKoAABEakAAQqgAAERsAABCqAAARG5AAEKoAABEb0AA
QqgAAERyAABCqAAARHNAAEKoAABEdUAAQqgAAER3AABCqAAARHiAAEKoAABEekAAQqgAAER7QABC
qAAARHxAAEKoAABEgCAAQqgAAESAoABCqAAARINAAEKoAABEiaAAQqgAAESRAABCqAAARJQAAEKo
AABElIAAQqgAAESVQABCqAAAw8aAAEKqAADDu4AAQqoAAMO3gABCqgAAw7GAAEKqAADDrQAAQqoA
AMOlAABCqgAAw4+AAEKqAADDjIAAQqoAAMOJgABCqgAAw4QAAEKqAADDgoAAQqoAAMOAgABCqgAA
w3wAAEKqAADDeAAAQqoAAMNXAABCqgAAw0YAAEKqAADDNwAAQqoAAMMyAABCqgAAwy8AAEKqAADD
KAAAQqoAAMLmAABCqgAAwq4AAEKqAADCZAAAQqoAAMJcAABCqgAAwjQAAEKqAADCEAAAQqoAAMHA
AABCqgAAQcAAAEKqAABCNAAAQqoAAEJYAABCqgAAQoAAAEKqAABCugAAQqoAAELOAABCqgAAQvgA
AEKqAABC/gAAQqoAAEMMAABCqgAAQxIAAEKqAABDGgAAQqoAAEMfAABCqgAAQyUAAEKqAABDKAAA
QqoAAEMuAABCqgAAQzEAAEKqAABDNAAAQqoAAEM4AABCqgAAQzsAAEKqAABDPwAAQqoAAENDAABC
qgAAQ0YAAEKqAABDTAAAQqoAAENUAABCqgAAQ1YAAEKqAABDXAAAQqoAAENhAABCqgAAQ2IAAEKq
AABDaQAAQqoAAENtAABCqgAAQ3IAAEKqAABDdgAAQqoAAEOBAABCqgAAQ4MAAEKqAABDiQAAQqoA
AEOMgABCqgAAQ6KAAEKqAABDqYAAQqoAAEOtAABCqgAAQ7uAAEKqAABDxgAAQqoAAEPJAABCqgAA
Q8qAAEKqAABEFQAAQqoAAEQaAABCqgAARB1AAEKqAABEH4AAQqoAAEQggABCqgAARCFAAEKqAABE
IsAAQqoAAEQlAABCqgAARCsAAEKqAABEL4AAQqoAAEQ1AABCqgAARDdAAEKqAABEOwAAQqoAAEQ8
wABCqgAAREAAAEKqAABERwAAQqoAAERJAABCqgAAREsAAEKqAABES8AAQqoAAERNAABCqgAARFEA
AEKqAABEU4AAQqoAAERUgABCqgAARFXAAEKqAABEV4AAQqoAAERZQABCqgAARFtAAEKqAABEXAAA
QqoAAEReQABCqgAARF8AAEKqAABEYUAAQqoAAERiwABCqgAARGPAAEKqAABEZEAAQqoAAERlwABC
qgAARGaAAEKqAABEZ4AAQqoAAERowABCqgAARGoAAEKqAABEbAAAQqoAAERswABCqgAARG7AAEKq
AABEb4AAQqoAAERzQABCqgAARHUAAEKqAABEeAAAQqoAAER5AABCqgAARHrAAEKqAABEfwAAQqoA
AESAIABCqgAARIGgAEKqAABEgmAAQqoAAESDgABCqgAARIQgAEKqAABEhgAAQqoAAESGYABCqgAA
RIbgAEKqAABEh4AAQqoAAESJIABCqgAARIugAEKqAABEjQAAQqoAAMPEgABCrAAAw8KAAEKsAADD
vQAAQqwAAMO7AABCrAAAw7MAAEKsAADDsQAAQqwAAMOqgABCrAAAw6WAAEKsAADDnoAAQqwAAMOW
gABCrAAAw5QAAEKsAADDkIAAQqwAAMONgABCrAAAw4mAAEKsAADDgYAAQqwAAMN9AABCrAAAw3YA
AEKsAADDbwAAQqwAAMNWAABCrAAAw0sAAEKsAADDQgAAQqwAAMM5AABCrAAAwzMAAEKsAADDJgAA
QqwAAMMbAABCrAAAwxYAAEKsAADDDwAAQqwAAMMKAABCrAAAwwQAAEKsAADDAAAAQqwAAML2AABC
rAAAwtgAAEKsAADC0gAAQqwAAMLMAABCrAAAwrQAAEKsAADCsAAAQqwAAMKeAABCrAAAwoIAAEKs
AADCdAAAQqwAAMJkAABCrAAAwiwAAEKsAADCBAAAQqwAAMGYAABCrAAAwYAAAEKsAADBMAAAQqwA
AMDAAABCrAAAQEAAAEKsAABBQAAAQqwAAEGIAABCrAAAQcgAAEKsAABCAAAAQqwAAEIUAABCrAAA
QjQAAEKsAABCSAAAQqwAAEJQAABCrAAAQnwAAEKsAABChgAAQqwAAEKIAABCrAAAQpYAAEKsAABC
ugAAQqwAAELIAABCrAAAQtYAAEKsAABC3AAAQqwAAELwAABCrAAAQwkAAEKsAABDEQAAQqwAAEMX
AABCrAAAQyEAAEKsAABDJAAAQqwAAEMpAABCrAAAQzIAAEKsAABDNgAAQqwAAEM5AABCrAAAQzwA
AEKsAABDQAAAQqwAAENIAABCrAAAQ0wAAEKsAABDUAAAQqwAAENYAABCrAAAQ1sAAEKsAABDYAAA
QqwAAENjAABCrAAAQ2UAAEKsAABDaQAAQqwAAENtAABCrAAAQ3AAAEKsAABDcgAAQqwAAEN4AABC
rAAAQ30AAEKsAABDgwAAQqwAAEOOgABCrAAAQ5EAAEKsAABDkoAAQqwAAEObgABCrAAAQ6CAAEKs
AABDpoAAQqwAAEOvAABCrAAAQ7CAAEKsAABDsYAAQqwAAEO1gABCrAAAQ7YAAEKsAABDt4AAQqwA
AEO6gABCrAAAQ7yAAEKsAABDvgAAQqwAAEPBAABCrAAAQ8KAAEKsAABDxgAAQqwAAEPMgABCrAAA
Q9KAAEKsAABD1IAAQqwAAEPXgABCrAAAQ9wAAEKsAABD4wAAQqwAAEPlAABCrAAAQ+wAAEKsAABE
EIAAQqwAAEQdAABCrAAARB7AAEKsAABEIEAAQqwAAEQjQABCrAAARCSAAEKsAABEKIAAQqwAAEQz
AABCrAAARDSAAEKsAABENsAAQqwAAEQ9QABCrAAARD5AAEKsAABEQwAAQqwAAERFAABCrAAAREdA
AEKsAABESAAAQqwAAERIwABCrAAAREuAAEKsAABETEAAQqwAAERNAABCrAAARE9AAEKsAABEUYAA
QqwAAERTAABCrAAARFUAAEKsAABEV8AAQqwAAERYwABCrAAARFsAAEKsAABEXQAAQqwAAEReAABC
rAAARF7AAEKsAABEX8AAQqwAAERggABCrAAARGNAAEKsAABEZQAAQqwAAERmQABCrAAARGdAAEKs
AABEbEAAQqwAAERuwABCrAAARHIAAEKsAABEcsAAQqwAAERzgABCrAAARHQAAEKsAABEdUAAQqwA
AER8QABCrAAARIEgAEKsAABEgwAAQqwAAESHoABCrAAARIkgAEKsAABEjUAAQqwAAESSIABCrAAA
RJUgAEKsAADDx4AAQq4AAMPFgABCrgAAw76AAEKuAADDtoAAQq4AAMOwAABCrgAAw6YAAEKuAADD
oIAAQq4AAMOcgABCrgAAw5OAAEKuAADDkQAAQq4AAMOCAABCrgAAw3IAAEKuAADDYgAAQq4AAMNW
AABCrgAAw0sAAEKuAADDQwAAQq4AAMM5AABCrgAAwykAAEKuAADDDQAAQq4AAMMJAABCrgAAwtgA
AEKuAADC0gAAQq4AAMK6AABCrgAAwmwAAEKuAADCNAAAQq4AAMIMAABCrgAAwdgAAEKuAABBoAAA
Qq4AAEIIAABCrgAAQiAAAEKuAABCXAAAQq4AAEKEAABCrgAAQo4AAEKuAABCvgAAQq4AAELOAABC
rgAAQtwAAEKuAABC8AAAQq4AAEL0AABCrgAAQwMAAEKuAABDCgAAQq4AAEMVAABCrgAAQxgAAEKu
AABDHAAAQq4AAEMgAABCrgAAQyYAAEKuAABDMAAAQq4AAEM1AABCrgAAQzsAAEKuAABDPgAAQq4A
AENBAABCrgAAQ0oAAEKuAABDUAAAQq4AAENTAABCrgAAQ1cAAEKuAABDYQAAQq4AAENlAABCrgAA
Q2oAAEKuAABDbQAAQq4AAEN0AABCrgAAQ3cAAEKuAABDewAAQq4AAEOBgABCrgAAQ4OAAEKuAABD
hYAAQq4AAEOKgABCrgAAQ4wAAEKuAABDjQAAQq4AAEOOgABCrgAAQ5EAAEKuAABDk4AAQq4AAEOV
AABCrgAAQ5eAAEKuAABDmYAAQq4AAEOdgABCrgAAQ6MAAEKuAABDqYAAQq4AAEOvAABCrgAAQ7MA
AEKuAABDuYAAQq4AAEPAgABCrgAAQ8UAAEKuAABDyAAAQq4AAEPLgABCrgAAQ9CAAEKuAABD2gAA
Qq4AAEPegABCrgAAQ+EAAEKuAABD4oAAQq4AAEPqAABCrgAAQ/IAAEKuAABD9gAAQq4AAEQSAABC
rgAARCHAAEKuAABEJwAAQq4AAEQtwABCrgAARDDAAEKuAABENYAAQq4AAEQ3gABCrgAARDpAAEKu
AABETwAAQq4AAERRwABCrgAARFQAAEKuAABEVMAAQq4AAERWAABCrgAARFdAAEKuAABEWYAAQq4A
AERbgABCrgAARF3AAEKuAABEXwAAQq4AAERhgABCrgAARGKAAEKuAABEYwAAQq4AAERjwABCrgAA
RGUAAEKuAABEakAAQq4AAERrAABCrgAARGvAAEKuAABEbIAAQq4AAERtgABCrgAARHAAAEKuAABE
cUAAQq4AAERzAABCrgAARHPAAEKuAABEdkAAQq4AAER5AABCrgAARHrAAEKuAABEfkAAQq4AAESA
QABCrgAARIEAAEKuAABEgwAAQq4AAESEAABCrgAARIRgAEKuAABEhaAAQq4AAESGAABCrgAARIcA
AEKuAABEh2AAQq4AAESJgABCrgAARItgAEKuAABEi6AAQq4AAESPQABCrgAAw8SAAEKwAADDwwAA
QrAAAMOtAABCsAAAw6eAAEKwAADDpYAAQrAAAMOWgABCsAAAw48AAEKwAADDhQAAQrAAAMNtAABC
sAAAw2UAAEKwAADDXwAAQrAAAMNYAABCsAAAw1AAAEKwAADDSwAAQrAAAMNDAABCsAAAwzUAAEKw
AADDLwAAQrAAAML+AABCsAAAwtgAAEKwAADCvgAAQrAAAMKkAABCsAAAwpYAAEKwAADCiAAAQrAA
AMJ8AABCsAAAwjAAAEKwAADCIAAAQrAAAMFgAABCsAAAwEAAAEKwAABBUAAAQrAAAEHgAABCsAAA
QhgAAEKwAABCaAAAQrAAAEJ8AABCsAAAQqAAAEKwAABCtAAAQrAAAEK8AABCsAAAQsgAAEKwAABC
4AAAQrAAAELoAABCsAAAQwAAAEKwAABDBQAAQrAAAEMLAABCsAAAQw4AAEKwAABDFAAAQrAAAEMY
AABCsAAAQxsAAEKwAABDIAAAQrAAAEMlAABCsAAAQywAAEKwAABDMAAAQrAAAEM0AABCsAAAQz4A
AEKwAABDQAAAQrAAAENHAABCsAAAQ0kAAEKwAABDTAAAQrAAAENQAABCsAAAQ1MAAEKwAABDXQAA
QrAAAENgAABCsAAAQ2MAAEKwAABDaQAAQrAAAENsAABCsAAAQ3MAAEKwAABDdwAAQrAAAEN6AABC
sAAAQ4AAAEKwAABDhAAAQrAAAEOHAABCsAAAQ4oAAEKwAABDjQAAQrAAAEOOgABCsAAAQ4+AAEKw
AABDkQAAQrAAAEOUgABCsAAAQ5WAAEKwAABDmwAAQrAAAEOdgABCsAAAQ58AAEKwAABDooAAQrAA
AEOmgABCsAAAQ68AAEKwAABDuwAAQrAAAEPBAABCsAAAQ8eAAEKwAABDzQAAQrAAAEPQgABCsAAA
Q9MAAEKwAABD1wAAQrAAAEPYgABCsAAAQ9uAAEKwAABD7AAAQrAAAEQOQABCsAAARBcAAEKwAABE
JoAAQrAAAEQvAABCsAAARDXAAEKwAABEOMAAQrAAAEQ+AABCsAAAREBAAEKwAABEQoAAQrAAAERE
QABCsAAAREqAAEKwAABES0AAQrAAAERMQABCsAAARE2AAEKwAABET0AAQrAAAERQQABCsAAARFGA
AEKwAABEUgAAQrAAAERTQABCsAAARFTAAEKwAABEVcAAQrAAAERXAABCsAAARFjAAEKwAABEWgAA
QrAAAERbAABCsAAARFvAAEKwAABEXkAAQrAAAERfQABCsAAARGBAAEKwAABEYQAAQrAAAERhgABC
sAAARGLAAEKwAABEZAAAQrAAAERlgABCsAAARGiAAEKwAABEagAAQrAAAERrgABCsAAARG+AAEKw
AABEcIAAQrAAAERxQABCsAAARHOAAEKwAABEdEAAQrAAAER0wABCsAAARHWAAEKwAABEfQAAQrAA
AER/AABCsAAARIKAAEKwAABEhIAAQrAAAESGIABCsAAARJVgAEKwAADDxAAAQrIAAMPBAABCsgAA
w7uAAEKyAADDtgAAQrIAAMOyAABCsgAAw64AAEKyAADDqIAAQrIAAMOegABCsgAAw5iAAEKyAADD
lgAAQrIAAMONgABCsgAAw4cAAEKyAADDeQAAQrIAAMNjAABCsgAAw18AAEKyAADDWAAAQrIAAMM8
AABCsgAAwzIAAEKyAADDFgAAQrIAAML2AABCsgAAwtYAAEKyAADCpgAAQrIAAMJwAABCsgAAwmAA
AEKyAADCMAAAQrIAAMH4AABCsgAAwZgAAEKyAADBQAAAQrIAAEEAAABCsgAAQYgAAEKyAABCUAAA
QrIAAEJsAABCsgAAQoYAAEKyAABCxAAAQrIAAELWAABCsgAAQvoAAEKyAABDBwAAQrIAAEMQAABC
sgAAQxQAAEKyAABDGAAAQrIAAEMbAABCsgAAQx8AAEKyAABDIQAAQrIAAEMoAABCsgAAQywAAEKy
AABDNQAAQrIAAEM4AABCsgAAQzwAAEKyAABDPwAAQrIAAENEAABCsgAAQ0cAAEKyAABDTAAAQrIA
AENQAABCsgAAQ1QAAEKyAABDVgAAQrIAAENnAABCsgAAQ2oAAEKyAABDbgAAQrIAAENwAABCsgAA
Q3IAAEKyAABDdQAAQrIAAEN5AABCsgAAQ3wAAEKyAABDgIAAQrIAAEOFAABCsgAAQ4aAAEKyAABD
iIAAQrIAAEOKgABCsgAAQ4wAAEKyAABDj4AAQrIAAEOZAABCsgAAQ50AAEKyAABDoYAAQrIAAEOk
gABCsgAAQ6gAAEKyAABDroAAQrIAAEPBgABCsgAAQ8SAAEKyAABDx4AAQrIAAEPRgABCsgAAQ9eA
AEKyAABD3QAAQrIAAEPegABCsgAAQ+kAAEKyAABD8YAAQrIAAEQKQABCsgAARAwAAEKyAABEHkAA
QrIAAEQgQABCsgAARCFAAEKyAABEJoAAQrIAAEQoAABCsgAARCjAAEKyAABEMAAAQrIAAEQ8gABC
sgAARD+AAEKyAABERQAAQrIAAERFgABCsgAAREeAAEKyAABESMAAQrIAAERKgABCsgAARExAAEKy
AABETYAAQrIAAERSgABCsgAARFQAAEKyAABEVcAAQrIAAERWgABCsgAARGIAAEKyAABEasAAQrIA
AERzgABCsgAARHYAAEKyAABEeUAAQrIAAER7wABCsgAARH7AAEKyAABEgOAAQrIAAESBQABCsgAA
RINAAEKyAABEg4AAQrIAAESD4ABCsgAARIZAAEKyAABEiQAAQrIAAESJ4ABCsgAARItgAEKyAABE
i8AAQrIAAESMIABCsgAARIzAAEKyAABEjSAAQrIAAESOQABCsgAARJAgAEKyAABEkIAAQrIAAESQ
4ABCsgAARJLAAEKyAABEk0AAQrIAAESTwABCsgAARJSgAEKyAABElSAAQrIAAMPGAABCtAAAw8SA
AEK0AADDwwAAQrQAAMO/gABCtAAAw7yAAEK0AADDugAAQrQAAMOzgABCtAAAw7AAAEK0AADDrgAA
QrQAAMOqAABCtAAAw6MAAEK0AADDoAAAQrQAAMOeAABCtAAAw5uAAEK0AADDlAAAQrQAAMOSAABC
tAAAw4qAAEK0AADDhwAAQrQAAMODAABCtAAAw4GAAEK0AADDeQAAQrQAAMN2AABCtAAAw3AAAEK0
AADDZAAAQrQAAMNhAABCtAAAw1oAAEK0AADDWAAAQrQAAMNHAABCtAAAw0EAAEK0AADDNgAAQrQA
AMMxAABCtAAAwy8AAEK0AADDJAAAQrQAAMMgAABCtAAAwxoAAEK0AADDDgAAQrQAAMMJAABCtAAA
wwAAAEK0AADC4gAAQrQAAMLaAABCtAAAwtIAAEK0AADCuAAAQrQAAMKwAABCtAAAwqQAAEK0AADC
nAAAQrQAAMKWAABCtAAAwpAAAEK0AADCZAAAQrQAAMJAAABCtAAAwiAAAEK0AADBwAAAQrQAAMEg
AABCtAAAwQAAAEK0AADAoAAAQrQAAD+AAABCtAAAQRAAAEK0AABBcAAAQrQAAEHAAABCtAAAQdgA
AEK0AABCHAAAQrQAAEI0AABCtAAAQmgAAEK0AABCgAAAQrQAAEKWAABCtAAAQq4AAEK0AABCwAAA
QrQAAELGAABCtAAAQuIAAEK0AABC+AAAQrQAAEMTAABCtAAAQxsAAEK0AABDIgAAQrQAAEMmAABC
tAAAQywAAEK0AABDMAAAQrQAAEM1AABCtAAAQzgAAEK0AABDPQAAQrQAAENEAABCtAAAQ0kAAEK0
AABDTgAAQrQAAENSAABCtAAAQ1oAAEK0AABDXgAAQrQAAENkAABCtAAAQ2cAAEK0AABDagAAQrQA
AENyAABCtAAAQ3gAAEK0AABDgAAAQrQAAEODgABCtAAAQ4iAAEK0AABDi4AAQrQAAEOQAABCtAAA
Q5QAAEK0AABDmAAAQrQAAEOcAABCtAAAQ6OAAEK0AABDpYAAQrQAAEOyAABCtAAAQ7mAAEK0AABD
xgAAQrQAAEPPgABCtAAAQ+KAAEK0AABD5gAAQrQAAEQSAABCtAAARBRAAEK0AABEGAAAQrQAAEQZ
QABCtAAARBrAAEK0AABEHYAAQrQAAEQewABCtAAARCHAAEK0AABEIsAAQrQAAEQnAABCtAAARClA
AEK0AABEMEAAQrQAAEQ1gABCtAAARDnAAEK0AABEO4AAQrQAAEQ9AABCtAAARECAAEK0AABEQUAA
QrQAAERDAABCtAAAREOAAEK0AABERgAAQrQAAERHwABCtAAAREkAAEK0AABETMAAQrQAAERNwABC
tAAARE6AAEK0AABETwAAQrQAAERSQABCtAAARFLAAEK0AABEVUAAQrQAAERWgABCtAAARFkAAEK0
AABEXIAAQrQAAERdQABCtAAARF9AAEK0AABEYEAAQrQAAERhAABCtAAARGJAAEK0AABEYsAAQrQA
AERowABCtAAARGoAAEK0AABEbsAAQrQAAERwQABCtAAARHdAAEK0AABEeEAAQrQAAER5QABCtAAA
RHwAAEK0AABEfUAAQrQAAESAwABCtAAARIKAAEK0AABEgsAAQrQAAESDYABCtAAARISgAEK0AABE
hiAAQrQAAESGwABCtAAARIcgAEK0AABEh6AAQrQAAESLYABCtAAARI8gAEK0AABEkYAAQrQAAESS
oABCtAAARJMAAEK0AABEleAAQrQAAMPDAABCtgAAw7yAAEK2AADDswAAQrYAAMOvAABCtgAAw6aA
AEK2AADDnAAAQrYAAMOZgABCtgAAw5UAAEK2AADDkoAAQrYAAMOKgABCtgAAw4eAAEK2AADDhQAA
QrYAAMOBAABCtgAAw3wAAEK2AADDdgAAQrYAAMNkAABCtgAAw1wAAEK2AADDWQAAQrYAAMNNAABC
tgAAw0gAAEK2AADDPAAAQrYAAMMuAABCtgAAwycAAEK2AADDIwAAQrYAAMMZAABCtgAAwxMAAEK2
AADDEAAAQrYAAMMNAABCtgAAwwgAAEK2AADDBAAAQrYAAMLmAABCtgAAwtIAAEK2AADCzgAAQrYA
AMLCAABCtgAAwrIAAEK2AADCmgAAQrYAAMJcAABCtgAAwjQAAEK2AADCJAAAQrYAAMIMAABCtgAA
wgQAAEK2AADBgAAAQrYAAMFQAABCtgAAP4AAAEK2AABBmAAAQrYAAEHwAABCtgAAQgQAAEK2AABC
fAAAQrYAAEKoAABCtgAAQq4AAEK2AABC3AAAQrYAAELsAABCtgAAQwkAAEK2AABDEQAAQrYAAEMb
AABCtgAAQx4AAEK2AABDIgAAQrYAAEMmAABCtgAAQygAAEK2AABDLAAAQrYAAEMvAABCtgAAQzQA
AEK2AABDOwAAQrYAAENCAABCtgAAQ0QAAEK2AABDSQAAQrYAAENLAABCtgAAQ1gAAEK2AABDXAAA
QrYAAENgAABCtgAAQ2cAAEK2AABDcgAAQrYAAEN3AABCtgAAQ3wAAEK2AABDgAAAQrYAAEOCgABC
tgAAQ4SAAEK2AABDhgAAQrYAAEOJAABCtgAAQ42AAEK2AABDkAAAQrYAAEOUgABCtgAAQ5kAAEK2
AABDm4AAQrYAAEOngABCtgAAQ6mAAEK2AABDsoAAQrYAAEO2gABCtgAAQ8AAAEK2AABDxYAAQrYA
AEPKAABCtgAAQ80AAEK2AABD1IAAQrYAAEPXgABCtgAAQ+oAAEK2AABECAAAQrYAAEQPgABCtgAA
RBWAAEK2AABEGAAAQrYAAEQdAABCtgAARB2AAEK2AABEHkAAQrYAAEQmQABCtgAARCfAAEK2AABE
KkAAQrYAAEQrgABCtgAARCzAAEK2AABEMQAAQrYAAEQ3QABCtgAARDwAAEK2AABEP0AAQrYAAERA
AABCtgAAREEAAEK2AABEQwAAQrYAAERIQABCtgAARE2AAEK2AABEUMAAQrYAAERSgABCtgAARFWA
AEK2AABEVkAAQrYAAERXQABCtgAARFhAAEK2AABEXIAAQrYAAERegABCtgAARGDAAEK2AABEZEAA
QrYAAERlgABCtgAARGcAAEK2AABEaIAAQrYAAERpwABCtgAARGsAAEK2AABEbEAAQrYAAERswABC
tgAARG7AAEK2AABEcMAAQrYAAERxgABCtgAARHIAAEK2AABEcoAAQrYAAERzwABCtgAARHTAAEK2
AABEdUAAQrYAAER2QABCtgAARHbAAEK2AABEd0AAQrYAAER4AABCtgAARHjAAEK2AABEeUAAQrYA
AER6AABCtgAARHqAAEK2AABEe4AAQrYAAER8wABCtgAARH7AAEK2AABEf4AAQrYAAESAIABCtgAA
RIDAAEK2AABEgYAAQrYAAESBwABCtgAARIKgAEK2AABEg4AAQrYAAESEwABCtgAARIWgAEK2AABE
hmAAQrYAAESHoABCtgAARIkAAEK2AABEi0AAQrYAAESNoABCtgAARI5AAEK2AABEj4AAQrYAAESQ
gABCtgAARJFgAEK2AABEkoAAQrYAAESTQABCtgAARJTgAEK2AAA=
      </set>
      <set id="src_751111" fmt="ptset">
AAAACnNyY183NTExMTEAAAAAAAAAAgAAKK7DxoAAP4AAAMPDgAA/gAAAw8AAAD+AAADDu4AAP4AA
AMO6gAA/gAAAw7iAAD+AAADDtYAAP4AAAMO0AAA/gAAAw7EAAD+AAADDqYAAP4AAAMOjAAA/gAAA
w6EAAD+AAADDnwAAP4AAAMOcAAA/gAAAw5kAAD+AAADDlQAAP4AAAMOQgAA/gAAAw4wAAD+AAADD
iIAAP4AAAMN9AAA/gAAAw3oAAD+AAADDdwAAP4AAAMNzAAA/gAAAw3AAAD+AAADDZQAAP4AAAMNf
AAA/gAAAw0gAAD+AAADDPgAAP4AAAMM4AAA/gAAAwzIAAD+AAADDKAAAP4AAAMMkAAA/gAAAwx4A
AD+AAADDGQAAP4AAAMMGAAA/gAAAwvoAAD+AAADC8gAAP4AAAMLMAAA/gAAAwrgAAD+AAADCrgAA
P4AAAMJ0AAA/gAAAwjQAAD+AAADCHAAAP4AAAMH4AAA/gAAAwaAAAD+AAADBkAAAP4AAAEGIAAA/
gAAAQagAAD+AAABB+AAAP4AAAEIMAAA/gAAAQjgAAD+AAABCVAAAP4AAAEKGAAA/gAAAQpgAAD+A
AABCrgAAP4AAAEK8AAA/gAAAQtAAAD+AAABC5gAAP4AAAELyAAA/gAAAQwIAAD+AAABDCwAAP4AA
AEMVAAA/gAAAQxkAAD+AAABDHAAAP4AAAEMeAAA/gAAAQyEAAD+AAABDJQAAP4AAAEMnAAA/gAAA
QywAAD+AAABDMQAAP4AAAEMzAAA/gAAAQzUAAD+AAABDOAAAP4AAAEM6AAA/gAAAQz0AAD+AAABD
PwAAP4AAAENFAAA/gAAAQ0gAAD+AAABDTQAAP4AAAENRAAA/gAAAQ1QAAD+AAABDYwAAP4AAAENl
AAA/gAAAQ2sAAD+AAABDbwAAP4AAAENyAAA/gAAAQ3cAAD+AAABDewAAP4AAAEOCAAA/gAAAQ4OA
AD+AAABDhQAAP4AAAEOGgAA/gAAAQ4oAAD+AAABDi4AAP4AAAEONgAA/gAAAQ4+AAD+AAABDkoAA
P4AAAEOTgAA/gAAAQ5cAAD+AAABDm4AAP4AAAEOdgAA/gAAAQ6CAAD+AAABDo4AAP4AAAEOuAAA/
gAAAQ7QAAD+AAABDuAAAP4AAAEO/gAA/gAAAQ8EAAD+AAABDxAAAP4AAAEPGgAA/gAAAQ8gAAD+A
AABDzgAAP4AAAEPVAAA/gAAAQ9iAAD+AAABD4AAAP4AAAEPhgAA/gAAAQ+eAAD+AAABD9AAAP4AA
AEP3AAA/gAAAQ/iAAD+AAABEEcAAP4AAAEQVAAA/gAAARBpAAD+AAABEHwAAP4AAAEQhQAA/gAAA
RCOAAD+AAABEJMAAP4AAAEQnwAA/gAAARCrAAD+AAABELgAAP4AAAEQ0wAA/gAAARDhAAD+AAABE
OUAAP4AAAERGwAA/gAAAREhAAD+AAABEUsAAP4AAAERUwAA/gAAARFWAAD+AAABEWkAAP4AAAERd
wAA/gAAARGLAAD+AAABEZ4AAP4AAAERqQAA/gAAARGsAAD+AAABEbAAAP4AAAERwQAA/gAAARHRA
AD+AAABEdMAAP4AAAER4gAA/gAAARHpAAD+AAABEfkAAP4AAAER/QAA/gAAARICAAD+AAABEgSAA
P4AAAESB4AA/gAAARIJgAD+AAABEguAAP4AAAESDYAA/gAAARIVAAD+AAABEhYAAP4AAAESGAAA/
gAAARIagAD+AAABEhwAAP4AAAESIYAA/gAAARIjgAD+AAABEiaAAP4AAAESKQAA/gAAARIuAAD+A
AABEi8AAP4AAAESMIAA/gAAARI0gAD+AAABEjYAAP4AAAESNwAA/gAAARI6gAD+AAABEj0AAP4AA
AESP4AA/gAAARJCgAD+AAABEkmAAP4AAAESS4AA/gAAARJOgAD+AAABElAAAP4AAAESUQAA/gAAA
RJTgAD+AAABElYAAP4AAAESWAAA/gAAAw8UAAEAAAADDwIAAQAAAAMO4AABAAAAAw7UAAEAAAADD
qoAAQAAAAMOoAABAAAAAw6IAAEAAAADDngAAQAAAAMOYgABAAAAAw5aAAEAAAADDlQAAQAAAAMOS
AABAAAAAw4+AAEAAAADDjIAAQAAAAMOKgABAAAAAw4aAAEAAAADDhQAAQAAAAMN9AABAAAAAw3IA
AEAAAADDbgAAQAAAAMNnAABAAAAAw1cAAEAAAADDUgAAQAAAAMNQAABAAAAAw04AAEAAAADDPQAA
QAAAAMM6AABAAAAAwy0AAEAAAADDKgAAQAAAAMMmAABAAAAAwx8AAEAAAADDGgAAQAAAAMMWAABA
AAAAwxIAAEAAAADDCAAAQAAAAMMCAABAAAAAwwAAAEAAAADC+gAAQAAAAMLyAABAAAAAwtoAAEAA
AADC0gAAQAAAAMLCAABAAAAAwrwAAEAAAADCpAAAQAAAAMKcAABAAAAAwoYAAEAAAADCfAAAQAAA
AMJkAABAAAAAwiQAAEAAAADCGAAAQAAAAMHoAABAAAAAwagAAEAAAADBiAAAQAAAAMFgAABAAAAA
wQAAAEAAAADAwAAAQAAAAECAAABAAAAAQTAAAEAAAABBmAAAQAAAAEG4AABAAAAAQiAAAEAAAABC
MAAAQAAAAEJMAABAAAAAQlwAAEAAAABCaAAAQAAAAEKIAABAAAAAQpAAAEAAAABCmgAAQAAAAEKk
AABAAAAAQrAAAEAAAABCtgAAQAAAAELAAABAAAAAQswAAEAAAABC6gAAQAAAAELwAABAAAAAQvgA
AEAAAABDBgAAQAAAAEMhAABAAAAAQyYAAEAAAABDKgAAQAAAAEMwAABAAAAAQzYAAEAAAABDOgAA
QAAAAENGAABAAAAAQ1YAAEAAAABDaAAAQAAAAEOgAABAAAAAQ6GAAEAAAABDpIAAQAAAAEOngABA
AAAAQ62AAEAAAABDrwAAQAAAAEO0AABAAAAAQ7gAAEAAAABDugAAQAAAAEO8gABAAAAAQ7+AAEAA
AABDxIAAQAAAAEPMAABAAAAAQ9MAAEAAAABD1gAAQAAAAEPeAABAAAAAQ+IAAEAAAABD5YAAQAAA
AEPpgABAAAAAQ+uAAEAAAABD8oAAQAAAAEP4AABAAAAARACAAEAAAABEA4AAQAAAAEQEAABAAAAA
RAUAAEAAAABEBsAAQAAAAEQIwABAAAAARApAAEAAAABEC0AAQAAAAEQPwABAAAAARBEAAEAAAABE
EkAAQAAAAEQWQABAAAAARBvAAEAAAABEHUAAQAAAAEQegABAAAAARCBAAEAAAABEIcAAQAAAAEQl
QABAAAAARCZAAEAAAABEKYAAQAAAAEQqwABAAAAARCxAAEAAAABEL0AAQAAAAEQwwABAAAAARD0A
AEAAAABEQEAAQAAAAERCAABAAAAAREkAAEAAAABEVgAAQAAAAERagABAAAAARFxAAEAAAABEYMAA
QAAAAERmgABAAAAARGdAAEAAAABEaAAAQAAAAERqwABAAAAARGyAAEAAAABEbgAAQAAAAERywABA
AAAARHmAAEAAAABEfkAAQAAAAESAIABAAAAARIKAAEAAAABEhQAAQAAAAESFYABAAAAARIYAAEAA
AABEh4AAQAAAAESJoABAAAAARIrAAEAAAABEi0AAQAAAAESMQABAAAAARI0AAEAAAABEjYAAQAAA
AESN4ABAAAAARI8gAEAAAABEkEAAQAAAAESRAABAAAAARJLAAEAAAABEk6AAQAAAAESVYABAAAAA
w8OAAEBAAADDwAAAQEAAAMO/AABAQAAAw7qAAEBAAADDuIAAQEAAAMO1gABAQAAAw7QAAEBAAADD
sQAAQEAAAMOvgABAQAAAw6mAAEBAAADDpoAAQEAAAMOkgABAQAAAw58AAEBAAADDm4AAQEAAAMOa
AABAQAAAw5SAAEBAAADDkwAAQEAAAMOQgABAQAAAw48AAEBAAADDioAAQEAAAMOHAABAQAAAw4WA
AEBAAADDgYAAQEAAAMN8AABAQAAAw3kAAEBAAADDdwAAQEAAAMNzAABAQAAAw2YAAEBAAADDUwAA
QEAAAMM/AABAQAAAwzMAAEBAAADDIAAAQEAAAMMLAABAQAAAwwcAAEBAAADDAQAAQEAAAML8AABA
QAAAwugAAEBAAADC1AAAQEAAAMKqAABAQAAAwqQAAEBAAADCmAAAQEAAAMKEAABAQAAAwoAAAEBA
AADCaAAAQEAAAMJcAABAQAAAwiwAAEBAAADCHAAAQEAAAMHoAABAQAAAwdAAAEBAAADBqAAAQEAA
AMCgAABAQAAAQQAAAEBAAABBMAAAQEAAAEGAAABAQAAAQagAAEBAAABByAAAQEAAAEIcAABAQAAA
QjAAAEBAAABCXAAAQEAAAEKIAABAQAAAQpAAAEBAAABCngAAQEAAAELaAABAQAAAQuYAAEBAAABD
AgAAQEAAAEMMAABAQAAAQxYAAEBAAABDHAAAQEAAAEMgAABAQAAAQyUAAEBAAABDKwAAQEAAAEMv
AABAQAAAQzMAAEBAAABDQwAAQEAAAENJAABAQAAAQ04AAEBAAABDTwAAQEAAAENRAABAQAAAQ1cA
AEBAAABDXAAAQEAAAENmAABAQAAAQ3IAAEBAAABDegAAQEAAAEOFgABAQAAAQ5UAAEBAAABDsYAA
QEAAAEO1AABAQAAAQ72AAEBAAABD6IAAQEAAAEPxAABAQAAAQ/oAAEBAAABEAIAAQEAAAEQEgABA
QAAARAUAAEBAAABEBYAAQEAAAEQGQABAQAAARAmAAEBAAABECwAAQEAAAEQMwABAQAAARA7AAEBA
AABED4AAQEAAAEQSAABAQAAARBOAAEBAAABEFcAAQEAAAEQYAABAQAAARBpAAEBAAABEGwAAQEAA
AEQdAABAQAAARB3AAEBAAABEH4AAQEAAAEQjAABAQAAARCPAAEBAAABEJIAAQEAAAEQlAABAQAAA
RCeAAEBAAABELIAAQEAAAEQuwABAQAAARDJAAEBAAABENgAAQEAAAEQ3AABAQAAARDwAAEBAAABE
SAAAQEAAAERKQABAQAAAREvAAEBAAABEVUAAQEAAAERlwABAQAAARGxAAEBAAABEcEAAQEAAAERz
QABAQAAARHaAAEBAAABEekAAQEAAAER9gABAQAAARH/AAEBAAABEgIAAQEAAAESBAABAQAAARIJA
AEBAAABEgyAAQEAAAESDoABAQAAARIPgAEBAAABEhEAAQEAAAESE4ABAQAAARIZAAEBAAABEhqAA
QEAAAESIIABAQAAARIiAAEBAAABEiWAAQEAAAESJoABAQAAARIoAAEBAAABEikAAQEAAAESK4ABA
QAAARIwgAEBAAABEjOAAQEAAAESO4ABAQAAARI9gAEBAAABEkAAAQEAAAESQ4ABAQAAARJFgAEBA
AABEkuAAQEAAAESTYABAQAAARJQAAEBAAADDwQAAQIAAAMO9AABAgAAAw7cAAECAAADDsAAAQIAA
AMOsAABAgAAAw6OAAECAAADDn4AAQIAAAMObAABAgAAAw5mAAECAAADDkAAAQIAAAMOOAABAgAAA
w4sAAECAAADDhQAAQIAAAMOCAABAgAAAw3wAAECAAADDZgAAQIAAAMNjAABAgAAAw0UAAECAAADD
QgAAQIAAAMM7AABAgAAAwy4AAECAAADDKwAAQIAAAMMeAABAgAAAwxsAAECAAADDEgAAQIAAAMMH
AABAgAAAwtYAAECAAADCsgAAQIAAAMKcAABAgAAAwowAAECAAADCfAAAQIAAAMJkAABAgAAAwkAA
AECAAADCLAAAQIAAAMIEAABAgAAAwOAAAECAAADAoAAAQIAAAEDAAABAgAAAQVAAAECAAABBiAAA
QIAAAEGgAABAgAAAQegAAECAAABCFAAAQIAAAEIcAABAgAAAQkAAAECAAABCdAAAQIAAAEKIAABA
gAAAQqIAAECAAABCsAAAQIAAAEK+AABAgAAAQsYAAECAAABC2gAAQIAAAEL4AABAgAAAQwcAAECA
AABDEAAAQIAAAEMRAABAgAAAQxsAAECAAABDIAAAQIAAAEMwAABAgAAAQ0EAAECAAABDUAAAQIAA
AEOEAABAgAAAQ44AAECAAABDmQAAQIAAAEOhgABAgAAAQ6SAAECAAABDqYAAQIAAAEOwgABAgAAA
Q7WAAECAAABDt4AAQIAAAEO5gABAgAAAQ76AAECAAABDwgAAQIAAAEPMAABAgAAAQ80AAECAAABD
z4AAQIAAAEPTAABAgAAAQ9QAAECAAABD1QAAQIAAAEPbAABAgAAAQ+UAAECAAABD6AAAQIAAAEPq
AABAgAAAQ+yAAECAAABD8gAAQIAAAEP1gABAgAAAQ/gAAECAAABEAMAAQIAAAEQDAABAgAAARAYA
AECAAABEB4AAQIAAAEQKAABAgAAARAqAAECAAABEDYAAQIAAAEQPAABAgAAARBDAAECAAABEE0AA
QIAAAEQUQABAgAAARBdAAECAAABEG8AAQIAAAEQfAABAgAAARCAAAECAAABEI4AAQIAAAEQngABA
gAAARCnAAECAAABELMAAQIAAAEQuAABAgAAARDBAAECAAABENAAAQIAAAEQ4QABAgAAAREAAAECA
AABEREAAQIAAAERFwABAgAAAREbAAECAAABETQAAQIAAAERPgABAgAAARFDAAECAAABEUYAAQIAA
AERSQABAgAAARFVAAECAAABEVcAAQIAAAERYQABAgAAARF2AAECAAABEXoAAQIAAAERgwABAgAAA
RGNAAECAAABEZIAAQIAAAERlgABAgAAARGcAAECAAABEaUAAQIAAAERqgABAgAAARG2AAECAAABE
cMAAQIAAAERyAABAgAAARHLAAECAAABEdcAAQIAAAER3AABAgAAARHfAAECAAABEeIAAQIAAAER5
AABAgAAARHpAAECAAABEfMAAQIAAAER9wABAgAAARH9AAECAAABEgEAAQIAAAESAoABAgAAARIIg
AECAAABEgqAAQIAAAESDIABAgAAARIQgAECAAABEhQAAQIAAAESF4ABAgAAARIdAAECAAABEh+AA
QIAAAESIIABAgAAARIigAECAAABEiOAAQIAAAESJgABAgAAARIngAECAAABEikAAQIAAAESKwABA
gAAARItgAECAAABEjGAAQIAAAESM4ABAgAAARI1gAECAAABEjiAAQIAAAESOoABAgAAARI8gAECA
AABEj+AAQIAAAESRQABAgAAARJIAAECAAABEkmAAQIAAAESTQABAgAAARJSAAECAAABElQAAQIAA
AMPFAABAoAAAw7sAAECgAADDtQAAQKAAAMOsgABAoAAAw6aAAECgAADDmgAAQKAAAMOXgABAoAAA
w5AAAECgAADDiAAAQKAAAMOCAABAoAAAw3wAAECgAADDZwAAQKAAAMNfAABAoAAAw1kAAECgAADD
RwAAQKAAAMM/AABAoAAAwxcAAECgAADDDAAAQKAAAMMFAABAoAAAwv4AAECgAADCygAAQKAAAMK0
AABAoAAAwqAAAECgAADCfAAAQKAAAMIYAABAoAAAwcAAAECgAABBUAAAQKAAAEGgAABAoAAAQhQA
AECgAABCLAAAQKAAAEJMAABAoAAAQmAAAECgAABCaAAAQKAAAEKsAABAoAAAQr4AAECgAABC2AAA
QKAAAELgAABAoAAAQu4AAECgAABDAQAAQKAAAEMMAABAoAAAQw8AAECgAABDFgAAQKAAAEMZAABA
oAAAQy0AAECgAABDOAAAQKAAAENEAABAoAAAQ3gAAECgAABDkoAAQKAAAEOegABAoAAAQ6SAAECg
AABDqoAAQKAAAEOwgABAoAAAQ7GAAECgAABDtwAAQKAAAEPGgABAoAAAQ8kAAECgAABDzoAAQKAA
AEPUAABAoAAAQ+gAAECgAABD7gAAQKAAAEPxAABAoAAAQ/oAAECgAABEAYAAQKAAAEQEAABAoAAA
RAZAAECgAABEB0AAQKAAAEQJAABAoAAARAuAAECgAABEDUAAQKAAAEQPQABAoAAARA/AAECgAABE
EYAAQKAAAEQTQABAoAAARBTAAECgAABEFYAAQKAAAEQWQABAoAAARBbAAECgAABEGMAAQKAAAEQd
AABAoAAARCQAAECgAABEKEAAQKAAAEQrQABAoAAARCzAAECgAABEMUAAQKAAAEQzwABAoAAARDnA
AECgAABEQMAAQKAAAERCQABAoAAAREPAAECgAABERkAAQKAAAERIgABAoAAAREpAAECgAABETQAA
QKAAAERQQABAoAAARFOAAECgAABEWsAAQKAAAERcAABAoAAARF+AAECgAABEYcAAQKAAAERnAABA
oAAARGiAAECgAABEaUAAQKAAAERrwABAoAAARG+AAECgAABEcEAAQKAAAERygABAoAAARHYAAECg
AABEeMAAQKAAAER5gABAoAAARHzAAECgAABEgOAAQKAAAESD4ABAoAAARIdAAECgAABEiaAAQKAA
AESKQABAoAAARIyAAECgAABEjcAAQKAAAESOgABAoAAARI7AAECgAABEkEAAQKAAAESRIABAoAAA
RJJAAECgAABEk4AAQKAAAESVoABAoAAAw8YAAEDAAADDw4AAQMAAAMPCgABAwAAAw7uAAEDAAADD
t4AAQMAAAMOzgABAwAAAw6gAAEDAAADDowAAQMAAAMOgAABAwAAAw54AAEDAAADDnAAAQMAAAMOa
AABAwAAAw5aAAEDAAADDlQAAQMAAAMONAABAwAAAw4qAAEDAAADDiAAAQMAAAMOGAABAwAAAw4KA
AEDAAADDcQAAQMAAAMNrAABAwAAAw2EAAEDAAADDVQAAQMAAAMNQAABAwAAAwzsAAEDAAADDKgAA
QMAAAMMXAABAwAAAwxIAAEDAAADDAgAAQMAAAMLqAABAwAAAwswAAEDAAADCnAAAQMAAAMJUAABA
wAAAwjQAAEDAAADByAAAQMAAAMGYAABAwAAAwRAAAEDAAAA/gAAAQMAAAECgAABAwAAAQbgAAEDA
AABB6AAAQMAAAEIYAABAwAAAQjwAAEDAAABCXAAAQMAAAEKIAABAwAAAQpYAAEDAAABCqAAAQMAA
AEK2AABAwAAAQtQAAEDAAABC6gAAQMAAAEL6AABAwAAAQwEAAEDAAABDCwAAQMAAAEMTAABAwAAA
Q0UAAEDAAABDYwAAQMAAAEN4AABAwAAAQ4KAAEDAAABDh4AAQMAAAEOMAABAwAAAQ5GAAEDAAABD
lQAAQMAAAEOXAABAwAAAQ5gAAEDAAABDmYAAQMAAAEOcgABAwAAAQ56AAEDAAABDn4AAQMAAAEOh
gABAwAAAQ6MAAEDAAABDpIAAQMAAAEOlgABAwAAAQ6aAAEDAAABDqwAAQMAAAEOvgABAwAAAQ7EA
AEDAAABDswAAQMAAAEO2gABAwAAAQ7kAAEDAAABDu4AAQMAAAEO9AABAwAAAQ76AAEDAAABDwQAA
QMAAAEPEgABAwAAAQ80AAEDAAABDz4AAQMAAAEPTAABAwAAAQ9eAAEDAAABD54AAQMAAAEPqAABA
wAAAQ+2AAEDAAABD8AAAQMAAAEPxgABAwAAAQ/OAAEDAAABD9QAAQMAAAEP2AABAwAAAQ/cAAEDA
AABEBgAAQMAAAEQOQABAwAAARA8AAEDAAABEFUAAQMAAAEQXAABAwAAARB6AAEDAAABEJ4AAQMAA
AEQqAABAwAAARDAAAEDAAABEMYAAQMAAAEQygABAwAAARDVAAEDAAABENcAAQMAAAEQ6wABAwAAA
RDxAAEDAAABEPQAAQMAAAEQ+wABAwAAAREKAAEDAAABERoAAQMAAAERIAABAwAAARErAAEDAAABE
S8AAQMAAAERSgABAwAAARFZAAEDAAABEa4AAQMAAAERugABAwAAARHFAAEDAAABEdQAAQMAAAER+
QABAwAAARIDgAEDAAABEgeAAQMAAAESCoABAwAAARIMAAEDAAABEg8AAQMAAAESFIABAwAAARIZg
AEDAAABEhuAAQMAAAESJIABAwAAARIrgAEDAAABEjOAAQMAAAESNgABAwAAARI8AAEDAAABEj+AA
QMAAAESRYABAwAAARJKgAEDAAABEkyAAQMAAAESU4ABAwAAARJVAAEDAAADDxIAAQOAAAMO+AABA
4AAAw62AAEDgAADDqYAAQOAAAMOoAABA4AAAw6OAAEDgAADDmQAAQOAAAMOVgABA4AAAw4+AAEDg
AADDjAAAQOAAAMOJgABA4AAAw4MAAEDgAADDdwAAQOAAAMNwAABA4AAAw2QAAEDgAADDYAAAQOAA
AMNbAABA4AAAw1YAAEDgAADDTQAAQOAAAMNDAABA4AAAwz4AAEDgAADDNgAAQOAAAMM0AABA4AAA
wzAAAEDgAADDKgAAQOAAAMMiAABA4AAAwxkAAEDgAADDFgAAQOAAAMMAAABA4AAAwvgAAEDgAADC
rAAAQOAAAMKiAABA4AAAwpIAAEDgAADChgAAQOAAAMJQAABA4AAAwiQAAEDgAADCAAAAQOAAAMEQ
AABA4AAAwMAAAEDgAABAAAAAQOAAAEIYAABA4AAAQkgAAEDgAABCigAAQOAAAEKgAABA4AAAQsYA
AEDgAABDDAAAQOAAAEMSAABA4AAAQyIAAEDgAABDKgAAQOAAAEMwAABA4AAAQzgAAEDgAABDPQAA
QOAAAENEAABA4AAAQ0oAAEDgAABDUAAAQOAAAENoAABA4AAAQ20AAEDgAABDdQAAQOAAAEN7AABA
4AAAQ38AAEDgAABDgIAAQOAAAEODAABA4AAAQ4aAAEDgAABDiAAAQOAAAEOJgABA4AAAQ4sAAEDg
AABDjIAAQOAAAEOTgABA4AAAQ5aAAEDgAABDmgAAQOAAAEOegABA4AAAQ6IAAEDgAABDo4AAQOAA
AEOnAABA4AAAQ6kAAEDgAABDq4AAQOAAAEOtAABA4AAAQ7gAAEDgAABDvIAAQOAAAEPBAABA4AAA
Q8UAAEDgAABD3QAAQOAAAEPhgABA4AAAQ+YAAEDgAABD+4AAQOAAAEQNAABA4AAARA7AAEDgAABE
HkAAQOAAAEQmgABA4AAARCeAAEDgAABEKsAAQOAAAEQuQABA4AAARDGAAEDgAABENQAAQOAAAEQ3
wABA4AAARDmAAEDgAABERgAAQOAAAERHQABA4AAARFJAAEDgAABEVgAAQOAAAERgwABA4AAARGOA
AEDgAABEZQAAQOAAAERzQABA4AAARHWAAEDgAABEdkAAQOAAAER3wABA4AAARHnAAEDgAABEe0AA
QOAAAESDYABA4AAARITgAEDgAABEhYAAQOAAAESGIABA4AAARIagAEDgAABEimAAQOAAAESLgABA
4AAARIyAAEDgAABEjSAAQOAAAESOQABA4AAARI6AAEDgAABEj+AAQOAAAESQIABA4AAARJHgAEDg
AABEkoAAQOAAAESUoABA4AAARJXgAEDgAADDxYAAQQAAAMPDgABBAAAAw8CAAEEAAADDvwAAQQAA
AMO5AABBAAAAw7UAAEEAAADDsoAAQQAAAMOvAABBAAAAw6kAAEEAAADDpgAAQQAAAMOlAABBAAAA
w6AAAEEAAADDnIAAQQAAAMOWAABBAAAAw5SAAEEAAADDjoAAQQAAAMOBAABBAAAAw3kAAEEAAADD
dwAAQQAAAMNsAABBAAAAw1cAAEEAAADDUgAAQQAAAMNPAABBAAAAwzsAAEEAAADDLwAAQQAAAMMi
AABBAAAAwx8AAEEAAADDBwAAQQAAAMMCAABBAAAAwv4AAEEAAADC4AAAQQAAAMLKAABBAAAAwqwA
AEEAAADCeAAAQQAAAMJkAABBAAAAwkwAAEEAAADCQAAAQQAAAMIQAABBAAAAwcAAAEEAAADBqAAA
QQAAAMGAAABBAAAAv4AAAEEAAABAAAAAQQAAAEEwAABBAAAAQYAAAEEAAABBoAAAQQAAAEHIAABB
AAAAQdgAAEEAAABCEAAAQQAAAEIYAABBAAAAQmQAAEEAAABCiAAAQQAAAEKaAABBAAAAQq4AAEEA
AABCwgAAQQAAAELYAABBAAAAQugAAEEAAABDGwAAQQAAAEM6AABBAAAAQz8AAEEAAABDRgAAQQAA
AENIAABBAAAAQ08AAEEAAABDUwAAQQAAAENXAABBAAAAQ10AAEEAAABDYAAAQQAAAENlAABBAAAA
Q24AAEEAAABDcQAAQQAAAEN2AABBAAAAQ4QAAEEAAABDhwAAQQAAAEOJAABBAAAAQ4sAAEEAAABD
jQAAQQAAAEOYAABBAAAAQ6IAAEEAAABDsIAAQQAAAEO3gABBAAAAQ8SAAEEAAABD2oAAQQAAAEPk
AABBAAAAQ+WAAEEAAABD7oAAQQAAAEQAAABBAAAARAPAAEEAAABECwAAQQAAAEQPQABBAAAARBHA
AEEAAABEFQAAQQAAAEQWwABBAAAARB8AAEEAAABEIYAAQQAAAEQowABBAAAARCoAAEEAAABEK4AA
QQAAAEQuQABBAAAARDHAAEEAAABEMwAAQQAAAEQ1AABBAAAARDXAAEEAAABEPYAAQQAAAEQ+AABB
AAAAREGAAEEAAABERgAAQQAAAERHAABBAAAAREgAAEEAAABESQAAQQAAAERLQABBAAAARFEAAEEA
AABEUwAAQQAAAERWgABBAAAARFqAAEEAAABEW4AAQQAAAERdAABBAAAARF2AAEEAAABEX8AAQQAA
AERhgABBAAAARGcAAEEAAABEaQAAQQAAAERtQABBAAAARHNAAEEAAABEdEAAQQAAAER7gABBAAAA
RH5AAEEAAABEgSAAQQAAAESDAABBAAAARINgAEEAAABEhEAAQQAAAESEwABBAAAARIXAAEEAAABE
huAAQQAAAESHQABBAAAARIkgAEEAAABEicAAQQAAAESKYABBAAAARIsAAEEAAABEi8AAQQAAAESM
IABBAAAARI0AAEEAAABEjgAAQQAAAESOQABBAAAARI6gAEEAAABEj2AAQQAAAESP4ABBAAAARJAg
AEEAAABEkSAAQQAAAESRoABBAAAARJIAAEEAAABEkyAAQQAAAEST4ABBAAAARJRAAEEAAABElcAA
QQAAAESWAABBAAAAw8eAAEEQAADDvQAAQRAAAMO4gABBEAAAw7UAAEEQAADDswAAQRAAAMOugABB
EAAAw6oAAEEQAADDpoAAQRAAAMOjAABBEAAAw52AAEEQAADDmgAAQRAAAMOSgABBEAAAw44AAEEQ
AADDigAAQRAAAMOEgABBEAAAw3wAAEEQAADDdgAAQRAAAMNtAABBEAAAw2MAAEEQAADDVQAAQRAA
AMNMAABBEAAAwz4AAEEQAADDLwAAQRAAAMMpAABBEAAAwx8AAEEQAADDBQAAQRAAAML6AABBEAAA
wvIAAEEQAADC6AAAQRAAAMLaAABBEAAAwtQAAEEQAADCqAAAQRAAAMKWAABBEAAAwnAAAEEQAADC
OAAAQRAAAMIkAABBEAAAwfAAAEEQAADAAAAAQRAAAEHgAABBEAAAQgAAAEEQAABCVAAAQRAAAEKG
AABBEAAAQpwAAEEQAABCogAAQRAAAELOAABBEAAAQtIAAEEQAABC2gAAQRAAAELuAABBEAAAQvYA
AEEQAABDEwAAQRAAAEMdAABBEAAAQyEAAEEQAABDNwAAQRAAAENIAABBEAAAQ0wAAEEQAABDUAAA
QRAAAENXAABBEAAAQ2oAAEEQAABDeAAAQRAAAEN8AABBEAAAQ4MAAEEQAABDhQAAQRAAAEOGAABB
EAAAQ4eAAEEQAABDiYAAQRAAAEOLAABBEAAAQ5EAAEEQAABDkgAAQRAAAEOTAABBEAAAQ5eAAEEQ
AABDogAAQRAAAEOlgABBEAAAQ6oAAEEQAABDrAAAQRAAAEO3gABBEAAAQ7+AAEEQAABDw4AAQRAA
AEPJgABBEAAAQ9OAAEEQAABD2AAAQRAAAEPdgABBEAAAQ9+AAEEQAABD5oAAQRAAAEPsgABBEAAA
Q/YAAEEQAABEBsAAQRAAAEQjQABBEAAARCiAAEEQAABEKgAAQRAAAEQugABBEAAARDJAAEEQAABE
OEAAQRAAAEQ6gABBEAAAREJAAEEQAABESwAAQRAAAEROAABBEAAARE/AAEEQAABEUQAAQRAAAERT
wABBEAAARFUAAEEQAABEWQAAQRAAAERaQABBEAAARF2AAEEQAABEX8AAQRAAAERggABBEAAARGlA
AEEQAABEb4AAQRAAAERxQABBEAAARHKAAEEQAABEc4AAQRAAAER0wABBEAAARHWAAEEQAABEd0AA
QRAAAER7QABBEAAARH4AAEEQAABEgkAAQRAAAESDIABBEAAARINgAEEQAABEhGAAQRAAAESE4ABB
EAAARIXgAEEQAABEh6AAQRAAAESJAABBEAAARIlAAEEQAABEi8AAQRAAAESNAABBEAAARI1gAEEQ
AABEjiAAQRAAAESOgABBEAAARI7gAEEQAABEj8AAQRAAAESQAABBEAAARJCgAEEQAABEkQAAQRAA
AESRwABBEAAARJJAAEEQAABEkqAAQRAAAESTIABBEAAARJPgAEEQAABElMAAQRAAAESVIABBEAAA
RJVgAEEQAADDxwAAQSAAAMPFAABBIAAAw7+AAEEgAADDvIAAQSAAAMO7gABBIAAAw7QAAEEgAADD
sIAAQSAAAMOpgABBIAAAw6cAAEEgAADDo4AAQSAAAMOWAABBIAAAw5CAAEEgAADDhoAAQSAAAMOF
AABBIAAAw4QAAEEgAADDfgAAQSAAAMN1AABBIAAAw2gAAEEgAADDWwAAQSAAAMNQAABBIAAAw0AA
AEEgAADDNwAAQSAAAMM0AABBIAAAwy8AAEEgAADDKgAAQSAAAMMhAABBIAAAwvYAAEEgAADC5gAA
QSAAAMLcAABBIAAAwsAAAEEgAADCkAAAQSAAAMJ8AABBIAAAwiwAAEEgAADCGAAAQSAAAMIIAABB
IAAAweAAAEEgAADBEAAAQSAAAMCAAABBIAAAQVAAAEEgAABBoAAAQSAAAEIQAABBIAAAQjAAAEEg
AABCOAAAQSAAAEJUAABBIAAAQmgAAEEgAABCgAAAQSAAAEKMAABBIAAAQpYAAEEgAABCrAAAQSAA
AELCAABBIAAAQtIAAEEgAABDCgAAQSAAAEMeAABBIAAAQzUAAEEgAABDRwAAQSAAAENXAABBIAAA
Q4kAAEEgAABDjAAAQSAAAEOXgABBIAAAQ6UAAEEgAABDsoAAQSAAAEO4AABBIAAAQ8MAAEEgAABD
0wAAQSAAAEPaAABBIAAAQ+kAAEEgAABD7QAAQSAAAEQBAABBIAAARAXAAEEgAABECgAAQSAAAEQM
AABBIAAARA0AAEEgAABEE0AAQSAAAEQUwABBIAAARBXAAEEgAABEF0AAQSAAAEQdQABBIAAARCAA
AEEgAABEJEAAQSAAAEQnAABBIAAARCfAAEEgAABEKcAAQSAAAEQsAABBIAAARC8AAEEgAABEL8AA
QSAAAEQwgABBIAAARDKAAEEgAABEMwAAQSAAAEQ0AABBIAAARDSAAEEgAABENUAAQSAAAEQ4gABB
IAAARDnAAEEgAABEPEAAQSAAAEQ+AABBIAAAREDAAEEgAABEQYAAQSAAAEREAABBIAAAREWAAEEg
AABERoAAQSAAAERJwABBIAAARE0AAEEgAABEUMAAQSAAAERSAABBIAAARFcAAEEgAABEWUAAQSAA
AERbQABBIAAARF/AAEEgAABEYUAAQSAAAERiQABBIAAARGRAAEEgAABEZMAAQSAAAERrwABBIAAA
RG0AAEEgAABEcAAAQSAAAERyQABBIAAARHbAAEEgAABEeEAAQSAAAER5AABBIAAARHnAAEEgAABE
ewAAQSAAAER8AABBIAAARH1AAEEgAABEgqAAQSAAAESDIABBIAAARIYAAEEgAABEhwAAQSAAAESI
AABBIAAARImgAEEgAABEiiAAQSAAAESMAABBIAAARI3gAEEgAABEjmAAQSAAAESQAABBIAAARJDg
AEEgAABEkWAAQSAAAESRoABBIAAARJJgAEEgAABEkqAAQSAAAESTYABBIAAARJPgAEEgAABElGAA
QSAAAESUwABBIAAARJUAAEEgAABEleAAQSAAAMPDAABBMAAAw7qAAEEwAADDuAAAQTAAAMOwgABB
MAAAw6sAAEEwAADDowAAQTAAAMOfAABBMAAAw5QAAEEwAADDkAAAQTAAAMOOAABBMAAAw4sAAEEw
AADDiQAAQTAAAMOBAABBMAAAw3cAAEEwAADDYwAAQTAAAMNdAABBMAAAw1AAAEEwAADDTAAAQTAA
AMM1AABBMAAAwyYAAEEwAADDHAAAQTAAAMMWAABBMAAAwxAAAEEwAADDBgAAQTAAAML6AABBMAAA
wvIAAEEwAADC2gAAQTAAAMKgAABBMAAAwo4AAEEwAADCUAAAQTAAAMI4AABBMAAAwiAAAEEwAADC
CAAAQTAAAMHAAABBMAAAwZAAAEEwAADBEAAAQTAAAMDAAABBMAAAQQAAAEEwAABBQAAAQTAAAEGY
AABBMAAAQcgAAEEwAABB6AAAQTAAAEIIAABBMAAAQlQAAEEwAABClgAAQTAAAEKyAABBMAAAQsIA
AEEwAABC0gAAQTAAAELeAABBMAAAQvQAAEEwAABDCQAAQTAAAEMcAABBMAAAQ34AAEEwAABDhAAA
QTAAAEOdgABBMAAAQ7AAAEEwAABDv4AAQTAAAEPFAABBMAAAQ8gAAEEwAABDz4AAQTAAAEPYAABB
MAAAQ96AAEEwAABD6AAAQTAAAEPpgABBMAAAQ+qAAEEwAABD74AAQTAAAEP2AABBMAAAQ/oAAEEw
AABEAIAAQTAAAEQFgABBMAAARAeAAEEwAABECwAAQTAAAEQOAABBMAAARBDAAEEwAABEEkAAQTAA
AEQVAABBMAAARBvAAEEwAABEHIAAQTAAAEQdwABBMAAARB7AAEEwAABEH4AAQTAAAEQnAABBMAAA
RCiAAEEwAABELAAAQTAAAEQwAABBMAAARDHAAEEwAABENAAAQTAAAEQ2QABBMAAARDiAAEEwAABE
PQAAQTAAAEQ9wABBMAAARD7AAEEwAABEQcAAQTAAAERDAABBMAAAREbAAEEwAABER4AAQTAAAERJ
AABBMAAAREpAAEEwAABES0AAQTAAAERMAABBMAAARE6AAEEwAABET8AAQTAAAERTwABBMAAARFSA
AEEwAABEVsAAQTAAAERYAABBMAAARFnAAEEwAABEXAAAQTAAAERcgABBMAAARF9AAEEwAABEYIAA
QTAAAERhgABBMAAARGZAAEEwAABEZ8AAQTAAAERpwABBMAAARGvAAEEwAABEboAAQTAAAERyQABB
MAAARHVAAEEwAABEdoAAQTAAAER6QABBMAAARIIgAEEwAABEhYAAQTAAAESIwABBMAAARIrgAEEw
AABEi+AAQTAAAESNQABBMAAARI5AAEEwAABEjsAAQTAAAESPAABBMAAARI/gAEEwAABEkIAAQTAA
AESR4ABBMAAARJNgAEEwAABElIAAQTAAAMO/gABBQAAAw7wAAEFAAADDuYAAQUAAAMOxAABBQAAA
w6cAAEFAAADDpQAAQUAAAMOhAABBQAAAw5aAAEFAAADDkYAAQUAAAMOJAABBQAAAw4SAAEFAAADD
gIAAQUAAAMN+AABBQAAAw28AAEFAAADDZAAAQUAAAMNhAABBQAAAw1IAAEFAAADDQwAAQUAAAMMw
AABBQAAAwywAAEFAAADDKQAAQUAAAMMbAABBQAAAwwAAAEFAAADC6gAAQUAAAMLeAABBQAAAwrAA
AEFAAADCpgAAQUAAAMKQAABBQAAAwogAAEFAAADCdAAAQUAAAMIwAABBQAAAweAAAEFAAADBsAAA
QUAAAMGQAABBQAAAwWAAAEFAAADBEAAAQUAAAEFQAABBQAAAQbgAAEFAAABCBAAAQUAAAEIoAABB
QAAAQjAAAEFAAABCZAAAQUAAAEJ8AABBQAAAQrQAAEFAAABCuAAAQUAAAEK+AABBQAAAQ1sAAEFA
AABDigAAQUAAAEOlgABBQAAAQ6eAAEFAAABDsQAAQUAAAEO/AABBQAAAQ8MAAEFAAABDxQAAQUAA
AEPLgABBQAAAQ9kAAEFAAABD3gAAQUAAAEPpgABBQAAAQ/QAAEFAAABEA0AAQUAAAEQFAABBQAAA
RBMAAEFAAABEGkAAQUAAAEQcwABBQAAARCJAAEFAAABEJcAAQUAAAEQtAABBQAAARDMAAEFAAABE
OEAAQUAAAEQ+AABBQAAAREWAAEFAAABERwAAQUAAAERLAABBQAAARE6AAEFAAABEUIAAQUAAAERU
QABBQAAARFdAAEFAAABEWgAAQUAAAERbwABBQAAARF0AAEFAAABEYUAAQUAAAERtQABBQAAARHUA
AEFAAABEdoAAQUAAAER4wABBQAAARHzAAEFAAABEgAAAQUAAAESBoABBQAAARIIgAEFAAABEhSAA
QUAAAESGYABBQAAARIggAEFAAABEiuAAQUAAAESMwABBQAAARI2gAEFAAABEjsAAQUAAAESQQABB
QAAARJCgAEFAAABEk8AAQUAAAMPHgABBUAAAw8QAAEFQAADDwAAAQVAAAMO4gABBUAAAw7WAAEFQ
AADDtIAAQVAAAMOzgABBUAAAw6MAAEFQAADDm4AAQVAAAMOaAABBUAAAw4+AAEFQAADDjIAAQVAA
AMOJAABBUAAAw4cAAEFQAADDgoAAQVAAAMN0AABBUAAAw2EAAEFQAADDUAAAQVAAAMM1AABBUAAA
wywAAEFQAADDIQAAQVAAAMMLAABBUAAAwwAAAEFQAADC7gAAQVAAAMK2AABBUAAAwqgAAEFQAADC
kgAAQVAAAMJ8AABBUAAAwkQAAEFQAADB+AAAQVAAAMGgAABBUAAAwSAAAEFQAADA4AAAQVAAAECA
AABBUAAAQRAAAEFQAABBgAAAQVAAAEGgAABBUAAAQdgAAEFQAABCLAAAQVAAAEJEAABBUAAAQpAA
AEFQAABClAAAQVAAAEKsAABBUAAAQsYAAEFQAABC9gAAQVAAAEMBAABBUAAAQxAAAEFQAABDGQAA
QVAAAEMkAABBUAAAQyoAAEFQAABDLwAAQVAAAEM+AABBUAAAQ0UAAEFQAABDUgAAQVAAAENbAABB
UAAAQ4gAAEFQAABDv4AAQVAAAEPCgABBUAAAQ8oAAEFQAABDzAAAQVAAAEPogABBUAAAQ/OAAEFQ
AABECUAAQVAAAEQLAABBUAAARAxAAEFQAABEEoAAQVAAAEQUAABBUAAARBqAAEFQAABEHwAAQVAA
AEQgAABBUAAARCWAAEFQAABEKUAAQVAAAEQrAABBUAAARDIAAEFQAABEM8AAQVAAAEQ0QABBUAAA
RDmAAEFQAABEOkAAQVAAAEQ8QABBUAAAREEAAEFQAABESAAAQVAAAERJgABBUAAARFGAAEFQAABE
VQAAQVAAAERXwABBUAAARFmAAEFQAABEYEAAQVAAAERigABBUAAARGQAAEFQAABEZoAAQVAAAERn
QABBUAAARGkAAEFQAABEawAAQVAAAERrwABBUAAARG/AAEFQAABEcsAAQVAAAER4AABBUAAARH2A
AEFQAABEf4AAQVAAAESBoABBUAAARIRAAEFQAABEh6AAQVAAAESJQABBUAAARIqgAEFQAABEkuAA
QVAAAEST4ABBUAAARJRgAEFQAABElSAAQVAAAESVoABBUAAARJXgAEFQAADDxwAAQWAAAMPGAABB
YAAAw8KAAEFgAADDuYAAQWAAAMOvgABBYAAAw62AAEFgAADDqoAAQWAAAMOkgABBYAAAw6AAAEFg
AADDnYAAQWAAAMOWgABBYAAAw5QAAEFgAADDkAAAQWAAAMONAABBYAAAw4cAAEFgAADDgYAAQWAA
AMN5AABBYAAAw3AAAEFgAADDYAAAQWAAAMNYAABBYAAAw08AAEFgAADDRgAAQWAAAMM7AABBYAAA
wzUAAEFgAADDMQAAQWAAAMMpAABBYAAAwyYAAEFgAADDBwAAQWAAAML2AABBYAAAwuIAAEFgAADC
zAAAQWAAAMLGAABBYAAAwpAAAEFgAADCeAAAQWAAAMI0AABBYAAAwhQAAEFgAADB2AAAQWAAAMFw
AABBYAAAwSAAAEFgAADAoAAAQWAAAEBAAABBYAAAQWAAAEFgAABCAAAAQWAAAEIgAABBYAAAQlQA
AEFgAABCZAAAQWAAAEJ4AABBYAAAQpwAAEFgAABCrAAAQWAAAELeAABBYAAAQwMAAEFgAABDgoAA
QWAAAEOEAABBYAAAQ4+AAEFgAABDnYAAQWAAAEOkgABBYAAAQ6aAAEFgAABDvgAAQWAAAEPBgABB
YAAAQ82AAEFgAABD0wAAQWAAAEPYAABBYAAAQ9mAAEFgAABD3AAAQWAAAEPdgABBYAAAQ+4AAEFg
AABD8gAAQWAAAEQCQABBYAAARAfAAEFgAABEC0AAQWAAAEQNQABBYAAARA5AAEFgAABEEEAAQWAA
AEQXAABBYAAARBeAAEFgAABEHcAAQWAAAEQkgABBYAAARCYAAEFgAABEK4AAQWAAAEQtAABBYAAA
RC8AAEFgAABEM8AAQWAAAEQ3QABBYAAARDzAAEFgAABEP0AAQWAAAERBAABBYAAAREMAAEFgAABE
SMAAQWAAAERKQABBYAAAREsAAEFgAABES8AAQWAAAERMgABBYAAARE3AAEFgAABEUEAAQWAAAERS
QABBYAAARFNAAEFgAABEV4AAQWAAAERYgABBYAAARFpAAEFgAABEXQAAQWAAAERegABBYAAARGAA
AEFgAABEZAAAQWAAAERnQABBYAAARGiAAEFgAABEbcAAQWAAAERuwABBYAAARHKAAEFgAABEdMAA
QWAAAER1wABBYAAARHaAAEFgAABEd4AAQWAAAER5AABBYAAARIMAAEFgAABEg6AAQWAAAESFIABB
YAAARIZgAEFgAABEhsAAQWAAAESHoABBYAAARIhAAEFgAABEiUAAQWAAAESJ4ABBYAAARIqAAEFg
AABEiqAAQWAAAESLAABBYAAARItAAEFgAABEi8AAQWAAAESL4ABBYAAARIxAAEFgAABEjaAAQWAA
AESOYABBYAAARI8gAEFgAABEj4AAQWAAAESQIABBYAAARJBgAEFgAABEkaAAQWAAAESSAABBYAAA
RJKAAEFgAABEk2AAQWAAAEST4ABBYAAARJQgAEFgAABElKAAQWAAAESVwABBYAAARJYAAEFgAADD
wgAAQXAAAMO+AABBcAAAw7sAAEFwAADDsgAAQXAAAMOwAABBcAAAw62AAEFwAADDqIAAQXAAAMOg
AABBcAAAw54AAEFwAADDmQAAQXAAAMOQgABBcAAAw46AAEFwAADDhoAAQXAAAMN6AABBcAAAw3IA
AEFwAADDWAAAQXAAAMNLAABBcAAAwy4AAEFwAADDJQAAQXAAAMMZAABBcAAAwvgAAEFwAADC6AAA
QXAAAMLKAABBcAAAwrIAAEFwAADClAAAQXAAAMJ4AABBcAAAwiwAAEFwAADBuAAAQXAAAMBAAABB
cAAAQXAAAEFwAABBqAAAQXAAAEJAAABBcAAAQlAAAEFwAABCdAAAQXAAAEKKAABBcAAAQpgAAEFw
AABCsAAAQXAAAELwAABBcAAAQxcAAEFwAABDLQAAQXAAAEOEgABBcAAAQ5OAAEFwAABDq4AAQXAA
AEOxAABBcAAAQ7eAAEFwAABDwwAAQXAAAEPMgABBcAAAQ8+AAEFwAABD5IAAQXAAAEPqAABBcAAA
Q+6AAEFwAABD9IAAQXAAAEQFwABBcAAARBIAAEFwAABEFgAAQXAAAEQmQABBcAAARC1AAEFwAABE
RQAAQXAAAERPgABBcAAARFgAAEFwAABEWQAAQXAAAERaAABBcAAARGBAAEFwAABEY0AAQXAAAERp
QABBcAAARGxAAEFwAABEb0AAQXAAAER0gABBcAAARH1AAEFwAABEfgAAQXAAAER/QABBcAAARIGg
AEFwAABEg0AAQXAAAESDoABBcAAARISgAEFwAABEiIAAQXAAAESJYABBcAAARIngAEFwAABEimAA
QXAAAESLAABBcAAARIuAAEFwAABEjGAAQXAAAESNIABBcAAARI2AAEFwAABEjqAAQXAAAESQAABB
cAAARJDAAEFwAABEkQAAQXAAAESRYABBcAAARJJAAEFwAABEksAAQXAAAESTIABBcAAARJOgAEFw
AABElAAAQXAAAESUoABBcAAARJTgAEFwAABElSAAQXAAAESVoABBcAAAw74AAEGAAADDuYAAQYAA
AMO2gABBgAAAw66AAEGAAADDqgAAQYAAAMOngABBgAAAw5+AAEGAAADDm4AAQYAAAMOYgABBgAAA
w5EAAEGAAADDjoAAQYAAAMOLAABBgAAAw4YAAEGAAADDhIAAQYAAAMOBgABBgAAAw3IAAEGAAADD
awAAQYAAAMNlAABBgAAAw1kAAEGAAADDVAAAQYAAAMNRAABBgAAAwz8AAEGAAADDMgAAQYAAAMMs
AABBgAAAwyYAAEGAAADDGQAAQYAAAMMPAABBgAAAwwIAAEGAAADC+AAAQYAAAMLkAABBgAAAwtwA
AEGAAADCwgAAQYAAAMKeAABBgAAAwpQAAEGAAADCigAAQYAAAMKAAABBgAAAwlAAAEGAAADCAAAA
QYAAAMHAAABBgAAAwZgAAEGAAADAAAAAQYAAAECgAABBgAAAQWAAAEGAAABB6AAAQYAAAEIIAABB
gAAAQjgAAEGAAABCbAAAQYAAAEKEAABBgAAAQqIAAEGAAABCrgAAQYAAAELYAABBgAAAQuIAAEGA
AABDBwAAQYAAAEMUAABBgAAAQx0AAEGAAABDIQAAQYAAAEMkAABBgAAAQy8AAEGAAABDVAAAQYAA
AENkAABBgAAAQ3EAAEGAAABDkQAAQYAAAEOlAABBgAAAQ6iAAEGAAABDq4AAQYAAAEOzAABBgAAA
Q7eAAEGAAABDuQAAQYAAAEPBgABBgAAAQ8WAAEGAAABDyoAAQYAAAEPOAABBgAAAQ9WAAEGAAABD
2YAAQYAAAEPcgABBgAAAQ9+AAEGAAABD4QAAQYAAAEPpAABBgAAAQ+6AAEGAAABD9wAAQYAAAEQA
QABBgAAARADAAEGAAABEAcAAQYAAAEQEQABBgAAARAWAAEGAAABEBsAAQYAAAEQHwABBgAAARAiA
AEGAAABECgAAQYAAAEQMwABBgAAARA8AAEGAAABEEEAAQYAAAEQUgABBgAAARBVAAEGAAABEFkAA
QYAAAEQXQABBgAAARBiAAEGAAABEGUAAQYAAAEQdQABBgAAARB5AAEGAAABEHwAAQYAAAEQfwABB
gAAARCFAAEGAAABEJAAAQYAAAEQngABBgAAARCkAAEGAAABEKcAAQYAAAEQqgABBgAAARCvAAEGA
AABELwAAQYAAAEQxQABBgAAARDMAAEGAAABENMAAQYAAAEQ3QABBgAAARDhAAEGAAABEPIAAQYAA
AEQ+AABBgAAARD9AAEGAAABEQIAAQYAAAERBwABBgAAARELAAEGAAABEREAAQYAAAERGQABBgAAA
REdAAEGAAABESUAAQYAAAERKwABBgAAARE5AAEGAAABEUQAAQYAAAERRwABBgAAARFSAAEGAAABE
WcAAQYAAAERagABBgAAARF0AAEGAAABEXcAAQYAAAERgAABBgAAARGKAAEGAAABEZAAAQYAAAERp
wABBgAAARGvAAEGAAABEbcAAQYAAAERwAABBgAAARHLAAEGAAABEdAAAQYAAAER1wABBgAAARHdA
AEGAAABEeUAAQYAAAER9QABBgAAARH4AAEGAAABEfsAAQYAAAESAoABBgAAARIFAAEGAAABEgqAA
QYAAAESEoABBgAAARIVAAEGAAABEhqAAQYAAAESHgABBgAAARIiAAEGAAABEiMAAQYAAAESKIABB
gAAARIsgAEGAAABEi8AAQYAAAESMgABBgAAARIzAAEGAAABEjaAAQYAAAESOQABBgAAARI7gAEGA
AABEj0AAQYAAAESPgABBgAAARJAgAEGAAABEkMAAQYAAAESTQABBgAAARJSgAEGAAABElYAAQYAA
AESWAABBgAAAw8MAAEGIAADDwYAAQYgAAMO8gABBiAAAw7oAAEGIAADDt4AAQYgAAMO1AABBiAAA
w7OAAEGIAADDsYAAQYgAAMOvgABBiAAAw6OAAEGIAADDoIAAQYgAAMOZAABBiAAAw5GAAEGIAADD
jIAAQYgAAMOIgABBiAAAw4GAAEGIAADDeQAAQYgAAMNwAABBiAAAw2wAAEGIAADDYgAAQYgAAMNc
AABBiAAAw1kAAEGIAADDSgAAQYgAAMNBAABBiAAAwz4AAEGIAADDLAAAQYgAAMMOAABBiAAAwwMA
AEGIAADDAAAAQYgAAML8AABBiAAAwuoAAEGIAADC3gAAQYgAAMLOAABBiAAAwrYAAEGIAADCqgAA
QYgAAMKkAABBiAAAwp4AAEGIAADCmAAAQYgAAMKUAABBiAAAwnwAAEGIAADCaAAAQYgAAMJYAABB
iAAAwjQAAEGIAADCIAAAQYgAAMHwAABBiAAAwYgAAEGIAADBAAAAQYgAAMCAAABBiAAAAAAAAEGI
AABAgAAAQYgAAEEgAABBiAAAQWAAAEGIAABB+AAAQYgAAEIYAABBiAAAQigAAEGIAABCOAAAQYgA
AEJQAABBiAAAQnAAAEGIAABCjAAAQYgAAEKaAABBiAAAQqwAAEGIAABC4gAAQYgAAEL2AABBiAAA
QxAAAEGIAABDFAAAQYgAAEMYAABBiAAAQyEAAEGIAABDMwAAQYgAAEM5AABBiAAAQzsAAEGIAABD
QAAAQYgAAENOAABBiAAAQ1AAAEGIAABDVwAAQYgAAENgAABBiAAAQ2oAAEGIAABDbgAAQYgAAENw
AABBiAAAQ3YAAEGIAABDegAAQYgAAEN+AABBiAAAQ4GAAEGIAABDiAAAQYgAAEONAABBiAAAQ48A
AEGIAABDkAAAQYgAAEOXAABBiAAAQ5oAAEGIAABDogAAQYgAAEOyAABBiAAAQ7YAAEGIAABDuoAA
QYgAAEO9gABBiAAAQ7+AAEGIAABDwgAAQYgAAEPKAABBiAAAQ8uAAEGIAABDzoAAQYgAAEPUgABB
iAAAQ9gAAEGIAABD2YAAQYgAAEPjAABBiAAARANAAEGIAABEFkAAQYgAAEQZwABBiAAARBsAAEGI
AABEHQAAQYgAAEQfgABBiAAARCCAAEGIAABEJwAAQYgAAEQrAABBiAAARDWAAEGIAABEOUAAQYgA
AEQ8QABBiAAAREDAAEGIAABERkAAQYgAAERHQABBiAAAREtAAEGIAABETcAAQYgAAERUgABBiAAA
RFgAAEGIAABEXIAAQYgAAERegABBiAAARGBAAEGIAABEZoAAQYgAAERngABBiAAARGqAAEGIAABE
bcAAQYgAAERugABBiAAARG9AAEGIAABEcUAAQYgAAER3wABBiAAARHnAAEGIAABEfoAAQYgAAESA
gABBiAAARIEgAEGIAABEgeAAQYgAAESDAABBiAAARIQgAEGIAABEhWAAQYgAAESF4ABBiAAARIgA
AEGIAABEiWAAQYgAAESKIABBiAAARIqAAEGIAABEjWAAQYgAAESNwABBiAAARI4gAEGIAABEj2AA
QYgAAESQ4ABBiAAARJGgAEGIAABEkuAAQYgAAESTwABBiAAARJUgAEGIAABElYAAQYgAAESV4ABB
iAAAw8YAAEGQAADDxAAAQZAAAMO7AABBkAAAw7iAAEGQAADDroAAQZAAAMOsAABBkAAAw6cAAEGQ
AADDpIAAQZAAAMOggABBkAAAw52AAEGQAADDmwAAQZAAAMOXAABBkAAAw5YAAEGQAADDkwAAQZAA
AMOQgABBkAAAw4wAAEGQAADDioAAQZAAAMOIAABBkAAAw4IAAEGQAADDfQAAQZAAAMN2AABBkAAA
w3MAAEGQAADDcQAAQZAAAMNkAABBkAAAw18AAEGQAADDWwAAQZAAAMNTAABBkAAAw04AAEGQAADD
SgAAQZAAAMNFAABBkAAAwzwAAEGQAADDNAAAQZAAAMMsAABBkAAAwygAAEGQAADDIwAAQZAAAMMg
AABBkAAAwx0AAEGQAADDBwAAQZAAAMLsAABBkAAAwtoAAEGQAADCxAAAQZAAAMK8AABBkAAAwqgA
AEGQAADCkAAAQZAAAMKIAABBkAAAwoIAAEGQAADCaAAAQZAAAMI0AABBkAAAwggAAEGQAADB6AAA
QZAAAMG4AABBkAAAwYgAAEGQAADBYAAAQZAAAMDgAABBkAAAwAAAAEGQAAA/gAAAQZAAAEFwAABB
kAAAQagAAEGQAABByAAAQZAAAEHwAABBkAAAQhwAAEGQAABCNAAAQZAAAEJgAABBkAAAQnwAAEGQ
AABChgAAQZAAAEKOAABBkAAAQpIAAEGQAABCmAAAQZAAAEKsAABBkAAAQrYAAEGQAABCwgAAQZAA
AELMAABBkAAAQtwAAEGQAABC6AAAQZAAAEL2AABBkAAAQw8AAEGQAABDGQAAQZAAAEM4AABBkAAA
Q0gAAEGQAABDeQAAQZAAAEOHgABBkAAAQ5IAAEGQAABDsIAAQZAAAEPLgABBkAAAQ9aAAEGQAABD
4gAAQZAAAEPoAABBkAAAQ/CAAEGQAABD/AAAQZAAAEQCAABBkAAARAKAAEGQAABEBQAAQZAAAEQG
AABBkAAARArAAEGQAABEDMAAQZAAAEQQgABBkAAARBIAAEGQAABEE8AAQZAAAEQUwABBkAAARBVA
AEGQAABEFsAAQZAAAEQYAABBkAAARBqAAEGQAABEHMAAQZAAAEQewABBkAAARCFAAEGQAABEIsAA
QZAAAEQmAABBkAAARCgAAEGQAABEKgAAQZAAAEQrAABBkAAARC5AAEGQAABEMYAAQZAAAEQzwABB
kAAARDfAAEGQAABEOsAAQZAAAEQ9AABBkAAAREGAAEGQAABESIAAQZAAAERJgABBkAAAREpAAEGQ
AABETwAAQZAAAERPgABBkAAARFCAAEGQAABEVIAAQZAAAERVQABBkAAARFbAAEGQAABEWIAAQZAA
AERawABBkAAARF2AAEGQAABEYEAAQZAAAERiAABBkAAARGNAAEGQAABEaAAAQZAAAERpgABBkAAA
RGtAAEGQAABEbAAAQZAAAERvgABBkAAARHCAAEGQAABEcsAAQZAAAERzgABBkAAARHjAAEGQAABE
ecAAQZAAAER7gABBkAAARH3AAEGQAABEf4AAQZAAAESAAABBkAAARICgAEGQAABEgkAAQZAAAESC
oABBkAAARISAAEGQAABEhUAAQZAAAESFoABBkAAARIYgAEGQAABEhsAAQZAAAESHIABBkAAARIeA
AEGQAABEiAAAQZAAAESJwABBkAAARIoAAEGQAABEiqAAQZAAAESLYABBkAAARIvAAEGQAABEjMAA
QZAAAESNIABBkAAARI3gAEGQAABEjqAAQZAAAESPQABBkAAARI/AAEGQAABEkCAAQZAAAESQoABB
kAAARJFgAEGQAABEkkAAQZAAAESToABBkAAARJQAAEGQAABElKAAQZAAAESVgABBkAAARJXgAEGQ
AADDx4AAQZgAAMPDgABBmAAAw8IAAEGYAADDvAAAQZgAAMO3AABBmAAAw7YAAEGYAADDsQAAQZgA
AMOvAABBmAAAw6aAAEGYAADDn4AAQZgAAMOdgABBmAAAw5uAAEGYAADDlYAAQZgAAMONgABBmAAA
w4qAAEGYAADDhIAAQZgAAMN7AABBmAAAw3cAAEGYAADDZQAAQZgAAMNVAABBmAAAw0QAAEGYAADD
NAAAQZgAAMMiAABBmAAAwxoAAEGYAADDDAAAQZgAAMMGAABBmAAAwrwAAEGYAADCpAAAQZgAAMKC
AABBmAAAwlAAAEGYAADCDAAAQZgAAEEQAABBmAAAQagAAEGYAABB0AAAQZgAAEIUAABBmAAAQjgA
AEGYAABCSAAAQZgAAEJsAABBmAAAQpgAAEGYAABDHQAAQZgAAENCAABBmAAAQ4cAAEGYAABDmAAA
QZgAAEOeAABBmAAAQ6aAAEGYAABDsAAAQZgAAEPKAABBmAAAQ92AAEGYAABD8QAAQZgAAEP4gABB
mAAARAVAAEGYAABECwAAQZgAAEQPQABBmAAARBhAAEGYAABEGUAAQZgAAEQaAABBmAAARBrAAEGY
AABEHQAAQZgAAEQhwABBmAAARCTAAEGYAABEJwAAQZgAAEQqgABBmAAARCzAAEGYAABELoAAQZgA
AEQwQABBmAAARDEAAEGYAABEMoAAQZgAAEQ2gABBmAAARDtAAEGYAABEO8AAQZgAAEQ9AABBmAAA
RD6AAEGYAABEP0AAQZgAAERBwABBmAAARETAAEGYAABERgAAQZgAAERGwABBmAAAREpAAEGYAABE
TAAAQZgAAEROgABBmAAARFFAAEGYAABEUwAAQZgAAERUgABBmAAARFaAAEGYAABEWUAAQZgAAERa
QABBmAAARF+AAEGYAABEYUAAQZgAAERjQABBmAAARGeAAEGYAABEb4AAQZgAAERygABBmAAARHOA
AEGYAABEdkAAQZgAAER6QABBmAAARIAgAEGYAABEgeAAQZgAAESCgABBmAAARIPAAEGYAABEhIAA
QZgAAESFIABBmAAARIWAAEGYAABEh6AAQZgAAESIwABBmAAARIsgAEGYAABEjYAAQZgAAESPIABB
mAAARJDAAEGYAABEkeAAQZgAAESSwABBmAAARJPgAEGYAABElKAAQZgAAMPGAABBoAAAw8OAAEGg
AADDu4AAQaAAAMO4gABBoAAAw7aAAEGgAADDswAAQaAAAMOrAABBoAAAw6gAAEGgAADDpIAAQaAA
AMOhAABBoAAAw56AAEGgAADDnAAAQaAAAMOVgABBoAAAw46AAEGgAADDiAAAQaAAAMOFAABBoAAA
w4KAAEGgAADDgQAAQaAAAMNoAABBoAAAw04AAEGgAADDOwAAQaAAAMM2AABBoAAAwygAAEGgAADD
EwAAQaAAAMMJAABBoAAAwuwAAEGgAADC3gAAQaAAAMLOAABBoAAAwsAAAEGgAADCrgAAQaAAAMKm
AABBoAAAwooAAEGgAADCcAAAQaAAAMJYAABBoAAAwkQAAEGgAADCKAAAQaAAAMIgAABBoAAAwfAA
AEGgAADBUAAAQaAAAMCAAABBoAAAQTAAAEGgAABByAAAQaAAAEIsAABBoAAAQmQAAEGgAABChgAA
QaAAAEKUAABBoAAAQr4AAEGgAABC7gAAQaAAAEMQAABBoAAAQxwAAEGgAABDIQAAQaAAAEMqAABB
oAAAQy0AAEGgAABDMwAAQaAAAEM9AABBoAAAQ0gAAEGgAABDXwAAQaAAAENmAABBoAAAQ2wAAEGg
AABDcAAAQaAAAENzAABBoAAAQ3cAAEGgAABDfgAAQaAAAEOAgABBoAAAQ4UAAEGgAABDiAAAQaAA
AEOJgABBoAAAQ4sAAEGgAABDkAAAQaAAAEOQgABBoAAAQ5eAAEGgAABDmwAAQaAAAEOdAABBoAAA
Q56AAEGgAABDqAAAQaAAAEOugABBoAAAQ7GAAEGgAABDswAAQaAAAEPAgABBoAAAQ80AAEGgAABD
0IAAQaAAAEPWAABBoAAAQ+KAAEGgAABD6YAAQaAAAEQCAABBoAAARBOAAEGgAABEFcAAQaAAAEQX
QABBoAAARB2AAEGgAABEJQAAQaAAAEQmwABBoAAARCkAAEGgAABELsAAQaAAAEQvgABBoAAARDPA
AEGgAABENYAAQaAAAEQ3AABBoAAARDmAAEGgAABEPMAAQaAAAEQ+AABBoAAARD8AAEGgAABESIAA
QaAAAERKwABBoAAARFNAAEGgAABEVoAAQaAAAERegABBoAAARGGAAEGgAABEaoAAQaAAAERtwABB
oAAARHlAAEGgAABEg6AAQaAAAESEgABBoAAARIVgAEGgAABEhgAAQaAAAESGQABBoAAARIdgAEGg
AABEiGAAQaAAAESJoABBoAAARIrgAEGgAABEi8AAQaAAAESNAABBoAAARI6AAEGgAABEj4AAQaAA
AESP4ABBoAAARJHgAEGgAABEkwAAQaAAAEST4ABBoAAARJVgAEGgAADDwwAAQagAAMO+AABBqAAA
w7uAAEGoAADDtYAAQagAAMOvgABBqAAAw6SAAEGoAADDoYAAQagAAMOfgABBqAAAw5wAAEGoAADD
lgAAQagAAMOQgABBqAAAw48AAEGoAADDjgAAQagAAMOLAABBqAAAw4YAAEGoAADDeAAAQagAAMNu
AABBqAAAw2IAAEGoAADDTwAAQagAAMNFAABBqAAAw0AAAEGoAADDLQAAQagAAMMoAABBqAAAwyAA
AEGoAADDBAAAQagAAMLsAABBqAAAwt4AAEGoAADC2AAAQagAAMK0AABBqAAAwqAAAEGoAADCZAAA
QagAAMIIAABBqAAAwdAAAEGoAADBsAAAQagAAMFwAABBqAAAwUAAAEGoAADAAAAAQagAAEDAAABB
qAAAQWAAAEGoAABBuAAAQagAAEHoAABBqAAAQgwAAEGoAABCKAAAQagAAEI4AABBqAAAQmQAAEGo
AABCjgAAQagAAEKiAABBqAAAQroAAEGoAABC0AAAQagAAELyAABBqAAAQwkAAEGoAABDDAAAQagA
AEMSAABBqAAAQyAAAEGoAABDOAAAQagAAEOGAABBqAAAQ4sAAEGoAABDkgAAQagAAEOkgABBqAAA
Q64AAEGoAABDtAAAQagAAEO2gABBqAAAQ7qAAEGoAABDvAAAQagAAEPEgABBqAAAQ+CAAEGoAABD
6YAAQagAAEPxgABBqAAAQ/sAAEGoAABEBYAAQagAAEQJAABBqAAARA4AAEGoAABEEMAAQagAAEQR
wABBqAAARB9AAEGoAABEJ0AAQagAAEQpgABBqAAARCwAAEGoAABEMEAAQagAAEQyQABBqAAARDNA
AEGoAABEOcAAQagAAEQ8AABBqAAARD8AAEGoAABEQMAAQagAAERGAABBqAAAREcAAEGoAABER8AA
QagAAERJwABBqAAARE7AAEGoAABET4AAQagAAERXwABBqAAARFvAAEGoAABEX4AAQagAAERiQABB
qAAARGaAAEGoAABEaQAAQagAAERsAABBqAAARG4AAEGoAABEb8AAQagAAERxQABBqAAARHNAAEGo
AABEdgAAQagAAER5QABBqAAARHuAAEGoAABEfAAAQagAAER9gABBqAAARIIgAEGoAABEg6AAQagA
AESEQABBqAAARIUAAEGoAABEhYAAQagAAESF4ABBqAAARIcgAEGoAABEiKAAQagAAESJQABBqAAA
RInAAEGoAABEiiAAQagAAESLgABBqAAARIwAAEGoAABEjIAAQagAAESM4ABBqAAARI1gAEGoAABE
jYAAQagAAESOwABBqAAARI8gAEGoAABEj2AAQagAAESQAABBqAAARJCAAEGoAABEkQAAQagAAESR
QABBqAAARJHAAEGoAABEkwAAQagAAESUIABBqAAARJTgAEGoAABElWAAQagAAESWAABBqAAAw8YA
AEGwAADDv4AAQbAAAMO9gABBsAAAw7qAAEGwAADDuQAAQbAAAMOzAABBsAAAw6KAAEGwAADDnQAA
QbAAAMOYAABBsAAAw5OAAEGwAADDjIAAQbAAAMOIgABBsAAAw4EAAEGwAADDfQAAQbAAAMN7AABB
sAAAw1cAAEGwAADDRAAAQbAAAMM7AABBsAAAwzQAAEGwAADDLAAAQbAAAMMkAABBsAAAwxcAAEGw
AADDAwAAQbAAAML2AABBsAAAwrgAAEGwAADChAAAQbAAAMJoAABBsAAAwjQAAEGwAADB2AAAQbAA
AMCgAABBsAAAwEAAAEGwAABAAAAAQbAAAEDAAABBsAAAQYAAAEGwAABCAAAAQbAAAEJYAABBsAAA
QoAAAEGwAABCmAAAQbAAAEKeAABBsAAAQsoAAEGwAABC0AAAQbAAAELuAABBsAAAQxMAAEGwAABD
IwAAQbAAAENRAABBsAAAQ4GAAEGwAABDkIAAQbAAAEOgAABBsAAAQ6gAAEGwAABDqoAAQbAAAEOs
gABBsAAAQ7GAAEGwAABDtoAAQbAAAEPAAABBsAAAQ8gAAEGwAABD0QAAQbAAAEPVAABBsAAAQ9cA
AEGwAABD4AAAQbAAAEP/AABBsAAARAOAAEGwAABECkAAQbAAAEQQAABBsAAARBEAAEGwAABEEcAA
QbAAAEQVgABBsAAARCCAAEGwAABEIwAAQbAAAEQkAABBsAAARCVAAEGwAABEJgAAQbAAAEQqgABB
sAAARC3AAEGwAABELoAAQbAAAEQwQABBsAAARDGAAEGwAABENIAAQbAAAEQ4AABBsAAARDiAAEGw
AABEOoAAQbAAAEQ9gABBsAAAREAAAEGwAABEQYAAQbAAAEREQABBsAAAREWAAEGwAABESYAAQbAA
AERLAABBsAAARFMAAEGwAABEVYAAQbAAAERWQABBsAAARFdAAEGwAABEWwAAQbAAAERcgABBsAAA
RF3AAEGwAABEXwAAQbAAAERhAABBsAAARGPAAEGwAABEZQAAQbAAAERmQABBsAAARGeAAEGwAABE
aIAAQbAAAERqAABBsAAARGqAAEGwAABEa0AAQbAAAERtAABBsAAARG5AAEGwAABEc0AAQbAAAER1
wABBsAAARHbAAEGwAABEd4AAQbAAAER4QABBsAAARHlAAEGwAABEesAAQbAAAER9QABBsAAARH5A
AEGwAABEgUAAQbAAAESDIABBsAAARIOAAEGwAABEhWAAQbAAAESGQABBsAAARIdAAEGwAABEh8AA
QbAAAESIYABBsAAARIkAAEGwAABEiYAAQbAAAESLAABBsAAARIzAAEGwAABEjkAAQbAAAESPIABB
sAAARI9gAEGwAABEj8AAQbAAAESQoABBsAAARJHgAEGwAABEksAAQbAAAESTYABBsAAARJTgAEGw
AABElgAAQbAAAMPHAABBuAAAw8SAAEG4AADDwQAAQbgAAMO8gABBuAAAw7qAAEG4AADDs4AAQbgA
AMOuAABBuAAAw6wAAEG4AADDpYAAQbgAAMOjgABBuAAAw5yAAEG4AADDloAAQbgAAMOSgABBuAAA
w4YAAEG4AADDfgAAQbgAAMN6AABBuAAAw3EAAEG4AADDbQAAQbgAAMNgAABBuAAAw1wAAEG4AADD
TAAAQbgAAMNKAABBuAAAw0QAAEG4AADDOgAAQbgAAMM1AABBuAAAwzAAAEG4AADDKQAAQbgAAMMg
AABBuAAAwx4AAEG4AADDFgAAQbgAAML4AABBuAAAwuIAAEG4AADC0AAAQbgAAMKaAABBuAAAwooA
AEG4AADB+AAAQbgAAMBAAABBuAAAQUAAAEG4AABBYAAAQbgAAEIAAABBuAAAQo4AAEG4AABCpgAA
QbgAAEL8AABBuAAAQ2EAAEG4AABDegAAQbgAAEOLgABBuAAAQ5EAAEG4AABDnYAAQbgAAEOggABB
uAAAQ6cAAEG4AABDqAAAQbgAAEOsAABBuAAAQ8wAAEG4AABD0oAAQbgAAEPVAABBuAAAQ9iAAEG4
AABD5oAAQbgAAEPoAABBuAAAQ+oAAEG4AABD7oAAQbgAAEP1gABBuAAAQ/gAAEG4AABD+gAAQbgA
AEQBgABBuAAARAKAAEG4AABEAwAAQbgAAEQDgABBuAAARATAAEG4AABEBgAAQbgAAEQIwABBuAAA
RAnAAEG4AABED0AAQbgAAEQRQABBuAAARBKAAEG4AABEGcAAQbgAAEQagABBuAAARBxAAEG4AABE
IMAAQbgAAEQjQABBuAAARCTAAEG4AABEKEAAQbgAAEQrAABBuAAARCyAAEG4AABEMsAAQbgAAEQ1
QABBuAAARDhAAEG4AABEPcAAQbgAAERAgABBuAAARELAAEG4AABESEAAQbgAAERMgABBuAAARE4A
AEG4AABET4AAQbgAAERTgABBuAAARFRAAEG4AABEWEAAQbgAAERaAABBuAAARFuAAEG4AABEXgAA
QbgAAERewABBuAAARF8AAEG4AABEYMAAQbgAAERmgABBuAAARGfAAEG4AABEbUAAQbgAAERuAABB
uAAARHCAAEG4AABEccAAQbgAAER0gABBuAAARHZAAEG4AABEeAAAQbgAAER6AABBuAAARHxAAEG4
AABEfwAAQbgAAESAAABBuAAARIEAAEG4AABEgWAAQbgAAESCYABBuAAARIMgAEG4AABEg6AAQbgA
AESEoABBuAAARIXgAEG4AABEhwAAQbgAAESHYABBuAAARIegAEG4AABEiAAAQbgAAESIQABBuAAA
RIjAAEG4AABEiQAAQbgAAESKAABBuAAARIpgAEG4AABEi2AAQbgAAESL4ABBuAAARIygAEG4AABE
jUAAQbgAAESNgABBuAAARI4AAEG4AABEjuAAQbgAAESPYABBuAAARJAgAEG4AABEkOAAQbgAAESR
gABBuAAARJIgAEG4AABEk0AAQbgAAESUoABBuAAAw8YAAEHAAADDv4AAQcAAAMO1AABBwAAAw6MA
AEHAAADDnAAAQcAAAMOZAABBwAAAw5aAAEHAAADDiYAAQcAAAMOIAABBwAAAw4QAAEHAAADDfQAA
QcAAAMNoAABBwAAAw2EAAEHAAADDWwAAQcAAAMNPAABBwAAAwzwAAEHAAADDIQAAQcAAAMMaAABB
wAAAwxEAAEHAAADDDAAAQcAAAMMJAABBwAAAwvAAAEHAAADC7AAAQcAAAMLYAABBwAAAwrwAAEHA
AADCmgAAQcAAAMKCAABBwAAAwkwAAEHAAADCNAAAQcAAAMIIAABBwAAAwagAAEHAAADBkAAAQcAA
AL+AAABBwAAAQSAAAEHAAABCBAAAQcAAAEIUAABBwAAAQigAAEHAAABCXAAAQcAAAEKAAABBwAAA
QpYAAEHAAABCoAAAQcAAAEKqAABBwAAAQr4AAEHAAABC2AAAQcAAAELqAABBwAAAQu4AAEHAAABD
BAAAQcAAAEMYAABBwAAAQygAAEHAAABDcgAAQcAAAEOHgABBwAAAQ4uAAEHAAABDpoAAQcAAAEOt
gABBwAAAQ7EAAEHAAABDt4AAQcAAAEO8gABBwAAAQ72AAEHAAABDv4AAQcAAAEPPAABBwAAAQ9YA
AEHAAABD2AAAQcAAAEPjAABBwAAAQ+UAAEHAAABD5wAAQcAAAEPpgABBwAAAQ/AAAEHAAABD8YAA
QcAAAEP3gABBwAAAQ/4AAEHAAABEAoAAQcAAAEQEAABBwAAARAUAAEHAAABECUAAQcAAAEQLAABB
wAAARAwAAEHAAABED0AAQcAAAEQRwABBwAAARBUAAEHAAABEFoAAQcAAAEQYwABBwAAARBsAAEHA
AABEHAAAQcAAAEQdwABBwAAARB8AAEHAAABEIQAAQcAAAEQkgABBwAAARCoAAEHAAABELEAAQcAA
AEQwAABBwAAARDIAAEHAAABENwAAQcAAAEQ5gABBwAAARDrAAEHAAABEREAAQcAAAERKQABBwAAA
REyAAEHAAABET0AAQcAAAERQwABBwAAARFLAAEHAAABEVgAAQcAAAERYwABBwAAARGBAAEHAAABE
aMAAQcAAAERqQABBwAAARGsAAEHAAABEbAAAQcAAAERuQABBwAAARG+AAEHAAABEdUAAQcAAAER2
gABBwAAARHlAAEHAAABEekAAQcAAAER8gABBwAAARH5AAEHAAABEfwAAQcAAAESAIABBwAAARIBg
AEHAAABEgWAAQcAAAESCAABBwAAARIKgAEHAAABEgyAAQcAAAESEQABBwAAARISgAEHAAABEhYAA
QcAAAESF4ABBwAAARIagAEHAAABEh2AAQcAAAESIIABBwAAARIiAAEHAAABEimAAQcAAAESKoABB
wAAARIsgAEHAAABEjEAAQcAAAESMoABBwAAARI0gAEHAAABEjYAAQcAAAESOoABBwAAARI9gAEHA
AABEkGAAQcAAAESRYABBwAAARJGgAEHAAABEkwAAQcAAAESTYABBwAAARJOgAEHAAABElAAAQcAA
AESUwABBwAAARJWgAEHAAABElgAAQcAAAMPFgABByAAAw8AAAEHIAADDuYAAQcgAAMOzAABByAAA
w64AAEHIAADDqwAAQcgAAMOkgABByAAAw6GAAEHIAADDoAAAQcgAAMObgABByAAAw5iAAEHIAADD
kAAAQcgAAMONAABByAAAw4mAAEHIAADDhYAAQcgAAMNsAABByAAAw2QAAEHIAADDTwAAQcgAAMNF
AABByAAAw0IAAEHIAADDOQAAQcgAAMMrAABByAAAwx0AAEHIAADDEwAAQcgAAMMNAABByAAAwwsA
AEHIAADC8gAAQcgAAMLgAABByAAAwtAAAEHIAADCxAAAQcgAAMKsAABByAAAwpIAAEHIAADCeAAA
QcgAAMJoAABByAAAwkgAAEHIAADCCAAAQcgAAMGoAABByAAAwWAAAEHIAADAAAAAQcgAAEEQAABB
yAAAQTAAAEHIAABBYAAAQcgAAEIAAABByAAAQhQAAEHIAABCKAAAQcgAAEJIAABByAAAQmAAAEHI
AABCaAAAQcgAAEKWAABByAAAQs4AAEHIAABC+gAAQcgAAEMJAABByAAAQxgAAEHIAABDHgAAQcgA
AEMqAABByAAAQzkAAEHIAABDPQAAQcgAAENAAABByAAAQ0QAAEHIAABDVQAAQcgAAENZAABByAAA
Q10AAEHIAABDZAAAQcgAAENwAABByAAAQ3UAAEHIAABDgYAAQcgAAEOEgABByAAAQ4cAAEHIAABD
lIAAQcgAAEOZAABByAAAQ6AAAEHIAABDpAAAQcgAAEOvgABByAAAQ78AAEHIAABDwYAAQcgAAEPH
gABByAAAQ+IAAEHIAABEAQAAQcgAAEQJgABByAAARAvAAEHIAABED0AAQcgAAEQQgABByAAARBIA
AEHIAABEFEAAQcgAAEQXAABByAAARB2AAEHIAABEIoAAQcgAAEQlwABByAAARCpAAEHIAABEPEAA
QcgAAERRQABByAAARFyAAEHIAABEX0AAQcgAAERjwABByAAARGoAAEHIAABEcEAAQcgAAER3gABB
yAAARHtAAEHIAABEfMAAQcgAAESAgABByAAARIDAAEHIAABEgmAAQcgAAESDgABByAAARIUAAEHI
AABEhoAAQcgAAESHQABByAAARIfgAEHIAABEiMAAQcgAAESJAABByAAARInAAEHIAABEiqAAQcgA
AESMAABByAAARI1AAEHIAABEjsAAQcgAAESPgABByAAARJEAAEHIAABEkWAAQcgAAESSwABByAAA
RJVgAEHIAADDxQAAQdAAAMOtAABB0AAAw6qAAEHQAADDpQAAQdAAAMOXAABB0AAAw5UAAEHQAADD
h4AAQdAAAMOBgABB0AAAw28AAEHQAADDWgAAQdAAAMNRAABB0AAAwzEAAEHQAADDKgAAQdAAAMMd
AABB0AAAwwYAAEHQAADCtAAAQdAAAMIQAABB0AAAwbgAAEHQAADAoAAAQdAAAEFAAABB0AAAQVAA
AEHQAABBuAAAQdAAAEIYAABB0AAAQogAAEHQAABCjgAAQdAAAEKaAABB0AAAQr4AAEHQAABC6gAA
QdAAAEL8AABB0AAAQwMAAEHQAABDBgAAQdAAAEMIAABB0AAAQxwAAEHQAABDMAAAQdAAAEMzAABB
0AAAQ10AAEHQAABDYgAAQdAAAEOFAABB0AAAQ5qAAEHQAABDwoAAQdAAAEPIAABB0AAAQ9aAAEHQ
AABD5QAAQdAAAEPvAABB0AAARAYAAEHQAABECsAAQdAAAEQLQABB0AAARA+AAEHQAABEEYAAQdAA
AEQVwABB0AAARBpAAEHQAABEIgAAQdAAAEQnQABB0AAARCuAAEHQAABEMIAAQdAAAEQzQABB0AAA
RDmAAEHQAABEPkAAQdAAAERBwABB0AAARERAAEHQAABERMAAQdAAAERFQABB0AAARE5AAEHQAABE
UQAAQdAAAERVQABB0AAARFiAAEHQAABEXAAAQdAAAERcwABB0AAARGIAAEHQAABEYwAAQdAAAERk
QABB0AAARGdAAEHQAABEacAAQdAAAERrQABB0AAARHCAAEHQAABEcQAAQdAAAER2wABB0AAARHkA
AEHQAABEekAAQdAAAER7wABB0AAARH0AAEHQAABEgEAAQdAAAESBIABB0AAARIGAAEHQAABEgcAA
QdAAAESCYABB0AAARINAAEHQAABEhSAAQdAAAESGYABB0AAARIbgAEHQAABEiEAAQdAAAESJAABB
0AAARIngAEHQAABEiqAAQdAAAESLYABB0AAARI2gAEHQAABEj0AAQdAAAESQAABB0AAARJBgAEHQ
AABEkMAAQdAAAESRQABB0AAARJIAAEHQAABEkkAAQdAAAESUYABB0AAARJUgAEHQAABElcAAQdAA
AMPFgABB2AAAw74AAEHYAADDuQAAQdgAAMO1gABB2AAAw7GAAEHYAADDrQAAQdgAAMOlgABB2AAA
w6KAAEHYAADDn4AAQdgAAMOdAABB2AAAw5sAAEHYAADDlwAAQdgAAMOCgABB2AAAw4AAAEHYAADD
aAAAQdgAAMNeAABB2AAAw0kAAEHYAADDNgAAQdgAAMMnAABB2AAAwwIAAEHYAADC9gAAQdgAAMLQ
AABB2AAAwsQAAEHYAADCogAAQdgAAMKMAABB2AAAwkwAAEHYAADCBAAAQdgAAMGwAABB2AAAwTAA
AEHYAABCOAAAQdgAAEJUAABB2AAAQmgAAEHYAABCfAAAQdgAAEKaAABB2AAAQsYAAEHYAABDIAAA
QdgAAEMvAABB2AAAQ2gAAEHYAABDlQAAQdgAAEO2gABB2AAAQ8aAAEHYAABDz4AAQdgAAEPWgABB
2AAAQ9kAAEHYAABD5wAAQdgAAEPqAABB2AAAQ/mAAEHYAABEAgAAQdgAAEQDAABB2AAARAaAAEHY
AABECoAAQdgAAEQTgABB2AAARBwAAEHYAABEIYAAQdgAAEQmAABB2AAARCrAAEHYAABELEAAQdgA
AEQ1QABB2AAARDaAAEHYAABEN0AAQdgAAEQ5AABB2AAARECAAEHYAABEQgAAQdgAAERGQABB2AAA
REeAAEHYAABESAAAQdgAAEROgABB2AAARFAAAEHYAABEUQAAQdgAAERUAABB2AAARFeAAEHYAABE
WgAAQdgAAERbAABB2AAARFzAAEHYAABEXwAAQdgAAERgAABB2AAARGDAAEHYAABEYcAAQdgAAERj
QABB2AAARHBAAEHYAABEeQAAQdgAAER6wABB2AAARH9AAEHYAABEgGAAQdgAAESFAABB2AAARIfg
AEHYAABEiiAAQdgAAESSoABB2AAARJPAAEHYAADDvQAAQeAAAMO0AABB4AAAw60AAEHgAADDnAAA
QeAAAMOVAABB4AAAw40AAEHgAADDdgAAQeAAAMNRAABB4AAAwzgAAEHgAADDEQAAQeAAAML8AABB
4AAAwvAAAEHgAADCzgAAQeAAAMK4AABB4AAAwqoAAEHgAADCfAAAQeAAAMIwAABB4AAAwdAAAEHg
AAC/gAAAQeAAAECgAABB4AAAQWAAAEHgAABCMAAAQeAAAEJEAABB4AAAQlAAAEHgAABChAAAQeAA
AEL8AABB4AAAQxEAAEHgAABDpAAAQeAAAEOwAABB4AAAQ8qAAEHgAABD8oAAQeAAAEP6AABB4AAA
RAjAAEHgAABEDMAAQeAAAEQawABB4AAARCbAAEHgAABELcAAQeAAAEQygABB4AAARDaAAEHgAABE
OcAAQeAAAEQ+wABB4AAARELAAEHgAABESYAAQeAAAERLAABB4AAARE7AAEHgAABEUMAAQeAAAERR
wABB4AAARFfAAEHgAABEXkAAQeAAAERewABB4AAARGBAAEHgAABEYsAAQeAAAERnAABB4AAARG0A
AEHgAABEb0AAQeAAAERwQABB4AAARHEAAEHgAABEeYAAQeAAAER8gABB4AAARH+AAEHgAABEgEAA
QeAAAESCgABB4AAARIOAAEHgAABEhyAAQeAAAESIAABB4AAARIlAAEHgAABEiiAAQeAAAESK4ABB
4AAARItAAEHgAABEjQAAQeAAAESNYABB4AAARI5AAEHgAABEjoAAQeAAAESOwABB4AAARJAAAEHg
AABEkIAAQeAAAESRwABB4AAARJKAAEHgAABEksAAQeAAAESTQABB4AAARJPAAEHgAABElIAAQeAA
AESWAABB4AAAw8aAAEHoAADDxIAAQegAAMO6AABB6AAAw7kAAEHoAADDswAAQegAAMOtgABB6AAA
w6uAAEHoAADDpgAAQegAAMOggABB6AAAw52AAEHoAADDmoAAQegAAMOWgABB6AAAw5QAAEHoAADD
kYAAQegAAMONgABB6AAAw4iAAEHoAADDhoAAQegAAMOBgABB6AAAw3gAAEHoAADDagAAQegAAMNd
AABB6AAAw1sAAEHoAADDWAAAQegAAMNFAABB6AAAwz0AAEHoAADDNgAAQegAAMMsAABB6AAAwykA
AEHoAADDHgAAQegAAMMXAABB6AAAwxQAAEHoAADDAgAAQegAAML6AABB6AAAwvAAAEHoAADC6AAA
QegAAMLOAABB6AAAwsoAAEHoAADCrAAAQegAAMKWAABB6AAAwnwAAEHoAADCYAAAQegAAMI4AABB
6AAAwigAAEHoAADCEAAAQegAAMHgAABB6AAAwbAAAEHoAADBIAAAQegAAEEQAABB6AAAQUAAAEHo
AABBqAAAQegAAEIEAABB6AAAQiAAAEHoAABCOAAAQegAAEKCAABB6AAAQowAAEHoAABClgAAQegA
AEK6AABB6AAAQwQAAEHoAABDCwAAQegAAEMmAABB6AAAQ2kAAEHoAABDbgAAQegAAEO6gABB6AAA
Q9kAAEHoAABD6gAAQegAAEQwQABB6AAARDxAAEHoAABEQAAAQegAAERNQABB6AAARFOAAEHoAABE
VgAAQegAAERaQABB6AAARFzAAEHoAABEZQAAQegAAERnwABB6AAARGqAAEHoAABEbEAAQegAAERv
AABB6AAARHIAAEHoAABEeMAAQegAAER7QABB6AAARIJAAEHoAABEhoAAQegAAESH4ABB6AAARIhg
AEHoAABEiwAAQegAAESLwABB6AAARI4AAEHoAABEjuAAQegAAESQQABB6AAARJJgAEHoAABEk+AA
QegAAESUwABB6AAARJVAAEHoAABElaAAQegAAMPBAABB8AAAw7WAAEHwAADDq4AAQfAAAMOmAABB
8AAAw6OAAEHwAADDmQAAQfAAAMOSgABB8AAAw46AAEHwAADDi4AAQfAAAMOGgABB8AAAw4SAAEHw
AADDfQAAQfAAAMN7AABB8AAAw28AAEHwAADDZAAAQfAAAMNNAABB8AAAw0AAAEHwAADDPQAAQfAA
AMMyAABB8AAAwygAAEHwAADDIwAAQfAAAMMcAABB8AAAwwoAAEHwAADDAAAAQfAAAML2AABB8AAA
wuAAAEHwAADC0gAAQfAAAMKUAABB8AAAwoQAAEHwAADCWAAAQfAAAMIUAABB8AAAwgAAAEHwAADA
wAAAQfAAAEHwAABB8AAAQnQAAEHwAABCpAAAQfAAAEK0AABB8AAAQxYAAEHwAABDHgAAQfAAAEMk
AABB8AAAQzAAAEHwAABDOwAAQfAAAENIAABB8AAAQ3MAAEHwAABDeAAAQfAAAEODAABB8AAAQ4UA
AEHwAABDjwAAQfAAAEOSAABB8AAAQ6cAAEHwAABDrIAAQfAAAEO2gABB8AAAQ8CAAEHwAABDywAA
QfAAAEPPAABB8AAAQ9OAAEHwAABD1gAAQfAAAEPfAABB8AAAQ+aAAEHwAABD8YAAQfAAAEP2AABB
8AAAQ/wAAEHwAABD/oAAQfAAAEQKQABB8AAARAuAAEHwAABEDUAAQfAAAEQOgABB8AAARBKAAEHw
AABEFEAAQfAAAEQWQABB8AAARBcAAEHwAABEGEAAQfAAAEQaQABB8AAARCJAAEHwAABEI8AAQfAA
AEQmgABB8AAARC7AAEHwAABEM4AAQfAAAEQ2QABB8AAARDqAAEHwAABEPAAAQfAAAEQ/gABB8AAA
RElAAEHwAABEUUAAQfAAAERUgABB8AAARFgAAEHwAABEWQAAQfAAAERaAABB8AAARFsAAEHwAABE
XEAAQfAAAERdAABB8AAARGGAAEHwAABEYoAAQfAAAERlAABB8AAARGdAAEHwAABEbQAAQfAAAER3
wABB8AAARHzAAEHwAABEfgAAQfAAAESA4ABB8AAARIVgAEHwAABEh+AAQfAAAESJYABB8AAARIpg
AEHwAABEkeAAQfAAAESUgABB8AAARJXAAEHwAADDxYAAQfgAAMPAgABB+AAAw7eAAEH4AADDtIAA
QfgAAMOqAABB+AAAw5wAAEH4AADDkQAAQfgAAMOOAABB+AAAw4MAAEH4AADDZgAAQfgAAMNeAABB
+AAAw1MAAEH4AADDUAAAQfgAAMNAAABB+AAAwyIAAEH4AADDGQAAQfgAAML2AABB+AAAwugAAEH4
AADCzAAAQfgAAMKeAABB+AAAwpgAAEH4AADCfAAAQfgAAMJgAABB+AAAweAAAEH4AADBgAAAQfgA
AMEAAABB+AAAQAAAAEH4AABBAAAAQfgAAEGYAABB+AAAQfgAAEH4AABCDAAAQfgAAEJcAABB+AAA
QpwAAEH4AABCpAAAQfgAAEKqAABB+AAAQtYAAEH4AABC8AAAQfgAAEMGAABB+AAAQxEAAEH4AABD
GAAAQfgAAEMoAABB+AAAQzkAAEH4AABDPQAAQfgAAENAAABB+AAAQ0oAAEH4AABDUQAAQfgAAENX
AABB+AAAQ2IAAEH4AABDbAAAQfgAAEOPgABB+AAAQ5oAAEH4AABDowAAQfgAAEOngABB+AAAQ6+A
AEH4AABDwIAAQfgAAEPHAABB+AAAQ9AAAEH4AABD3IAAQfgAAEPhAABB+AAAQ+eAAEH4AABD6QAA
QfgAAEPqgABB+AAAQ+4AAEH4AABD8wAAQfgAAEQAwABB+AAARANAAEH4AABEBkAAQfgAAEQIgABB
+AAARAnAAEH4AABEDgAAQfgAAEQRwABB+AAARBNAAEH4AABEFUAAQfgAAEQYQABB+AAARBjAAEH4
AABEGcAAQfgAAEQbQABB+AAARBvAAEH4AABEHQAAQfgAAEQdwABB+AAARB8AAEH4AABEIIAAQfgA
AEQhwABB+AAARCVAAEH4AABEJwAAQfgAAEQoAABB+AAARCmAAEH4AABELcAAQfgAAEQuwABB+AAA
RDMAAEH4AABEM8AAQfgAAEQ4wABB+AAARDsAAEH4AABEPQAAQfgAAEQ9gABB+AAARD6AAEH4AABE
RYAAQfgAAERIAABB+AAAREtAAEH4AABET0AAQfgAAERQAABB+AAARFFAAEH4AABEU8AAQfgAAERV
wABB+AAARFxAAEH4AABEY0AAQfgAAERkwABB+AAARGfAAEH4AABEacAAQfgAAERuwABB+AAARHQA
AEH4AABEdUAAQfgAAER2AABB+AAARHuAAEH4AABEfMAAQfgAAER/gABB+AAARIVgAEH4AABEiyAA
QfgAAESMYABB+AAARI/AAEH4AABEk0AAQfgAAMPHgABCAAAAw7+AAEIAAADDvgAAQgAAAMO8AABC
AAAAw7oAAEIAAADDtwAAQgAAAMOygABCAAAAw7EAAEIAAADDr4AAQgAAAMOrgABCAAAAw6aAAEIA
AADDpQAAQgAAAMOdgABCAAAAw5oAAEIAAADDlYAAQgAAAMOLAABCAAAAw4iAAEIAAADDhwAAQgAA
AMOFAABCAAAAw38AAEIAAADDegAAQgAAAMN2AABCAAAAw28AAEIAAADDWAAAQgAAAMNKAABCAAAA
w0UAAEIAAADDNAAAQgAAAMMuAABCAAAAwx8AAEIAAADDGwAAQgAAAMMWAABCAAAAwwwAAEIAAADC
6gAAQgAAAMLWAABCAAAAwtIAAEIAAADCvgAAQgAAAMK2AABCAAAAwpIAAEIAAADCcAAAQgAAAMJQ
AABCAAAAwhAAAEIAAADB4AAAQgAAAMGwAABCAAAAwZAAAEIAAADBQAAAQgAAAMCAAABCAAAAP4AA
AEIAAABAoAAAQgAAAEFgAABCAAAAQdAAAEIAAABCEAAAQgAAAEIsAABCAAAAQlgAAEIAAABCcAAA
QgAAAEKCAABCAAAAQo4AAEIAAABCtAAAQgAAAELOAABCAAAAQtQAAEIAAABC2gAAQgAAAELmAABC
AAAAQwEAAEIAAABDEwAAQgAAAEMhAABCAAAAQy8AAEIAAABDOwAAQgAAAENuAABCAAAAQ34AAEIA
AABDgoAAQgAAAEOEAABCAAAAQ4mAAEIAAABDjoAAQgAAAEOQgABCAAAAQ5KAAEIAAABDl4AAQgAA
AEOaAABCAAAAQ58AAEIAAABDoQAAQgAAAEOlAABCAAAAQ6YAAEIAAABDqgAAQgAAAEOugABCAAAA
Q7CAAEIAAABDsgAAQgAAAEO3AABCAAAAQ7kAAEIAAABDvgAAQgAAAEPAAABCAAAAQ8SAAEIAAABD
xYAAQgAAAEPHAABCAAAAQ9CAAEIAAABD0oAAQgAAAEPWgABCAAAAQ9kAAEIAAABD3IAAQgAAAEPk
AABCAAAAQ+cAAEIAAABD6wAAQgAAAEPsgABCAAAAQ/OAAEIAAABD/AAAQgAAAEP9gABCAAAARAMA
AEIAAABEBIAAQgAAAEQFgABCAAAARApAAEIAAABEDMAAQgAAAEQOQABCAAAARA+AAEIAAABEEgAA
QgAAAEQTQABCAAAARBRAAEIAAABEFMAAQgAAAEQZAABCAAAARBwAAEIAAABEHYAAQgAAAEQewABC
AAAARB/AAEIAAABEIcAAQgAAAEQjQABCAAAARCXAAEIAAABEJsAAQgAAAEQqwABCAAAARCuAAEIA
AABELUAAQgAAAEQugABCAAAARDCAAEIAAABEMkAAQgAAAEQzAABCAAAARDQAAEIAAABENgAAQgAA
AEQ5AABCAAAARDoAAEIAAABEPMAAQgAAAEQ/AABCAAAAREGAAEIAAABEQgAAQgAAAERDQABCAAAA
REWAAEIAAABERwAAQgAAAERIgABCAAAAREoAAEIAAABESsAAQgAAAEROQABCAAAARFDAAEIAAABE
U0AAQgAAAERUAABCAAAARFcAAEIAAABEV8AAQgAAAERdgABCAAAARF9AAEIAAABEaAAAQgAAAERs
AABCAAAARHJAAEIAAABEg0AAQgAAAESLgABCAAAARJAAAEIAAABElAAAQgAAAMPEgABCBAAAw70A
AEIEAADDtYAAQgQAAMOtgABCBAAAw6mAAEIEAADDpYAAQgQAAMOegABCBAAAw5yAAEIEAADDmYAA
QgQAAMOIAABCBAAAw4WAAEIEAADDfwAAQgQAAMNjAABCBAAAw1YAAEIEAADDOAAAQgQAAMMxAABC
BAAAwygAAEIEAADDIAAAQgQAAMMcAABCBAAAwxYAAEIEAADDCAAAQgQAAMMBAABCBAAAwvAAAEIE
AADC0AAAQgQAAMLAAABCBAAAwrIAAEIEAADCqgAAQgQAAMKWAABCBAAAwpIAAEIEAADCjgAAQgQA
AMJwAABCBAAAwlAAAEIEAADCQAAAQgQAAMIgAABCBAAAwgQAAEIEAADB2AAAQgQAAMFQAABCBAAA
wQAAAEIEAADAgAAAQgQAAEAAAABCBAAAQSAAAEIEAABBgAAAQgQAAEGYAABCBAAAQdgAAEIEAABC
OAAAQgQAAEJMAABCBAAAQnQAAEIEAABCgAAAQgQAAEKgAABCBAAAQroAAEIEAABCwAAAQgQAAELq
AABCBAAAQvIAAEIEAABDFwAAQgQAAEMoAABCBAAAQy0AAEIEAABDMgAAQgQAAENBAABCBAAAQ1sA
AEIEAABDbgAAQgQAAEN0AABCBAAAQ4EAAEIEAABDigAAQgQAAEOMgABCBAAAQ44AAEIEAABDkAAA
QgQAAEOTAABCBAAAQ5aAAEIEAABDmoAAQgQAAEOdAABCBAAAQ56AAEIEAABDogAAQgQAAEOkAABC
BAAAQ6cAAEIEAABDqoAAQgQAAEOtAABCBAAAQ6+AAEIEAABDsYAAQgQAAEOygABCBAAAQ7eAAEIE
AABDugAAQgQAAEO8gABCBAAAQ76AAEIEAABDwIAAQgQAAEPGgABCBAAAQ8mAAEIEAABDzoAAQgQA
AEPWAABCBAAAQ9iAAEIEAABD3oAAQgQAAEPjAABCBAAAQ+WAAEIEAABD6QAAQgQAAEPsAABCBAAA
Q/EAAEIEAABD8oAAQgQAAEP1AABCBAAAQ/mAAEIEAABEAAAAQgQAAEQAwABCBAAARAIAAEIEAABE
AoAAQgQAAEQFAABCBAAARAZAAEIEAABEB4AAQgQAAEQIwABCBAAARAmAAEIEAABECoAAQgQAAEQL
gABCBAAARA4AAEIEAABEEIAAQgQAAEQRQABCBAAARBOAAEIEAABEFQAAQgQAAEQVwABCBAAARBdA
AEIEAABEGEAAQgQAAEQZAABCBAAARBxAAEIEAABEHQAAQgQAAEQeAABCBAAARB8AAEIEAABEIUAA
QgQAAEQiAABCBAAARCYAAEIEAABEJsAAQgQAAEQoQABCBAAARCoAAEIEAABEMIAAQgQAAEQxQABC
BAAARDLAAEIEAABENcAAQgQAAEQ3gABCBAAARDkAAEIEAABEOkAAQgQAAEQ+gABCBAAARECAAEIE
AABEQcAAQgQAAEREwABCBAAAREcAAEIEAABESYAAQgQAAERKgABCBAAARExAAEIEAABETUAAQgQA
AERPgABCBAAARFCAAEIEAABEU4AAQgQAAERVAABCBAAARFXAAEIEAABEV8AAQgQAAERYQABCBAAA
RFqAAEIEAABEWwAAQgQAAERcgABCBAAARF0AAEIEAABEXgAAQgQAAERhAABCBAAARGIAAEIEAABE
YwAAQgQAAERjQABCBAAARGUAAEIEAABEZ4AAQgQAAERowABCBAAARGsAAEIEAABEb0AAQgQAAER4
QABCBAAARHmAAEIEAABEfYAAQgQAAESBIABCBAAARIFgAEIEAABEgmAAQgQAAESCwABCBAAARIOA
AEIEAABEhKAAQgQAAESGQABCBAAARIlAAEIEAABEjEAAQgQAAESPwABCBAAARJCgAEIEAABEkkAA
QgQAAESSwABCBAAAw8OAAEIIAADDwoAAQggAAMO9AABCCAAAw7OAAEIIAADDrwAAQggAAMOtAABC
CAAAw6MAAEIIAADDoIAAQggAAMOYgABCCAAAw5SAAEIIAADDkgAAQggAAMOHAABCCAAAw3sAAEII
AADDcAAAQggAAMNsAABCCAAAw2IAAEIIAADDRwAAQggAAMM1AABCCAAAwxUAAEIIAADDEgAAQggA
AMMHAABCCAAAwvwAAEIIAADC0AAAQggAAMKsAABCCAAAwnAAAEIIAADCUAAAQggAAMI0AABCCAAA
weAAAEIIAADBMAAAQggAAMDgAABCCAAAQEAAAEIIAABB2AAAQggAAEI8AABCCAAAQogAAEIIAABC
lgAAQggAAEKiAABCCAAAQtQAAEIIAABDBgAAQggAAEMPAABCCAAAQ08AAEIIAABDigAAQggAAEOO
AABCCAAAQ5IAAEIIAABDlgAAQggAAEOvAABCCAAAQ7iAAEIIAABDxIAAQggAAEPGgABCCAAAQ9mA
AEIIAABD6IAAQggAAEP1gABCCAAARAFAAEIIAABEA8AAQggAAEQywABCCAAARFLAAEIIAABEU8AA
QggAAERVwABCCAAARFuAAEIIAABEXEAAQggAAERfAABCCAAARGNAAEIIAABEa8AAQggAAERuAABC
CAAARHaAAEIIAABEeUAAQggAAER6QABCCAAARH7AAEIIAABEgmAAQggAAESDAABCCAAARISAAEII
AABEhyAAQggAAESHoABCCAAARIkAAEIIAABEiwAAQggAAESLwABCCAAARI1AAEIIAABEjYAAQggA
AESOgABCCAAARI9gAEIIAABEkGAAQggAAESRYABCCAAARJHgAEIIAABEkyAAQggAAESUIABCCAAA
RJVgAEIIAABElgAAQggAAMPGAABCDAAAw8MAAEIMAADDtgAAQgwAAMOwgABCDAAAw6mAAEIMAADD
ooAAQgwAAMOhAABCDAAAw5wAAEIMAADDmAAAQgwAAMOTgABCDAAAw46AAEIMAADDiIAAQgwAAMN8
AABCDAAAw3kAAEIMAADDbgAAQgwAAMNXAABCDAAAw0wAAEIMAADDQAAAQgwAAMM3AABCDAAAwysA
AEIMAADDHwAAQgwAAMMQAABCDAAAwwAAAEIMAADC+AAAQgwAAMLgAABCDAAAwtYAAEIMAADCwgAA
QgwAAMKyAABCDAAAwqoAAEIMAADClAAAQgwAAMJEAABCDAAAwjQAAEIMAADCKAAAQgwAAMHoAABC
DAAAwUAAAEIMAADAwAAAQgwAAEGAAABCDAAAQdgAAEIMAABCBAAAQgwAAEIUAABCDAAAQmgAAEIM
AABCiAAAQgwAAEKSAABCDAAAQtAAAEIMAABC7AAAQgwAAEL6AABCDAAAQw4AAEIMAABDHwAAQgwA
AEMmAABCDAAAQysAAEIMAABDLwAAQgwAAEM3AABCDAAAQzsAAEIMAABDUwAAQgwAAENZAABCDAAA
Q3kAAEIMAABDhwAAQgwAAEOQAABCDAAAQ5cAAEIMAABDmIAAQgwAAEOcgABCDAAAQ56AAEIMAABD
ogAAQgwAAEOlgABCDAAAQ6oAAEIMAABDrAAAQgwAAEOtgABCDAAAQ7CAAEIMAABDtQAAQgwAAEO3
gABCDAAAQ7qAAEIMAABDvgAAQgwAAEO/gABCDAAAQ8KAAEIMAABDxgAAQgwAAEPHgABCDAAAQ9CA
AEIMAABD0wAAQgwAAEPUAABCDAAAQ9iAAEIMAABD3AAAQgwAAEPdAABCDAAAQ+EAAEIMAABD5QAA
QgwAAEPoAABCDAAAQ/KAAEIMAABD9gAAQgwAAEP5AABCDAAARABAAEIMAABEAoAAQgwAAEQFQABC
DAAARAcAAEIMAABEEYAAQgwAAEQTwABCDAAARBaAAEIMAABEF4AAQgwAAEQZQABCDAAARByAAEIM
AABEHcAAQgwAAEQggABCDAAARCFAAEIMAABEJIAAQgwAAEQlQABCDAAARCYAAEIMAABEJ4AAQgwA
AEQogABCDAAARCnAAEIMAABEK4AAQgwAAEQxgABCDAAARDSAAEIMAABENkAAQgwAAEQ9AABCDAAA
RD/AAEIMAABEQgAAQgwAAERFAABCDAAAREcAAEIMAABESEAAQgwAAERLwABCDAAAREzAAEIMAABE
TsAAQgwAAERQAABCDAAARFGAAEIMAABEUsAAQgwAAERWQABCDAAARFmAAEIMAABEXAAAQgwAAERf
QABCDAAARGSAAEIMAABEZcAAQgwAAERqwABCDAAARG2AAEIMAABEboAAQgwAAERvwABCDAAARHXA
AEIMAABEeEAAQgwAAER5wABCDAAARHvAAEIMAABEfcAAQgwAAESBQABCDAAARIHgAEIMAABEgmAA
QgwAAESCoABCDAAARIOgAEIMAABEhKAAQgwAAESFgABCDAAARIYAAEIMAABEhoAAQgwAAESHgABC
DAAARIhAAEIMAABEiIAAQgwAAESI4ABCDAAARImgAEIMAABEigAAQgwAAESKgABCDAAARItAAEIM
AABEjEAAQgwAAESMoABCDAAARI1AAEIMAABEjiAAQgwAAESOwABCDAAARI+gAEIMAABEj8AAQgwA
AESQYABCDAAARJDAAEIMAABEk0AAQgwAAESUIABCDAAARJTgAEIMAABElYAAQgwAAMPGAABCEAAA
w74AAEIQAADDtYAAQhAAAMOygABCEAAAw68AAEIQAADDqwAAQhAAAMOogABCEAAAw56AAEIQAADD
moAAQhAAAMOWAABCEAAAw5OAAEIQAADDkQAAQhAAAMOJgABCEAAAw4AAAEIQAADDewAAQhAAAMN3
AABCEAAAw28AAEIQAADDZgAAQhAAAMNhAABCEAAAw14AAEIQAADDUwAAQhAAAMNQAABCEAAAw0sA
AEIQAADDRQAAQhAAAMM+AABCEAAAwykAAEIQAADDHQAAQhAAAMMLAABCEAAAwwEAAEIQAADC0gAA
QhAAAMK+AABCEAAAwqQAAEIQAADCmgAAQhAAAMKOAABCEAAAwnwAAEIQAADCUAAAQhAAAMIgAABC
EAAAwegAAEIQAADBqAAAQhAAAMEwAABCEAAAv4AAAEIQAABBIAAAQhAAAEGQAABCEAAAQdAAAEIQ
AABCAAAAQhAAAEIoAABCEAAAQlAAAEIQAABCXAAAQhAAAEKYAABCEAAAQp4AAEIQAABCvAAAQhAA
AELgAABCEAAAQvYAAEIQAABDAQAAQhAAAEMSAABCEAAAQxkAAEIQAABDHQAAQhAAAEMhAABCEAAA
QyYAAEIQAABDMQAAQhAAAEM4AABCEAAAQ0AAAEIQAABDRQAAQhAAAENJAABCEAAAQ2oAAEIQAABD
hIAAQhAAAEOWAABCEAAAQ6EAAEIQAABDpAAAQhAAAEOlAABCEAAAQ6cAAEIQAABDrIAAQhAAAEOu
gABCEAAAQ7MAAEIQAABDt4AAQhAAAEO9AABCEAAAQ8AAAEIQAABDwYAAQhAAAEPGAABCEAAAQ8gA
AEIQAABDzoAAQhAAAEPRgABCEAAAQ9qAAEIQAABD3IAAQhAAAEPhAABCEAAAQ+QAAEIQAABD5oAA
QhAAAEPoAABCEAAAQ/QAAEIQAABD/QAAQhAAAEQDQABCEAAARAmAAEIQAABEDcAAQhAAAEQWgABC
EAAARBkAAEIQAABEGsAAQhAAAEQdwABCEAAARCRAAEIQAABEJsAAQhAAAEQpQABCEAAARCwAAEIQ
AABEL4AAQhAAAEQygABCEAAARDeAAEIQAABEPYAAQhAAAERCQABCEAAAREPAAEIQAABERgAAQhAA
AERHgABCEAAAREiAAEIQAABETEAAQhAAAERNwABCEAAARFIAAEIQAABEVAAAQhAAAERWAABCEAAA
RFgAAEIQAABEWsAAQhAAAERdwABCEAAARF7AAEIQAABEYYAAQhAAAERjwABCEAAARGWAAEIQAABE
Z0AAQhAAAERrgABCEAAARG7AAEIQAABEcMAAQhAAAERxgABCEAAARHTAAEIQAABEdgAAQhAAAER6
QABCEAAARHuAAEIQAABEfQAAQhAAAER+gABCEAAARIAgAEIQAABEgIAAQhAAAESCQABCEAAARIMA
AEIQAABEg6AAQhAAAESD4ABCEAAARIWgAEIQAABEhoAAQhAAAESHQABCEAAARIkAAEIQAABEiWAA
QhAAAESKYABCEAAARI5gAEIQAABEj4AAQhAAAESQoABCEAAARJFAAEIQAABEkcAAQhAAAESSQABC
EAAARJKAAEIQAABEk2AAQhAAAESVAABCEAAARJXgAEIQAADDxQAAQhQAAMPBAABCFAAAw7uAAEIU
AADDrgAAQhQAAMOngABCFAAAw5kAAEIUAADDj4AAQhQAAMOKAABCFAAAw4WAAEIUAADDggAAQhQA
AMN4AABCFAAAw2oAAEIUAADDTgAAQhQAAMM2AABCFAAAwzEAAEIUAADDIQAAQhQAAMMXAABCFAAA
ww0AAEIUAADC7gAAQhQAAMLSAABCFAAAwqIAAEIUAADCfAAAQhQAAMIkAABCFAAAwhQAAEIUAADC
BAAAQhQAAMGAAABCFAAAwEAAAEIUAABBkAAAQhQAAEHIAABCFAAAQfgAAEIUAABCFAAAQhQAAEJo
AABCFAAAQqoAAEIUAABCugAAQhQAAELSAABCFAAAQxMAAEIUAABDIwAAQhQAAEOBgABCFAAAQ4kA
AEIUAABDjgAAQhQAAEOPgABCFAAAQ5EAAEIUAABDlYAAQhQAAEOdgABCFAAAQ6QAAEIUAABDqIAA
QhQAAEOqgABCFAAAQ6+AAEIUAABDtQAAQhQAAEO8gABCFAAAQ8YAAEIUAABDyoAAQhQAAEPOgABC
FAAAQ9OAAEIUAABD1YAAQhQAAEPbgABCFAAAQ96AAEIUAABD5gAAQhQAAEPsAABCFAAAQ/CAAEIU
AABD8oAAQhQAAEP0gABCFAAARAIAAEIUAABEA4AAQhQAAEQEQABCFAAARAVAAEIUAABECAAAQhQA
AEQLAABCFAAARBFAAEIUAABEFEAAQhQAAEQVgABCFAAARBZAAEIUAABEGAAAQhQAAEQZQABCFAAA
RB1AAEIUAABEIMAAQhQAAEQiwABCFAAARChAAEIUAABEKoAAQhQAAEQxwABCFAAARDQAAEIUAABE
R8AAQhQAAERSwABCFAAARFWAAEIUAABEW4AAQhQAAEReAABCFAAARGFAAEIUAABEYoAAQhQAAERj
gABCFAAARGaAAEIUAABEaoAAQhQAAERrgABCFAAARGwAAEIUAABEbgAAQhQAAER1AABCFAAARHWA
AEIUAABEeYAAQhQAAER8wABCFAAARH2AAEIUAABEfsAAQhQAAESBIABCFAAARIJgAEIUAABEg+AA
QhQAAESFIABCFAAARIbAAEIUAABEiIAAQhQAAESJYABCFAAARInAAEIUAABEiwAAQhQAAESOQABC
FAAARJAAAEIUAABEkMAAQhQAAESRwABCFAAARJNAAEIUAABEk8AAQhQAAESUIABCFAAARJSgAEIU
AABElSAAQhQAAESVwABCFAAAw8CAAEIYAADDtQAAQhgAAMOtAABCGAAAw5+AAEIYAADDnAAAQhgA
AMOaAABCGAAAw3wAAEIYAADDdgAAQhgAAMNXAABCGAAAwywAAEIYAADDHwAAQhgAAML+AABCGAAA
wvgAAEIYAADC5AAAQhgAAMKuAABCGAAAwqYAAEIYAADClgAAQhgAAMJsAABCGAAAwiwAAEIYAADB
uAAAQhgAAMEAAABCGAAAQSAAAEIYAABBcAAAQhgAAEGgAABCGAAAQhAAAEIYAABCTAAAQhgAAEKA
AABCGAAAQsAAAEIYAABDAAAAQhgAAEMtAABCGAAAQzoAAEIYAABDkgAAQhgAAEOYAABCGAAAQ5oA
AEIYAABDnwAAQhgAAEOqgABCGAAAQ7OAAEIYAABDuAAAQhgAAEO7AABCGAAAQ8SAAEIYAABDx4AA
QhgAAEPMgABCGAAAQ9GAAEIYAABD0oAAQhgAAEPggABCGAAAQ+mAAEIYAABD+IAAQhgAAEQDAABC
GAAARAhAAEIYAABEDcAAQhgAAEQSwABCGAAARB0AAEIYAABEHsAAQhgAAEQggABCGAAARC5AAEIY
AABEMQAAQhgAAEQ0QABCGAAARDhAAEIYAABEPEAAQhgAAERjwABCGAAARGxAAEIYAABEcAAAQhgA
AERxgABCGAAARHgAAEIYAABEgEAAQhgAAESBIABCGAAARIJgAEIYAABEhIAAQhgAAESFIABCGAAA
RIcAAEIYAABEh8AAQhgAAESJwABCGAAARIygAEIYAABEjUAAQhgAAESPIABCGAAARJDgAEIYAABE
kWAAQhgAAESSIABCGAAARJKAAEIYAABEkwAAQhgAAESToABCGAAAw8OAAEIcAADDuoAAQhwAAMO3
gABCHAAAw7UAAEIcAADDroAAQhwAAMOsgABCHAAAw6gAAEIcAADDowAAQhwAAMOgAABCHAAAw5gA
AEIcAADDj4AAQhwAAMONgABCHAAAw4mAAEIcAADDh4AAQhwAAMNjAABCHAAAw1QAAEIcAADDRQAA
QhwAAMMvAABCHAAAwxcAAEIcAADDCgAAQhwAAML+AABCHAAAwugAAEIcAADC4gAAQhwAAMLGAABC
HAAAwowAAEIcAADCCAAAQhwAAMGIAABCHAAAwRAAAEIcAADAgAAAQhwAAECAAABCHAAAQegAAEIc
AABCGAAAQhwAAEIoAABCHAAAQtAAAEIcAABDBgAAQhwAAEMWAABCHAAAQyIAAEIcAABDLgAAQhwA
AEM0AABCHAAAQzkAAEIcAABDPgAAQhwAAENKAABCHAAAQ38AAEIcAABDgYAAQhwAAEOHgABCHAAA
Q44AAEIcAABDoQAAQhwAAEOqAABCHAAAQ7IAAEIcAABDtgAAQhwAAEO5AABCHAAAQ76AAEIcAABD
ygAAQhwAAEPNAABCHAAAQ9GAAEIcAABD1oAAQhwAAEPYgABCHAAAQ+kAAEIcAABD7oAAQhwAAEP4
AABCHAAAQ/mAAEIcAABD+wAAQhwAAEP8gABCHAAARASAAEIcAABEBYAAQhwAAEQHQABCHAAARAjA
AEIcAABECgAAQhwAAEQMQABCHAAARA1AAEIcAABED8AAQhwAAEQRwABCHAAARBRAAEIcAABEFQAA
QhwAAEQZQABCHAAARBoAAEIcAABEHUAAQhwAAEQdwABCHAAARB5AAEIcAABEH4AAQhwAAEQhAABC
HAAARCLAAEIcAABEJYAAQhwAAEQmQABCHAAARCgAAEIcAABEKQAAQhwAAEQpwABCHAAARCqAAEIc
AABEKwAAQhwAAEQrwABCHAAARCyAAEIcAABELcAAQhwAAEQwwABCHAAARDFAAEIcAABEM8AAQhwA
AEQ0wABCHAAARDWAAEIcAABEN8AAQhwAAEQ5wABCHAAARDsAAEIcAABEPYAAQhwAAEQ/AABCHAAA
REAAAEIcAABEQcAAQhwAAEREAABCHAAAREUAAEIcAABERYAAQhwAAERHAABCHAAAREoAAEIcAABE
SwAAQhwAAERMgABCHAAARE1AAEIcAABETkAAQhwAAERPQABCHAAARFKAAEIcAABEU0AAQhwAAERU
QABCHAAARFZAAEIcAABEVwAAQhwAAERXgABCHAAARFlAAEIcAABEWsAAQhwAAERbwABCHAAARFzA
AEIcAABEXUAAQhwAAERegABCHAAARGBAAEIcAABEYYAAQhwAAERiwABCHAAARGPAAEIcAABEZIAA
QhwAAERmwABCHAAARGgAAEIcAABEaQAAQhwAAERpwABCHAAARGrAAEIcAABEa0AAQhwAAERrwABC
HAAARG3AAEIcAABEb4AAQhwAAERwQABCHAAARHMAAEIcAABEc4AAQhwAAER0QABCHAAARHUAAEIc
AABEdkAAQhwAAER5wABCHAAARHvAAEIcAABEfIAAQhwAAER+AABCHAAARH6AAEIcAABEf4AAQhwA
AESBYABCHAAARIHgAEIcAABEgkAAQhwAAESCoABCHAAARIMgAEIcAABEg4AAQhwAAESD4ABCHAAA
RIRgAEIcAABEhWAAQhwAAESF4ABCHAAARIYAAEIcAABEhsAAQhwAAESHoABCHAAARIggAEIcAABE
iIAAQhwAAESJAABCHAAARImgAEIcAABEioAAQhwAAESLIABCHAAARIvAAEIcAABEjUAAQhwAAESN
wABCHAAARI4gAEIcAABEjwAAQhwAAESPQABCHAAARI+gAEIcAABEkAAAQhwAAESQYABCHAAARJDg
AEIcAABEkSAAQhwAAESSQABCHAAARJKAAEIcAABEkyAAQhwAAESUgABCHAAARJUAAEIcAABElYAA
QhwAAESV4ABCHAAAw8aAAEIgAADDvAAAQiAAAMO6AABCIAAAw7aAAEIgAADDroAAQiAAAMOmgABC
IAAAw6EAAEIgAADDm4AAQiAAAMOQgABCIAAAw34AAEIgAADDcwAAQiAAAMNmAABCIAAAwyMAAEIg
AADDHQAAQiAAAMMTAABCIAAAwwoAAEIgAADC8gAAQiAAAMLeAABCIAAAwsgAAEIgAADChAAAQiAA
AMJkAABCIAAAwjwAAEIgAADBMAAAQiAAAEGIAABCIAAAQlgAAEIgAABCZAAAQiAAAEK+AABCIAAA
QvgAAEIgAABDCwAAQiAAAEMYAABCIAAAQzAAAEIgAABDOwAAQiAAAENxAABCIAAAQ4YAAEIgAABD
iQAAQiAAAEOPAABCIAAAQ5aAAEIgAABDmgAAQiAAAEOhgABCIAAAQ6eAAEIgAABD1IAAQiAAAEPf
AABCIAAAQ+YAAEIgAABD7AAAQiAAAEPxAABCIAAARAAAAEIgAABEAYAAQiAAAEQCQABCIAAARAMA
AEIgAABECQAAQiAAAEQLAABCIAAARA/AAEIgAABEE0AAQiAAAEQUQABCIAAARBjAAEIgAABEG0AA
QiAAAEQfAABCIAAARCGAAEIgAABEJYAAQiAAAEQnQABCIAAARCfAAEIgAABEKoAAQiAAAEQtQABC
IAAARDCAAEIgAABEMQAAQiAAAEQ0QABCIAAARDeAAEIgAABEOcAAQiAAAEQ6wABCIAAARD8AAEIg
AABEQkAAQiAAAERGAABCIAAAREjAAEIgAABES0AAQiAAAERSwABCIAAARFUAAEIgAABEVcAAQiAA
AERlgABCIAAARHEAAEIgAABEdYAAQiAAAER4gABCIAAARH8AAEIgAABEhqAAQiAAAESIYABCIAAA
RI2AAEIgAABEj6AAQiAAAESSAABCIAAAw8eAAEIkAADDxIAAQiQAAMO9gABCJAAAw7qAAEIkAADD
twAAQiQAAMO1AABCJAAAw7MAAEIkAADDsIAAQiQAAMOnAABCJAAAw6QAAEIkAADDnYAAQiQAAMOc
AABCJAAAw5aAAEIkAADDjwAAQiQAAMOMAABCJAAAw4KAAEIkAADDewAAQiQAAMN0AABCJAAAw18A
AEIkAADDRgAAQiQAAMM8AABCJAAAwy8AAEIkAADDKgAAQiQAAMMdAABCJAAAwwYAAEIkAADDAgAA
QiQAAML0AABCJAAAwt4AAEIkAADCwgAAQiQAAMKkAABCJAAAwlwAAEIkAADCRAAAQiQAAMHYAABC
JAAAwIAAAEIkAABAwAAAQiQAAEGgAABCJAAAQegAAEIkAABCMAAAQiQAAEJ0AABCJAAAQrYAAEIk
AABCzgAAQiQAAELoAABCJAAAQvoAAEIkAABDAQAAQiQAAEMHAABCJAAAQywAAEIkAABDMgAAQiQA
AENCAABCJAAAQ1AAAEIkAABDZwAAQiQAAENwAABCJAAAQ4gAAEIkAABDi4AAQiQAAEOUAABCJAAA
Q5kAAEIkAABDnIAAQiQAAEOgAABCJAAAQ6IAAEIkAABDpYAAQiQAAEOogABCJAAAQ62AAEIkAABD
tQAAQiQAAEPAgABCJAAAQ8OAAEIkAABDxwAAQiQAAEPNgABCJAAAQ9KAAEIkAABD2AAAQiQAAEPc
gABCJAAAQ9+AAEIkAABD44AAQiQAAEPmgABCJAAAQ/SAAEIkAABD9wAAQiQAAEP4gABCJAAAQ/uA
AEIkAABD/IAAQiQAAEP/AABCJAAARABAAEIkAABEAkAAQiQAAEQDwABCJAAARARAAEIkAABEBoAA
QiQAAEQHwABCJAAARAiAAEIkAABECYAAQiQAAEQKwABCJAAARA0AAEIkAABEDcAAQiQAAEQOgABC
JAAARA/AAEIkAABEEQAAQiQAAEQTwABCJAAARBSAAEIkAABEFUAAQiQAAEQWAABCJAAARBbAAEIk
AABEF0AAQiQAAEQXwABCJAAARBkAAEIkAABEGgAAQiQAAEQbwABCJAAARB5AAEIkAABEH0AAQiQA
AEQgwABCJAAARCIAAEIkAABEIoAAQiQAAEQkgABCJAAARCWAAEIkAABEJ4AAQiQAAEQsQABCJAAA
RC/AAEIkAABEMsAAQiQAAEQ0AABCJAAARDVAAEIkAABENoAAQiQAAEQ4AABCJAAARDkAAEIkAABE
O4AAQiQAAEQ9AABCJAAARD/AAEIkAABEQUAAQiQAAERCgABCJAAAREPAAEIkAABEScAAQiQAAERP
wABCJAAARGNAAEIkAABEawAAQiQAAERyQABCJAAARHRAAEIkAABEdkAAQiQAAER4wABCJAAARIAA
AEIkAABEgKAAQiQAAESCIABCJAAARIMgAEIkAABEg6AAQiQAAESFYABCJAAARIXgAEIkAABEhyAA
QiQAAESH4ABCJAAARIjAAEIkAABEisAAQiQAAESMAABCJAAARI/AAEIkAABEkcAAQiQAAESUYABC
JAAARJVgAEIkAADDwYAAQigAAMO2gABCKAAAw66AAEIoAADDqgAAQigAAMOiAABCKAAAw50AAEIo
AADDlQAAQigAAMOPAABCKAAAw4YAAEIoAADDgwAAQigAAMN8AABCKAAAw3kAAEIoAADDdQAAQigA
AMNvAABCKAAAw2MAAEIoAADDXQAAQigAAMNRAABCKAAAw0cAAEIoAADDNQAAQigAAMMqAABCKAAA
wxgAAEIoAADDFAAAQigAAMMLAABCKAAAwwUAAEIoAADC9AAAQigAAMLeAABCKAAAwtQAAEIoAADC
zAAAQigAAMK4AABCKAAAwpoAAEIoAADCkAAAQigAAMJEAABCKAAAwiwAAEIoAADB6AAAQigAAMFQ
AABCKAAAwSAAAEIoAAAAAAAAQigAAEGYAABCKAAAQcgAAEIoAABCIAAAQigAAEIwAABCKAAAQkAA
AEIoAABCVAAAQigAAEKEAABCKAAAQpAAAEIoAABC1gAAQigAAEL+AABCKAAAQw0AAEIoAABDGgAA
QigAAENMAABCKAAAQ3UAAEIoAABDiYAAQigAAEOPgABCKAAAQ5EAAEIoAABDmYAAQigAAEOcAABC
KAAAQ7UAAEIoAABDtoAAQigAAEO4gABCKAAAQ80AAEIoAABD1gAAQigAAEPsgABCKAAAQ/SAAEIo
AABEBMAAQigAAEQJgABCKAAARBhAAEIoAABEGUAAQigAAEQdQABCKAAARB7AAEIoAABEIkAAQigA
AEQjwABCKAAARCgAAEIoAABELIAAQigAAEQwAABCKAAARDRAAEIoAABENYAAQigAAEQ7AABCKAAA
RD3AAEIoAABEQsAAQigAAERDgABCKAAARETAAEIoAABERoAAQigAAERHwABCKAAAREjAAEIoAABE
SYAAQigAAERKwABCKAAARFIAAEIoAABEVEAAQigAAERVQABCKAAARFuAAEIoAABEXUAAQigAAERf
wABCKAAARGNAAEIoAABEZ4AAQigAAERsQABCKAAARG/AAEIoAABEc0AAQigAAER1AABCKAAARHbA
AEIoAABEd0AAQigAAER4wABCKAAARHoAAEIoAABEesAAQigAAER8gABCKAAARH7AAEIoAABEf8AA
QigAAESAgABCKAAARIGAAEIoAABEg2AAQigAAESDwABCKAAARIQgAEIoAABEhkAAQigAAESGwABC
KAAARIdgAEIoAABEiIAAQigAAESKgABCKAAARIrAAEIoAABEjIAAQigAAESOwABCKAAARI+gAEIo
AABEj+AAQigAAESQgABCKAAARJFgAEIoAABEkeAAQigAAESUgABCKAAARJUAAEIoAABElWAAQigA
AESVwABCKAAAw8cAAEIsAADDw4AAQiwAAMO+AABCLAAAw7uAAEIsAADDtoAAQiwAAMOzgABCLAAA
w66AAEIsAADDq4AAQiwAAMOngABCLAAAw6EAAEIsAADDnwAAQiwAAMObgABCLAAAw5eAAEIsAADD
hoAAQiwAAMODgABCLAAAw3oAAEIsAADDdQAAQiwAAMNpAABCLAAAw2AAAEIsAADDWQAAQiwAAMNQ
AABCLAAAw0kAAEIsAADDOAAAQiwAAMMxAABCLAAAwxcAAEIsAADDEAAAQiwAAMMIAABCLAAAwwAA
AEIsAADC7gAAQiwAAMLQAABCLAAAwrYAAEIsAADCrAAAQiwAAMKQAABCLAAAwoIAAEIsAADCaAAA
QiwAAMJEAABCLAAAwiAAAEIsAADCEAAAQiwAAMHIAABCLAAAwSAAAEIsAAA/gAAAQiwAAEFgAABC
LAAAQdgAAEIsAABCMAAAQiwAAEKCAABCLAAAQqIAAEIsAABCqgAAQiwAAELYAABCLAAAQxAAAEIs
AABDHgAAQiwAAENaAABCLAAAQ6EAAEIsAABDooAAQiwAAEOrgABCLAAAQ7iAAEIsAABDuwAAQiwA
AEPFgABCLAAAQ8eAAEIsAABDyIAAQiwAAEPNAABCLAAAQ9aAAEIsAABD2oAAQiwAAEPjgABCLAAA
Q+kAAEIsAABD8QAAQiwAAEP0AABCLAAARANAAEIsAABEBcAAQiwAAEQKAABCLAAARA0AAEIsAABE
GEAAQiwAAEQaAABCLAAARByAAEIsAABEH4AAQiwAAEQjwABCLAAARCcAAEIsAABEK4AAQiwAAEQv
AABCLAAARDCAAEIsAABEMUAAQiwAAEQzQABCLAAARDjAAEIsAABEOkAAQiwAAEQ7QABCLAAARD2A
AEIsAABEQcAAQiwAAERFAABCLAAAREbAAEIsAABER8AAQiwAAERMgABCLAAARE8AAEIsAABEU0AA
QiwAAERXgABCLAAARGAAAEIsAABEYcAAQiwAAERoAABCLAAARGjAAEIsAABEaYAAQiwAAERqgABC
LAAARGwAAEIsAABEbsAAQiwAAERvQABCLAAARHRAAEIsAABEdUAAQiwAAER5AABCLAAARHwAAEIs
AABEfQAAQiwAAER+QABCLAAARIDgAEIsAABEgWAAQiwAAESDAABCLAAARIOgAEIsAABEg+AAQiwA
AESE4ABCLAAARIXAAEIsAABEhmAAQiwAAESG4ABCLAAARIdAAEIsAABEiAAAQiwAAESIoABCLAAA
RIkgAEIsAABEimAAQiwAAESKoABCLAAARItAAEIsAABEjAAAQiwAAESMoABCLAAARIzgAEIsAABE
jSAAQiwAAESNgABCLAAARI5gAEIsAABEjwAAQiwAAESPYABCLAAARJBgAEIsAABEkSAAQiwAAESR
oABCLAAARJHgAEIsAABEkkAAQiwAAESTAABCLAAARJOgAEIsAABElGAAQiwAAESVQABCLAAARJWA
AEIsAADDxgAAQjAAAMPEAABCMAAAw8GAAEIwAADDvQAAQjAAAMO5AABCMAAAw7YAAEIwAADDtAAA
QjAAAMOwgABCMAAAw6+AAEIwAADDrYAAQjAAAMOqAABCMAAAw6GAAEIwAADDnYAAQjAAAMOcAABC
MAAAw5mAAEIwAADDlYAAQjAAAMORgABCMAAAw40AAEIwAADDiYAAQjAAAMOHgABCMAAAw4OAAEIw
AADDfwAAQjAAAMN7AABCMAAAw3UAAEIwAADDaQAAQjAAAMNNAABCMAAAw0EAAEIwAADDPQAAQjAA
AMM1AABCMAAAwzMAAEIwAADDKAAAQjAAAMMkAABCMAAAwxgAAEIwAADDEQAAQjAAAMMAAABCMAAA
wuwAAEIwAADC5AAAQjAAAMLaAABCMAAAwtQAAEIwAADCxAAAQjAAAMK0AABCMAAAwqoAAEIwAADC
eAAAQjAAAMJYAABCMAAAwjwAAEIwAADCKAAAQjAAAMIMAABCMAAAwVAAAEIwAAC/gAAAQjAAAEHo
AABCMAAAQkgAAEIwAABCYAAAQjAAAEKEAABCMAAAQpYAAEIwAABCpgAAQjAAAEK8AABCMAAAQsAA
AEIwAABCyAAAQjAAAELuAABCMAAAQvwAAEIwAABDBgAAQjAAAEMLAABCMAAAQyYAAEIwAABDKgAA
QjAAAEM2AABCMAAAQ3IAAEIwAABDiYAAQjAAAEOQgABCMAAAQ5gAAEIwAABDn4AAQjAAAEOhAABC
MAAAQ6aAAEIwAABDrAAAQjAAAEOuAABCMAAAQ7CAAEIwAABDsgAAQjAAAEOzAABCMAAAQ7eAAEIw
AABDu4AAQjAAAEO8AABCMAAAQ8MAAEIwAABDxoAAQjAAAEPNAABCMAAAQ9CAAEIwAABD04AAQjAA
AEPagABCMAAAQ+AAAEIwAABD4oAAQjAAAEPnAABCMAAAQ+0AAEIwAABD8AAAQjAAAEPxgABCMAAA
Q/aAAEIwAABD+oAAQjAAAEQAQABCMAAARARAAEIwAABEBgAAQjAAAEQHAABCMAAARAyAAEIwAABE
DoAAQjAAAEQQQABCMAAARBIAAEIwAABEFQAAQjAAAEQWQABCMAAARBfAAEIwAABEHAAAQjAAAEQe
QABCMAAARB8AAEIwAABEH8AAQjAAAEQggABCMAAARCaAAEIwAABEJ8AAQjAAAEQuAABCMAAARDvA
AEIwAABEQsAAQjAAAEREgABCMAAAREaAAEIwAABES0AAQjAAAERNAABCMAAARFJAAEIwAABEWYAA
QjAAAERbgABCMAAARF4AAEIwAABEXwAAQjAAAERigABCMAAARG6AAEIwAABEcQAAQjAAAERyAABC
MAAARHVAAEIwAABEdsAAQjAAAER3wABCMAAARH2AAEIwAABEfsAAQjAAAESAQABCMAAARIDAAEIw
AABEgQAAQjAAAESB4ABCMAAARIMAAEIwAABEg8AAQjAAAESFYABCMAAARIZAAEIwAABEiIAAQjAA
AESKIABCMAAARIqgAEIwAABEisAAQjAAAESLgABCMAAARI3gAEIwAABEjiAAQjAAAESPYABCMAAA
RJBAAEIwAABEkMAAQjAAAESRIABCMAAARJKAAEIwAABEkyAAQjAAAESTgABCMAAARJTAAEIwAABE
lYAAQjAAAESWAABCMAAAw8eAAEI0AADDxQAAQjQAAMPDgABCNAAAw7gAAEI0AADDsQAAQjQAAMOt
AABCNAAAw6gAAEI0AADDpgAAQjQAAMOkgABCNAAAw6EAAEI0AADDnIAAQjQAAMOUgABCNAAAw4mA
AEI0AADDbgAAQjQAAMNeAABCNAAAwzUAAEI0AADDJgAAQjQAAMMPAABCNAAAwwkAAEI0AADC5gAA
QjQAAMLQAABCNAAAwrYAAEI0AADCMAAAQjQAAMIkAABCNAAAwfgAAEI0AADByAAAQjQAAMFAAABC
NAAAwMAAAEI0AABAAAAAQjQAAECgAABCNAAAQRAAAEI0AABBuAAAQjQAAEIwAABCNAAAQlwAAEI0
AABCggAAQjQAAEKYAABCNAAAQqIAAEI0AABCsAAAQjQAAEMIAABCNAAAQxEAAEI0AABDJQAAQjQA
AEM4AABCNAAAQ0YAAEI0AABDVgAAQjQAAENiAABCNAAAQ6iAAEI0AABDtAAAQjQAAEO2gABCNAAA
Q7iAAEI0AABDyIAAQjQAAEPPAABCNAAAQ9IAAEI0AABD1QAAQjQAAEPZAABCNAAAQ94AAEI0AABD
7IAAQjQAAEPugABCNAAAQ/kAAEI0AABEAEAAQjQAAEQEAABCNAAARAjAAEI0AABECkAAQjQAAEQN
wABCNAAARBHAAEI0AABEFwAAQjQAAEQYQABCNAAARBqAAEI0AABEHIAAQjQAAEQiQABCNAAARCPA
AEI0AABEJcAAQjQAAEQpAABCNAAARDDAAEI0AABEMoAAQjQAAEQ0gABCNAAARDiAAEI0AABEO0AA
QjQAAEQ+gABCNAAAREHAAEI0AABEQ8AAQjQAAERIgABCNAAAREtAAEI0AABETMAAQjQAAERNgABC
NAAARE9AAEI0AABEVgAAQjQAAERXAABCNAAARFfAAEI0AABEXUAAQjQAAEReAABCNAAARGAAAEI0
AABEYMAAQjQAAERlgABCNAAARGuAAEI0AABEbYAAQjQAAERuwABCNAAARHYAAEI0AABEeQAAQjQA
AER7AABCNAAARIBAAEI0AABEgcAAQjQAAESCwABCNAAARIPAAEI0AABEhwAAQjQAAESHwABCNAAA
RIhgAEI0AABEiQAAQjQAAESMgABCNAAARIzgAEI0AABEjcAAQjQAAESOQABCNAAARI7gAEI0AABE
j+AAQjQAAESQYABCNAAARJFgAEI0AABEkuAAQjQAAESTQABCNAAARJRAAEI0AABElOAAQjQAAESV
YABCNAAARJXAAEI0AADDvQAAQjgAAMO7AABCOAAAw7gAAEI4AADDtAAAQjgAAMOtgABCOAAAw6sA
AEI4AADDqAAAQjgAAMOjAABCOAAAw46AAEI4AADDi4AAQjgAAMOIAABCOAAAw4EAAEI4AADDUAAA
QjgAAMNLAABCOAAAwzQAAEI4AADDKAAAQjgAAMMjAABCOAAAwx0AAEI4AADDBQAAQjgAAMMCAABC
OAAAwvoAAEI4AADC5gAAQjgAAMLYAABCOAAAws4AAEI4AADCxAAAQjgAAMKmAABCOAAAwpYAAEI4
AADCeAAAQjgAAMJYAABCOAAAwkgAAEI4AADCLAAAQjgAAMIIAABCOAAAwdgAAEI4AADAoAAAQjgA
AEDAAABCOAAAQSAAAEI4AABBmAAAQjgAAEHoAABCOAAAQjgAAEI4AABCUAAAQjgAAEJ8AABCOAAA
QpQAAEI4AABCpgAAQjgAAELMAABCOAAAQuYAAEI4AABDBwAAQjgAAEMiAABCOAAAQ1kAAEI4AABD
eAAAQjgAAEN7AABCOAAAQ30AAEI4AABDlAAAQjgAAEOhAABCOAAAQ62AAEI4AABDtIAAQjgAAEO4
gABCOAAAQ8CAAEI4AABD2QAAQjgAAEPcgABCOAAAQ98AAEI4AABD4oAAQjgAAEPogABCOAAAQ+oA
AEI4AABD7oAAQjgAAEPzAABCOAAAQ/SAAEI4AABD+YAAQjgAAEP9AABCOAAARAGAAEI4AABEA4AA
QjgAAEQEgABCOAAARAYAAEI4AABECAAAQjgAAEQJgABCOAAARApAAEI4AABECwAAQjgAAEQLgABC
OAAARAxAAEI4AABEDUAAQjgAAEQPgABCOAAARBCAAEI4AABEE8AAQjgAAEQXQABCOAAARBiAAEI4
AABEHEAAQjgAAEQeAABCOAAARCAAAEI4AABEIYAAQjgAAEQkQABCOAAARCeAAEI4AABELAAAQjgA
AEQyQABCOAAARDPAAEI4AABENUAAQjgAAEQ5gABCOAAAREXAAEI4AABESAAAQjgAAERJQABCOAAA
REnAAEI4AABEUEAAQjgAAERSwABCOAAARFSAAEI4AABEWYAAQjgAAERdQABCOAAARGCAAEI4AABE
YgAAQjgAAERiwABCOAAARGXAAEI4AABEaAAAQjgAAERpwABCOAAARGsAAEI4AABEbYAAQjgAAERv
QABCOAAARHBAAEI4AABEcQAAQjgAAER0QABCOAAARHYAAEI4AABEd4AAQjgAAER6QABCOAAARHtA
AEI4AABEfQAAQjgAAER+QABCOAAARH+AAEI4AABEgmAAQjgAAESE4ABCOAAARIbgAEI4AABEioAA
QjgAAESLYABCOAAARIwAAEI4AABEjaAAQjgAAESOQABCOAAARI8AAEI4AABEkeAAQjgAAESSgABC
OAAARJNgAEI4AABEk6AAQjgAAESUAABCOAAARJRgAEI4AABElKAAQjgAAESV4ABCOAAAw8KAAEI8
AADDvwAAQjwAAMO3AABCPAAAw7EAAEI8AADDooAAQjwAAMOdAABCPAAAw5qAAEI8AADDj4AAQjwA
AMOJAABCPAAAw4IAAEI8AADDfgAAQjwAAMN7AABCPAAAw3YAAEI8AADDagAAQjwAAMNjAABCPAAA
w1oAAEI8AADDWAAAQjwAAMNRAABCPAAAwz8AAEI8AADDPAAAQjwAAMMzAABCPAAAwxwAAEI8AADD
EQAAQjwAAML0AABCPAAAwtQAAEI8AADCugAAQjwAAMKqAABCPAAAwooAAEI8AADCRAAAQjwAAMIk
AABCPAAAwgwAAEI8AADB2AAAQjwAAMGwAABCPAAAwZAAAEI8AABBQAAAQjwAAEFwAABCPAAAQdgA
AEI8AABB6AAAQjwAAEIUAABCPAAAQiwAAEI8AABCSAAAQjwAAEJsAABCPAAAQqYAAEI8AABCuAAA
QjwAAELAAABCPAAAQswAAEI8AABC6AAAQjwAAEMAAABCPAAAQwUAAEI8AABDDgAAQjwAAEMxAABC
PAAAQ5mAAEI8AABDoAAAQjwAAEOogABCPAAAQ7OAAEI8AABDtgAAQjwAAEPDAABCPAAAQ8qAAEI8
AABDzwAAQjwAAEPRAABCPAAAQ9QAAEI8AABD2IAAQjwAAEPcgABCPAAAQ+cAAEI8AABD6gAAQjwA
AEPtgABCPAAAQ/WAAEI8AABD9oAAQjwAAEP+AABCPAAAQ/+AAEI8AABEAMAAQjwAAEQFAABCPAAA
RAhAAEI8AABEDsAAQjwAAEQPgABCPAAARBHAAEI8AABEFMAAQjwAAEQWgABCPAAARBoAAEI8AABE
HAAAQjwAAEQdQABCPAAARCGAAEI8AABEJMAAQjwAAEQmQABCPAAARCjAAEI8AABEKoAAQjwAAEQs
QABCPAAARC6AAEI8AABEM0AAQjwAAEQ1AABCPAAARDcAAEI8AABEOQAAQjwAAEQ5gABCPAAARDqA
AEI8AABEP0AAQjwAAERDwABCPAAAREYAAEI8AABERwAAQjwAAERJAABCPAAAREvAAEI8AABETUAA
QjwAAERPgABCPAAARFJAAEI8AABEVYAAQjwAAERXAABCPAAARFsAAEI8AABEXoAAQjwAAERhgABC
PAAARGMAAEI8AABEZMAAQjwAAERoQABCPAAARGoAAEI8AABEasAAQjwAAERsAABCPAAARG1AAEI8
AABEbcAAQjwAAERuQABCPAAARG8AAEI8AABEcEAAQjwAAERzAABCPAAARHQAAEI8AABEdMAAQjwA
AER2QABCPAAARHtAAEI8AABEfQAAQjwAAER+QABCPAAARH+AAEI8AABEgCAAQjwAAESAoABCPAAA
RIFgAEI8AABEggAAQjwAAESCwABCPAAARIRAAEI8AABEhMAAQjwAAESGAABCPAAARIdgAEI8AABE
iEAAQjwAAESIoABCPAAARIkAAEI8AABEiYAAQjwAAESKIABCPAAARIrgAEI8AABEiyAAQjwAAESL
wABCPAAARIvgAEI8AABEjEAAQjwAAESMgABCPAAARI1AAEI8AABEjaAAQjwAAESN4ABCPAAARI5A
AEI8AABEjuAAQjwAAESPoABCPAAARJEAAEI8AABEkeAAQjwAAESSYABCPAAARJLAAEI8AABEkwAA
QjwAAESTgABCPAAARJRAAEI8AABElSAAQjwAAESVwABCPAAAw8YAAEJAAADDvoAAQkAAAMO7gABC
QAAAw7mAAEJAAADDs4AAQkAAAMOxgABCQAAAw64AAEJAAADDqwAAQkAAAMOpgABCQAAAw6QAAEJA
AADDmQAAQkAAAMOYAABCQAAAw5GAAEJAAADDkAAAQkAAAMOMAABCQAAAw4eAAEJAAADDhIAAQkAA
AMOBAABCQAAAw3YAAEJAAADDbQAAQkAAAMNdAABCQAAAw1cAAEJAAADDTwAAQkAAAMNFAABCQAAA
wzsAAEJAAADDMQAAQkAAAMMrAABCQAAAwyMAAEJAAADDHwAAQkAAAMMcAABCQAAAwxYAAEJAAADD
DgAAQkAAAMMJAABCQAAAwwYAAEJAAADDAgAAQkAAAMLwAABCQAAAwtQAAEJAAADCxgAAQkAAAMKu
AABCQAAAwpgAAEJAAADCgAAAQkAAAMJkAABCQAAAwlQAAEJAAADCHAAAQkAAAMIEAABCQAAAwaAA
AEJAAADBcAAAQkAAAMCgAABCQAAAv4AAAEJAAABBgAAAQkAAAEHIAABCQAAAQfAAAEJAAABCFAAA
QkAAAEIsAABCQAAAQjgAAEJAAABCTAAAQkAAAEJcAABCQAAAQmQAAEJAAABCeAAAQkAAAEKGAABC
QAAAQpAAAEJAAABCoAAAQkAAAEKyAABCQAAAQsgAAEJAAABCzAAAQkAAAELeAABCQAAAQwYAAEJA
AABDIgAAQkAAAENHAABCQAAAQ44AAEJAAABDlYAAQkAAAEOaAABCQAAAQ6CAAEJAAABDp4AAQkAA
AEOqgABCQAAAQ7cAAEJAAABDvYAAQkAAAEPAgABCQAAAQ8OAAEJAAABDzIAAQkAAAEPOgABCQAAA
Q9UAAEJAAABD1wAAQkAAAEPcAABCQAAAQ+KAAEJAAABD6YAAQkAAAEPugABCQAAAQ/GAAEJAAABD
8wAAQkAAAEP0gABCQAAAQ/YAAEJAAABD+QAAQkAAAEP9gABCQAAAQ/+AAEJAAABEAYAAQkAAAEQC
gABCQAAARAQAAEJAAABEBQAAQkAAAEQJAABCQAAARAqAAEJAAABECsAAQkAAAEQLQABCQAAARAyA
AEJAAABEEgAAQkAAAEQVAABCQAAARBaAAEJAAABEGEAAQkAAAEQYwABCQAAARBvAAEJAAABEHwAA
QkAAAEQggABCQAAARCTAAEJAAABEJcAAQkAAAEQmwABCQAAARChAAEJAAABEKcAAQkAAAEQsgABC
QAAARC7AAEJAAABEMEAAQkAAAEQxgABCQAAARDIAAEJAAABEMwAAQkAAAEQ2gABCQAAARDeAAEJA
AABEOAAAQkAAAEQ4wABCQAAARD0AAEJAAABEPcAAQkAAAEQ/QABCQAAARECAAEJAAABEQoAAQkAA
AERDgABCQAAAREWAAEJAAABESIAAQkAAAERJQABCQAAARFDAAEJAAABEUwAAQkAAAERUQABCQAAA
RFWAAEJAAABEWYAAQkAAAERcQABCQAAARF4AAEJAAABEX4AAQkAAAERjwABCQAAARGUAAEJAAABE
ZgAAQkAAAERoAABCQAAARGmAAEJAAABEbEAAQkAAAERuQABCQAAARHHAAEJAAABEcoAAQkAAAERz
gABCQAAARHZAAEJAAABEeMAAQkAAAER6QABCQAAARHvAAEJAAABEfcAAQkAAAESAIABCQAAARICg
AEJAAABEgOAAQkAAAESCYABCQAAARINAAEJAAABEhEAAQkAAAESFwABCQAAARIdgAEJAAABEiWAA
QkAAAESJ4ABCQAAARItgAEJAAABEjAAAQkAAAESMoABCQAAARIzgAEJAAABEjUAAQkAAAESNoABC
QAAARI7AAEJAAABEj0AAQkAAAESQ4ABCQAAARJJAAEJAAABEksAAQkAAAESUYABCQAAARJVgAEJA
AABElcAAQkAAAMPHAABCRAAAw72AAEJEAADDuAAAQkQAAMOwgABCRAAAw66AAEJEAADDp4AAQkQA
AMOhAABCRAAAw56AAEJEAADDmoAAQkQAAMOXAABCRAAAw5MAAEJEAADDkAAAQkQAAMOBAABCRAAA
w3kAAEJEAADDdAAAQkQAAMNjAABCRAAAw1cAAEJEAADDPAAAQkQAAMM4AABCRAAAwzEAAEJEAADD
HwAAQkQAAMMXAABCRAAAwxAAAEJEAADDDAAAQkQAAMMDAABCRAAAwugAAEJEAADC4gAAQkQAAMLW
AABCRAAAws4AAEJEAADCxgAAQkQAAMKuAABCRAAAwqgAAEJEAADCnAAAQkQAAMKKAABCRAAAwnAA
AEJEAADCXAAAQkQAAMJMAABCRAAAwjAAAEJEAADCAAAAQkQAAMFgAABCRAAAwSAAAEJEAADAwAAA
QkQAAECAAABCRAAAQWAAAEJEAABCNAAAQkQAAEJIAABCRAAAQoQAAEJEAABCkAAAQkQAAEKiAABC
RAAAQrYAAEJEAABCzgAAQkQAAELuAABCRAAAQwsAAEJEAABDDwAAQkQAAEMrAABCRAAAQzMAAEJE
AABDRwAAQkQAAENrAABCRAAAQ3oAAEJEAABDgIAAQkQAAEOEgABCRAAAQ4WAAEJEAABDiQAAQkQA
AEOQAABCRAAAQ52AAEJEAABDn4AAQkQAAEOjgABCRAAAQ7AAAEJEAABDs4AAQkQAAEPLAABCRAAA
Q8yAAEJEAABD1QAAQkQAAEPjgABCRAAAQ/MAAEJEAABD+oAAQkQAAEP9AABCRAAARAqAAEJEAABE
EAAAQkQAAEQTQABCRAAARBxAAEJEAABEIcAAQkQAAEQoQABCRAAARCzAAEJEAABENsAAQkQAAERE
QABCRAAAREVAAEJEAABERwAAQkQAAERLQABCRAAARFAAAEJEAABEU8AAQkQAAERVAABCRAAARFZA
AEJEAABEVwAAQkQAAERawABCRAAARFzAAEJEAABEXoAAQkQAAERgwABCRAAARGSAAEJEAABEakAA
QkQAAERrgABCRAAARHbAAEJEAABEfAAAQkQAAER9wABCRAAARH/AAEJEAABEgUAAQkQAAESCAABC
RAAARIMgAEJEAABEhSAAQkQAAESFgABCRAAARIegAEJEAABEiSAAQkQAAESKQABCRAAARIsgAEJE
AABEjIAAQkQAAESNoABCRAAARI5AAEJEAABEj6AAQkQAAESQoABCRAAARJHAAEJEAABEkiAAQkQA
AESSoABCRAAARJNAAEJEAABEk8AAQkQAAESUIABCRAAARJSAAEJEAABElMAAQkQAAESVIABCRAAA
RJWAAEJEAABElcAAQkQAAMO7gABCSAAAw7aAAEJIAADDs4AAQkgAAMOxAABCSAAAw6uAAEJIAADD
pYAAQkgAAMOfgABCSAAAw54AAEJIAADDmAAAQkgAAMOVgABCSAAAw5AAAEJIAADDh4AAQkgAAMOD
AABCSAAAw4CAAEJIAADDfgAAQkgAAMN4AABCSAAAw1sAAEJIAADDVQAAQkgAAMNSAABCSAAAw0sA
AEJIAADDPAAAQkgAAMM0AABCSAAAwyMAAEJIAADDHgAAQkgAAMMZAABCSAAAwxEAAEJIAADDDAAA
QkgAAMMHAABCSAAAwuoAAEJIAADC3AAAQkgAAMLWAABCSAAAwsoAAEJIAADCtgAAQkgAAMKqAABC
SAAAwo4AAEJIAADCfAAAQkgAAMJkAABCSAAAwlwAAEJIAADCMAAAQkgAAMIYAABCSAAAwgAAAEJI
AADB2AAAQkgAAMEgAABCSAAAQMAAAEJIAABBiAAAQkgAAEHgAABCSAAAQfAAAEJIAABCCAAAQkgA
AEIYAABCSAAAQowAAEJIAABCnAAAQkgAAEK0AABCSAAAQswAAEJIAABC8AAAQkgAAEMbAABCSAAA
QyAAAEJIAABDJAAAQkgAAEMnAABCSAAAQzgAAEJIAABDRAAAQkgAAENGAABCSAAAQ1MAAEJIAABD
ZAAAQkgAAENqAABCSAAAQ6SAAEJIAABDqIAAQkgAAEOwAABCSAAAQ7UAAEJIAABDvgAAQkgAAEPC
AABCSAAAQ8qAAEJIAABDzYAAQkgAAEPRgABCSAAAQ9WAAEJIAABD4AAAQkgAAEPnAABCSAAAQ/CA
AEJIAABD9wAAQkgAAEP5gABCSAAARAAAAEJIAABEBUAAQkgAAEQJgABCSAAARAsAAEJIAABEDIAA
QkgAAEQTAABCSAAARBYAAEJIAABEGsAAQkgAAEQfgABCSAAARCfAAEJIAABEL0AAQkgAAEQ0wABC
SAAAREGAAEJIAABER8AAQkgAAERPQABCSAAARFIAAEJIAABEVIAAQkgAAERVQABCSAAARF4AAEJI
AABEZEAAQkgAAERoQABCSAAARG4AAEJIAABEcwAAQkgAAER6QABCSAAARIPAAEJIAABEhCAAQkgA
AESFwABCSAAARIhAAEJIAABEiKAAQkgAAESJQABCSAAARIqgAEJIAABEi6AAQkgAAESL4ABCSAAA
RI3AAEJIAABEjoAAQkgAAESPIABCSAAARI+gAEJIAABEkAAAQkgAAESQYABCSAAARJEgAEJIAABE
kYAAQkgAAESSAABCSAAARJJgAEJIAABEk2AAQkgAAEST4ABCSAAARJRgAEJIAABElMAAQkgAAESV
QABCSAAARJWgAEJIAADDvwAAQkwAAMO1gABCTAAAw6WAAEJMAADDpAAAQkwAAMObgABCTAAAw5gA
AEJMAADDlYAAQkwAAMOOAABCTAAAw4yAAEJMAADDhwAAQkwAAMOEAABCTAAAw38AAEJMAADDdwAA
QkwAAMNhAABCTAAAw1IAAEJMAADDRAAAQkwAAMM+AABCTAAAwzkAAEJMAADDMAAAQkwAAMMoAABC
TAAAwxIAAEJMAADDBwAAQkwAAML+AABCTAAAwvIAAEJMAADC6gAAQkwAAMLaAABCTAAAwswAAEJM
AADCpAAAQkwAAMKeAABCTAAAwpgAAEJMAADCigAAQkwAAMJ4AABCTAAAwlAAAEJMAADCKAAAQkwA
AMIYAABCTAAAwgAAAEJMAADByAAAQkwAAMGwAABCTAAAP4AAAEJMAABAoAAAQkwAAEEgAABCTAAA
QgAAAEJMAABCEAAAQkwAAEJIAABCTAAAQlgAAEJMAABCjAAAQkwAAEKSAABCTAAAQqYAAEJMAABC
rAAAQkwAAELWAABCTAAAQt4AAEJMAABC7gAAQkwAAEMAAABCTAAAQyAAAEJMAABDRgAAQkwAAENK
AABCTAAAQ28AAEJMAABDh4AAQkwAAEOJgABCTAAAQ48AAEJMAABDl4AAQkwAAEOegABCTAAAQ5+A
AEJMAABDqIAAQkwAAEOygABCTAAAQ70AAEJMAABDwYAAQkwAAEPFAABCTAAAQ9eAAEJMAABD2QAA
QkwAAEPbgABCTAAAQ+KAAEJMAABD5gAAQkwAAEPrAABCTAAAQ+2AAEJMAABD8IAAQkwAAEP1gABC
TAAAQ/iAAEJMAABEAEAAQkwAAEQBwABCTAAARAOAAEJMAABEBwAAQkwAAEQIgABCTAAARAsAAEJM
AABEDIAAQkwAAEQNQABCTAAARA9AAEJMAABEEQAAQkwAAEQRwABCTAAARBNAAEJMAABEE8AAQkwA
AEQXQABCTAAARBkAAEJMAABEGcAAQkwAAEQcgABCTAAARB+AAEJMAABEIkAAQkwAAEQmwABCTAAA
RCoAAEJMAABELAAAQkwAAEQwwABCTAAARDlAAEJMAABEPkAAQkwAAERAwABCTAAAREJAAEJMAABE
QwAAQkwAAERRAABCTAAARFnAAEJMAABEX0AAQkwAAERmQABCTAAARGiAAEJMAABEbUAAQkwAAERu
gABCTAAARHSAAEJMAABEdkAAQkwAAER3QABCTAAARHpAAEJMAABEewAAQkwAAER9QABCTAAARH4A
AEJMAABEgMAAQkwAAESCoABCTAAARIOAAEJMAABEhgAAQkwAAESIoABCTAAARIsgAEJMAABEi+AA
QkwAAESN4ABCTAAARJFgAEJMAABElMAAQkwAAMO9AABCUAAAw7oAAEJQAADDtgAAQlAAAMOtgABC
UAAAw6yAAEJQAADDqoAAQlAAAMOmgABCUAAAw6KAAEJQAADDoQAAQlAAAMOeAABCUAAAw5eAAEJQ
AADDkoAAQlAAAMOOAABCUAAAw4mAAEJQAADDhAAAQlAAAMN1AABCUAAAw24AAEJQAADDVwAAQlAA
AMNPAABCUAAAw0EAAEJQAADDPQAAQlAAAMMvAABCUAAAwx0AAEJQAADDCAAAQlAAAML4AABCUAAA
wugAAEJQAADCzgAAQlAAAMLCAABCUAAAwnwAAEJQAADCWAAAQlAAAMIUAABCUAAAwQAAAEJQAABA
oAAAQlAAAEFQAABCUAAAQdAAAEJQAABCPAAAQlAAAEJ0AABCUAAAQogAAEJQAABCqgAAQlAAAEKw
AABCUAAAQswAAEJQAABC5gAAQlAAAEM8AABCUAAAQ2cAAEJQAABDcAAAQlAAAEN7AABCUAAAQ4sA
AEJQAABDjYAAQlAAAEOTgABCUAAAQ5cAAEJQAABDmoAAQlAAAEOegABCUAAAQ6YAAEJQAABDqQAA
QlAAAEOsAABCUAAAQ7CAAEJQAABDtAAAQlAAAEO6AABCUAAAQ70AAEJQAABDvoAAQlAAAEPCgABC
UAAAQ8aAAEJQAABDyoAAQlAAAEPMgABCUAAAQ9GAAEJQAABD2gAAQlAAAEPbgABCUAAAQ+4AAEJQ
AABD9oAAQlAAAEQCAABCUAAARA1AAEJQAABEFYAAQlAAAEQbwABCUAAARCrAAEJQAABELcAAQlAA
AEQ8AABCUAAAREkAAEJQAABEWgAAQlAAAERhAABCUAAARGMAAEJQAABEZ0AAQlAAAERyQABCUAAA
RHPAAEJQAABEdMAAQlAAAER2QABCUAAARHrAAEJQAABEfIAAQlAAAESCAABCUAAARIXgAEJQAABE
hqAAQlAAAESIYABCUAAARIkAAEJQAABEjOAAQlAAAESQIABCUAAARJFgAEJQAABEkmAAQlAAAEST
oABCUAAARJSAAEJQAABElYAAQlAAAMPFAABCVAAAw7EAAEJUAADDqYAAQlQAAMOkAABCVAAAw5yA
AEJUAADDkwAAQlQAAMOOAABCVAAAw4kAAEJUAADDh4AAQlQAAMODAABCVAAAw3kAAEJUAADDbwAA
QlQAAMNtAABCVAAAw1wAAEJUAADDVQAAQlQAAMNRAABCVAAAw0sAAEJUAADDRQAAQlQAAMM3AABC
VAAAwycAAEJUAADDIgAAQlQAAMMZAABCVAAAwwkAAEJUAADDAAAAQlQAAML6AABCVAAAwvAAAEJU
AADCugAAQlQAAMKqAABCVAAAwoIAAEJUAADCbAAAQlQAAMJQAABCVAAAwhwAAEJUAADB2AAAQlQA
AMGwAABCVAAAwYAAAEJUAADBAAAAQlQAAEBAAABCVAAAQQAAAEJUAABBYAAAQlQAAEGAAABCVAAA
QaAAAEJUAABCAAAAQlQAAEJAAABCVAAAQlgAAEJUAABCfAAAQlQAAEKYAABCVAAAQqwAAEJUAABC
uAAAQlQAAELWAABCVAAAQuYAAEJUAABC+AAAQlQAAEMCAABCVAAAQ04AAEJUAABDeQAAQlQAAEOU
AABCVAAAQ5WAAEJUAABDpIAAQlQAAEOrgABCVAAAQ7IAAEJUAABDs4AAQlQAAEO2gABCVAAAQ7oA
AEJUAABDxQAAQlQAAEPKAABCVAAAQ8+AAEJUAABD5IAAQlQAAEPqAABCVAAAQ+2AAEJUAABD8AAA
QlQAAEP4gABCVAAARAOAAEJUAABEBgAAQlQAAEQOAABCVAAARBCAAEJUAABEFQAAQlQAAEQagABC
VAAARB3AAEJUAABEIMAAQlQAAEQwgABCVAAARDNAAEJUAABERIAAQlQAAERHAABCVAAARE4AAEJU
AABEU0AAQlQAAERVAABCVAAARFZAAEJUAABEWMAAQlQAAERbQABCVAAARFzAAEJUAABEY4AAQlQA
AERmgABCVAAARGeAAEJUAABEaYAAQlQAAERsAABCVAAARG5AAEJUAABEcAAAQlQAAERzgABCVAAA
RHVAAEJUAABEdoAAQlQAAER3gABCVAAARHjAAEJUAABEfIAAQlQAAER9wABCVAAARIAAAEJUAABE
gMAAQlQAAESBQABCVAAARIIgAEJUAABEgqAAQlQAAESDAABCVAAARIOgAEJUAABEg+AAQlQAAESE
wABCVAAARIWAAEJUAABEhgAAQlQAAESGoABCVAAARIegAEJUAABEh+AAQlQAAESIoABCVAAARIkA
AEJUAABEiYAAQlQAAESKQABCVAAARIqgAEJUAABEi0AAQlQAAESM4ABCVAAARI1AAEJUAABEjsAA
QlQAAESPwABCVAAARJBAAEJUAABEkKAAQlQAAESRYABCVAAARJKAAEJUAABEk+AAQlQAAESUwABC
VAAARJVAAEJUAABEleAAQlQAAMPHgABCWAAAw8KAAEJYAADDu4AAQlgAAMOvgABCWAAAw6uAAEJY
AADDpwAAQlgAAMOhgABCWAAAw5yAAEJYAADDlYAAQlgAAMORgABCWAAAw40AAEJYAADDigAAQlgA
AMNRAABCWAAAwz4AAEJYAADDNAAAQlgAAMMqAABCWAAAwyUAAEJYAADDGwAAQlgAAMMRAABCWAAA
wwwAAEJYAADDBgAAQlgAAMLyAABCWAAAwrYAAEJYAADCogAAQlgAAMKaAABCWAAAwogAAEJYAADC
EAAAQlgAAMGgAABCWAAAwEAAAEJYAABA4AAAQlgAAEHwAABCWAAAQjgAAEJYAABCSAAAQlgAAEKA
AABCWAAAQoYAAEJYAABCngAAQlgAAELMAABCWAAAQvoAAEJYAABDCgAAQlgAAEMQAABCWAAAQxgA
AEJYAABDPgAAQlgAAENwAABCWAAAQ4GAAEJYAABDioAAQlgAAEOYgABCWAAAQ54AAEJYAABDpoAA
QlgAAEOogABCWAAAQ6qAAEJYAABDrAAAQlgAAEO1gABCWAAAQ7kAAEJYAABDu4AAQlgAAEPCAABC
WAAAQ8yAAEJYAABD1YAAQlgAAEPbAABCWAAAQ+kAAEJYAABD6wAAQlgAAEPtAABCWAAAQ/EAAEJY
AABD9IAAQlgAAEP5gABCWAAARARAAEJYAABECUAAQlgAAEQVAABCWAAARBjAAEJYAABEK0AAQlgA
AEQsgABCWAAARDJAAEJYAABENAAAQlgAAEQ6AABCWAAARDyAAEJYAABETcAAQlgAAERUAABCWAAA
RFYAAEJYAABEY0AAQlgAAERlwABCWAAARG3AAEJYAABEccAAQlgAAER3gABCWAAARHsAAEJYAABE
gkAAQlgAAESCoABCWAAARIaAAEJYAABEiiAAQlgAAESLIABCWAAARIvAAEJYAABEjUAAQlgAAESP
IABCWAAARJEAAEJYAABEkkAAQlgAAESTIABCWAAARJOgAEJYAABElEAAQlgAAESVgABCWAAAw8UA
AEJcAADDugAAQlwAAMOzgABCXAAAw66AAEJcAADDq4AAQlwAAMOlgABCXAAAw6QAAEJcAADDm4AA
QlwAAMOSAABCXAAAw5AAAEJcAADDjoAAQlwAAMOHAABCXAAAw3AAAEJcAADDaAAAQlwAAMNTAABC
XAAAw0kAAEJcAADDOQAAQlwAAMM1AABCXAAAwx0AAEJcAADDFwAAQlwAAMMQAABCXAAAwwEAAEJc
AADC8gAAQlwAAMLMAABCXAAAwsIAAEJcAADCuAAAQlwAAMKIAABCXAAAwnQAAEJcAADCPAAAQlwA
AMIgAABCXAAAwgwAAEJcAADB8AAAQlwAAMHQAABCXAAAwXAAAEJcAADBIAAAQlwAAMDAAABCXAAA
AAAAAEJcAABAoAAAQlwAAEEgAABCXAAAQYgAAEJcAABBoAAAQlwAAEGwAABCXAAAQeAAAEJcAABC
FAAAQlwAAEIsAABCXAAAQkAAAEJcAABCUAAAQlwAAEJwAABCXAAAQngAAEJcAABCkAAAQlwAAEKq
AABCXAAAQrIAAEJcAABCuAAAQlwAAELEAABCXAAAQs4AAEJcAABC2gAAQlwAAEMAAABCXAAAQwoA
AEJcAABDFQAAQlwAAEMqAABCXAAAQ2IAAEJcAABDbgAAQlwAAEN6AABCXAAAQ4CAAEJcAABDioAA
QlwAAEOVgABCXAAAQ5mAAEJcAABDn4AAQlwAAEOqAABCXAAAQ68AAEJcAABDtoAAQlwAAEPIAABC
XAAAQ86AAEJcAABD2IAAQlwAAEPvgABCXAAAQ/2AAEJcAABEAYAAQlwAAEQEQABCXAAARAVAAEJc
AABEB8AAQlwAAEQOQABCXAAARA8AAEJcAABEEcAAQlwAAEQXgABCXAAARBgAAEJcAABEGgAAQlwA
AEQewABCXAAARCSAAEJcAABEJcAAQlwAAEQoAABCXAAARClAAEJcAABEMIAAQlwAAEQygABCXAAA
RDVAAEJcAABEO0AAQlwAAERDAABCXAAARESAAEJcAABERsAAQlwAAERJAABCXAAAREsAAEJcAABE
TcAAQlwAAERQgABCXAAARFOAAEJcAABEVkAAQlwAAERXQABCXAAARFrAAEJcAABEXgAAQlwAAERg
QABCXAAARGFAAEJcAABEYwAAQlwAAERjgABCXAAARGUAAEJcAABEZwAAQlwAAERqgABCXAAARHGA
AEJcAABEcwAAQlwAAER2QABCXAAARHfAAEJcAABEgMAAQlwAAESCYABCXAAARISgAEJcAABEhwAA
QlwAAESJAABCXAAARIpgAEJcAABEkwAAQlwAAESVQABCXAAAw8WAAEJgAADDwYAAQmAAAMO4AABC
YAAAw6KAAEJgAADDkwAAQmAAAMONAABCYAAAw4KAAEJgAADDgAAAQmAAAMNvAABCYAAAw2QAAEJg
AADDXgAAQmAAAMNZAABCYAAAw08AAEJgAADDNwAAQmAAAMMyAABCYAAAwyAAAEJgAADDGAAAQmAA
AMMTAABCYAAAww4AAEJgAADDCQAAQmAAAML4AABCYAAAwvAAAEJgAADC2gAAQmAAAMLMAABCYAAA
wqAAAEJgAADCkgAAQmAAAMJIAABCYAAAwjgAAEJgAADB6AAAQmAAAMGwAABCYAAAwXAAAEJgAADB
IAAAQmAAAMBAAABCYAAAQaAAAEJgAABB0AAAQmAAAEIAAABCYAAAQhAAAEJgAABCSAAAQmAAAEKY
AABCYAAAQqIAAEJgAABCtgAAQmAAAELOAABCYAAAQvIAAEJgAABDBAAAQmAAAEMaAABCYAAAQyQA
AEJgAABDNAAAQmAAAEM8AABCYAAAQ0QAAEJgAABDagAAQmAAAEOEAABCYAAAQ5IAAEJgAABDpgAA
QmAAAEOwgABCYAAAQ70AAEJgAABDxoAAQmAAAEPJAABCYAAAQ9oAAEJgAABEAMAAQmAAAEQEQABC
YAAARAmAAEJgAABEC4AAQmAAAEQNQABCYAAARBZAAEJgAABEKoAAQmAAAEQuQABCYAAARDeAAEJg
AABEPEAAQmAAAERBAABCYAAAREgAAEJgAABETMAAQmAAAEROgABCYAAARFzAAEJgAABEYEAAQmAA
AERjAABCYAAARGgAAEJgAABEaUAAQmAAAERwQABCYAAARHMAAEJgAABEfAAAQmAAAER/wABCYAAA
RIFAAEJgAABEg8AAQmAAAESFgABCYAAARIdAAEJgAABEiMAAQmAAAESLQABCYAAARIygAEJgAABE
jOAAQmAAAESQgABCYAAARJEAAEJgAABEkaAAQmAAAESSwABCYAAAw70AAEJkAADDuIAAQmQAAMO1
AABCZAAAw7KAAEJkAADDqYAAQmQAAMOkgABCZAAAw5qAAEJkAADDmAAAQmQAAMOVAABCZAAAw5IA
AEJkAADDjIAAQmQAAMN4AABCZAAAw2QAAEJkAADDWwAAQmQAAMNNAABCZAAAwz8AAEJkAADDNQAA
QmQAAMMYAABCZAAAwxIAAEJkAADDBgAAQmQAAMLgAABCZAAAwtYAAEJkAADCwgAAQmQAAMKcAABC
ZAAAwoYAAEJkAADCRAAAQmQAAMIgAABCZAAAwgAAAEJkAADB0AAAQmQAAMGIAABCZAAAwIAAAEJk
AABAAAAAQmQAAEHQAABCZAAAQgQAAEJkAABCNAAAQmQAAEJYAABCZAAAQnAAAEJkAABCiAAAQmQA
AEKgAABCZAAAQrwAAEJkAABC0AAAQmQAAELcAABCZAAAQvwAAEJkAABDAgAAQmQAAEMXAABCZAAA
QykAAEJkAABDLQAAQmQAAEM0AABCZAAAQzsAAEJkAABDQAAAQmQAAENGAABCZAAAQ1EAAEJkAABD
WwAAQmQAAENgAABCZAAAQ2UAAEJkAABDawAAQmQAAENtAABCZAAAQ3MAAEJkAABDdwAAQmQAAEN7
AABCZAAAQ4GAAEJkAABDhAAAQmQAAEOHAABCZAAAQ4iAAEJkAABDi4AAQmQAAEOOAABCZAAAQ5QA
AEJkAABDloAAQmQAAEOXgABCZAAAQ5kAAEJkAABDnIAAQmQAAEOfAABCZAAAQ6CAAEJkAABDpIAA
QmQAAEOlgABCZAAAQ6eAAEJkAABDqwAAQmQAAEOuAABCZAAAQ7EAAEJkAABDtwAAQmQAAEO6AABC
ZAAAQ8IAAEJkAABDyoAAQmQAAEPRAABCZAAAQ9YAAEJkAABD2gAAQmQAAEPegABCZAAAQ+AAAEJk
AABD4gAAQmQAAEPwAABCZAAAQ/wAAEJkAABEGMAAQmQAAEQjAABCZAAARCeAAEJkAABELYAAQmQA
AEQzgABCZAAARDfAAEJkAABEPAAAQmQAAEQ/AABCZAAAREJAAEJkAABETYAAQmQAAEROwABCZAAA
RFGAAEJkAABEWYAAQmQAAERbwABCZAAARFzAAEJkAABEacAAQmQAAESAYABCZAAARIJAAEJkAABE
hQAAQmQAAESJYABCZAAARIrgAEJkAABEjOAAQmQAAESPQABCZAAARJJAAEJkAABEksAAQmQAAMPD
AABCaAAAw8GAAEJoAADDugAAQmgAAMO3gABCaAAAw6yAAEJoAADDpwAAQmgAAMOjgABCaAAAw6IA
AEJoAADDnYAAQmgAAMOYgABCaAAAw48AAEJoAADDgwAAQmgAAMN0AABCaAAAw2QAAEJoAADDYAAA
QmgAAMNbAABCaAAAw1cAAEJoAADDVQAAQmgAAMM4AABCaAAAwxwAAEJoAADDEQAAQmgAAML4AABC
aAAAwuIAAEJoAADC3gAAQmgAAMLOAABCaAAAwsoAAEJoAADCtgAAQmgAAMKeAABCaAAAwpAAAEJo
AADCigAAQmgAAMKCAABCaAAAwmQAAEJoAADCMAAAQmgAAMCgAABCaAAAP4AAAEJoAABBoAAAQmgA
AEIcAABCaAAAQkwAAEJoAABCZAAAQmgAAEKaAABCaAAAQrAAAEJoAABCwgAAQmgAAELSAABCaAAA
Qt4AAEJoAABDBQAAQmgAAEMjAABCaAAAQykAAEJoAABDZQAAQmgAAEOIAABCaAAAQ5wAAEJoAABD
ogAAQmgAAEOvgABCaAAAQ7uAAEJoAABDz4AAQmgAAEPTAABCaAAAQ/iAAEJoAABEEEAAQmgAAEQT
AABCaAAARB0AAEJoAABEHoAAQmgAAEQgQABCaAAARCgAAEJoAABELAAAQmgAAEQtgABCaAAARFGA
AEJoAABEVQAAQmgAAERcwABCaAAARF9AAEJoAABEZcAAQmgAAERrQABCaAAARHYAAEJoAABEd8AA
QmgAAER5QABCaAAARHuAAEJoAABEfoAAQmgAAESEAABCaAAARIcAAEJoAABEh4AAQmgAAESIAABC
aAAARIiAAEJoAABEigAAQmgAAESOYABCaAAARI9AAEJoAABElEAAQmgAAMPGAABCbAAAw8IAAEJs
AADDvYAAQmwAAMO1gABCbAAAw7KAAEJsAADDroAAQmwAAMOrAABCbAAAw6kAAEJsAADDpoAAQmwA
AMOigABCbAAAw6CAAEJsAADDnAAAQmwAAMOYAABCbAAAw5YAAEJsAADDk4AAQmwAAMORAABCbAAA
w40AAEJsAADDiYAAQmwAAMODAABCbAAAw4EAAEJsAADDegAAQmwAAMNqAABCbAAAw2QAAEJsAADD
XgAAQmwAAMNaAABCbAAAw1gAAEJsAADDUwAAQmwAAMNFAABCbAAAwzYAAEJsAADDMwAAQmwAAMMo
AABCbAAAwyMAAEJsAADDHgAAQmwAAMMVAABCbAAAwxAAAEJsAADDCAAAQmwAAMLwAABCbAAAwt4A
AEJsAADC0AAAQmwAAMK8AABCbAAAwrAAAEJsAADCogAAQmwAAMKcAABCbAAAwmwAAEJsAADCYAAA
QmwAAMJAAABCbAAAwdgAAEJsAADBkAAAQmwAAMFAAABCbAAAwKAAAEJsAAC/gAAAQmwAAEBAAABC
bAAAQMAAAEJsAABBgAAAQmwAAEGgAABCbAAAQfAAAEJsAABCFAAAQmwAAEJQAABCbAAAQmwAAEJs
AABCiAAAQmwAAEKQAABCbAAAQpgAAEJsAABCogAAQmwAAEKuAABCbAAAQrYAAEJsAABCygAAQmwA
AELcAABCbAAAQugAAEJsAABC7gAAQmwAAEL6AABCbAAAQwkAAEJsAABDFwAAQmwAAEMgAABCbAAA
QygAAEJsAABDMgAAQmwAAEM9AABCbAAAQ0cAAEJsAABDWgAAQmwAAEOMgABCbAAAQ5qAAEJsAABD
ngAAQmwAAEOgAABCbAAAQ6SAAEJsAABDpgAAQmwAAEOtgABCbAAAQ66AAEJsAABDtQAAQmwAAEO3
gABCbAAAQ78AAEJsAABDwoAAQmwAAEPEAABCbAAAQ8YAAEJsAABD1AAAQmwAAEPagABCbAAAQ9wA
AEJsAABD4QAAQmwAAEPlAABCbAAAQ+2AAEJsAABD7wAAQmwAAEP3AABCbAAAQ/0AAEJsAABEB4AA
QmwAAEQKgABCbAAARA1AAEJsAABEDoAAQmwAAEQUQABCbAAARBfAAEJsAABEGsAAQmwAAEQfAABC
bAAARChAAEJsAABEKgAAQmwAAEQrwABCbAAARC2AAEJsAABELwAAQmwAAEQywABCbAAARDbAAEJs
AABEOsAAQmwAAEQ9QABCbAAARD5AAEJsAABEP8AAQmwAAERCQABCbAAAREaAAEJsAABES4AAQmwA
AERNQABCbAAARFXAAEJsAABEWMAAQmwAAERbgABCbAAARF0AAEJsAABEZAAAQmwAAERqAABCbAAA
RGzAAEJsAABEcAAAQmwAAERzgABCbAAARHdAAEJsAABEe0AAQmwAAER9QABCbAAARH5AAEJsAABE
f8AAQmwAAESAYABCbAAARIDgAEJsAABEgUAAQmwAAESCIABCbAAARIKgAEJsAABEg2AAQmwAAESD
wABCbAAARIVgAEJsAABEhkAAQmwAAESGwABCbAAARIhAAEJsAABEiMAAQmwAAESKoABCbAAARItA
AEJsAABEjWAAQmwAAESOYABCbAAARI8AAEJsAABEj2AAQmwAAESPwABCbAAARJBgAEJsAABEkOAA
QmwAAESSgABCbAAARJLgAEJsAABEk0AAQmwAAESVQABCbAAAw8eAAEJwAADDxYAAQnAAAMO+AABC
cAAAw7gAAEJwAADDsgAAQnAAAMOpgABCcAAAw6eAAEJwAADDpYAAQnAAAMOfgABCcAAAw5uAAEJw
AADDkoAAQnAAAMOQAABCcAAAw42AAEJwAADDegAAQnAAAMN0AABCcAAAw28AAEJwAADDZQAAQnAA
AMNfAABCcAAAw1QAAEJwAADDTQAAQnAAAMNDAABCcAAAwz0AAEJwAADDLAAAQnAAAMMiAABCcAAA
wyAAAEJwAADDEgAAQnAAAMMGAABCcAAAwvAAAEJwAADC2gAAQnAAAMKyAABCcAAAwqIAAEJwAADC
cAAAQnAAAMJcAABCcAAAwkQAAEJwAADCEAAAQnAAAMHwAABCcAAAwcgAAEJwAABAQAAAQnAAAEFw
AABCcAAAQaAAAEJwAABB6AAAQnAAAEJAAABCcAAAQkwAAEJwAABCdAAAQnAAAEKQAABCcAAAQt4A
AEJwAABDEQAAQnAAAEMTAABCcAAAQxcAAEJwAABDJAAAQnAAAENBAABCcAAAQ08AAEJwAABDiwAA
QnAAAEOOgABCcAAAQ52AAEJwAABDoAAAQnAAAEOiAABCcAAAQ6OAAEJwAABDrAAAQnAAAEO0AABC
cAAAQ7gAAEJwAABDvwAAQnAAAEPIgABCcAAAQ8uAAEJwAABDzIAAQnAAAEPNgABCcAAAQ9+AAEJw
AABD44AAQnAAAEPsAABCcAAAQ/MAAEJwAABD+QAAQnAAAEP6AABCcAAAQ/uAAEJwAABEAsAAQnAA
AEQGgABCcAAARApAAEJwAABEC8AAQnAAAEQWQABCcAAARBjAAEJwAABEGcAAQnAAAEQbQABCcAAA
RBzAAEJwAABEH4AAQnAAAEQigABCcAAARCXAAEJwAABEJ0AAQnAAAEQpgABCcAAARC1AAEJwAABE
LsAAQnAAAEQxgABCcAAARDPAAEJwAABENQAAQnAAAEQ2wABCcAAARDiAAEJwAABEOcAAQnAAAEQ6
gABCcAAARDtAAEJwAABEPUAAQnAAAEQ/QABCcAAAREHAAEJwAABEQsAAQnAAAEREAABCcAAARETA
AEJwAABER8AAQnAAAERIgABCcAAAREqAAEJwAABES0AAQnAAAERMQABCcAAARE1AAEJwAABETgAA
QnAAAEROQABCcAAARE/AAEJwAABEUkAAQnAAAERTQABCcAAARFQAAEJwAABEVkAAQnAAAERWwABC
cAAARFnAAEJwAABEWkAAQnAAAERbgABCcAAARF1AAEJwAABEX4AAQnAAAERjQABCcAAARGXAAEJw
AABEZwAAQnAAAERoAABCcAAARGmAAEJwAABEbEAAQnAAAERtAABCcAAARG3AAEJwAABEcQAAQnAA
AERzwABCcAAARHlAAEJwAABEe8AAQnAAAER/gABCcAAARIDgAEJwAABEgmAAQnAAAESEQABCcAAA
RITAAEJwAABEhUAAQnAAAESGgABCcAAARIegAEJwAABEiEAAQnAAAESI4ABCcAAARIpAAEJwAABE
iqAAQnAAAESNYABCcAAARI8AAEJwAABEj8AAQnAAAESQ4ABCcAAARJGAAEJwAABEkqAAQnAAAESU
AABCcAAARJTAAEJwAABElcAAQnAAAMO+AABCdAAAw7yAAEJ0AADDtQAAQnQAAMOzgABCdAAAw68A
AEJ0AADDrYAAQnQAAMOsAABCdAAAw6WAAEJ0AADDowAAQnQAAMOiAABCdAAAw5KAAEJ0AADDkIAA
QnQAAMOLgABCdAAAw4mAAEJ0AADDhIAAQnQAAMOBgABCdAAAw3kAAEJ0AADDcQAAQnQAAMNmAABC
dAAAw1sAAEJ0AADDVgAAQnQAAMNOAABCdAAAw0MAAEJ0AADDJwAAQnQAAMMeAABCdAAAwxcAAEJ0
AADDDgAAQnQAAMMKAABCdAAAwuAAAEJ0AADCyAAAQnQAAMKUAABCdAAAwoYAAEJ0AADCCAAAQnQA
AMGwAABCdAAAwXAAAEJ0AABAoAAAQnQAAEHIAABCdAAAQfgAAEJ0AABCBAAAQnQAAEJoAABCdAAA
QnwAAEJ0AABCigAAQnQAAEKWAABCdAAAQrIAAEJ0AABC2gAAQnQAAELoAABCdAAAQvwAAEJ0AABD
BAAAQnQAAEMLAABCdAAAQxYAAEJ0AABDNwAAQnQAAEOEAABCdAAAQ4YAAEJ0AABDtQAAQnQAAEPC
AABCdAAAQ9WAAEJ0AABD6QAAQnQAAEP4AABCdAAAQ/uAAEJ0AABD/gAAQnQAAEQGwABCdAAARBBA
AEJ0AABEFAAAQnQAAEQZQABCdAAARBpAAEJ0AABEIQAAQnQAAEQyAABCdAAARDYAAEJ0AABEOAAA
QnQAAEQ6AABCdAAARDzAAEJ0AABEQMAAQnQAAERDAABCdAAARE1AAEJ0AABETkAAQnQAAERQwABC
dAAARFUAAEJ0AABEWMAAQnQAAERagABCdAAARFtAAEJ0AABEXYAAQnQAAERkQABCdAAARGdAAEJ0
AABEaIAAQnQAAERtwABCdAAARHJAAEJ0AABEdoAAQnQAAESAAABCdAAARIJAAEJ0AABEgyAAQnQA
AESEYABCdAAARIUAAEJ0AABEhiAAQnQAAESGoABCdAAARIfgAEJ0AABEiOAAQnQAAESJwABCdAAA
RIpgAEJ0AABEiyAAQnQAAESLwABCdAAARIxAAEJ0AABEjQAAQnQAAESOoABCdAAARI7gAEJ0AABE
kAAAQnQAAESRIABCdAAARJHAAEJ0AABEkkAAQnQAAEST4ABCdAAARJSAAEJ0AABElMAAQnQAAESV
QABCdAAAw72AAEJ4AADDuIAAQngAAMOwAABCeAAAw6eAAEJ4AADDpgAAQngAAMOdgABCeAAAw5wA
AEJ4AADDmIAAQngAAMOXAABCeAAAw5AAAEJ4AADDjwAAQngAAMOKgABCeAAAw4OAAEJ4AADDggAA
QngAAMNkAABCeAAAw1kAAEJ4AADDTQAAQngAAMNIAABCeAAAwzgAAEJ4AADDJgAAQngAAMMjAABC
eAAAwxUAAEJ4AADDEQAAQngAAMMGAABCeAAAwvYAAEJ4AADC7AAAQngAAMLoAABCeAAAwtAAAEJ4
AADCwAAAQngAAMKEAABCeAAAwjAAAEJ4AADBiAAAQngAAMEgAABCeAAAwOAAAEJ4AABA4AAAQngA
AEHIAABCeAAAQfgAAEJ4AABCZAAAQngAAEJwAABCeAAAQogAAEJ4AABCnAAAQngAAELSAABCeAAA
Qu4AAEJ4AABDBQAAQngAAEMhAABCeAAAQywAAEJ4AABDOwAAQngAAENDAABCeAAAQ3MAAEJ4AABD
hwAAQngAAEORAABCeAAAQ6AAAEJ4AABDogAAQngAAEOrAABCeAAAQ66AAEJ4AABDtAAAQngAAEO1
gABCeAAAQ7gAAEJ4AABDvoAAQngAAEPOAABCeAAAQ94AAEJ4AABD7QAAQngAAEP2AABCeAAAQ/uA
AEJ4AABEDUAAQngAAEQSQABCeAAARBYAAEJ4AABEGoAAQngAAEQcAABCeAAARB6AAEJ4AABELgAA
QngAAEQvwABCeAAARDZAAEJ4AABEOwAAQngAAEQ8AABCeAAARD/AAEJ4AABEQYAAQngAAERGAABC
eAAAREiAAEJ4AABESYAAQngAAERMQABCeAAARE4AAEJ4AABEUYAAQngAAERXAABCeAAARFjAAEJ4
AABEWgAAQngAAERawABCeAAARF8AAEJ4AABEYAAAQngAAERgwABCeAAARGVAAEJ4AABEaAAAQngA
AERpQABCeAAARGsAAEJ4AABEbYAAQngAAERvgABCeAAARHJAAEJ4AABEdQAAQngAAER4AABCeAAA
RHyAAEJ4AABEgKAAQngAAESCIABCeAAARILgAEJ4AABEhIAAQngAAESE4ABCeAAARIYgAEJ4AABE
hwAAQngAAESIYABCeAAARInAAEJ4AABEisAAQngAAESLIABCeAAARIuAAEJ4AABEjaAAQngAAESO
AABCeAAARI7AAEJ4AABEkEAAQngAAESQ4ABCeAAARJHAAEJ4AABEk6AAQngAAESUAABCeAAARJWA
AEJ4AADDxgAAQnwAAMPDAABCfAAAw70AAEJ8AADDugAAQnwAAMO3gABCfAAAw7SAAEJ8AADDs4AA
QnwAAMOwAABCfAAAw6qAAEJ8AADDpYAAQnwAAMOjgABCfAAAw5oAAEJ8AADDloAAQnwAAMOPgABC
fAAAw4yAAEJ8AADDiYAAQnwAAMOHAABCfAAAw3wAAEJ8AADDdwAAQnwAAMNaAABCfAAAw1AAAEJ8
AADDRQAAQnwAAMM9AABCfAAAwzMAAEJ8AADDJAAAQnwAAMMbAABCfAAAwxIAAEJ8AADDCwAAQnwA
AMLAAABCfAAAwqoAAEJ8AADClgAAQnwAAMKIAABCfAAAwmAAAEJ8AADCUAAAQnwAAMJEAABCfAAA
whAAAEJ8AADCAAAAQnwAAMHIAABCfAAAQEAAAEJ8AABBgAAAQnwAAEHgAABCfAAAQgQAAEJ8AABC
NAAAQnwAAEJQAABCfAAAQmQAAEJ8AABCjgAAQnwAAEKkAABCfAAAQs4AAEJ8AABC7AAAQnwAAEMT
AABCfAAAQyoAAEJ8AABDLgAAQnwAAENIAABCfAAAQ2YAAEJ8AABDdgAAQnwAAEN/AABCfAAAQ4CA
AEJ8AABDh4AAQnwAAEOjAABCfAAAQ6gAAEJ8AABDrwAAQnwAAEO2gABCfAAAQ7+AAEJ8AABDxAAA
QnwAAEPKAABCfAAAQ9AAAEJ8AABD0QAAQnwAAEPfAABCfAAAQ+OAAEJ8AABD6YAAQnwAAEPsAABC
fAAAQ/cAAEJ8AABD/IAAQnwAAEQBgABCfAAARAUAAEJ8AABECgAAQnwAAEQPAABCfAAARBIAAEJ8
AABEFIAAQnwAAEQYQABCfAAARBnAAEJ8AABEHEAAQnwAAEQdgABCfAAARCKAAEJ8AABEJcAAQnwA
AEQmgABCfAAARC0AAEJ8AABELwAAQnwAAEQzAABCfAAARDfAAEJ8AABEOQAAQnwAAERFAABCfAAA
REkAAEJ8AABETwAAQnwAAERTgABCfAAARFcAAEJ8AABEV8AAQnwAAERZwABCfAAARF2AAEJ8AABE
YMAAQnwAAERigABCfAAARGXAAEJ8AABEaEAAQnwAAERtAABCfAAARHEAAEJ8AABEdMAAQnwAAER1
wABCfAAARHlAAEJ8AABEewAAQnwAAER8wABCfAAARH2AAEJ8AABEfkAAQnwAAESAAABCfAAARIHg
AEJ8AABEgmAAQnwAAESDIABCfAAARITgAEJ8AABEhqAAQnwAAESHQABCfAAARIggAEJ8AABEieAA
QnwAAESLIABCfAAARI5gAEJ8AABEkCAAQnwAAESSoABCfAAARJQAAEJ8AABElcAAQnwAAMOrAABC
gAAAw5iAAEKAAADDg4AAQoAAAMN/AABCgAAAw2gAAEKAAADDWwAAQoAAAMNKAABCgAAAwy4AAEKA
AADDKAAAQoAAAMMaAABCgAAAwwUAAEKAAADC4AAAQoAAAMLAAABCgAAAwoYAAEKAAADCTAAAQoAA
AMI0AABCgAAAwfgAAEKAAADBiAAAQoAAAAAAAABCgAAAQSAAAEKAAABBwAAAQoAAAEHgAABCgAAA
QggAAEKAAABCPAAAQoAAAEJcAABCgAAAQmgAAEKAAABChAAAQoAAAEKYAABCgAAAQqAAAEKAAABC
tgAAQoAAAEL8AABCgAAAQyEAAEKAAABDLQAAQoAAAEM/AABCgAAAQ0YAAEKAAABDTgAAQoAAAENQ
AABCgAAAQ1QAAEKAAABDWAAAQoAAAENnAABCgAAAQ4gAAEKAAABDloAAQoAAAEObAABCgAAAQ54A
AEKAAABDqoAAQoAAAEO0gABCgAAAQ7uAAEKAAABDxwAAQoAAAEPRAABCgAAAQ9MAAEKAAABECAAA
QoAAAEQOgABCgAAARA/AAEKAAABEF0AAQoAAAEQaAABCgAAARBvAAEKAAABEIYAAQoAAAEQjwABC
gAAARCgAAEKAAABEKYAAQoAAAEQrgABCgAAARCyAAEKAAABEMAAAQoAAAEQyAABCgAAARDRAAEKA
AABENkAAQoAAAEQ4AABCgAAARD7AAEKAAABEQEAAQoAAAERBwABCgAAAREpAAEKAAABESwAAQoAA
AERLwABCgAAARE9AAEKAAABEUEAAQoAAAERRgABCgAAARFLAAEKAAABEVMAAQoAAAERVwABCgAAA
RF7AAEKAAABEYEAAQoAAAERhgABCgAAARGNAAEKAAABEZoAAQoAAAERowABCgAAARGpAAEKAAABE
bQAAQoAAAERuAABCgAAARHGAAEKAAABEeUAAQoAAAER6gABCgAAARH1AAEKAAABEfsAAQoAAAESB
oABCgAAARIIAAEKAAABEgoAAQoAAAESDgABCgAAARIVgAEKAAABEhuAAQoAAAESI4ABCgAAARImg
AEKAAABEigAAQoAAAESMQABCgAAARI3AAEKAAABEj8AAQoAAAESRIABCgAAARJHgAEKAAABEkmAA
QoAAAEST4ABCgAAARJRgAEKAAABElOAAQoAAAESVoABCgAAAw8WAAEKCAADDvoAAQoIAAMO8gABC
ggAAw7aAAEKCAADDtAAAQoIAAMOwAABCggAAw6KAAEKCAADDmwAAQoIAAMOUgABCggAAw4cAAEKC
AADDhAAAQoIAAMNzAABCggAAw2UAAEKCAADDTgAAQoIAAMM0AABCggAAwywAAEKCAADDJQAAQoIA
AMMdAABCggAAww0AAEKCAADDBAAAQoIAAMLEAABCggAAwq4AAEKCAADCnAAAQoIAAMKEAABCggAA
wlgAAEKCAADCJAAAQoIAAMEgAABCggAAQVAAAEKCAABCgAAAQoIAAEMeAABCggAAQyQAAEKCAABD
QAAAQoIAAENNAABCggAAQ1YAAEKCAABDWgAAQoIAAENkAABCggAAQ38AAEKCAABDjYAAQoIAAEOq
gABCggAAQ68AAEKCAABDtwAAQoIAAEPCAABCggAAQ8wAAEKCAABDzwAAQoIAAEPTgABCggAAQ9WA
AEKCAABD3wAAQoIAAEP8AABCggAARAAAAEKCAABEAkAAQoIAAEQFwABCggAARArAAEKCAABEDUAA
QoIAAEQewABCggAARCBAAEKCAABEIgAAQoIAAEQlQABCggAARCaAAEKCAABEMIAAQoIAAEQxwABC
ggAARDcAAEKCAABEOMAAQoIAAEREQABCggAAREZAAEKCAABESsAAQoIAAERLQABCggAARE/AAEKC
AABEUwAAQoIAAERVAABCggAARFpAAEKCAABEXMAAQoIAAERfQABCggAARGMAAEKCAABEZEAAQoIA
AERlwABCggAARGhAAEKCAABEagAAQoIAAERrgABCggAARGyAAEKCAABEbQAAQoIAAERtwABCggAA
RG8AAEKCAABEcwAAQoIAAER0AABCggAARHgAAEKCAABEfUAAQoIAAESBgABCggAARIIAAEKCAABE
goAAQoIAAESEQABCggAARIVgAEKCAABEhgAAQoIAAESGwABCggAARIgAAEKCAABEiOAAQoIAAESJ
YABCggAARInAAEKCAABEioAAQoIAAESLgABCggAARIvAAEKCAABEjCAAQoIAAESMgABCggAARI1A
AEKCAABEjkAAQoIAAESPAABCggAARJCAAEKCAABEkMAAQoIAAESRYABCggAARJJgAEKCAABEksAA
QoIAAESTQABCggAARJPgAEKCAABElEAAQoIAAESWAABCggAAw8KAAEKEAADDwAAAQoQAAMO6AABC
hAAAw6wAAEKEAADDqQAAQoQAAMOjgABChAAAw50AAEKEAADDlwAAQoQAAMOUgABChAAAw42AAEKE
AADDiwAAQoQAAMOIgABChAAAw4QAAEKEAADDcwAAQoQAAMNsAABChAAAw1IAAEKEAADDSAAAQoQA
AMNAAABChAAAwzgAAEKEAADDJQAAQoQAAMMSAABChAAAww0AAEKEAADDBgAAQoQAAMLuAABChAAA
wt4AAEKEAADC0AAAQoQAAMKgAABChAAAwoYAAEKEAADCVAAAQoQAAMI8AABChAAAwjAAAEKEAADB
+AAAQoQAAMGYAABChAAAQOAAAEKEAABByAAAQoQAAEHoAABChAAAQmAAAEKEAABCdAAAQoQAAEKc
AABChAAAQtoAAEKEAABC7gAAQoQAAEMKAABChAAAQw0AAEKEAABDLgAAQoQAAENGAABChAAAQ1oA
AEKEAABDYwAAQoQAAENoAABChAAAQ2sAAEKEAABDcAAAQoQAAEN3AABChAAAQ4wAAEKEAABDkgAA
QoQAAEOXgABChAAAQ5mAAEKEAABDpoAAQoQAAEOrAABChAAAQ7EAAEKEAABDt4AAQoQAAEO9AABC
hAAAQ8MAAEKEAABDxgAAQoQAAEPIAABChAAAQ9CAAEKEAABD1IAAQoQAAEPXgABChAAAQ96AAEKE
AABD34AAQoQAAEPrAABChAAAQ+2AAEKEAABD8YAAQoQAAEPzgABChAAAQ/WAAEKEAABD+QAAQoQA
AEP6gABChAAARAFAAEKEAABEAgAAQoQAAEQPQABChAAARBDAAEKEAABEE0AAQoQAAEQWQABChAAA
RBlAAEKEAABEGsAAQoQAAEQfwABChAAARCGAAEKEAABEJwAAQoQAAEQoQABChAAARCsAAEKEAABE
LIAAQoQAAEQwQABChAAARDWAAEKEAABEOAAAQoQAAEQ8AABChAAARD2AAEKEAABEQgAAQoQAAERJ
AABChAAAREnAAEKEAABEUUAAQoQAAERSAABChAAARFcAAEKEAABEWIAAQoQAAERewABChAAARGUA
AEKEAABEaMAAQoQAAERrQABChAAARGxAAEKEAABEb0AAQoQAAER1AABChAAARHfAAEKEAABEfQAA
QoQAAER+gABChAAARILAAEKEAABEhUAAQoQAAESGAABChAAARIfAAEKEAABEiKAAQoQAAESJwABC
hAAARItgAEKEAABEi8AAQoQAAESMgABChAAARI0gAEKEAABEjaAAQoQAAESO4ABChAAARI9AAEKE
AABEj6AAQoQAAESQIABChAAARJFgAEKEAABEkgAAQoQAAESSgABChAAARJMAAEKEAABEk4AAQoQA
AESUYABChAAARJVAAEKEAABEleAAQoQAAMPCgABChgAAw6yAAEKGAADDowAAQoYAAMOfgABChgAA
w5WAAEKGAADDhIAAQoYAAMODgABChgAAw2kAAEKGAADDXwAAQoYAAMNaAABChgAAwyEAAEKGAADD
CQAAQoYAAMLMAABChgAAwrAAAEKGAADCZAAAQoYAAMIYAABChgAAwggAAEKGAADByAAAQoYAAMCg
AABChgAAQOAAAEKGAABBwAAAQoYAAEJwAABChgAAQqIAAEKGAABCuAAAQoYAAELCAABChgAAQvIA
AEKGAABDFQAAQoYAAEMfAABChgAAQy8AAEKGAABDNQAAQoYAAEM7AABChgAAQ2oAAEKGAABDhAAA
QoYAAEOHAABChgAAQ4uAAEKGAABDkIAAQoYAAEOmAABChgAAQ6iAAEKGAABDrQAAQoYAAEO2AABC
hgAAQ7eAAEKGAABDuYAAQoYAAEPCgABChgAAQ8UAAEKGAABD0QAAQoYAAEPXgABChgAAQ92AAEKG
AABD4oAAQoYAAEPpAABChgAAQ+yAAEKGAABD8oAAQoYAAEP5gABChgAARAEAAEKGAABEAkAAQoYA
AEQIgABChgAARAoAAEKGAABEC4AAQoYAAEQYwABChgAARB8AAEKGAABEIgAAQoYAAEQnwABChgAA
RDJAAEKGAABEOkAAQoYAAERBAABChgAARENAAEKGAABEUsAAQoYAAERUAABChgAARFbAAEKGAABE
WUAAQoYAAERdQABChgAARF6AAEKGAABEYQAAQoYAAERqQABChgAARGxAAEKGAABEbkAAQoYAAERw
gABChgAARHTAAEKGAABEe8AAQoYAAESAIABChgAARILAAEKGAABEhIAAQoYAAESFAABChgAARIag
AEKGAABEiAAAQoYAAESJgABChgAARIoAAEKGAABEimAAQoYAAESLAABChgAARIygAEKGAABEjUAA
QoYAAESNoABChgAARJBAAEKGAABEkOAAQoYAAESRQABChgAARJIgAEKGAABEkqAAQoYAAESTQABC
hgAARJPAAEKGAABElGAAQoYAAESUwABChgAARJVAAEKGAABElcAAQoYAAMPHAABCiAAAw8QAAEKI
AADDwAAAQogAAMO3gABCiAAAw7SAAEKIAADDsoAAQogAAMOtgABCiAAAw6oAAEKIAADDp4AAQogA
AMOgAABCiAAAw5uAAEKIAADDkQAAQogAAMOPAABCiAAAw4wAAEKIAADDiAAAQogAAMOFgABCiAAA
w38AAEKIAADDdAAAQogAAMNcAABCiAAAw1cAAEKIAADDSwAAQogAAMNBAABCiAAAwz8AAEKIAADD
OQAAQogAAMMpAABCiAAAwyUAAEKIAADDHgAAQogAAMMVAABCiAAAwxEAAEKIAADDBwAAQogAAMLy
AABCiAAAwtgAAEKIAADCsAAAQogAAMKcAABCiAAAwogAAEKIAADCXAAAQogAAMJUAABCiAAAwbgA
AEKIAADBIAAAQogAAMBAAABCiAAAQEAAAEKIAABBAAAAQogAAEHwAABCiAAAQgwAAEKIAABCJAAA
QogAAEJAAABCiAAAQoAAAEKIAABCjgAAQogAAEKgAABCiAAAQsYAAEKIAABC8gAAQogAAEMHAABC
iAAAQwwAAEKIAABDGwAAQogAAEM2AABCiAAAQzsAAEKIAABDPgAAQogAAENEAABCiAAAQ0gAAEKI
AABDTAAAQogAAENWAABCiAAAQ1oAAEKIAABDXwAAQogAAENqAABCiAAAQ20AAEKIAABDdwAAQogA
AEN8AABCiAAAQ4AAAEKIAABDggAAQogAAEOFAABCiAAAQ4wAAEKIAABDkgAAQogAAEOUAABCiAAA
Q5eAAEKIAABDnYAAQogAAEOegABCiAAAQ6AAAEKIAABDpYAAQogAAEOogABCiAAAQ60AAEKIAABD
twAAQogAAEO6gABCiAAAQ8EAAEKIAABD1YAAQogAAEPagABCiAAAQ90AAEKIAABD5IAAQogAAEPr
gABCiAAAQ/EAAEKIAABD+QAAQogAAEP7AABCiAAAQ/0AAEKIAABEAUAAQogAAEQCAABCiAAARARA
AEKIAABEBQAAQogAAEQHwABCiAAARA+AAEKIAABEEkAAQogAAEQVgABCiAAARBgAAEKIAABEGUAA
QogAAEQbgABCiAAARCVAAEKIAABEJoAAQogAAEQpQABCiAAARCrAAEKIAABELYAAQogAAEQvAABC
iAAARDDAAEKIAABEMkAAQogAAEQzwABCiAAARDfAAEKIAABEOIAAQogAAEQ6wABCiAAARD0AAEKI
AABEQAAAQogAAERIQABCiAAAREmAAEKIAABETgAAQogAAERWgABCiAAARGTAAEKIAABEZkAAQogA
AERngABCiAAARGtAAEKIAABEbYAAQogAAERvwABCiAAARHDAAEKIAABEcoAAQogAAER1QABCiAAA
RH0AAEKIAABEgEAAQogAAESBIABCiAAARILAAEKIAABEhmAAQogAAESG4ABCiAAARIkAAEKIAABE
iWAAQogAAESKAABCiAAARIzgAEKIAABEjkAAQogAAESPwABCiAAARJCgAEKIAABEkeAAQogAAESS
YABCiAAARJNAAEKIAABElUAAQogAAESV4ABCiAAAw8YAAEKKAADDwIAAQooAAMO/AABCigAAw7wA
AEKKAADDsYAAQooAAMOtAABCigAAw6sAAEKKAADDp4AAQooAAMObgABCigAAw5iAAEKKAADDlgAA
QooAAMOTAABCigAAw42AAEKKAADDioAAQooAAMN8AABCigAAw14AAEKKAADDWQAAQooAAMNIAABC
igAAw0QAAEKKAADDLQAAQooAAMMnAABCigAAwu4AAEKKAADC1gAAQooAAMK8AABCigAAwrQAAEKK
AADCigAAQooAAMJwAABCigAAwjAAAEKKAADB2AAAQooAAMG4AABCigAAwVAAAEKKAADBIAAAQooA
AEBAAABCigAAQQAAAEKKAABBkAAAQooAAEG4AABCigAAQgAAAEKKAABCaAAAQooAAEKQAABCigAA
Qp4AAEKKAABCsAAAQooAAELAAABCigAAQtIAAEKKAABC5AAAQooAAELqAABCigAAQwMAAEKKAABD
KAAAQooAAEM/AABCigAAQ1EAAEKKAABDcgAAQooAAEN3AABCigAAQ4AAAEKKAABDhIAAQooAAEOH
AABCigAAQ5SAAEKKAABDmIAAQooAAEOfgABCigAAQ6GAAEKKAABDo4AAQooAAEOmAABCigAAQ64A
AEKKAABDs4AAQooAAEO+AABCigAAQ7+AAEKKAABDxYAAQooAAEPLgABCigAAQ82AAEKKAABD1oAA
QooAAEPYgABCigAAQ9oAAEKKAABD24AAQooAAEPlAABCigAAQ+sAAEKKAABD8wAAQooAAEP1AABC
igAAQ/aAAEKKAABD/oAAQooAAEQCQABCigAARAMAAEKKAABEBMAAQooAAEQFgABCigAARAaAAEKK
AABEB0AAQooAAEQIAABCigAARAyAAEKKAABEDgAAQooAAEQOgABCigAARA9AAEKKAABEEYAAQooA
AEQTQABCigAARBQAAEKKAABEFMAAQooAAEQXwABCigAARB0AAEKKAABEHkAAQooAAEQfAABCigAA
RCBAAEKKAABEIgAAQooAAEQjwABCigAARCVAAEKKAABEJgAAQooAAEQnAABCigAARCjAAEKKAABE
K0AAQooAAEQvQABCigAARDOAAEKKAABENMAAQooAAEQ1QABCigAARDcAAEKKAABEOUAAQooAAEQ6
QABCigAARDxAAEKKAABEPQAAQooAAEQ+QABCigAARELAAEKKAABEQ8AAQooAAERFQABCigAAREbA
AEKKAABER4AAQooAAERJAABCigAAREwAAEKKAABETQAAQooAAEROAABCigAARE9AAEKKAABEUwAA
QooAAERUAABCigAARFnAAEKKAABEW4AAQooAAERcwABCigAARF6AAEKKAABEX8AAQooAAERhAABC
igAARGGAAEKKAABEYkAAQooAAERlwABCigAARGZAAEKKAABEaEAAQooAAERpAABCigAARGrAAEKK
AABEa4AAQooAAERsgABCigAARG4AAEKKAABEb4AAQooAAERwQABCigAARHMAAEKKAABEdwAAQooA
AER9AABCigAARH2AAEKKAABEfwAAQooAAESBYABCigAARIGgAEKKAABEgoAAQooAAESDgABCigAA
RIPgAEKKAABEhSAAQooAAESFwABCigAARIYgAEKKAABEh2AAQooAAESIIABCigAARIhgAEKKAABE
iQAAQooAAESJwABCigAARIpgAEKKAABEiwAAQooAAESLgABCigAARIygAEKKAABEjQAAQooAAESN
oABCigAARI6gAEKKAABEkGAAQooAAESRAABCigAARJGgAEKKAABEkmAAQooAAESTIABCigAARJPA
AEKKAABElUAAQooAAESVwABCigAAw8UAAEKMAADDw4AAQowAAMO7gABCjAAAw6mAAEKMAADDpgAA
QowAAMOjgABCjAAAw5wAAEKMAADDlIAAQowAAMOGgABCjAAAw3kAAEKMAADDcgAAQowAAMNrAABC
jAAAw2EAAEKMAADDWwAAQowAAMNHAABCjAAAwy4AAEKMAADDKAAAQowAAMMdAABCjAAAww8AAEKM
AADC+gAAQowAAMLuAABCjAAAwtoAAEKMAADCxgAAQowAAMKkAABCjAAAwooAAEKMAADCQAAAQowA
AMIoAABCjAAAwiAAAEKMAADBMAAAQowAAMDAAABCjAAAwEAAAEKMAABBEAAAQowAAEGIAABCjAAA
QdgAAEKMAABCLAAAQowAAEJMAABCjAAAQngAAEKMAABCgAAAQowAAEKgAABCjAAAQrAAAEKMAABC
0AAAQowAAELmAABCjAAAQvgAAEKMAABDEAAAQowAAEMbAABCjAAAQx4AAEKMAABDJQAAQowAAEN9
AABCjAAAQ4qAAEKMAABDj4AAQowAAEOUAABCjAAAQ5oAAEKMAABDn4AAQowAAEOjgABCjAAAQ6cA
AEKMAABDqIAAQowAAEOsgABCjAAAQ60AAEKMAABDrwAAQowAAEOwgABCjAAAQ7iAAEKMAABDvoAA
QowAAEPAgABCjAAAQ8gAAEKMAABD0oAAQowAAEPWAABCjAAAQ9sAAEKMAABD4wAAQowAAEPnAABC
jAAAQ+uAAEKMAABD7YAAQowAAEPzgABCjAAAQ/mAAEKMAABEAIAAQowAAEQEwABCjAAARAnAAEKM
AABECwAAQowAAEQOgABCjAAARA+AAEKMAABEE0AAQowAAEQWAABCjAAARBaAAEKMAABEF4AAQowA
AEQbQABCjAAARCFAAEKMAABEJAAAQowAAEQpgABCjAAARC6AAEKMAABENMAAQowAAEQ4gABCjAAA
RDpAAEKMAABEPsAAQowAAERDwABCjAAARESAAEKMAABERoAAQowAAERKwABCjAAAREvAAEKMAABE
UUAAQowAAERSwABCjAAARFkAAEKMAABEW4AAQowAAERcwABCjAAARF4AAEKMAABEYkAAQowAAERl
AABCjAAARGfAAEKMAABEaYAAQowAAERqQABCjAAARGsAAEKMAABEbcAAQowAAERvAABCjAAARG/A
AEKMAABEcUAAQowAAERygABCjAAARHVAAEKMAABEd4AAQowAAER4gABCjAAARHrAAEKMAABEe4AA
QowAAER9wABCjAAARH8AAEKMAABEgCAAQowAAESAoABCjAAARIEgAEKMAABEgWAAQowAAESBwABC
jAAARIJgAEKMAABEhOAAQowAAESFIABCjAAARIXgAEKMAABEhmAAQowAAESHQABCjAAARIfAAEKM
AABEiAAAQowAAESIQABCjAAARIlAAEKMAABEiYAAQowAAESKQABCjAAARIqgAEKMAABEi0AAQowA
AESLYABCjAAARIwAAEKMAABEjGAAQowAAESNQABCjAAARI4AAEKMAABEjoAAQowAAESPAABCjAAA
RI9AAEKMAABEj+AAQowAAESQYABCjAAARJFgAEKMAABEkeAAQowAAESSIABCjAAARJMAAEKMAABE
k4AAQowAAESTwABCjAAARJRAAEKMAABElMAAQowAAESVQABCjAAARJYAAEKMAADDuQAAQo4AAMO2
AABCjgAAw7CAAEKOAADDqIAAQo4AAMOjgABCjgAAw6AAAEKOAADDl4AAQo4AAMONgABCjgAAw4oA
AEKOAADDfgAAQo4AAMNtAABCjgAAw1oAAEKOAADDSgAAQo4AAMNGAABCjgAAwzwAAEKOAADDLgAA
Qo4AAMMdAABCjgAAwxEAAEKOAADDAwAAQo4AAML2AABCjgAAwtgAAEKOAADCygAAQo4AAMKkAABC
jgAAwowAAEKOAADCeAAAQo4AAECAAABCjgAAQTAAAEKOAABBkAAAQo4AAEIMAABCjgAAQjQAAEKO
AABCfAAAQo4AAEKKAABCjgAAQqQAAEKOAABCvAAAQo4AAELIAABCjgAAQuYAAEKOAABC8gAAQo4A
AEL4AABCjgAAQwAAAEKOAABDBwAAQo4AAEMLAABCjgAAQxIAAEKOAABDGAAAQo4AAEMfAABCjgAA
QyoAAEKOAABDLQAAQo4AAEMwAABCjgAAQzsAAEKOAABDRgAAQo4AAENSAABCjgAAQ1YAAEKOAABD
WgAAQo4AAENeAABCjgAAQ2MAAEKOAABDbgAAQo4AAENxAABCjgAAQ3QAAEKOAABDg4AAQo4AAEOG
gABCjgAAQ4iAAEKOAABDi4AAQo4AAEOOgABCjgAAQ5YAAEKOAABDnIAAQo4AAEOegABCjgAAQ6cA
AEKOAABDrIAAQo4AAEOugABCjgAAQ7OAAEKOAABDu4AAQo4AAEPFAABCjgAAQ8qAAEKOAABD0AAA
Qo4AAEPUAABCjgAAQ9oAAEKOAABD3wAAQo4AAEP0AABCjgAAQ/4AAEKOAABECAAAQo4AAEQPQABC
jgAARBWAAEKOAABEFoAAQo4AAEQbQABCjgAARCHAAEKOAABEJIAAQo4AAEQnQABCjgAARCgAAEKO
AABEKcAAQo4AAEQugABCjgAARC+AAEKOAABENgAAQo4AAEQ3gABCjgAARD3AAEKOAABEQQAAQo4A
AEROgABCjgAARFWAAEKOAABEX4AAQo4AAERiAABCjgAARGWAAEKOAABEakAAQo4AAERxgABCjgAA
RHXAAEKOAABEeYAAQo4AAESBwABCjgAARIJgAEKOAABEg8AAQo4AAESHwABCjgAARIiAAEKOAABE
ieAAQo4AAESKgABCjgAARIwAAEKOAABEjKAAQo4AAESOQABCjgAARJDAAEKOAABEkkAAQo4AAESU
YABCjgAARJUAAEKOAABEleAAQo4AAMPHAABCkAAAw8OAAEKQAADDwoAAQpAAAMO/gABCkAAAw7UA
AEKQAADDrwAAQpAAAMOogABCkAAAw6cAAEKQAADDmAAAQpAAAMOXAABCkAAAw5MAAEKQAADDigAA
QpAAAMNnAABCkAAAw1QAAEKQAADDTwAAQpAAAMNBAABCkAAAwzIAAEKQAADDHwAAQpAAAMMRAABC
kAAAwvQAAEKQAADC5gAAQpAAAMLOAABCkAAAwrgAAEKQAADCpAAAQpAAAMKSAABCkAAAwkgAAEKQ
AADCDAAAQpAAAMHAAABCkAAAwKAAAEKQAAAAAAAAQpAAAECgAABCkAAAQfAAAEKQAABCDAAAQpAA
AEI4AABCkAAAQkAAAEKQAABCpAAAQpAAAEK8AABCkAAAQtAAAEKQAABC5gAAQpAAAELuAABCkAAA
QvoAAEKQAABDNgAAQpAAAENzAABCkAAAQ30AAEKQAABDh4AAQpAAAEOMAABCkAAAQ5SAAEKQAABD
mwAAQpAAAEOfgABCkAAAQ6SAAEKQAABDqwAAQpAAAEOugABCkAAAQ8MAAEKQAABDz4AAQpAAAEPU
AABCkAAAQ+OAAEKQAABD5IAAQpAAAEPqAABCkAAAQ+6AAEKQAABD8YAAQpAAAEPzgABCkAAAQ/YA
AEKQAABD9wAAQpAAAEP4AABCkAAAQ/oAAEKQAABD/QAAQpAAAEP/gABCkAAARAEAAEKQAABEAcAA
QpAAAEQDQABCkAAARAQAAEKQAABEBcAAQpAAAEQGwABCkAAARAlAAEKQAABECgAAQpAAAEQKgABC
kAAARAuAAEKQAABEDYAAQpAAAEQOwABCkAAARA+AAEKQAABEEMAAQpAAAEQRwABCkAAARBLAAEKQ
AABEFAAAQpAAAEQUgABCkAAARBaAAEKQAABEF4AAQpAAAEQYQABCkAAARBoAAEKQAABEGwAAQpAA
AEQbwABCkAAARByAAEKQAABEHYAAQpAAAEQeAABCkAAARB5AAEKQAABEHwAAQpAAAEQgAABCkAAA
RCGAAEKQAABEIoAAQpAAAEQjAABCkAAARCQAAEKQAABEJQAAQpAAAEQmgABCkAAARCfAAEKQAABE
KIAAQpAAAEQpwABCkAAARCrAAEKQAABEK4AAQpAAAEQswABCkAAARDAAAEKQAABEMUAAQpAAAEQz
QABCkAAARDRAAEKQAABENMAAQpAAAEQ1QABCkAAARDYAAEKQAABEN0AAQpAAAEQ6gABCkAAARDzA
AEKQAABEPkAAQpAAAEQ/wABCkAAAREDAAEKQAABEQ4AAQpAAAEREQABCkAAAREUAAEKQAABESEAA
QpAAAERLQABCkAAAREyAAEKQAABETgAAQpAAAERQgABCkAAARFHAAEKQAABEVQAAQpAAAERVwABC
kAAARFgAAEKQAABEWsAAQpAAAERbQABCkAAARF6AAEKQAABEX4AAQpAAAERgQABCkAAARGHAAEKQ
AABEYoAAQpAAAERjgABCkAAARGTAAEKQAABEZcAAQpAAAERmQABCkAAARGjAAEKQAABEaoAAQpAA
AERsQABCkAAARGzAAEKQAABEbsAAQpAAAERvQABCkAAARHAAAEKQAABEcMAAQpAAAERzwABCkAAA
RHTAAEKQAABEd4AAQpAAAER5QABCkAAARHrAAEKQAABEe4AAQpAAAER8QABCkAAARICAAEKQAABE
gUAAQpAAAESBoABCkAAARIIgAEKQAABEgoAAQpAAAESDIABCkAAARIPgAEKQAABEhGAAQpAAAESF
QABCkAAARIXAAEKQAABEhiAAQpAAAESGwABCkAAARIeAAEKQAABEiCAAQpAAAESJYABCkAAARIpA
AEKQAABEi8AAQpAAAESMQABCkAAARIzgAEKQAABEjSAAQpAAAESNYABCkAAARI6gAEKQAABEj6AA
QpAAAESQYABCkAAARJGAAEKQAABEksAAQpAAAESTQABCkAAARJOAAEKQAABEk+AAQpAAAESUYABC
kAAARJVAAEKQAABEleAAQpAAAMPGAABCkgAAw8GAAEKSAADDwAAAQpIAAMO8AABCkgAAw7gAAEKS
AADDsgAAQpIAAMOugABCkgAAw6qAAEKSAADDqIAAQpIAAMOlgABCkgAAw6KAAEKSAADDnQAAQpIA
AMObAABCkgAAw5EAAEKSAADDiwAAQpIAAMOJAABCkgAAw4CAAEKSAADDcQAAQpIAAMNtAABCkgAA
w0gAAEKSAADDPQAAQpIAAMM6AABCkgAAwzYAAEKSAADDMgAAQpIAAMMqAABCkgAAwygAAEKSAADD
HQAAQpIAAMMaAABCkgAAwxMAAEKSAADDDAAAQpIAAMMFAABCkgAAwuQAAEKSAADCzgAAQpIAAMKu
AABCkgAAwp4AAEKSAADCjgAAQpIAAMKCAABCkgAAwmwAAEKSAADCIAAAQpIAAMHIAABCkgAAwbAA
AEKSAADBUAAAQpIAAMEQAABCkgAAwEAAAEKSAABAAAAAQpIAAEDAAABCkgAAQYgAAEKSAABBoAAA
QpIAAEHAAABCkgAAQdgAAEKSAABCIAAAQpIAAEI0AABCkgAAQmwAAEKSAABClgAAQpIAAEK+AABC
kgAAQsQAAEKSAABC1AAAQpIAAELYAABCkgAAQvQAAEKSAABC+gAAQpIAAEMHAABCkgAAQxIAAEKS
AABDHwAAQpIAAEMjAABCkgAAQyoAAEKSAABDMQAAQpIAAEM0AABCkgAAQzsAAEKSAABDPwAAQpIA
AENJAABCkgAAQ1gAAEKSAABDWwAAQpIAAENiAABCkgAAQ2QAAEKSAABDZwAAQpIAAENuAABCkgAA
Q3QAAEKSAABDeQAAQpIAAEN7AABCkgAAQ34AAEKSAABDhIAAQpIAAEOLgABCkgAAQ5EAAEKSAABD
loAAQpIAAEOYAABCkgAAQ5mAAEKSAABDpIAAQpIAAEOrgABCkgAAQ7AAAEKSAABDsgAAQpIAAEO3
gABCkgAAQ70AAEKSAABDvoAAQpIAAEPCgABCkgAAQ8iAAEKSAABD0YAAQpIAAEPSgABCkgAAQ9mA
AEKSAABD3IAAQpIAAEPdgABCkgAAQ+oAAEKSAABD7YAAQpIAAEP3gABCkgAAQ/oAAEKSAABD/AAA
QpIAAEP9gABCkgAAQ/8AAEKSAABEAIAAQpIAAEQBQABCkgAARANAAEKSAABECIAAQpIAAEQJQABC
kgAARAnAAEKSAABEDAAAQpIAAEQNQABCkgAARA3AAEKSAABEEYAAQpIAAEQTAABCkgAARBUAAEKS
AABEFwAAQpIAAEQYQABCkgAARBlAAEKSAABEGsAAQpIAAEQcgABCkgAARB5AAEKSAABEHwAAQpIA
AEQiQABCkgAARCLAAEKSAABEJMAAQpIAAEQlwABCkgAARCqAAEKSAABELAAAQpIAAEQswABCkgAA
RC4AAEKSAABELwAAQpIAAEQvwABCkgAARDAAAEKSAABEMYAAQpIAAEQzAABCkgAARDQAAEKSAABE
NUAAQpIAAEQ2wABCkgAARDkAAEKSAABEOcAAQpIAAEQ6gABCkgAARD1AAEKSAABEPsAAQpIAAERC
QABCkgAARENAAEKSAABERQAAQpIAAERHAABCkgAAREiAAEKSAABESYAAQpIAAERLwABCkgAARE8A
AEKSAABEUEAAQpIAAERTAABCkgAARFPAAEKSAABEVoAAQpIAAERYQABCkgAARFpAAEKSAABEWsAA
QpIAAERbQABCkgAARFxAAEKSAABEY8AAQpIAAERlQABCkgAARGaAAEKSAABEZ8AAQpIAAERpwABC
kgAARG6AAEKSAABEcMAAQpIAAERxwABCkgAARHPAAEKSAABEdkAAQpIAAER3gABCkgAARHfAAEKS
AABEeUAAQpIAAER6AABCkgAARHwAAEKSAABEgCAAQpIAAESBIABCkgAARIIAAEKSAABEgmAAQpIA
AESDAABCkgAARIOgAEKSAABEhAAAQpIAAESEoABCkgAARIXAAEKSAABEhoAAQpIAAESHgABCkgAA
RIggAEKSAABEiIAAQpIAAESJAABCkgAARIlgAEKSAABEikAAQpIAAESLgABCkgAARIygAEKSAABE
jOAAQpIAAESNQABCkgAARI6gAEKSAABEj0AAQpIAAESQIABCkgAARJEAAEKSAABEkqAAQpIAAEST
AABCkgAARJOAAEKSAABEk+AAQpIAAESUwABCkgAARJXgAEKSAADDuIAAQpQAAMO1gABClAAAw7GA
AEKUAADDrIAAQpQAAMOkAABClAAAw6GAAEKUAADDh4AAQpQAAMOEAABClAAAw3sAAEKUAADDaQAA
QpQAAMNGAABClAAAwz8AAEKUAADDPAAAQpQAAMM0AABClAAAwywAAEKUAADDJwAAQpQAAMMbAABC
lAAAwwEAAEKUAADC9AAAQpQAAMLsAABClAAAwqgAAEKUAADCngAAQpQAAMJIAABClAAAwggAAEKU
AABA4AAAQpQAAEGYAABClAAAQcgAAEKUAABB+AAAQpQAAEJ8AABClAAAQowAAEKUAABCmgAAQpQA
AEK8AABClAAAQt4AAEKUAABC7AAAQpQAAEMJAABClAAAQxgAAEKUAABDjYAAQpQAAEOdAABClAAA
Q6KAAEKUAABDqoAAQpQAAEO1AABClAAAQ7sAAEKUAABDwQAAQpQAAEPJgABClAAAQ88AAEKUAABD
1oAAQpQAAEPZgABClAAAQ+IAAEKUAABD6IAAQpQAAEPygABClAAAQ/iAAEKUAABD+YAAQpQAAEQA
QABClAAARAiAAEKUAABEDIAAQpQAAEQNwABClAAARA9AAEKUAABEF0AAQpQAAEQdwABClAAARB5A
AEKUAABEI0AAQpQAAEQtgABClAAARC/AAEKUAABENIAAQpQAAEQ2QABClAAARDjAAEKUAABEO0AA
QpQAAERAQABClAAAREMAAEKUAABER0AAQpQAAERIQABClAAARExAAEKUAABEUAAAQpQAAERSQABC
lAAARFdAAEKUAABEWYAAQpQAAERcAABClAAARFzAAEKUAABEX4AAQpQAAERgQABClAAARGFAAEKU
AABEYsAAQpQAAERnAABClAAARGgAAEKUAABEaQAAQpQAAERqgABClAAARGtAAEKUAABEa8AAQpQA
AERsgABClAAARHAAAEKUAABEcIAAQpQAAERxgABClAAARHOAAEKUAABEdIAAQpQAAER1gABClAAA
RHYAAEKUAABEdoAAQpQAAER4QABClAAARHkAAEKUAABEekAAQpQAAER7QABClAAARHwAAEKUAABE
fkAAQpQAAESAQABClAAARICgAEKUAABEgSAAQpQAAESBwABClAAARIIgAEKUAABEg6AAQpQAAESD
4ABClAAARITAAEKUAABEhQAAQpQAAESFoABClAAARIXgAEKUAABEhsAAQpQAAESHgABClAAARIfg
AEKUAABEiEAAQpQAAESIoABClAAARInAAEKUAABEiiAAQpQAAESKgABClAAARIsgAEKUAABEi2AA
QpQAAESL4ABClAAARIxAAEKUAABEjcAAQpQAAESPYABClAAARI/gAEKUAABEkCAAQpQAAESSoABC
lAAARJMAAEKUAABEk4AAQpQAAEST4ABClAAARJWAAEKUAADDxwAAQpYAAMPCgABClgAAw8CAAEKW
AADDvAAAQpYAAMO6gABClgAAw7aAAEKWAADDtIAAQpYAAMOyAABClgAAw68AAEKWAADDrIAAQpYA
AMOrAABClgAAw6mAAEKWAADDp4AAQpYAAMOkAABClgAAw6IAAEKWAADDnwAAQpYAAMOeAABClgAA
w50AAEKWAADDmQAAQpYAAMOXgABClgAAw5YAAEKWAADDlAAAQpYAAMONgABClgAAw4qAAEKWAADD
hIAAQpYAAMOCAABClgAAw3wAAEKWAADDdgAAQpYAAMNyAABClgAAw24AAEKWAADDaQAAQpYAAMNm
AABClgAAw18AAEKWAADDXAAAQpYAAMNYAABClgAAw0oAAEKWAADDRgAAQpYAAMM7AABClgAAwzcA
AEKWAADDKgAAQpYAAMMmAABClgAAwyMAAEKWAADDEAAAQpYAAMMLAABClgAAwwIAAEKWAADC6AAA
QpYAAMLgAABClgAAwtgAAEKWAADCxgAAQpYAAMKwAABClgAAwqIAAEKWAADCjAAAQpYAAMKCAABC
lgAAwngAAEKWAADCbAAAQpYAAMJgAABClgAAwlgAAEKWAADCQAAAQpYAAMIEAABClgAAwYgAAEKW
AAC/gAAAQpYAAD+AAABClgAAQegAAEKWAABCIAAAQpYAAEJIAABClgAAQmgAAEKWAABCeAAAQpYA
AEKaAABClgAAQrgAAEKWAABC0AAAQpYAAEMIAABClgAAQxgAAEKWAABDJAAAQpYAAEMqAABClgAA
QywAAEKWAABDMQAAQpYAAEM9AABClgAAQ0IAAEKWAABDRwAAQpYAAENMAABClgAAQ08AAEKWAABD
WwAAQpYAAENhAABClgAAQ3cAAEKWAABDegAAQpYAAEN/AABClgAAQ4EAAEKWAABDk4AAQpYAAEOh
gABClgAAQ8qAAEKWAABD0oAAQpYAAEPUgABClgAAQ9aAAEKWAABD4AAAQpYAAEPpgABClgAAQ++A
AEKWAABD8YAAQpYAAEP2gABClgAAQ/4AAEKWAABEBQAAQpYAAEQOgABClgAARBBAAEKWAABEEcAA
QpYAAEQZgABClgAARByAAEKWAABEJUAAQpYAAEQrgABClgAARDAAAEKWAABEQQAAQpYAAERDwABC
lgAAREbAAEKWAABESgAAQpYAAERLwABClgAARFRAAEKWAABEYUAAQpYAAERqAABClgAARGtAAEKW
AABEbQAAQpYAAERvgABClgAARHHAAEKWAABEewAAQpYAAER8QABClgAARH8AAEKWAABEgSAAQpYA
AESB4ABClgAARIJgAEKWAABEgsAAQpYAAESD4ABClgAARIUgAEKWAABEhmAAQpYAAESHYABClgAA
RIfAAEKWAABEiEAAQpYAAESIoABClgAARIqAAEKWAABEiuAAQpYAAESMgABClgAARI1gAEKWAABE
joAAQpYAAESO4ABClgAARI+gAEKWAABEkMAAQpYAAESRwABClgAARJIAAEKWAABEkoAAQpYAAEST
AABClgAARJPAAEKWAABElEAAQpYAAESUwABClgAARJUgAEKWAABElaAAQpYAAESWAABClgAAw8eA
AEKYAADDxAAAQpgAAMO+AABCmAAAw7gAAEKYAADDrwAAQpgAAMOrAABCmAAAw6CAAEKYAADDm4AA
QpgAAMOPAABCmAAAw4oAAEKYAADDfgAAQpgAAMN4AABCmAAAw3UAAEKYAADDcAAAQpgAAMNDAABC
mAAAwzcAAEKYAADDKwAAQpgAAMMlAABCmAAAwyEAAEKYAADDHgAAQpgAAMMIAABCmAAAwwIAAEKY
AADC9gAAQpgAAMLmAABCmAAAwowAAEKYAADCdAAAQpgAAMJUAABCmAAAwbgAAEKYAADBQAAAQpgA
AL+AAABCmAAAQZgAAEKYAABBuAAAQpgAAEIYAABCmAAAQkwAAEKYAABCkgAAQpgAAEKsAABCmAAA
QsQAAEKYAABC5gAAQpgAAEMTAABCmAAAQykAAEKYAABDQQAAQpgAAEOJAABCmAAAQ4oAAEKYAABD
jgAAQpgAAEOVAABCmAAAQ5kAAEKYAABDowAAQpgAAEOlAABCmAAAQ6eAAEKYAABDqoAAQpgAAEOr
gABCmAAAQ7OAAEKYAABDtoAAQpgAAEO4AABCmAAAQ7sAAEKYAABDvgAAQpgAAEPCgABCmAAAQ8UA
AEKYAABDywAAQpgAAEPPAABCmAAAQ9GAAEKYAABD2QAAQpgAAEPdgABCmAAAQ+cAAEKYAABD6QAA
QpgAAEPugABCmAAAQ/MAAEKYAABD+IAAQpgAAEP+gABCmAAARAAAAEKYAABEA0AAQpgAAEQFAABC
mAAARAeAAEKYAABECEAAQpgAAEQLwABCmAAARA+AAEKYAABEEEAAQpgAAEQUAABCmAAARBXAAEKY
AABEFoAAQpgAAEQYQABCmAAARBpAAEKYAABEGwAAQpgAAEQbwABCmAAARBzAAEKYAABEHsAAQpgA
AEQgAABCmAAARCCAAEKYAABEIUAAQpgAAEQiQABCmAAARCPAAEKYAABEJIAAQpgAAEQlwABCmAAA
RCcAAEKYAABEKIAAQpgAAEQpwABCmAAARCqAAEKYAABEK0AAQpgAAEQsQABCmAAARC4AAEKYAABE
LsAAQpgAAEQwQABCmAAARDJAAEKYAABEMwAAQpgAAEQ1wABCmAAARDbAAEKYAABEOQAAQpgAAEQ5
wABCmAAARD0AAEKYAABEQIAAQpgAAERDQABCmAAAREaAAEKYAABESgAAQpgAAERRwABCmAAARFUA
AEKYAABEaoAAQpgAAER1wABCmAAARHmAAEKYAABEgUAAQpgAAESBwABCmAAARILgAEKYAABEg4AA
QpgAAESD4ABCmAAARIWAAEKYAABEh+AAQpgAAESIoABCmAAARIngAEKYAABEimAAQpgAAESNwABC
mAAARI7AAEKYAADDvoAAQpoAAMO6AABCmgAAw7CAAEKaAADDp4AAQpoAAMOhAABCmgAAw52AAEKa
AADDmgAAQpoAAMOXgABCmgAAw5KAAEKaAADDkAAAQpoAAMOKgABCmgAAw4iAAEKaAADDhgAAQpoA
AMOAgABCmgAAw3oAAEKaAADDbwAAQpoAAMNtAABCmgAAw2gAAEKaAADDYQAAQpoAAMNdAABCmgAA
w1sAAEKaAADDVgAAQpoAAMNNAABCmgAAw0YAAEKaAADDPwAAQpoAAMMvAABCmgAAwyQAAEKaAADD
HwAAQpoAAMMNAABCmgAAwvYAAEKaAADC7gAAQpoAAMLoAABCmgAAwswAAEKaAADCtAAAQpoAAMKo
AABCmgAAwqAAAEKaAADCmgAAQpoAAMKKAABCmgAAwlwAAEKaAADCDAAAQpoAAMHgAABCmgAAwcAA
AEKaAADBEAAAQpoAAMCAAABCmgAAQEAAAEKaAABBIAAAQpoAAEGYAABCmgAAQcgAAEKaAABCGAAA
QpoAAEI0AABCmgAAQlQAAEKaAABCjAAAQpoAAEKWAABCmgAAQpwAAEKaAABCrAAAQpoAAEKwAABC
mgAAQsAAAEKaAABC0gAAQpoAAELkAABCmgAAQw4AAEKaAABDIAAAQpoAAEMjAABCmgAAQzEAAEKa
AABDNgAAQpoAAEM5AABCmgAAQ0AAAEKaAABDQgAAQpoAAENEAABCmgAAQ0cAAEKaAABDTAAAQpoA
AENRAABCmgAAQ1gAAEKaAABDXgAAQpoAAENhAABCmgAAQ2YAAEKaAABDbwAAQpoAAENxAABCmgAA
Q3YAAEKaAABDfwAAQpoAAEODAABCmgAAQ4kAAEKaAABDkQAAQpoAAEOVgABCmgAAQ5cAAEKaAABD
mIAAQpoAAEOdgABCmgAAQ6CAAEKaAABDogAAQpoAAEOmAABCmgAAQ68AAEKaAABDsAAAQpoAAEOz
AABCmgAAQ7SAAEKaAABDu4AAQpoAAEPHAABCmgAAQ9aAAEKaAABD2YAAQpoAAEPbAABCmgAAQ+oA
AEKaAABD+YAAQpoAAEQOQABCmgAARBIAAEKaAABEFEAAQpoAAEQWAABCmgAARBhAAEKaAABEIgAA
QpoAAEQpQABCmgAARDFAAEKaAABENAAAQpoAAEQ4AABCmgAARDsAAEKaAABEPMAAQpoAAERGQABC
mgAAREgAAEKaAABESYAAQpoAAERMAABCmgAARE1AAEKaAABETsAAQpoAAERRgABCmgAARFRAAEKa
AABEVsAAQpoAAERYQABCmgAARFlAAEKaAABEWoAAQpoAAERcAABCmgAARF1AAEKaAABEXkAAQpoA
AERfAABCmgAARGXAAEKaAABEZsAAQpoAAERuwABCmgAARHEAAEKaAABEcwAAQpoAAER0wABCmgAA
RHgAAEKaAABEe0AAQpoAAER7wABCmgAARH+AAEKaAABEgAAAQpoAAESA4ABCmgAARIGgAEKaAABE
gqAAQpoAAESDAABCmgAARIPAAEKaAABEhSAAQpoAAESGIABCmgAARIegAEKaAABEiEAAQpoAAESJ
AABCmgAARIogAEKaAABEiqAAQpoAAESMYABCmgAARI0AAEKaAABEjkAAQpoAAESO4ABCmgAARJAg
AEKaAABEkKAAQpoAAESRgABCmgAARJJAAEKaAABEksAAQpoAAESTgABCmgAARJSAAEKaAABElMAA
QpoAAA==
      </set>
      <set id="src_25" fmt="series">
AAAABnNyY18yNQAAAAI/gAAAw8eAAAAAAAEAAAZAQr4cAUK+XcFCvp6kQr7eskK/HfZCv1x5Qr+a
R0K/12xCwBP0QsBP7ULAi2RCwMZmQsEBAkLBO0ZCwXVAQsGu/ELB6ItCwiH6QsJbVkLClKxCws4K
QsMHfELDQQ1Cw3rGQsO0s0LD7ttCxClJQsRkA0LEnxJCxNp7QsUWQ0LFUnBCxY8EQsXMAkLGCWxC
xkdDQsaFh0LGxDhCxwNUQsdC2ELHgsFCx8MMQsgDskLIRLFCyIYAQsjHmkLJCXlCyUuUQsmN5ULJ
0GNCyhMHQspVxkLKmJhCytt0QsseUULLYSVCy6PmQsvmjULMKQ9CzGtjQsytgULM72BCzTD4Qs1y
QELNszFCzfPDQs4z70LOc61CzrL3Qs7xxkLPMBRCz23aQs+rFELP57xC0CPNQtBfQULQmhNC0NQ/
QtENwULRRpNC0X6wQtG2FELR7LtC0iKfQtJXukLSjAlC0r+FQtLyKkLTI/JC01TVQtOEzkLTs9dC
0+HnQtQO+ELUOwJC1GX8QtSP4ELUuKNC1OA8QtUGo0LVK89C1U+2QtVyT0LVk5JC1bNyQtXR6ULV
7u1C1gp2QtYkekLWPPFC1lPWQtZpIULWfMxC1o7SQtafL0LWreBC1rriQtbGNULWz9ZC1tfKQtbe
EELW4q5C1uWoQtbnBULW5s1C1uUIQtbhwULW3QRC1tbbQtbPWULWxolC1ryAQtaxS0LWpP5C1pet
QtaJa0LWek1C1mppQtZZ00LWSKFC1jbqQtYkw0LWEkJC1f9+QtXsjULV2YNC1cZ2QtWzeELVoJ1C
1Y32QtV7lkLVaY1C1VfoQtVGt0LVNgdC1SXjQtUWVkLVB2hC1PkiQtTrikLU3qdC1NJ8QtTHDkLU
vF9C1LJwQtSpQ0LUoNhC1JktQtSSQkLUjBVC1IakQtSB7ELUfe1C1HqjQtR4DkLUdixC1HT7QtR0
ekLUdKdC1HWDQtR3EELUeU1C1Hw8QtR/4ULUhEBC1IlbQtSPOkLUleJC1J1aQtSlq0LUrtxC1Lj2
QtTEA0LU0A5C1N0fQtTrRELU+oZC1QrwQtUcj0LVL2xC1UOUQtVZEULVb+tC1YguQtWh4ELVvQhC
1dmtQtX31ULWF4JC1ji3QtZbdkLWf7tC1qWDQtbMy0LW9YpC1x+6QtdLTkLXeDpC16ZuQtfV2ELY
BmNC2Df7QthqhULYnedC2NIEQtkGvULZO/FC2XF8QtmnOkLZ3QRC2hKxQtpIGELafQ1C2rFmQtrk
9ELbF4lC20j2Qtt5DkLbp6JC29SEQtv/hULcKHlC3E8yQtxzh0LclU5C3LRfQtzQk0Lc6chC3P/b
Qt0SsELdIilC3S4wQt02rkLdO5RC3TzSQt06YELdNDVC3SpRQt0ctULdC2dC3PZxQtzd4ELcwclC
3KI/Qtx/XkLcWURC3DASQtwD7kLb1QFC26N2QttvekLbOUFC2wD8QtrG4ULaiydC2k4HQtoPukLZ
0HtC2ZCDQtlQDkLZD1ZC2M6UQtiOAULYTdVC2A5EQtfPgkLXkcBC11UtQtcZ9ELW4D5C1qgvQtZx
6ULWPYtC1gsuQtXa6ELVrMtC1YDkQtVXPELVL9tC1QrBQtTn7ELUx1RC1KjwQtSMskLUcohC1Fpb
QtREFULUL5pC1BzMQtQLjkLT+7xC0+00QtPf0ULT02xC08fgQtO9B0LTsrlC06jRQtOfKkLTlZxC
04wGQtOCRULTeDpC023GQtNizkLTVzpC00r0QtM96ELTMAhC0yFEQtMRlULTAPJC0u9bQtLc0ELS
yVNC0rTsQtKfpELSiYdC0nKmQtJbE0LSQuRC0iovQtIRDULR95hC0d3uQtHELELRqnBC0ZDaQtF3
iELRXptC0UYvQtEuZELRF1dC0QEkQtDr5kLQ17ZC0MSqQtCy2kLQolZC0JMvQtCFckLQeSxC0G5j
QtBlHELQXVpC0FcdQtBSYULQTyBC0E1RQtBM6ULQTdlC0FAQQtBTe0LQWAVC0F2ZQtBkHULQa3hC
0HOQQtB8SELQhYVC0I8pQtCZGULQozdC0K1nQtC3jULQwY9C0MtRQtDUukLQ3bNC0OYmQtDt/kLQ
9ShC0PuTQtEBMULRBfNC0QnPQtEMvELRDrJC0Q+sQtEPqULRDqVC0QyiQtEJoULRBahC0QC7QtD6
4ULQ9CNC0OyIQtDkHELQ2uhC0ND6QtDGXkLQuyBC0K9NQtCi9ELQliBC0IjeQtB7PELQbUZC0F8H
QtBQi0LQQd5C0DMJQtAkFkLQFQ5C0AX4Qs/220LP58BCz9iqQs/JnkLPup5Cz6uvQs+c00LPjgtC
z39YQs9wuELPYitCz1OvQs9FQkLPNuFCzyiKQs8aOELPC+dCzv2TQs7vNELO4MZCztJDQs7DoULO
tNxCzqXsQs6WykLOh25CznfPQs5n5ULOV6VCzkcIQs42A0LOJIxCzhKbQs4AIkLN7RdCzdlvQs3F
HkLNsBhCzZpRQs2DukLNbEdCzVPrQs06lkLNIDtCzQTKQszoOELMynNCzKttQsyLFkLMaV1CzEY0
QswhikLL+05Cy9NyQsup5ELLfpNCy1FxQssibULK8XZCyr59QsqJc0LKUkdCyhjsQsndUkLJn2tC
yV8qQskcgULI12RCyI/GQshFmULH+NVCx6ltQsdXV0LHAotCxqr/QsZQqkLF84ZCxZOLQsUws0LE
yvpCxGJaQsP2z0LDiFdCwxbvQsKilULCK0hCwbEHQsEz1ULAs7FCwDCeQr+qnUK/IbRCvpXlQr4H
NkK9dapCvOFJQrxKGkK7sCNCuxNrQrpz/UK50eBCuS0fQriFxEK329pCty9uQraAikK1zztCtRuO
QrRlkkKzrVVCsvLmQrI2VEKxd7FCsLcNQq/0ekKvMApCrmnOQq2h20Ks2ERCrA0eQqtAf0KqcntC
qaMoQqjSn0KoAPVCpy5EQqZapEKlhixCpLD4QqPbIUKjBMJCoi31QqFW1kKgf4FCn6gRQp7QoUKd
+U9CnSI3QpxLdkKbdShCmp9qQpnKWUKY9hRCmCK1QpdQWEKWfxtCla8YQpTgbEKUEzRCk0eKQpJ9
iUKRtUtCkO7qQpAqgUKPaChCjqf5Qo3qDEKNLnhCjHVVQou+u0KLCsFCill9QomrBUKI/29CiFbQ
QoexPEKHDshChm+JQoXTkkKFOvdChKXMQoQUI0KDhhBCgvumQoJ090KB8hRCgXMRQoD3/UKAgO1C
gA3uQn8+JkJ+aNVCfZwJQnzX4UJ8HHpCe2ntQnrAVUJ6H8tCeYhlQnj6OEJ4dVhCd/nVQneHvUJ3
Hx1Cdr/8QnZqY0J2HlRCddvQQnWi1EJ1c1lCdU1VQnUwvEJ1HX5CdROGQnUSu0J1GwJCdSw8QnVG
REJ1aPRCdZQhQnXHm0J2AzFCdkarQnaR0EJ25GRCdz4nQnee1UJ4BilCeHPXQnjnlUJ5YRdCeeAL
QnpkH0J67P9Ce3pWQnwLzEJ8oQlCfTm1Qn3VdkJ+c/RCfxTVQn+3wEKALi5CgIEqQoDUpkKBKHhC
gXx2QoHQeUKCJFdCgnfpQoLLCUKDHZJCg29hQoPAVEKEEEtChF8oQoSszUKE+R1ChUQBQoWNYEKF
1SNChhs3QoZfiUKGoglChuKoQochWkKHXhNCh5jMQofRfEKICB9CiDywQohvLUKIn5ZCiM3tQoj6
NEKJJHBCiUynQoly4EKJlyJCibl4QonZ60KJ+IlCihVeQooweUKKSeZCimG3Qop3+kKKjMFCiqAd
QoqyH0KKwtpCitJfQorgwkKK7hRCivppQosF00KLEGZCixo1QosjUEKLK8tCizO2Qos7I0KLQiNC
i0jDQotPE0KLVSRCi1sCQotgukKLZlZCi2viQotxZ0KLdu1Ci3x8QouCGEKLh8VCi42HQouTYEKL
mU9Ci59TQoulaUKLq41Ci7G5Qou35UKLvgpCi8QcQovKEEKLz9pCi9VrQovatUKL36dCi+QxQovo
P0KL68BCi+6gQovwy0KL8ixCi/KvQovyPkKL8MVCi+4vQovqZ0KL5VlCi97xQovXHEKLzchCi8Lh
Qou2WEKLqBxCi5geQouGUUKLcqhCi10WQotFkkKLLBRCixCTQorzCUKK03BCirHHQoqOCkKKaDhC
ikBQQooWU0KJ6kJCibwhQomL80KJWb5CiSWHQojvVEKItytCiH0VQohBGUKIAz9Ch8ORQoeCF0KH
PttChvnmQoazQEKGavZChiEQQoXVmUKFiJpChToeQoTqL0KEmNdChEYjQoPyGkKDnMlCg0Y7QoLu
e0KClZRCgjuUQoHghkKBhHhCgSd2QoDJjUKAas1CgAtDQn9V/kJ+lCNCfdEVQn0M9kJ8R+lCe4IT
Qnq7mUJ59KFCeS1VQnhl20J3nl5CdtcJQnYQBUJ1SX9CdIOiQnO+m0Jy+pZCcjfAQnF2REJwtk1C
b/gJQm87n0JugTtCbckEQm0TJEJsX79Ca675QmsA+EJqVdtCaa3AQmkIxEJoZwFCZ8iTQmctj0Jm
lgpCZgIVQmVxwEJk5RpCZFwuQmPXA0JjVaJCYtgNQmJeSEJh6FJCYXYqQmEHzEJgnTRCYDZaQl/T
NkJfc79CXxfrQl6/rkJeavtCXhnGQl3MAUJdgZ9CXTqQQlz2yUJctjdCXHjOQlw+gUJcB0RCW9MI
QluhwkJbc2ZCW0fsQlsfSkJa+XZCWtZqQlq2IEJamJJCWn28QlplnEJaUDFCWj14QlotdEJaICZC
WhWMQloNq0JaCIVCWgYgQloGgUJaCatCWg+lQloYdEJaJB1CWjKmQlpEFUJaWGxCWm+vQlqJ4UJa
pwVCWscbQlrqI0JbEBtCWzkCQltk0EJbk4FCW8ULQlv5ZkJcMIdCXGpdQlym2UJc5elCXSd4Ql1r
b0JdsbJCXfonQl5Er0JekSxCXt96Ql8vdUJfgPRCX9PQQmAn3kJgfPBCYNLXQmEpaEJhgHBCYde9
QmIvHUJihllCYt1BQmMzn0JjiT5CY93rQmQxckJkg59CZNRAQmUjJUJlcB5CZbr9QmYDlkJmSb9C
Zo1QQmbOJEJnDBhCZ0cKQmd+30Jns31CZ+TNQmgSukJoPTZCaGQzQmiHqkJop5NCaMPsQmjcuUJo
8f1CaQPBQmkSEUJpHP5CaSSZQmko+EJpKjFCaShhQmkjpEJpHBtCaRHlQmkFJkJo9gZCaOSrQmjR
PkJou+lCaKTVQmiMLUJoch5CaFbSQmg6dUJoHTRCZ/83QmfgqUJnwbRCZ6KAQmeDM0JnY/VCZ0Tp
QmcmM0JnB/JCZupKQmbNV0JmsTVCZpX7QmZ7wkJmYqBCZkqlQmYz5EJmHmpCZgpFQmX3fEJl5hlC
ZdYgQmXHlEJlunRCZa7AQmWkdEJlm4lCZZP5QmWNu0JliMJCZYUAQmWCZUJlgOFCZYBhQmWA00Jl
giFCZYQ0QmWG9kJlik5CZY4iQmWSXEJllt9CZZuUQmWgX0JlpSdCZanSQmWuRUJlsmlCZbYmQmW5
ZUJlvBFCZb4RQmW/VkJlv8tCZb9jQmW+DkJlu8BCZbhxQmW0GEJlrrFCZag2QmWgqEJlmAlCZY5e
QmWDrkJleARCZWtsQmVd9kJlT7JCZUC2QmUxGkJlIPhCZRBtQmT/lkJk7pRCZN2JQmTMnEJku/NC
ZKu3QmScEUJkjS1CZH82QmRyW0JkZshCZFyqQmRUM0JkTZFCZEj0QmRGikJkRoJCZEkIQmROSkJk
VnNCZGGsQmRwHkJkge9CZJdHQmSwRUJkzQpCZO20QmUSXUJlOx5CZWgKQmWZNUJlzqxCZgh7QmZG
qkJmiTxCZtAyQmcbiUJnazpCZ784QmgXdkJoc99CaNRcQmk41EJpoSlCag03Qmp82EJq7+JCa2Yn
QmvfeEJsW6FCbNppQm1bmUJt3vRCbmQ5Qm7rJkJvc3lCb/zrQnCHNEJxEgxCcZ0qQnIoRUJysxFC
cz1EQnPGkkJ0TrNCdNVbQnVaREJ13SVCdl26QnbbwUJ3VvhCd88jQnhEBUJ4tWlCeSMYQnmM5EJ5
8qFCelQpQnqxWUJ7ChRCe14+QnutxEJ7+JlCfD6yQnyADEJ8vKlCfPSSQn0n00J9Vn5CfYCqQn2m
eEJ9yAlCfeWHQn3/H0J+FQNCfidsQn42lEJ+QrxCfkwoQn5TIUJ+V/NCflrtQn5cYUJ+XKJCflwI
Qn5a50J+WZpCflh7Qn5X5UJ+WDFCflm7Qn5c2kJ+YelCfmk6Qn5zJUJ+f/tCfpAMQn6jokJ+uwZC
ftZ7Qn72QkJ/GplCf0O2Qn9xykJ/pQFCf92BQoANtkKAL3BCgFP2QoB7U0KApYtCgNKeQoECjEKB
NVBCgWrjQoGjOEKB3kRCghv2QoJcOkKCnvxCguQhQoMrkUKDdS9Cg8DaQoQOckKEXdVChK7eQoUB
aEKFVUpChapdQoYAeEKGV3FChq8gQocHWEKHX+9Ch7i7QogRkEKIakdCiMK0QokasEKJchFCiciz
Qooeb0KKcyBCisakQosY2kKLaaFCi7jdQowGb0KMUj5CjJwxQozkMUKNKilCjW4FQo2vtUKN7ypC
jixWQo5nLkKOn6hCjtW+Qo8JaEKPOqJCj2lrQo+VwkKPv6hCj+cfQpAMK0KQLtJCkE8cQpBtD0KQ
iLZCkKIbQpC5SkKQzlFCkOE7QpDyGUKRAPlCkQ3sQpEZBEKRIlFCkSnnQpEv2UKRNDtCkTcfQpE4
nEKROMZCkTeyQpE1dUKRMidCkS3dQpEorkKRIq5CkRv2QpEUmkKRDLJCkQRUQpD7l0KQ8o9CkOlT
QpDf+EKQ1pVCkM09QpDEBUKQuwFCkLJFQpCp5UKQofRCkJqFQpCTqUKQjXFCkIfuQpCDMkKQf0pC
kHxGQpB6NUKQeSRCkHkiQpB6O0KQfHtCkH/sQpCEnEKQipNCkJHdQpCagkKQpI1CkLAGQpC89UKQ
y2JCkNtVQpDs1kKQ/+tCkRSbQpEq7EKRQuRCkVyJQpF34EKRlO5CkbO6QpHUR0KR9ppCkhq3QpJA
oUKSaF1CkpHrQpK9UEKS6o1CkxmlQpNKl0KTfWRCk7IMQpPojkKUIOhClFsXQpSXGEKU1OZClRR9
QpVV1EKVmOhCld2tQpYkG0KWbChClrXHQpcA7EKXTYlCl5uPQpfq7UKYO5JCmI1sQpjgZkKZNG1C
mYlqQpnfSUKaNfFCmo1LQprlPUKbPbFCm5aNQpvvtkKcSRRCnKKMQpz8BUKdVWZCna6WQp4HfUKe
YANCnrgRQp8PkEKfZm1Cn7yUQqAR80KgZnpCoLoXQqEMv0KhXmZCoa8DQqH+j0KiTQRCoppfQqLm
nkKjMcNCo3vTQqPE00KkDMpCpFPEQqSZzUKk3vVCpSNMQqVm5kKlqdhCpew5QqYuIkKmb61CprD2
QqbyG0KnMzxCp3R3Qqe17kKn98FCqDoVQqh9CkKowMZCqQVpQqlLF0KpkfJCqdocQqojtUKqbt9C
qru3QqsKXkKrWu5Cq62DQqwCOEKsWSRCrLJdQq0N90KtbARCrcyVQq4vtkKulXNCrv3YQq9o6kKv
1rBCsEcsQrC6X0KxMEZCsajeQrIkI0Kyog1CsyKUQrOlrEK0K0hCtLNbQrU91kK1yqhCtlnAQrbr
DEK3fnhCuBPwQrirX0K5RK9Cud/NQrp8oUK7GxdCu7sWQrxcjEK8/2FCvaOBQr5I1kK+70xCv5bO
QsA/SELA6KhCwZLZQsI9y0LC6WlCw5WkQsRCakLE76pCxZ1SQsZLVELG+aBCx6glQshW1ELJBZ1C
ybRxQspjQELLEftCy8CRQsxu80LNHQ9CzcrUQs54M0LPJRlCz9F0QtB9MULRKD1C0dKEQtJ78ULT
JHJC08vwQtRyVkLVF41C1buBQtZeGkLW/0BC157eQtg83ELY2SVC2XOhQtoMOELaotVC2zdjQtvJ
zELcWfxC3OfeQt1zYELd/G9C3oL6Qt8G8kLfiEhC4AbuQuCC2ULg+/5C4XJUQuHl1ELiVndC4sQ7
QuMvHELjlxpC4/w1QuRecELkvdFC5RpeQuV0HkLlyxpC5h9dQuZw9ULmv+9C5wxYQudWQkLnnb1C
5+LbQuglsELoZlFC6KTSQujhSELpG8hC6VRpQumLP0LpwGFC6fPmQuol4ULqVmdC6oWPQuqza0Lq
4BBC6wuPQus1+ELrX11C64fNQuuvVULr1gBC6/vcQuwg8ELsRUVC7GjjQuyLz0LsrgxC7M+cQuzw
gELtELlC7TBDQu1PG0LtbT1C7YqiQu2nQkLtwxZC7d4TQu34MULuEWVC7imiQu5A3ULuVwpC7mwb
Qu6ABULukrpC7qQsQu60UULuwxxC7tCBQu7cd0Lu5vJC7u/qQu73V0Lu/TJC7wF1Qu8EHELvBSNC
7wSLQu8CUkLu/ntC7vkIQu7yAELu6WhC7t9KQu7Tr0LuxqRC7rg2Qu6odELul3BC7oU9Qu5x70Lu
XZtC7khXQu4yPELuG2VC7gPtQu3r7kLt04ZC7brTQu2h8ULtiQBC7XAgQu1Xbw==
      </set>
      <set id="src_0" fmt="series">
AAAABXNyY18wAAAAAj+AAADDx4AAAAAAAQAABkBC19NNQtgEqELYNrxC2GmYQtidSULY0d9C2Qdk
Qtk95ELZdWlC2a35QtnnnELaIlZC2l4pQtqbF0La2R1C2xg5QttYZULbmZtC29vQQtwe+kLcYwxC
3Kf3Qtztq0LdNBRC3XsgQt3CuULeCsdC3lMzQt6b5ELe5MBC3y2sQt92i0Lfv0RC4Ae5QuBPzkLg
l2ZC4N5lQuEksELhaixC4a69QuHySkLiNLpC4nX3QuK16ULi9HxC4zGdQuNtOULjp0BC49+lQuQW
W0LkS1pC5H6ZQuSwEkLk38BC5Q2jQuU5ukLlZAlC5YyVQuWzY0Ll2H9C5fvzQuYdykLmPhZC5lzk
QuZ6SELmllRC5rEeQubKu0Lm40NC5vrOQucRc0LnJ01C5zxzQudRAELnZQ1C53izQueMCkLnnyxC
57IwQufFLULn2DlC5+toQuf+zkLoEn5C6CaGQug690LoT9xC6GVDQuh7NELokbdC6KjSQujAiELo
2N1C6PHRQukLYULpJYpC6UBHQulbkELpd11C6ZOkQumwWULpzXBC6erZQuoIhkLqJmhC6kRtQupi
g0LqgJlC6p6bQuq8dkLq2hpC6vdyQusUbELrMPdC600AQutod0Lrg01C651xQuu21ULrz2tC6+cq
Quv+BULsE/VC7CjwQuw88kLsT/ZC7GH4Quxy+ULsgvhC7JH4Quyf/0LsrRBC7Lk0QuzEdULszt1C
7Nh7QuzhXELs6ZFC7PErQuz4PkLs/t5C7QUhQu0LHULtEOxC7RamQu0cZkLtIkdC7ShjQu0u2ELt
Nb9C7T04Qu1FXULtTkxC7VgfQu1i80LtbuVC7XwNQu2KhkLtmmhC7avJQu2+wULt02VC7enHQu4B
+ULuHApC7jgHQu5V+0LudfNC7pf0Qu68AULu4h9C7wpMQu80h0LvYMtC748SQu+/T0Lv8XlC8CV/
QvBbUELwktpC8MwFQvEGu0LxQuFC8YBbQvG/DELx/tVC8j+TQvKBJkLyw2lC8wY3QvNJa0LzjN1C
89BnQvQT4UL0VyZC9JoLQvTca0L1Hh1C9V78QvWe4kL13alC9hsvQvZXUEL2ketC9srhQvcCEkL3
N2JC92q3Qveb90L3ywtC9/ffQvgiYUL4Sn9C+HAqQviTV0L4s/1C+NIUQvjtlkL5BoBC+RzQQvkw
h0L5QaZC+VA1QvlcN0L5ZbZC+Wy7QvlxUEL5c4JC+XNeQvlw80L5bFBC+WWFQvlcpEL5UbxC+UTg
Qvk2I0L5JZVC+RNJQvj/UUL46cBC+NKmQvi6FUL4oBxC+ITKQvhoMUL4Sl1C+CteQvgLP0L36gxC
98fSQvekmUL3gGxC91tSQvc1VEL3DnhC9ubFQva+P0L2lOxC9mrPQvY/60L2FERC9efdQvW6t0L1
jNZC9V45QvUu40L0/tZC9M4SQvScm0L0anFC9DeXQvQED0Lzz9tC85r/QvNlfELzL1dC8viTQvLB
NELyiUFC8lC+QvIXsULx3h9C8aQRQvFpjELxLplC8PM/QvC3hkLwe3hC8D8bQvACekLvxZxC74iN
Qu9LVELvDfxC7tCOQu6TEkLuVZNC7hgaQu3asELtnV5C7WAuQu0jKELs5lVC7Km9QuxtakLsMWJC
6/WtQuu6VELrf19C60TVQusKvULq0R9C6pgDQupfbkLqJ2lC6e/4Qum5JULpgvNC6U1rQukYkkLo
5HBC6LEKQuh+ZELoTIlC6Bt8QufrQ0Lnu+VC541nQudfz0LnMyJC5wdkQubcm0LmsstC5on5QuZi
J0LmO1pC5hWUQuXw1kLlzSNC5ap7QuWI30LlaFBC5UjMQuUqUULlDN1C5PBsQuTU+ULkuoFC5KD+
QuSIaELkcLdC5FniQuRD4ULkLqlC5BouQuQGZELj8z5C4+CwQuPOqkLjvR5C46v8QuObNULjirhC
43p1QuNqXULjWlxC40pkQuM6Y0LjKklC4xoGQuMJi0Li+MdC4uetQuLWMULixEVC4rHbQuKe6kLi
i2lC4ndOQuJilULiTTZC4jcuQuIgekLiCRhC4fEJQuHYTULhvutC4aTlQuGKQkLhbwxC4VNLQuE3
C0LhGldC4P0+QuDfz0LgwhtC4KQxQuCGI0LgaAZC4EnpQuAr40LgDgdC3/BoQt/THELftjVC35nI
Qt996ELfYqlC30gbQt8uUULfFVxC3v1LQt7mLULe0BBC3rr/Qt6nB0LelDFC3oKGQt5yDkLeYs9C
3lTPQt5IEkLePJlC3jJpQt4pg0LeIeZC3huVQt4WkELeEtZC3hBoQt4PRULeD29C3hDmQt4Tr0Le
F8xC3h1EQt4kHELeLF1C3jYRQt5BR0LeTg1C3lx0Qt5sk0LefoBC3pJVQt6oMkLewDdC3tqJQt73
UULfFrtC3zj0Qt9eL0LfhqNC37KHQt/iGULgFZdC4E1DQuCJY0Lgyj1C4RAcQuFbSkLhrBVC4gLJ
QuJfuELiwzBC4y2DQuOfAELkF/hC5Ji7QuUhk0Llss5C5ky5QubvmkLnm7ZC6FFPQukQpELp2fBC
6q1pQuuLQELsc6NC7Wa2Qu5knULvbXNC8IFPQvGgP0LyyktC8/93QvU/vEL2iw9C9+FcQvlCiEL6
rnJC/CTyQv2l1UL/MONDAGLvQwEyQUMCBj9DAt7AQwO7l0MEnJJDBYF+QwZqI0MHVklDCEW0Qwk4
JEMKLVhDCyUNQwwe/EMNGt9DDhhsQw8XWkMQF1tDERglQxIZaUMTGthDFBwmQxUdBEMWHSRDFxw4
QxgZ8kMZFgdDGhArQxsIE0Mb/XdDHPARQx3fmUMey85DH7RuQyCZO0MhefdDIlZpQyMuW0MkAZZD
JM/rQyWZKkMmXSlDJxu/QyfUx0MoiCBDKTWrQyndTEMqfuxDKxp2Qyuv2EMsPwNDLMfsQy1Ki0Mt
xtpDLjzXQy6sgUMvFdtDL3jrQy/VuUMwLE9DMHy5QzDHB0MxC0hDMUmPQzGB8kMxtIRDMeFeQzII
l0MyKktDMkaSQzJdi0Myb1BDMnwBQzKDuUMyhphDMoS8QzJ+RUMyc1JDMmQAQzJQcUMyOMJDMh0S
QzH9f0Mx2idDMbMlQzGImUMxWptDMSlJQzD0u0MwvQxDMIJUQzBEqkMwBCVDL8DZQy9620MvMj9D
LucVQy6Zb0MuSVtDLfbpQy2iJkMtSxxDLPHXQyyWX0MsOL5DK9j7Qyt3GkMrEyJDKq0WQypE+EMp
2spDKW6OQykAREMoj+pDKB1/QyepAEMnMmxDJrm/QyY+9EMlwghDJUL3QyTBvEMkPlJDI7i1QyMw
4UMiptFDIhqBQyGL7kMg+xVDIGfyQx/ShEMfOspDHqDDQx4EcEMdZdJDHMTsQxwhwUMbfFZDGtSw
Qxoq10MZftNDGNCtQxggckMXbi5DFrntQxYDv0MVS7ZDFJHjQxPWW0MTGTFDElp9QxGaVUMQ2NRD
EBYTQw9SLkMOjUBDDcdoQw0AxEMMOXVDC3GaQwqpVUMJ4MdDCRgUQwhPXkMHhshDBr52QwX2jEMF
Ly5DBGiAQwOipkMC3cNDAhn7QwFXcEMAlkVC/602Qv4xJ0L8uJ1C+0PVQvnTC0L4ZnlC9v5YQvWa
3EL0PDhC8uKcQvGONELwPyhC7vWiQu2xxULsc69C6zuAQuoJUELo3TVC57dBQuaXhELlfgtC5Grc
QuNd/kLiV3FC4Vc0QuBdQULfaY9C3nwUQt2UwELcs4FC29hCQtsC7kLaM2ZC2WmQQtilSkLX5nNC
1yzlQtZ4eELVyQRC1R5eQtR4WELT1sNC0zlwQtKgK0LSCsNC0XkCQtDqtELQX6FCz9eUQs9SU0LO
z6hCzk9aQs3RMULNVPVCzNpsQsxhYULL6ZtCy3LkQsr9BELKh8dCyhL5QsmeaELJKeJCyLU1QshA
MkLHyq5Cx1R7QsbdcELGZWVCxew0QsVxt0LE9c1CxHhUQsP5LkLDeEBCwvVuQsJwn0LB6b1CwWC0
QsDVckLAR+ZCv7gAQr8ltkK+kPxCvfnJQr1gFUK8w9tCvCUWQruDw0K6399CujlpQrmQY0K45M5C
uDasQreGAEK20s1Cth0WQrVk4UK0qjJCs+0PQrMtfEKya39CsaceQrDgXUKwF0BCr0vNQq5+CEKt
rfRCrNuWQqwG8EKrMANCqlbTQql7YkKona9Cp729QqbbikKl9xVCpRBeQqQnZEKjPCVCok6eQqFe
0EKgbLZCn3hPQp6BmkKdiJNCnI06QpuPjUKaj4lCmY0vQpiIgEKXgXxClngnQpVsgkKUXpJCk05c
QpI750KRJztCkBBhQo73ZEKN3FNCjL85QougKEKKfzNCiVxsQog36kKHEcRCheoUQoTA9EKDloJC
gmrcQoE+I0KAEHhCfcQCQntlxEJ5BoJCdqaNQnRGOEJx5dZCb4W8Qm0mQkJqx8FCaGqQQmYPCkJj
tYhCYV5jQl8J9UJcuJZCWmqcQlggXUJV2ixCU5hbQlFbN0JPIw9CTPAqQkrCz0JIm0FCRnm+QkRe
gkJCScVCQDu5Qj40jUI8NGxCOjt7QjhJ30I2X7VCNH0WQjKiGkIwztBCLwNHQi0/iUIrg55CKc+I
QigjSEImfttCJOI7QiNNY0IhwEdCIDrdQh69FUIdRuJCG9g0Qhpw+UIZER5CF7iUQhZnSEIVHSpC
E9onQhKeL0IRaTJCEDslQg8T90IN859CDNoQQgvHQkIKuzBCCbXVQgi3LUIHvzVCBs3wQgXjX0IE
/4dCBCJtQgNMGUICfJNCAbPqQgDyJkIAN1ZB/wcRQf2tnEH8YmtB+yWlQfn3bEH4199B98ckQfbF
YUH10rlB9O9RQfQbSUHzVsFB8qHbQfH8sUHxZ19B8OH+QfBsnkHwB1VB77IyQe9tQEHvOIpB7xQU
Qe7/3UHu++NB7wggQe8kiUHvURJB742pQe/aO0HwNqxB8KLgQfEevEHxqhxB8kTbQfLu1EHzp9tB
9G/AQfVGV0H2K3BB9x7aQfggX0H5L8tB+kzpQft3gkH8r1xB/fRAQf9F9EIAUh9CAQd1QgHC3UIC
hDxCA0t0QgQYakIE6wJCBcMgQgagp0IHg3tCCGuCQglYn0IKSrlCC0GzQgw9ckINPdpCDkLRQg9M
O0IQWftCEWvzQhKCB0ITnBlCFLoMQhXbwUIXARhCGCnwQhlWJ0IahZpCG7gmQhztp0IeJfZCH2Dq
QiCeXEIh3h9CIyAKQiRj70IlqZ9CJvDqQig5oEIpg41CKs59QiwaOkItZo5CLrNCQjAAHEIxTOZC
MpliQjPlVkI1MIhCNnq8QjfDtUI5CzZCOlEDQjuU4EI81pBCPhXZQj9SfkJAjEVCQcL1QkL2V0JE
JjJCRVJOQkZ6eEJHnn9CSL4uQknZVkJK78pCTAFcQk0N40JOFThCTxc0QlATskJRCpNCUfu1QlLm
/EJTzE1CVKuRQlWEr0JWV5hCVyQ4Qlfqg0JYqmtCWWPmQloW8EJaw4NCW2mdQlwJQEJcom5CXTUt
Ql3Bh0JeR4lCXsdAQl9AvUJftBRCYCFcQmCIrkJg6idCYUXlQmGcDEJh7L5CYjglQmJ+a0Jiv71C
YvxMQmM0TEJjZ/BCY5dwQmPDBUJj6u9CZA9qQmQwuUJkTx1CZGrcQmSEOkJkm35CZLDxQmTE2kJk
14NCZOk1QmT6OkJlCthCZRtYQmUr/kJlPRJCZU7UQmVhiEJldWxCZYq6QmWhrkJlunpCZdVTQmXy
ZUJmEdhCZjPUQmZYd0Jmf+BCZqolQmbXVUJnB4JCZzqzQmdw7UJnqi1CZ+ZtQmgloUJoZ7pCaKyj
Qmj0RUJpPoVCaYtDQmnaXEJqK6pCan8FQmrUQkJrKzZCa4O0QmvdjkJsOJRCbJSZQmzxbkJtTuhC
bazaQm4LHEJuaYZCbsfzQm8mP0JvhE9Cb+IGQnA/TUJwnBJCcPhFQnFT3kJxrtZCcgkuQnJi6kJy
vBFCcxS0QnNs5EJzxLlCdBxMQnRzvUJ0yzBCdSLLQnV6ukJ10ylCdixGQnaGQ0J24VVCdz2xQneb
jEJ3+xtCeFyUQnjALEJ5JhdCeY6IQnn5sEJ6Z7tCetjXQntNKEJ7xNVCfD/7Qny+uEJ9QSNCfcdM
Qn5RQEJ+3whCf3CmQoADC0KAT6dCgJ4iQoDucEKBQIZCgZRTQoHpx0KCQM1CgplOQoLzM0KDTmJC
g6q9QoQIKUKEZoZChMW1QoUllUKFhgVChebjQoZID0KGqWdChwrKQodsGkKHzThCiC4HQoiOakKI
7klCiU2KQomsGEKKCd9CimbPQorC2kKLHfRCi3gWQovROkKMKV5CjICEQozWsUKNK+xCjYA+Qo3T
t0KOJmVCjnheQo7Jt0KPGopCj2rxQo+7DEKQCvtCkFrgQpCq3UKQ+xlCkUu6QpGc50KR7slCkkGI
QpKVTEKS6j5Ck0CHQpOYUEKT8b5ClEz3QpSqIUKVCV1ClWrMQpXOjkKWNMFClp1+QpcI3kKXdvRC
l+fWQphbkEKY0jFCmUvCQpnISUKaR8lCmspBQptPr0Kb2AxCnGNPQpzxa0KdglFCnhXvQp6sMEKf
RP1Cn+A8QqB90UKhHZ5Cob+EQqJjYUKjCRJCo7BzQqRZX0KlA7BCpa9BQqZb60KnCYZCp7fvQqhm
/UKpFotCqcZ2Qqp2m0KrJtdCq9cJQqyHEUKtNtJCreYwQq6VEkKvQ2BCr/ECQrCd50KxSfxCsfUy
QrKfe0KzSMxCs/EdQrSYZkK1PqFCtePMQraH5kK3Ku5Ct8zmQrht0UK5DbNCuaySQrpKdEK652BC
u4NdQrwec0K8uKpCvVIMQr3qoUK+gm9Cvxl/Qr+v2ELARX9CwNp7QsFuz0LCAoFCwpWSQsMoBELD
udhCxEsPQsTbpELFa5VCxfrfQsaJekLHF2BCx6SLQsgw8kLIvIlCyUdIQsnRIULKWghCyuHwQsto
y0LL7olCzHMdQsz2dULNeIJCzfk1Qs54f0LO9k9Cz3KWQs/tRELQZklC0N2YQtFTIkLRxtdC0jiq
QtKojkLTFndC04JbQtPsLULUU+VC1Ll4QtUc4ELVfhZC1d0UQtY50kLWlE9C1uyHQtdCeULXliZC
1+eNQtg2sELYg5FC2M41QtkWoULZXNtC2aDtQtni3kLaIrhC2mCHQtqcVkLa1jNC2w4sQttEUkLb
eLVC26tlQtvcdELcC/VC3Dn6Qtxml0LckeBC3LvpQtzkxkLdDItC3TNNQt1ZHkLdfhJC3aI8Qt3F
rELd6HVC3gqlQt4sS0LeTXVC3m4uQt6OgELernNC3s4OQt7tVULfDElC3yrqQt9JOELfZy1C34TC
Qt+h7kLfvqdC39reQt/2hkLgEYtC4CvaQuBFX0LgXgJC4HWsQuCMQULgoahC4LXEQuDIeULg2alC
4Ok3QuD3BkLhAvhC4QzyQuEU1kLhGopC4R30QuEe/ELhHYxC4RmQQuES9ELhCalC4P2jQuDu1kLg
3TtC4MjMQuCxiELgl3JC4HqLQuBa3ULgOHFC4BNVQt/rmULfwVFC35SUQt9le0LfNCBC3wChQt7L
HULek7dC3lqRQt4f0ULd45tC3aYYQt1nbkLdJ8ZC3OdIQtymGkLcZGVC3CJPQtvf/kLbnZVC21s2
QtsZBULa1x5C2pWgQtpUpELaFEVC2dSXQtmVsELZV59C2RpyQtjeMkLYouhC2GiaQtgvSELX9vJC
17+TQteJJULXU59C1x70QtbrFELWt+9C1oVxQtZThELWIhFC1fEAQtXANULVj5NC1V7+QtUuVULU
/XtC1MxQQtSaskLUaIJC1DWfQtQB6kLTzUFC05eHQtNgnELTKGVC0u7GQtKzo0LSduVC0jh0QtH4
O0LRtihC0XIoQtEsLkLQ5C9C0JohQtBN/ULP/79Cz69nQs9c9ELPCGtCzrHSQs5ZNELN/ptCzaIX
Qs1Du0LM45lCzIHKQsweZELLuYJCy1NEQsrrxkLKgylCyhmPQsmvGULJQ+xCyNguQshsA0LH/5FC
x5L+QscmbkLGugdCxk3tQsXiRELFdy9CxQzMQsSjPULEOp9Cw9MMQsNsnkLDB2xCwqOJQsJBCELB
3/ZCwYBdQsEiRkLAxbhCwGqzQsARNkK/uTxCv2K+Qr8Ns0K+ugtCvme1Qr4Wn0K9xrNCvXfWQr0p
70K83OFCvJCMQrxE0EK7+YpCu66XQrtj00K7GRlCus5DQrqDK0K6N6xCueuhQrme5EK5UVFCuQLG
QrizIUK4YkFCuBAJQre8W0K3Zx1CtxA5Qra3mEK2XSVCtgDRQrWijUK1Qk1CtOAHQrR7tkK0FVVC
s6zkQrNCY0Ky1dZCsmdEQrH2tUKxhDNCsQ/KQrCZikKwIYRCr6fIQq8saUKur3xCrjEYQq2xUEKt
MD1CrK31QqwqkEKrpiVCqyDMQqqankKqE69CqYwXQqkD7EKoe0NCp/IvQqdoxUKm3xZCplUzQqXL
LUKlQRNCpLbxQqQs00KjosdCoxjWQqKPCEKiBWZCoXv1QqDyvkKgacNCn+EI
      </set>
      <set id="src_80" fmt="series">
AAAABnNyY184MAAAAAI/gAAAw8eAAAAAAAEAAAZAQstADELLNohCyy+hQssrhkLLKlxCyyxPQssx
gULLOhNCy0YjQstVy0LLaSFCy4A6QsubJ0LLufFCy9yhQswDPELMLcFCzFwwQsyOf0LMxKRCzP6R
Qs08NULNfXlCzcJDQs4KekLOVf1CzqSsQs72YkLPSvNCz6I7Qs/8CULQWDZC0LaSQtEW60LReRVC
0dzdQtJCE0LSqIVC0xADQtN4XELT4WJC1ErmQtS0u0LVHrZC1YiuQtXyfELWW/pC1sUHQtctgULX
lUtC1/xIQthiY0LYx4RC2SucQtmOmkLZ8HJC2lEcQtqwj0LbDsVC22vAQtvHgULcIghC3HteQtzT
ikLdKpNC3YCGQt3Vb0LeKV1C3nxfQt7OhkLfH+FC33CBQt/AeELgD9hC4F6yQuCtGULg+x1C4UjQ
QuGWQkLh44NC4jCiQuJ9rkLiyrJC4xe8QuNk1ULjsgpC4/9kQuRM6kLkmqRC5OiYQuU2y0LlhUNC
5dQDQuYjDkLmcmRC5sIIQucR+ULnYjpC57LJQugDp0LoVNRC6KZOQuj4E0LpSiJC6Zx5QunvF0Lq
QfdC6pUZQuroe0LrPBlC64/0QuvkB0LsOFBC7IzLQuzheULtNlVC7YtbQu3giELuNddC7otGQu7g
zULvNmpC74wXQu/hz0LwN4xC8I1JQvDi/ULxOKJC8Y4xQvHjn0LyOOVC8o37QvLi2ELzN3FC84u7
QvPfrkL0M0BC9IZkQvTZDUL1KzVC9XzQQvXN1UL2HjhC9m3wQva89EL3CzlC91i3QvelZEL38TpC
+Dw1QviGS0L4z3pC+Re7QvlfCkL5pWdC+erOQvovPkL6crlC+rU+Qvr2zkL7N25C+3cfQvu15kL7
88dC/DDHQvxs6kL8qDdC/OKxQv0cYUL9VUxC/Y14Qv3E7EL9+61C/jG/Qv5nJUL+m+VC/s//Qv8D
dEL/NkhC/2h7Qv+aCkL/yu9C//spQwAVWEMALL9DAEPEQwBaYkMAcJJDAIZPQwCbjkMAsElDAMR3
QwDYDEMA6v9DAP1DQwEOzkMBH5NDAS+GQwE+mkMBTMJDAVnxQwFmGkMBcS9DAXslQwGD70MBi4JD
AZHRQwGW1EMBmn9DAZzMQwGdsUMBnShDAZssQwGXukMBks5DAYxpQwGEikMBezJDAXBlQwFkKkMB
VohDAUeFQwE3LkMBJY5DARKzQwD+q0MA6YdDANNbQwC8OUMApDRDAItkQwBx3UMAV7lDAD0OQwAh
9kMABopC/9XDQv+eMkL/ZpJC/y8XQv7370L+wU1C/otfQv5WUkL+IlNC/e+KQv2+HkL9jjNC/V/o
Qv0zXUL9CK1C/N/uQvy5M0L8lIxC/HIDQvxRokL8M25C/BdoQvv9j0L75dxC+9BFQvu8u0L7qy9C
+5uPQvuNyUL7gcJC+3djQvtukEL7Zy1C+2EdQvtcP0L7WHRC+1WdQvtTmkL7UkxC+1GVQvtRVkL7
UXJC+1HPQvtSVUL7UutC+1N5QvtT7kL7VDlC+1RNQvtUH0L7U6JC+1LRQvtRqUL7UChC+05PQvtM
I0L7SaZC+0bjQvtD5kL7QLhC+z1nQvs6BUL7NqJC+zNPQvswHEL7LR5C+yppQvsoEEL7JidC+yTA
Qvsj6kL7I7dC+yQ3Qvsld0L7J4RC+ypmQvsuJkL7MslC+zhTQvs+xEL7RhhC+05IQvtXTkL7YR1C
+2unQvt23EL7gqZC+47xQvuboEL7qJdC+7W5QvvC4kL7z+5C+9y5QvvpGkL79OlC+//8QvwKKUL8
E0JC/BscQvwhiEL8JltC/ClsQvwqj0L8KZZC/CZcQvwguEL8GIZC/A2hQvv/7EL770pC+9ufQvvE
00L7qtNC+42PQvts+0L7SRBC+yHGQvr3H0L6yR5C+pfLQvpjMUL6K19C+fBrQvmyaEL5cXdC+S20
QvjnQkL4nkhC+FLtQvgFW0L3tcVC92RYQvcRSEL2vMlC9mcOQvYQUUL1uMlC9WCtQvUINUL0r5tC
9FcUQvP+1ELzpxNC81AFQvL53ULypMxC8lD+QvH+nkLxrdNC8V7FQvERlkLwxmZC8H1OQvA2Z0Lv
8clC76+CQu9vnkLvMidC7vchQu6+i0LuiGRC7lSkQu4jQELt9ChC7cdJQu2ckELtc91C7U0WQu0o
GELtBL9C7OLjQuzCXkLsov5C7ISYQuxm+ELsSetC7C0/QuwQu0Lr9CZC69dJQuu560Lrm89C63y9
QutcekLrOs1C6xd7QuryTELqywdC6qF1Qup1ZELqRqJC6hT+QungSkLpqFpC6W0GQukuJ0Lo65xC
6KVGQuhbCkLoDNNC57qLQudkJ0LnCZhC5qraQuZH6kLl4MpC5XWBQuUGGkLkkqdC5Bs6QuOf7kLj
IOJC4p41QuIYD0LhjplC4QIDQuByfkLf4EFC30uGQt60iELeG4xC3YDUQtzkpkLcR0tC26kQQtsK
Q0LaazJC2cwxQtktkkLYj6pC1/LKQtdXS0LWvYNC1iXKQtWQdULU/dhC1G5MQtPiI0LTWbFC0tVG
QtJVNELR2chC0WNOQtDyEELQhlRC0CBeQs/AbULPZsBCzxOPQs7HEULOgXdCzkLsQs4LmELN26BC
zbMhQs2SNkLNePNCzWdoQs1dn0LNW5xCzWFdQs1u20LNhAtCzaDYQs3FKkLN8ONCziPeQs5d9ULO
nvdCzuavQs8040LPiVJCz+O5QtBD0ELQqUZC0RPHQtGC/kLR9pBC0m4bQtLpP0LTZ5VC0+i0QtRs
LkLU8ZZC1Xh8QtYAa0LWiPFC1xGZQteZ7kLYIXdC2KfAQtksUkLZrrVC2i51QtqrHULbJDtC25la
QtwKDELcdeRC3Nx3Qt09W0LdmCtC3eyCQt46AULegEtC3r8FQt713ULfJIBC30qhQt9n+ULffD9C
34c0Qt+Im0LfgD5C323oQt9RbkLfKqRC3vlmQt69lULedxVC3iXSQt3Ju0LdYsNC3PDjQtx0G0Lb
7GtC21ndQtq8fULaFFxC2WGRQtikNELX3GVC1wpHQtYuA0LVR8NC1Fe6QtNeGELSWxdC0U7uQtA5
3kLPHCdCzfYNQszH1ELLkcdCylQwQskPXULHw5tCxnE9QsUYkULDuexCwlWgQsDsA0K/fWhCvgoj
QrySiEK7FuxCuZejQrgVAEK2j1VCtQb1QrN8MkKx71pCsGC9Qq7QqkKtP2tCq61NQqoam0Koh59C
pvSfQqVh4UKjz6xCoj5EQqCt70KfHu5CnZGFQpwF9UKafH5CmPVfQpdw2EKV7ypClHCRQpL1TkKR
faBCkAnFQo6Z/EKNLoNCi8eXQopleEKJCGNCh7CXQoZeUUKFEdBCg8tRQoKLEUKBUUxCgB4+Qn3k
RUJ7mmdCeV9RQnczdEJ1FzpCcwsIQnEPQ0JvJEtCbUp3QmuCHEJpy4pCaCcJQmaU10JlFStCY6g+
QmJONEJhBzBCX9NNQl6ylkJdpRVCXKrIQlvDo0Ja741CWi5mQlmABkJY5DhCWFq/QlfjVUJXfapC
VyllQlbmJEJWs3xCVpD6QlZ+HkJWempCVoVWQlaeVEJWxMxCVvglQlc3w0JXgv9CV9k2Qlg5vkJY
o+5CWRcbQlmSlkJaFbVCWp/PQlswPEJbxldCXGF+Ql0BEUJdpHVCXksVQl70ZEJfn9tCYEzzQmD7
NkJhqi1CYllvQmMIlkJjt01CZGVBQmUSLkJlvdZCZmgDQmcQi0Jnt01CaFwwQmj/JUJpoCZCaj82
QmrcXkJrd7JCbBFPQmypUUJtP95CbdUnQm5pXUJu/LhCb49xQnAhxEJws/VCcUZDQnHY8UJybEFC
cwB3QnOV0kJ0LJBCdMTvQnVfJkJ1+2lCdpnmQnc6y0J33j9CeIRhQnktR0J52QJCeoecQns5F0J7
7XBCfKSYQn1ee0J+Gv5Cftn5Qn+bQkKAL1JCgJHzQoD1YEKBWXdCgb4QQoIi/0KCiBhCgu0oQoNR
/0KDtmhChBosQoR9FUKE3utChT90QoWedkKF+7hChlb/QoawFkKHBsFCh1rNQoesBEKH+jJCiEUn
QoiMtEKI0K5CiRDoQolNPkKJhY5Cibm6QonppEKKFTVCijxbQopfBkKKfS1CipbGQoqr0UKKvE9C
ishKQorPykKK0uFCitGkQorMLEKKwpZCirUGQoqjokKKjpNCinYHQopaMUKKO0lCihmGQon1JUKJ
zmZCiaWLQol620KJTpxCiSEZQojynUKIw3VCiJPvQohkW0KINQdCiAZFQofYY0KHq7BCh4B5QodX
DEKHL7VChwq+QobobkKGyQhChqzRQoaUB0KGfuZChm2nQoZgfUKGV5hChlMjQoZTRUKGWB9ChmHO
QoZwa0KGhAlChpy2Qoa6ekKG3VdChwVLQocyUUKHZFtCh5tXQofXLkKIF8hCiF0EQoimv0KI9NNC
iUcSQomdUkKJ92BCilUGQoq2D0KLGkNCi4FnQovrQkKMV5ZCjMYoQo02vEKNqRRCjhz2Qo6SJkKP
CGxCj3+OQo/3VUKQb49CkOgKQpFglUKR2QVCklEuQpLI6kKTQBRCk7aMQpQsMUKUoOtClRShQpWH
PUKV+K5ClmjjQpbX0EKXRWpCl7GpQpgch0KYhf9CmO4PQplUtUKZufBCmh3DQpqALkKa4TRCm0DZ
QpufHkKb/AdCnFeWQpyxzEKdCq1CnWI6Qp24d0KeDWRCnmD/Qp6zS0KfBENCn1PoQp+iN0Kf7y9C
oDrKQqCFBkKgzdxCoRVKQqFbTEKhn+BCoeL/QqIkpkKiZNJCoqOBQqLgsUKjHGFCo1aQQqOPP0Kj
xnJCo/wqQqQwcEKkY0dCpJS2QqTExkKk84BCpSDxQqVNI0KleCNCpaICQqXKz0Kl8ptCphl3QqY/
dUKmZKdCpokhQqas9UKm0DhCpvL/QqcVXUKnN2RCp1kqQqd6vkKnnDZCp72hQqffEEKoAJJCqCI0
QqhEBUKoZhBCqIhhQqirAEKozfdCqPFNQqkVBEKpOSFCqV2nQqmClkKpp+1Cqc2rQqnzzEKqGkpC
qkEgQqpoSEKqj7pCqrdrQqrfUkKrB2NCqy+SQqtX0kKrgBRCq6hNQqvQcEKr+G5CrCA7QqxHxkKs
bwJCrJXhQqy8V0Ks4ldCrQfWQq0syEKtUSVCrXTiQq2X+0KtumhCrdwnQq39NUKuHZNCrj1DQq5c
R0KueqlCrphuQq61pEKu0llCru6bQq8KfUKvJhRCr0F3Qq9cwkKveA9Cr5N/Qq+vM0Kvy0xCr+fx
QrAFSUKwI3tCsEKyQrBjF0KwhNVCsKgXQrDNDEKw891CsRy2QrFHwUKxdShCsaURQrHXn0KyDPVC
skUzQrKAdkKyvtZCswBrQrNFRUKzjXBCs9j2QrQn2UK0ehxCtM+3QrUooEK1hMNCteQNQrZGYkK2
q6JCtxOnQrd+RkK361BCuFqOQrjLy0K5PsdCubNDQroo+kK6n6NCuxbzQruOoUK8BlxCvH3UQrz0
uEK9arhCvd+BQr5SwEK+xCNCvzNdQr+gH0LACh9CwHETQsDUs0LBNL9CwZD1QsHpGELCPPJCwoxQ
QsLXAkLDHN5Cw12/QsOZhELD0BVCxAFZQsQtQELEU75CxHTOQsSQbkLEpqBCxLdoQsTC2ELEyQFC
xMn3QsTF00LEvLRCxK66QsScCkLEhMtCxGkqQsRJUkLEJXJCw/2/QsPSbkLDo7NCw3HJQsM86ULD
BU5Cwss0QsKO10LCUHRCwhBKQsHOlkLBi5dCwUePQsECu0LAvVhCwHekQsAx4EK/7EZCv6cVQr9i
hUK/HtVCvtw+Qr6a90K+WzdCvh02Qr3hKEK9p0FCvW+wQr06p0K9CFNCvNjeQrysdUK8gz5CvF1f
Qrw6+0K8HDNCvAEjQrvp6EK71phCu8dKQru8EEK7tPVCu7IJQruzU0K7uNlCu8KeQrvQnkK74tVC
u/k4QrwTvEK8MlFCvFTlQrx7YUK8paxCvNOnQr0FNEK9Oi1CvXJsQr2tx0K97BFCvi0cQr5wt0K+
tq1Cvv7GQr9IzEK/lIZCv+G5QsAwKELAf5lCwM/LQsEggULBcX5CwcKDQsITU0LCY65CwrNWQsMC
EULDT6VCw5vZQsPmdULEL0NCxHYPQsS6qELE/N5CxTyEQsV5cELFs31CxeqFQsYeZULGTv5Cxnw1
Qsal8ULGzBxCxu6jQscNeELHKI1Cxz/ZQsdTVELHYvlCx27IQsd2wULHeulCx3tDQsd32kLHcLZC
x2XlQsdXc0LHRXBCxy/xQscXB0LG+sdCxttEQsa4lkLGktZCxmobQsY+fkLGEBtCxd8MQsWra0LF
dVVCxTzlQsUCOELExWlCxIaWQsRF2kLEA1NCw78fQsN5XELDMidCwumeQsKf30LCVQtCwgk+QsG8
l0LBbzZCwSE9QsDSyELAg/pCwDTzQr/l1UK/lsJCv0fcQr75REK+qyFCvl2UQr4Qw0K9xNBCvXnf
Qr0wGUK856FCvKCcQrxbMEK8F4JCu9W4QruV9EK7WF9Cux0ZQrrkRUK6rghCunqBQrpJ0EK6HBdC
ufFyQrnJ+0K5pctCuYT7QrlnoEK5Tc5CuTeXQrklCkK5FjNCuQsXQrkDvkK5AC1CuQBjQrkEX0K5
DBpCuReMQrkmqUK5OWNCuU+nQrlpYEK5hnZCuabPQrnKUEK58NhCuhpDQrpGbkK6dTJCuqZjQrrZ
2kK7D2tCu0boQruAIkK7uuhCu/cMQrw0XUK8cqhCvLG6QrzxYkK9MW5CvXGuQr2x70K98gFCvjG4
Qr5w40K+r1ZCvuzkQr8pZUK/ZLBCv56eQr/XCULADcxCwELHQsB12kLApudCwNXPQsECekLBLM5C
wVS3QsF6HkLBnPBCwb0dQsHalULB9UpCwg0xQsIiP0LCNGlCwkOqQsJP+kLCWVRCwl+1QsJjGkLC
Y4NCwmDtQsJbWkLCUsxCwkdDQsI4xULCJ1dCwhL8QsH7u0LB4ZtCwcSkQsGk3ELBgk9CwV0GQsE1
DULBCm1CwN00QsCtcELAey5CwEaAQsAPdUK/1iFCv5qVQr9c5UK/HSpCvtt4Qr6X6kK+UpdCvguc
Qr3DE0K9eR1CvS3YQrzhZkK8k+pCvEWIQrv2aEK7prBCu1aKQrsGIEK6taBCumU0QroVDUK5xVtC
uXZNQrkoF0K42u1CuI7/QrhEhkK3+7ZCt7TCQrdv4kK3LUxCtu03Qrav2EK2dWVCtj4QQrYKD0K1
2ZNCtazRQrWD+UK1XzpCtT7AQrUit0K1C0lCtPidQrTq2UK04h9CtN6QQrTgSkK052pCtPQHQrUG
N0K1HglCtTuQQrVe10K1h+lCtbbKQrXrfkK2JgZCtmZdQrasfkK2+GFCt0n6QrehOkK3/hFCuGBq
QrjIMUK5NU1CuaekQrofGkK6m5BCuxznQrui/kK8LbNCvLzfQr1QX0K96A1CvoPCQr8jVkK/xqNC
wG2CQsEXxkLBxUtCwnXnQsMpc0LD38dCxJi6QsVUIkLGEdlCxtG7QseTn0LIV2BCyRzYQsnj40LK
rFtCy3YdQsxBBULNDPBCzdm8Qs6nRULPdWlC0EQIQtES/0LR4i5C0rF1QtOAtELUT8ZC1R6MQtXs
50LWurVC14fVQthUKULZH5FC2enrQtqzGULbevlC3EFuQt0GWELdyZhC3osOQt9KnELgCCNC4MOI
QuF8rELiM3dC4ufIQuOZh0LkSJlC5PTnQuWeWULmRNpC5uhSQueIrULoJdhC6L/CQulWWkLp6Y9C
6nlWQusFo0LrjmdC7BObQuyVNkLtEzRC7Y2NQu4EPkLud0RC7uaeQu9STkLvuk5C8B6lQvB/VkLw
3GJC8TXPQvGLpELx3eVC8iycQvJ3z0Lyv4hC8wPQQvNEr0LzgjBC87xfQvPzR0L0JvNC9FdvQvSE
yEL0rwtC9NZFQvT6gkL1G9BC9To8QvVV1EL1bqdC9YTGQvWYPUL1qR1C9bd2QvXDWUL1zNdC9dP+
QvXY5UL125pC9dwwQvXavkL111NC9dIHQvXK60L1whhC9bejQvWrn0L1niZC9Y9PQvV/L0L1bd9C
9Vt2QvVIEUL1M8ZC9R6vQvUI5UL08oFC9NubQvTETUL0rLNC9JTiQvR89kL0ZQZC9E0sQvQ1gEL0
HhpC9AcPQvPwdkLz2mRC88TtQvOwJkLznCFC84jxQvN2qELzZVVC81UEQvNFxELzN6FC8yqlQvMe
2kLzFEhC8wr0QvMC5ELy/BpC8vabQvLyZ0Ly73pC8u3UQvLtcULy7klC8vBWQvLzkELy9+xC8v1i
QvMD4ULzC19C8xPLQvMdFULzJyxC8zH+QvM9dkLzSX9C81YDQvNi7kLzcClC832eQvOLM0LzmNBC
86ZdQvOzv0LzwOBC882kQvPZ8kLz5bFC8/DHQvP7G0L0BJVC9A0eQvQUnUL0GvpC9CAdQvQj8EL0
Jl9C9CdUQvQmvUL0JIZC9CChQvQa/EL0E4ZC9Ao2QvP+/ULz8dFC8+KoQvPRfQ==
      </set>
      <set id="src_36" fmt="series">
AAAABnNyY18zNgAAAAI/gAAAw8eAAAAAAAEAAAZAQrhkfkK4hYxCuKqXQrjTikK5AE9CuTDOQrlk
70K5nJtCude5QroWL0K6V+dCupzIQrrkuUK7L6NCu31vQrvOBUK8IU5CvHcyQrzPnkK9Kn5CvYe4
Qr3nO0K+SPFCvqzIQr8SqkK/eoVCv+RHQsBP20LAvS9CwSwuQsGcxELCDttCwoJeQsL3OELDbU5C
w+SMQsRc10LE1hRCxVAnQsXK8ELGRlBCxsIkQsc+SkLHupxCyDb2QsizLELJLxFCyap5QsolOELK
nxlCyxftQsuPgELMBZlCzHoBQszsf0LNXNlCzcrTQs42M0LOnr1CzwQ2Qs9mYELPxP9C0B/XQtB2
rkLQyUpC0Rd0QtFg+ELRpaZC0eVKQtIft0LSVMRC0oRLQtKuKELS0j5C0vByQtMIsELTGupC0ycU
QtMtLELTLTJC0ycuQtMbLULTCURC0vGLQtLUJULSsTlC0ojzQtJbhkLSKSpC0fIgQtG2rULRdxhC
0TOzQtDszkLQosVC0FX0QtAGvELPtYBCz2KnQs8Om0LOucVCzmSSQs4PcULNus9CzWccQs0UxELM
xDNCzHXVQswqEkLL4U9Cy5vvQstaU0LLHNRCyuPIQsqvgULKgE1CylZyQsoyMULKE8dCyftmQsnp
PULJ3XRCydgrQsnZe0LJ4XZCyfAmQsoFjkLKIa1CykR1Qspt10LKnbhCytP5QssQdELLUvtCy5td
QsvpXkLMPMBCzJVAQszylELNVGtCzbpyQs4kVULOkbZCzwI2Qs91dELP6wtC0GKTQtDbo0LRVdBC
0dCuQtJLz0LSxsdC00EqQtO6ikLUMnxC1KiWQtUcb0LVjaFC1fvHQtZmgkLWzXVC1zBEQteOnULX
6CtC2DyiQtiLu0LY1TVC2RjWQtlWZULZjbFC2b6SQtno40LaDIZC2iloQto/e0LaTrVC2lcXQtpY
pULaU2tC2kd8Qto08kLaG/FC2fyhQtnXLkLZq81C2Xq3QtlEK0LZCG1C2MfCQtiCfULYOO1C1+tn
QteaRkLXReJC1u6bQtaU0ELWOOFC1dsxQtV8I0LVHBhC1LtxQtRakkLT+dlC05mlQtM6VELS3DxC
0n+2QtIlFELRzKdC0Xa7QtEjl0LQ03tC0IapQtA9VkLP97dCz7X8Qs94SELPPsFCzwmBQs7YnkLO
rCdCzoQoQs5gokLOQZRCzib0Qs4QsELN/rVCzfDrQs3nLULN4VdCzd87Qs3gqkLN5W1Cze1KQs34
A0LOBVNCzhT0Qs4mm0LOOfdCzk67Qs5kk0LOeytCzpIqQs6pO0LOwANCztYrQs7rWkLO/zlCzxFs
Qs8hoELPL4FCzzq9Qs9DBULPSA1Cz0mMQs9HPULPQOBCzzY5Qs8nEELPEzRCzvp5Qs7cu0LOudVC
zpGuQs5kNkLOMVxCzfkaQs27ckLNeGlCzTARQszifELMj8ZCzDgRQsvbhULLelFCyxSrQsqqzELK
PPZCyctvQslWg0LI3oBCyGO8QsfmkELHZ1ZCxuZvQsZkPULF4SNCxV2HQsTZzkLEVmNCw9OuQsNS
FULC0gRCwlPeQsHYCkLBXuhCwOjbQsB2PELAB2hCv5y1Qr82c0K+1O9CvnhvQr4hMkK9z3ZCvYNx
Qr09UEK8/TpCvMNTQryPtkK8YnNCvDuWQrwbI0K8ARdCu+1oQrvgBkK72NNCu9eyQrvceUK75vhC
u/b7QrwMSEK8JpxCvEWvQrxpNEK8kNlCvLxIQrzrI0K9HQ9CvVGpQr2Ii0K9wU5CvfuMQr422UK+
csxCvq75Qr7q9kK/JlpCv2C8Qr+ZuEK/0OtCwAX1QsA4eELAaBxCwJSMQsC9eULA4plCwQOkQsEg
XELBOIlCwUv1QsFadkLBY+RCwWghQsFnFELBYKtCwVTcQsFDpELBLQRCwREJQsDvv0LAyUBCwJ2m
QsBtF0LAN7tCv/3AQr+/WEK/fLtCvzYmQr7r20K+nh1Cvk02Qr35bkK9oxVCvUp5Qrzv6kK8k71C
vDZHQrvX2kK7eMxCuxlyQrq6IUK6WylCufzeQrmfkUK5Q45CuOkjQriQm0K4Oj1Ct+ZPQreVEEK3
Rr5CtvuYQraz0kK2b6JCti84QrXyv0K1ul9CtYY8QrVWeEK1Ky1CtQRzQrTiYEK0xQNCtKxpQrSY
mUK0iZlCtH9oQrR6BEK0eWdCtH2FQrSGU0K0k8FCtKW6QrS8KUK01vRCtPYCQrUZNUK1QG5CtWuL
QrWaZ0K1zNxCtgLFQrY7+kK2eFRCtremQrb5ykK3PpRCt4XbQrfPckK4Gy1CuGjkQri4a0K5CZtC
uVxKQrmwUUK6BYdCulvOQrqzAEK7CvtCu2OkQru83EK8FoVCvHCKQrzK00K9JU1CvX/oQr3alEK+
NUhCvo/8Qr7qqkK/RVBCv5/wQr/6jkLAVTJCwK/nQsEKu0LBZcFCwcEMQsIct0LCeNtCwtWWQsMz
C0LDkV5Cw/C0QsRROkLEsx5CxRaQQsV7wULF4uVCxkwzQsa350LHJjlCx5dmQsgLrELIg0pCyP6B
Qsl9kkLKAL5CyohIQssUcULLpXxCzDuqQszXO0LNeG9Czh+DQs7MtULPgEFC0DpgQtD7R0LRwy1C
0pJAQtNorkLURp9C1Sw7QtYZpkLXDv9C2AxeQtkR10LaH35C2zVdQtxTeULdedRC3qhqQt/fM0Lh
Hh9C4mUaQuO0CELlCspC5mk7QufPLkLpPHZC6rDeQuwsJ0LtrhRC7zZgQvDEwULyWOhC8/KGQvWR
Q0L3NMVC+NyuQvqIn0L8ODJC/esFQv+grkMArGJDAYlvQwJnSEMDRbhDBCSIQwUDgkMF4nFDBsEg
QwefWkMIfO1DCVmlQwo1VEMLD8dDC+jUQwzATEMNlgdDDmndQw87qEMQC0ZDENiUQxGjc0MSa8lD
EzF7QxP0ckMUtJpDFXHkQxYsPUMW45xDF5f2QxhJREMY939DGaKnQxpKukMa77lDG5GpQxwwjUMc
zG1DHWVSQx37RUMejlBDHx5+Qx+r3EMgNndDIL5cQyFDl0MhxjVDIkZEQyLD0EMjPuRDI7eLQyQt
zkMkoblDJRNRQyWCnEMl76FDJlpkQybC5UMnKSZDJ40nQyfu5EMoTlpDKKt/QykGTkMpXr5DKbTE
QyoIUkMqWVtDKqfRQyrzo0MrPL9DK4MVQyvGj0MsBx1DLESqQyx/H0MstmxDLOp7Qy0bOUMtSJBD
LXJvQy2YwkMtu3dDLdp8Qy31wkMuDTtDLiDWQy4wiUMuPElDLkQNQy5HzEMuR4BDLkMiQy46skMu
LixDLh2RQy4I40Mt8CRDLdNaQy2yikMtjb5DLWT8Qy04UEMtB8VDLNNpQyybSEMsX3FDLB/xQyvc
2kMrljtDK0wnQyr+rUMqrd9DKlnQQyoCkEMpqC9DKUrBQyjqVkMohv9DKCDMQye3zUMnTBJDJt2p
QyZsoUMl+QZDJYLlQyUKTEMkj0ZDJBHdQyOSHkMjEBBDIou+QyIFMEMhfG5DIPGAQyBkbUMf1T1D
H0P2Qx6wnkMeGz1DHYPYQxzqdkMcTx1DG7HSQxsSnEMacYRDGc6OQxkpw0MYgypDF9rLQxcwrUMW
hNtDFdddQxUoO0MUd4JDE8U7QxMRbkMSXChDEaV3QxDtYkMQM/hDD3lEQw69U0MOADFDDUHrQwyC
j0MLwihDCwDDQwo+bUMJezNDCLciQwfyRUMHLKhDBmZVQwWfWkME18BDBA+SQwNG2kMCfaFDAbPx
QwDp0kMAH09C/qjbQv0ScUL7e21C+ePcQvhL0EL2s1lC9RqGQvOBZULx6ARC8E52Qu60y0LtGxRC
64FiQunnyELoTl5C5rU2QuUcaULjhBBC4exIQuBVKkLevttC3Sl8QtuVL0LaAh1C2HBvQtbgUkLV
UfJC08WDQtI7N0LQs0RCzy3kQs2rVELMK9FCyq+dQsk290LHwiNCxlFqQsTlFELDfWdCwhqvQsC9
NkK/ZUlCvhMwQrzHNkK7gadCukLNQrkK8UK32lhCtrFGQrWP+0K0drdCs2W0QrJdKEKxXUdCsGY/
Qq94OEKuk1VCrbeyQqzlaEKsHINCq10OQqqnCkKp+nVCqVc/Qqi9VEKoLJNCp6TbQqcl/EKmr8BC
pkHpQqXcMUKlfkpCpSfgQqTYk0KkkABCpE26QqQRUUKj2kpCo6gqQqN6bUKjUI1Coyn8QqMGLkKi
5I9CosSMQqKljUKihv1ComhFQqJIz0KiKAVCogVSQqHgKEKht/lCoYw4QqFcYEKhJ/VCoO53QqCv
cUKgandCoB8fQp/NCUKfc9tCnxNDQp6q90KeOrZCncJHQp1Be0KcuChCnCYvQpuLeEKa5/hCmjun
QpmGhkKYyJ5CmAIBQpcyxkKWWw5ClXr7QpSSukKTon1Ckqp6QpGq7UKQpBVCj5Y4Qo6BnkKNZpJC
jEViQoseXUKJ8dZCiMAiQoeJlEKGToJChQ9CQoPMK0KChZJCgTvNQn/eXkJ9QBhCep1pQnf29kJ1
TV1CcqEwQm/zCUJtQ3dCapMEQmfiNkJlMZRCYoGWQl/StkJdJWlCWnoZQlfRMkJVKxNCUogZQk/o
oEJNTPtCSrV8QkgiaEJFlAhCQwqbQkCGYEI+B5FCO45fQjka/0I2raBCNEZnQjHlfUIviwNCLTcb
Qirp40Ioo3VCJmPpQiQrV0Ih+dBCH89mQh2sJkIbkBxCGXtUQhdt10IVZ6tCE2jZQhFxYUIPgUZC
DZiDQgu3HEIJ3Q9CCApYQgY+8kIEetZCAr39QgEIX0H+s+VB+2VaQfglBUH08tBB8c6gQe64XkHr
r+tB6LUuQeXIBUHi6FRB4BX2Qd1Q00HamMxB1+3BQdVPkUHSvh9B0DlNQc3BBUHLVSlByPWkQcai
WEHEWytBwiAOQb/w8EG9zcBBu7ZqQbmq50G3qyxBtbcyQbPO90Gx8nxBsCG/Qa5cxkGso51BqvZI
QalU1kGnv1VBpjXdQaS4gEGjR1BBoeJnQaCJ3UGfPdNBnf5mQZzLs0GbpdpBmoz9QZmBPkGYgr5B
l5GhQZauCEGV2BFBlQ/jQZRVnUGTqV5BkwtDQZJ7b0GR+f5BkYcNQZEiskGQzQpBkIYvQZBOM0GQ
JS9BkAswQZAAS0GQBJdBkBgdQZA68kGQbR9BkK6wQZD/tUGRYDpBkdBGQZJP5kGS3yBBk337QZQs
hEGU6sFBlbi2QZaWbkGXg+1BmIE9QZmOaEGaq3BBm9hbQZ0VMUGeYfRBn76mQaErSkGip9pBpDRX
QaXQu0GnfP9BqTkWQasE9EGs4IZBrsu3QbDGakGy0H1BtOnKQbcSJUG5SV5Bu485Qb3jdkHARc9B
wrX3QcUzmkHHvltBylXWQcz5n0HPqURB0mRHQdUqKkHX+l9B2tRaQd23hEHgo0JB45bzQeaR7UHp
k4lB7JsZQe+n7EHyuU1B9c6MQfjm8kH8AcxB/x5lQgEeBkICrQlCBDvlQgXKSEIHV+JCCORhQgpv
fEIL+O5CDYBzQg8FzEIQiLtCEgkKQhOGiEIVAQtCFnhrQhfsg0IZXTZCGspqQhw0CkIdmglCHvxY
QiBa8kIhtdJCIwz4QiRgakIlsC9CJvxOQihE2EIpiddCKstbQiwJc0ItRC9CLnulQi+v5EIw4P1C
Mg7+QjM5+EI0YfhCNYcJQjapNkI3yINCOOT0Qjn+ikI7FUZCPCkhQj06EkI+SA5CP1MHQkBa7EJB
X6NCQmEYQkNfLkJEWcdCRVDAQkZD80JHMzpCSB5uQkkFZUJJ5/NCSsXpQkufGkJMc1NCTUJnQk4M
J0JO0GFCT47kQlBHhEJQ+hZCUaZtQlJMXUJS67hCU4RaQlQWHUJUoN1CVSR4QlWg0EJWFcZCVoND
QlbpL0JXR3NCV53/QlfsxUJYM7pCWHLWQliqEkJY2W1CWQDiQlkgeEJZODRCWUgfQllQQUJZUK1C
WUl0Qlk6qkJZJGZCWQbBQljh2EJYtc1CWILAQlhI10JYCDlCV8EQQldzjEJXH95CVsY4QlZm00JW
AepCVZe6QlUogkJUtIdCVDwOQlO/YUJTPs5CUrqmQlIzOkJRqONCURv3QlCM0UJP+9NCT2lZQk7V
ykJOQYtCTa0FQk0Yo0JMhNFCS/H6QktgkUJK0QRCSkPBQkm5O0JJMeRCSK4vQkgui0JHs2lCRz03
QkbMZEJGYV5CRfyNQkWeXUJFRzFCRPdrQkSvbEJEb45CRDgqQkQJk0JD5BdCQ8gCQkO1l0JDrRZC
Q668QkO6wEJD0VBCQ/KZQkQevUJEVdlCRJgIQkTlXUJFPeJCRaGcQkYQjkJGirBCRw/4QkegVUJI
O61CSOHlQkmS2kJKTmVCSxRbQkvkiUJMvrtCTaK6Qk6QR0JPhyNCUIcNQlGPvkJSoPBCU7pZQlTb
q0JWBJlCVzTUQlhsEEJZqf1CWu5OQlw4tEJdiORCXt6RQmA5c0JhmT9CYv2wQmRmh0Jl04NCZ0Rt
Qmi5CEJqMSBCa6yGQm0rDUJurIpCcDDaQnG33kJzQXpCdM2bQnZcLEJ37SFCeYBwQnsWFUJ8rg9C
fkhiQn/lGEKAwhxCgZLqQoJk/EKDOF9ChA0dQoTjQkKFut1ChpP6Qodup0KISvZCiSjzQooIrEKK
6jNCi82VQoyy3UKNmhhCjoNRQo9ukUKQW+BCkUtGQpI8xUKTMGFClCYZQpUd7UKWF9dClxPQQpgR
zEKZEcBCmhOcQpsXTkKcHMBCnSPZQp4sgEKfNpVCoEH3QqFOgUKiXAtCo2prQqR5dkKliPtCppjJ
QqeorkKouHBCqcfZQqrWr0Kr5LZCrPGvQq39W0KvB3tCsA/MQrEWD0KyGf9CsxtbQrQZ4EK1FUtC
tg1aQrcBzEK38mJCuN7aQrnG+EK6qn5Cu4kzQrxi3UK9N0VCvgY1Qr7PfUK/ku1CwFBbQsEHm0LB
uIlCwmMCQsMG6ELDpB9CxDqOQsTKI0LFUsxCxdR+QsZPL0LGwttCxy9/QseVH0LH88FCyEtuQsic
M0LI5iBCySlKQsllyELJm7NCycsqQsn0S0LKFzpCyjQaQspLEkLKXEhCymfoQspuHULKbxNCymr0
Qsph80LKVD1CykH/QsorakLKEKpCyfHvQsnPZELJqTlCyX+ZQslSr0LJIqVCyO+lQsi510LIgV5C
yEZgQsgI/0LHyVxCx4eXQsdDzULG/htCxrabQsZtZ0LGIpVCxdY8QsWIckLFOUpCxOjZQsSXLELE
RFhCw/BpQsObckLDRYNCwu6oQsKW80LCPnNCweUyQsGLQ0LBMLdCwNWeQsB6CULAHgpCv8GzQr9l
GUK/CE9CvqtsQr5Oh0K98bhCvZUZQr04x0K83NxCvIF1QrwmsUK7zLBCu3OSQrsbd0K6xIJCum7W
QroalkK5x+ZCuXbsQrknykK42qVCuI+hQrhG30K4AIVCt7y0Qrd7ikK3PShCtwGsQrbJNEK2k9tC
tmG5QrYy5kK2B3VCtd95QrW6/0K1mhRCtXzDQrVjEUK1TQFCtTqTQrUrxUK1II5CtRjnQrUUwkK1
FA5CtRa3QrUcqEK1JcVCtTHxQrVBC0K1UvFCtWd8QrV+g0K1l9pCtbNVQrXQxEK17/VCthC1QrYy
zkK2VgxCtno2QrafF0K2xHVCtuoXQrcPxUK3NUVCt1pcQrd+00K3onJCt8UCQrfmS0K4BhpCuCQ7
QrhAfUK4WrJCuHKtQriIQUK4m0RCuKuRQri5BEK4w3tCuMrUQrjO90K4z8dCuM0vQrjHHkK4vYBC
uLBJQrifb0K4iulCuHKzQrhWzUK4NzlCuBP8QrftH0K3wqxCt5SxQrdjQUK3LnBCtvZUQra7BkK2
fKNCtjtMQrX3IEK1sEJCtWbaQrUbDUK0zQhCtHz1QrQrAkKz115Cs4I5QrMrw0Ky1DBCsnuzQrIi
gkKxyM5CsW7OQrEUtUKwurhCsGEMQrAH40Kvr3JCr1fsQq8BgEKurF5Crli0Qq4Gr0KttnhCrWg5
Qq0cGUKs0jtCrIrCQqxFzEKsA3dCq8PeQquHFkKrTTZCqxZNQqribEKqsZ1CqoPrQqpZW0KqMfFC
qg2tQqnsjEKpzoxCqbOkQqmby0KphvNCqXUQQqlmEEKpWeNCqVBxQqlJqEKpRXNCqUO3QqlEXEKp
R0VCqUxcQqlTgUKpXJhCqWeGQql0LUKpgm9CqZIxQqmjV0KptcJCqclXQqnd+kKp85BCqgn9Qqoh
KkKqOPtCqlFaQqpqLUKqg15CqpzVQqq2fkKq0ENCquoPQqsDzkKrHWtCqzbUQqtP90KraL9Cq4Ed
QquY/UKrsE9Cq8cBQqvc/0Kr8jhCrAaaQqwaEkKsLI5CrD34QqxOPUKsXUtCrGsNQqx3cEKsgl1C
rIvAQqyThUKsmZRCrJ3aQqygQUKsoLJCrJ8XQqybXEKslWpCrI0uQqyClEKsdYhCrGX2QqxTy0Ks
PvhCrCduQqwNHUKr7/hCq8/zQqutA0KrhyJCq15FQqsyaUKrA4lCqtGlQqqcvA==
      </set>
      <set id="src_642" fmt="ptset">
AAAAB3NyY182NDIAAAAAAAAAAgAAAutEFAAAP4AAAEQmQAA/gAAARDHAAD+AAABESIAAP4AAAERi
wAA/gAAARHhAAD+AAABDaQAAQAAAAEQXwABAAAAARDSAAEAAAABDywAAQEAAAEPxgABAQAAARARA
AEBAAABEI4AAQEAAAEOoAABAgAAAQ7gAAECAAABD0oAAQIAAAEPUAABAgAAAQ9uAAECAAABD+gAA
QIAAAEQDgABAgAAARAzAAECAAABEJ8AAQIAAAEQaAABAoAAARHGAAECgAABDkgAAQMAAAEO5AABA
wAAAQ/uAAEDAAABEJkAAQMAAAERVAABAwAAAw3wAAEDgAADDSwAAQOAAAENXAABA4AAAQ5CAAEDg
AABEAMAAQOAAAEQEQABA4AAARDHAAEDgAABEUwAAQOAAAMPCgABBAAAAwngAAEEAAABDWQAAQQAA
AEQgAABBAAAARDoAAEEAAABEPUAAQQAAAMOxAABBEAAAw5QAAEEQAADCoAAAQRAAAEKWAABBEAAA
QqoAAEEQAABDjQAAQRAAAEOtAABBEAAAQ7oAAEEQAABEBwAAQRAAAEQKgABBEAAARBeAAEEQAABE
GgAAQRAAAEQbgABBEAAARB3AAEEQAABEKEAAQRAAAEMMAABBIAAAQ40AAEEgAABEE4AAQSAAAEQi
gABBIAAARDQAAEEgAABEQsAAQSAAAERVwABBIAAARFlAAEEgAABEYMAAQSAAAERhQABBIAAARI5A
AEEgAABDqIAAQTAAAEQdwABBMAAARCIAAEEwAABEM4AAQTAAAERKQABBMAAARHmAAEEwAADDPgAA
QUAAAEP8AABBQAAARBuAAEFAAABEKUAAQUAAAEQ1gABBQAAARDxAAEFAAABEP4AAQUAAAERCwABB
QAAARE6AAEFAAABEXUAAQUAAAER/AABBQAAARIXgAEFAAADDhwAAQVAAAMNJAABBUAAAwjwAAEFQ
AABBEAAAQVAAAEMcAABBUAAAQ4eAAEFQAABD34AAQVAAAEQjQABBUAAARC4AAEFQAABEMkAAQVAA
AEQ3AABBUAAARDtAAEFQAABEPoAAQVAAAERAAABBUAAARExAAEFQAABETkAAQVAAAERVgABBUAAA
RGNAAEFQAABEbkAAQVAAAER4wABBUAAAw8EAAEFgAADDrwAAQWAAAMOcAABBYAAAw4IAAEFgAADD
LgAAQWAAAEOqAABBYAAARCJAAEFgAABEJQAAQWAAAEQpgABBYAAARCxAAEFgAABELcAAQWAAAEQy
AABBYAAARDPAAEFgAABEO4AAQWAAAERBwABBYAAARGIAAEFgAABEcgAAQWAAAMNIAABBcAAAQ10A
AEFwAABEYcAAQXAAAERrQABBcAAARHhAAEFwAABEgAAAQXAAAESFQABBcAAARIhgAEFwAABEiSAA
QXAAAESMgABBcAAARI/AAEFwAADDwoAAQYAAAEN/AABBgAAAQ5AAAEGAAABDtAAAQYAAAEO0gABB
gAAAQ8uAAEGAAABD2gAAQYAAAEP4AABBgAAARBYAAEGAAABEJwAAQYAAAEQ+QABBgAAARGMAAEGA
AABEdYAAQYAAAMI0AABBiAAAQwIAAEGIAABDoYAAQYgAAEPRAABBiAAAQ9qAAEGIAABD4oAAQYgA
AEPqAABBiAAAQ/WAAEGIAABECQAAQYgAAEQLAABBiAAARC+AAEGIAABEVoAAQYgAAEMYAABBkAAA
Q+cAAEGQAABEA0AAQZAAAEQHAABBkAAARAuAAEGQAABEIQAAQZAAAEQjwABBkAAAw3gAAEGYAABD
rAAAQZgAAEQcAABBmAAARDXAAEGYAABEUMAAQZgAAESHAABBmAAAwnAAAEGgAABDqoAAQaAAAEP1
AABBoAAARDVAAEGgAABEQsAAQaAAAERVAABBoAAARFxAAEGgAABEYgAAQaAAAERtwABBoAAARHNA
AEGgAABEgiAAQaAAAESKIABBoAAARI9gAEGgAADDSwAAQagAAEPEgABBqAAAQ82AAEGoAABD7AAA
QagAAEPzgABBqAAARCfAAEGoAABEkEAAQagAAEPKgABBsAAARByAAEGwAABELsAAQbAAAEQ2AABB
sAAAREOAAEGwAABERgAAQbAAAERHgABBsAAARE9AAEGwAABEVQAAQbAAAMOPAABBuAAAwxEAAEG4
AADC5gAAQbgAAEOwgABBuAAAQ7mAAEG4AABEE4AAQbgAAEQgQABBuAAARC4AAEG4AABEO8AAQbgA
AERQQABBuAAARFpAAEG4AABEZcAAQbgAAERqQABBuAAARG5AAEG4AABEecAAQbgAAESLoABBuAAA
Q+GAAEHAAABEAkAAQcAAAEQiwABBwAAARDVAAEHAAABEOUAAQcAAAEROAABBwAAARFYAAEHAAABE
hQAAQcAAAESPgABBwAAAQ8SAAEHIAABD3YAAQcgAAEP3AABByAAAQ/4AAEHIAABEAgAAQcgAAEQI
wABByAAARA3AAEHIAABEGsAAQcgAAEQhwABByAAARC5AAEHIAABELsAAQcgAAEQzwABByAAARIqA
AEHIAABDqIAAQdAAAEO+AABB0AAAQ8mAAEHQAABD3gAAQdAAAEQJAABB0AAAQ6iAAEHYAABD3gAA
QdgAAEP5gABB2AAARACAAEHYAABEDgAAQdgAAEQbwABB2AAARCDAAEHYAABEKEAAQdgAAEQrwABB
2AAARC2AAEHYAABERoAAQdgAAERQQABB2AAARIHgAEHYAABETgAAQeAAAERagABB4AAARHbAAEHg
AABEfMAAQeAAAESKIABB4AAARJVAAEHgAABDQQAAQegAAEQJgABB6AAARB/AAEHoAABEIYAAQegA
AEQiAABB6AAAREEAAEHoAABELMAAQfAAAEQzgABB8AAARDsAAEHwAABEQIAAQfAAAERMAABB8AAA
RFWAAEHwAABEWwAAQfAAAERfAABB8AAARG/AAEHwAABEf4AAQfAAAESIQABB8AAARJOgAEHwAABE
CEAAQfgAAERVgABB+AAARGYAAEH4AABEa0AAQfgAAERwgABB+AAARHfAAEH4AABEgaAAQfgAAESQ
oABB+AAAw7aAAEIAAABDhYAAQgAAAEQjwABCAAAARCsAAEIAAABEMcAAQgAAAEQ0wABCAAAARDoA
AEIAAABESwAAQgAAAERSQABCAAAARF9AAEIAAABEjoAAQgAAAMOzAABCBAAAQ6iAAEIEAABDqwAA
QgQAAEPTgABCBAAAQ9QAAEIEAABEHkAAQgQAAEQlwABCBAAARDwAAEIEAABEWUAAQgQAAMNAAABC
CAAAwu4AAEIIAADCNAAAQggAAEKAAABCCAAAQ56AAEIIAABEAkAAQggAAEQEwABCCAAARBMAAEII
AABEHUAAQggAAEQkQABCCAAARErAAEIIAADDmwAAQgwAAMNuAABCDAAAwpIAAEIMAABBAAAAQgwA
AEO9gABCDAAAQ82AAEIMAADDrYAAQhAAAMEQAABCEAAAQuAAAEIQAABDSwAAQhAAAENiAABCEAAA
RAAAAEIQAABEF0AAQhAAAEQxAABCEAAAREsAAEIQAABEYIAAQhAAAER5AABCEAAARIzAAEIQAABE
jwAAQhAAAEQdQABCFAAARB+AAEIUAABEIQAAQhQAAEQoAABCFAAARD0AAEIUAABEQUAAQhQAAERI
wABCFAAARGRAAEIUAABEbkAAQhQAAESLAABCFAAAw0IAAEIYAABCFAAAQhgAAEQCQABCGAAARBlA
AEIYAABEIQAAQhgAAEQowABCGAAARDDAAEIYAADDmAAAQhwAAMM6AABCHAAAww0AAEIcAABCuAAA
QhwAAEN2AABCHAAAQ6eAAEIcAABEGkAAQhwAAEQigABCHAAAREBAAEIcAADDlQAAQiAAAMLEAABC
IAAAQ/YAAEIgAABEEEAAQiAAAEQmQABCIAAARINAAEIgAADDmgAAQiQAAML4AABCJAAAQ5+AAEIk
AABDroAAQiQAAEPLgABCJAAAQ+qAAEIkAABEBcAAQiQAAEQXgABCJAAARBmAAEIkAABEI8AAQiQA
AEQoAABCJAAARCyAAEIkAABEL8AAQiQAAERBwABCJAAARE6AAEIkAABEU8AAQiQAAERawABCJAAA
Q66AAEIoAABDsgAAQigAAEPNgABCKAAAQ/2AAEIoAABEBkAAQigAAMO1gABCLAAAw0YAAEIsAADB
cAAAQiwAAMCAAABCLAAAQdgAAEIsAABDAQAAQiwAAEMFAABCLAAAQ6+AAEIsAABDzYAAQiwAAEQE
QABCLAAARAlAAEIsAABCrAAAQjAAAEO6AABCMAAAQ8YAAEIwAABD34AAQjAAAEPzgABCMAAARAeA
AEIwAABEJIAAQjAAAERMAABCMAAAw5oAAEI0AADDjYAAQjQAAMIkAABCNAAAQ38AAEI0AABDsgAA
QjQAAEO8gABCNAAAQ+wAAEI0AABEBYAAQjQAAEQZgABCNAAARFbAAEI0AABEcQAAQjQAAEP1AABC
OAAARBtAAEI4AABEJEAAQjgAAEQ5AABCOAAARD9AAEI4AABES0AAQjgAAERkgABCOAAAQ8cAAEI8
AABD0AAAQjwAAEPwgABCPAAARADAAEI8AABEDUAAQjwAAEQUwABCPAAARClAAEI8AABEOkAAQjwA
AMOqAABCQAAAwroAAEJAAABCsAAAQkAAAEPcgABCQAAARBKAAEJAAABEFoAAQkAAAERLgABCQAAA
RE5AAEJAAABEXwAAQkAAAERkwABCQAAARGgAAEJAAABEb0AAQkAAAER0QABCQAAARHwAAEJAAABE
gAAAQkAAAESAgABCQAAARIYgAEJAAADDwQAAQkQAAMOXgABCRAAAw5aAAEJEAABCAAAAQkQAAEMT
AABCRAAAQ/KAAEJEAABEMgAAQkQAAEREgABCRAAAREjAAEJEAABESwAAQkQAAERNQABCRAAARE7A
AEJEAABEUoAAQkQAAERUgABCRAAARGTAAEJEAABEacAAQkQAAER4QABCRAAARIxAAEJEAADDwQAA
QkgAAMOegABCSAAAwogAAEJIAABDuYAAQkgAAEPUAABCSAAAQ+SAAEJIAABEAcAAQkgAAEQIgABC
SAAARBAAAEJIAABEGwAAQkgAAEQmQABCSAAARDXAAEJIAABESAAAQkgAAESQIABCSAAAQ7QAAEJM
AABDvQAAQkwAAEPZAABCTAAAQ+yAAEJMAABD+AAAQkwAAEQGAABCTAAARAqAAEJMAABEFgAAQkwA
AEQdAABCTAAARDRAAEJMAABEQkAAQkwAAERWQABCTAAARGDAAEJMAABEakAAQkwAAER8gABCTAAA
w7AAAEJQAADDkgAAQlAAAEPWAABCUAAAQ/sAAEJQAABEF4AAQlAAAEQewABCUAAARDBAAEJQAABE
SsAAQlAAAERpgABCUAAARJJgAEJQAADDxgAAQlQAAMMgAABCVAAAwwwAAEJUAABEMYAAQlQAAERE
gABCVAAAREjAAEJUAABETAAAQlQAAERQAABCVAAARFKAAEJUAABEVMAAQlQAAERoAABCVAAARG8A
AEJUAABEgcAAQlQAAMOhAABCWAAAQ7MAAEJYAABD6QAAQlgAAEQQgABCWAAARBVAAEJYAABEN4AA
QlgAAEQ/QABCWAAARE1AAEJYAABEZUAAQlgAAMOVgABCXAAAw4wAAEJcAABD6YAAQlwAAEP5AABC
XAAARAeAAEJcAABEDEAAQlwAAEQYQABCXAAARCTAAEJcAABERoAAQlwAAMMzAABCYAAAQ7IAAEJg
AABDvAAAQmAAAEPeAABCYAAAQ+0AAEJgAABEDgAAQmAAAEQsAABCYAAAw30AAEJkAADDLAAAQmQA
AEEgAABCZAAAQ8aAAEJkAABD6QAAQmQAAEQDwABCZAAARAYAAEJkAABEEYAAQmQAAEQoAABCZAAA
RDjAAEJkAABESEAAQmQAAERMQABCZAAARGIAAEJkAABD+AAAQmgAAEQBQABCaAAARBPAAEJoAABE
G8AAQmgAAEQjwABCaAAARGeAAEJoAADDvIAAQmwAAEMyAABCbAAAQ1EAAEJsAABDwgAAQmwAAEPx
gABCbAAARAaAAEJsAABEFIAAQmwAAEQwQABCbAAAw6mAAEJwAADDNgAAQnAAAEOIAABCcAAAQ7aA
AEJwAABDyIAAQnAAAEPWgABCcAAAQ/KAAEJwAABD+IAAQnAAAEQPgABCcAAARCQAAEJwAABDqQAA
QnQAAEPpgABCdAAARARAAEJ0AABEMcAAQnQAAER8wABCdAAARIxAAEJ0AABDTwAAQngAAEOPgABC
eAAAQ5eAAEJ4AABDtgAAQngAAEPBAABCeAAAQ9uAAEJ4AABD5IAAQngAAEP8AABCeAAARA0AAEJ4
AABEI8AAQngAAEQrQABCeAAARG8AAEJ4AABEecAAQngAAESCAABCeAAAQ4iAAEJ8AABD0gAAQnwA
AEPmAABCfAAAQ/EAAEJ8AABEMMAAQnwAAERAAABCfAAARIYAAEJ8AADDMwAAQoAAAEPMgABCgAAA
Q/0AAEKAAABENgAAQoAAAEREQABCgAAARGTAAEKAAABDPgAAQoIAAEPXAABCggAARIGgAEKCAADD
gwAAQoQAAEPPgABChAAAQ9sAAEKEAABD8IAAQoQAAEQBwABChAAARAkAAEKEAABEHUAAQoQAAEQ8
gABChAAARETAAEKEAABEUQAAQoQAAERXQABChAAARGWAAEKEAABEiSAAQoQAAMNZAABChgAAwhQA
AEKGAABD+YAAQoYAAEQXQABChgAARDdAAEKGAABEPUAAQoYAAERMQABChgAARFgAAEKGAABEgYAA
QoYAAMNcAABCiAAARAGAAEKIAABEBQAAQogAAEQKAABCiAAARCEAAEKIAABEI0AAQogAAERGQABC
iAAAQ9AAAEKKAABD8wAAQooAAEQEgABCigAARApAAEKKAABEYQAAQooAAESHYABCigAAw7qAAEKM
AADCogAAQowAAEPLgABCjAAARCXAAEKMAABEOIAAQowAAEQ8gABCjAAARERAAEKMAABEkKAAQowA
AMOcAABCjgAAQ3IAAEKOAABDroAAQo4AAEPWAABCjgAAQ+GAAEKOAABD7AAAQo4AAEPxAABCjgAA
RAsAAEKOAABEEAAAQo4AAEQUQABCjgAAQdAAAEKQAABD6YAAQpAAAERDQABCkAAAREkAAEKQAABE
ZIAAQpAAAESFIABCkAAAwzgAAEKSAADCngAAQpIAAEO0gABCkgAAQ9CAAEKSAABD4gAAQpIAAEP/
gABCkgAARBPAAEKSAABEHkAAQpIAAEQ1QABCkgAAQzwAAEKUAABD4oAAQpQAAEQBQABClAAARA5A
AEKUAABEIsAAQpQAAESPoABClAAAwVAAAEKWAABCtAAAQpYAAEO0gABClgAARCFAAEKWAABEKIAA
QpYAAEQvQABClgAARDLAAEKWAABEN8AAQpYAAEQ+AABClgAAREGAAEKWAABEQwAAQpYAAERHQABC
lgAARE1AAEKWAABEVYAAQpYAAERuwABClgAARIBgAEKWAADDhgAAQpgAAEQBwABCmAAARBAAAEKY
AABEFYAAQpgAAEQdQABCmAAARC7AAEKYAABEPIAAQpgAAERJwABCmAAARFVAAEKYAABEY4AAQpgA
AERlQABCmAAARHNAAEKYAABEgAAAQpgAAMPFAABCmgAAw6OAAEKaAABDrwAAQpoAAEOzgABCmgAA
Q96AAEKaAABD44AAQpoAAEQAgABCmgAARBbAAEKaAABEGoAAQpoAAEQ8AABCmgAARERAAEKaAABE
R0AAQpoAAERNgABCmgAARFwAAEKaAABEYMAAQpoAAERjwABCmgAARGkAAEKaAABEbgAAQpoAAER4
gABCmgAARIFgAEKaAAA=
      </set>
      <set using="src_642" id="src_751112" fmt="ptset"/>
      <set id="src_75R" fmt="series">
AAAAB3NyY183NVIAAAACP4AAAMPHgAAAAAABAAAGQEA/qL9AQRXlQEKChkBD7a5ARVZsQEa72EBI
HRRASXlLQErPsEBMH4pATWghQE6o1kBP4R9AURB4QFI2XEBTUn9AVGSUQFVsYUBWab1AV1yXQFhE
6UBZIsVAWfZPQFq/tkBbf0xAXDVqQFzif0BdhwZAXiOPQF64tUBfRylAX8+hQGBS4UBg0blAYU0K
QGHFpkBiPH9AYrJ4QGMoi0Bjn6tAZBjNQGSU50BlFOZAZZm1QGYkOkBmtVFAZ03FQGfuZkBol+NA
aUrvQGoIF0Bqz+1Aa6LeQGyBQkBta2VAbmF3QG9jjUBwcaNAcYucQHKxPkBz4jFAdR4HQHZkN0B3
tBhAeQzlQHptwkB71bRAfUOuQH62gUCAFndAgNLOQIGPkUCCTAJAgwdaQIPAy0CEd4JAhSqrQIXZ
Z0CGgtRAhyYZQIfCVkCIVrFAiOJNQIlkUkCJ2/NAikhrQIqo9ECK/NlAi0NnQIt8AkCLphRAi8EX
QIvMjUCLyBRAi7NRQIuN/ECLV9dAixC7QIq4lECKT1hAidUbQIlJ80CIrhBAiAGxQIdFIkCGeMVA
hZ0FQISyXUCDuVRAgrKCQIGeiECAfhFAfqOqQHw1I0B5shVAdxwhQHR08kBxvi9AbvmYQGwo6UBp
Td1AZmpCQGN/2EBgkGFAXZ2eQFqpSUBXtRhAVMK4QFHT0EBO6fxATAbOQEkrzUBGWnhAQ5Q6QEDa
ekA+LpJAO5HBQDkFQEA2ijxANCHUQDHNFUAvjQVALWKaQCtOt0ApUjhAJ23gQCWia0Aj8INAIljD
QCDbu0AfeetAHjPEQB0JnkAb+9RAGwqlQBo2RkAZftlAGORpQBhm+EAYBm9AF8KqQBebbkAXkG1A
F6FMQBfNnkAYFNhAGHZhQBjxikAZhYtAGjGQQBr0pEAbzcpAHLvlQB29y0Ae0j5AH/fqQCEtaEAi
cUNAI8HzQCUd4EAmg2dAJ/DWQClkbEAq3FtALFbZQC3SD0AvTCZAMMM8QDI1c0AzoPBANQPYQDZc
WEA3qKZAOOcCQDoVtkA7Mx5APD2mQD0zvkA+FAtAPt04QD+N/0BAJUFAQKHuQEEDI0BBSBNAQXAN
QEF6gEBBZwJAQTVFQEDlI0BAdoRAP+mMQD8+a0A+dX9APY8yQDyMIUA7bPlAOjKWQDjd4EA3b9xA
NemmQDRMYUAymWNAMNIDQC73qUAtC9BAKw/zQCkFpUAm7nxAJMwYQCKgEkAgbA5AHjGqQBvyhkAZ
sD9AF2xrQBUokkAS5jpAEKbiQA5r80AMNs5ACgjLQAfjL0AFxy1AA7XsQAGwgT//b+M/+5piP/fi
RT/0SS8/8NCiP+15/z/qRoU/5zdUP+RNbT/hiac/3uzVP9x3oz/aKqA/2AZAP9YK6D/UOOk/0pB0
P9ERqz/PvKg/zpFmP82P3T/Mt+s/zAllP8uEFz/LJ7s/yvP+P8rogj/LBOU/y0iuP8uzZz/MRHY/
zPtSP83XXT/O1+w/z/xGP9FDpj/SrTw/1DgtP9XjhT/Xrjo/2ZdOP9udqz/dwCM/3/14P+JUYD/k
w30/50liP+nkkT/sk3w/71SFP/Il/z/1Bi0/9/NFP/rrcj/97M9AAHq4QAIBsEADilBABROYQAac
hkAIJBZACak6QAsq9UAMqEVADiAsQA+Rs0AQ++JAEl3MQBO2iEAVBTpAFkkPQBeBO0AYrQVAGcuu
QBrckkAb3x1AHNLJQB23IkAei7pAH1A7QCAEW0Agp+JAITqqQCG8oEAiLcBAIo4YQCLdvEAjHN9A
I0u+QCNqqEAjefJAI3oHQCNrU0AjTlxAIyOoQCLr00Aip4BAIldQQCH78EAhlhNAISZzQCCtzUAg
LNtAH6RcQB8VEUAef7ZAHeUIQB1FwEAcopZAG/wyQBtTQ0AaqG9AGfxRQBlPeEAYonRAF/XKQBdJ
8kAWn1VAFfZjQBVPdkAUqt5AFAjjQBNpvkASzaRAEjS6QBGfIUARDOlAEH4bQA/yukAPar1ADuYX
QA5krEAN5l1ADWsEQAzyeEAMfIRADAjwQAuXgEALJ/dACroKQApNekAJ4flACXdDQAkNDUAIowxA
CDjwQAfOdEAHY0xABvcvQAaJ2EAGGvtABapfQAU3wkAEwupABEufQAPRsEADVO9AAtUzQAJSWUAB
zENAAULeQAC2FUAAJds//yRoP/32RT/8wWQ/+4X0P/pEJz/4/EQ/966kP/Zbrj/1A90/86e7P/JH
6z/w5RI/73/vP+4ZTz/ssg0/60sWP+nlZT/ogf0/5yHtP+XGaD/kcJI/4yGfP+Ha1D/gnWA/32qY
P95DxD/dKi8/3B8iP9sj1D/aOZM/2WGWP9idED/X7SE/11LbP9bPOT/WYy0/1g+RP9XVKj/VtKM/
1a6SP9XDZz/V83c/1j79P9amET/XKLI/18awP9h/wT/ZU3w/2kFbP9tIrD/caKk/3aBfP97uyz/g
UsE/4csDP+NWOD/k8vI/5p+wP+ha4z/qIuQ/6/YFP+3Siz/vtrk/8aDKP/OO/T/1f44/93C1P/lg
zj/7Tic//TciP/8aL0AAeupAAWRRQAJIpEADJ0FAA/+WQATRE0AFmztABl2nQAcX8kAHyc1ACHLp
QAkTEEAJqg9ACjfIQAq8JUALNxhAC6ieQAwQu0AMb3xADMT1QA0RQ0ANVINADY7aQA3Ab0AN6WtA
Dgn9QA4iUUAOMo9ADjrmQA47fEAONHhADiYAQA4QMkAN8zJADc8aQA2kBEANcgVADTkzQAz5mEAM
s0FADGY5QAwSjUALuEFAC1ddQArv6EAKge1ACg11QAmSi0AJET9ACImhQAf7xkAHZ9JABs3pQAYu
MEAFiOFABN41QAQub0ADedlAAsDIQAIDmkABQrFAAH6DP/9vFT/93JU//EaeP/quWT/5FQc/93vj
P/XkTz/0T6Q/8r9QP/E0yD/vsYA/7jcHP+zG1j/rYnI/6gtZP+jDCj/niv0/5mSZP+VRPj/kUk8/
42kEP+KWkT/h3BQ/4TqVP+CzBD/gRjs/3/T8P9+/4j/fp3I/36wYP9/OFD/gDY0/4GqJP+Dk7j/h
fIE/4jDnP+MBmT/j7gg/5PV7P+YXGz/nUfM/6KT1P+oO+D/rjrk/7SLhP+7KBD/wgpQ/8ksPP/Qh
1j/2BT0/9/ORP/nrFT/76gg//e6mP//3MkABAPBAAgZ/QAMLaEAEDtVABQ/0QAYOAUAHCDFAB/3Q
QAjuL0AJ2KxACrysQAuZnEAMbvlADTxPQA4BOkAOvVxAD3BqQBAaJkAQulpAEVDtQBHdwkASYNNA
EtorQBNJ2kATr/dAFAywQBRgPUAUqttAFOzTQBUmb0AVWAxAFYIWQBWk6UAVwPVAFdamQBXmdEAV
8NVAFfY8QBX3LUAV9BlAFe19QBXjzkAV14RAFckZQBW490AVp4ZAFZU3QBWCb0AVb5FAFVz1QBVK
/0AVOgNAFSpYQBUcVkAVEEpAFQZ5QBT/LkAU+rRAFPlPQBT7UkAVAQpAFQrFQBUY2UAVK5tAFUNp
QBVgpEAVg7dAFa0XQBXdQUAWFLxAFlQZQBab/0AW7RVAF0gVQBetyEAYHwpAGJy4QBknyUAZwUJA
Gmo0QBsjwUAb7xZAHM1uQB3AE0AeyFdAH+eQQCEfMUAicKxAI915QCVnFkAnDvtAKNarQCq/mUAs
y1NALvtBQDFQyUAzzU9ANnIrQDlAoUA8OeBAP18DQEKxCkBGMORASd9YQE29EUBRyppAVghgQFp2
oUBfFXhAY+TUQGjkhUBuFCFAc3MaQHkArkB+u/FAglHkQIVbeUCIeflAi6yUQI7yZkCSSnBAlbOj
QJks1kCctNRAoEpVQKPr/0CnmGtAq04kQK8LpUCyz2VAtpfOQLpjRUC+MClAwfzcQMXHt0DJjx1A
zVFqQNENBUDUwFlA2GneQNwID0DfmX9A4xzOQOaQo0Dp879A7UT2QPCDLUDzrV5A9sKfQPnCHUD8
qx9A/30AQQEbl0ECbKJBA7F5QQTp/0EGFiVBBzXpQQhJVkEJUH9BCkuMQQs6rEEMHhpBDPYbQQ3C
/kEOhR9BDzzeQQ/qpEEQjuJBESoOQRG8o0ESRx5BEsoGQRNF3kETuytBFCpzQRSUREEU+SFBFVmR
QRW2FEEWDydBFmVGQRa45UEXCnNBF1pdQRepBkEX9stBGEQBQRiQ90EY3fVBGSs5QRl4+kEZx2hB
GhasQRpm6EEauDVBGwqkQRteRkEbsyFBHAk1QRxgf0EcuPdBHRKRQR1tP0EdyOxBHiWEQR6C8UEe
4RxBHz/sQR+fSUEf/xpBIF9RQSC/2EEhIJ1BIYGNQSHioUEiQ9NBIqUdQSMGf0EjZ/pBI8mYQSQr
ZUEkjXVBJO/ZQSVSrEEltgtBJhoYQSZ+80Em5MlBJ0vDQSe0EUEoHd5BKIldQSj2wUEpZj1BKdgF
QSpMTUEqw0VBKz0iQSu6EkEsOkNBLL3eQS1FDUEtz/VBLl61QS7xbEEviC9BMCMQQTDCIEExZWdB
MgzpQTK4pEEzaI9BNBybQTTUtEE1kL5BNlCaQTcUJkE32zdBOKWfQTlzJkE6Q5ZBOxauQTvsK0E8
w8lBPZ08QT54OUE/VHBBQDGQQUEPREFB7TNBQssJQUOocEFEhRVBRWCcQUY6rUFHEvFBR+kVQUi8
xUFJjbBBSluIQUsl+0FL7MBBTK+OQU1uHEFOKChBTt1xQU+Nv0FQONpBUN6IQVF+l0FSGNtBUq0o
QVM7UkFTwzRBVESwQVS/pUFVM/JBVaF+QVYIL0FWZ/JBVsCwQVcSV0FXXNZBV6AhQVfcJ0FYENtB
WD4xQVhkH0FYgphBWJmTQVipBUFYsOhBWLEzQVip2UFYmtVBWIQeQVhlrkFYP3pBWBF/QVfbtUFX
nhtBV1irQVcLZEFWtkdBVllWQVX0mUFViBVBVRPRQVSX3UFUFEhBU4kpQVL2kUFSXKJBUbt9QVET
TUFQZDpBT654QU7yO0FOL8NBTWdSQUyZM0FLxbdBSu0wQUoP/kFJLoJBSEkmQUdgXUFGdJhBRYZR
QUSWB0FDpDxBQrF9QUG+WUFAy2BBP9kmQT7oQUE9+UZBPQzSQTwjfUE7PeRBOlydQTmAQkE4qWhB
N9igQTcOeUE2S31BNZAzQTTdGkE0MqxBM5FYQTL5iUEya6NBMegAQTFu8UExAL5BMJ2lQTBF2kEv
+YNBL7i+QS+Dn0EvWjBBLzxwQS8qU0EvI8NBLyieQS84ukEvU+NBL3naQS+qWUEv5RJBMCmvQTB3
0UEwzxJBMS8IQTGXQUEyB0xBMn6uQTL86UEzgYFBNAvyQTSbvEE1MF1BNclPQTZmEEE3BiBBN6j+
QThOLkE49S9BOZ2LQTpG0EE68I5BO5pVQTxDv0E87GpBPZP4QT46DUE+3lRBP4CCQUAgS0FAvW1B
QVeoQUHuwkFCgoZBQxLFQUOfUEFEKAVBRKzBQUUtaUFFqeFBRiIXQUaV9kFHBXNBR3CDQUfXHUFI
OUFBSJbuQUjwI0FJROZBSZVBQUnhO0FKKOFBSmxCQUqrbUFK5nNBSx1tQUtQbkFLf5BBS6rvQUvS
qkFL9t9BTBewQUw1PkFMT65BTGclQUx7y0FMjctBTJ1NQUyqekFMtYJBTL6TQUzF2kFMy4ZBTM/E
QUzSxEFM1LJBTNW6QUzWCkFM1cVBTNUaQUzULkFM0yRBTNIdQUzRNUFM0IJBTNAaQUzQEEFM0HJB
TNFGQUzSkkFM1FFBTNZ8QUzZCEFM2+FBTN7vQUziGEFM5TZBTOgfQUzqqEFM7J5BTO3IQUzt60FM
7MhBTOodQUzlpkFM3xpBTNYvQUzKmEFMvAlBTKo2QUyU1EFMe5hBTF42QUw8bUFMFfZBS+qSQUu6
BUFLhBxBS0ijQUsHdEFKwGZBSnNdQUogRkFJxxJBSWe1QUkCOEFIlqNBSCUMQUetjEFHMEdBRq1q
QUYlKEFFl7tBRQVpQURufkFD00tBQzQpQUKRd0FB65ZBQULwQUCX8UE/6wdBPzynQT6NSEE93V9B
PS1kQTx9zUE7zw9BOyGhQTp19EE5zHpBOSWeQTiBx0E34VtBN0S3QTasNUE2GClBNYjcQTT+k0E0
eY9BM/oHQTOAKkEzDCJBMp4OQTI2BEEx1BlBMXhVQTEiukEw00NBMInmQTBGi0EwCR5BL9F+QS+f
hkEvcw1BL0vjQS8p1EEvDKtBLvQnQS7gDEEu0BhBLsQJQS67lkEutn1BLrR2QS61OEEuuHpBLr3w
QS7FVEEuzmBBLtjMQS7kVUEu8LFBLv2iQS8K5UEvGDxBLyVrQS8yOEEvPmVBL0m+QS9UC0EvXRpB
L2S5QS9quEEvbuhBL3EcQS9xLEEvbuxBL2oyQS9i2kEvWLpBL0uvQS87lkEvKEdBLxGjQS73hUEu
2c1BLrhZQS6TDkEuaclBLjxuQS4K3UEt1PtBLZqpQS1bzEEtGERBLM/7QSyC20EsMMxBK9m7QSt9
kUErHD9BKrWzQSpJ40Ep2L1BKWI8QSjmW0EoZRZBJ95rQSdSX0EmwPhBJipEQSWOTkEk7SxBJEbz
QSObwkEi67JBIjbqQSF9kEEgv9NBH/3kQR83+kEeblBBHaEmQRzQv0Eb/WJBGydeQRpPAkEZdKJB
GJiZQRe7QUEW3PlBFf4jQRUfIUEUQFlBE2IwQRKFE0ERqWpBEM+fQQ/4IEEPI1FBDlGbQQ2DZEEM
uRBBC/MAQQsxkEEKdRpBCb3wQQkMY0EIYL1BB7s/QQccJEEGg6BBBfHiQQVnD0EE40VBBGaVQQPx
CUEDgqRBAxteQQK7JEECYd5BAg9mQQHDjUEBfhxBAT7SQQEFZ0EA0YpBAKLfQQB5B0EAU5tBADIq
QQAUQED/8spA/8IvQP+VpkD/bCZA/0SgQP8eA0D+9ztA/s8uQP6kyUD+dvhA/kS1QP4M+UD9zshA
/YkwQP07P0D85B9A/IMEQPwXKED7n9pA+xx3QPqMbED57ztA+UR2QPiLxED3xNVA9u91QPYLikD1
GQBA9BffQPMIPUDx6kRA8L4zQO+EV0DuPQ1A7OjFQOuH/EDqGzdA6KMVQOcgN0Dlk1NA4/0iQOJe
a0Dgt/tA3wqpQN1XSUDbnrhA2eHbQNghkkDWXstA1JpqQNLVVkDREG9Az0yhQM2KxUDLy7hAyhBR
QMhZXkDGp6hAxPvvQMNW6kDBuUtAwCO3QL6WzUC9ExxAu5kyQLophkC4xI1At2qqQLYcOEC02YhA
s6LZQLJ4YUCxWkpAsEiyQK9DpUCuSyxArV8+QKx/yECrrKlAquW5QKoqxECpe4pAqNe/QKg/EECn
sR1Apy2CQKaz0UCmQ4tApdw3QKV9TUClJkFApNaAQKSNdECkSoBApA0IQKPUaUCjn/tAo28YQKNB
GUCjFVZAousrQKLB6kCimPNAom+bQKJFTECiGWxAoethQKG6m0Chho1AoU6vQKEShUCg0Z1AoIuF
QKA/10Cf7jRAn5ZKQJ83z0Ce0oBAnmYjQJ3ykkCdd6hAnPVLQJxrd0Cb2i5Am0F5QJqhbUCZ+ixA
mUviQJiWxECX2xZAlxkeQJZRMUCVg61AlLD2QJPZdECS/aRAkh4AQJE7B0CQVUNAj21FQI6DnECN
mN1AjK2iQIvChECK2B1Aie8LQIkH6UCII0lAh0HIQIZj9kCFimhAhLWoQIPmP0CDHLBAgll4QIGd
DECA59tAgDpMQH8peUB97wlAfMXjQHuui0B6qXtAebcUQHjXqkB4C31Ad1K6QHatdkB2G79AdZ2H
QHUyskB02xhAdJaEQHRkpkB0RSpAdDelQHQ7qkB0UMVAdHZxQHSsIkB08UNAdUUzQHWnU0B2Fv5A
dpOQQHccWUB3sK5AeE/dQHj5OEB5rA1AemepQHsrZUB79pZAfMiSQH2gtUB+fmFAf2DyQIAj50CA
mS5AgRAFQIGIIECCAThAgnsHQIL1SUCDb7pAg+oWQIRkGkCE3XxAhVYDQIXNaUCGQ2xAhrfIQIcq
N0CHmnVAiAg4QIhzMkCI2yBAiT+1QImgn0CJ/Y1AilYsQIqqJUCK+SFAi0LDQIuGsUCLxIVAi/ve
QIwsVkCMVYlAjHcOQIyQf0CMoXFAjKlyQIyoIECMnQxAjIfSQIxoBkCMPUZAjAcvQIvFY0CLd4NA
ix07QIq2OUCKQi5AicDSQIkx6ECIlTpAh+qYQIcx2ECGauJAhZWeQISyCkCDwCZAgsAAQIGxrUCA
lVlAftZhQHxm20B53LtAdzijQHR7VEBxpaxAbricQGu1JUBonGRAZW+RQGIv9UBe3tlAW320QFgN
+kBUkTVAUQj1QE122kBJ3IpARjuyQEKWB0A+7UBAO0MUQDeZQEAz8XZAME1mQCyuuEApFxJAJYgL
QCIDL0AeifxAGx3jQBfAQUAUcmVAETWIQA4K0UAK81BAB/AAQAUBxkACKXA//s9pP/l6Zz/0VN8/
71+uP+qbgz/mCNY/4af9P915JD/ZfEE/1bEXP9IXUD/Orm4/y3XMP8hsoz/Fkgs=
      </set>
      <set id="src_25R" fmt="series">
AAAAB3NyY18yNVIAAAACP4AAAMPHgAAAAAABAAAGQEBtGyZAbaXZQG4OU0BuVMFAbnlgQG58rUBu
XyJAbiF4QG3EdUBtSQVAbLAbQGv6xkBrKj1Aaj/AQGk8qEBoIllAZvJMQGWuAkBkVwlAYu72QGF3
ZEBf8e5AXmA0QFzD0EBbHllAWXFeQFe+cEBWBwNAVEyHQFKQXEBQ089ATxggQE1eeEBLp+5ASfWB
QEhIHkBGoJhARP+vQENmCkBB1DxAQEq/QD7J+0A9UjBAO+OuQDp+oEA5IyBAN9E4QDaI4kA1Sg5A
NBSdQDLoZkAxxTpAMKriQC+ZIEAuj7ZALY5gQCyU3UAroutAKrhLQCnUy0Ao+C1AKCIwQCdSu0Am
iaxAJcbpQCUKYUAkVAtAI6PoQCL6BEAiVnNAIblRQCEizUAgkwpAIAovQB+IiUAfDl1AHpvzQB4x
mUAdz6lAHXZuQB0mPEAc32dAHKJBQBxvGkAcRjxAHCftQBwUbkAcC/9AHA7IQBwc7kAcNotAHFuu
QByMV0AcyHpAHQ/8QB1iukAdwHNAHijoQB6buUAfGIFAH57GQCAuBUAgxZRAIWThQCILPEAit+NA
I2oNQCQg7UAk251AJZk0QCZYxEAnGVhAJ9n4QCiZqUApV29AKhJSQCrJWEAre5FALCgPQCzOAkAt
bH9ALgK6QC6P80AvE3tAL4yzQC/7F0AwXiJAMLV4QDEAwkAxP8hAMXJYQDGYfEAxsjpAMb/CQDHB
WEAxt1RAMaIsQDGCaEAxWK1AMSW9QDDqYUAwp3pAMF4CQDAO/0Avu4xAL2TQQC8L/kAuskNALlj6
QC4BbkAtrPNALVzdQC0SgEAszy9ALJQ3QCxi30AsPGVALCH9QCwUzUAsFetALCZpQCxHMkAseSdA
LL0ZQC0TskAtfYtALfsoQC6M7kAvMypAL+4MQDC9p0AxofJAMprKQDOn7EA0yPpANf17QDdE20A4
nmtAOgliQDuE3kA9D9ZAPqlWQEBQOkBCA0RAQ8EpQEWIk0BHWBtASS5NQEsJq0BM6K9ATsnKQFCr
aUBSi/VAVGnYQFZDgEBYF09AWeO2QFunKUBdYCdAXw0lQGCsxUBiPadAY752QGUt70Bmit5AZ9Qh
QGkIqkBqJ39Aay+nQGwgZUBs+P1AbbjOQG5fSUBu6/tAb16GQG+2pEBv9CdAcBb4QHAfB0BwDHpA
b99+QG+YVkBvN1lAbrz4QG4pp0BtffZAbLqHQGvgCkBq7yxAaejLQGjNv0BnnutAZl1GQGUJvUBj
pVVAYjEIQGCt20BfHNVAXX8BQFvVZUBaIPlAWGLTQFab9EBUzVhAUvf1QFEcuUBPPI5ATVhQQEtw
1EBJhudAR5tHQEWusUBDwcVAQdUnQD/pX0A9/vFAPBZYQDov/kA4TERANmt9QDSN4EAys7tAMN0/
QC8KlUAtO9pAK3EiQCmqekAn5+dAJilvQCRvAUAiuJJAIQYSQB9XbkAdrJJAHAVnQBph2EAYwdFA
FyU8QBWMCkAT9i5AEmOdQBDUQ0APSDFADb9wQAw6DkAKuCBACTnEQAe/HkAGSGdABNXXQANnpUAB
/hlAAJmDP/50cz/7wTg/+RohP/aABz/z884/8XZlP+8Iwj/sq+I/6mDXP+gobT/mA8w/4/P1P+H5
5z/gFpY/3krvP9yX0j/a/hA/2X5rP9gZjz/W0BM/1aJ5P9SRJj/TnGY/0sRmP9IJNz/Rask/0Ojr
P9CDXT/QOZc/0AsHP8/2+D/P/JY/0BrrP9BQ5D/QnVA/0P7jP9F0Rz/R++o/0pQ8P9M7mj/T8FM/
1LCqP9V61z/WTRE/1yWJP9gCdD/Y4h0/2cKxP9qigj/bf+8/3Fl/P90trD/d+xg/3sCAP998wD/g
LtM/4NXmP+FxIz/h//E/4oHYP+L2ZT/jXYw/47ciP+QDZT/kQpE/5HUGP+SbPj/ktdU/5MWNP+TL
Hj/kx2g/5LtcP+Sn+j/kjkk/5G9aP+RMPD/kJgE/4/2zP+PUVj/jqt8/44I1P+NbLD/jNoQ/4xTj
P+L20z/i3MQ/4scHP+K1yz/iqTA/4qEQP+KdOj/inVg/4qD3P+KngT/isEU/4rpxP+LFHD/iz0M/
4tfPP+LdlD/i31k/4tvYP+LRwT/iv8I/4qSEP+J+tT/iTQg/4g44P+HBED/hZHg/4PdIP+B4hD/f
50k/30LNP96KZD/dvYQ/3NuaP9vkXD/a18M/2bXHP9h+gj/XMjE/1dEwP9Rb/z/S0zg/0TeTP8+J
5T/Nyxo/y/wyP8oeRD/IMoI/xjoNP8Q2Ij/CKAY/wBD/P73yVz+7zVU/uaM3P7d1Nz+1RIE/sxI0
P7DfXz+urRI/rHwnP6pNcj+oIa8/pfmCP6PVdz+htgA/n5t1P52GFT+bdgY/mWtXP5dl/T+VZdk/
k2q3P5F0Tz+Pgko/jZQ/P4upuz+Jwj4/h91AP4X6Mz+EGIc/gjepP4BXCD987C0/eSiaP3ViWT9x
mIA/bco9P2n2kz9mHTM/Yj2nP15Xnj9aau4/VnfBP1J+Iz9Ofmo/SnlDP0ZvPz9CYVs/PlB3Pzo9
5z82KuA/MhjqPy4Jsj8p/wU/JfrVPyH/Lj8eDjw/GipAPxZVkT8SksM/DuQzPwtMaT8HzfQ/BGts
PwEnaT78CQc+9gqiPvBYvj7q+GU+5e6HPuE/+T7c8Ws+2QdoPtWGTj7Sck0+z89hPs2hUj7L66w+
yrHCPsn2pz7JvTA+ygfwPsrZNj7MMw8+zhdDPtCHpz7ThUE+1xEQPtsrzz7f1fc+5Q+8PurZFj7x
Mbo++BkePv+OgD8DyG8/CA+BPwybvz8RbFc/FoBePxvW0T8hbpg/J0aDPy1dbD8zsfM/OkKKP0EN
uD9IEh0/T04FP1a/yT9eZbg/Zj4QP25HBj92fsE/fuNcP4O5dT+IFbc/jIVzP5EHoD+VmzA/mj8R
P57yKT+js1g/qIGOP61bpD+yQFo/ty55P7wkwT/BIe0/xiSLP8sraD/QNSY/1UBgP9pLpj/fVYQ/
5Fx7P+lfBz/uW5s/81CnP/g8pj/9HgJAAPmHQANdFUAFuNpACAwGQApVyEAMlVNADsncQBDynEAT
DtBAFR27QBceqEAZEOlAGvPYQBzG3UAeiXNAIDsRQCHbQ0Ajaa1AJOXyQCZPzUAnpw9AKOuaQCod
UUArPE9ALEi0QC1CoUAuKm9ALwB/QC/FTkAweV5AMR1RQDGx2kAyN8RAMq/sQDMbQkAzespAM8+Y
QDQazkA0XaBANJk8QDTO/UA1ADlANS5NQDVanEA1ho9ANbOPQDXjCkA2FmhANk8nQDaOmkA21h1A
NycEQDeCmEA36iBAOF7CQDjhn0A5c8JAOhYnQDrJtEA7jzlAPGdxQD1TB0A+Un1AP2ZDQECOsUBB
y+5AQx4uQESFdUBGAaxAR5KiQEk4FUBK8aBATL7HQE6e6UBQkVRAUpVMQFSp9EBWzlNAWQFiQFtC
CkBdjyNAX+d2QGJJv0BktK9AZybvQGmfIUBsG+BAbpu2QHEdTEBznz9AdiAsQHieuUB7GZNAfY9z
QH//HUCBM7JAgmOXQIOOvUCEtKlAhdTqQIbvH0CIAvRAiRAfQIoWXkCLFYhAjA2IQIz+UkCN5+pA
jspoQI+l8UCQerNAkUjxQJIRBUCS001Ak5A8QJRIUkCU/BxAlaw0QJZZRkCXA/dAl60CQJhVNECY
/VlAmaZCQJpQxUCa/b5Am64HQJxifkCdG/5AndtgQJ6heECfbxVAoET+QKEj8kCiDKpAov/GQKP9
5kClB5dAph1VQKc/ikCobpRAqaq6QKr0KkCsSwNAra9HQK8g50Cwn8BAsiuVQLPEDkC1aLdAtxkd
QLjUo0C6mppAvGo+QL5CuEDAIxtAwgpuQMP3nUDF6Y5Ax98QQMnW60DLz9ZAzciIQM+/qEDRs9pA
06PDQNWOB0DXcUdA2UwuQNsdUkDc43lA3p1gQOBJ0UDh56RA43W5QOTzE0DmXsBA57foQOj9w0Dq
L6ZA60z/QOxVWEDtSExA7iWoQO7tTEDvnzdA8DuIQPDCdkDxNFpA8ZGrQPHbAEDyEP5A8jR1QPJG
SkDyR4hA8jlGQPIcr0Dx8wRA8b2kQPF99UDxNWxA8OWOQPCP5UDwNg1A79mcQO98L0DvH2ZA7sTj
QO5uRkDuHRlA7dLoQO2RM0DtWW9A7S0BQO0NOkDs+2NA7PihQO0GDEDtJJdA7VUuQO2YnEDt741A
7lqSQO7aHUDvboVA8BgGQPDWrUDxqnFA8pMsQPOQkkD0okhA9cfIQPcAeUD4S45A+ag3QPsVfkD8
klZA/h2ZQP+2EEEArS5BAYSRQQJgd0EDQBxBBCK4QQUHd0EF7YdBBtQQQQe6OUEInyZBCYH7QQph
3EELPfJBDBVoQQznbEENszVBDnf6QQ81AUEP6ZlBEJUZQRE240ERzmZBElscQRLci0ETUlNBE7wZ
QRQZk0EUaolBFK7UQRTmWEEVERVBFS8aQRVAfUEVRXRBFT5AQRUrNEEVDLZBFOM3QRSvOUEUcVFB
FCoeQRPaVEETgqxBEyPwQRK+7UESVIFBEeWUQRFzDEEQ/ddBEIbvQRAPREEPl9RBDyGUQQ6teEEO
PHdBDc98QQ1nckENBThBDKmmQQxVhkEMCaJBC8awQQuNWUELXjhBCznaQQsgukELE0FBCxHJQQsc
mEELM+RBC1fQQQuIakELxbBBDA+KQQxlz0EMyEJBDTaSQQ2wXkEONTJBDsSRQQ9d50EQAJFBEKvi
QRFfHUESGXxBEtooQROgSUEUavtBFTlXQRYKZkEW3TZBF7DTQRiERkEZVpVBGibMQRrz9UEbvSRB
HIFpQR0/6EEd98ZBHqg1QR9QdEEf78RBIIV7QSEQ+EEhka1BIgcXQSJwwUEizk9BIx9xQSNj7EEj
m5JBI8ZEQSPj/kEj9MBBI/iwQSPv/EEj2t1BI7mkQSOMrEEjVGRBIxFJQSLD40EibMpBIgybQSGk
CUEhM8pBILyjQSA/XEEfvMBBHzWmQR6q50EeHV5BHY3rQRz9akEcbL9BG9zEQRtOWkEawlZBGjmL
QRm0ykEZNNxBGLqFQRhGf0EX2YhBF3RDQRcXWkEWw2pBFnkHQRY4vEEWAw1BFdhxQRW5WEEVpi1B
FZ9LQRWlCkEVt7tBFdehQRYFAkEWQBpBFokZQRbgMEEXRYdBF7lDQRg7hUEYzGlBGWwIQRoacUEa
18FBG6QCQRx/QkEdaZVBHmMEQR9rlkEgg1RBIao+QSLgXkEkJbRBJXo/QSbd/UEoUOdBKdLuQStk
CEEtBCJBLrMjQTBw8EEyPWFBNBhLQTYBekE3+LFBOf2uQTwQGkE+L5xBQFvKQUKUOEFE2GJBRye3
QUmBokFL5XdBTlJ/QVDH60FTROhBVciQQVhR7EFa3/pBXXGkQWAFyUFimzVBZTCqQWfE2UFqVnBB
bOQLQW9sPUFx7ZNBdGaQQXbVsEF5OW1Be5A8QX3YkkGACHJBgRvUQYIlrUGDJTdBhBm8QYUChUGF
3uJBhq4mQYdvsUGIIutBiMdAQYlcK0GJ4S5BilXbQYq500GLDL9Bi05ZQYt+ZkGLnLdBi6k2QYuj
1UGLjJxBi2ObQYso+kGK3OxBin+zQYoRqEGJkyVBiQSgQYhmlkGHuZRBhv42QYY1JEGFXw9BhHy3
QYOO4kGClmFBgZQLQYCIw0F+6ttBfLXvQXp0n0F4KM1BddRjQXN5TUFxGXVBbra5QWxTA0Fp8C1B
Z5AJQWU0YkFi3vNBYJFpQV5NZUFcFHdBWegZQVfJvEFVurBBU7w1QVHPdUFP9YdBTi9nQUx9/UFK
4hdBSVxsQUftlUFGlh9BRVZ5QUQu+0FDH+9BQil6QUFLtUFAhqJBP9onQT9GIUE+yltBPmaIQT4a
UUE95UhBPcbyQT2+xUE9zC1BPe6HQT4lKkE+b1ZBPsxTQT87V0E/u41BQEwkQUDsQUFBmwJBQleE
QUMg10FD9hxBRNZlQUXAzUFGtF5BR7AzQUizZUFJvQZBSsw3QUvgGEFM989BThKBQU8vX0FQTZtB
UWxtQVKLH0FTqPdBVMVHQVXfaUFW9sBBWAq5QVkaxkFaJmpBWy0sQVwuqEFdKn1BXiBZQV8P9EFf
+RBBYNt+QWG3FEFii7dBY1ljQWQgC0Fk365BZZhmQWZKSEFm9X5BZ5otQWg4j0Fo0N9BaWNjQWnw
YEFqeBtBavrkQWt5E0Fr8vpBbGjzQWzbTUFtSltBbbZnQW4fxkFuhrVBbut9QW9OVUFvr2xBcA71
QXBtDUFwyc1BcSVAQXF/akFx2DxBci+fQXKFckFy2YZBcyuiQXN7f0FzyMRBdBMUQXRaCkF0nTVB
dNwZQXUWMUF1SuxBdXm7QXWiAUF1wyFBddx5QXXtakF19UpBdfN7QXXnW0F10E5Bda21QXV/BEF1
Q6NBdPsaQXSk7UF0QK5Bc832QXNMb0Fyu8tBchvRQXFsUkFwrTNBb95jQW7/4kFuEcFBbRQXQWwH
FUFq6wJBacAtQWiG9kFnP8VBZesSQWSJaEFjG1hBYaGAQWAckEFejT1BXPRFQVtSbkFZqIVBV/dj
QVY/3EFUgtBBUsEgQVD7skFPM2lBTWkqQUud3EFJ0mZBSAemQUY+fEFEd8BBQrRQQUD0/kE/OpxB
PYXxQTvXwEE6MMJBOJGtQTb7L0E1bedBM+p6QTJxd0ExA2NBL6DJQS5KHUEs/9NBK8JQQSqR7kEp
bwFBKFnPQSdSlUEmWYFBJW65QSSSWkEjxHRBIwUNQSJUHkEhsZVBIR1YQSCXPkEgHxRBH7SkQR9X
okEfB7pBHsSKQR6NtEEeYsZBHkNFQR4uq0EeJHNBHiQMQR4s30EePklBHleoQR54U0Een51BHszY
QR7/VUEfNl5BH3FFQR+vT0Ef79VBIDIpQSB1n0EguZNBIP1mQSFAgEEhgklBIcI+QSH/3kEiOq9B
InJFQSKmNUEi1ilBIwHTQSMo7EEjSzRBI2h8QSOAnUEjk35BI6ESQSOpTUEjrDtBI6nhQSOiVUEj
la1BI4QOQSNtoEEjUotBIzMAQSMPNUEi51tBIruvQSKMY0EiWa9BIiPLQSHq6kEhr0NBIXEGQSEw
XkEg7XFBIKhlQSBhWkEgGGtBH82rQR+BL0EfMwBBHuMdQR6RiEEePjpBHekqQR2STkEdOY9BHN7a
QRyCFUEcIyFBG8HjQRteO0Ea+ApBGo8xQRoji0EZtPhBGUNjQRjOsEEYVr9BF9uFQRdc8UEW2vJB
FlWDQRXMo0EVQFFBFLCYQRQdgUEThx5BEu2DQRJQz0ERsSZBEQ6xQRBpnEEPwhdBDxhaQQ5smUEN
vxZBDRAVQQxf1EELrp1BCvy0QQpKY0EJl/VBCOW0QQgz5UEHgtdBBtLRQQYkGEEFdvBBBMuXQQQi
S0EDe0JBAtayQQI0ykEBlbBBAPmHQQBgZ0D/lM9A/m80QP1QE0D8N19A+yUJQPoY/UD5ExNA+BMJ
QPcYlUD2I1tA9TLyQPRG4kDzXqRA8nmlQPGXREDwttRA79ecQO742UDuGcNA7TmBQOxXOEDrcgZA
6okHQOmbUUDop/tA564dQOaszEDloxZA5JAlQONzE0DiSxlA4RdnQN/XQEDeie1A3S7JQNvFO0Da
TLhA2MTGQNcs+0DVhQVA08yYQNIDjkDQKchAzj9EQMxEGEDKOGJAyBxlQMXwckDDtOtAwWpLQL8R
G0C8qfpAujWXQLe0skC1KB1AspCqQK/vSkCtRPVAqpKuQKfZeEClGmRAolaHQJ+O+kCcxNhAmfk+
QJctS0CUYhVAkZixQI7SMECMD5FAiVHhQIaaF0CD6SNAgT/oQH0+e0B4D99AcvV4QG3wpUBpArJA
ZCzJQF9v4UBazORAVkSwQFHX4EBNhwdASVKjQEU7AkBBQGRAPWLsQDmipUA1/4JAMnlgQC8QF0Ar
w0xAKJKhQCV9mUAig8lAH6SpQBzfpUAaNClAF6GQQBUnKUASxERAEHgwQA5COEAMIalAChXMQAgd
8kAGOXFABGeUQAKns0AA+S4//rbQP/ubrD/4n8U/9cINP/MBhj/wXRw/7dQUP+tlnT/pEQc/5tWc
P+SyqD/ip5o/4LP+P97XXD/dETc/22E3P9nHDT/YQnY/1tM4P9V5JD/UNBQ/0wPpP9HojD/Q4e4/
z/AFP88Szj/OSko/zZaAP8z3jj/MbXU/y/hHP8uYGj/LTRw/yxdYP8r27T/K6/w/yva0P8sXJj/L
TYU/y5nkP8v8aD/MdSs/zQRlP82qPj/OZts/zzpfP9Ak7D/RJqM/0j+hP9NwDj/Ut/A/1hdmP9eO
fD/ZHSc/2sN7P9yBXz/eVss/4EOqP+JH4T/kY0o/5pW0P+je4j/rPo8/7bRkP/BAEj/y4Rc/9Zb3
P/hhKT/7PxY//jAYQACZvEACJDtAA7ceQAVR9kAG9DhACJ15QApNMkAMAtlADb3iQA99rUARQZ9A
EwkVQBTTbUAWn/xAGG4ZQBo9FUAcDEFAHdrtQB+oaEAhdANAIz0OQCUC3EAmxMM=
      </set>
      <set id="src_57NR" fmt="series">
AAAACHNyY181N05SAAAAAj+AAADDx4AAAAAAAQAABkBAWexFQFsDn0BcKP9AXVtlQF6Zs0Bf4t9A
YTXCQGKRLEBj8+lAZVy/QGbKc0BoO8lAaa+KQGskg0BsmYdAbg1yQG9/K0Bw7ZZAclfEQHO8xkB1
G71AdnPcQHfEWkB5DJ9AekwaQHuCTEB8rsxAfdFHQH7pe0B/9z5AgH08QID5kkCBcKZAgeKJQIJP
UUCCtxxAgxoNQIN4T0CD0hBAhCeDQIR4ykCExjFAhQ/uQIVWOkCFmUhAhdlLQIYWc0CGUOxAhojc
QIa+YkCG8ZdAhyKNQIdRS0CHfdFAh6gMQIfP7kCH9VhAiBglQIg4JECIVQ5AiG6XQIiEbECIli1A
iKNyQIirzUCIrr9AiKvGQIiiW0CIkfFAiHn0QIhZ0UCIMPBAh/64QIfCk0CHe+xAhyoxQIbM2kCG
Y11Ahe01QIVp9ECE2TNAhDqUQIONzECC0pZAggjAQIEwK0CASMpAfqUeQHybSEB6dGdAeDD8QHXR
nkBzVy9AcMKqQG4VPEBrUDFAaHT1QGWFH0Bigm9AX27GQFxMJUBZHKxAVeKWQFKgNkBPV/hATAxQ
QEi/1EBFdR1AQi7LQD7vhEA7ue5AOJCuQDV2YEAybZhAL3jcQCyaoEAp1URAJysNQCSeMEAiMLRA
H+SEQB27ZkAbtvlAGdi1QBgh5EAWk6tAFS7wQBP0ckAS5MBAEgA0QBFG+0AQuQtAEFYqQBAd60AQ
D7FAECquQBBt6EAQ2DNAEWhFQBIclEAS831AE+s4QBUB20AWNWNAF4OkQBjqX0AaZ0VAG/fxQB2Z
80AfSs9AIQgCQCLPCEAknVtAJnB8QChF8EAqG0tAK+4tQC28SkAvg2lAMUFpQDL0RUA0miFANjEP
QDe3eUA5K8ZAOoynQDvY30A9D1ZAPi8fQD83cEBAJ6hAQP9NQEG+DEBCY7VAQvA/QENjykBDvodA
RADQQEQrC0BEPcxARDnNQEQf0UBD8KxAQ61CQENWiUBC7X1AQnMmQEHokEBBTslAQKbfQD/x3kA/
MMtAPmSjQD2OWkA8rtdAO8bxQDrXcUA54Q1AOORpQDfiHEA22pZANc49QDS9YUAzqDtAMo7vQDFx
i0AwUApALypPQC4APkAs0YJAK53OQCpkw0ApJf5AJ+D9QCaVQEAlQi5AI+dLQCKEDUAhF9pAH6Ig
QB4iTkAcl9lAGwI8QBlg+kAXs6BAFfnIQBQzDEASXypAEH3nQA6PFkAMkqFACoiAQAhwwUAGS4RA
BBj+QAHZdj//Go8/+mnbP/Whxj/ww1s/69AKP+bJRT/hsKA/3IfMP9dQlj/SDOY/zL67P8doKz/C
C1o/vKqBP7dH4D+x5cQ/rIaCP6cscD+h2eg/nJFCP5dU0j+SJuY/jQnEP4f/pz+DCr0/fFpMP3LR
4D9pgDM/YGkWP1eQMz9O+Qk/RqboPz6c8T823hU/L20UPyhMez8hfqU/GwW7PxTjsD8PGkg/CasS
PwSXbj7/wVw+9w9pPu8aoj7n5Eg+4W1APtu2Uj7Wv2c+0oiePs8ROD7MWMY+yl3+PskfhD7Im7A+
yNCLPsm71j7LWwk+zatUPtCpnz7UUo8+2KKCPt2VlD7jJ9c+6VTSPvAXkz73azY+/0qZPwPYLT8I
S28/DPwlPxHnSD8XCbQ/HGAtPyHnXj8nm9o/LXpJPzN+/D85plE/P+yZP0ZOGD9Mxwo/U1OmP1nw
[truncated: 192,934 more chars]
